# Supplementary material for: Alignment of Helical Membrane Protein Sequences Using AlignMe
Source: PLoS One. 2013 Mar 4;8(3):e57731. doi: 10.1371/journal.pone.0057731 (PMC3587630; doi:10.1371/journal.pone.0057731)
Supplement: File S2 — Dataset of HOMEP2 homologous membrane proteins. (GZ) [file pone.0057731.s002.gz]

Archive with 104 entries (81 files):
- HOMEP2010_pdbs
- HOMEP2010_pdbs/sodium_potassium_pumps
- HOMEP2010_pdbs/sodium-coupled_transporters
- HOMEP2010_pdbs/reductases
- HOMEP2010_pdbs/protein_conducting_channels
- HOMEP2010_pdbs/photosystem2
- HOMEP2010_pdbs/photosystem1
- HOMEP2010_pdbs/pentameric_ion_channels
- HOMEP2010_pdbs/multi-drug_exporters
- HOMEP2010_pdbs/mfs_transporters
- HOMEP2010_pdbs/gpcr
- HOMEP2010_pdbs/glpg
- HOMEP2010_pdbs/cytochrome_c_oxidases_12TM-helix_subunit
- HOMEP2010_pdbs/cytochrome_c_oxidases_7TM-helix_subunit
- HOMEP2010_pdbs/cytochrome_c_oxidases_2TM-helix_subunit
- HOMEP2010_pdbs/cytochrome_bc1
- HOMEP2010_pdbs/cytochrome_b6f
- HOMEP2010_pdbs/ClC_transporters
- HOMEP2010_pdbs/bacterial_rhodopsins
- HOMEP2010_pdbs/aquaporins
- HOMEP2010_pdbs/ammonium_transporter
- HOMEP2010_pdbs/ABC_transporters_influx
- HOMEP2010_pdbs/ABC_transporters_efflux
- HOMEP2010_pdbs/sodium_potassium_pumps/1WPG_A.pdb
- HOMEP2010_pdbs/sodium_potassium_pumps/2ZXE_A.pdb
- HOMEP2010_pdbs/sodium-coupled_transporters/3L1L_A.pdb
- HOMEP2010_pdbs/sodium-coupled_transporters/2JLN_A.pdb
- HOMEP2010_pdbs/sodium-coupled_transporters/3GIA_A.pdb
- HOMEP2010_pdbs/sodium-coupled_transporters/2A65_A.pdb
- HOMEP2010_pdbs/sodium-coupled_transporters/2WIT_A.pdb
- HOMEP2010_pdbs/reductases/1KF6_D.pdb
- HOMEP2010_pdbs/reductases/2H88_D.pdb
- HOMEP2010_pdbs/reductases/2H88_C.pdb
- HOMEP2010_pdbs/reductases/2WDQ_L.pdb
- HOMEP2010_pdbs/reductases/2WDQ_K.pdb
- HOMEP2010_pdbs/reductases/1ZOY_D.pdb
- HOMEP2010_pdbs/reductases/1ZOY_C.pdb
- HOMEP2010_pdbs/protein_conducting_channels/2ZJS_Y.pdb
- HOMEP2010_pdbs/protein_conducting_channels/1RH5_A.pdb
- HOMEP2010_pdbs/photosystem2/1RZH_M.pdb
- HOMEP2010_pdbs/photosystem2/1RZH_L.pdb
- HOMEP2010_pdbs/photosystem2/1EYS_M.pdb
- HOMEP2010_pdbs/photosystem2/1EYS_L.pdb
- HOMEP2010_pdbs/photosystem2/2WJN_M.pdb
- HOMEP2010_pdbs/photosystem2/2WJN_L.pdb
- HOMEP2010_pdbs/photosystem2/3BZ1_D.pdb
- HOMEP2010_pdbs/photosystem2/3BZ1_A.pdb
- HOMEP2010_pdbs/photosystem1/1JB0_B.pdb
- HOMEP2010_pdbs/photosystem1/2WSC_B.pdb
- HOMEP2010_pdbs/pentameric_ion_channels/2VL0_D.pdb
- HOMEP2010_pdbs/pentameric_ion_channels/3EAM_B.pdb
- HOMEP2010_pdbs/multi-drug_exporters/2J8S_A.pdb
- HOMEP2010_pdbs/multi-drug_exporters/2V50_B.pdb
- HOMEP2010_pdbs/mfs_transporters/2CFQ_A.pdb
- HOMEP2010_pdbs/mfs_transporters/1PW4_A.pdb
- HOMEP2010_pdbs/gpcr/2RH1_A.pdb
- HOMEP2010_pdbs/gpcr/3KJ6_A.pdb
- HOMEP2010_pdbs/gpcr/2VT4_A.pdb
- HOMEP2010_pdbs/gpcr/2Z73_A.pdb
- HOMEP2010_pdbs/glpg/2NR9_A.pdb
- HOMEP2010_pdbs/glpg/3B44_A.pdb
- HOMEP2010_pdbs/cytochrome_c_oxidases_12TM-helix_subunit/2DYR_A.pdb
- HOMEP2010_pdbs/cytochrome_c_oxidases_12TM-helix_subunit/3HB3_A.pdb
- HOMEP2010_pdbs/cytochrome_c_oxidases_12TM-helix_subunit/2GSM_A.pdb
- HOMEP2010_pdbs/cytochrome_c_oxidases_7TM-helix_subunit/1M56_C.pdb
- HOMEP2010_pdbs/cytochrome_c_oxidases_7TM-helix_subunit/1QLE_C.pdb
- HOMEP2010_pdbs/cytochrome_c_oxidases_7TM-helix_subunit/1V54_C.pdb
- HOMEP2010_pdbs/cytochrome_c_oxidases_2TM-helix_subunit/2GSM_B.pdb
- HOMEP2010_pdbs/cytochrome_c_oxidases_2TM-helix_subunit/3HB3_B.pdb
- HOMEP2010_pdbs/cytochrome_c_oxidases_2TM-helix_subunit/1V54_B.pdb
- HOMEP2010_pdbs/cytochrome_bc1/2QJY_A.pdb
- HOMEP2010_pdbs/cytochrome_bc1/3CX5_N.pdb
- HOMEP2010_pdbs/cytochrome_bc1/2A06_P.pdb
- HOMEP2010_pdbs/cytochrome_bc1/3L70_C.pdb
- HOMEP2010_pdbs/cytochrome_b6f/2ZT9_B.pdb
- HOMEP2010_pdbs/cytochrome_b6f/1Q90_D.pdb
- HOMEP2010_pdbs/ClC_transporters/1KPL_B.pdb
- HOMEP2010_pdbs/ClC_transporters/1OTS_A.pdb
- HOMEP2010_pdbs/bacterial_rhodopsins/3A7K_A.pdb
- HOMEP2010_pdbs/bacterial_rhodopsins/1M0L_A.pdb
- HOMEP2010_pdbs/bacterial_rhodopsins/1XIO_A.pdb
- HOMEP2010_pdbs/bacterial_rhodopsins/2JAF_A.pdb
- HOMEP2010_pdbs/bacterial_rhodopsins/1H2S_A.pdb
- HOMEP2010_pdbs/bacterial_rhodopsins/2EI4_A.pdb
- HOMEP2010_pdbs/aquaporins/3KLY_C.pdb
- HOMEP2010_pdbs/aquaporins/2F2B_A.pdb
- HOMEP2010_pdbs/aquaporins/1LDF_A.pdb
- HOMEP2010_pdbs/aquaporins/3D9S_D.pdb
- HOMEP2010_pdbs/aquaporins/2O9G_A.pdb
- HOMEP2010_pdbs/aquaporins/3C02_A.pdb
- HOMEP2010_pdbs/aquaporins/3CN5_A.pdb
- HOMEP2010_pdbs/aquaporins/1J4N_A.pdb
- HOMEP2010_pdbs/aquaporins/3LLQ_A.pdb
- HOMEP2010_pdbs/aquaporins/3GD8_A.pdb
- HOMEP2010_pdbs/aquaporins/2W2E_A.pdb
- HOMEP2010_pdbs/aquaporins/2B6O_A.pdb
- HOMEP2010_pdbs/ammonium_transporter/2B2H_A.pdb
- HOMEP2010_pdbs/ammonium_transporter/3B9W_A.pdb
- HOMEP2010_pdbs/ammonium_transporter/1U7G_A.pdb
- HOMEP2010_pdbs/ABC_transporters_influx/2NQ2_A.pdb
- HOMEP2010_pdbs/ABC_transporters_influx/2QI9_B.pdb
- HOMEP2010_pdbs/ABC_transporters_efflux/2R6G_G.pdb
- HOMEP2010_pdbs/ABC_transporters_efflux/2ONK_C.pdb
- HOMEP2010_pdbs/ABC_transporters_efflux/3D31_C.pdb
