# Supplementary material for: Alignment of Helical Membrane Protein Sequences Using AlignMe
Source: PLoS One. 2013 Mar 4;8(3):e57731. doi: 10.1371/journal.pone.0057731 (PMC3587630; doi:10.1371/journal.pone.0057731)
Supplement: File S2 — Dataset of HOMEP2 homologous membrane proteins. (GZ) [file pone.0057731.s002.gz › HOMEP2010_pdbs/sodium_potassium_pumps/1WPG_A.pdb]

ATOM      1  N   MET A   1      59.768  52.469 -32.522  1.00 42.81           N  
ATOM      2  CA  MET A   1      60.260  53.842 -32.867  1.00 48.31           C  
ATOM      3  C   MET A   1      61.623  54.205 -32.269  1.00 49.67           C  
ATOM      4  O   MET A   1      61.758  54.390 -31.060  1.00 51.37           O  
ATOM      5  CB  MET A   1      59.254  54.921 -32.441  1.00 47.23           C  
ATOM      6  CG  MET A   1      59.783  56.345 -32.692  1.00 48.88           C  
ATOM      7  SD  MET A   1      58.635  57.723 -32.408  1.00 52.23           S  
ATOM      8  CE  MET A   1      58.090  57.389 -30.738  1.00 51.47           C  
ATOM      9  N   GLU A   2      62.622  54.332 -33.133  1.00 50.40           N  
ATOM     10  CA  GLU A   2      63.970  54.679 -32.708  1.00 50.85           C  
ATOM     11  C   GLU A   2      64.120  56.199 -32.643  1.00 47.22           C  
ATOM     12  O   GLU A   2      63.352  56.935 -33.258  1.00 44.46           O  
ATOM     13  CB  GLU A   2      64.998  54.111 -33.700  1.00 56.61           C  
ATOM     14  CG  GLU A   2      64.912  52.594 -33.949  1.00 64.76           C  
ATOM     15  CD  GLU A   2      65.250  51.752 -32.717  1.00 69.96           C  
ATOM     16  OE1 GLU A   2      66.335  51.960 -32.131  1.00 73.21           O  
ATOM     17  OE2 GLU A   2      64.436  50.876 -32.344  1.00 71.63           O  
ATOM     18  N   ALA A   3      65.105  56.661 -31.882  1.00 43.41           N  
ATOM     19  CA  ALA A   3      65.378  58.084 -31.761  1.00 40.29           C  
ATOM     20  C   ALA A   3      64.184  58.949 -31.333  1.00 37.51           C  
ATOM     21  O   ALA A   3      64.070  60.105 -31.740  1.00 34.55           O  
ATOM     22  CB  ALA A   3      65.946  58.595 -33.076  1.00 39.65           C  
ATOM     23  N   ALA A   4      63.303  58.404 -30.506  1.00 35.78           N  
ATOM     24  CA  ALA A   4      62.158  59.180 -30.043  1.00 34.35           C  
ATOM     25  C   ALA A   4      62.618  60.429 -29.274  1.00 34.38           C  
ATOM     26  O   ALA A   4      61.959  61.472 -29.322  1.00 33.11           O  
ATOM     27  CB  ALA A   4      61.262  58.320 -29.151  1.00 36.35           C  
ATOM     28  N   HIS A   5      63.751  60.322 -28.579  1.00 29.43           N  
ATOM     29  CA  HIS A   5      64.276  61.437 -27.799  1.00 31.92           C  
ATOM     30  C   HIS A   5      64.678  62.637 -28.652  1.00 31.44           C  
ATOM     31  O   HIS A   5      64.614  63.778 -28.190  1.00 30.08           O  
ATOM     32  CB  HIS A   5      65.497  60.999 -26.965  1.00 30.84           C  
ATOM     33  CG  HIS A   5      66.742  60.806 -27.774  1.00 29.26           C  
ATOM     34  ND1 HIS A   5      67.057  59.610 -28.386  1.00 30.36           N  
ATOM     35  CD2 HIS A   5      67.726  61.674 -28.115  1.00 27.52           C  
ATOM     36  CE1 HIS A   5      68.179  59.750 -29.069  1.00 27.34           C  
ATOM     37  NE2 HIS A   5      68.605  60.993 -28.922  1.00 28.16           N  
ATOM     38  N   SER A   6      65.100  62.379 -29.888  1.00 33.61           N  
ATOM     39  CA  SER A   6      65.526  63.451 -30.786  1.00 37.11           C  
ATOM     40  C   SER A   6      64.364  64.051 -31.582  1.00 38.76           C  
ATOM     41  O   SER A   6      64.543  65.033 -32.297  1.00 39.41           O  
ATOM     42  CB  SER A   6      66.620  62.946 -31.743  1.00 37.73           C  
ATOM     43  OG  SER A   6      66.148  61.898 -32.578  1.00 38.98           O  
ATOM     44  N   LYS A   7      63.184  63.454 -31.448  1.00 39.71           N  
ATOM     45  CA  LYS A   7      61.990  63.922 -32.141  1.00 41.18           C  
ATOM     46  C   LYS A   7      61.164  64.789 -31.205  1.00 42.21           C  
ATOM     47  O   LYS A   7      61.310  64.711 -29.980  1.00 45.54           O  
ATOM     48  CB  LYS A   7      61.132  62.736 -32.605  1.00 42.86           C  
ATOM     49  CG  LYS A   7      61.712  61.925 -33.771  1.00 49.76           C  
ATOM     50  CD  LYS A   7      60.808  60.722 -34.110  1.00 56.53           C  
ATOM     51  CE  LYS A   7      61.243  59.981 -35.396  1.00 60.90           C  
ATOM     52  NZ  LYS A   7      61.049  60.775 -36.660  1.00 61.10           N  
ATOM     53  N   SER A   8      60.303  65.620 -31.780  1.00 38.77           N  
ATOM     54  CA  SER A   8      59.427  66.482 -30.999  1.00 38.26           C  
ATOM     55  C   SER A   8      58.232  65.637 -30.569  1.00 35.04           C  
ATOM     56  O   SER A   8      58.044  64.527 -31.072  1.00 33.91           O  
ATOM     57  CB  SER A   8      58.923  67.640 -31.859  1.00 37.90           C  
ATOM     58  OG  SER A   8      58.124  67.139 -32.915  1.00 40.24           O  
ATOM     59  N   THR A   9      57.418  66.153 -29.653  1.00 33.02           N  
ATOM     60  CA  THR A   9      56.257  65.399 -29.217  1.00 35.36           C  
ATOM     61  C   THR A   9      55.334  65.134 -30.410  1.00 34.39           C  
ATOM     62  O   THR A   9      54.874  64.007 -30.600  1.00 31.94           O  
ATOM     63  CB  THR A   9      55.488  66.138 -28.119  1.00 36.75           C  
ATOM     64  OG1 THR A   9      55.205  67.472 -28.551  1.00 42.71           O  
ATOM     65  CG2 THR A   9      56.307  66.185 -26.832  1.00 37.56           C  
ATOM     66  N   GLU A  10      55.086  66.167 -31.217  1.00 35.79           N  
ATOM     67  CA  GLU A  10      54.236  66.048 -32.410  1.00 35.38           C  
ATOM     68  C   GLU A  10      54.653  64.893 -33.299  1.00 32.28           C  
ATOM     69  O   GLU A  10      53.831  64.069 -33.679  1.00 33.35           O  
ATOM     70  CB  GLU A  10      54.279  67.327 -33.253  1.00 37.07           C  
ATOM     71  CG  GLU A  10      53.614  68.537 -32.615  1.00 43.87           C  
ATOM     72  CD  GLU A  10      54.483  69.207 -31.560  1.00 45.75           C  
ATOM     73  OE1 GLU A  10      54.030  70.213 -30.963  1.00 50.27           O  
ATOM     74  OE2 GLU A  10      55.614  68.735 -31.328  1.00 47.66           O  
ATOM     75  N   GLU A  11      55.935  64.849 -33.640  1.00 33.68           N  
ATOM     76  CA  GLU A  11      56.467  63.794 -34.496  1.00 37.26           C  
ATOM     77  C   GLU A  11      56.266  62.398 -33.898  1.00 36.59           C  
ATOM     78  O   GLU A  11      55.928  61.457 -34.611  1.00 39.48           O  
ATOM     79  CB  GLU A  11      57.958  64.046 -34.777  1.00 40.26           C  
ATOM     80  CG  GLU A  11      58.271  65.468 -35.286  1.00 46.19           C  
ATOM     81  CD  GLU A  11      59.762  65.705 -35.556  1.00 49.42           C  
ATOM     82  OE1 GLU A  11      60.596  65.331 -34.706  1.00 52.97           O  
ATOM     83  OE2 GLU A  11      60.107  66.275 -36.614  1.00 51.49           O  
ATOM     84  N   CYS A  12      56.469  62.252 -32.592  1.00 36.58           N  
ATOM     85  CA  CYS A  12      56.270  60.950 -31.961  1.00 35.52           C  
ATOM     86  C   CYS A  12      54.790  60.542 -32.021  1.00 33.77           C  
ATOM     87  O   CYS A  12      54.475  59.360 -32.180  1.00 30.39           O  
ATOM     88  CB  CYS A  12      56.754  60.969 -30.505  1.00 35.71           C  
ATOM     89  SG  CYS A  12      58.525  61.327 -30.306  1.00 39.12           S  
ATOM     90  N   LEU A  13      53.880  61.503 -31.882  1.00 33.06           N  
ATOM     91  CA  LEU A  13      52.457  61.171 -31.981  1.00 34.03           C  
ATOM     92  C   LEU A  13      52.160  60.795 -33.447  1.00 34.31           C  
ATOM     93  O   LEU A  13      51.499  59.793 -33.733  1.00 31.29           O  
ATOM     94  CB  LEU A  13      51.590  62.360 -31.558  1.00 29.07           C  
ATOM     95  CG  LEU A  13      51.567  62.691 -30.058  1.00 34.43           C  
ATOM     96  CD1 LEU A  13      50.777  63.967 -29.844  1.00 25.49           C  
ATOM     97  CD2 LEU A  13      50.955  61.535 -29.242  1.00 30.12           C  
ATOM     98  N   ALA A  14      52.678  61.607 -34.365  1.00 34.03           N  
ATOM     99  CA  ALA A  14      52.489  61.395 -35.797  1.00 35.53           C  
ATOM    100  C   ALA A  14      53.081  60.067 -36.252  1.00 35.33           C  
ATOM    101  O   ALA A  14      52.553  59.407 -37.146  1.00 38.90           O  
ATOM    102  CB  ALA A  14      53.139  62.545 -36.585  1.00 31.70           C  
ATOM    103  N   TYR A  15      54.183  59.681 -35.630  1.00 33.06           N  
ATOM    104  CA  TYR A  15      54.855  58.450 -35.990  1.00 33.26           C  
ATOM    105  C   TYR A  15      53.940  57.245 -35.850  1.00 36.34           C  
ATOM    106  O   TYR A  15      54.016  56.309 -36.648  1.00 35.45           O  
ATOM    107  CB  TYR A  15      56.109  58.283 -35.125  1.00 31.71           C  
ATOM    108  CG  TYR A  15      56.948  57.076 -35.468  1.00 28.39           C  
ATOM    109  CD1 TYR A  15      56.632  55.819 -34.958  1.00 26.68           C  
ATOM    110  CD2 TYR A  15      58.027  57.184 -36.345  1.00 28.05           C  
ATOM    111  CE1 TYR A  15      57.367  54.694 -35.313  1.00 25.62           C  
ATOM    112  CE2 TYR A  15      58.766  56.065 -36.714  1.00 28.90           C  
ATOM    113  CZ  TYR A  15      58.430  54.825 -36.192  1.00 29.21           C  
ATOM    114  OH  TYR A  15      59.157  53.715 -36.544  1.00 31.57           O  
ATOM    115  N   PHE A  16      53.077  57.271 -34.836  1.00 38.47           N  
ATOM    116  CA  PHE A  16      52.147  56.173 -34.577  1.00 38.65           C  
ATOM    117  C   PHE A  16      50.708  56.531 -34.941  1.00 40.02           C  
ATOM    118  O   PHE A  16      49.797  55.720 -34.768  1.00 38.40           O  
ATOM    119  CB  PHE A  16      52.187  55.765 -33.095  1.00 38.96           C  
ATOM    120  CG  PHE A  16      53.485  55.146 -32.660  1.00 38.53           C  
ATOM    121  CD1 PHE A  16      54.350  55.832 -31.808  1.00 38.82           C  
ATOM    122  CD2 PHE A  16      53.838  53.868 -33.088  1.00 38.18           C  
ATOM    123  CE1 PHE A  16      55.550  55.252 -31.387  1.00 37.55           C  
ATOM    124  CE2 PHE A  16      55.036  53.277 -32.674  1.00 39.36           C  
ATOM    125  CZ  PHE A  16      55.893  53.972 -31.822  1.00 38.54           C  
ATOM    126  N   GLY A  17      50.504  57.743 -35.443  1.00 42.46           N  
ATOM    127  CA  GLY A  17      49.165  58.168 -35.804  1.00 44.08           C  
ATOM    128  C   GLY A  17      48.208  57.993 -34.640  1.00 46.85           C  
ATOM    129  O   GLY A  17      47.181  57.336 -34.773  1.00 46.87           O  
ATOM    130  N   VAL A  18      48.539  58.582 -33.494  1.00 46.97           N  
ATOM    131  CA  VAL A  18      47.693  58.464 -32.312  1.00 45.91           C  
ATOM    132  C   VAL A  18      47.414  59.832 -31.719  1.00 45.50           C  
ATOM    133  O   VAL A  18      48.208  60.756 -31.879  1.00 45.21           O  
ATOM    134  CB  VAL A  18      48.370  57.588 -31.222  1.00 48.92           C  
ATOM    135  CG1 VAL A  18      48.832  56.286 -31.827  1.00 51.17           C  
ATOM    136  CG2 VAL A  18      49.558  58.317 -30.603  1.00 45.22           C  
ATOM    137  N   SER A  19      46.278  59.973 -31.048  1.00 46.48           N  
ATOM    138  CA  SER A  19      45.963  61.252 -30.430  1.00 48.74           C  
ATOM    139  C   SER A  19      46.255  61.118 -28.954  1.00 48.16           C  
ATOM    140  O   SER A  19      45.997  60.074 -28.354  1.00 43.99           O  
ATOM    141  CB  SER A  19      44.493  61.635 -30.623  1.00 48.55           C  
ATOM    142  OG  SER A  19      43.638  60.845 -29.812  1.00 55.05           O  
ATOM    143  N   GLU A  20      46.801  62.186 -28.388  1.00 49.51           N  
ATOM    144  CA  GLU A  20      47.144  62.239 -26.981  1.00 52.13           C  
ATOM    145  C   GLU A  20      45.872  62.268 -26.145  1.00 52.46           C  
ATOM    146  O   GLU A  20      45.897  61.981 -24.949  1.00 53.39           O  
ATOM    147  CB  GLU A  20      47.984  63.495 -26.726  1.00 53.95           C  
ATOM    148  CG  GLU A  20      48.329  63.766 -25.275  1.00 57.06           C  
ATOM    149  CD  GLU A  20      49.209  64.995 -25.110  1.00 58.87           C  
ATOM    150  OE1 GLU A  20      49.479  65.385 -23.954  1.00 58.24           O  
ATOM    151  OE2 GLU A  20      49.635  65.567 -26.140  1.00 58.80           O  
ATOM    152  N   THR A  21      44.755  62.599 -26.784  1.00 52.95           N  
ATOM    153  CA  THR A  21      43.484  62.685 -26.079  1.00 52.65           C  
ATOM    154  C   THR A  21      42.673  61.404 -26.080  1.00 50.97           C  
ATOM    155  O   THR A  21      41.784  61.243 -25.246  1.00 53.28           O  
ATOM    156  CB  THR A  21      42.583  63.783 -26.657  1.00 53.48           C  
ATOM    157  OG1 THR A  21      43.334  64.991 -26.825  1.00 54.90           O  
ATOM    158  CG2 THR A  21      41.418  64.045 -25.713  1.00 57.80           C  
ATOM    159  N   THR A  22      42.951  60.494 -27.005  1.00 48.54           N  
ATOM    160  CA  THR A  22      42.179  59.259 -27.035  1.00 48.81           C  
ATOM    161  C   THR A  22      43.052  58.020 -26.896  1.00 46.74           C  
ATOM    162  O   THR A  22      42.723  57.102 -26.146  1.00 46.38           O  
ATOM    163  CB  THR A  22      41.332  59.143 -28.338  1.00 49.37           C  
ATOM    164  OG1 THR A  22      42.137  58.640 -29.402  1.00 47.18           O  
ATOM    165  CG2 THR A  22      40.787  60.506 -28.740  1.00 49.30           C  
ATOM    166  N   GLY A  23      44.168  57.993 -27.612  1.00 44.88           N  
ATOM    167  CA  GLY A  23      45.046  56.845 -27.527  1.00 42.67           C  
ATOM    168  C   GLY A  23      44.765  55.846 -28.626  1.00 43.06           C  
ATOM    169  O   GLY A  23      43.988  56.120 -29.541  1.00 45.28           O  
ATOM    170  N   LEU A  24      45.393  54.679 -28.542  1.00 42.03           N  
ATOM    171  CA  LEU A  24      45.210  53.647 -29.561  1.00 43.13           C  
ATOM    172  C   LEU A  24      43.823  52.988 -29.535  1.00 42.28           C  
ATOM    173  O   LEU A  24      43.217  52.833 -28.473  1.00 40.34           O  
ATOM    174  CB  LEU A  24      46.288  52.565 -29.410  1.00 40.06           C  
ATOM    175  CG  LEU A  24      47.745  52.927 -29.721  1.00 39.81           C  
ATOM    176  CD1 LEU A  24      48.643  51.707 -29.509  1.00 37.39           C  
ATOM    177  CD2 LEU A  24      47.859  53.401 -31.158  1.00 39.72           C  
ATOM    178  N   THR A  25      43.331  52.609 -30.715  1.00 40.65           N  
ATOM    179  CA  THR A  25      42.038  51.934 -30.833  1.00 39.96           C  
ATOM    180  C   THR A  25      42.318  50.443 -30.655  1.00 40.63           C  
ATOM    181  O   THR A  25      43.443  49.991 -30.861  1.00 40.63           O  
ATOM    182  CB  THR A  25      41.391  52.143 -32.229  1.00 37.54           C  
ATOM    183  OG1 THR A  25      42.196  51.513 -33.225  1.00 35.29           O  
ATOM    184  CG2 THR A  25      41.252  53.629 -32.557  1.00 33.99           C  
ATOM    185  N   PRO A  26      41.309  49.662 -30.247  1.00 42.71           N  
ATOM    186  CA  PRO A  26      41.559  48.230 -30.074  1.00 44.54           C  
ATOM    187  C   PRO A  26      42.210  47.579 -31.288  1.00 44.80           C  
ATOM    188  O   PRO A  26      43.044  46.690 -31.135  1.00 44.87           O  
ATOM    189  CB  PRO A  26      40.170  47.660 -29.752  1.00 44.51           C  
ATOM    190  CG  PRO A  26      39.210  48.732 -30.218  1.00 47.80           C  
ATOM    191  CD  PRO A  26      39.928  50.002 -29.873  1.00 45.10           C  
ATOM    192  N   ASP A  27      41.845  48.021 -32.487  1.00 46.21           N  
ATOM    193  CA  ASP A  27      42.449  47.456 -33.693  1.00 47.87           C  
ATOM    194  C   ASP A  27      43.944  47.770 -33.754  1.00 46.35           C  
ATOM    195  O   ASP A  27      44.747  46.922 -34.148  1.00 46.08           O  
ATOM    196  CB  ASP A  27      41.768  47.991 -34.964  1.00 51.33           C  
ATOM    197  CG  ASP A  27      40.557  47.167 -35.375  1.00 56.28           C  
ATOM    198  OD1 ASP A  27      40.672  45.920 -35.418  1.00 59.45           O  
ATOM    199  OD2 ASP A  27      39.496  47.764 -35.661  1.00 55.39           O  
ATOM    200  N   GLN A  28      44.316  48.988 -33.371  1.00 45.04           N  
ATOM    201  CA  GLN A  28      45.721  49.381 -33.384  1.00 43.10           C  
ATOM    202  C   GLN A  28      46.511  48.523 -32.401  1.00 42.02           C  
ATOM    203  O   GLN A  28      47.598  48.035 -32.719  1.00 37.97           O  
ATOM    204  CB  GLN A  28      45.855  50.866 -33.029  1.00 43.29           C  
ATOM    205  CG  GLN A  28      45.368  51.799 -34.130  1.00 41.65           C  
ATOM    206  CD  GLN A  28      45.501  53.268 -33.769  1.00 45.73           C  
ATOM    207  OE1 GLN A  28      44.886  53.744 -32.810  1.00 47.92           O  
ATOM    208  NE2 GLN A  28      46.305  53.997 -34.539  1.00 45.14           N  
ATOM    209  N   VAL A  29      45.949  48.321 -31.211  1.00 41.28           N  
ATOM    210  CA  VAL A  29      46.613  47.512 -30.194  1.00 40.85           C  
ATOM    211  C   VAL A  29      46.874  46.110 -30.730  1.00 42.00           C  
ATOM    212  O   VAL A  29      47.994  45.611 -30.660  1.00 43.83           O  
ATOM    213  CB  VAL A  29      45.760  47.419 -28.901  1.00 40.74           C  
ATOM    214  CG1 VAL A  29      46.362  46.391 -27.942  1.00 37.62           C  
ATOM    215  CG2 VAL A  29      45.694  48.784 -28.228  1.00 35.77           C  
ATOM    216  N   LYS A  30      45.835  45.478 -31.262  1.00 44.36           N  
ATOM    217  CA  LYS A  30      45.960  44.133 -31.822  1.00 46.85           C  
ATOM    218  C   LYS A  30      47.061  44.119 -32.895  1.00 44.60           C  
ATOM    219  O   LYS A  30      47.929  43.247 -32.900  1.00 41.22           O  
ATOM    220  CB  LYS A  30      44.616  43.695 -32.430  1.00 50.15           C  
ATOM    221  CG  LYS A  30      44.585  42.277 -32.993  1.00 53.56           C  
ATOM    222  CD  LYS A  30      43.326  42.044 -33.831  1.00 58.17           C  
ATOM    223  CE  LYS A  30      43.304  40.650 -34.452  1.00 57.72           C  
ATOM    224  NZ  LYS A  30      43.218  39.581 -33.415  1.00 57.24           N  
ATOM    225  N   ARG A  31      47.018  45.099 -33.793  1.00 45.17           N  
ATOM    226  CA  ARG A  31      48.002  45.234 -34.864  1.00 48.84           C  
ATOM    227  C   ARG A  31      49.415  45.385 -34.296  1.00 49.65           C  
ATOM    228  O   ARG A  31      50.308  44.606 -34.626  1.00 49.10           O  
ATOM    229  CB  ARG A  31      47.662  46.460 -35.721  1.00 54.00           C  
ATOM    230  CG  ARG A  31      48.593  46.717 -36.896  1.00 59.05           C  
ATOM    231  CD  ARG A  31      48.385  45.696 -37.995  1.00 67.02           C  
ATOM    232  NE  ARG A  31      46.982  45.619 -38.395  1.00 73.93           N  
ATOM    233  CZ  ARG A  31      46.533  44.898 -39.420  1.00 76.89           C  
ATOM    234  NH1 ARG A  31      47.376  44.188 -40.160  1.00 76.87           N  
ATOM    235  NH2 ARG A  31      45.236  44.877 -39.703  1.00 78.38           N  
ATOM    236  N   HIS A  32      49.611  46.388 -33.440  1.00 50.29           N  
ATOM    237  CA  HIS A  32      50.921  46.631 -32.835  1.00 49.75           C  
ATOM    238  C   HIS A  32      51.396  45.463 -31.986  1.00 48.31           C  
ATOM    239  O   HIS A  32      52.585  45.155 -31.953  1.00 47.57           O  
ATOM    240  CB  HIS A  32      50.904  47.896 -31.975  1.00 49.85           C  
ATOM    241  CG  HIS A  32      50.838  49.164 -32.764  1.00 52.18           C  
ATOM    242  ND1 HIS A  32      50.172  50.321 -32.543  1.00 53.47           N  
ATOM    243  CD2 HIS A  32      51.533  49.342 -33.938  1.00 57.09           C  
ATOM    244  CE1 HIS A  32      50.470  51.167 -33.583  1.00 54.30           C  
ATOM    245  NE2 HIS A  32      51.294  50.553 -34.412  1.00 56.96           N  
ATOM    246  N   LEU A  33      50.465  44.810 -31.306  1.00 48.33           N  
ATOM    247  CA  LEU A  33      50.815  43.682 -30.454  1.00 50.62           C  
ATOM    248  C   LEU A  33      51.265  42.483 -31.285  1.00 52.60           C  
ATOM    249  O   LEU A  33      51.884  41.555 -30.768  1.00 54.63           O  
ATOM    250  CB  LEU A  33      49.620  43.309 -29.582  1.00 50.84           C  
ATOM    251  CG  LEU A  33      49.841  42.394 -28.380  1.00 54.45           C  
ATOM    252  CD1 LEU A  33      51.025  42.873 -27.543  1.00 55.97           C  
ATOM    253  CD2 LEU A  33      48.567  42.388 -27.546  1.00 51.88           C  
ATOM    254  N   GLU A  34      50.951  42.511 -32.577  1.00 54.10           N  
ATOM    255  CA  GLU A  34      51.323  41.438 -33.492  1.00 55.42           C  
ATOM    256  C   GLU A  34      52.693  41.734 -34.097  1.00 54.35           C  
ATOM    257  O   GLU A  34      53.513  40.836 -34.309  1.00 54.03           O  
ATOM    258  CB  GLU A  34      50.283  41.315 -34.621  1.00 57.96           C  
ATOM    259  CG  GLU A  34      48.945  40.701 -34.192  1.00 61.76           C  
ATOM    260  CD  GLU A  34      47.864  40.763 -35.277  1.00 63.61           C  
ATOM    261  OE1 GLU A  34      46.756  40.228 -35.031  1.00 61.72           O  
ATOM    262  OE2 GLU A  34      48.117  41.346 -36.362  1.00 58.46           O  
ATOM    263  N   LYS A  35      52.931  43.009 -34.372  1.00 51.63           N  
ATOM    264  CA  LYS A  35      54.181  43.446 -34.968  1.00 51.02           C  
ATOM    265  C   LYS A  35      55.343  43.537 -33.982  1.00 50.33           C  
ATOM    266  O   LYS A  35      56.465  43.130 -34.289  1.00 50.69           O  
ATOM    267  CB  LYS A  35      53.973  44.810 -35.619  1.00 51.96           C  
ATOM    268  CG  LYS A  35      55.199  45.385 -36.293  1.00 53.38           C  
ATOM    269  CD  LYS A  35      54.862  46.709 -36.958  1.00 57.35           C  
ATOM    270  CE  LYS A  35      56.025  47.222 -37.791  1.00 60.15           C  
ATOM    271  NZ  LYS A  35      55.642  48.437 -38.562  1.00 64.81           N  
ATOM    272  N   TYR A  36      55.057  44.053 -32.792  1.00 47.54           N  
ATOM    273  CA  TYR A  36      56.077  44.275 -31.780  1.00 43.76           C  
ATOM    274  C   TYR A  36      56.174  43.255 -30.655  1.00 42.58           C  
ATOM    275  O   TYR A  36      57.138  43.274 -29.892  1.00 42.47           O  
ATOM    276  CB  TYR A  36      55.869  45.668 -31.194  1.00 40.30           C  
ATOM    277  CG  TYR A  36      55.920  46.762 -32.234  1.00 38.02           C  
ATOM    278  CD1 TYR A  36      54.841  47.631 -32.421  1.00 38.35           C  
ATOM    279  CD2 TYR A  36      57.069  46.965 -32.995  1.00 37.29           C  
ATOM    280  CE1 TYR A  36      54.918  48.687 -33.338  1.00 37.46           C  
ATOM    281  CE2 TYR A  36      57.156  48.004 -33.911  1.00 36.52           C  
ATOM    282  CZ  TYR A  36      56.084  48.865 -34.074  1.00 37.48           C  
ATOM    283  OH  TYR A  36      56.211  49.928 -34.937  1.00 42.66           O  
ATOM    284  N   GLY A  37      55.188  42.369 -30.552  1.00 40.93           N  
ATOM    285  CA  GLY A  37      55.209  41.365 -29.503  1.00 34.63           C  
ATOM    286  C   GLY A  37      54.718  41.944 -28.193  1.00 36.48           C  
ATOM    287  O   GLY A  37      54.251  43.081 -28.147  1.00 38.03           O  
ATOM    288  N   HIS A  38      54.811  41.160 -27.127  1.00 35.72           N  
ATOM    289  CA  HIS A  38      54.386  41.598 -25.805  1.00 41.34           C  
ATOM    290  C   HIS A  38      55.487  42.365 -25.069  1.00 41.53           C  
ATOM    291  O   HIS A  38      56.675  42.067 -25.208  1.00 40.41           O  
ATOM    292  CB  HIS A  38      53.967  40.387 -24.977  1.00 44.24           C  
ATOM    293  CG  HIS A  38      52.637  39.833 -25.367  1.00 49.32           C  
ATOM    294  ND1 HIS A  38      51.456  40.288 -24.819  1.00 51.05           N  
ATOM    295  CD2 HIS A  38      52.291  38.918 -26.304  1.00 49.52           C  
ATOM    296  CE1 HIS A  38      50.441  39.678 -25.402  1.00 51.58           C  
ATOM    297  NE2 HIS A  38      50.920  38.843 -26.308  1.00 52.56           N  
ATOM    298  N   ASN A  39      55.081  43.343 -24.268  1.00 41.38           N  
ATOM    299  CA  ASN A  39      56.030  44.155 -23.519  1.00 40.46           C  
ATOM    300  C   ASN A  39      56.599  43.423 -22.315  1.00 42.20           C  
ATOM    301  O   ASN A  39      56.223  43.701 -21.176  1.00 41.36           O  
ATOM    302  CB  ASN A  39      55.363  45.453 -23.061  1.00 38.32           C  
ATOM    303  CG  ASN A  39      56.271  46.292 -22.188  1.00 36.09           C  
ATOM    304  OD1 ASN A  39      57.457  46.451 -22.483  1.00 36.06           O  
ATOM    305  ND2 ASN A  39      55.720  46.835 -21.111  1.00 29.63           N  
ATOM    306  N   GLU A  40      57.511  42.489 -22.565  1.00 43.97           N  
ATOM    307  CA  GLU A  40      58.127  41.726 -21.486  1.00 46.20           C  
ATOM    308  C   GLU A  40      59.501  41.211 -21.879  1.00 46.26           C  
ATOM    309  O   GLU A  40      59.812  41.049 -23.058  1.00 45.58           O  
ATOM    310  CB  GLU A  40      57.250  40.536 -21.103  1.00 49.77           C  
ATOM    311  CG  GLU A  40      56.936  39.616 -22.275  1.00 53.97           C  
ATOM    312  CD  GLU A  40      56.179  38.360 -21.872  1.00 57.40           C  
ATOM    313  OE1 GLU A  40      55.243  38.452 -21.047  1.00 57.37           O  
ATOM    314  OE2 GLU A  40      56.514  37.277 -22.396  1.00 60.41           O  
ATOM    315  N   LEU A  41      60.323  40.960 -20.870  1.00 46.92           N  
ATOM    316  CA  LEU A  41      61.654  40.433 -21.092  1.00 49.61           C  
ATOM    317  C   LEU A  41      61.552  38.909 -21.074  1.00 51.62           C  
ATOM    318  O   LEU A  41      60.985  38.325 -20.144  1.00 50.50           O  
ATOM    319  CB  LEU A  41      62.599  40.916 -19.986  1.00 49.78           C  
ATOM    320  CG  LEU A  41      63.559  42.078 -20.272  1.00 51.62           C  
ATOM    321  CD1 LEU A  41      62.921  43.103 -21.186  1.00 51.99           C  
ATOM    322  CD2 LEU A  41      63.970  42.707 -18.951  1.00 51.45           C  
ATOM    323  N   PRO A  42      62.070  38.250 -22.119  1.00 52.83           N  
ATOM    324  CA  PRO A  42      62.073  36.795 -22.278  1.00 55.69           C  
ATOM    325  C   PRO A  42      62.906  36.113 -21.192  1.00 59.50           C  
ATOM    326  O   PRO A  42      64.026  36.540 -20.897  1.00 59.08           O  
ATOM    327  CB  PRO A  42      62.706  36.605 -23.655  1.00 54.99           C  
ATOM    328  CG  PRO A  42      62.331  37.846 -24.378  1.00 54.56           C  
ATOM    329  CD  PRO A  42      62.571  38.903 -23.339  1.00 53.04           C  
ATOM    330  N   ALA A  43      62.360  35.057 -20.600  1.00 64.38           N  
ATOM    331  CA  ALA A  43      63.087  34.317 -19.571  1.00 70.83           C  
ATOM    332  C   ALA A  43      64.112  33.442 -20.283  1.00 74.16           C  
ATOM    333  O   ALA A  43      64.114  33.369 -21.510  1.00 72.68           O  
ATOM    334  CB  ALA A  43      62.128  33.451 -18.760  1.00 69.85           C  
ATOM    335  N   GLU A  44      64.985  32.790 -19.523  1.00 80.57           N  
ATOM    336  CA  GLU A  44      65.993  31.918 -20.126  1.00 86.35           C  
ATOM    337  C   GLU A  44      65.896  30.474 -19.648  1.00 90.28           C  
ATOM    338  O   GLU A  44      65.231  30.171 -18.654  1.00 91.40           O  
ATOM    339  CB  GLU A  44      67.405  32.437 -19.840  1.00 85.85           C  
ATOM    340  CG  GLU A  44      68.117  33.020 -21.053  1.00 87.96           C  
ATOM    341  CD  GLU A  44      69.620  32.782 -21.018  1.00 89.17           C  
ATOM    342  OE1 GLU A  44      70.237  33.017 -19.957  1.00 88.30           O  
ATOM    343  OE2 GLU A  44      70.185  32.360 -22.053  1.00 89.41           O  
ATOM    344  N   GLU A  45      66.570  29.588 -20.375  1.00 94.91           N  
ATOM    345  CA  GLU A  45      66.612  28.165 -20.054  1.00 98.09           C  
ATOM    346  C   GLU A  45      67.622  27.500 -20.986  1.00 99.78           C  
ATOM    347  O   GLU A  45      68.237  28.163 -21.825  1.00 99.94           O  
ATOM    348  CB  GLU A  45      65.232  27.517 -20.226  1.00 98.63           C  
ATOM    349  CG  GLU A  45      64.839  27.182 -21.665  1.00 99.73           C  
ATOM    350  CD  GLU A  45      64.545  28.405 -22.508  1.00 99.85           C  
ATOM    351  OE1 GLU A  45      65.461  29.230 -22.716  1.00 99.75           O  
ATOM    352  OE2 GLU A  45      63.390  28.539 -22.964  1.00100.20           O  
ATOM    353  N   GLY A  46      67.789  26.191 -20.840  1.00101.57           N  
ATOM    354  CA  GLY A  46      68.733  25.468 -21.673  1.00102.92           C  
ATOM    355  C   GLY A  46      69.456  24.432 -20.841  1.00104.02           C  
ATOM    356  O   GLY A  46      70.255  23.642 -21.347  1.00103.63           O  
ATOM    357  N   LYS A  47      69.173  24.450 -19.544  1.00105.32           N  
ATOM    358  CA  LYS A  47      69.766  23.510 -18.606  1.00106.31           C  
ATOM    359  C   LYS A  47      69.069  22.155 -18.743  1.00107.00           C  
ATOM    360  O   LYS A  47      68.719  21.516 -17.746  1.00107.52           O  
ATOM    361  CB  LYS A  47      69.633  24.059 -17.178  1.00106.00           C  
ATOM    362  CG  LYS A  47      68.267  24.673 -16.880  1.00105.65           C  
ATOM    363  CD  LYS A  47      68.317  25.654 -15.713  1.00105.09           C  
ATOM    364  CE  LYS A  47      66.990  26.396 -15.566  1.00104.47           C  
ATOM    365  NZ  LYS A  47      67.038  27.470 -14.532  1.00103.34           N  
ATOM    366  N   SER A  48      68.870  21.735 -19.993  1.00106.95           N  
ATOM    367  CA  SER A  48      68.226  20.461 -20.313  1.00106.73           C  
ATOM    368  C   SER A  48      68.960  19.295 -19.658  1.00107.34           C  
ATOM    369  O   SER A  48      70.171  19.137 -19.829  1.00107.29           O  
ATOM    370  CB  SER A  48      68.194  20.257 -21.833  1.00105.67           C  
ATOM    371  OG  SER A  48      67.678  18.981 -22.170  1.00103.84           O  
ATOM    372  N   LEU A  49      68.223  18.480 -18.909  1.00108.01           N  
ATOM    373  CA  LEU A  49      68.810  17.334 -18.224  1.00108.87           C  
ATOM    374  C   LEU A  49      69.594  16.461 -19.205  1.00109.26           C  
ATOM    375  O   LEU A  49      70.726  16.063 -18.925  1.00108.60           O  
ATOM    376  CB  LEU A  49      67.711  16.509 -17.545  1.00109.15           C  
ATOM    377  CG  LEU A  49      68.156  15.489 -16.493  1.00110.31           C  
ATOM    378  CD1 LEU A  49      68.847  16.209 -15.338  1.00109.54           C  
ATOM    379  CD2 LEU A  49      66.947  14.710 -15.987  1.00110.32           C  
ATOM    380  N   TRP A  50      68.993  16.173 -20.359  1.00110.27           N  
ATOM    381  CA  TRP A  50      69.645  15.352 -21.375  1.00110.95           C  
ATOM    382  C   TRP A  50      70.693  16.149 -22.144  1.00110.16           C  
ATOM    383  O   TRP A  50      70.994  15.847 -23.299  1.00110.39           O  
ATOM    384  CB  TRP A  50      68.613  14.778 -22.354  1.00113.28           C  
ATOM    385  CG  TRP A  50      67.642  13.825 -21.712  1.00116.63           C  
ATOM    386  CD1 TRP A  50      66.448  14.137 -21.120  1.00117.19           C  
ATOM    387  CD2 TRP A  50      67.810  12.408 -21.553  1.00117.79           C  
ATOM    388  NE1 TRP A  50      65.864  13.002 -20.602  1.00117.84           N  
ATOM    389  CE2 TRP A  50      66.679  11.927 -20.853  1.00117.89           C  
ATOM    390  CE3 TRP A  50      68.808  11.497 -21.933  1.00117.94           C  
ATOM    391  CZ2 TRP A  50      66.518  10.573 -20.524  1.00117.69           C  
ATOM    392  CZ3 TRP A  50      68.648  10.149 -21.605  1.00117.48           C  
ATOM    393  CH2 TRP A  50      67.510   9.703 -20.907  1.00117.47           C  
ATOM    394  N   GLU A  51      71.240  17.171 -21.491  1.00108.65           N  
ATOM    395  CA  GLU A  51      72.267  18.022 -22.081  1.00106.91           C  
ATOM    396  C   GLU A  51      73.363  18.279 -21.059  1.00105.58           C  
ATOM    397  O   GLU A  51      74.545  18.089 -21.343  1.00105.37           O  
ATOM    398  CB  GLU A  51      71.669  19.357 -22.536  1.00107.47           C  
ATOM    399  CG  GLU A  51      70.957  19.308 -23.882  1.00109.08           C  
ATOM    400  CD  GLU A  51      71.896  18.964 -25.029  1.00110.32           C  
ATOM    401  OE1 GLU A  51      72.928  19.653 -25.182  1.00110.70           O  
ATOM    402  OE2 GLU A  51      71.601  18.007 -25.779  1.00110.55           O  
ATOM    403  N   LEU A  52      72.965  18.714 -19.868  1.00104.09           N  
ATOM    404  CA  LEU A  52      73.919  18.994 -18.804  1.00103.32           C  
ATOM    405  C   LEU A  52      74.650  17.725 -18.376  1.00102.44           C  
ATOM    406  O   LEU A  52      75.709  17.788 -17.750  1.00102.02           O  
ATOM    407  CB  LEU A  52      73.201  19.637 -17.613  1.00104.15           C  
ATOM    408  CG  LEU A  52      71.828  19.072 -17.241  1.00105.60           C  
ATOM    409  CD1 LEU A  52      71.977  17.694 -16.614  1.00106.69           C  
ATOM    410  CD2 LEU A  52      71.139  20.021 -16.273  1.00105.83           C  
ATOM    411  N   VAL A  53      74.078  16.574 -18.723  1.00101.07           N  
ATOM    412  CA  VAL A  53      74.683  15.288 -18.399  1.00 98.94           C  
ATOM    413  C   VAL A  53      75.739  14.980 -19.451  1.00 97.41           C  
ATOM    414  O   VAL A  53      76.865  14.606 -19.126  1.00 97.08           O  
ATOM    415  CB  VAL A  53      73.635  14.154 -18.397  1.00 99.32           C  
ATOM    416  CG1 VAL A  53      74.320  12.812 -18.189  1.00 98.78           C  
ATOM    417  CG2 VAL A  53      72.613  14.393 -17.298  1.00 98.98           C  
ATOM    418  N   ILE A  54      75.367  15.150 -20.716  1.00 95.67           N  
ATOM    419  CA  ILE A  54      76.278  14.898 -21.824  1.00 94.66           C  
ATOM    420  C   ILE A  54      77.500  15.805 -21.744  1.00 93.97           C  
ATOM    421  O   ILE A  54      78.556  15.489 -22.293  1.00 93.69           O  
ATOM    422  CB  ILE A  54      75.581  15.132 -23.174  1.00 95.06           C  
ATOM    423  CG1 ILE A  54      74.338  14.247 -23.269  1.00 95.66           C  
ATOM    424  CG2 ILE A  54      76.542  14.831 -24.319  1.00 95.03           C  
ATOM    425  CD1 ILE A  54      73.524  14.465 -24.532  1.00 96.12           C  
ATOM    426  N   GLU A  55      77.354  16.936 -21.062  1.00 93.51           N  
ATOM    427  CA  GLU A  55      78.459  17.873 -20.917  1.00 93.62           C  
ATOM    428  C   GLU A  55      79.530  17.313 -19.989  1.00 92.76           C  
ATOM    429  O   GLU A  55      80.723  17.525 -20.209  1.00 93.38           O  
ATOM    430  CB  GLU A  55      77.964  19.211 -20.364  1.00 94.92           C  
ATOM    431  CG  GLU A  55      76.999  19.955 -21.271  1.00 97.03           C  
ATOM    432  CD  GLU A  55      76.761  21.383 -20.809  1.00 98.08           C  
ATOM    433  OE1 GLU A  55      76.358  21.575 -19.640  1.00 97.47           O  
ATOM    434  OE2 GLU A  55      76.979  22.314 -21.616  1.00 98.37           O  
ATOM    435  N   GLN A  56      79.102  16.601 -18.950  1.00 91.34           N  
ATOM    436  CA  GLN A  56      80.032  16.016 -17.990  1.00 90.69           C  
ATOM    437  C   GLN A  56      80.950  14.992 -18.651  1.00 89.43           C  
ATOM    438  O   GLN A  56      82.029  14.692 -18.139  1.00 89.41           O  
ATOM    439  CB  GLN A  56      79.266  15.351 -16.843  1.00 91.79           C  
ATOM    440  CG  GLN A  56      78.397  16.301 -16.032  1.00 93.49           C  
ATOM    441  CD  GLN A  56      79.177  17.471 -15.456  1.00 94.82           C  
ATOM    442  OE1 GLN A  56      80.183  17.287 -14.771  1.00 95.41           O  
ATOM    443  NE2 GLN A  56      78.710  18.684 -15.730  1.00 95.46           N  
ATOM    444  N   PHE A  57      80.513  14.460 -19.787  1.00 87.90           N  
ATOM    445  CA  PHE A  57      81.288  13.472 -20.530  1.00 86.18           C  
ATOM    446  C   PHE A  57      81.770  14.079 -21.843  1.00 85.93           C  
ATOM    447  O   PHE A  57      81.890  13.391 -22.857  1.00 85.03           O  
ATOM    448  CB  PHE A  57      80.426  12.239 -20.806  1.00 84.50           C  
ATOM    449  CG  PHE A  57      79.914  11.571 -19.562  1.00 83.34           C  
ATOM    450  CD1 PHE A  57      80.795  10.975 -18.664  1.00 83.00           C  
ATOM    451  CD2 PHE A  57      78.552  11.543 -19.282  1.00 83.07           C  
ATOM    452  CE1 PHE A  57      80.325  10.360 -17.501  1.00 82.82           C  
ATOM    453  CE2 PHE A  57      78.070  10.931 -18.121  1.00 82.92           C  
ATOM    454  CZ  PHE A  57      78.958  10.339 -17.230  1.00 82.86           C  
ATOM    455  N   GLU A  58      82.052  15.376 -21.809  1.00 86.26           N  
ATOM    456  CA  GLU A  58      82.508  16.086 -22.992  1.00 86.78           C  
ATOM    457  C   GLU A  58      84.023  16.250 -22.993  1.00 85.80           C  
ATOM    458  O   GLU A  58      84.634  16.400 -24.050  1.00 85.28           O  
ATOM    459  CB  GLU A  58      81.839  17.458 -23.057  1.00 89.48           C  
ATOM    460  CG  GLU A  58      81.955  18.144 -24.403  1.00 92.65           C  
ATOM    461  CD  GLU A  58      81.301  19.509 -24.412  1.00 93.91           C  
ATOM    462  OE1 GLU A  58      80.131  19.610 -23.976  1.00 93.92           O  
ATOM    463  OE2 GLU A  58      81.955  20.477 -24.859  1.00 93.88           O  
ATOM    464  N   ASP A  59      84.624  16.226 -21.807  1.00 85.84           N  
ATOM    465  CA  ASP A  59      86.073  16.368 -21.681  1.00 85.74           C  
ATOM    466  C   ASP A  59      86.813  15.220 -22.364  1.00 84.59           C  
ATOM    467  O   ASP A  59      86.412  14.058 -22.273  1.00 83.59           O  
ATOM    468  CB  ASP A  59      86.480  16.441 -20.204  1.00 87.58           C  
ATOM    469  CG  ASP A  59      87.995  16.453 -20.009  1.00 89.95           C  
ATOM    470  OD1 ASP A  59      88.688  17.210 -20.721  1.00 91.84           O  
ATOM    471  OD2 ASP A  59      88.494  15.711 -19.135  1.00 90.17           O  
ATOM    472  N   LEU A  60      87.901  15.561 -23.047  1.00 82.93           N  
ATOM    473  CA  LEU A  60      88.706  14.580 -23.761  1.00 80.89           C  
ATOM    474  C   LEU A  60      89.243  13.487 -22.845  1.00 79.57           C  
ATOM    475  O   LEU A  60      89.318  12.325 -23.234  1.00 78.79           O  
ATOM    476  CB  LEU A  60      89.869  15.281 -24.461  1.00 80.90           C  
ATOM    477  CG  LEU A  60      90.833  14.397 -25.250  1.00 81.39           C  
ATOM    478  CD1 LEU A  60      90.071  13.643 -26.327  1.00 81.88           C  
ATOM    479  CD2 LEU A  60      91.924  15.259 -25.865  1.00 81.57           C  
ATOM    480  N   LEU A  61      89.611  13.860 -21.625  1.00 78.81           N  
ATOM    481  CA  LEU A  61      90.145  12.895 -20.675  1.00 77.50           C  
ATOM    482  C   LEU A  61      89.082  11.945 -20.141  1.00 77.23           C  
ATOM    483  O   LEU A  61      89.332  10.746 -20.020  1.00 77.21           O  
ATOM    484  CB  LEU A  61      90.826  13.616 -19.512  1.00 77.26           C  
ATOM    485  CG  LEU A  61      92.055  14.449 -19.881  1.00 77.40           C  
ATOM    486  CD1 LEU A  61      92.605  15.126 -18.635  1.00 78.33           C  
ATOM    487  CD2 LEU A  61      93.108  13.555 -20.516  1.00 74.75           C  
ATOM    488  N   VAL A  62      87.900  12.467 -19.821  1.00 75.91           N  
ATOM    489  CA  VAL A  62      86.834  11.617 -19.299  1.00 75.98           C  
ATOM    490  C   VAL A  62      86.326  10.647 -20.358  1.00 76.44           C  
ATOM    491  O   VAL A  62      85.743   9.612 -20.030  1.00 77.00           O  
ATOM    492  CB  VAL A  62      85.640  12.437 -18.774  1.00 75.52           C  
ATOM    493  CG1 VAL A  62      86.095  13.355 -17.655  1.00 75.80           C  
ATOM    494  CG2 VAL A  62      85.010  13.220 -19.901  1.00 75.83           C  
ATOM    495  N   ARG A  63      86.540  10.980 -21.626  1.00 76.89           N  
ATOM    496  CA  ARG A  63      86.104  10.106 -22.707  1.00 77.22           C  
ATOM    497  C   ARG A  63      87.068   8.935 -22.812  1.00 76.06           C  
ATOM    498  O   ARG A  63      86.654   7.798 -23.028  1.00 76.58           O  
ATOM    499  CB  ARG A  63      86.056  10.862 -24.036  1.00 78.36           C  
ATOM    500  CG  ARG A  63      84.969  11.920 -24.111  1.00 80.60           C  
ATOM    501  CD  ARG A  63      84.888  12.508 -25.506  1.00 82.46           C  
ATOM    502  NE  ARG A  63      83.926  13.602 -25.592  1.00 86.11           N  
ATOM    503  CZ  ARG A  63      83.677  14.286 -26.705  1.00 87.73           C  
ATOM    504  NH1 ARG A  63      84.319  13.985 -27.828  1.00 88.64           N  
ATOM    505  NH2 ARG A  63      82.792  15.274 -26.696  1.00 87.58           N  
ATOM    506  N   ILE A  64      88.355   9.221 -22.650  1.00 74.74           N  
ATOM    507  CA  ILE A  64      89.378   8.187 -22.710  1.00 74.24           C  
ATOM    508  C   ILE A  64      89.116   7.161 -21.611  1.00 74.29           C  
ATOM    509  O   ILE A  64      89.260   5.960 -21.824  1.00 74.40           O  
ATOM    510  CB  ILE A  64      90.793   8.779 -22.517  1.00 73.65           C  
ATOM    511  CG1 ILE A  64      91.055   9.866 -23.563  1.00 73.09           C  
ATOM    512  CG2 ILE A  64      91.835   7.681 -22.631  1.00 73.53           C  
ATOM    513  CD1 ILE A  64      90.910   9.402 -24.994  1.00 72.58           C  
ATOM    514  N   LEU A  65      88.733   7.639 -20.431  1.00 74.59           N  
ATOM    515  CA  LEU A  65      88.434   6.749 -19.318  1.00 75.16           C  
ATOM    516  C   LEU A  65      87.111   6.038 -19.555  1.00 76.74           C  
ATOM    517  O   LEU A  65      86.883   4.947 -19.035  1.00 78.07           O  
ATOM    518  CB  LEU A  65      88.368   7.527 -18.003  1.00 73.78           C  
ATOM    519  CG  LEU A  65      89.703   7.790 -17.302  1.00 73.64           C  
ATOM    520  CD1 LEU A  65      90.656   8.484 -18.255  1.00 75.15           C  
ATOM    521  CD2 LEU A  65      89.472   8.634 -16.058  1.00 72.01           C  
ATOM    522  N   LEU A  66      86.235   6.661 -20.336  1.00 77.58           N  
ATOM    523  CA  LEU A  66      84.941   6.064 -20.636  1.00 78.24           C  
ATOM    524  C   LEU A  66      85.162   4.888 -21.577  1.00 78.14           C  
ATOM    525  O   LEU A  66      84.580   3.818 -21.404  1.00 78.06           O  
ATOM    526  CB  LEU A  66      84.018   7.088 -21.296  1.00 78.77           C  
ATOM    527  CG  LEU A  66      82.590   6.607 -21.571  1.00 79.54           C  
ATOM    528  CD1 LEU A  66      81.911   6.247 -20.257  1.00 79.13           C  
ATOM    529  CD2 LEU A  66      81.809   7.696 -22.295  1.00 80.46           C  
ATOM    530  N   LEU A  67      86.009   5.101 -22.577  1.00 77.82           N  
ATOM    531  CA  LEU A  67      86.325   4.061 -23.543  1.00 77.81           C  
ATOM    532  C   LEU A  67      87.098   2.961 -22.830  1.00 78.45           C  
ATOM    533  O   LEU A  67      86.731   1.786 -22.883  1.00 78.01           O  
ATOM    534  CB  LEU A  67      87.181   4.634 -24.670  1.00 77.00           C  
ATOM    535  CG  LEU A  67      87.613   3.632 -25.742  1.00 77.44           C  
ATOM    536  CD1 LEU A  67      86.390   3.154 -26.519  1.00 76.62           C  
ATOM    537  CD2 LEU A  67      88.620   4.282 -26.677  1.00 77.52           C  
ATOM    538  N   ALA A  68      88.173   3.358 -22.159  1.00 78.52           N  
ATOM    539  CA  ALA A  68      89.010   2.422 -21.430  1.00 79.34           C  
ATOM    540  C   ALA A  68      88.175   1.521 -20.524  1.00 80.26           C  
ATOM    541  O   ALA A  68      88.330   0.303 -20.543  1.00 80.63           O  
ATOM    542  CB  ALA A  68      90.042   3.180 -20.608  1.00 77.89           C  
ATOM    543  N   ALA A  69      87.290   2.121 -19.735  1.00 81.62           N  
ATOM    544  CA  ALA A  69      86.443   1.358 -18.822  1.00 82.57           C  
ATOM    545  C   ALA A  69      85.584   0.349 -19.577  1.00 83.65           C  
ATOM    546  O   ALA A  69      85.292  -0.736 -19.069  1.00 83.21           O  
ATOM    547  CB  ALA A  69      85.558   2.297 -18.016  1.00 82.50           C  
ATOM    548  N   CYS A  70      85.174   0.712 -20.787  1.00 84.73           N  
ATOM    549  CA  CYS A  70      84.360  -0.179 -21.599  1.00 86.43           C  
ATOM    550  C   CYS A  70      85.217  -1.317 -22.131  1.00 87.17           C  
ATOM    551  O   CYS A  70      84.853  -2.486 -22.011  1.00 87.57           O  
ATOM    552  CB  CYS A  70      83.722   0.591 -22.754  1.00 86.95           C  
ATOM    553  SG  CYS A  70      82.346   1.646 -22.238  1.00 89.23           S  
ATOM    554  N   ILE A  71      86.359  -0.968 -22.714  1.00 88.50           N  
ATOM    555  CA  ILE A  71      87.278  -1.964 -23.248  1.00 89.59           C  
ATOM    556  C   ILE A  71      87.686  -2.902 -22.119  1.00 91.27           C  
ATOM    557  O   ILE A  71      87.880  -4.099 -22.327  1.00 92.43           O  
ATOM    558  CB  ILE A  71      88.540  -1.303 -23.825  1.00 88.80           C  
ATOM    559  CG1 ILE A  71      88.153  -0.344 -24.951  1.00 89.69           C  
ATOM    560  CG2 ILE A  71      89.496  -2.368 -24.342  1.00 89.38           C  
ATOM    561  CD1 ILE A  71      89.329   0.413 -25.543  1.00 90.44           C  
ATOM    562  N   SER A  72      87.810  -2.343 -20.921  1.00 92.60           N  
ATOM    563  CA  SER A  72      88.185  -3.113 -19.745  1.00 93.62           C  
ATOM    564  C   SER A  72      87.027  -3.995 -19.301  1.00 94.72           C  
ATOM    565  O   SER A  72      87.226  -5.015 -18.642  1.00 95.08           O  
ATOM    566  CB  SER A  72      88.576  -2.171 -18.606  1.00 92.97           C  
ATOM    567  OG  SER A  72      88.789  -2.886 -17.403  1.00 93.61           O  
ATOM    568  N   PHE A  73      85.813  -3.599 -19.667  1.00 96.05           N  
ATOM    569  CA  PHE A  73      84.627  -4.355 -19.295  1.00 97.60           C  
ATOM    570  C   PHE A  73      84.459  -5.558 -20.212  1.00 98.61           C  
ATOM    571  O   PHE A  73      83.997  -6.616 -19.785  1.00 98.85           O  
ATOM    572  CB  PHE A  73      83.395  -3.454 -19.363  1.00 97.50           C  
ATOM    573  CG  PHE A  73      82.188  -4.021 -18.677  1.00 97.64           C  
ATOM    574  CD1 PHE A  73      81.376  -4.952 -19.320  1.00 98.03           C  
ATOM    575  CD2 PHE A  73      81.864  -3.626 -17.381  1.00 97.29           C  
ATOM    576  CE1 PHE A  73      80.253  -5.481 -18.683  1.00 98.24           C  
ATOM    577  CE2 PHE A  73      80.747  -4.147 -16.733  1.00 98.01           C  
ATOM    578  CZ  PHE A  73      79.938  -5.077 -17.385  1.00 98.66           C  
ATOM    579  N   VAL A  74      84.838  -5.392 -21.474  1.00 99.42           N  
ATOM    580  CA  VAL A  74      84.740  -6.472 -22.445  1.00100.64           C  
ATOM    581  C   VAL A  74      85.772  -7.546 -22.113  1.00101.95           C  
ATOM    582  O   VAL A  74      85.511  -8.739 -22.259  1.00102.42           O  
ATOM    583  CB  VAL A  74      84.989  -5.958 -23.876  1.00100.41           C  
ATOM    584  CG1 VAL A  74      84.828  -7.093 -24.872  1.00100.26           C  
ATOM    585  CG2 VAL A  74      84.021  -4.831 -24.194  1.00100.38           C  
ATOM    586  N   LEU A  75      86.945  -7.114 -21.661  1.00103.87           N  
ATOM    587  CA  LEU A  75      88.009  -8.038 -21.297  1.00105.90           C  
ATOM    588  C   LEU A  75      87.681  -8.758 -19.997  1.00107.85           C  
ATOM    589  O   LEU A  75      88.280  -9.784 -19.679  1.00108.73           O  
ATOM    590  CB  LEU A  75      89.337  -7.295 -21.147  1.00105.00           C  
ATOM    591  CG  LEU A  75      90.182  -7.132 -22.413  1.00105.20           C  
ATOM    592  CD1 LEU A  75      89.387  -6.420 -23.494  1.00105.51           C  
ATOM    593  CD2 LEU A  75      91.445  -6.360 -22.074  1.00105.28           C  
ATOM    594  N   ALA A  76      86.730  -8.212 -19.247  1.00110.12           N  
ATOM    595  CA  ALA A  76      86.323  -8.807 -17.980  1.00112.76           C  
ATOM    596  C   ALA A  76      85.364  -9.965 -18.230  1.00114.65           C  
ATOM    597  O   ALA A  76      85.404 -10.981 -17.533  1.00114.69           O  
ATOM    598  CB  ALA A  76      85.661  -7.755 -17.099  1.00112.48           C  
ATOM    599  N   TRP A  77      84.501  -9.804 -19.228  1.00116.91           N  
ATOM    600  CA  TRP A  77      83.533 -10.834 -19.579  1.00119.05           C  
ATOM    601  C   TRP A  77      84.234 -11.933 -20.370  1.00120.15           C  
ATOM    602  O   TRP A  77      84.059 -13.119 -20.092  1.00120.12           O  
ATOM    603  CB  TRP A  77      82.392 -10.227 -20.401  1.00119.68           C  
ATOM    604  CG  TRP A  77      81.273 -11.183 -20.672  1.00120.60           C  
ATOM    605  CD1 TRP A  77      81.227 -12.144 -21.643  1.00120.55           C  
ATOM    606  CD2 TRP A  77      80.050 -11.298 -19.934  1.00120.66           C  
ATOM    607  NE1 TRP A  77      80.050 -12.851 -21.554  1.00120.95           N  
ATOM    608  CE2 TRP A  77      79.309 -12.352 -20.514  1.00120.92           C  
ATOM    609  CE3 TRP A  77      79.508 -10.612 -18.838  1.00120.47           C  
ATOM    610  CZ2 TRP A  77      78.051 -12.739 -20.033  1.00120.91           C  
ATOM    611  CZ3 TRP A  77      78.256 -10.997 -18.359  1.00120.44           C  
ATOM    612  CH2 TRP A  77      77.543 -12.052 -18.958  1.00120.61           C  
ATOM    613  N   PHE A  78      85.031 -11.528 -21.355  1.00121.65           N  
ATOM    614  CA  PHE A  78      85.782 -12.471 -22.176  1.00123.23           C  
ATOM    615  C   PHE A  78      87.016 -12.923 -21.401  1.00124.16           C  
ATOM    616  O   PHE A  78      88.098 -13.079 -21.969  1.00124.09           O  
ATOM    617  CB  PHE A  78      86.208 -11.810 -23.492  1.00123.35           C  
ATOM    618  CG  PHE A  78      85.101 -11.696 -24.506  1.00124.00           C  
ATOM    619  CD1 PHE A  78      83.861 -11.170 -24.152  1.00124.19           C  
ATOM    620  CD2 PHE A  78      85.305 -12.106 -25.821  1.00124.16           C  
ATOM    621  CE1 PHE A  78      82.838 -11.053 -25.094  1.00124.55           C  
ATOM    622  CE2 PHE A  78      84.289 -11.993 -26.773  1.00124.36           C  
ATOM    623  CZ  PHE A  78      83.054 -11.465 -26.408  1.00124.54           C  
ATOM    624  N   GLU A  79      86.840 -13.128 -20.098  1.00125.58           N  
ATOM    625  CA  GLU A  79      87.926 -13.551 -19.222  1.00126.98           C  
ATOM    626  C   GLU A  79      87.801 -15.017 -18.830  1.00128.34           C  
ATOM    627  O   GLU A  79      86.697 -15.558 -18.746  1.00128.50           O  
ATOM    628  CB  GLU A  79      87.951 -12.688 -17.959  1.00126.47           C  
ATOM    629  CG  GLU A  79      89.069 -13.040 -16.993  1.00126.49           C  
ATOM    630  CD  GLU A  79      90.433 -12.998 -17.653  1.00126.61           C  
ATOM    631  OE1 GLU A  79      90.776 -11.952 -18.244  1.00126.29           O  
ATOM    632  OE2 GLU A  79      91.162 -14.011 -17.580  1.00126.83           O  
ATOM    633  N   GLU A  80      88.943 -15.652 -18.585  1.00130.05           N  
ATOM    634  CA  GLU A  80      88.977 -17.057 -18.200  1.00131.69           C  
ATOM    635  C   GLU A  80      88.176 -17.282 -16.921  1.00132.82           C  
ATOM    636  O   GLU A  80      88.068 -16.386 -16.080  1.00133.13           O  
ATOM    637  CB  GLU A  80      90.424 -17.510 -17.987  1.00131.51           C  
ATOM    638  CG  GLU A  80      91.354 -17.202 -19.153  1.00131.80           C  
ATOM    639  CD  GLU A  80      90.858 -17.769 -20.470  1.00131.98           C  
ATOM    640  OE1 GLU A  80      90.621 -18.994 -20.540  1.00132.08           O  
ATOM    641  OE2 GLU A  80      90.707 -16.989 -21.435  1.00131.44           O  
ATOM    642  N   GLY A  81      87.619 -18.483 -16.783  1.00133.58           N  
ATOM    643  CA  GLY A  81      86.833 -18.808 -15.606  1.00134.17           C  
ATOM    644  C   GLY A  81      87.685 -19.067 -14.378  1.00134.70           C  
ATOM    645  O   GLY A  81      87.206 -19.624 -13.389  1.00134.72           O  
ATOM    646  N   GLU A  82      88.951 -18.659 -14.442  1.00135.06           N  
ATOM    647  CA  GLU A  82      89.886 -18.841 -13.335  1.00135.07           C  
ATOM    648  C   GLU A  82      89.377 -18.132 -12.080  1.00134.67           C  
ATOM    649  O   GLU A  82      89.101 -18.769 -11.062  1.00134.90           O  
ATOM    650  CB  GLU A  82      91.267 -18.297 -13.722  1.00135.54           C  
ATOM    651  CG  GLU A  82      91.860 -18.941 -14.973  1.00136.20           C  
ATOM    652  CD  GLU A  82      93.221 -18.372 -15.345  1.00136.64           C  
ATOM    653  OE1 GLU A  82      93.318 -17.145 -15.557  1.00137.03           O  
ATOM    654  OE2 GLU A  82      94.194 -19.153 -15.428  1.00136.07           O  
ATOM    655  N   GLU A  83      89.257 -16.811 -12.161  1.00133.86           N  
ATOM    656  CA  GLU A  83      88.770 -16.007 -11.044  1.00132.67           C  
ATOM    657  C   GLU A  83      88.071 -14.754 -11.555  1.00131.69           C  
ATOM    658  O   GLU A  83      88.385 -13.639 -11.138  1.00131.27           O  
ATOM    659  CB  GLU A  83      89.926 -15.613 -10.121  1.00133.06           C  
ATOM    660  CG  GLU A  83      90.429 -16.737  -9.230  1.00133.84           C  
ATOM    661  CD  GLU A  83      91.553 -16.292  -8.313  1.00134.74           C  
ATOM    662  OE1 GLU A  83      92.651 -15.982  -8.823  1.00134.83           O  
ATOM    663  OE2 GLU A  83      91.338 -16.247  -7.082  1.00134.75           O  
ATOM    664  N   THR A  84      87.117 -14.948 -12.460  1.00130.49           N  
ATOM    665  CA  THR A  84      86.367 -13.840 -13.036  1.00129.54           C  
ATOM    666  C   THR A  84      85.328 -13.317 -12.045  1.00128.81           C  
ATOM    667  O   THR A  84      84.354 -12.670 -12.433  1.00129.05           O  
ATOM    668  CB  THR A  84      85.655 -14.274 -14.340  1.00129.79           C  
ATOM    669  OG1 THR A  84      84.993 -13.146 -14.926  1.00129.69           O  
ATOM    670  CG2 THR A  84      84.633 -15.369 -14.054  1.00129.50           C  
ATOM    671  N   ILE A  85      85.546 -13.601 -10.763  1.00127.55           N  
ATOM    672  CA  ILE A  85      84.640 -13.165  -9.702  1.00125.88           C  
ATOM    673  C   ILE A  85      84.894 -11.699  -9.342  1.00124.70           C  
ATOM    674  O   ILE A  85      83.964 -10.951  -9.030  1.00124.24           O  
ATOM    675  CB  ILE A  85      84.814 -14.043  -8.429  1.00125.82           C  
ATOM    676  CG1 ILE A  85      83.833 -13.600  -7.339  1.00125.77           C  
ATOM    677  CG2 ILE A  85      86.250 -13.958  -7.927  1.00125.15           C  
ATOM    678  CD1 ILE A  85      82.372 -13.846  -7.678  1.00125.25           C  
ATOM    679  N   THR A  86      86.161 -11.298  -9.399  1.00122.70           N  
ATOM    680  CA  THR A  86      86.557  -9.931  -9.081  1.00120.03           C  
ATOM    681  C   THR A  86      87.372  -9.316 -10.217  1.00117.92           C  
ATOM    682  O   THR A  86      88.390  -8.662  -9.985  1.00116.81           O  
ATOM    683  CB  THR A  86      87.392  -9.886  -7.784  1.00120.44           C  
ATOM    684  OG1 THR A  86      88.533 -10.744  -7.918  1.00120.18           O  
ATOM    685  CG2 THR A  86      86.555 -10.343  -6.598  1.00120.24           C  
ATOM    686  N   ALA A  87      86.914  -9.531 -11.446  1.00115.92           N  
ATOM    687  CA  ALA A  87      87.593  -9.003 -12.621  1.00114.24           C  
ATOM    688  C   ALA A  87      86.941  -7.703 -13.076  1.00112.82           C  
ATOM    689  O   ALA A  87      87.596  -6.841 -13.663  1.00112.27           O  
ATOM    690  CB  ALA A  87      87.557 -10.029 -13.746  1.00114.56           C  
ATOM    691  N   PHE A  88      85.646  -7.569 -12.804  1.00111.09           N  
ATOM    692  CA  PHE A  88      84.903  -6.373 -13.185  1.00109.79           C  
ATOM    693  C   PHE A  88      85.126  -5.236 -12.192  1.00109.10           C  
ATOM    694  O   PHE A  88      84.451  -4.208 -12.253  1.00108.96           O  
ATOM    695  CB  PHE A  88      83.404  -6.681 -13.281  1.00109.27           C  
ATOM    696  CG  PHE A  88      83.053  -7.672 -14.355  1.00109.47           C  
ATOM    697  CD1 PHE A  88      83.379  -9.019 -14.215  1.00109.40           C  
ATOM    698  CD2 PHE A  88      82.403  -7.257 -15.514  1.00109.21           C  
ATOM    699  CE1 PHE A  88      83.062  -9.939 -15.216  1.00109.60           C  
ATOM    700  CE2 PHE A  88      82.082  -8.168 -16.521  1.00109.59           C  
ATOM    701  CZ  PHE A  88      82.412  -9.511 -16.371  1.00109.39           C  
ATOM    702  N   VAL A  89      86.072  -5.423 -11.277  1.00108.15           N  
ATOM    703  CA  VAL A  89      86.376  -4.405 -10.281  1.00107.23           C  
ATOM    704  C   VAL A  89      86.800  -3.130 -10.992  1.00107.31           C  
ATOM    705  O   VAL A  89      86.187  -2.076 -10.825  1.00107.41           O  
ATOM    706  CB  VAL A  89      87.521  -4.853  -9.351  1.00107.19           C  
ATOM    707  CG1 VAL A  89      87.828  -3.763  -8.339  1.00106.57           C  
ATOM    708  CG2 VAL A  89      87.140  -6.142  -8.646  1.00107.45           C  
ATOM    709  N   GLU A  90      87.856  -3.242 -11.790  1.00106.92           N  
ATOM    710  CA  GLU A  90      88.384  -2.116 -12.546  1.00106.70           C  
ATOM    711  C   GLU A  90      87.310  -1.422 -13.387  1.00106.19           C  
ATOM    712  O   GLU A  90      87.093  -0.217 -13.256  1.00106.23           O  
ATOM    713  CB  GLU A  90      89.522  -2.592 -13.450  1.00107.28           C  
ATOM    714  CG  GLU A  90      89.971  -1.570 -14.470  1.00108.51           C  
ATOM    715  CD  GLU A  90      90.914  -2.161 -15.492  1.00109.42           C  
ATOM    716  OE1 GLU A  90      91.325  -1.424 -16.412  1.00110.72           O  
ATOM    717  OE2 GLU A  90      91.242  -3.360 -15.375  1.00108.81           O  
ATOM    718  N   PRO A  91      86.624  -2.174 -14.266  1.00105.48           N  
ATOM    719  CA  PRO A  91      85.579  -1.588 -15.109  1.00104.47           C  
ATOM    720  C   PRO A  91      84.527  -0.814 -14.316  1.00103.56           C  
ATOM    721  O   PRO A  91      83.966   0.162 -14.807  1.00103.85           O  
ATOM    722  CB  PRO A  91      84.987  -2.806 -15.816  1.00104.77           C  
ATOM    723  CG  PRO A  91      86.161  -3.716 -15.939  1.00104.77           C  
ATOM    724  CD  PRO A  91      86.788  -3.607 -14.570  1.00105.49           C  
ATOM    725  N   PHE A  92      84.264  -1.252 -13.089  1.00102.33           N  
ATOM    726  CA  PHE A  92      83.273  -0.594 -12.248  1.00101.28           C  
ATOM    727  C   PHE A  92      83.838   0.576 -11.459  1.00100.06           C  
ATOM    728  O   PHE A  92      83.148   1.572 -11.251  1.00100.42           O  
ATOM    729  CB  PHE A  92      82.634  -1.598 -11.287  1.00102.52           C  
ATOM    730  CG  PHE A  92      81.298  -2.104 -11.744  1.00104.13           C  
ATOM    731  CD1 PHE A  92      81.153  -2.694 -12.996  1.00105.00           C  
ATOM    732  CD2 PHE A  92      80.180  -1.986 -10.924  1.00105.06           C  
ATOM    733  CE1 PHE A  92      79.913  -3.161 -13.428  1.00105.27           C  
ATOM    734  CE2 PHE A  92      78.935  -2.449 -11.345  1.00106.08           C  
ATOM    735  CZ  PHE A  92      78.802  -3.038 -12.601  1.00105.81           C  
ATOM    736  N   VAL A  93      85.084   0.459 -11.013  1.00 97.92           N  
ATOM    737  CA  VAL A  93      85.707   1.537 -10.255  1.00 96.29           C  
ATOM    738  C   VAL A  93      85.792   2.788 -11.124  1.00 95.99           C  
ATOM    739  O   VAL A  93      85.580   3.906 -10.650  1.00 96.39           O  
ATOM    740  CB  VAL A  93      87.124   1.150  -9.784  1.00 95.70           C  
ATOM    741  CG1 VAL A  93      87.799   2.339  -9.118  1.00 94.76           C  
ATOM    742  CG2 VAL A  93      87.042  -0.013  -8.815  1.00 95.57           C  
ATOM    743  N   ILE A  94      86.095   2.591 -12.402  1.00 94.32           N  
ATOM    744  CA  ILE A  94      86.202   3.699 -13.340  1.00 92.61           C  
ATOM    745  C   ILE A  94      84.823   4.304 -13.589  1.00 91.89           C  
ATOM    746  O   ILE A  94      84.624   5.506 -13.424  1.00 91.54           O  
ATOM    747  CB  ILE A  94      86.802   3.228 -14.679  1.00 92.37           C  
ATOM    748  CG1 ILE A  94      88.163   2.573 -14.431  1.00 91.61           C  
ATOM    749  CG2 ILE A  94      86.955   4.407 -15.626  1.00 92.06           C  
ATOM    750  CD1 ILE A  94      88.781   1.951 -15.664  1.00 92.73           C  
ATOM    751  N   LEU A  95      83.874   3.460 -13.981  1.00 91.69           N  
ATOM    752  CA  LEU A  95      82.509   3.900 -14.248  1.00 91.02           C  
ATOM    753  C   LEU A  95      81.929   4.604 -13.028  1.00 90.80           C  
ATOM    754  O   LEU A  95      81.128   5.531 -13.151  1.00 90.27           O  
ATOM    755  CB  LEU A  95      81.631   2.699 -14.603  1.00 90.91           C  
ATOM    756  CG  LEU A  95      80.166   2.992 -14.944  1.00 91.68           C  
ATOM    757  CD1 LEU A  95      80.090   3.759 -16.257  1.00 91.05           C  
ATOM    758  CD2 LEU A  95      79.389   1.684 -15.050  1.00 92.20           C  
ATOM    759  N   LEU A  96      82.337   4.151 -11.848  1.00 90.68           N  
ATOM    760  CA  LEU A  96      81.868   4.730 -10.598  1.00 90.52           C  
ATOM    761  C   LEU A  96      82.404   6.148 -10.458  1.00 91.08           C  
ATOM    762  O   LEU A  96      81.661   7.075 -10.139  1.00 91.50           O  
ATOM    763  CB  LEU A  96      82.347   3.887  -9.415  1.00 89.85           C  
ATOM    764  CG  LEU A  96      81.838   4.301  -8.033  1.00 90.51           C  
ATOM    765  CD1 LEU A  96      80.341   4.039  -7.943  1.00 90.00           C  
ATOM    766  CD2 LEU A  96      82.579   3.523  -6.956  1.00 90.09           C  
ATOM    767  N   ILE A  97      83.701   6.307 -10.698  1.00 91.24           N  
ATOM    768  CA  ILE A  97      84.346   7.609 -10.600  1.00 91.37           C  
ATOM    769  C   ILE A  97      83.780   8.593 -11.622  1.00 91.15           C  
ATOM    770  O   ILE A  97      83.481   9.738 -11.287  1.00 90.32           O  
ATOM    771  CB  ILE A  97      85.873   7.484 -10.801  1.00 91.48           C  
ATOM    772  CG1 ILE A  97      86.472   6.594  -9.706  1.00 91.49           C  
ATOM    773  CG2 ILE A  97      86.519   8.858 -10.775  1.00 92.97           C  
ATOM    774  CD1 ILE A  97      86.279   7.121  -8.296  1.00 90.55           C  
ATOM    775  N   LEU A  98      83.633   8.147 -12.867  1.00 91.23           N  
ATOM    776  CA  LEU A  98      83.091   9.004 -13.917  1.00 91.10           C  
ATOM    777  C   LEU A  98      81.730   9.561 -13.522  1.00 91.91           C  
ATOM    778  O   LEU A  98      81.542  10.774 -13.472  1.00 92.76           O  
ATOM    779  CB  LEU A  98      82.967   8.232 -15.235  1.00 90.57           C  
ATOM    780  CG  LEU A  98      84.185   8.239 -16.165  1.00 90.45           C  
ATOM    781  CD1 LEU A  98      85.401   7.710 -15.427  1.00 91.07           C  
ATOM    782  CD2 LEU A  98      83.898   7.399 -17.403  1.00 89.65           C  
ATOM    783  N   ILE A  99      80.783   8.674 -13.238  1.00 92.59           N  
ATOM    784  CA  ILE A  99      79.444   9.098 -12.850  1.00 94.03           C  
ATOM    785  C   ILE A  99      79.482   9.924 -11.566  1.00 95.25           C  
ATOM    786  O   ILE A  99      78.563  10.694 -11.281  1.00 95.07           O  
ATOM    787  CB  ILE A  99      78.521   7.884 -12.638  1.00 93.96           C  
ATOM    788  CG1 ILE A  99      78.529   7.009 -13.894  1.00 94.87           C  
ATOM    789  CG2 ILE A  99      77.102   8.352 -12.339  1.00 93.19           C  
ATOM    790  CD1 ILE A  99      77.757   5.711 -13.751  1.00 94.40           C  
ATOM    791  N   ALA A 100      80.553   9.761 -10.796  1.00 96.60           N  
ATOM    792  CA  ALA A 100      80.715  10.496  -9.546  1.00 98.66           C  
ATOM    793  C   ALA A 100      81.139  11.933  -9.830  1.00100.06           C  
ATOM    794  O   ALA A 100      80.481  12.882  -9.403  1.00100.34           O  
ATOM    795  CB  ALA A 100      81.751   9.807  -8.665  1.00 98.03           C  
ATOM    796  N   ASN A 101      82.248  12.084 -10.549  1.00101.36           N  
ATOM    797  CA  ASN A 101      82.762  13.401 -10.902  1.00101.73           C  
ATOM    798  C   ASN A 101      81.818  14.089 -11.885  1.00101.91           C  
ATOM    799  O   ASN A 101      81.918  15.293 -12.109  1.00102.64           O  
ATOM    800  CB  ASN A 101      84.164  13.279 -11.521  1.00101.95           C  
ATOM    801  CG  ASN A 101      85.253  13.040 -10.480  1.00102.40           C  
ATOM    802  OD1 ASN A 101      85.163  12.122  -9.663  1.00101.60           O  
ATOM    803  ND2 ASN A 101      86.294  13.866 -10.514  1.00102.08           N  
ATOM    804  N   ALA A 102      80.898  13.323 -12.466  1.00101.83           N  
ATOM    805  CA  ALA A 102      79.943  13.872 -13.423  1.00102.09           C  
ATOM    806  C   ALA A 102      78.676  14.343 -12.725  1.00102.61           C  
ATOM    807  O   ALA A 102      78.130  15.395 -13.053  1.00102.12           O  
ATOM    808  CB  ALA A 102      79.598  12.829 -14.475  1.00101.79           C  
ATOM    809  N   ILE A 103      78.208  13.562 -11.760  1.00103.86           N  
ATOM    810  CA  ILE A 103      77.001  13.919 -11.032  1.00105.42           C  
ATOM    811  C   ILE A 103      77.240  15.180 -10.203  1.00106.08           C  
ATOM    812  O   ILE A 103      76.313  15.945  -9.936  1.00105.83           O  
ATOM    813  CB  ILE A 103      76.547  12.765 -10.110  1.00105.93           C  
ATOM    814  CG1 ILE A 103      75.149  13.060  -9.564  1.00105.84           C  
ATOM    815  CG2 ILE A 103      77.548  12.575  -8.975  1.00105.51           C  
ATOM    816  CD1 ILE A 103      74.527  11.901  -8.816  1.00106.24           C  
ATOM    817  N   VAL A 104      78.492  15.395  -9.806  1.00107.18           N  
ATOM    818  CA  VAL A 104      78.857  16.570  -9.021  1.00108.03           C  
ATOM    819  C   VAL A 104      78.938  17.789  -9.937  1.00108.54           C  
ATOM    820  O   VAL A 104      78.660  18.913  -9.519  1.00109.46           O  
ATOM    821  CB  VAL A 104      80.228  16.384  -8.323  1.00108.18           C  
ATOM    822  CG1 VAL A 104      80.583  17.631  -7.521  1.00107.26           C  
ATOM    823  CG2 VAL A 104      80.189  15.165  -7.417  1.00108.28           C  
ATOM    824  N   GLY A 105      79.324  17.558 -11.187  1.00108.56           N  
ATOM    825  CA  GLY A 105      79.427  18.646 -12.139  1.00108.94           C  
ATOM    826  C   GLY A 105      78.071  19.250 -12.443  1.00109.28           C  
ATOM    827  O   GLY A 105      77.962  20.447 -12.705  1.00109.36           O  
ATOM    828  N   VAL A 106      77.034  18.420 -12.407  1.00109.76           N  
ATOM    829  CA  VAL A 106      75.679  18.878 -12.679  1.00110.50           C  
ATOM    830  C   VAL A 106      75.125  19.602 -11.459  1.00111.39           C  
ATOM    831  O   VAL A 106      74.192  20.394 -11.565  1.00112.02           O  
ATOM    832  CB  VAL A 106      74.744  17.695 -13.021  1.00110.48           C  
ATOM    833  CG1 VAL A 106      73.378  18.212 -13.439  1.00110.21           C  
ATOM    834  CG2 VAL A 106      75.352  16.853 -14.130  1.00110.74           C  
ATOM    835  N   TRP A 107      75.712  19.331 -10.298  1.00112.44           N  
ATOM    836  CA  TRP A 107      75.274  19.953  -9.055  1.00113.69           C  
ATOM    837  C   TRP A 107      75.616  21.438  -8.992  1.00114.24           C  
ATOM    838  O   TRP A 107      74.787  22.256  -8.593  1.00114.32           O  
ATOM    839  CB  TRP A 107      75.897  19.220  -7.863  1.00114.23           C  
ATOM    840  CG  TRP A 107      75.621  19.860  -6.537  1.00114.76           C  
ATOM    841  CD1 TRP A 107      76.316  20.882  -5.957  1.00114.78           C  
ATOM    842  CD2 TRP A 107      74.565  19.527  -5.629  1.00115.27           C  
ATOM    843  NE1 TRP A 107      75.760  21.206  -4.743  1.00115.09           N  
ATOM    844  CE2 TRP A 107      74.683  20.389  -4.516  1.00115.43           C  
ATOM    845  CE3 TRP A 107      73.529  18.582  -5.647  1.00115.49           C  
ATOM    846  CZ2 TRP A 107      73.803  20.336  -3.429  1.00115.44           C  
ATOM    847  CZ3 TRP A 107      72.653  18.529  -4.565  1.00115.90           C  
ATOM    848  CH2 TRP A 107      72.798  19.402  -3.471  1.00115.85           C  
ATOM    849  N   GLN A 108      76.838  21.780  -9.387  1.00115.42           N  
ATOM    850  CA  GLN A 108      77.295  23.167  -9.370  1.00116.39           C  
ATOM    851  C   GLN A 108      76.608  24.023 -10.433  1.00117.62           C  
ATOM    852  O   GLN A 108      76.535  25.246 -10.303  1.00117.69           O  
ATOM    853  CB  GLN A 108      78.811  23.217  -9.573  1.00115.64           C  
ATOM    854  CG  GLN A 108      79.605  22.487  -8.500  1.00114.88           C  
ATOM    855  CD  GLN A 108      81.095  22.474  -8.782  1.00114.87           C  
ATOM    856  OE1 GLN A 108      81.728  23.524  -8.889  1.00115.21           O  
ATOM    857  NE2 GLN A 108      81.663  21.280  -8.905  1.00114.79           N  
ATOM    858  N   GLU A 109      76.103  23.376 -11.481  1.00119.00           N  
ATOM    859  CA  GLU A 109      75.433  24.083 -12.567  1.00119.85           C  
ATOM    860  C   GLU A 109      73.917  24.155 -12.388  1.00119.84           C  
ATOM    861  O   GLU A 109      73.307  25.181 -12.683  1.00119.79           O  
ATOM    862  CB  GLU A 109      75.771  23.426 -13.909  1.00120.87           C  
ATOM    863  CG  GLU A 109      77.259  23.437 -14.240  1.00122.82           C  
ATOM    864  CD  GLU A 109      77.563  22.893 -15.623  1.00123.88           C  
ATOM    865  OE1 GLU A 109      77.230  21.718 -15.893  1.00124.67           O  
ATOM    866  OE2 GLU A 109      78.137  23.643 -16.441  1.00124.41           O  
ATOM    867  N   ARG A 110      73.308  23.071 -11.913  1.00120.29           N  
ATOM    868  CA  ARG A 110      71.863  23.059 -11.699  1.00120.56           C  
ATOM    869  C   ARG A 110      71.521  24.086 -10.627  1.00119.79           C  
ATOM    870  O   ARG A 110      70.489  24.756 -10.700  1.00119.89           O  
ATOM    871  CB  ARG A 110      71.384  21.676 -11.248  1.00122.22           C  
ATOM    872  CG  ARG A 110      69.889  21.619 -10.941  1.00124.04           C  
ATOM    873  CD  ARG A 110      69.471  20.268 -10.370  1.00126.25           C  
ATOM    874  NE  ARG A 110      68.054  20.238 -10.007  1.00127.75           N  
ATOM    875  CZ  ARG A 110      67.508  20.991  -9.056  1.00128.62           C  
ATOM    876  NH1 ARG A 110      68.256  21.840  -8.361  1.00128.75           N  
ATOM    877  NH2 ARG A 110      66.209  20.899  -8.800  1.00128.61           N  
ATOM    878  N   ASN A 111      72.396  24.195  -9.629  1.00117.90           N  
ATOM    879  CA  ASN A 111      72.209  25.149  -8.540  1.00115.69           C  
ATOM    880  C   ASN A 111      72.815  26.494  -8.933  1.00112.73           C  
ATOM    881  O   ASN A 111      73.941  26.816  -8.545  1.00112.82           O  
ATOM    882  CB  ASN A 111      72.873  24.640  -7.252  1.00116.82           C  
ATOM    883  CG  ASN A 111      72.163  23.434  -6.660  1.00117.50           C  
ATOM    884  OD1 ASN A 111      70.976  23.494  -6.335  1.00117.88           O  
ATOM    885  ND2 ASN A 111      72.891  22.333  -6.513  1.00117.90           N  
ATOM    886  N   ALA A 112      72.064  27.272  -9.707  1.00107.90           N  
ATOM    887  CA  ALA A 112      72.522  28.582 -10.155  1.00102.83           C  
ATOM    888  C   ALA A 112      71.358  29.560 -10.262  1.00 99.40           C  
ATOM    889  O   ALA A 112      70.394  29.317 -10.991  1.00 99.07           O  
ATOM    890  CB  ALA A 112      73.224  28.458 -11.503  1.00102.40           C  
ATOM    891  N   GLU A 113      71.453  30.663  -9.524  1.00 94.95           N  
ATOM    892  CA  GLU A 113      70.419  31.691  -9.540  1.00 89.72           C  
ATOM    893  C   GLU A 113      70.499  32.428 -10.873  1.00 84.90           C  
ATOM    894  O   GLU A 113      71.587  32.776 -11.332  1.00 83.63           O  
ATOM    895  CB  GLU A 113      70.632  32.671  -8.385  1.00 90.92           C  
ATOM    896  CG  GLU A 113      70.566  32.025  -7.011  1.00 93.00           C  
ATOM    897  CD  GLU A 113      70.895  32.993  -5.891  1.00 94.14           C  
ATOM    898  OE1 GLU A 113      72.040  33.492  -5.851  1.00 95.38           O  
ATOM    899  OE2 GLU A 113      70.008  33.256  -5.051  1.00 93.96           O  
ATOM    900  N   ASN A 114      69.348  32.654 -11.495  1.00 79.40           N  
ATOM    901  CA  ASN A 114      69.303  33.339 -12.782  1.00 74.18           C  
ATOM    902  C   ASN A 114      69.287  34.856 -12.598  1.00 68.76           C  
ATOM    903  O   ASN A 114      68.455  35.393 -11.867  1.00 66.93           O  
ATOM    904  CB  ASN A 114      68.062  32.904 -13.567  1.00 74.77           C  
ATOM    905  CG  ASN A 114      68.112  33.328 -15.023  1.00 75.98           C  
ATOM    906  OD1 ASN A 114      69.298  33.691 -15.498  1.00 76.63           O  
ATOM    907  ND2 ASN A 114      67.095  33.316 -15.716  1.00 79.38           N  
ATOM    908  N   ALA A 115      70.215  35.537 -13.265  1.00 62.62           N  
ATOM    909  CA  ALA A 115      70.311  36.988 -13.183  1.00 58.75           C  
ATOM    910  C   ALA A 115      69.123  37.636 -13.882  1.00 56.24           C  
ATOM    911  O   ALA A 115      68.668  38.709 -13.491  1.00 56.11           O  
ATOM    912  CB  ALA A 115      71.607  37.454 -13.814  1.00 58.50           C  
ATOM    913  N   ILE A 116      68.623  36.973 -14.918  1.00 53.85           N  
ATOM    914  CA  ILE A 116      67.483  37.472 -15.672  1.00 52.25           C  
ATOM    915  C   ILE A 116      66.232  37.491 -14.792  1.00 51.62           C  
ATOM    916  O   ILE A 116      65.438  38.430 -14.845  1.00 48.91           O  
ATOM    917  CB  ILE A 116      67.189  36.586 -16.899  1.00 52.47           C  
ATOM    918  CG1 ILE A 116      68.457  36.397 -17.742  1.00 52.15           C  
ATOM    919  CG2 ILE A 116      66.056  37.194 -17.706  1.00 54.32           C  
ATOM    920  CD1 ILE A 116      68.944  37.631 -18.455  1.00 50.45           C  
ATOM    921  N   GLU A 117      66.048  36.450 -13.988  1.00 51.92           N  
ATOM    922  CA  GLU A 117      64.883  36.389 -13.114  1.00 55.08           C  
ATOM    923  C   GLU A 117      64.878  37.594 -12.182  1.00 53.11           C  
ATOM    924  O   GLU A 117      63.848  38.242 -12.000  1.00 53.53           O  
ATOM    925  CB  GLU A 117      64.887  35.101 -12.281  1.00 60.05           C  
ATOM    926  CG  GLU A 117      64.629  33.825 -13.080  1.00 71.95           C  
ATOM    927  CD  GLU A 117      64.617  32.566 -12.209  1.00 78.08           C  
ATOM    928  OE1 GLU A 117      65.677  32.224 -11.633  1.00 81.69           O  
ATOM    929  OE2 GLU A 117      63.551  31.920 -12.098  1.00 80.11           O  
ATOM    930  N   ALA A 118      66.039  37.887 -11.596  1.00 49.34           N  
ATOM    931  CA  ALA A 118      66.182  39.010 -10.679  1.00 44.60           C  
ATOM    932  C   ALA A 118      65.959  40.335 -11.400  1.00 42.54           C  
ATOM    933  O   ALA A 118      65.419  41.282 -10.826  1.00 38.81           O  
ATOM    934  CB  ALA A 118      67.564  38.993 -10.049  1.00 44.74           C  
ATOM    935  N   LEU A 119      66.383  40.400 -12.657  1.00 39.85           N  
ATOM    936  CA  LEU A 119      66.217  41.614 -13.443  1.00 40.27           C  
ATOM    937  C   LEU A 119      64.739  41.875 -13.721  1.00 40.95           C  
ATOM    938  O   LEU A 119      64.273  43.001 -13.591  1.00 40.92           O  
ATOM    939  CB  LEU A 119      66.972  41.497 -14.766  1.00 38.56           C  
ATOM    940  CG  LEU A 119      66.986  42.744 -15.651  1.00 39.79           C  
ATOM    941  CD1 LEU A 119      67.813  43.843 -14.978  1.00 38.34           C  
ATOM    942  CD2 LEU A 119      67.581  42.396 -17.008  1.00 38.04           C  
ATOM    943  N   LYS A 120      64.005  40.828 -14.092  1.00 43.14           N  
ATOM    944  CA  LYS A 120      62.580  40.952 -14.399  1.00 46.16           C  
ATOM    945  C   LYS A 120      61.757  41.444 -13.212  1.00 45.88           C  
ATOM    946  O   LYS A 120      60.568  41.738 -13.340  1.00 44.40           O  
ATOM    947  CB  LYS A 120      62.015  39.612 -14.890  1.00 46.89           C  
ATOM    948  CG  LYS A 120      62.579  39.142 -16.222  1.00 50.41           C  
ATOM    949  CD  LYS A 120      61.780  37.962 -16.778  1.00 54.85           C  
ATOM    950  CE  LYS A 120      60.346  38.374 -17.125  1.00 57.38           C  
ATOM    951  NZ  LYS A 120      59.541  37.266 -17.723  1.00 60.67           N  
ATOM    952  N   GLU A 121      62.387  41.531 -12.053  1.00 46.00           N  
ATOM    953  CA  GLU A 121      61.691  42.006 -10.876  1.00 47.30           C  
ATOM    954  C   GLU A 121      61.484  43.510 -11.002  1.00 46.47           C  
ATOM    955  O   GLU A 121      60.780  44.117 -10.199  1.00 46.61           O  
ATOM    956  CB  GLU A 121      62.508  41.688  -9.631  1.00 53.21           C  
ATOM    957  CG  GLU A 121      61.694  41.155  -8.478  1.00 62.21           C  
ATOM    958  CD  GLU A 121      62.446  40.089  -7.712  1.00 67.46           C  
ATOM    959  OE1 GLU A 121      62.684  39.005  -8.293  1.00 66.76           O  
ATOM    960  OE2 GLU A 121      62.800  40.341  -6.537  1.00 70.66           O  
ATOM    961  N   TYR A 122      62.109  44.119 -12.004  1.00 44.89           N  
ATOM    962  CA  TYR A 122      61.933  45.551 -12.204  1.00 45.77           C  
ATOM    963  C   TYR A 122      60.827  45.838 -13.211  1.00 45.32           C  
ATOM    964  O   TYR A 122      60.543  46.998 -13.522  1.00 45.66           O  
ATOM    965  CB  TYR A 122      63.238  46.216 -12.653  1.00 43.26           C  
ATOM    966  CG  TYR A 122      64.285  46.241 -11.567  1.00 42.09           C  
ATOM    967  CD1 TYR A 122      65.177  45.183 -11.410  1.00 38.97           C  
ATOM    968  CD2 TYR A 122      64.352  47.304 -10.661  1.00 38.21           C  
ATOM    969  CE1 TYR A 122      66.109  45.176 -10.377  1.00 39.82           C  
ATOM    970  CE2 TYR A 122      65.283  47.304  -9.624  1.00 39.38           C  
ATOM    971  CZ  TYR A 122      66.156  46.237  -9.488  1.00 38.77           C  
ATOM    972  OH  TYR A 122      67.069  46.218  -8.460  1.00 41.64           O  
ATOM    973  N   GLU A 123      60.206  44.780 -13.719  1.00 43.77           N  
ATOM    974  CA  GLU A 123      59.109  44.932 -14.668  1.00 46.85           C  
ATOM    975  C   GLU A 123      57.791  44.900 -13.905  1.00 45.14           C  
ATOM    976  O   GLU A 123      57.406  43.867 -13.367  1.00 48.44           O  
ATOM    977  CB  GLU A 123      59.102  43.801 -15.700  1.00 47.31           C  
ATOM    978  CG  GLU A 123      60.420  43.588 -16.418  1.00 55.10           C  
ATOM    979  CD  GLU A 123      60.247  42.910 -17.763  1.00 60.02           C  
ATOM    980  OE1 GLU A 123      60.346  43.621 -18.792  1.00 65.32           O  
ATOM    981  OE2 GLU A 123      60.006  41.682 -17.787  1.00 56.81           O  
ATOM    982  N   PRO A 124      57.082  46.035 -13.844  1.00 43.48           N  
ATOM    983  CA  PRO A 124      55.801  46.096 -13.135  1.00 43.55           C  
ATOM    984  C   PRO A 124      54.769  45.199 -13.814  1.00 44.75           C  
ATOM    985  O   PRO A 124      54.794  45.029 -15.033  1.00 44.71           O  
ATOM    986  CB  PRO A 124      55.424  47.563 -13.244  1.00 42.69           C  
ATOM    987  CG  PRO A 124      55.977  47.933 -14.589  1.00 41.63           C  
ATOM    988  CD  PRO A 124      57.350  47.300 -14.546  1.00 41.96           C  
ATOM    989  N   GLU A 125      53.862  44.627 -13.032  1.00 47.56           N  
ATOM    990  CA  GLU A 125      52.839  43.765 -13.608  1.00 49.18           C  
ATOM    991  C   GLU A 125      51.804  44.606 -14.354  1.00 46.23           C  
ATOM    992  O   GLU A 125      51.424  44.272 -15.475  1.00 43.79           O  
ATOM    993  CB  GLU A 125      52.147  42.943 -12.517  1.00 53.95           C  
ATOM    994  CG  GLU A 125      51.328  43.766 -11.541  1.00 61.92           C  
ATOM    995  CD  GLU A 125      50.533  42.908 -10.569  1.00 66.93           C  
ATOM    996  OE1 GLU A 125      49.770  42.024 -11.024  1.00 66.39           O  
ATOM    997  OE2 GLU A 125      50.671  43.122  -9.346  1.00 69.59           O  
ATOM    998  N   MET A 126      51.375  45.702 -13.726  1.00 44.48           N  
ATOM    999  CA  MET A 126      50.374  46.612 -14.293  1.00 44.49           C  
ATOM   1000  C   MET A 126      50.923  47.952 -14.802  1.00 43.86           C  
ATOM   1001  O   MET A 126      51.963  48.438 -14.351  1.00 41.53           O  
ATOM   1002  CB  MET A 126      49.299  46.938 -13.249  1.00 45.98           C  
ATOM   1003  CG  MET A 126      48.676  45.738 -12.552  1.00 48.10           C  
ATOM   1004  SD  MET A 126      47.901  44.600 -13.698  1.00 47.64           S  
ATOM   1005  CE  MET A 126      46.359  45.496 -14.036  1.00 45.57           C  
ATOM   1006  N   GLY A 127      50.181  48.553 -15.726  1.00 41.79           N  
ATOM   1007  CA  GLY A 127      50.544  49.843 -16.283  1.00 40.11           C  
ATOM   1008  C   GLY A 127      49.259  50.610 -16.523  1.00 41.18           C  
ATOM   1009  O   GLY A 127      48.184  50.018 -16.477  1.00 44.88           O  
ATOM   1010  N   LYS A 128      49.349  51.911 -16.776  1.00 40.01           N  
ATOM   1011  CA  LYS A 128      48.160  52.722 -17.018  1.00 37.43           C  
ATOM   1012  C   LYS A 128      48.216  53.349 -18.405  1.00 38.57           C  
ATOM   1013  O   LYS A 128      49.173  54.040 -18.745  1.00 35.73           O  
ATOM   1014  CB  LYS A 128      48.038  53.810 -15.953  1.00 36.91           C  
ATOM   1015  CG  LYS A 128      47.794  53.257 -14.555  1.00 37.38           C  
ATOM   1016  CD  LYS A 128      47.922  54.330 -13.480  1.00 40.16           C  
ATOM   1017  CE  LYS A 128      49.377  54.733 -13.244  1.00 38.92           C  
ATOM   1018  NZ  LYS A 128      49.521  55.585 -12.024  1.00 36.26           N  
ATOM   1019  N   VAL A 129      47.185  53.095 -19.206  1.00 38.40           N  
ATOM   1020  CA  VAL A 129      47.129  53.629 -20.557  1.00 39.12           C  
ATOM   1021  C   VAL A 129      45.768  54.224 -20.861  1.00 41.94           C  
ATOM   1022  O   VAL A 129      44.793  53.970 -20.147  1.00 43.97           O  
ATOM   1023  CB  VAL A 129      47.377  52.531 -21.610  1.00 39.62           C  
ATOM   1024  CG1 VAL A 129      48.657  51.770 -21.295  1.00 38.55           C  
ATOM   1025  CG2 VAL A 129      46.182  51.588 -21.660  1.00 38.49           C  
ATOM   1026  N   TYR A 130      45.718  55.022 -21.922  1.00 42.11           N  
ATOM   1027  CA  TYR A 130      44.485  55.633 -22.399  1.00 42.78           C  
ATOM   1028  C   TYR A 130      44.273  55.068 -23.788  1.00 46.00           C  
ATOM   1029  O   TYR A 130      45.062  55.341 -24.690  1.00 45.27           O  
ATOM   1030  CB  TYR A 130      44.609  57.150 -22.510  1.00 41.25           C  
ATOM   1031  CG  TYR A 130      44.552  57.866 -21.191  1.00 42.24           C  
ATOM   1032  CD1 TYR A 130      45.716  58.266 -20.540  1.00 41.81           C  
ATOM   1033  CD2 TYR A 130      43.334  58.133 -20.582  1.00 43.23           C  
ATOM   1034  CE1 TYR A 130      45.665  58.913 -19.313  1.00 42.71           C  
ATOM   1035  CE2 TYR A 130      43.271  58.778 -19.360  1.00 45.13           C  
ATOM   1036  CZ  TYR A 130      44.439  59.165 -18.728  1.00 44.68           C  
ATOM   1037  OH  TYR A 130      44.374  59.790 -17.507  1.00 43.32           O  
ATOM   1038  N   ARG A 131      43.218  54.272 -23.945  1.00 49.13           N  
ATOM   1039  CA  ARG A 131      42.881  53.647 -25.228  1.00 51.05           C  
ATOM   1040  C   ARG A 131      41.586  54.278 -25.759  1.00 52.96           C  
ATOM   1041  O   ARG A 131      40.847  54.919 -25.011  1.00 53.28           O  
ATOM   1042  CB  ARG A 131      42.672  52.139 -25.040  1.00 51.64           C  
ATOM   1043  CG  ARG A 131      43.865  51.362 -24.470  1.00 49.93           C  
ATOM   1044  CD  ARG A 131      44.876  51.092 -25.553  1.00 49.31           C  
ATOM   1045  NE  ARG A 131      46.053  50.342 -25.115  1.00 52.07           N  
ATOM   1046  CZ  ARG A 131      46.062  49.055 -24.778  1.00 50.86           C  
ATOM   1047  NH1 ARG A 131      44.946  48.341 -24.807  1.00 53.91           N  
ATOM   1048  NH2 ARG A 131      47.208  48.466 -24.462  1.00 48.41           N  
ATOM   1049  N   ALA A 132      41.306  54.086 -27.044  1.00 54.16           N  
ATOM   1050  CA  ALA A 132      40.103  54.646 -27.659  1.00 56.68           C  
ATOM   1051  C   ALA A 132      38.788  54.186 -27.014  1.00 58.46           C  
ATOM   1052  O   ALA A 132      37.776  54.875 -27.117  1.00 56.66           O  
ATOM   1053  CB  ALA A 132      40.094  54.328 -29.141  1.00 55.50           C  
ATOM   1054  N   ASP A 133      38.810  53.029 -26.352  1.00 62.78           N  
ATOM   1055  CA  ASP A 133      37.622  52.475 -25.688  1.00 64.91           C  
ATOM   1056  C   ASP A 133      36.962  53.468 -24.737  1.00 65.58           C  
ATOM   1057  O   ASP A 133      35.863  53.957 -24.989  1.00 66.77           O  
ATOM   1058  CB  ASP A 133      37.986  51.239 -24.861  1.00 68.41           C  
ATOM   1059  CG  ASP A 133      38.788  50.234 -25.636  1.00 71.08           C  
ATOM   1060  OD1 ASP A 133      38.288  49.767 -26.678  1.00 75.70           O  
ATOM   1061  OD2 ASP A 133      39.916  49.913 -25.198  1.00 72.92           O  
ATOM   1062  N   ARG A 134      37.646  53.737 -23.629  1.00 65.17           N  
ATOM   1063  CA  ARG A 134      37.150  54.640 -22.600  1.00 65.12           C  
ATOM   1064  C   ARG A 134      37.883  55.971 -22.629  1.00 63.56           C  
ATOM   1065  O   ARG A 134      38.872  56.130 -23.340  1.00 64.04           O  
ATOM   1066  CB  ARG A 134      37.337  53.993 -21.228  1.00 66.85           C  
ATOM   1067  CG  ARG A 134      36.724  52.616 -21.098  1.00 68.97           C  
ATOM   1068  CD  ARG A 134      37.372  51.849 -19.962  1.00 73.05           C  
ATOM   1069  NE  ARG A 134      37.490  52.658 -18.753  1.00 77.25           N  
ATOM   1070  CZ  ARG A 134      38.032  52.226 -17.617  1.00 79.87           C  
ATOM   1071  NH1 ARG A 134      38.507  50.989 -17.534  1.00 79.64           N  
ATOM   1072  NH2 ARG A 134      38.104  53.032 -16.565  1.00 80.68           N  
ATOM   1073  N   LYS A 135      37.388  56.927 -21.851  1.00 61.93           N  
ATOM   1074  CA  LYS A 135      38.011  58.241 -21.765  1.00 62.68           C  
ATOM   1075  C   LYS A 135      38.831  58.285 -20.482  1.00 60.48           C  
ATOM   1076  O   LYS A 135      39.744  59.103 -20.335  1.00 58.79           O  
ATOM   1077  CB  LYS A 135      36.947  59.346 -21.741  1.00 65.33           C  
ATOM   1078  CG  LYS A 135      36.200  59.534 -23.058  1.00 70.57           C  
ATOM   1079  CD  LYS A 135      35.098  60.584 -22.919  1.00 74.56           C  
ATOM   1080  CE  LYS A 135      34.356  60.825 -24.236  1.00 76.52           C  
ATOM   1081  NZ  LYS A 135      35.200  61.485 -25.280  1.00 76.65           N  
ATOM   1082  N   SER A 136      38.489  57.397 -19.555  1.00 57.48           N  
ATOM   1083  CA  SER A 136      39.191  57.307 -18.282  1.00 56.38           C  
ATOM   1084  C   SER A 136      40.347  56.311 -18.427  1.00 54.07           C  
ATOM   1085  O   SER A 136      40.261  55.356 -19.198  1.00 53.28           O  
ATOM   1086  CB  SER A 136      38.228  56.842 -17.190  1.00 55.73           C  
ATOM   1087  OG  SER A 136      37.707  55.562 -17.498  1.00 57.95           O  
ATOM   1088  N   VAL A 137      41.426  56.543 -17.689  1.00 52.09           N  
ATOM   1089  CA  VAL A 137      42.605  55.679 -17.754  1.00 50.10           C  
ATOM   1090  C   VAL A 137      42.261  54.225 -17.451  1.00 48.78           C  
ATOM   1091  O   VAL A 137      41.394  53.956 -16.628  1.00 49.46           O  
ATOM   1092  CB  VAL A 137      43.694  56.141 -16.742  1.00 49.33           C  
ATOM   1093  CG1 VAL A 137      43.218  55.897 -15.312  1.00 45.40           C  
ATOM   1094  CG2 VAL A 137      45.004  55.402 -17.003  1.00 46.76           C  
ATOM   1095  N   GLN A 138      42.943  53.296 -18.118  1.00 48.24           N  
ATOM   1096  CA  GLN A 138      42.725  51.868 -17.898  1.00 49.49           C  
ATOM   1097  C   GLN A 138      43.999  51.259 -17.298  1.00 50.42           C  
ATOM   1098  O   GLN A 138      45.105  51.525 -17.773  1.00 50.62           O  
ATOM   1099  CB  GLN A 138      42.409  51.148 -19.219  1.00 49.39           C  
ATOM   1100  CG  GLN A 138      41.365  51.828 -20.110  1.00 51.24           C  
ATOM   1101  CD  GLN A 138      41.090  51.044 -21.395  1.00 52.68           C  
ATOM   1102  OE1 GLN A 138      41.366  49.742 -21.367  1.00 52.35           O  
ATOM   1103  NE2 GLN A 138      40.630  51.602 -22.394  1.00 53.98           N  
ATOM   1104  N   ARG A 139      43.836  50.446 -16.257  1.00 49.48           N  
ATOM   1105  CA  ARG A 139      44.958  49.795 -15.592  1.00 49.40           C  
ATOM   1106  C   ARG A 139      45.057  48.357 -16.105  1.00 49.46           C  
ATOM   1107  O   ARG A 139      44.357  47.458 -15.631  1.00 50.72           O  
ATOM   1108  CB  ARG A 139      44.749  49.817 -14.073  1.00 50.36           C  
ATOM   1109  CG  ARG A 139      45.951  49.369 -13.263  1.00 53.36           C  
ATOM   1110  CD  ARG A 139      45.874  49.884 -11.825  1.00 56.06           C  
ATOM   1111  NE  ARG A 139      47.145  49.725 -11.119  1.00 58.17           N  
ATOM   1112  CZ  ARG A 139      47.600  48.571 -10.645  1.00 58.56           C  
ATOM   1113  NH1 ARG A 139      46.886  47.462 -10.789  1.00 58.49           N  
ATOM   1114  NH2 ARG A 139      48.783  48.519 -10.046  1.00 59.96           N  
ATOM   1115  N   ILE A 140      45.937  48.155 -17.078  1.00 45.42           N  
ATOM   1116  CA  ILE A 140      46.115  46.858 -17.699  1.00 42.19           C  
ATOM   1117  C   ILE A 140      47.462  46.221 -17.387  1.00 42.69           C  
ATOM   1118  O   ILE A 140      48.299  46.811 -16.705  1.00 41.54           O  
ATOM   1119  CB  ILE A 140      45.992  46.985 -19.223  1.00 42.01           C  
ATOM   1120  CG1 ILE A 140      47.185  47.776 -19.771  1.00 38.42           C  
ATOM   1121  CG2 ILE A 140      44.700  47.722 -19.571  1.00 38.16           C  
ATOM   1122  CD1 ILE A 140      47.251  47.822 -21.267  1.00 38.50           C  
ATOM   1123  N   LYS A 141      47.648  45.009 -17.901  1.00 41.28           N  
ATOM   1124  CA  LYS A 141      48.881  44.254 -17.731  1.00 42.58           C  
ATOM   1125  C   LYS A 141      50.002  44.949 -18.507  1.00 42.75           C  
ATOM   1126  O   LYS A 141      49.871  45.221 -19.708  1.00 41.76           O  
ATOM   1127  CB  LYS A 141      48.706  42.832 -18.278  1.00 44.35           C  
ATOM   1128  CG  LYS A 141      47.692  41.976 -17.536  1.00 47.51           C  
ATOM   1129  CD  LYS A 141      48.190  41.591 -16.153  1.00 50.92           C  
ATOM   1130  CE  LYS A 141      47.174  40.732 -15.408  1.00 54.17           C  
ATOM   1131  NZ  LYS A 141      47.685  40.277 -14.078  1.00 54.81           N  
ATOM   1132  N   ALA A 142      51.104  45.225 -17.822  1.00 41.28           N  
ATOM   1133  CA  ALA A 142      52.238  45.889 -18.443  1.00 40.41           C  
ATOM   1134  C   ALA A 142      52.654  45.172 -19.720  1.00 37.83           C  
ATOM   1135  O   ALA A 142      52.967  45.808 -20.726  1.00 38.47           O  
ATOM   1136  CB  ALA A 142      53.411  45.948 -17.462  1.00 40.55           C  
ATOM   1137  N   ARG A 143      52.637  43.847 -19.688  1.00 36.42           N  
ATOM   1138  CA  ARG A 143      53.027  43.072 -20.854  1.00 38.17           C  
ATOM   1139  C   ARG A 143      52.106  43.311 -22.048  1.00 38.22           C  
ATOM   1140  O   ARG A 143      52.477  43.025 -23.186  1.00 38.46           O  
ATOM   1141  CB  ARG A 143      53.067  41.572 -20.517  1.00 40.03           C  
ATOM   1142  CG  ARG A 143      51.708  40.919 -20.270  1.00 42.97           C  
ATOM   1143  CD  ARG A 143      51.870  39.471 -19.802  1.00 44.35           C  
ATOM   1144  NE  ARG A 143      52.583  38.655 -20.784  1.00 48.07           N  
ATOM   1145  CZ  ARG A 143      52.004  38.021 -21.802  1.00 52.28           C  
ATOM   1146  NH1 ARG A 143      50.688  38.097 -21.976  1.00 52.59           N  
ATOM   1147  NH2 ARG A 143      52.743  37.324 -22.661  1.00 50.51           N  
ATOM   1148  N   ASP A 144      50.914  43.844 -21.803  1.00 36.94           N  
ATOM   1149  CA  ASP A 144      49.989  44.084 -22.905  1.00 39.43           C  
ATOM   1150  C   ASP A 144      50.118  45.474 -23.492  1.00 37.55           C  
ATOM   1151  O   ASP A 144      49.355  45.847 -24.386  1.00 37.49           O  
ATOM   1152  CB  ASP A 144      48.532  43.848 -22.477  1.00 42.98           C  
ATOM   1153  CG  ASP A 144      48.240  42.385 -22.173  1.00 46.88           C  
ATOM   1154  OD1 ASP A 144      48.762  41.512 -22.900  1.00 47.51           O  
ATOM   1155  OD2 ASP A 144      47.484  42.111 -21.210  1.00 49.91           O  
ATOM   1156  N   ILE A 145      51.075  46.245 -22.989  1.00 34.96           N  
ATOM   1157  CA  ILE A 145      51.296  47.585 -23.509  1.00 30.44           C  
ATOM   1158  C   ILE A 145      52.085  47.453 -24.801  1.00 30.14           C  
ATOM   1159  O   ILE A 145      52.836  46.491 -24.980  1.00 27.55           O  
ATOM   1160  CB  ILE A 145      52.056  48.442 -22.497  1.00 31.79           C  
ATOM   1161  CG1 ILE A 145      51.144  48.719 -21.298  1.00 31.68           C  
ATOM   1162  CG2 ILE A 145      52.537  49.739 -23.148  1.00 29.75           C  
ATOM   1163  CD1 ILE A 145      51.839  49.394 -20.111  1.00 33.59           C  
ATOM   1164  N   VAL A 146      51.918  48.407 -25.709  1.00 27.64           N  
ATOM   1165  CA  VAL A 146      52.628  48.321 -26.976  1.00 28.73           C  
ATOM   1166  C   VAL A 146      53.141  49.663 -27.474  1.00 29.93           C  
ATOM   1167  O   VAL A 146      52.640  50.720 -27.084  1.00 29.44           O  
ATOM   1168  CB  VAL A 146      51.714  47.749 -28.082  1.00 30.25           C  
ATOM   1169  CG1 VAL A 146      51.322  46.317 -27.756  1.00 28.62           C  
ATOM   1170  CG2 VAL A 146      50.471  48.633 -28.219  1.00 28.38           C  
ATOM   1171  N   PRO A 147      54.147  49.632 -28.358  1.00 29.30           N  
ATOM   1172  CA  PRO A 147      54.676  50.888 -28.886  1.00 30.28           C  
ATOM   1173  C   PRO A 147      53.492  51.702 -29.392  1.00 30.77           C  
ATOM   1174  O   PRO A 147      52.611  51.167 -30.058  1.00 30.88           O  
ATOM   1175  CB  PRO A 147      55.575  50.430 -30.033  1.00 29.36           C  
ATOM   1176  CG  PRO A 147      56.088  49.085 -29.548  1.00 28.50           C  
ATOM   1177  CD  PRO A 147      54.854  48.463 -28.920  1.00 28.64           C  
ATOM   1178  N   GLY A 148      53.457  52.981 -29.048  1.00 32.98           N  
ATOM   1179  CA  GLY A 148      52.377  53.826 -29.505  1.00 29.02           C  
ATOM   1180  C   GLY A 148      51.261  54.134 -28.528  1.00 30.35           C  
ATOM   1181  O   GLY A 148      50.567  55.124 -28.729  1.00 26.07           O  
ATOM   1182  N   ASP A 149      51.042  53.335 -27.486  1.00 30.52           N  
ATOM   1183  CA  ASP A 149      49.935  53.721 -26.630  1.00 37.48           C  
ATOM   1184  C   ASP A 149      50.296  54.815 -25.641  1.00 35.71           C  
ATOM   1185  O   ASP A 149      51.464  55.019 -25.318  1.00 39.41           O  
ATOM   1186  CB  ASP A 149      49.263  52.516 -25.929  1.00 45.45           C  
ATOM   1187  CG  ASP A 149      50.236  51.543 -25.361  1.00 51.03           C  
ATOM   1188  OD1 ASP A 149      51.373  51.968 -25.070  1.00 57.03           O  
ATOM   1189  OD2 ASP A 149      49.838  50.363 -25.198  1.00 48.55           O  
ATOM   1190  N   ILE A 150      49.278  55.559 -25.225  1.00 33.73           N  
ATOM   1191  CA  ILE A 150      49.428  56.663 -24.296  1.00 32.14           C  
ATOM   1192  C   ILE A 150      49.448  56.106 -22.878  1.00 34.32           C  
ATOM   1193  O   ILE A 150      48.502  55.447 -22.443  1.00 32.15           O  
ATOM   1194  CB  ILE A 150      48.261  57.661 -24.451  1.00 30.75           C  
ATOM   1195  CG1 ILE A 150      48.172  58.120 -25.913  1.00 31.36           C  
ATOM   1196  CG2 ILE A 150      48.456  58.849 -23.538  1.00 32.09           C  
ATOM   1197  CD1 ILE A 150      49.466  58.746 -26.460  1.00 28.61           C  
ATOM   1198  N   VAL A 151      50.543  56.363 -22.170  1.00 34.11           N  
ATOM   1199  CA  VAL A 151      50.711  55.879 -20.813  1.00 34.68           C  
ATOM   1200  C   VAL A 151      50.790  56.999 -19.801  1.00 32.36           C  
ATOM   1201  O   VAL A 151      51.180  58.118 -20.112  1.00 34.71           O  
ATOM   1202  CB  VAL A 151      51.988  55.042 -20.663  1.00 37.60           C  
ATOM   1203  CG1 VAL A 151      51.862  53.762 -21.458  1.00 39.65           C  
ATOM   1204  CG2 VAL A 151      53.188  55.854 -21.137  1.00 42.47           C  
ATOM   1205  N   GLU A 152      50.436  56.671 -18.572  1.00 32.42           N  
ATOM   1206  CA  GLU A 152      50.461  57.624 -17.487  1.00 31.68           C  
ATOM   1207  C   GLU A 152      51.232  57.035 -16.316  1.00 31.80           C  
ATOM   1208  O   GLU A 152      51.064  55.863 -15.970  1.00 27.97           O  
ATOM   1209  CB  GLU A 152      49.035  57.943 -17.044  1.00 37.11           C  
ATOM   1210  CG  GLU A 152      48.917  59.141 -16.132  1.00 41.97           C  
ATOM   1211  CD  GLU A 152      47.496  59.380 -15.676  1.00 44.52           C  
ATOM   1212  OE1 GLU A 152      47.022  58.646 -14.786  1.00 44.01           O  
ATOM   1213  OE2 GLU A 152      46.849  60.302 -16.218  1.00 48.01           O  
ATOM   1214  N   VAL A 153      52.097  57.845 -15.722  1.00 31.95           N  
ATOM   1215  CA  VAL A 153      52.856  57.410 -14.568  1.00 32.28           C  
ATOM   1216  C   VAL A 153      52.748  58.499 -13.520  1.00 34.18           C  
ATOM   1217  O   VAL A 153      52.588  59.680 -13.847  1.00 35.58           O  
ATOM   1218  CB  VAL A 153      54.347  57.174 -14.902  1.00 33.56           C  
ATOM   1219  CG1 VAL A 153      54.485  56.026 -15.894  1.00 33.77           C  
ATOM   1220  CG2 VAL A 153      54.966  58.437 -15.460  1.00 29.63           C  
ATOM   1221  N   ALA A 154      52.825  58.095 -12.258  1.00 33.48           N  
ATOM   1222  CA  ALA A 154      52.761  59.030 -11.144  1.00 33.81           C  
ATOM   1223  C   ALA A 154      53.638  58.517 -10.006  1.00 33.97           C  
ATOM   1224  O   ALA A 154      54.093  57.370 -10.026  1.00 35.56           O  
ATOM   1225  CB  ALA A 154      51.320  59.176 -10.672  1.00 32.17           C  
ATOM   1226  N   VAL A 155      53.870  59.370  -9.016  1.00 35.26           N  
ATOM   1227  CA  VAL A 155      54.688  59.038  -7.854  1.00 36.05           C  
ATOM   1228  C   VAL A 155      54.568  57.583  -7.409  1.00 35.21           C  
ATOM   1229  O   VAL A 155      53.467  57.090  -7.168  1.00 34.78           O  
ATOM   1230  CB  VAL A 155      54.305  59.916  -6.640  1.00 41.25           C  
ATOM   1231  CG1 VAL A 155      55.385  59.812  -5.566  1.00 41.95           C  
ATOM   1232  CG2 VAL A 155      54.112  61.363  -7.077  1.00 44.69           C  
ATOM   1233  N   GLY A 156      55.707  56.902  -7.294  1.00 33.83           N  
ATOM   1234  CA  GLY A 156      55.705  55.525  -6.838  1.00 31.61           C  
ATOM   1235  C   GLY A 156      55.632  54.479  -7.922  1.00 34.86           C  
ATOM   1236  O   GLY A 156      55.979  53.318  -7.697  1.00 33.26           O  
ATOM   1237  N   ASP A 157      55.179  54.869  -9.106  1.00 37.45           N  
ATOM   1238  CA  ASP A 157      55.086  53.901 -10.191  1.00 39.59           C  
ATOM   1239  C   ASP A 157      56.448  53.434 -10.675  1.00 39.09           C  
ATOM   1240  O   ASP A 157      57.460  54.118 -10.526  1.00 38.92           O  
ATOM   1241  CB  ASP A 157      54.341  54.476 -11.397  1.00 39.02           C  
ATOM   1242  CG  ASP A 157      52.886  54.726 -11.119  1.00 43.50           C  
ATOM   1243  OD1 ASP A 157      52.340  54.043 -10.230  1.00 45.80           O  
ATOM   1244  OD2 ASP A 157      52.293  55.596 -11.805  1.00 43.97           O  
ATOM   1245  N   LYS A 158      56.449  52.249 -11.259  1.00 38.94           N  
ATOM   1246  CA  LYS A 158      57.640  51.687 -11.851  1.00 39.70           C  
ATOM   1247  C   LYS A 158      57.295  51.814 -13.341  1.00 38.28           C  
ATOM   1248  O   LYS A 158      56.275  51.291 -13.805  1.00 38.45           O  
ATOM   1249  CB  LYS A 158      57.789  50.221 -11.449  1.00 43.97           C  
ATOM   1250  CG  LYS A 158      59.231  49.763 -11.341  1.00 51.92           C  
ATOM   1251  CD  LYS A 158      59.339  48.256 -11.117  1.00 59.42           C  
ATOM   1252  CE  LYS A 158      58.634  47.804  -9.842  1.00 61.44           C  
ATOM   1253  NZ  LYS A 158      58.762  46.332  -9.642  1.00 62.34           N  
ATOM   1254  N   VAL A 159      58.122  52.557 -14.065  1.00 34.79           N  
ATOM   1255  CA  VAL A 159      57.938  52.795 -15.485  1.00 27.88           C  
ATOM   1256  C   VAL A 159      57.785  51.460 -16.195  1.00 28.29           C  
ATOM   1257  O   VAL A 159      58.644  50.588 -16.058  1.00 22.94           O  
ATOM   1258  CB  VAL A 159      59.140  53.577 -16.035  1.00 29.20           C  
ATOM   1259  CG1 VAL A 159      58.947  53.875 -17.508  1.00 25.85           C  
ATOM   1260  CG2 VAL A 159      59.291  54.876 -15.250  1.00 28.88           C  
ATOM   1261  N   PRO A 160      56.683  51.290 -16.967  1.00 26.76           N  
ATOM   1262  CA  PRO A 160      56.345  50.077 -17.720  1.00 28.61           C  
ATOM   1263  C   PRO A 160      57.034  49.830 -19.068  1.00 27.96           C  
ATOM   1264  O   PRO A 160      57.139  48.690 -19.497  1.00 29.26           O  
ATOM   1265  CB  PRO A 160      54.823  50.180 -17.851  1.00 29.88           C  
ATOM   1266  CG  PRO A 160      54.631  51.661 -18.090  1.00 26.79           C  
ATOM   1267  CD  PRO A 160      55.609  52.300 -17.092  1.00 25.50           C  
ATOM   1268  N   ALA A 161      57.503  50.879 -19.733  1.00 28.79           N  
ATOM   1269  CA  ALA A 161      58.182  50.705 -21.025  1.00 28.72           C  
ATOM   1270  C   ALA A 161      59.046  51.937 -21.319  1.00 26.51           C  
ATOM   1271  O   ALA A 161      59.020  52.882 -20.543  1.00 28.34           O  
ATOM   1272  CB  ALA A 161      57.137  50.508 -22.120  1.00 25.52           C  
ATOM   1273  N   ASP A 162      59.833  51.939 -22.398  1.00 26.97           N  
ATOM   1274  CA  ASP A 162      60.634  53.138 -22.695  1.00 27.36           C  
ATOM   1275  C   ASP A 162      59.658  54.110 -23.340  1.00 29.63           C  
ATOM   1276  O   ASP A 162      59.095  53.841 -24.406  1.00 29.82           O  
ATOM   1277  CB  ASP A 162      61.814  52.818 -23.611  1.00 26.50           C  
ATOM   1278  CG  ASP A 162      62.978  52.174 -22.855  1.00 33.57           C  
ATOM   1279  OD1 ASP A 162      62.845  51.907 -21.635  1.00 28.19           O  
ATOM   1280  OD2 ASP A 162      64.030  51.931 -23.483  1.00 35.89           O  
ATOM   1281  N   ILE A 163      59.460  55.240 -22.670  1.00 28.49           N  
ATOM   1282  CA  ILE A 163      58.490  56.236 -23.086  1.00 28.04           C  
ATOM   1283  C   ILE A 163      59.018  57.643 -23.361  1.00 31.01           C  
ATOM   1284  O   ILE A 163      59.888  58.147 -22.640  1.00 28.06           O  
ATOM   1285  CB  ILE A 163      57.397  56.341 -22.002  1.00 26.49           C  
ATOM   1286  CG1 ILE A 163      56.649  55.010 -21.910  1.00 29.17           C  
ATOM   1287  CG2 ILE A 163      56.473  57.514 -22.269  1.00 19.70           C  
ATOM   1288  CD1 ILE A 163      56.380  54.554 -20.478  1.00 28.65           C  
ATOM   1289  N   ARG A 164      58.473  58.264 -24.409  1.00 29.29           N  
ATOM   1290  CA  ARG A 164      58.810  59.633 -24.772  1.00 29.83           C  
ATOM   1291  C   ARG A 164      57.792  60.425 -23.955  1.00 30.84           C  
ATOM   1292  O   ARG A 164      56.585  60.175 -24.046  1.00 28.99           O  
ATOM   1293  CB  ARG A 164      58.550  59.878 -26.260  1.00 31.58           C  
ATOM   1294  CG  ARG A 164      59.492  60.855 -26.936  1.00 33.15           C  
ATOM   1295  CD  ARG A 164      59.607  62.162 -26.194  1.00 35.37           C  
ATOM   1296  NE  ARG A 164      60.182  63.215 -27.025  1.00 30.43           N  
ATOM   1297  CZ  ARG A 164      60.051  64.511 -26.755  1.00 34.12           C  
ATOM   1298  NH1 ARG A 164      59.380  64.898 -25.677  1.00 28.71           N  
ATOM   1299  NH2 ARG A 164      60.546  65.427 -27.583  1.00 32.18           N  
ATOM   1300  N   ILE A 165      58.262  61.366 -23.149  1.00 29.94           N  
ATOM   1301  CA  ILE A 165      57.352  62.150 -22.327  1.00 30.04           C  
ATOM   1302  C   ILE A 165      56.621  63.173 -23.190  1.00 31.23           C  
ATOM   1303  O   ILE A 165      57.243  63.894 -23.969  1.00 34.25           O  
ATOM   1304  CB  ILE A 165      58.129  62.865 -21.203  1.00 29.18           C  
ATOM   1305  CG1 ILE A 165      58.871  61.822 -20.360  1.00 27.46           C  
ATOM   1306  CG2 ILE A 165      57.171  63.686 -20.337  1.00 25.71           C  
ATOM   1307  CD1 ILE A 165      59.897  62.403 -19.405  1.00 28.94           C  
ATOM   1308  N   LEU A 166      55.301  63.235 -23.052  1.00 32.38           N  
ATOM   1309  CA  LEU A 166      54.498  64.172 -23.834  1.00 30.76           C  
ATOM   1310  C   LEU A 166      54.075  65.401 -23.055  1.00 29.82           C  
ATOM   1311  O   LEU A 166      54.060  66.519 -23.587  1.00 28.78           O  
ATOM   1312  CB  LEU A 166      53.231  63.500 -24.363  1.00 28.09           C  
ATOM   1313  CG  LEU A 166      53.363  62.483 -25.495  1.00 30.73           C  
ATOM   1314  CD1 LEU A 166      51.998  61.905 -25.790  1.00 27.88           C  
ATOM   1315  CD2 LEU A 166      53.959  63.127 -26.740  1.00 27.93           C  
ATOM   1316  N   SER A 167      53.715  65.193 -21.795  1.00 28.20           N  
ATOM   1317  CA  SER A 167      53.241  66.293 -20.970  1.00 30.47           C  
ATOM   1318  C   SER A 167      53.367  66.008 -19.475  1.00 31.12           C  
ATOM   1319  O   SER A 167      52.892  64.983 -18.978  1.00 32.16           O  
ATOM   1320  CB  SER A 167      51.773  66.576 -21.333  1.00 28.69           C  
ATOM   1321  OG  SER A 167      51.146  67.410 -20.379  1.00 30.92           O  
ATOM   1322  N   ILE A 168      54.023  66.918 -18.763  1.00 32.08           N  
ATOM   1323  CA  ILE A 168      54.207  66.776 -17.321  1.00 29.92           C  
ATOM   1324  C   ILE A 168      53.100  67.578 -16.646  1.00 29.91           C  
ATOM   1325  O   ILE A 168      52.972  68.777 -16.871  1.00 28.13           O  
ATOM   1326  CB  ILE A 168      55.607  67.288 -16.894  1.00 31.55           C  
ATOM   1327  CG1 ILE A 168      56.680  66.318 -17.416  1.00 27.32           C  
ATOM   1328  CG2 ILE A 168      55.687  67.429 -15.366  1.00 29.28           C  
ATOM   1329  CD1 ILE A 168      58.064  66.925 -17.576  1.00 30.42           C  
ATOM   1330  N   LYS A 169      52.296  66.905 -15.828  1.00 30.85           N  
ATOM   1331  CA  LYS A 169      51.173  67.549 -15.158  1.00 33.32           C  
ATOM   1332  C   LYS A 169      51.544  68.235 -13.852  1.00 35.90           C  
ATOM   1333  O   LYS A 169      50.896  69.194 -13.441  1.00 39.33           O  
ATOM   1334  CB  LYS A 169      50.074  66.524 -14.907  1.00 36.70           C  
ATOM   1335  CG  LYS A 169      49.706  65.710 -16.136  1.00 38.94           C  
ATOM   1336  CD  LYS A 169      49.246  66.592 -17.289  1.00 40.03           C  
ATOM   1337  CE  LYS A 169      48.879  65.738 -18.498  1.00 39.71           C  
ATOM   1338  NZ  LYS A 169      48.509  66.561 -19.681  1.00 42.60           N  
ATOM   1339  N   SER A 170      52.578  67.736 -13.190  1.00 35.74           N  
ATOM   1340  CA  SER A 170      53.031  68.354 -11.949  1.00 34.51           C  
ATOM   1341  C   SER A 170      54.032  69.451 -12.309  1.00 32.88           C  
ATOM   1342  O   SER A 170      54.351  69.645 -13.484  1.00 35.15           O  
ATOM   1343  CB  SER A 170      53.683  67.311 -11.041  1.00 32.62           C  
ATOM   1344  OG  SER A 170      54.400  66.353 -11.798  1.00 33.89           O  
ATOM   1345  N   THR A 171      54.513  70.179 -11.310  1.00 31.15           N  
ATOM   1346  CA  THR A 171      55.481  71.247 -11.551  1.00 29.68           C  
ATOM   1347  C   THR A 171      56.783  70.678 -12.126  1.00 29.67           C  
ATOM   1348  O   THR A 171      57.439  71.312 -12.966  1.00 27.99           O  
ATOM   1349  CB  THR A 171      55.780  72.007 -10.251  1.00 30.04           C  
ATOM   1350  OG1 THR A 171      54.564  72.590  -9.762  1.00 30.95           O  
ATOM   1351  CG2 THR A 171      56.821  73.094 -10.495  1.00 25.06           C  
ATOM   1352  N   THR A 172      57.161  69.490 -11.648  1.00 28.45           N  
ATOM   1353  CA  THR A 172      58.340  68.783 -12.152  1.00 28.22           C  
ATOM   1354  C   THR A 172      58.064  67.297 -12.022  1.00 29.22           C  
ATOM   1355  O   THR A 172      57.210  66.875 -11.233  1.00 28.29           O  
ATOM   1356  CB  THR A 172      59.654  69.054 -11.347  1.00 27.25           C  
ATOM   1357  OG1 THR A 172      59.499  68.593  -9.996  1.00 27.56           O  
ATOM   1358  CG2 THR A 172      60.018  70.514 -11.365  1.00 19.86           C  
ATOM   1359  N   LEU A 173      58.776  66.512 -12.821  1.00 30.16           N  
ATOM   1360  CA  LEU A 173      58.676  65.061 -12.780  1.00 31.43           C  
ATOM   1361  C   LEU A 173      60.063  64.601 -12.317  1.00 30.68           C  
ATOM   1362  O   LEU A 173      61.066  64.894 -12.974  1.00 28.75           O  
ATOM   1363  CB  LEU A 173      58.357  64.495 -14.166  1.00 30.55           C  
ATOM   1364  CG  LEU A 173      58.205  62.972 -14.210  1.00 27.87           C  
ATOM   1365  CD1 LEU A 173      56.928  62.574 -13.499  1.00 27.05           C  
ATOM   1366  CD2 LEU A 173      58.180  62.485 -15.650  1.00 25.31           C  
ATOM   1367  N   ARG A 174      60.099  63.907 -11.178  1.00 31.83           N  
ATOM   1368  CA  ARG A 174      61.332  63.406 -10.560  1.00 32.32           C  
ATOM   1369  C   ARG A 174      61.500  61.907 -10.835  1.00 33.50           C  
ATOM   1370  O   ARG A 174      60.640  61.098 -10.463  1.00 29.56           O  
ATOM   1371  CB  ARG A 174      61.287  63.595  -9.036  1.00 39.59           C  
ATOM   1372  CG  ARG A 174      60.808  64.953  -8.501  1.00 45.62           C  
ATOM   1373  CD  ARG A 174      61.921  65.989  -8.468  1.00 47.74           C  
ATOM   1374  NE  ARG A 174      61.942  66.793  -7.240  1.00 51.46           N  
ATOM   1375  CZ  ARG A 174      60.989  67.641  -6.858  1.00 52.75           C  
ATOM   1376  NH1 ARG A 174      59.906  67.812  -7.598  1.00 58.23           N  
ATOM   1377  NH2 ARG A 174      61.134  68.345  -5.743  1.00 53.20           N  
ATOM   1378  N   VAL A 175      62.626  61.533 -11.438  1.00 30.81           N  
ATOM   1379  CA  VAL A 175      62.859  60.140 -11.760  1.00 27.22           C  
ATOM   1380  C   VAL A 175      64.143  59.539 -11.189  1.00 26.28           C  
ATOM   1381  O   VAL A 175      65.195  60.154 -11.212  1.00 30.25           O  
ATOM   1382  CB  VAL A 175      62.853  59.939 -13.294  1.00 27.89           C  
ATOM   1383  CG1 VAL A 175      63.006  58.470 -13.632  1.00 24.68           C  
ATOM   1384  CG2 VAL A 175      61.558  60.479 -13.884  1.00 24.87           C  
ATOM   1385  N   ASP A 176      64.033  58.319 -10.677  1.00 28.02           N  
ATOM   1386  CA  ASP A 176      65.155  57.577 -10.119  1.00 28.27           C  
ATOM   1387  C   ASP A 176      65.565  56.571 -11.188  1.00 28.12           C  
ATOM   1388  O   ASP A 176      64.876  55.572 -11.394  1.00 29.71           O  
ATOM   1389  CB  ASP A 176      64.706  56.857  -8.837  1.00 30.85           C  
ATOM   1390  CG  ASP A 176      65.720  55.824  -8.340  1.00 37.73           C  
ATOM   1391  OD1 ASP A 176      66.868  55.775  -8.840  1.00 37.04           O  
ATOM   1392  OD2 ASP A 176      65.363  55.048  -7.431  1.00 40.67           O  
ATOM   1393  N   GLN A 177      66.676  56.837 -11.870  1.00 26.93           N  
ATOM   1394  CA  GLN A 177      67.157  55.959 -12.934  1.00 27.39           C  
ATOM   1395  C   GLN A 177      68.355  55.127 -12.497  1.00 26.70           C  
ATOM   1396  O   GLN A 177      69.127  54.647 -13.341  1.00 25.25           O  
ATOM   1397  CB  GLN A 177      67.551  56.796 -14.158  1.00 28.74           C  
ATOM   1398  CG  GLN A 177      66.503  57.817 -14.554  1.00 34.60           C  
ATOM   1399  CD  GLN A 177      66.696  58.375 -15.962  1.00 35.03           C  
ATOM   1400  OE1 GLN A 177      65.722  58.550 -16.692  1.00 34.35           O  
ATOM   1401  NE2 GLN A 177      67.939  58.667 -16.339  1.00 33.02           N  
ATOM   1402  N   SER A 178      68.506  54.934 -11.192  1.00 23.90           N  
ATOM   1403  CA  SER A 178      69.653  54.184 -10.694  1.00 27.96           C  
ATOM   1404  C   SER A 178      69.898  52.834 -11.364  1.00 27.06           C  
ATOM   1405  O   SER A 178      71.044  52.403 -11.443  1.00 27.00           O  
ATOM   1406  CB  SER A 178      69.576  54.011  -9.166  1.00 26.68           C  
ATOM   1407  OG  SER A 178      68.432  53.279  -8.774  1.00 29.77           O  
ATOM   1408  N   ILE A 179      68.865  52.159 -11.866  1.00 27.07           N  
ATOM   1409  CA  ILE A 179      69.136  50.873 -12.522  1.00 27.03           C  
ATOM   1410  C   ILE A 179      69.924  51.045 -13.835  1.00 27.61           C  
ATOM   1411  O   ILE A 179      70.516  50.083 -14.331  1.00 27.17           O  
ATOM   1412  CB  ILE A 179      67.851  50.055 -12.839  1.00 30.18           C  
ATOM   1413  CG1 ILE A 179      66.940  50.834 -13.782  1.00 30.42           C  
ATOM   1414  CG2 ILE A 179      67.133  49.682 -11.549  1.00 27.02           C  
ATOM   1415  CD1 ILE A 179      65.998  49.945 -14.569  1.00 32.06           C  
ATOM   1416  N   LEU A 180      69.941  52.253 -14.397  1.00 25.63           N  
ATOM   1417  CA  LEU A 180      70.703  52.480 -15.629  1.00 26.67           C  
ATOM   1418  C   LEU A 180      71.947  53.346 -15.440  1.00 27.16           C  
ATOM   1419  O   LEU A 180      72.851  53.320 -16.275  1.00 26.54           O  
ATOM   1420  CB  LEU A 180      69.831  53.151 -16.697  1.00 25.17           C  
ATOM   1421  CG  LEU A 180      68.565  52.442 -17.184  1.00 27.41           C  
ATOM   1422  CD1 LEU A 180      67.890  53.332 -18.217  1.00 24.53           C  
ATOM   1423  CD2 LEU A 180      68.911  51.084 -17.777  1.00 24.46           C  
ATOM   1424  N   THR A 181      71.991  54.115 -14.357  1.00 25.72           N  
ATOM   1425  CA  THR A 181      73.123  55.011 -14.121  1.00 26.05           C  
ATOM   1426  C   THR A 181      73.794  54.745 -12.785  1.00 25.80           C  
ATOM   1427  O   THR A 181      74.903  55.219 -12.543  1.00 24.80           O  
ATOM   1428  CB  THR A 181      72.673  56.480 -14.104  1.00 22.99           C  
ATOM   1429  OG1 THR A 181      71.870  56.707 -12.936  1.00 23.33           O  
ATOM   1430  CG2 THR A 181      71.849  56.803 -15.330  1.00 25.74           C  
ATOM   1431  N   GLY A 182      73.110  54.007 -11.915  1.00 24.83           N  
ATOM   1432  CA  GLY A 182      73.665  53.714 -10.602  1.00 23.07           C  
ATOM   1433  C   GLY A 182      73.454  54.837  -9.585  1.00 25.49           C  
ATOM   1434  O   GLY A 182      73.716  54.651  -8.392  1.00 21.54           O  
ATOM   1435  N   GLU A 183      72.989  56.000 -10.038  1.00 25.22           N  
ATOM   1436  CA  GLU A 183      72.755  57.124  -9.130  1.00 28.26           C  
ATOM   1437  C   GLU A 183      71.304  57.180  -8.642  1.00 30.40           C  
ATOM   1438  O   GLU A 183      70.376  56.985  -9.416  1.00 31.56           O  
ATOM   1439  CB  GLU A 183      73.120  58.435  -9.825  1.00 26.05           C  
ATOM   1440  CG  GLU A 183      74.557  58.469 -10.324  1.00 28.48           C  
ATOM   1441  CD  GLU A 183      75.571  58.455  -9.185  1.00 35.79           C  
ATOM   1442  OE1 GLU A 183      76.728  58.037  -9.420  1.00 38.26           O  
ATOM   1443  OE2 GLU A 183      75.219  58.871  -8.059  1.00 29.05           O  
ATOM   1444  N   SER A 184      71.109  57.446  -7.353  1.00 35.79           N  
ATOM   1445  CA  SER A 184      69.761  57.529  -6.788  1.00 40.75           C  
ATOM   1446  C   SER A 184      69.185  58.952  -6.862  1.00 40.84           C  
ATOM   1447  O   SER A 184      67.984  59.161  -6.657  1.00 40.88           O  
ATOM   1448  CB  SER A 184      69.754  57.042  -5.331  1.00 44.75           C  
ATOM   1449  OG  SER A 184      70.502  57.901  -4.478  1.00 53.14           O  
ATOM   1450  N   VAL A 185      70.039  59.928  -7.159  1.00 38.52           N  
ATOM   1451  CA  VAL A 185      69.587  61.307  -7.269  1.00 37.29           C  
ATOM   1452  C   VAL A 185      68.498  61.333  -8.337  1.00 39.24           C  
ATOM   1453  O   VAL A 185      68.697  60.831  -9.439  1.00 41.02           O  
ATOM   1454  CB  VAL A 185      70.742  62.254  -7.693  1.00 37.31           C  
ATOM   1455  CG1 VAL A 185      71.302  61.840  -9.072  1.00 37.08           C  
ATOM   1456  CG2 VAL A 185      70.248  63.695  -7.735  1.00 33.56           C  
ATOM   1457  N   SER A 186      67.341  61.897  -8.012  1.00 38.67           N  
ATOM   1458  CA  SER A 186      66.255  61.953  -8.981  1.00 39.26           C  
ATOM   1459  C   SER A 186      66.608  62.939 -10.085  1.00 37.01           C  
ATOM   1460  O   SER A 186      67.156  64.003  -9.818  1.00 38.68           O  
ATOM   1461  CB  SER A 186      64.940  62.376  -8.305  1.00 39.31           C  
ATOM   1462  OG  SER A 186      64.929  63.763  -8.003  1.00 40.38           O  
ATOM   1463  N   VAL A 187      66.302  62.574 -11.325  1.00 36.22           N  
ATOM   1464  CA  VAL A 187      66.589  63.440 -12.459  1.00 34.80           C  
ATOM   1465  C   VAL A 187      65.306  64.171 -12.831  1.00 34.89           C  
ATOM   1466  O   VAL A 187      64.218  63.600 -12.761  1.00 35.47           O  
ATOM   1467  CB  VAL A 187      67.179  62.621 -13.671  1.00 37.86           C  
ATOM   1468  CG1 VAL A 187      67.287  61.149 -13.309  1.00 32.51           C  
ATOM   1469  CG2 VAL A 187      66.344  62.817 -14.936  1.00 35.20           C  
ATOM   1470  N   ILE A 188      65.443  65.450 -13.176  1.00 35.29           N  
ATOM   1471  CA  ILE A 188      64.325  66.315 -13.545  1.00 34.97           C  
ATOM   1472  C   ILE A 188      64.105  66.201 -15.045  1.00 36.31           C  
ATOM   1473  O   ILE A 188      64.967  66.577 -15.843  1.00 38.23           O  
ATOM   1474  CB  ILE A 188      64.642  67.797 -13.195  1.00 38.58           C  
ATOM   1475  CG1 ILE A 188      65.074  67.904 -11.730  1.00 42.21           C  
ATOM   1476  CG2 ILE A 188      63.424  68.675 -13.436  1.00 37.87           C  
ATOM   1477  CD1 ILE A 188      64.050  67.374 -10.737  1.00 45.79           C  
ATOM   1478  N   LYS A 189      62.943  65.688 -15.429  1.00 34.35           N  
ATOM   1479  CA  LYS A 189      62.630  65.495 -16.832  1.00 29.35           C  
ATOM   1480  C   LYS A 189      61.934  66.703 -17.448  1.00 31.23           C  
ATOM   1481  O   LYS A 189      61.445  67.586 -16.743  1.00 28.02           O  
ATOM   1482  CB  LYS A 189      61.758  64.246 -16.987  1.00 28.81           C  
ATOM   1483  CG  LYS A 189      62.410  62.959 -16.467  1.00 26.90           C  
ATOM   1484  CD  LYS A 189      63.511  62.462 -17.407  1.00 29.23           C  
ATOM   1485  CE  LYS A 189      64.088  61.117 -16.964  1.00 28.67           C  
ATOM   1486  NZ  LYS A 189      65.013  60.557 -17.997  1.00 28.73           N  
ATOM   1487  N   HIS A 190      61.927  66.751 -18.775  1.00 32.81           N  
ATOM   1488  CA  HIS A 190      61.269  67.823 -19.508  1.00 35.95           C  
ATOM   1489  C   HIS A 190      60.740  67.200 -20.791  1.00 36.02           C  
ATOM   1490  O   HIS A 190      60.979  66.021 -21.041  1.00 36.93           O  
ATOM   1491  CB  HIS A 190      62.232  68.987 -19.787  1.00 38.70           C  
ATOM   1492  CG  HIS A 190      63.388  68.633 -20.667  1.00 43.64           C  
ATOM   1493  ND1 HIS A 190      63.229  68.212 -21.972  1.00 46.08           N  
ATOM   1494  CD2 HIS A 190      64.723  68.657 -20.438  1.00 43.86           C  
ATOM   1495  CE1 HIS A 190      64.417  67.990 -22.509  1.00 44.85           C  
ATOM   1496  NE2 HIS A 190      65.338  68.252 -21.600  1.00 47.14           N  
ATOM   1497  N   THR A 191      60.032  67.975 -21.606  1.00 37.09           N  
ATOM   1498  CA  THR A 191      59.428  67.441 -22.822  1.00 33.94           C  
ATOM   1499  C   THR A 191      60.066  67.890 -24.124  1.00 37.24           C  
ATOM   1500  O   THR A 191      59.675  67.426 -25.197  1.00 38.57           O  
ATOM   1501  CB  THR A 191      57.941  67.807 -22.866  1.00 33.64           C  
ATOM   1502  OG1 THR A 191      57.808  69.237 -22.914  1.00 36.05           O  
ATOM   1503  CG2 THR A 191      57.219  67.288 -21.620  1.00 27.67           C  
ATOM   1504  N   GLU A 192      61.041  68.787 -24.034  1.00 35.79           N  
ATOM   1505  CA  GLU A 192      61.725  69.296 -25.218  1.00 40.31           C  
ATOM   1506  C   GLU A 192      62.561  68.205 -25.888  1.00 39.82           C  
ATOM   1507  O   GLU A 192      62.994  67.246 -25.249  1.00 41.49           O  
ATOM   1508  CB  GLU A 192      62.646  70.458 -24.839  1.00 48.12           C  
ATOM   1509  CG  GLU A 192      61.970  71.634 -24.122  1.00 59.48           C  
ATOM   1510  CD  GLU A 192      62.965  72.729 -23.713  1.00 66.28           C  
ATOM   1511  OE1 GLU A 192      63.851  72.464 -22.863  1.00 67.57           O  
ATOM   1512  OE2 GLU A 192      62.861  73.856 -24.250  1.00 70.72           O  
ATOM   1513  N   PRO A 193      62.803  68.335 -27.196  1.00 38.14           N  
ATOM   1514  CA  PRO A 193      63.604  67.320 -27.887  1.00 36.40           C  
ATOM   1515  C   PRO A 193      65.086  67.369 -27.526  1.00 35.52           C  
ATOM   1516  O   PRO A 193      65.599  68.412 -27.138  1.00 34.43           O  
ATOM   1517  CB  PRO A 193      63.358  67.635 -29.365  1.00 34.70           C  
ATOM   1518  CG  PRO A 193      63.068  69.095 -29.369  1.00 35.92           C  
ATOM   1519  CD  PRO A 193      62.202  69.284 -28.153  1.00 35.53           C  
ATOM   1520  N   VAL A 194      65.761  66.227 -27.631  1.00 34.88           N  
ATOM   1521  CA  VAL A 194      67.196  66.157 -27.365  1.00 34.34           C  
ATOM   1522  C   VAL A 194      67.838  65.756 -28.686  1.00 35.63           C  
ATOM   1523  O   VAL A 194      67.926  64.580 -29.015  1.00 38.25           O  
ATOM   1524  CB  VAL A 194      67.531  65.116 -26.270  1.00 36.24           C  
ATOM   1525  CG1 VAL A 194      69.054  64.961 -26.147  1.00 31.95           C  
ATOM   1526  CG2 VAL A 194      66.937  65.566 -24.931  1.00 27.82           C  
ATOM   1527  N   PRO A 195      68.277  66.749 -29.469  1.00 38.40           N  
ATOM   1528  CA  PRO A 195      68.919  66.648 -30.784  1.00 40.85           C  
ATOM   1529  C   PRO A 195      69.920  65.531 -31.011  1.00 42.78           C  
ATOM   1530  O   PRO A 195      69.733  64.705 -31.898  1.00 42.94           O  
ATOM   1531  CB  PRO A 195      69.566  68.016 -30.947  1.00 43.33           C  
ATOM   1532  CG  PRO A 195      68.579  68.911 -30.267  1.00 42.61           C  
ATOM   1533  CD  PRO A 195      68.264  68.151 -29.007  1.00 38.87           C  
ATOM   1534  N   ASP A 196      70.985  65.508 -30.217  1.00 43.68           N  
ATOM   1535  CA  ASP A 196      72.031  64.507 -30.388  1.00 44.90           C  
ATOM   1536  C   ASP A 196      71.551  63.059 -30.520  1.00 45.08           C  
ATOM   1537  O   ASP A 196      71.045  62.461 -29.574  1.00 43.25           O  
ATOM   1538  CB  ASP A 196      73.050  64.629 -29.251  1.00 46.77           C  
ATOM   1539  CG  ASP A 196      74.211  63.667 -29.401  1.00 50.21           C  
ATOM   1540  OD1 ASP A 196      74.308  62.996 -30.458  1.00 46.32           O  
ATOM   1541  OD2 ASP A 196      75.021  63.588 -28.449  1.00 55.28           O  
ATOM   1542  N   PRO A 197      71.721  62.473 -31.715  1.00 46.88           N  
ATOM   1543  CA  PRO A 197      71.303  61.090 -31.964  1.00 47.48           C  
ATOM   1544  C   PRO A 197      72.082  60.050 -31.155  1.00 47.94           C  
ATOM   1545  O   PRO A 197      71.574  58.960 -30.884  1.00 49.94           O  
ATOM   1546  CB  PRO A 197      71.510  60.934 -33.469  1.00 44.61           C  
ATOM   1547  CG  PRO A 197      72.684  61.829 -33.731  1.00 45.11           C  
ATOM   1548  CD  PRO A 197      72.328  63.062 -32.924  1.00 47.52           C  
ATOM   1549  N   ARG A 198      73.312  60.376 -30.773  1.00 47.52           N  
ATOM   1550  CA  ARG A 198      74.113  59.445 -29.987  1.00 46.62           C  
ATOM   1551  C   ARG A 198      74.043  59.743 -28.481  1.00 42.73           C  
ATOM   1552  O   ARG A 198      74.842  59.236 -27.691  1.00 44.28           O  
ATOM   1553  CB  ARG A 198      75.570  59.469 -30.460  1.00 51.14           C  
ATOM   1554  CG  ARG A 198      75.740  59.139 -31.941  1.00 58.95           C  
ATOM   1555  CD  ARG A 198      77.054  58.401 -32.221  1.00 64.05           C  
ATOM   1556  NE  ARG A 198      78.230  59.145 -31.778  1.00 68.68           N  
ATOM   1557  CZ  ARG A 198      79.479  58.693 -31.874  1.00 71.76           C  
ATOM   1558  NH1 ARG A 198      79.721  57.496 -32.402  1.00 73.29           N  
ATOM   1559  NH2 ARG A 198      80.487  59.432 -31.430  1.00 72.15           N  
ATOM   1560  N   ALA A 199      73.072  60.557 -28.091  1.00 37.03           N  
ATOM   1561  CA  ALA A 199      72.879  60.922 -26.701  1.00 34.89           C  
ATOM   1562  C   ALA A 199      72.834  59.688 -25.801  1.00 35.38           C  
ATOM   1563  O   ALA A 199      72.324  58.630 -26.183  1.00 36.80           O  
ATOM   1564  CB  ALA A 199      71.603  61.714 -26.558  1.00 30.62           C  
ATOM   1565  N   VAL A 200      73.385  59.828 -24.604  1.00 31.42           N  
ATOM   1566  CA  VAL A 200      73.396  58.743 -23.648  1.00 30.23           C  
ATOM   1567  C   VAL A 200      72.140  58.834 -22.769  1.00 28.61           C  
ATOM   1568  O   VAL A 200      71.467  59.869 -22.738  1.00 27.53           O  
ATOM   1569  CB  VAL A 200      74.686  58.813 -22.801  1.00 33.47           C  
ATOM   1570  CG1 VAL A 200      74.505  58.121 -21.470  1.00 41.51           C  
ATOM   1571  CG2 VAL A 200      75.810  58.150 -23.568  1.00 31.41           C  
ATOM   1572  N   ASN A 201      71.810  57.755 -22.068  1.00 25.85           N  
ATOM   1573  CA  ASN A 201      70.622  57.775 -21.223  1.00 28.08           C  
ATOM   1574  C   ASN A 201      70.556  58.973 -20.304  1.00 25.70           C  
ATOM   1575  O   ASN A 201      69.495  59.589 -20.175  1.00 26.22           O  
ATOM   1576  CB  ASN A 201      70.528  56.509 -20.366  1.00 28.54           C  
ATOM   1577  CG  ASN A 201      70.359  55.271 -21.195  1.00 34.62           C  
ATOM   1578  OD1 ASN A 201      69.742  55.316 -22.262  1.00 36.17           O  
ATOM   1579  ND2 ASN A 201      70.899  54.153 -20.718  1.00 34.57           N  
ATOM   1580  N   GLN A 202      71.667  59.305 -19.648  1.00 24.08           N  
ATOM   1581  CA  GLN A 202      71.605  60.438 -18.747  1.00 27.27           C  
ATOM   1582  C   GLN A 202      71.384  61.774 -19.467  1.00 23.90           C  
ATOM   1583  O   GLN A 202      71.060  62.768 -18.826  1.00 26.33           O  
ATOM   1584  CB  GLN A 202      72.809  60.477 -17.764  1.00 25.65           C  
ATOM   1585  CG  GLN A 202      74.114  59.851 -18.189  1.00 29.81           C  
ATOM   1586  CD  GLN A 202      74.165  58.329 -18.080  1.00 26.11           C  
ATOM   1587  OE1 GLN A 202      74.965  57.828 -17.138  1.00 25.15           O  
ATOM   1588  NE2 GLN A 202      73.524  57.621 -18.841  1.00 28.69           N  
ATOM   1589  N   ASP A 203      71.496  61.781 -20.795  1.00 23.86           N  
ATOM   1590  CA  ASP A 203      71.240  62.992 -21.588  1.00 27.87           C  
ATOM   1591  C   ASP A 203      69.776  63.038 -22.031  1.00 28.24           C  
ATOM   1592  O   ASP A 203      69.258  64.100 -22.372  1.00 28.91           O  
ATOM   1593  CB  ASP A 203      72.052  63.022 -22.893  1.00 31.67           C  
ATOM   1594  CG  ASP A 203      73.529  63.240 -22.684  1.00 35.59           C  
ATOM   1595  OD1 ASP A 203      73.913  64.156 -21.928  1.00 38.53           O  
ATOM   1596  OD2 ASP A 203      74.306  62.492 -23.316  1.00 39.44           O  
ATOM   1597  N   LYS A 204      69.125  61.878 -22.056  1.00 25.40           N  
ATOM   1598  CA  LYS A 204      67.749  61.797 -22.531  1.00 26.46           C  
ATOM   1599  C   LYS A 204      66.731  62.178 -21.482  1.00 27.42           C  
ATOM   1600  O   LYS A 204      65.928  61.353 -21.057  1.00 22.78           O  
ATOM   1601  CB  LYS A 204      67.463  60.391 -23.044  1.00 26.84           C  
ATOM   1602  CG  LYS A 204      68.321  59.995 -24.229  1.00 28.76           C  
ATOM   1603  CD  LYS A 204      67.978  58.599 -24.655  1.00 31.26           C  
ATOM   1604  CE  LYS A 204      69.019  58.027 -25.581  1.00 33.12           C  
ATOM   1605  NZ  LYS A 204      68.748  56.577 -25.777  1.00 36.74           N  
ATOM   1606  N   LYS A 205      66.758  63.445 -21.092  1.00 26.54           N  
ATOM   1607  CA  LYS A 205      65.862  63.948 -20.075  1.00 31.47           C  
ATOM   1608  C   LYS A 205      64.392  64.059 -20.497  1.00 31.42           C  
ATOM   1609  O   LYS A 205      63.554  64.500 -19.711  1.00 32.21           O  
ATOM   1610  CB  LYS A 205      66.393  65.297 -19.580  1.00 33.13           C  
ATOM   1611  CG  LYS A 205      67.806  65.196 -19.001  1.00 36.02           C  
ATOM   1612  CD  LYS A 205      68.238  66.494 -18.357  1.00 42.90           C  
ATOM   1613  CE  LYS A 205      69.652  66.409 -17.807  1.00 49.27           C  
ATOM   1614  NZ  LYS A 205      69.980  67.632 -17.012  1.00 54.75           N  
ATOM   1615  N   ASN A 206      64.077  63.653 -21.727  1.00 29.58           N  
ATOM   1616  CA  ASN A 206      62.694  63.708 -22.206  1.00 29.90           C  
ATOM   1617  C   ASN A 206      62.123  62.303 -22.362  1.00 29.79           C  
ATOM   1618  O   ASN A 206      61.038  62.138 -22.918  1.00 27.24           O  
ATOM   1619  CB  ASN A 206      62.593  64.448 -23.550  1.00 28.24           C  
ATOM   1620  CG  ASN A 206      63.378  63.765 -24.668  1.00 31.02           C  
ATOM   1621  OD1 ASN A 206      63.372  64.222 -25.813  1.00 32.76           O  
ATOM   1622  ND2 ASN A 206      64.055  62.675 -24.340  1.00 27.44           N  
ATOM   1623  N   MET A 207      62.869  61.312 -21.864  1.00 29.35           N  
ATOM   1624  CA  MET A 207      62.494  59.899 -21.925  1.00 24.32           C  
ATOM   1625  C   MET A 207      62.332  59.274 -20.536  1.00 27.18           C  
ATOM   1626  O   MET A 207      62.942  59.707 -19.556  1.00 25.91           O  
ATOM   1627  CB  MET A 207      63.574  59.094 -22.646  1.00 24.79           C  
ATOM   1628  CG  MET A 207      63.857  59.527 -24.060  1.00 29.68           C  
ATOM   1629  SD  MET A 207      62.458  59.210 -25.156  1.00 29.60           S  
ATOM   1630  CE  MET A 207      62.382  57.431 -25.133  1.00 21.81           C  
ATOM   1631  N   LEU A 208      61.492  58.251 -20.462  1.00 24.97           N  
ATOM   1632  CA  LEU A 208      61.283  57.510 -19.229  1.00 25.98           C  
ATOM   1633  C   LEU A 208      61.689  56.091 -19.611  1.00 26.54           C  
ATOM   1634  O   LEU A 208      61.318  55.599 -20.672  1.00 29.98           O  
ATOM   1635  CB  LEU A 208      59.817  57.543 -18.786  1.00 20.91           C  
ATOM   1636  CG  LEU A 208      59.303  58.828 -18.120  1.00 26.81           C  
ATOM   1637  CD1 LEU A 208      57.861  58.599 -17.669  1.00 25.16           C  
ATOM   1638  CD2 LEU A 208      60.168  59.220 -16.910  1.00 21.26           C  
ATOM   1639  N   PHE A 209      62.452  55.431 -18.754  1.00 26.26           N  
ATOM   1640  CA  PHE A 209      62.916  54.101 -19.079  1.00 25.04           C  
ATOM   1641  C   PHE A 209      62.319  53.001 -18.220  1.00 27.43           C  
ATOM   1642  O   PHE A 209      62.209  53.128 -17.002  1.00 28.92           O  
ATOM   1643  CB  PHE A 209      64.450  54.054 -18.997  1.00 24.77           C  
ATOM   1644  CG  PHE A 209      65.142  55.082 -19.865  1.00 23.96           C  
ATOM   1645  CD1 PHE A 209      65.631  56.269 -19.314  1.00 23.21           C  
ATOM   1646  CD2 PHE A 209      65.329  54.856 -21.238  1.00 27.20           C  
ATOM   1647  CE1 PHE A 209      66.299  57.216 -20.104  1.00 21.10           C  
ATOM   1648  CE2 PHE A 209      66.001  55.805 -22.050  1.00 22.41           C  
ATOM   1649  CZ  PHE A 209      66.486  56.978 -21.483  1.00 22.14           C  
ATOM   1650  N   SER A 210      61.941  51.919 -18.892  1.00 30.17           N  
ATOM   1651  CA  SER A 210      61.354  50.735 -18.279  1.00 30.11           C  
ATOM   1652  C   SER A 210      62.246  50.236 -17.142  1.00 29.32           C  
ATOM   1653  O   SER A 210      63.444  50.069 -17.339  1.00 30.80           O  
ATOM   1654  CB  SER A 210      61.215  49.644 -19.352  1.00 30.56           C  
ATOM   1655  OG  SER A 210      60.358  48.597 -18.938  1.00 34.52           O  
ATOM   1656  N   GLY A 211      61.669  50.002 -15.962  1.00 29.54           N  
ATOM   1657  CA  GLY A 211      62.446  49.510 -14.829  1.00 28.29           C  
ATOM   1658  C   GLY A 211      62.757  50.603 -13.817  1.00 31.14           C  
ATOM   1659  O   GLY A 211      63.039  50.346 -12.646  1.00 31.52           O  
ATOM   1660  N   THR A 212      62.715  51.835 -14.294  1.00 29.50           N  
ATOM   1661  CA  THR A 212      62.966  53.026 -13.498  1.00 30.45           C  
ATOM   1662  C   THR A 212      61.696  53.301 -12.685  1.00 32.65           C  
ATOM   1663  O   THR A 212      60.650  52.715 -12.963  1.00 31.89           O  
ATOM   1664  CB  THR A 212      63.217  54.213 -14.467  1.00 30.58           C  
ATOM   1665  OG1 THR A 212      64.478  54.032 -15.116  1.00 37.86           O  
ATOM   1666  CG2 THR A 212      63.223  55.507 -13.748  1.00 40.88           C  
ATOM   1667  N   ASN A 213      61.768  54.188 -11.697  1.00 31.54           N  
ATOM   1668  CA  ASN A 213      60.575  54.509 -10.927  1.00 33.38           C  
ATOM   1669  C   ASN A 213      60.431  56.011 -10.704  1.00 32.54           C  
ATOM   1670  O   ASN A 213      61.424  56.743 -10.685  1.00 32.62           O  
ATOM   1671  CB  ASN A 213      60.564  53.750  -9.593  1.00 38.49           C  
ATOM   1672  CG  ASN A 213      61.790  54.005  -8.761  1.00 42.37           C  
ATOM   1673  OD1 ASN A 213      62.834  53.381  -8.957  1.00 47.23           O  
ATOM   1674  ND2 ASN A 213      61.676  54.930  -7.821  1.00 46.18           N  
ATOM   1675  N   ILE A 214      59.193  56.479 -10.561  1.00 31.97           N  
ATOM   1676  CA  ILE A 214      58.950  57.904 -10.388  1.00 33.57           C  
ATOM   1677  C   ILE A 214      59.045  58.281  -8.921  1.00 35.00           C  
ATOM   1678  O   ILE A 214      58.332  57.732  -8.078  1.00 35.38           O  
ATOM   1679  CB  ILE A 214      57.563  58.315 -10.965  1.00 35.43           C  
ATOM   1680  CG1 ILE A 214      57.546  58.097 -12.484  1.00 37.09           C  
ATOM   1681  CG2 ILE A 214      57.272  59.791 -10.672  1.00 29.56           C  
ATOM   1682  CD1 ILE A 214      57.284  56.684 -12.900  1.00 43.18           C  
ATOM   1683  N   ALA A 215      59.944  59.215  -8.624  1.00 32.76           N  
ATOM   1684  CA  ALA A 215      60.165  59.665  -7.260  1.00 31.41           C  
ATOM   1685  C   ALA A 215      59.122  60.690  -6.878  1.00 33.56           C  
ATOM   1686  O   ALA A 215      58.733  60.795  -5.710  1.00 35.07           O  
ATOM   1687  CB  ALA A 215      61.562  60.274  -7.120  1.00 26.98           C  
ATOM   1688  N   ALA A 216      58.677  61.455  -7.867  1.00 32.18           N  
ATOM   1689  CA  ALA A 216      57.686  62.489  -7.630  1.00 33.01           C  
ATOM   1690  C   ALA A 216      57.116  63.026  -8.927  1.00 33.45           C  
ATOM   1691  O   ALA A 216      57.814  63.085  -9.946  1.00 34.35           O  
ATOM   1692  CB  ALA A 216      58.317  63.630  -6.839  1.00 33.13           C  
ATOM   1693  N   GLY A 217      55.848  63.425  -8.884  1.00 32.12           N  
ATOM   1694  CA  GLY A 217      55.211  63.983 -10.063  1.00 32.17           C  
ATOM   1695  C   GLY A 217      54.215  63.097 -10.786  1.00 31.97           C  
ATOM   1696  O   GLY A 217      53.880  62.001 -10.337  1.00 33.42           O  
ATOM   1697  N   LYS A 218      53.758  63.586 -11.934  1.00 33.57           N  
ATOM   1698  CA  LYS A 218      52.775  62.893 -12.756  1.00 32.83           C  
ATOM   1699  C   LYS A 218      52.966  63.349 -14.190  1.00 30.23           C  
ATOM   1700  O   LYS A 218      53.107  64.542 -14.452  1.00 30.82           O  
ATOM   1701  CB  LYS A 218      51.370  63.264 -12.287  1.00 33.78           C  
ATOM   1702  CG  LYS A 218      50.218  62.543 -12.994  1.00 40.83           C  
ATOM   1703  CD  LYS A 218      48.884  63.099 -12.486  1.00 45.58           C  
ATOM   1704  CE  LYS A 218      47.663  62.461 -13.140  1.00 50.57           C  
ATOM   1705  NZ  LYS A 218      47.451  61.049 -12.730  1.00 54.54           N  
ATOM   1706  N   ALA A 219      52.966  62.409 -15.125  1.00 29.06           N  
ATOM   1707  CA  ALA A 219      53.146  62.786 -16.515  1.00 27.48           C  
ATOM   1708  C   ALA A 219      52.504  61.820 -17.490  1.00 28.13           C  
ATOM   1709  O   ALA A 219      52.191  60.669 -17.158  1.00 27.35           O  
ATOM   1710  CB  ALA A 219      54.643  62.929 -16.835  1.00 25.88           C  
ATOM   1711  N   LEU A 220      52.320  62.313 -18.708  1.00 29.67           N  
ATOM   1712  CA  LEU A 220      51.741  61.538 -19.779  1.00 29.08           C  
ATOM   1713  C   LEU A 220      52.776  61.410 -20.885  1.00 29.34           C  
ATOM   1714  O   LEU A 220      53.517  62.355 -21.173  1.00 31.06           O  
ATOM   1715  CB  LEU A 220      50.513  62.247 -20.331  1.00 34.69           C  
ATOM   1716  CG  LEU A 220      49.658  61.361 -21.236  1.00 38.09           C  
ATOM   1717  CD1 LEU A 220      48.937  60.337 -20.362  1.00 35.62           C  
ATOM   1718  CD2 LEU A 220      48.657  62.207 -22.013  1.00 38.85           C  
ATOM   1719  N   GLY A 221      52.834  60.242 -21.505  1.00 27.96           N  
ATOM   1720  CA  GLY A 221      53.781  60.055 -22.580  1.00 27.94           C  
ATOM   1721  C   GLY A 221      53.295  59.028 -23.579  1.00 29.79           C  
ATOM   1722  O   GLY A 221      52.178  58.510 -23.475  1.00 27.19           O  
ATOM   1723  N   ILE A 222      54.138  58.748 -24.564  1.00 29.48           N  
ATOM   1724  CA  ILE A 222      53.810  57.762 -25.575  1.00 29.01           C  
ATOM   1725  C   ILE A 222      54.907  56.715 -25.589  1.00 26.71           C  
ATOM   1726  O   ILE A 222      56.096  57.055 -25.565  1.00 25.61           O  
ATOM   1727  CB  ILE A 222      53.681  58.405 -26.981  1.00 29.76           C  
ATOM   1728  CG1 ILE A 222      53.416  57.310 -28.016  1.00 29.45           C  
ATOM   1729  CG2 ILE A 222      54.948  59.189 -27.343  1.00 28.79           C  
ATOM   1730  CD1 ILE A 222      52.776  57.824 -29.316  1.00 30.79           C  
ATOM   1731  N   VAL A 223      54.517  55.443 -25.613  1.00 26.66           N  
ATOM   1732  CA  VAL A 223      55.494  54.360 -25.624  1.00 25.63           C  
ATOM   1733  C   VAL A 223      56.282  54.340 -26.928  1.00 28.86           C  
ATOM   1734  O   VAL A 223      55.706  54.386 -28.013  1.00 30.74           O  
ATOM   1735  CB  VAL A 223      54.827  52.987 -25.439  1.00 23.02           C  
ATOM   1736  CG1 VAL A 223      55.896  51.894 -25.452  1.00 21.01           C  
ATOM   1737  CG2 VAL A 223      54.069  52.948 -24.116  1.00 15.11           C  
ATOM   1738  N   ALA A 224      57.605  54.285 -26.819  1.00 30.26           N  
ATOM   1739  CA  ALA A 224      58.454  54.264 -28.002  1.00 30.95           C  
ATOM   1740  C   ALA A 224      58.905  52.839 -28.326  1.00 32.57           C  
ATOM   1741  O   ALA A 224      58.926  52.443 -29.497  1.00 32.90           O  
ATOM   1742  CB  ALA A 224      59.654  55.152 -27.795  1.00 27.35           C  
ATOM   1743  N   THR A 225      59.279  52.083 -27.296  1.00 27.35           N  
ATOM   1744  CA  THR A 225      59.721  50.711 -27.489  1.00 27.28           C  
ATOM   1745  C   THR A 225      59.348  49.859 -26.272  1.00 28.65           C  
ATOM   1746  O   THR A 225      59.090  50.383 -25.182  1.00 28.73           O  
ATOM   1747  CB  THR A 225      61.254  50.625 -27.733  1.00 32.28           C  
ATOM   1748  OG1 THR A 225      61.950  51.036 -26.550  1.00 35.24           O  
ATOM   1749  CG2 THR A 225      61.666  51.537 -28.901  1.00 28.87           C  
ATOM   1750  N   THR A 226      59.309  48.548 -26.470  1.00 25.91           N  
ATOM   1751  CA  THR A 226      58.946  47.621 -25.421  1.00 27.26           C  
ATOM   1752  C   THR A 226      59.783  46.358 -25.527  1.00 27.93           C  
ATOM   1753  O   THR A 226      60.639  46.236 -26.405  1.00 26.88           O  
ATOM   1754  CB  THR A 226      57.457  47.196 -25.530  1.00 30.99           C  
ATOM   1755  OG1 THR A 226      57.259  46.485 -26.758  1.00 29.47           O  
ATOM   1756  CG2 THR A 226      56.547  48.409 -25.505  1.00 28.23           C  
ATOM   1757  N   GLY A 227      59.514  45.415 -24.631  1.00 27.72           N  
ATOM   1758  CA  GLY A 227      60.239  44.165 -24.639  1.00 29.74           C  
ATOM   1759  C   GLY A 227      61.746  44.327 -24.556  1.00 33.48           C  
ATOM   1760  O   GLY A 227      62.268  45.091 -23.737  1.00 32.97           O  
ATOM   1761  N   VAL A 228      62.443  43.586 -25.410  1.00 34.13           N  
ATOM   1762  CA  VAL A 228      63.899  43.596 -25.475  1.00 35.50           C  
ATOM   1763  C   VAL A 228      64.491  44.863 -26.099  1.00 34.59           C  
ATOM   1764  O   VAL A 228      65.689  45.126 -25.955  1.00 36.73           O  
ATOM   1765  CB  VAL A 228      64.399  42.373 -26.291  1.00 37.51           C  
ATOM   1766  CG1 VAL A 228      65.909  42.434 -26.462  1.00 44.61           C  
ATOM   1767  CG2 VAL A 228      64.005  41.088 -25.580  1.00 37.48           C  
ATOM   1768  N   SER A 229      63.669  45.645 -26.788  1.00 33.46           N  
ATOM   1769  CA  SER A 229      64.150  46.853 -27.449  1.00 34.67           C  
ATOM   1770  C   SER A 229      64.369  48.048 -26.527  1.00 36.90           C  
ATOM   1771  O   SER A 229      64.713  49.132 -26.982  1.00 40.81           O  
ATOM   1772  CB  SER A 229      63.179  47.249 -28.558  1.00 38.58           C  
ATOM   1773  OG  SER A 229      63.050  46.212 -29.509  1.00 43.84           O  
ATOM   1774  N   THR A 230      64.170  47.852 -25.232  1.00 35.29           N  
ATOM   1775  CA  THR A 230      64.356  48.925 -24.265  1.00 32.90           C  
ATOM   1776  C   THR A 230      65.774  48.903 -23.695  1.00 31.48           C  
ATOM   1777  O   THR A 230      66.558  47.993 -23.971  1.00 32.44           O  
ATOM   1778  CB  THR A 230      63.355  48.771 -23.113  1.00 33.23           C  
ATOM   1779  OG1 THR A 230      63.587  47.528 -22.438  1.00 29.12           O  
ATOM   1780  CG2 THR A 230      61.926  48.779 -23.659  1.00 31.72           C  
ATOM   1781  N   GLU A 231      66.104  49.909 -22.899  1.00 30.65           N  
ATOM   1782  CA  GLU A 231      67.431  49.960 -22.280  1.00 30.70           C  
ATOM   1783  C   GLU A 231      67.637  48.771 -21.335  1.00 29.47           C  
ATOM   1784  O   GLU A 231      68.684  48.125 -21.353  1.00 29.72           O  
ATOM   1785  CB  GLU A 231      67.610  51.268 -21.513  1.00 26.63           C  
ATOM   1786  CG  GLU A 231      67.746  52.485 -22.404  1.00 27.36           C  
ATOM   1787  CD  GLU A 231      68.939  52.384 -23.337  1.00 34.64           C  
ATOM   1788  OE1 GLU A 231      70.063  52.121 -22.853  1.00 35.62           O  
ATOM   1789  OE2 GLU A 231      68.749  52.571 -24.557  1.00 39.07           O  
ATOM   1790  N   ILE A 232      66.637  48.473 -20.510  1.00 30.80           N  
ATOM   1791  CA  ILE A 232      66.775  47.350 -19.596  1.00 32.11           C  
ATOM   1792  C   ILE A 232      66.789  46.080 -20.434  1.00 31.63           C  
ATOM   1793  O   ILE A 232      67.254  45.033 -19.989  1.00 32.98           O  
ATOM   1794  CB  ILE A 232      65.629  47.297 -18.556  1.00 32.21           C  
ATOM   1795  CG1 ILE A 232      65.973  46.258 -17.487  1.00 29.74           C  
ATOM   1796  CG2 ILE A 232      64.291  46.945 -19.226  1.00 32.01           C  
ATOM   1797  CD1 ILE A 232      64.942  46.166 -16.368  1.00 28.72           C  
ATOM   1798  N   GLY A 233      66.285  46.193 -21.659  1.00 33.10           N  
ATOM   1799  CA  GLY A 233      66.278  45.064 -22.566  1.00 33.51           C  
ATOM   1800  C   GLY A 233      67.696  44.813 -23.044  1.00 34.46           C  
ATOM   1801  O   GLY A 233      68.098  43.665 -23.230  1.00 35.56           O  
ATOM   1802  N   LYS A 234      68.459  45.888 -23.259  1.00 34.83           N  
ATOM   1803  CA  LYS A 234      69.851  45.734 -23.684  1.00 35.59           C  
ATOM   1804  C   LYS A 234      70.611  45.047 -22.549  1.00 34.44           C  
ATOM   1805  O   LYS A 234      71.461  44.190 -22.789  1.00 34.55           O  
ATOM   1806  CB  LYS A 234      70.497  47.081 -23.978  1.00 34.01           C  
ATOM   1807  CG  LYS A 234      69.888  47.846 -25.128  1.00 38.88           C  
ATOM   1808  CD  LYS A 234      70.667  49.136 -25.352  1.00 42.25           C  
ATOM   1809  CE  LYS A 234      70.004  50.063 -26.365  1.00 46.19           C  
ATOM   1810  NZ  LYS A 234      70.892  51.227 -26.690  1.00 50.44           N  
ATOM   1811  N   ILE A 235      70.310  45.430 -21.312  1.00 32.68           N  
ATOM   1812  CA  ILE A 235      70.971  44.807 -20.172  1.00 32.32           C  
ATOM   1813  C   ILE A 235      70.660  43.314 -20.196  1.00 36.30           C  
ATOM   1814  O   ILE A 235      71.550  42.479 -20.006  1.00 35.16           O  
ATOM   1815  CB  ILE A 235      70.466  45.369 -18.828  1.00 29.63           C  
ATOM   1816  CG1 ILE A 235      70.866  46.840 -18.692  1.00 28.75           C  
ATOM   1817  CG2 ILE A 235      71.033  44.545 -17.679  1.00 22.76           C  
ATOM   1818  CD1 ILE A 235      70.330  47.490 -17.439  1.00 29.87           C  
ATOM   1819  N   ARG A 236      69.390  42.992 -20.440  1.00 36.91           N  
ATOM   1820  CA  ARG A 236      68.946  41.610 -20.486  1.00 38.61           C  
ATOM   1821  C   ARG A 236      69.657  40.829 -21.586  1.00 39.69           C  
ATOM   1822  O   ARG A 236      70.116  39.715 -21.354  1.00 39.25           O  
ATOM   1823  CB  ARG A 236      67.428  41.554 -20.672  1.00 38.86           C  
ATOM   1824  CG  ARG A 236      66.843  40.150 -20.679  1.00 39.75           C  
ATOM   1825  CD  ARG A 236      66.851  39.554 -22.083  1.00 42.25           C  
ATOM   1826  NE  ARG A 236      66.608  38.114 -22.065  1.00 47.81           N  
ATOM   1827  CZ  ARG A 236      67.051  37.269 -22.993  1.00 47.40           C  
ATOM   1828  NH1 ARG A 236      67.762  37.719 -24.022  1.00 46.77           N  
ATOM   1829  NH2 ARG A 236      66.799  35.969 -22.886  1.00 48.16           N  
ATOM   1830  N   ASP A 237      69.771  41.402 -22.778  1.00 41.30           N  
ATOM   1831  CA  ASP A 237      70.445  40.680 -23.848  1.00 46.36           C  
ATOM   1832  C   ASP A 237      71.901  40.419 -23.485  1.00 50.00           C  
ATOM   1833  O   ASP A 237      72.430  39.341 -23.752  1.00 49.30           O  
ATOM   1834  CB  ASP A 237      70.347  41.441 -25.173  1.00 48.51           C  
ATOM   1835  CG  ASP A 237      69.015  41.202 -25.886  1.00 52.85           C  
ATOM   1836  OD1 ASP A 237      68.768  41.846 -26.933  1.00 53.41           O  
ATOM   1837  OD2 ASP A 237      68.216  40.367 -25.400  1.00 52.82           O  
ATOM   1838  N   GLN A 238      72.546  41.401 -22.865  1.00 52.93           N  
ATOM   1839  CA  GLN A 238      73.936  41.241 -22.467  1.00 56.27           C  
ATOM   1840  C   GLN A 238      74.085  40.166 -21.402  1.00 57.61           C  
ATOM   1841  O   GLN A 238      75.091  39.467 -21.359  1.00 58.19           O  
ATOM   1842  CB  GLN A 238      74.489  42.562 -21.956  1.00 55.99           C  
ATOM   1843  CG  GLN A 238      74.838  43.517 -23.061  1.00 58.08           C  
ATOM   1844  CD  GLN A 238      76.321  43.759 -23.138  1.00 60.12           C  
ATOM   1845  OE1 GLN A 238      77.114  42.816 -23.189  1.00 64.17           O  
ATOM   1846  NE2 GLN A 238      76.712  45.023 -23.142  1.00 60.48           N  
ATOM   1847  N   MET A 239      73.080  40.034 -20.545  1.00 61.21           N  
ATOM   1848  CA  MET A 239      73.104  39.027 -19.492  1.00 67.40           C  
ATOM   1849  C   MET A 239      72.983  37.633 -20.102  1.00 71.83           C  
ATOM   1850  O   MET A 239      73.273  36.632 -19.448  1.00 71.33           O  
ATOM   1851  CB  MET A 239      71.940  39.235 -18.522  1.00 67.61           C  
ATOM   1852  CG  MET A 239      71.930  40.571 -17.821  1.00 69.42           C  
ATOM   1853  SD  MET A 239      73.429  40.830 -16.903  1.00 70.61           S  
ATOM   1854  CE  MET A 239      72.996  40.068 -15.346  1.00 72.12           C  
ATOM   1855  N   ALA A 240      72.541  37.574 -21.354  1.00 77.80           N  
ATOM   1856  CA  ALA A 240      72.374  36.300 -22.041  1.00 84.49           C  
ATOM   1857  C   ALA A 240      73.691  35.786 -22.619  1.00 89.20           C  
ATOM   1858  O   ALA A 240      73.723  35.227 -23.717  1.00 89.18           O  
ATOM   1859  CB  ALA A 240      71.336  36.435 -23.142  1.00 83.94           C  
ATOM   1860  N   ALA A 241      74.773  35.987 -21.871  1.00 95.23           N  
ATOM   1861  CA  ALA A 241      76.097  35.531 -22.284  1.00100.65           C  
ATOM   1862  C   ALA A 241      76.280  34.089 -21.807  1.00104.38           C  
ATOM   1863  O   ALA A 241      77.031  33.825 -20.864  1.00104.91           O  
ATOM   1864  CB  ALA A 241      77.174  36.428 -21.679  1.00 99.95           C  
ATOM   1865  N   THR A 242      75.580  33.166 -22.464  1.00107.69           N  
ATOM   1866  CA  THR A 242      75.634  31.749 -22.117  1.00111.29           C  
ATOM   1867  C   THR A 242      77.000  31.124 -22.417  1.00112.52           C  
ATOM   1868  O   THR A 242      77.458  30.236 -21.692  1.00112.87           O  
ATOM   1869  CB  THR A 242      74.531  30.956 -22.872  1.00112.66           C  
ATOM   1870  OG1 THR A 242      73.255  31.570 -22.636  1.00113.43           O  
ATOM   1871  CG2 THR A 242      74.485  29.502 -22.394  1.00113.26           C  
ATOM   1872  N   GLU A 243      77.651  31.593 -23.480  1.00113.42           N  
ATOM   1873  CA  GLU A 243      78.960  31.074 -23.864  1.00114.16           C  
ATOM   1874  C   GLU A 243      79.924  31.133 -22.680  1.00113.99           C  
ATOM   1875  O   GLU A 243      80.486  32.186 -22.371  1.00114.72           O  
ATOM   1876  CB  GLU A 243      79.520  31.876 -25.042  1.00115.19           C  
ATOM   1877  CG  GLU A 243      78.569  31.977 -26.232  1.00116.99           C  
ATOM   1878  CD  GLU A 243      78.026  30.627 -26.675  1.00118.21           C  
ATOM   1879  OE1 GLU A 243      78.838  29.725 -26.969  1.00118.58           O  
ATOM   1880  OE2 GLU A 243      76.786  30.470 -26.731  1.00118.50           O  
ATOM   1881  N   GLN A 244      80.108  29.989 -22.025  1.00112.97           N  
ATOM   1882  CA  GLN A 244      80.982  29.886 -20.860  1.00111.17           C  
ATOM   1883  C   GLN A 244      82.451  29.757 -21.259  1.00108.87           C  
ATOM   1884  O   GLN A 244      82.836  28.817 -21.959  1.00108.47           O  
ATOM   1885  CB  GLN A 244      80.559  28.683 -20.003  1.00112.25           C  
ATOM   1886  CG  GLN A 244      81.191  28.630 -18.613  1.00113.09           C  
ATOM   1887  CD  GLN A 244      80.611  27.521 -17.743  1.00113.62           C  
ATOM   1888  OE1 GLN A 244      80.715  26.338 -18.069  1.00113.00           O  
ATOM   1889  NE2 GLN A 244      79.994  27.904 -16.628  1.00113.28           N  
ATOM   1890  N   ASP A 245      83.263  30.712 -20.810  1.00105.47           N  
ATOM   1891  CA  ASP A 245      84.692  30.718 -21.111  1.00101.14           C  
ATOM   1892  C   ASP A 245      85.473  30.158 -19.923  1.00 97.61           C  
ATOM   1893  O   ASP A 245      85.224  30.527 -18.774  1.00 96.42           O  
ATOM   1894  CB  ASP A 245      85.164  32.139 -21.419  1.00101.30           C  
ATOM   1895  CG  ASP A 245      86.465  32.161 -22.192  1.00101.40           C  
ATOM   1896  OD1 ASP A 245      87.433  31.510 -21.749  1.00101.15           O  
ATOM   1897  OD2 ASP A 245      86.519  32.828 -23.246  1.00101.14           O  
ATOM   1898  N   LYS A 246      86.423  29.273 -20.211  1.00 93.35           N  
ATOM   1899  CA  LYS A 246      87.228  28.633 -19.175  1.00 88.72           C  
ATOM   1900  C   LYS A 246      88.412  29.468 -18.700  1.00 84.96           C  
ATOM   1901  O   LYS A 246      89.065  30.153 -19.485  1.00 83.10           O  
ATOM   1902  CB  LYS A 246      87.715  27.273 -19.678  1.00 89.47           C  
ATOM   1903  CG  LYS A 246      86.582  26.339 -20.083  1.00 89.59           C  
ATOM   1904  CD  LYS A 246      87.099  24.970 -20.491  1.00 90.55           C  
ATOM   1905  CE  LYS A 246      85.953  24.019 -20.808  1.00 90.39           C  
ATOM   1906  NZ  LYS A 246      86.431  22.631 -21.070  1.00 90.25           N  
ATOM   1907  N   THR A 247      88.682  29.397 -17.401  1.00 81.11           N  
ATOM   1908  CA  THR A 247      89.778  30.144 -16.795  1.00 78.87           C  
ATOM   1909  C   THR A 247      91.137  29.721 -17.352  1.00 77.27           C  
ATOM   1910  O   THR A 247      91.246  28.716 -18.056  1.00 77.21           O  
ATOM   1911  CB  THR A 247      89.793  29.951 -15.266  1.00 78.74           C  
ATOM   1912  OG1 THR A 247      90.188  28.607 -14.955  1.00 78.55           O  
ATOM   1913  CG2 THR A 247      88.414  30.212 -14.688  1.00 77.61           C  
ATOM   1914  N   PRO A 248      92.195  30.487 -17.043  1.00 75.59           N  
ATOM   1915  CA  PRO A 248      93.528  30.141 -17.543  1.00 74.44           C  
ATOM   1916  C   PRO A 248      93.978  28.737 -17.132  1.00 72.65           C  
ATOM   1917  O   PRO A 248      94.470  27.969 -17.959  1.00 71.77           O  
ATOM   1918  CB  PRO A 248      94.412  31.247 -16.961  1.00 75.15           C  
ATOM   1919  CG  PRO A 248      93.697  31.639 -15.714  1.00 76.09           C  
ATOM   1920  CD  PRO A 248      92.260  31.667 -16.165  1.00 75.39           C  
ATOM   1921  N   LEU A 249      93.804  28.404 -15.857  1.00 69.88           N  
ATOM   1922  CA  LEU A 249      94.189  27.089 -15.366  1.00 68.65           C  
ATOM   1923  C   LEU A 249      93.397  25.999 -16.073  1.00 68.27           C  
ATOM   1924  O   LEU A 249      93.937  24.944 -16.404  1.00 67.43           O  
ATOM   1925  CB  LEU A 249      93.954  26.981 -13.859  1.00 67.86           C  
ATOM   1926  CG  LEU A 249      94.240  25.593 -13.281  1.00 65.53           C  
ATOM   1927  CD1 LEU A 249      95.690  25.220 -13.552  1.00 66.54           C  
ATOM   1928  CD2 LEU A 249      93.954  25.575 -11.791  1.00 66.22           C  
ATOM   1929  N   GLN A 250      92.112  26.254 -16.298  1.00 68.14           N  
ATOM   1930  CA  GLN A 250      91.264  25.287 -16.979  1.00 68.56           C  
ATOM   1931  C   GLN A 250      91.737  25.137 -18.418  1.00 67.27           C  
ATOM   1932  O   GLN A 250      91.624  24.067 -19.009  1.00 67.42           O  
ATOM   1933  CB  GLN A 250      89.800  25.738 -16.943  1.00 70.10           C  
ATOM   1934  CG  GLN A 250      89.247  25.922 -15.531  1.00 74.47           C  
ATOM   1935  CD  GLN A 250      87.773  26.306 -15.509  1.00 76.32           C  
ATOM   1936  OE1 GLN A 250      87.328  27.157 -16.285  1.00 77.66           O  
ATOM   1937  NE2 GLN A 250      87.012  25.688 -14.609  1.00 74.84           N  
ATOM   1938  N   GLN A 251      92.270  26.214 -18.981  1.00 65.95           N  
ATOM   1939  CA  GLN A 251      92.769  26.169 -20.347  1.00 66.50           C  
ATOM   1940  C   GLN A 251      94.039  25.331 -20.390  1.00 66.30           C  
ATOM   1941  O   GLN A 251      94.261  24.565 -21.326  1.00 66.89           O  
ATOM   1942  CB  GLN A 251      93.052  27.582 -20.854  1.00 66.64           C  
ATOM   1943  CG  GLN A 251      91.793  28.390 -21.090  1.00 69.51           C  
ATOM   1944  CD  GLN A 251      92.078  29.822 -21.497  1.00 70.96           C  
ATOM   1945  OE1 GLN A 251      92.784  30.078 -22.473  1.00 70.54           O  
ATOM   1946  NE2 GLN A 251      91.521  30.768 -20.748  1.00 71.06           N  
ATOM   1947  N   LYS A 252      94.867  25.480 -19.362  1.00 66.04           N  
ATOM   1948  CA  LYS A 252      96.113  24.736 -19.268  1.00 66.05           C  
ATOM   1949  C   LYS A 252      95.830  23.246 -19.081  1.00 66.39           C  
ATOM   1950  O   LYS A 252      96.595  22.401 -19.544  1.00 66.05           O  
ATOM   1951  CB  LYS A 252      96.955  25.282 -18.112  1.00 65.02           C  
ATOM   1952  CG  LYS A 252      97.623  26.616 -18.429  1.00 65.87           C  
ATOM   1953  CD  LYS A 252      98.780  26.422 -19.405  1.00 69.35           C  
ATOM   1954  CE  LYS A 252      99.338  27.740 -19.927  1.00 69.50           C  
ATOM   1955  NZ  LYS A 252      98.436  28.356 -20.940  1.00 71.28           N  
ATOM   1956  N   LEU A 253      94.725  22.929 -18.411  1.00 66.94           N  
ATOM   1957  CA  LEU A 253      94.332  21.540 -18.188  1.00 66.43           C  
ATOM   1958  C   LEU A 253      93.742  20.911 -19.449  1.00 67.02           C  
ATOM   1959  O   LEU A 253      93.773  19.691 -19.613  1.00 66.44           O  
ATOM   1960  CB  LEU A 253      93.312  21.446 -17.052  1.00 65.69           C  
ATOM   1961  CG  LEU A 253      93.829  20.889 -15.722  1.00 68.35           C  
ATOM   1962  CD1 LEU A 253      94.991  21.728 -15.223  1.00 69.25           C  
ATOM   1963  CD2 LEU A 253      92.703  20.879 -14.700  1.00 69.44           C  
ATOM   1964  N   ASP A 254      93.197  21.737 -20.337  1.00 67.57           N  
ATOM   1965  CA  ASP A 254      92.613  21.222 -21.569  1.00 69.20           C  
ATOM   1966  C   ASP A 254      93.673  20.892 -22.611  1.00 68.94           C  
ATOM   1967  O   ASP A 254      93.525  19.932 -23.365  1.00 68.62           O  
ATOM   1968  CB  ASP A 254      91.602  22.214 -22.155  1.00 71.26           C  
ATOM   1969  CG  ASP A 254      90.286  22.232 -21.389  1.00 75.22           C  
ATOM   1970  OD1 ASP A 254      89.873  21.162 -20.889  1.00 76.20           O  
ATOM   1971  OD2 ASP A 254      89.656  23.308 -21.300  1.00 76.79           O  
ATOM   1972  N   GLU A 255      94.735  21.687 -22.666  1.00 69.34           N  
ATOM   1973  CA  GLU A 255      95.799  21.425 -23.623  1.00 70.62           C  
ATOM   1974  C   GLU A 255      96.563  20.187 -23.166  1.00 70.46           C  
ATOM   1975  O   GLU A 255      97.122  19.450 -23.977  1.00 70.32           O  
ATOM   1976  CB  GLU A 255      96.749  22.620 -23.730  1.00 71.74           C  
ATOM   1977  CG  GLU A 255      97.308  23.102 -22.408  1.00 75.60           C  
ATOM   1978  CD  GLU A 255      98.761  23.527 -22.512  1.00 77.88           C  
ATOM   1979  OE1 GLU A 255      99.118  24.198 -23.507  1.00 77.82           O  
ATOM   1980  OE2 GLU A 255      99.542  23.193 -21.593  1.00 77.31           O  
ATOM   1981  N   PHE A 256      96.576  19.966 -21.856  1.00 69.99           N  
ATOM   1982  CA  PHE A 256      97.246  18.811 -21.276  1.00 69.99           C  
ATOM   1983  C   PHE A 256      96.606  17.535 -21.812  1.00 70.62           C  
ATOM   1984  O   PHE A 256      97.301  16.616 -22.231  1.00 70.90           O  
ATOM   1985  CB  PHE A 256      97.119  18.843 -19.755  1.00 69.94           C  
ATOM   1986  CG  PHE A 256      97.644  17.613 -19.074  1.00 70.33           C  
ATOM   1987  CD1 PHE A 256      99.006  17.339 -19.057  1.00 70.77           C  
ATOM   1988  CD2 PHE A 256      96.771  16.721 -18.453  1.00 70.38           C  
ATOM   1989  CE1 PHE A 256      99.491  16.191 -18.432  1.00 72.11           C  
ATOM   1990  CE2 PHE A 256      97.245  15.570 -17.824  1.00 70.44           C  
ATOM   1991  CZ  PHE A 256      98.607  15.305 -17.813  1.00 71.21           C  
ATOM   1992  N   GLY A 257      95.278  17.487 -21.788  1.00 71.37           N  
ATOM   1993  CA  GLY A 257      94.568  16.323 -22.280  1.00 72.95           C  
ATOM   1994  C   GLY A 257      94.746  16.187 -23.776  1.00 74.80           C  
ATOM   1995  O   GLY A 257      94.712  15.084 -24.315  1.00 74.45           O  
ATOM   1996  N   GLU A 258      94.929  17.318 -24.448  1.00 77.70           N  
ATOM   1997  CA  GLU A 258      95.130  17.333 -25.890  1.00 80.51           C  
ATOM   1998  C   GLU A 258      96.376  16.535 -26.247  1.00 80.23           C  
ATOM   1999  O   GLU A 258      96.305  15.542 -26.966  1.00 80.80           O  
ATOM   2000  CB  GLU A 258      95.283  18.770 -26.388  1.00 83.27           C  
ATOM   2001  CG  GLU A 258      93.980  19.542 -26.502  1.00 88.92           C  
ATOM   2002  CD  GLU A 258      93.056  18.965 -27.561  1.00 92.49           C  
ATOM   2003  OE1 GLU A 258      93.525  18.743 -28.699  1.00 93.59           O  
ATOM   2004  OE2 GLU A 258      91.863  18.739 -27.258  1.00 94.37           O  
ATOM   2005  N   GLN A 259      97.520  16.978 -25.739  1.00 80.73           N  
ATOM   2006  CA  GLN A 259      98.786  16.306 -26.005  1.00 81.81           C  
ATOM   2007  C   GLN A 259      98.805  14.896 -25.424  1.00 81.30           C  
ATOM   2008  O   GLN A 259      99.419  13.988 -25.985  1.00 81.63           O  
ATOM   2009  CB  GLN A 259      99.952  17.109 -25.416  1.00 82.37           C  
ATOM   2010  CG  GLN A 259     100.187  18.459 -26.069  1.00 82.75           C  
ATOM   2011  CD  GLN A 259     100.486  18.342 -27.544  1.00 83.76           C  
ATOM   2012  OE1 GLN A 259      99.599  18.051 -28.346  1.00 85.41           O  
ATOM   2013  NE2 GLN A 259     101.742  18.560 -27.913  1.00 83.96           N  
ATOM   2014  N   LEU A 260      98.128  14.718 -24.297  1.00 80.88           N  
ATOM   2015  CA  LEU A 260      98.078  13.421 -23.647  1.00 80.54           C  
ATOM   2016  C   LEU A 260      97.378  12.407 -24.538  1.00 81.34           C  
ATOM   2017  O   LEU A 260      97.859  11.293 -24.714  1.00 81.32           O  
ATOM   2018  CB  LEU A 260      97.348  13.528 -22.308  1.00 80.10           C  
ATOM   2019  CG  LEU A 260      97.393  12.291 -21.408  1.00 79.63           C  
ATOM   2020  CD1 LEU A 260      98.839  11.920 -21.124  1.00 80.08           C  
ATOM   2021  CD2 LEU A 260      96.656  12.571 -20.109  1.00 79.43           C  
ATOM   2022  N   SER A 261      96.242  12.798 -25.103  1.00 82.66           N  
ATOM   2023  CA  SER A 261      95.490  11.905 -25.976  1.00 85.03           C  
ATOM   2024  C   SER A 261      96.297  11.582 -27.227  1.00 85.93           C  
ATOM   2025  O   SER A 261      95.978  10.646 -27.959  1.00 86.65           O  
ATOM   2026  CB  SER A 261      94.162  12.546 -26.379  1.00 85.77           C  
ATOM   2027  OG  SER A 261      94.374  13.694 -27.182  1.00 87.53           O  
ATOM   2028  N   LYS A 262      97.342  12.366 -27.470  1.00 86.63           N  
ATOM   2029  CA  LYS A 262      98.197  12.162 -28.631  1.00 87.71           C  
ATOM   2030  C   LYS A 262      99.306  11.180 -28.259  1.00 87.93           C  
ATOM   2031  O   LYS A 262      99.527  10.181 -28.946  1.00 88.01           O  
ATOM   2032  CB  LYS A 262      98.809  13.495 -29.072  1.00 89.44           C  
ATOM   2033  CG  LYS A 262      99.439  13.480 -30.460  1.00 92.04           C  
ATOM   2034  CD  LYS A 262      98.382  13.382 -31.558  1.00 93.60           C  
ATOM   2035  CE  LYS A 262      99.010  13.377 -32.949  1.00 93.67           C  
ATOM   2036  NZ  LYS A 262      99.882  12.187 -33.167  1.00 93.90           N  
ATOM   2037  N   VAL A 263      99.995  11.468 -27.160  1.00 87.18           N  
ATOM   2038  CA  VAL A 263     101.076  10.611 -26.694  1.00 86.60           C  
ATOM   2039  C   VAL A 263     100.573   9.188 -26.460  1.00 87.11           C  
ATOM   2040  O   VAL A 263     101.255   8.221 -26.792  1.00 86.68           O  
ATOM   2041  CB  VAL A 263     101.688  11.147 -25.384  1.00 85.45           C  
ATOM   2042  CG1 VAL A 263     102.858  10.276 -24.961  1.00 85.18           C  
ATOM   2043  CG2 VAL A 263     102.138  12.583 -25.572  1.00 84.30           C  
ATOM   2044  N   ILE A 264      99.379   9.066 -25.888  1.00 87.81           N  
ATOM   2045  CA  ILE A 264      98.793   7.757 -25.619  1.00 88.21           C  
ATOM   2046  C   ILE A 264      98.749   6.931 -26.899  1.00 88.90           C  
ATOM   2047  O   ILE A 264      99.344   5.857 -26.973  1.00 90.15           O  
ATOM   2048  CB  ILE A 264      97.355   7.884 -25.056  1.00 87.40           C  
ATOM   2049  CG1 ILE A 264      97.399   8.463 -23.641  1.00 86.52           C  
ATOM   2050  CG2 ILE A 264      96.672   6.523 -25.044  1.00 87.53           C  
ATOM   2051  CD1 ILE A 264      96.032   8.705 -23.035  1.00 85.37           C  
ATOM   2052  N   SER A 265      98.045   7.441 -27.904  1.00 89.03           N  
ATOM   2053  CA  SER A 265      97.925   6.745 -29.180  1.00 89.06           C  
ATOM   2054  C   SER A 265      99.292   6.542 -29.824  1.00 87.89           C  
ATOM   2055  O   SER A 265      99.542   5.520 -30.464  1.00 87.47           O  
ATOM   2056  CB  SER A 265      97.023   7.539 -30.126  1.00 90.10           C  
ATOM   2057  OG  SER A 265      97.519   8.852 -30.306  1.00 93.21           O  
ATOM   2058  N   LEU A 266     100.173   7.522 -29.647  1.00 86.59           N  
ATOM   2059  CA  LEU A 266     101.518   7.458 -30.205  1.00 86.00           C  
ATOM   2060  C   LEU A 266     102.242   6.241 -29.633  1.00 86.32           C  
ATOM   2061  O   LEU A 266     102.886   5.487 -30.363  1.00 86.20           O  
ATOM   2062  CB  LEU A 266     102.286   8.738 -29.859  1.00 84.93           C  
ATOM   2063  CG  LEU A 266     103.447   9.165 -30.761  1.00 83.80           C  
ATOM   2064  CD1 LEU A 266     104.569   8.146 -30.698  1.00 83.18           C  
ATOM   2065  CD2 LEU A 266     102.938   9.330 -32.185  1.00 82.46           C  
ATOM   2066  N   ILE A 267     102.131   6.056 -28.321  1.00 86.90           N  
ATOM   2067  CA  ILE A 267     102.763   4.927 -27.654  1.00 87.69           C  
ATOM   2068  C   ILE A 267     102.095   3.642 -28.130  1.00 88.79           C  
ATOM   2069  O   ILE A 267     102.762   2.630 -28.346  1.00 89.38           O  
ATOM   2070  CB  ILE A 267     102.631   5.034 -26.115  1.00 87.55           C  
ATOM   2071  CG1 ILE A 267     103.360   6.285 -25.615  1.00 86.93           C  
ATOM   2072  CG2 ILE A 267     103.220   3.799 -25.451  1.00 87.68           C  
ATOM   2073  CD1 ILE A 267     103.217   6.528 -24.127  1.00 85.40           C  
ATOM   2074  N   CYS A 268     100.776   3.687 -28.295  1.00 89.48           N  
ATOM   2075  CA  CYS A 268     100.035   2.525 -28.767  1.00 90.57           C  
ATOM   2076  C   CYS A 268     100.547   2.132 -30.146  1.00 92.12           C  
ATOM   2077  O   CYS A 268     100.499   0.963 -30.526  1.00 92.33           O  
ATOM   2078  CB  CYS A 268      98.538   2.831 -28.837  1.00 90.04           C  
ATOM   2079  SG  CYS A 268      97.724   2.937 -27.228  1.00 89.33           S  
ATOM   2080  N   VAL A 269     101.033   3.117 -30.894  1.00 93.94           N  
ATOM   2081  CA  VAL A 269     101.568   2.863 -32.226  1.00 95.81           C  
ATOM   2082  C   VAL A 269     102.953   2.247 -32.092  1.00 97.54           C  
ATOM   2083  O   VAL A 269     103.295   1.306 -32.808  1.00 98.07           O  
ATOM   2084  CB  VAL A 269     101.678   4.161 -33.052  1.00 94.79           C  
ATOM   2085  CG1 VAL A 269     102.363   3.876 -34.379  1.00 93.96           C  
ATOM   2086  CG2 VAL A 269     100.295   4.741 -33.290  1.00 94.68           C  
ATOM   2087  N   ALA A 270     103.745   2.784 -31.169  1.00 99.11           N  
ATOM   2088  CA  ALA A 270     105.094   2.287 -30.934  1.00100.95           C  
ATOM   2089  C   ALA A 270     105.057   0.804 -30.584  1.00102.36           C  
ATOM   2090  O   ALA A 270     105.833   0.014 -31.118  1.00103.22           O  
ATOM   2091  CB  ALA A 270     105.753   3.074 -29.807  1.00 99.91           C  
ATOM   2092  N   VAL A 271     104.146   0.434 -29.688  1.00103.82           N  
ATOM   2093  CA  VAL A 271     103.999  -0.953 -29.258  1.00104.94           C  
ATOM   2094  C   VAL A 271     103.583  -1.865 -30.413  1.00106.50           C  
ATOM   2095  O   VAL A 271     104.033  -3.007 -30.508  1.00107.20           O  
ATOM   2096  CB  VAL A 271     102.955  -1.067 -28.124  1.00104.05           C  
ATOM   2097  CG1 VAL A 271     102.823  -2.512 -27.676  1.00104.36           C  
ATOM   2098  CG2 VAL A 271     103.363  -0.183 -26.956  1.00102.65           C  
ATOM   2099  N   TRP A 272     102.726  -1.355 -31.290  1.00108.11           N  
ATOM   2100  CA  TRP A 272     102.253  -2.123 -32.437  1.00109.38           C  
ATOM   2101  C   TRP A 272     103.336  -2.207 -33.511  1.00109.29           C  
ATOM   2102  O   TRP A 272     103.177  -2.906 -34.513  1.00109.06           O  
ATOM   2103  CB  TRP A 272     101.006  -1.463 -33.028  1.00111.29           C  
ATOM   2104  CG  TRP A 272     100.276  -2.318 -34.021  1.00112.76           C  
ATOM   2105  CD1 TRP A 272      99.485  -3.398 -33.750  1.00113.02           C  
ATOM   2106  CD2 TRP A 272     100.266  -2.161 -35.446  1.00113.49           C  
ATOM   2107  NE1 TRP A 272      98.980  -3.923 -34.916  1.00113.26           N  
ATOM   2108  CE2 TRP A 272      99.445  -3.184 -35.973  1.00113.63           C  
ATOM   2109  CE3 TRP A 272     100.873  -1.257 -36.330  1.00113.81           C  
ATOM   2110  CZ2 TRP A 272      99.211  -3.326 -37.347  1.00113.78           C  
ATOM   2111  CZ3 TRP A 272     100.640  -1.399 -37.697  1.00114.15           C  
ATOM   2112  CH2 TRP A 272      99.816  -2.428 -38.190  1.00114.10           C  
ATOM   2113  N   LEU A 273     104.430  -1.483 -33.300  1.00109.04           N  
ATOM   2114  CA  LEU A 273     105.538  -1.475 -34.247  1.00108.93           C  
ATOM   2115  C   LEU A 273     106.747  -2.209 -33.678  1.00109.38           C  
ATOM   2116  O   LEU A 273     107.555  -2.759 -34.425  1.00109.73           O  
ATOM   2117  CB  LEU A 273     105.925  -0.034 -34.603  1.00107.78           C  
ATOM   2118  CG  LEU A 273     104.877   0.818 -35.328  1.00106.89           C  
ATOM   2119  CD1 LEU A 273     105.427   2.217 -35.547  1.00106.12           C  
ATOM   2120  CD2 LEU A 273     104.508   0.174 -36.656  1.00105.96           C  
ATOM   2121  N   ILE A 274     106.870  -2.217 -32.355  1.00110.21           N  
ATOM   2122  CA  ILE A 274     107.984  -2.897 -31.705  1.00111.38           C  
ATOM   2123  C   ILE A 274     107.822  -4.404 -31.855  1.00112.24           C  
ATOM   2124  O   ILE A 274     108.807  -5.134 -31.967  1.00112.66           O  
ATOM   2125  CB  ILE A 274     108.061  -2.548 -30.205  1.00111.33           C  
ATOM   2126  CG1 ILE A 274     108.338  -1.053 -30.038  1.00111.68           C  
ATOM   2127  CG2 ILE A 274     109.157  -3.365 -29.534  1.00110.88           C  
ATOM   2128  CD1 ILE A 274     108.302  -0.575 -28.603  1.00112.18           C  
ATOM   2129  N   ASN A 275     106.574  -4.863 -31.857  1.00112.82           N  
ATOM   2130  CA  ASN A 275     106.287  -6.283 -32.008  1.00113.52           C  
ATOM   2131  C   ASN A 275     106.175  -6.635 -33.487  1.00114.16           C  
ATOM   2132  O   ASN A 275     105.091  -6.947 -33.984  1.00113.74           O  
ATOM   2133  CB  ASN A 275     104.987  -6.651 -31.286  1.00113.81           C  
ATOM   2134  CG  ASN A 275     105.072  -6.441 -29.785  1.00114.43           C  
ATOM   2135  OD1 ASN A 275     106.058  -6.816 -29.150  1.00114.62           O  
ATOM   2136  ND2 ASN A 275     104.029  -5.852 -29.207  1.00114.25           N  
ATOM   2137  N   ILE A 276     107.305  -6.574 -34.184  1.00115.21           N  
ATOM   2138  CA  ILE A 276     107.359  -6.883 -35.608  1.00116.40           C  
ATOM   2139  C   ILE A 276     107.213  -8.387 -35.822  1.00117.04           C  
ATOM   2140  O   ILE A 276     106.372  -8.836 -36.603  1.00117.18           O  
ATOM   2141  CB  ILE A 276     108.701  -6.430 -36.227  1.00116.73           C  
ATOM   2142  CG1 ILE A 276     108.945  -4.950 -35.919  1.00116.64           C  
ATOM   2143  CG2 ILE A 276     108.686  -6.663 -37.734  1.00116.23           C  
ATOM   2144  CD1 ILE A 276     110.318  -4.448 -36.337  1.00116.88           C  
ATOM   2145  N   GLY A 277     108.041  -9.158 -35.121  1.00117.12           N  
ATOM   2146  CA  GLY A 277     107.991 -10.603 -35.241  1.00117.38           C  
ATOM   2147  C   GLY A 277     106.987 -11.228 -34.291  1.00117.84           C  
ATOM   2148  O   GLY A 277     107.369 -11.915 -33.344  1.00117.93           O  
ATOM   2149  N   HIS A 278     105.702 -10.986 -34.543  1.00118.28           N  
ATOM   2150  CA  HIS A 278     104.636 -11.530 -33.706  1.00118.82           C  
ATOM   2151  C   HIS A 278     103.829 -12.546 -34.515  1.00119.33           C  
ATOM   2152  O   HIS A 278     103.581 -13.664 -34.058  1.00119.79           O  
ATOM   2153  CB  HIS A 278     103.718 -10.405 -33.216  1.00118.65           C  
ATOM   2154  CG  HIS A 278     103.033 -10.706 -31.918  1.00118.57           C  
ATOM   2155  ND1 HIS A 278     102.266 -11.835 -31.723  1.00118.43           N  
ATOM   2156  CD2 HIS A 278     103.002 -10.024 -30.748  1.00118.25           C  
ATOM   2157  CE1 HIS A 278     101.792 -11.836 -30.490  1.00117.99           C  
ATOM   2158  NE2 HIS A 278     102.224 -10.748 -29.877  1.00118.18           N  
ATOM   2159  N   PHE A 279     103.421 -12.146 -35.717  1.00119.66           N  
ATOM   2160  CA  PHE A 279     102.661 -13.020 -36.607  1.00119.82           C  
ATOM   2161  C   PHE A 279     103.521 -13.464 -37.786  1.00120.04           C  
ATOM   2162  O   PHE A 279     103.005 -13.754 -38.867  1.00120.20           O  
ATOM   2163  CB  PHE A 279     101.410 -12.307 -37.136  1.00119.71           C  
ATOM   2164  CG  PHE A 279     100.225 -12.379 -36.210  1.00120.18           C  
ATOM   2165  CD1 PHE A 279     100.228 -11.702 -34.993  1.00120.35           C  
ATOM   2166  CD2 PHE A 279      99.101 -13.126 -36.559  1.00119.90           C  
ATOM   2167  CE1 PHE A 279      99.123 -11.766 -34.137  1.00120.57           C  
ATOM   2168  CE2 PHE A 279      97.993 -13.198 -35.713  1.00119.54           C  
ATOM   2169  CZ  PHE A 279      98.003 -12.517 -34.500  1.00119.95           C  
ATOM   2170  N   ASN A 280     104.834 -13.512 -37.571  1.00120.14           N  
ATOM   2171  CA  ASN A 280     105.776 -13.921 -38.611  1.00119.60           C  
ATOM   2172  C   ASN A 280     106.029 -15.423 -38.551  1.00119.01           C  
ATOM   2173  O   ASN A 280     106.332 -16.054 -39.564  1.00118.68           O  
ATOM   2174  CB  ASN A 280     107.105 -13.177 -38.447  1.00120.05           C  
ATOM   2175  CG  ASN A 280     106.945 -11.667 -38.510  1.00121.21           C  
ATOM   2176  OD1 ASN A 280     107.919 -10.924 -38.377  1.00122.02           O  
ATOM   2177  ND2 ASN A 280     105.715 -11.205 -38.715  1.00121.57           N  
ATOM   2178  N   ASP A 281     105.904 -15.986 -37.353  1.00118.49           N  
ATOM   2179  CA  ASP A 281     106.114 -17.413 -37.145  1.00118.04           C  
ATOM   2180  C   ASP A 281     104.782 -18.149 -36.998  1.00117.78           C  
ATOM   2181  O   ASP A 281     103.794 -17.579 -36.526  1.00117.76           O  
ATOM   2182  CB  ASP A 281     106.984 -17.642 -35.901  1.00117.82           C  
ATOM   2183  CG  ASP A 281     106.396 -17.010 -34.647  1.00117.57           C  
ATOM   2184  OD1 ASP A 281     106.191 -15.778 -34.636  1.00116.52           O  
ATOM   2185  OD2 ASP A 281     106.144 -17.748 -33.669  1.00117.49           O  
ATOM   2186  N   PRO A 282     104.739 -19.428 -37.412  1.00117.55           N  
ATOM   2187  CA  PRO A 282     103.533 -20.260 -37.334  1.00117.17           C  
ATOM   2188  C   PRO A 282     102.942 -20.327 -35.925  1.00117.08           C  
ATOM   2189  O   PRO A 282     103.226 -21.254 -35.164  1.00116.64           O  
ATOM   2190  CB  PRO A 282     104.026 -21.621 -37.819  1.00117.21           C  
ATOM   2191  CG  PRO A 282     105.089 -21.255 -38.807  1.00116.91           C  
ATOM   2192  CD  PRO A 282     105.834 -20.163 -38.073  1.00117.12           C  
ATOM   2193  N   VAL A 283     102.117 -19.341 -35.587  1.00116.99           N  
ATOM   2194  CA  VAL A 283     101.482 -19.284 -34.275  1.00117.13           C  
ATOM   2195  C   VAL A 283      99.999 -19.641 -34.385  1.00117.68           C  
ATOM   2196  O   VAL A 283      99.299 -19.152 -35.273  1.00118.10           O  
ATOM   2197  CB  VAL A 283     101.631 -17.870 -33.650  1.00116.64           C  
ATOM   2198  CG1 VAL A 283     101.024 -16.821 -34.571  1.00116.06           C  
ATOM   2199  CG2 VAL A 283     100.967 -17.829 -32.280  1.00116.17           C  
ATOM   2200  N   HIS A 284      99.526 -20.501 -33.485  1.00117.87           N  
ATOM   2201  CA  HIS A 284      98.127 -20.923 -33.489  1.00117.76           C  
ATOM   2202  C   HIS A 284      97.382 -20.341 -32.286  1.00117.54           C  
ATOM   2203  O   HIS A 284      96.155 -20.227 -32.300  1.00116.56           O  
ATOM   2204  CB  HIS A 284      98.038 -22.453 -33.462  1.00118.75           C  
ATOM   2205  CG  HIS A 284      96.680 -22.986 -33.805  1.00120.07           C  
ATOM   2206  ND1 HIS A 284      95.546 -22.656 -33.094  1.00120.47           N  
ATOM   2207  CD2 HIS A 284      96.275 -23.821 -34.792  1.00120.27           C  
ATOM   2208  CE1 HIS A 284      94.501 -23.264 -33.628  1.00120.59           C  
ATOM   2209  NE2 HIS A 284      94.917 -23.978 -34.660  1.00120.93           N  
ATOM   2210  N   GLY A 285      98.136 -19.978 -31.251  1.00117.61           N  
ATOM   2211  CA  GLY A 285      97.539 -19.406 -30.057  1.00117.32           C  
ATOM   2212  C   GLY A 285      97.071 -17.978 -30.276  1.00117.37           C  
ATOM   2213  O   GLY A 285      96.127 -17.516 -29.628  1.00116.94           O  
ATOM   2214  N   GLY A 286      97.733 -17.277 -31.192  1.00117.08           N  
ATOM   2215  CA  GLY A 286      97.366 -15.903 -31.487  1.00116.53           C  
ATOM   2216  C   GLY A 286      96.438 -15.814 -32.682  1.00116.13           C  
ATOM   2217  O   GLY A 286      96.874 -15.510 -33.794  1.00115.48           O  
ATOM   2218  N   SER A 287      95.156 -16.084 -32.449  1.00116.33           N  
ATOM   2219  CA  SER A 287      94.151 -16.039 -33.507  1.00116.68           C  
ATOM   2220  C   SER A 287      94.009 -14.627 -34.066  1.00117.00           C  
ATOM   2221  O   SER A 287      93.985 -13.650 -33.314  1.00117.11           O  
ATOM   2222  CB  SER A 287      92.796 -16.523 -32.974  1.00115.76           C  
ATOM   2223  OG  SER A 287      91.812 -16.518 -33.995  1.00114.42           O  
ATOM   2224  N   TRP A 288      93.920 -14.528 -35.388  1.00117.28           N  
ATOM   2225  CA  TRP A 288      93.780 -13.236 -36.050  1.00117.79           C  
ATOM   2226  C   TRP A 288      92.385 -12.676 -35.770  1.00118.00           C  
ATOM   2227  O   TRP A 288      92.139 -11.477 -35.927  1.00117.94           O  
ATOM   2228  CB  TRP A 288      93.988 -13.396 -37.558  1.00117.86           C  
ATOM   2229  CG  TRP A 288      94.527 -12.166 -38.220  1.00118.60           C  
ATOM   2230  CD1 TRP A 288      93.959 -10.922 -38.237  1.00118.64           C  
ATOM   2231  CD2 TRP A 288      95.750 -12.059 -38.962  1.00119.16           C  
ATOM   2232  NE1 TRP A 288      94.754 -10.047 -38.942  1.00119.09           N  
ATOM   2233  CE2 TRP A 288      95.859 -10.719 -39.399  1.00119.20           C  
ATOM   2234  CE3 TRP A 288      96.765 -12.967 -39.300  1.00118.99           C  
ATOM   2235  CZ2 TRP A 288      96.945 -10.262 -40.158  1.00118.73           C  
ATOM   2236  CZ3 TRP A 288      97.846 -12.512 -40.056  1.00118.84           C  
ATOM   2237  CH2 TRP A 288      97.925 -11.171 -40.476  1.00118.80           C  
ATOM   2238  N   ILE A 289      91.479 -13.557 -35.352  1.00117.95           N  
ATOM   2239  CA  ILE A 289      90.107 -13.169 -35.037  1.00117.22           C  
ATOM   2240  C   ILE A 289      90.037 -12.743 -33.567  1.00117.23           C  
ATOM   2241  O   ILE A 289      89.390 -11.751 -33.225  1.00117.48           O  
ATOM   2242  CB  ILE A 289      89.121 -14.346 -35.269  1.00116.61           C  
ATOM   2243  CG1 ILE A 289      89.428 -15.041 -36.601  1.00115.73           C  
ATOM   2244  CG2 ILE A 289      87.685 -13.830 -35.268  1.00115.92           C  
ATOM   2245  CD1 ILE A 289      89.344 -14.135 -37.821  1.00114.99           C  
ATOM   2246  N   ARG A 290      90.712 -13.506 -32.709  1.00116.72           N  
ATOM   2247  CA  ARG A 290      90.760 -13.237 -31.272  1.00115.87           C  
ATOM   2248  C   ARG A 290      92.198 -13.323 -30.760  1.00115.33           C  
ATOM   2249  O   ARG A 290      92.626 -14.366 -30.261  1.00115.44           O  
ATOM   2250  CB  ARG A 290      89.892 -14.244 -30.505  1.00115.59           C  
ATOM   2251  CG  ARG A 290      88.479 -13.773 -30.179  1.00115.06           C  
ATOM   2252  CD  ARG A 290      87.633 -13.557 -31.424  1.00115.50           C  
ATOM   2253  NE  ARG A 290      86.266 -13.177 -31.077  1.00116.21           N  
ATOM   2254  CZ  ARG A 290      85.309 -12.913 -31.961  1.00116.21           C  
ATOM   2255  NH1 ARG A 290      85.561 -12.985 -33.261  1.00116.07           N  
ATOM   2256  NH2 ARG A 290      84.095 -12.578 -31.543  1.00116.47           N  
ATOM   2257  N   GLY A 291      92.941 -12.228 -30.885  1.00114.46           N  
ATOM   2258  CA  GLY A 291      94.318 -12.216 -30.425  1.00113.87           C  
ATOM   2259  C   GLY A 291      94.800 -10.823 -30.062  1.00113.50           C  
ATOM   2260  O   GLY A 291      95.849 -10.661 -29.436  1.00113.23           O  
ATOM   2261  N   ALA A 292      94.027  -9.816 -30.461  1.00112.72           N  
ATOM   2262  CA  ALA A 292      94.361  -8.424 -30.185  1.00111.22           C  
ATOM   2263  C   ALA A 292      94.071  -8.069 -28.730  1.00110.62           C  
ATOM   2264  O   ALA A 292      94.160  -6.907 -28.338  1.00111.01           O  
ATOM   2265  CB  ALA A 292      93.572  -7.507 -31.114  1.00110.48           C  
ATOM   2266  N   ILE A 293      93.720  -9.079 -27.937  1.00109.79           N  
ATOM   2267  CA  ILE A 293      93.421  -8.882 -26.523  1.00108.78           C  
ATOM   2268  C   ILE A 293      94.673  -8.397 -25.799  1.00108.64           C  
ATOM   2269  O   ILE A 293      94.605  -7.906 -24.672  1.00108.00           O  
ATOM   2270  CB  ILE A 293      92.937 -10.196 -25.865  1.00108.73           C  
ATOM   2271  CG1 ILE A 293      92.533  -9.938 -24.411  1.00108.41           C  
ATOM   2272  CG2 ILE A 293      94.038 -11.246 -25.933  1.00109.25           C  
ATOM   2273  CD1 ILE A 293      91.952 -11.148 -23.707  1.00107.54           C  
ATOM   2274  N   TYR A 294      95.819  -8.541 -26.457  1.00108.70           N  
ATOM   2275  CA  TYR A 294      97.087  -8.111 -25.888  1.00108.74           C  
ATOM   2276  C   TYR A 294      97.191  -6.592 -25.931  1.00109.36           C  
ATOM   2277  O   TYR A 294      97.703  -5.974 -24.997  1.00110.15           O  
ATOM   2278  CB  TYR A 294      98.252  -8.733 -26.664  1.00108.09           C  
ATOM   2279  CG  TYR A 294      99.615  -8.208 -26.264  1.00107.17           C  
ATOM   2280  CD1 TYR A 294     100.076  -8.325 -24.951  1.00106.86           C  
ATOM   2281  CD2 TYR A 294     100.447  -7.596 -27.203  1.00106.63           C  
ATOM   2282  CE1 TYR A 294     101.334  -7.844 -24.583  1.00106.56           C  
ATOM   2283  CE2 TYR A 294     101.705  -7.113 -26.847  1.00106.79           C  
ATOM   2284  CZ  TYR A 294     102.142  -7.240 -25.537  1.00106.69           C  
ATOM   2285  OH  TYR A 294     103.385  -6.761 -25.186  1.00105.84           O  
ATOM   2286  N   TYR A 295      96.704  -5.994 -27.016  1.00109.54           N  
ATOM   2287  CA  TYR A 295      96.748  -4.543 -27.168  1.00109.47           C  
ATOM   2288  C   TYR A 295      95.634  -3.842 -26.399  1.00108.27           C  
ATOM   2289  O   TYR A 295      95.863  -2.809 -25.768  1.00108.54           O  
ATOM   2290  CB  TYR A 295      96.684  -4.157 -28.648  1.00110.77           C  
ATOM   2291  CG  TYR A 295      97.933  -4.527 -29.413  1.00112.98           C  
ATOM   2292  CD1 TYR A 295      98.170  -5.845 -29.807  1.00114.07           C  
ATOM   2293  CD2 TYR A 295      98.896  -3.564 -29.720  1.00113.94           C  
ATOM   2294  CE1 TYR A 295      99.336  -6.195 -30.491  1.00115.02           C  
ATOM   2295  CE2 TYR A 295     100.066  -3.902 -30.401  1.00115.15           C  
ATOM   2296  CZ  TYR A 295     100.280  -5.219 -30.784  1.00115.44           C  
ATOM   2297  OH  TYR A 295     101.435  -5.559 -31.455  1.00116.02           O  
ATOM   2298  N   PHE A 296      94.429  -4.401 -26.449  1.00106.36           N  
ATOM   2299  CA  PHE A 296      93.300  -3.820 -25.733  1.00104.34           C  
ATOM   2300  C   PHE A 296      93.510  -3.971 -24.234  1.00102.90           C  
ATOM   2301  O   PHE A 296      92.677  -3.555 -23.433  1.00102.63           O  
ATOM   2302  CB  PHE A 296      91.997  -4.501 -26.147  1.00104.94           C  
ATOM   2303  CG  PHE A 296      91.525  -4.117 -27.516  1.00105.91           C  
ATOM   2304  CD1 PHE A 296      92.328  -4.337 -28.632  1.00106.10           C  
ATOM   2305  CD2 PHE A 296      90.280  -3.523 -27.691  1.00106.47           C  
ATOM   2306  CE1 PHE A 296      91.897  -3.970 -29.902  1.00106.48           C  
ATOM   2307  CE2 PHE A 296      89.838  -3.151 -28.957  1.00106.65           C  
ATOM   2308  CZ  PHE A 296      90.649  -3.375 -30.066  1.00106.80           C  
ATOM   2309  N   LYS A 297      94.634  -4.577 -23.869  1.00101.16           N  
ATOM   2310  CA  LYS A 297      94.992  -4.785 -22.473  1.00 99.78           C  
ATOM   2311  C   LYS A 297      95.912  -3.650 -22.044  1.00 98.16           C  
ATOM   2312  O   LYS A 297      95.710  -3.034 -20.999  1.00 97.73           O  
ATOM   2313  CB  LYS A 297      95.720  -6.123 -22.311  1.00101.00           C  
ATOM   2314  CG  LYS A 297      96.388  -6.324 -20.957  1.00102.39           C  
ATOM   2315  CD  LYS A 297      97.368  -7.494 -21.001  1.00104.13           C  
ATOM   2316  CE  LYS A 297      98.127  -7.657 -19.688  1.00104.04           C  
ATOM   2317  NZ  LYS A 297      97.233  -8.016 -18.552  1.00104.66           N  
ATOM   2318  N   ILE A 298      96.922  -3.384 -22.868  1.00 96.10           N  
ATOM   2319  CA  ILE A 298      97.895  -2.330 -22.602  1.00 93.23           C  
ATOM   2320  C   ILE A 298      97.285  -0.958 -22.873  1.00 91.03           C  
ATOM   2321  O   ILE A 298      97.608   0.020 -22.197  1.00 90.81           O  
ATOM   2322  CB  ILE A 298      99.151  -2.506 -23.485  1.00 93.74           C  
ATOM   2323  CG1 ILE A 298      99.773  -3.880 -23.229  1.00 94.86           C  
ATOM   2324  CG2 ILE A 298     100.164  -1.413 -23.184  1.00 93.01           C  
ATOM   2325  CD1 ILE A 298     100.956  -4.198 -24.123  1.00 96.10           C  
ATOM   2326  N   ALA A 299      96.402  -0.893 -23.865  1.00 88.03           N  
ATOM   2327  CA  ALA A 299      95.741   0.356 -24.220  1.00 85.16           C  
ATOM   2328  C   ALA A 299      95.010   0.899 -22.998  1.00 82.81           C  
ATOM   2329  O   ALA A 299      94.963   2.108 -22.769  1.00 81.73           O  
ATOM   2330  CB  ALA A 299      94.758   0.120 -25.358  1.00 85.27           C  
ATOM   2331  N   VAL A 300      94.440  -0.011 -22.217  1.00 79.65           N  
ATOM   2332  CA  VAL A 300      93.718   0.356 -21.011  1.00 77.55           C  
ATOM   2333  C   VAL A 300      94.707   0.774 -19.926  1.00 75.45           C  
ATOM   2334  O   VAL A 300      94.583   1.849 -19.344  1.00 76.41           O  
ATOM   2335  CB  VAL A 300      92.859  -0.826 -20.499  1.00 78.07           C  
ATOM   2336  CG1 VAL A 300      92.166  -0.453 -19.196  1.00 77.95           C  
ATOM   2337  CG2 VAL A 300      91.828  -1.206 -21.551  1.00 78.41           C  
ATOM   2338  N   ALA A 301      95.693  -0.078 -19.664  1.00 72.43           N  
ATOM   2339  CA  ALA A 301      96.699   0.206 -18.648  1.00 69.48           C  
ATOM   2340  C   ALA A 301      97.412   1.525 -18.925  1.00 68.13           C  
ATOM   2341  O   ALA A 301      97.808   2.229 -17.996  1.00 68.16           O  
ATOM   2342  CB  ALA A 301      97.713  -0.931 -18.582  1.00 67.29           C  
ATOM   2343  N   LEU A 302      97.579   1.855 -20.203  1.00 66.92           N  
ATOM   2344  CA  LEU A 302      98.245   3.094 -20.595  1.00 65.80           C  
ATOM   2345  C   LEU A 302      97.410   4.316 -20.227  1.00 65.09           C  
ATOM   2346  O   LEU A 302      97.915   5.279 -19.644  1.00 64.51           O  
ATOM   2347  CB  LEU A 302      98.514   3.098 -22.101  1.00 65.87           C  
ATOM   2348  CG  LEU A 302      99.797   2.410 -22.565  1.00 66.42           C  
ATOM   2349  CD1 LEU A 302      99.849   2.379 -24.084  1.00 64.96           C  
ATOM   2350  CD2 LEU A 302     100.996   3.155 -21.998  1.00 65.04           C  
ATOM   2351  N   ALA A 303      96.130   4.271 -20.574  1.00 63.11           N  
ATOM   2352  CA  ALA A 303      95.231   5.372 -20.278  1.00 62.50           C  
ATOM   2353  C   ALA A 303      95.168   5.604 -18.774  1.00 61.92           C  
ATOM   2354  O   ALA A 303      95.381   6.719 -18.301  1.00 62.63           O  
ATOM   2355  CB  ALA A 303      93.837   5.073 -20.824  1.00 60.91           C  
ATOM   2356  N   VAL A 304      94.887   4.543 -18.026  1.00 59.40           N  
ATOM   2357  CA  VAL A 304      94.786   4.640 -16.579  1.00 58.19           C  
ATOM   2358  C   VAL A 304      96.087   5.143 -15.965  1.00 58.89           C  
ATOM   2359  O   VAL A 304      96.081   5.756 -14.896  1.00 59.79           O  
ATOM   2360  CB  VAL A 304      94.414   3.270 -15.962  1.00 58.83           C  
ATOM   2361  CG1 VAL A 304      94.302   3.376 -14.445  1.00 56.93           C  
ATOM   2362  CG2 VAL A 304      93.099   2.784 -16.556  1.00 57.53           C  
ATOM   2363  N   ALA A 305      97.200   4.903 -16.649  1.00 58.47           N  
ATOM   2364  CA  ALA A 305      98.501   5.334 -16.146  1.00 58.67           C  
ATOM   2365  C   ALA A 305      98.791   6.804 -16.438  1.00 58.92           C  
ATOM   2366  O   ALA A 305      99.403   7.496 -15.621  1.00 58.41           O  
ATOM   2367  CB  ALA A 305      99.605   4.464 -16.736  1.00 58.64           C  
ATOM   2368  N   ALA A 306      98.351   7.276 -17.601  1.00 57.74           N  
ATOM   2369  CA  ALA A 306      98.585   8.658 -18.012  1.00 58.69           C  
ATOM   2370  C   ALA A 306      97.638   9.658 -17.352  1.00 59.12           C  
ATOM   2371  O   ALA A 306      98.051  10.731 -16.911  1.00 59.58           O  
ATOM   2372  CB  ALA A 306      98.474   8.768 -19.530  1.00 55.92           C  
ATOM   2373  N   ILE A 307      96.363   9.294 -17.289  1.00 58.82           N  
ATOM   2374  CA  ILE A 307      95.343  10.151 -16.709  1.00 57.19           C  
ATOM   2375  C   ILE A 307      95.425  10.222 -15.188  1.00 56.92           C  
ATOM   2376  O   ILE A 307      95.403   9.195 -14.512  1.00 56.81           O  
ATOM   2377  CB  ILE A 307      93.932   9.643 -17.070  1.00 57.38           C  
ATOM   2378  CG1 ILE A 307      93.839   9.338 -18.572  1.00 57.70           C  
ATOM   2379  CG2 ILE A 307      92.887  10.648 -16.616  1.00 55.01           C  
ATOM   2380  CD1 ILE A 307      94.104  10.506 -19.484  1.00 60.34           C  
ATOM   2381  N   PRO A 308      95.542  11.440 -14.630  1.00 57.16           N  
ATOM   2382  CA  PRO A 308      95.612  11.620 -13.176  1.00 56.66           C  
ATOM   2383  C   PRO A 308      94.175  11.627 -12.651  1.00 57.24           C  
ATOM   2384  O   PRO A 308      93.651  12.665 -12.245  1.00 55.83           O  
ATOM   2385  CB  PRO A 308      96.290  12.972 -13.033  1.00 54.68           C  
ATOM   2386  CG  PRO A 308      95.768  13.713 -14.219  1.00 56.32           C  
ATOM   2387  CD  PRO A 308      95.895  12.692 -15.323  1.00 55.96           C  
ATOM   2388  N   GLU A 309      93.551  10.451 -12.686  1.00 57.76           N  
ATOM   2389  CA  GLU A 309      92.166  10.262 -12.260  1.00 58.33           C  
ATOM   2390  C   GLU A 309      91.725  11.042 -11.026  1.00 58.68           C  
ATOM   2391  O   GLU A 309      90.575  11.482 -10.944  1.00 58.82           O  
ATOM   2392  CB  GLU A 309      91.880   8.778 -12.008  1.00 58.34           C  
ATOM   2393  CG  GLU A 309      91.942   7.867 -13.226  1.00 58.47           C  
ATOM   2394  CD  GLU A 309      93.355   7.451 -13.585  1.00 58.43           C  
ATOM   2395  OE1 GLU A 309      94.219   7.422 -12.682  1.00 59.96           O  
ATOM   2396  OE2 GLU A 309      93.600   7.135 -14.765  1.00 57.38           O  
ATOM   2397  N   GLY A 310      92.628  11.206 -10.064  1.00 57.29           N  
ATOM   2398  CA  GLY A 310      92.274  11.906  -8.844  1.00 57.08           C  
ATOM   2399  C   GLY A 310      92.487  13.407  -8.814  1.00 57.27           C  
ATOM   2400  O   GLY A 310      92.090  14.059  -7.850  1.00 57.50           O  
ATOM   2401  N   LEU A 311      93.106  13.963  -9.851  1.00 57.14           N  
ATOM   2402  CA  LEU A 311      93.363  15.400  -9.888  1.00 57.74           C  
ATOM   2403  C   LEU A 311      92.100  16.249  -9.712  1.00 58.79           C  
ATOM   2404  O   LEU A 311      92.054  17.135  -8.861  1.00 57.09           O  
ATOM   2405  CB  LEU A 311      94.063  15.795 -11.196  1.00 55.00           C  
ATOM   2406  CG  LEU A 311      94.431  17.278 -11.300  1.00 51.74           C  
ATOM   2407  CD1 LEU A 311      95.239  17.676 -10.085  1.00 49.00           C  
ATOM   2408  CD2 LEU A 311      95.215  17.540 -12.566  1.00 50.74           C  
ATOM   2409  N   PRO A 312      91.056  15.980 -10.509  1.00 60.31           N  
ATOM   2410  CA  PRO A 312      89.818  16.753 -10.400  1.00 61.93           C  
ATOM   2411  C   PRO A 312      89.187  16.738  -9.013  1.00 62.55           C  
ATOM   2412  O   PRO A 312      88.379  17.605  -8.685  1.00 65.01           O  
ATOM   2413  CB  PRO A 312      88.921  16.115 -11.462  1.00 61.84           C  
ATOM   2414  CG  PRO A 312      89.399  14.701 -11.498  1.00 62.95           C  
ATOM   2415  CD  PRO A 312      90.895  14.870 -11.463  1.00 60.91           C  
ATOM   2416  N   ALA A 313      89.565  15.765  -8.193  1.00 62.65           N  
ATOM   2417  CA  ALA A 313      89.015  15.660  -6.846  1.00 62.33           C  
ATOM   2418  C   ALA A 313      89.821  16.476  -5.845  1.00 62.57           C  
ATOM   2419  O   ALA A 313      89.260  17.090  -4.933  1.00 62.89           O  
ATOM   2420  CB  ALA A 313      88.967  14.201  -6.412  1.00 61.84           C  
ATOM   2421  N   VAL A 314      91.140  16.478  -6.010  1.00 61.35           N  
ATOM   2422  CA  VAL A 314      92.009  17.219  -5.108  1.00 61.62           C  
ATOM   2423  C   VAL A 314      91.872  18.725  -5.364  1.00 61.92           C  
ATOM   2424  O   VAL A 314      92.017  19.539  -4.447  1.00 63.00           O  
ATOM   2425  CB  VAL A 314      93.492  16.773  -5.270  1.00 60.74           C  
ATOM   2426  CG1 VAL A 314      93.994  17.116  -6.658  1.00 62.22           C  
ATOM   2427  CG2 VAL A 314      94.362  17.429  -4.207  1.00 59.56           C  
ATOM   2428  N   ILE A 315      91.581  19.090  -6.610  1.00 61.47           N  
ATOM   2429  CA  ILE A 315      91.413  20.495  -6.970  1.00 61.17           C  
ATOM   2430  C   ILE A 315      90.181  21.057  -6.269  1.00 60.65           C  
ATOM   2431  O   ILE A 315      90.244  22.091  -5.601  1.00 58.37           O  
ATOM   2432  CB  ILE A 315      91.255  20.674  -8.503  1.00 59.53           C  
ATOM   2433  CG1 ILE A 315      92.608  20.463  -9.189  1.00 58.08           C  
ATOM   2434  CG2 ILE A 315      90.713  22.058  -8.818  1.00 61.24           C  
ATOM   2435  CD1 ILE A 315      92.601  20.715 -10.679  1.00 53.71           C  
ATOM   2436  N   THR A 316      89.061  20.360  -6.415  1.00 60.93           N  
ATOM   2437  CA  THR A 316      87.821  20.787  -5.794  1.00 62.31           C  
ATOM   2438  C   THR A 316      87.940  20.835  -4.274  1.00 62.25           C  
ATOM   2439  O   THR A 316      87.415  21.746  -3.635  1.00 63.84           O  
ATOM   2440  CB  THR A 316      86.669  19.857  -6.187  1.00 62.64           C  
ATOM   2441  OG1 THR A 316      86.505  19.895  -7.610  1.00 64.87           O  
ATOM   2442  CG2 THR A 316      85.372  20.302  -5.529  1.00 63.60           C  
ATOM   2443  N   THR A 317      88.634  19.862  -3.695  1.00 61.05           N  
ATOM   2444  CA  THR A 317      88.805  19.828  -2.249  1.00 60.42           C  
ATOM   2445  C   THR A 317      89.631  21.024  -1.791  1.00 59.19           C  
ATOM   2446  O   THR A 317      89.353  21.621  -0.748  1.00 57.72           O  
ATOM   2447  CB  THR A 317      89.500  18.524  -1.796  1.00 61.13           C  
ATOM   2448  OG1 THR A 317      88.638  17.412  -2.072  1.00 61.32           O  
ATOM   2449  CG2 THR A 317      89.802  18.564  -0.304  1.00 59.18           C  
ATOM   2450  N   CYS A 318      90.643  21.371  -2.578  1.00 58.03           N  
ATOM   2451  CA  CYS A 318      91.498  22.505  -2.258  1.00 60.06           C  
ATOM   2452  C   CYS A 318      90.728  23.819  -2.415  1.00 60.00           C  
ATOM   2453  O   CYS A 318      90.832  24.721  -1.580  1.00 60.46           O  
ATOM   2454  CB  CYS A 318      92.725  22.514  -3.170  1.00 61.25           C  
ATOM   2455  SG  CYS A 318      93.846  23.901  -2.869  1.00 65.02           S  
ATOM   2456  N   LEU A 319      89.955  23.921  -3.490  1.00 58.53           N  
ATOM   2457  CA  LEU A 319      89.167  25.116  -3.740  1.00 58.26           C  
ATOM   2458  C   LEU A 319      88.091  25.269  -2.677  1.00 57.93           C  
ATOM   2459  O   LEU A 319      87.804  26.377  -2.241  1.00 57.01           O  
ATOM   2460  CB  LEU A 319      88.525  25.046  -5.128  1.00 58.23           C  
ATOM   2461  CG  LEU A 319      89.289  25.661  -6.308  1.00 56.81           C  
ATOM   2462  CD1 LEU A 319      90.750  25.257  -6.292  1.00 58.51           C  
ATOM   2463  CD2 LEU A 319      88.624  25.221  -7.598  1.00 57.38           C  
ATOM   2464  N   ALA A 320      87.501  24.154  -2.259  1.00 57.87           N  
ATOM   2465  CA  ALA A 320      86.456  24.184  -1.241  1.00 58.42           C  
ATOM   2466  C   ALA A 320      87.030  24.699   0.073  1.00 58.99           C  
ATOM   2467  O   ALA A 320      86.398  25.488   0.780  1.00 58.31           O  
ATOM   2468  CB  ALA A 320      85.873  22.790  -1.044  1.00 57.28           C  
ATOM   2469  N   LEU A 321      88.236  24.248   0.396  1.00 60.09           N  
ATOM   2470  CA  LEU A 321      88.886  24.678   1.618  1.00 60.05           C  
ATOM   2471  C   LEU A 321      89.186  26.161   1.537  1.00 58.92           C  
ATOM   2472  O   LEU A 321      89.015  26.886   2.514  1.00 60.23           O  
ATOM   2473  CB  LEU A 321      90.179  23.893   1.838  1.00 62.52           C  
ATOM   2474  CG  LEU A 321      90.001  22.421   2.211  1.00 63.57           C  
ATOM   2475  CD1 LEU A 321      91.366  21.773   2.329  1.00 66.86           C  
ATOM   2476  CD2 LEU A 321      89.236  22.300   3.522  1.00 62.89           C  
ATOM   2477  N   GLY A 322      89.632  26.610   0.368  1.00 58.15           N  
ATOM   2478  CA  GLY A 322      89.934  28.021   0.189  1.00 56.67           C  
ATOM   2479  C   GLY A 322      88.685  28.877   0.309  1.00 54.37           C  
ATOM   2480  O   GLY A 322      88.704  29.946   0.918  1.00 53.42           O  
ATOM   2481  N   THR A 323      87.596  28.391  -0.274  1.00 53.84           N  
ATOM   2482  CA  THR A 323      86.318  29.087  -0.246  1.00 56.49           C  
ATOM   2483  C   THR A 323      85.864  29.364   1.181  1.00 58.44           C  
ATOM   2484  O   THR A 323      85.399  30.464   1.483  1.00 58.19           O  
ATOM   2485  CB  THR A 323      85.242  28.269  -0.984  1.00 55.32           C  
ATOM   2486  OG1 THR A 323      85.545  28.257  -2.385  1.00 55.50           O  
ATOM   2487  CG2 THR A 323      83.864  28.866  -0.776  1.00 57.20           C  
ATOM   2488  N   ARG A 324      85.995  28.370   2.057  1.00 62.39           N  
ATOM   2489  CA  ARG A 324      85.609  28.545   3.455  1.00 65.01           C  
ATOM   2490  C   ARG A 324      86.542  29.539   4.133  1.00 64.39           C  
ATOM   2491  O   ARG A 324      86.135  30.283   5.024  1.00 64.50           O  
ATOM   2492  CB  ARG A 324      85.660  27.219   4.218  1.00 68.65           C  
ATOM   2493  CG  ARG A 324      84.457  26.313   4.018  1.00 74.98           C  
ATOM   2494  CD  ARG A 324      84.439  25.223   5.086  1.00 80.42           C  
ATOM   2495  NE  ARG A 324      84.260  25.775   6.430  1.00 83.62           N  
ATOM   2496  CZ  ARG A 324      84.471  25.096   7.555  1.00 85.31           C  
ATOM   2497  NH1 ARG A 324      84.873  23.834   7.503  1.00 86.85           N  
ATOM   2498  NH2 ARG A 324      84.279  25.676   8.735  1.00 85.37           N  
ATOM   2499  N   ARG A 325      87.799  29.547   3.708  1.00 63.60           N  
ATOM   2500  CA  ARG A 325      88.780  30.455   4.282  1.00 65.28           C  
ATOM   2501  C   ARG A 325      88.398  31.901   3.975  1.00 65.90           C  
ATOM   2502  O   ARG A 325      88.499  32.778   4.837  1.00 65.02           O  
ATOM   2503  CB  ARG A 325      90.165  30.154   3.710  1.00 65.51           C  
ATOM   2504  CG  ARG A 325      91.233  29.897   4.757  1.00 67.83           C  
ATOM   2505  CD  ARG A 325      92.563  29.601   4.090  1.00 68.94           C  
ATOM   2506  NE  ARG A 325      92.436  28.485   3.162  1.00 71.67           N  
ATOM   2507  CZ  ARG A 325      93.354  28.144   2.266  1.00 73.70           C  
ATOM   2508  NH1 ARG A 325      94.482  28.837   2.170  1.00 76.31           N  
ATOM   2509  NH2 ARG A 325      93.143  27.109   1.463  1.00 75.50           N  
ATOM   2510  N   MET A 326      87.960  32.141   2.741  1.00 66.23           N  
ATOM   2511  CA  MET A 326      87.562  33.478   2.317  1.00 66.50           C  
ATOM   2512  C   MET A 326      86.252  33.914   2.955  1.00 64.44           C  
ATOM   2513  O   MET A 326      86.080  35.089   3.276  1.00 63.13           O  
ATOM   2514  CB  MET A 326      87.450  33.541   0.793  1.00 68.85           C  
ATOM   2515  CG  MET A 326      88.783  33.726   0.093  1.00 73.22           C  
ATOM   2516  SD  MET A 326      88.675  33.416  -1.683  1.00 82.22           S  
ATOM   2517  CE  MET A 326      89.164  31.698  -1.736  1.00 77.41           C  
ATOM   2518  N   ALA A 327      85.327  32.976   3.135  1.00 62.13           N  
ATOM   2519  CA  ALA A 327      84.052  33.310   3.755  1.00 62.68           C  
ATOM   2520  C   ALA A 327      84.350  33.855   5.147  1.00 63.61           C  
ATOM   2521  O   ALA A 327      83.620  34.696   5.668  1.00 64.91           O  
ATOM   2522  CB  ALA A 327      83.164  32.078   3.845  1.00 56.62           C  
ATOM   2523  N   LYS A 328      85.442  33.375   5.733  1.00 66.51           N  
ATOM   2524  CA  LYS A 328      85.866  33.811   7.057  1.00 67.79           C  
ATOM   2525  C   LYS A 328      86.256  35.280   6.971  1.00 67.57           C  
ATOM   2526  O   LYS A 328      86.196  36.006   7.963  1.00 67.69           O  
ATOM   2527  CB  LYS A 328      87.065  32.980   7.530  1.00 71.46           C  
ATOM   2528  CG  LYS A 328      87.542  33.308   8.939  1.00 74.28           C  
ATOM   2529  CD  LYS A 328      88.786  32.502   9.316  1.00 77.09           C  
ATOM   2530  CE  LYS A 328      89.240  32.810  10.747  1.00 78.48           C  
ATOM   2531  NZ  LYS A 328      89.523  34.263  10.964  1.00 76.83           N  
ATOM   2532  N   LYS A 329      86.665  35.706   5.777  1.00 67.57           N  
ATOM   2533  CA  LYS A 329      87.043  37.095   5.546  1.00 65.95           C  
ATOM   2534  C   LYS A 329      85.892  37.863   4.901  1.00 64.31           C  
ATOM   2535  O   LYS A 329      86.108  38.891   4.267  1.00 66.75           O  
ATOM   2536  CB  LYS A 329      88.279  37.191   4.649  1.00 66.23           C  
ATOM   2537  CG  LYS A 329      89.536  36.575   5.237  1.00 68.80           C  
ATOM   2538  CD  LYS A 329      90.775  37.048   4.490  1.00 69.17           C  
ATOM   2539  CE  LYS A 329      92.028  36.323   4.956  1.00 70.25           C  
ATOM   2540  NZ  LYS A 329      92.023  34.890   4.542  1.00 69.99           N  
ATOM   2541  N   ASN A 330      84.674  37.352   5.057  1.00 62.24           N  
ATOM   2542  CA  ASN A 330      83.485  37.998   4.509  1.00 62.60           C  
ATOM   2543  C   ASN A 330      83.465  38.048   2.990  1.00 61.23           C  
ATOM   2544  O   ASN A 330      82.891  38.961   2.395  1.00 62.14           O  
ATOM   2545  CB  ASN A 330      83.357  39.415   5.064  1.00 63.75           C  
ATOM   2546  CG  ASN A 330      83.304  39.435   6.570  1.00 64.61           C  
ATOM   2547  OD1 ASN A 330      82.404  38.855   7.176  1.00 62.81           O  
ATOM   2548  ND2 ASN A 330      84.278  40.097   7.190  1.00 65.71           N  
ATOM   2549  N   ALA A 331      84.098  37.063   2.368  1.00 59.31           N  
ATOM   2550  CA  ALA A 331      84.142  36.973   0.921  1.00 56.33           C  
ATOM   2551  C   ALA A 331      83.405  35.705   0.518  1.00 56.13           C  
ATOM   2552  O   ALA A 331      83.963  34.612   0.576  1.00 57.49           O  
ATOM   2553  CB  ALA A 331      85.579  36.922   0.445  1.00 53.62           C  
ATOM   2554  N   ILE A 332      82.143  35.851   0.130  1.00 55.01           N  
ATOM   2555  CA  ILE A 332      81.338  34.713  -0.286  1.00 53.96           C  
ATOM   2556  C   ILE A 332      81.595  34.413  -1.759  1.00 53.22           C  
ATOM   2557  O   ILE A 332      81.313  35.244  -2.624  1.00 53.78           O  
ATOM   2558  CB  ILE A 332      79.839  34.997  -0.103  1.00 55.64           C  
ATOM   2559  CG1 ILE A 332      79.547  35.332   1.358  1.00 57.02           C  
ATOM   2560  CG2 ILE A 332      79.021  33.787  -0.532  1.00 57.47           C  
ATOM   2561  CD1 ILE A 332      78.087  35.698   1.620  1.00 57.85           C  
ATOM   2562  N   VAL A 333      82.123  33.225  -2.043  1.00 51.11           N  
ATOM   2563  CA  VAL A 333      82.421  32.824  -3.417  1.00 49.37           C  
ATOM   2564  C   VAL A 333      81.307  31.954  -3.986  1.00 50.62           C  
ATOM   2565  O   VAL A 333      80.908  30.966  -3.378  1.00 50.60           O  
ATOM   2566  CB  VAL A 333      83.750  32.043  -3.493  1.00 48.05           C  
ATOM   2567  CG1 VAL A 333      84.047  31.656  -4.933  1.00 47.88           C  
ATOM   2568  CG2 VAL A 333      84.880  32.893  -2.933  1.00 48.72           C  
ATOM   2569  N   ARG A 334      80.805  32.325  -5.159  1.00 52.55           N  
ATOM   2570  CA  ARG A 334      79.729  31.576  -5.800  1.00 54.22           C  
ATOM   2571  C   ARG A 334      80.292  30.651  -6.877  1.00 56.02           C  
ATOM   2572  O   ARG A 334      79.648  29.677  -7.268  1.00 56.80           O  
ATOM   2573  CB  ARG A 334      78.705  32.544  -6.402  1.00 56.13           C  
ATOM   2574  CG  ARG A 334      78.239  33.620  -5.416  1.00 59.94           C  
ATOM   2575  CD  ARG A 334      77.344  34.688  -6.056  1.00 62.84           C  
ATOM   2576  NE  ARG A 334      75.990  34.208  -6.340  1.00 65.66           N  
ATOM   2577  CZ  ARG A 334      75.552  33.845  -7.545  1.00 67.12           C  
ATOM   2578  NH1 ARG A 334      76.357  33.904  -8.602  1.00 65.76           N  
ATOM   2579  NH2 ARG A 334      74.302  33.419  -7.694  1.00 66.26           N  
ATOM   2580  N   SER A 335      81.506  30.951  -7.335  1.00 57.23           N  
ATOM   2581  CA  SER A 335      82.177  30.157  -8.362  1.00 57.28           C  
ATOM   2582  C   SER A 335      83.544  29.687  -7.850  1.00 58.95           C  
ATOM   2583  O   SER A 335      84.454  30.499  -7.669  1.00 60.17           O  
ATOM   2584  CB  SER A 335      82.350  31.003  -9.628  1.00 56.98           C  
ATOM   2585  OG  SER A 335      82.921  30.259 -10.689  1.00 56.50           O  
ATOM   2586  N   LEU A 336      83.679  28.379  -7.621  1.00 59.69           N  
ATOM   2587  CA  LEU A 336      84.922  27.788  -7.115  1.00 58.49           C  
ATOM   2588  C   LEU A 336      86.166  28.073  -7.955  1.00 57.06           C  
ATOM   2589  O   LEU A 336      87.216  28.416  -7.415  1.00 55.44           O  
ATOM   2590  CB  LEU A 336      84.761  26.273  -6.956  1.00 61.67           C  
ATOM   2591  CG  LEU A 336      84.167  25.739  -5.650  1.00 64.66           C  
ATOM   2592  CD1 LEU A 336      85.147  25.966  -4.510  1.00 66.20           C  
ATOM   2593  CD2 LEU A 336      82.838  26.418  -5.368  1.00 67.80           C  
ATOM   2594  N   PRO A 337      86.077  27.911  -9.285  1.00 55.60           N  
ATOM   2595  CA  PRO A 337      87.236  28.172 -10.144  1.00 57.09           C  
ATOM   2596  C   PRO A 337      87.578  29.655 -10.278  1.00 59.88           C  
ATOM   2597  O   PRO A 337      88.350  30.045 -11.153  1.00 61.19           O  
ATOM   2598  CB  PRO A 337      86.824  27.554 -11.476  1.00 56.66           C  
ATOM   2599  CG  PRO A 337      85.340  27.707 -11.469  1.00 57.59           C  
ATOM   2600  CD  PRO A 337      84.978  27.314 -10.061  1.00 54.73           C  
ATOM   2601  N   SER A 338      87.002  30.481  -9.412  1.00 62.58           N  
ATOM   2602  CA  SER A 338      87.252  31.917  -9.449  1.00 65.71           C  
ATOM   2603  C   SER A 338      88.374  32.296  -8.500  1.00 66.77           C  
ATOM   2604  O   SER A 338      89.129  33.237  -8.757  1.00 66.05           O  
ATOM   2605  CB  SER A 338      85.988  32.687  -9.069  1.00 65.67           C  
ATOM   2606  OG  SER A 338      84.962  32.451 -10.012  1.00 70.09           O  
ATOM   2607  N   VAL A 339      88.476  31.554  -7.403  1.00 67.52           N  
ATOM   2608  CA  VAL A 339      89.496  31.796  -6.394  1.00 68.70           C  
ATOM   2609  C   VAL A 339      90.876  31.861  -7.033  1.00 68.11           C  
ATOM   2610  O   VAL A 339      91.683  32.730  -6.713  1.00 70.08           O  
ATOM   2611  CB  VAL A 339      89.485  30.683  -5.328  1.00 69.95           C  
ATOM   2612  CG1 VAL A 339      88.124  30.624  -4.652  1.00 71.51           C  
ATOM   2613  CG2 VAL A 339      89.798  29.346  -5.972  1.00 72.78           C  
ATOM   2614  N   GLU A 340      91.137  30.942  -7.951  1.00 67.26           N  
ATOM   2615  CA  GLU A 340      92.417  30.892  -8.637  1.00 66.74           C  
ATOM   2616  C   GLU A 340      92.591  32.116  -9.534  1.00 64.51           C  
ATOM   2617  O   GLU A 340      93.608  32.810  -9.475  1.00 64.48           O  
ATOM   2618  CB  GLU A 340      92.496  29.621  -9.490  1.00 69.23           C  
ATOM   2619  CG  GLU A 340      91.324  29.477 -10.464  1.00 75.09           C  
ATOM   2620  CD  GLU A 340      91.446  28.280 -11.393  1.00 77.66           C  
ATOM   2621  OE1 GLU A 340      91.246  27.128 -10.937  1.00 79.37           O  
ATOM   2622  OE2 GLU A 340      91.742  28.498 -12.587  1.00 77.94           O  
ATOM   2623  N   THR A 341      91.583  32.369 -10.360  1.00 60.67           N  
ATOM   2624  CA  THR A 341      91.601  33.475 -11.306  1.00 57.27           C  
ATOM   2625  C   THR A 341      91.810  34.844 -10.664  1.00 54.17           C  
ATOM   2626  O   THR A 341      92.529  35.689 -11.202  1.00 51.99           O  
ATOM   2627  CB  THR A 341      90.297  33.492 -12.131  1.00 57.51           C  
ATOM   2628  OG1 THR A 341      89.996  32.157 -12.560  1.00 60.72           O  
ATOM   2629  CG2 THR A 341      90.449  34.372 -13.362  1.00 54.62           C  
ATOM   2630  N   LEU A 342      91.191  35.073  -9.513  1.00 52.08           N  
ATOM   2631  CA  LEU A 342      91.343  36.361  -8.849  1.00 51.22           C  
ATOM   2632  C   LEU A 342      92.822  36.683  -8.590  1.00 50.46           C  
ATOM   2633  O   LEU A 342      93.229  37.853  -8.601  1.00 50.34           O  
ATOM   2634  CB  LEU A 342      90.571  36.377  -7.529  1.00 49.90           C  
ATOM   2635  CG  LEU A 342      89.702  37.617  -7.263  1.00 52.37           C  
ATOM   2636  CD1 LEU A 342      89.386  37.683  -5.771  1.00 48.29           C  
ATOM   2637  CD2 LEU A 342      90.412  38.902  -7.702  1.00 45.32           C  
ATOM   2638  N   GLY A 343      93.622  35.644  -8.364  1.00 48.17           N  
ATOM   2639  CA  GLY A 343      95.039  35.845  -8.109  1.00 46.13           C  
ATOM   2640  C   GLY A 343      95.828  36.233  -9.343  1.00 44.74           C  
ATOM   2641  O   GLY A 343      96.962  36.685  -9.227  1.00 44.92           O  
ATOM   2642  N   CYS A 344      95.230  36.057 -10.520  1.00 46.71           N  
ATOM   2643  CA  CYS A 344      95.878  36.389 -11.793  1.00 50.75           C  
ATOM   2644  C   CYS A 344      95.416  37.751 -12.274  1.00 47.59           C  
ATOM   2645  O   CYS A 344      95.843  38.227 -13.325  1.00 47.57           O  
ATOM   2646  CB  CYS A 344      95.508  35.372 -12.880  1.00 53.11           C  
ATOM   2647  SG  CYS A 344      95.699  33.657 -12.416  1.00 70.35           S  
ATOM   2648  N   THR A 345      94.529  38.365 -11.509  1.00 45.18           N  
ATOM   2649  CA  THR A 345      93.991  39.661 -11.876  1.00 44.89           C  
ATOM   2650  C   THR A 345      95.068  40.716 -12.028  1.00 42.22           C  
ATOM   2651  O   THR A 345      95.875  40.929 -11.128  1.00 41.68           O  
ATOM   2652  CB  THR A 345      92.991  40.159 -10.828  1.00 46.02           C  
ATOM   2653  OG1 THR A 345      91.968  39.174 -10.640  1.00 49.52           O  
ATOM   2654  CG2 THR A 345      92.357  41.456 -11.281  1.00 47.03           C  
ATOM   2655  N   SER A 346      95.075  41.377 -13.176  1.00 41.32           N  
ATOM   2656  CA  SER A 346      96.036  42.434 -13.411  1.00 39.74           C  
ATOM   2657  C   SER A 346      95.283  43.771 -13.457  1.00 40.87           C  
ATOM   2658  O   SER A 346      95.865  44.826 -13.222  1.00 43.11           O  
ATOM   2659  CB  SER A 346      96.776  42.197 -14.723  1.00 40.13           C  
ATOM   2660  OG  SER A 346      95.916  42.356 -15.837  1.00 41.62           O  
ATOM   2661  N   VAL A 347      93.984  43.721 -13.749  1.00 40.57           N  
ATOM   2662  CA  VAL A 347      93.176  44.942 -13.816  1.00 41.24           C  
ATOM   2663  C   VAL A 347      91.825  44.811 -13.112  1.00 39.97           C  
ATOM   2664  O   VAL A 347      91.036  43.914 -13.421  1.00 40.50           O  
ATOM   2665  CB  VAL A 347      92.885  45.365 -15.273  1.00 40.91           C  
ATOM   2666  CG1 VAL A 347      92.232  46.734 -15.285  1.00 42.34           C  
ATOM   2667  CG2 VAL A 347      94.161  45.371 -16.089  1.00 43.48           C  
ATOM   2668  N   ILE A 348      91.560  45.710 -12.167  1.00 36.44           N  
ATOM   2669  CA  ILE A 348      90.289  45.704 -11.452  1.00 34.17           C  
ATOM   2670  C   ILE A 348      89.424  46.895 -11.868  1.00 32.67           C  
ATOM   2671  O   ILE A 348      89.732  48.044 -11.550  1.00 31.87           O  
ATOM   2672  CB  ILE A 348      90.497  45.769  -9.930  1.00 36.00           C  
ATOM   2673  CG1 ILE A 348      91.193  44.502  -9.442  1.00 35.18           C  
ATOM   2674  CG2 ILE A 348      89.155  45.912  -9.226  1.00 38.40           C  
ATOM   2675  CD1 ILE A 348      91.398  44.469  -7.943  1.00 37.80           C  
ATOM   2676  N   CYS A 349      88.351  46.630 -12.600  1.00 30.67           N  
ATOM   2677  CA  CYS A 349      87.455  47.704 -13.003  1.00 31.36           C  
ATOM   2678  C   CYS A 349      86.482  47.909 -11.857  1.00 31.61           C  
ATOM   2679  O   CYS A 349      86.064  46.943 -11.210  1.00 31.63           O  
ATOM   2680  CB  CYS A 349      86.696  47.325 -14.275  1.00 31.49           C  
ATOM   2681  SG  CYS A 349      87.723  47.354 -15.744  1.00 34.69           S  
ATOM   2682  N   SER A 350      86.117  49.157 -11.592  1.00 29.26           N  
ATOM   2683  CA  SER A 350      85.204  49.384 -10.489  1.00 29.11           C  
ATOM   2684  C   SER A 350      84.195  50.502 -10.616  1.00 25.76           C  
ATOM   2685  O   SER A 350      84.503  51.618 -11.048  1.00 24.91           O  
ATOM   2686  CB  SER A 350      85.990  49.588  -9.183  1.00 28.75           C  
ATOM   2687  OG  SER A 350      85.112  49.851  -8.097  1.00 25.80           O  
ATOM   2688  N   ASP A 351      82.978  50.158 -10.217  1.00 25.42           N  
ATOM   2689  CA  ASP A 351      81.865  51.084 -10.171  1.00 26.20           C  
ATOM   2690  C   ASP A 351      82.249  52.051  -9.042  1.00 27.75           C  
ATOM   2691  O   ASP A 351      83.082  51.733  -8.187  1.00 26.00           O  
ATOM   2692  CB  ASP A 351      80.601  50.324  -9.793  1.00 22.14           C  
ATOM   2693  CG  ASP A 351      79.429  51.233  -9.553  1.00 26.17           C  
ATOM   2694  OD1 ASP A 351      78.789  51.099  -8.484  1.00 22.38           O  
ATOM   2695  OD2 ASP A 351      79.154  52.064 -10.437  1.00 22.80           O  
ATOM   2696  N   LYS A 352      81.662  53.236  -9.038  1.00 26.82           N  
ATOM   2697  CA  LYS A 352      81.971  54.180  -7.977  1.00 27.52           C  
ATOM   2698  C   LYS A 352      80.884  54.173  -6.901  1.00 28.51           C  
ATOM   2699  O   LYS A 352      81.075  53.612  -5.821  1.00 29.51           O  
ATOM   2700  CB  LYS A 352      82.134  55.588  -8.549  1.00 24.63           C  
ATOM   2701  CG  LYS A 352      82.161  56.691  -7.498  1.00 25.85           C  
ATOM   2702  CD  LYS A 352      82.533  58.011  -8.149  1.00 25.24           C  
ATOM   2703  CE  LYS A 352      81.564  59.113  -7.758  1.00 30.59           C  
ATOM   2704  NZ  LYS A 352      80.154  58.811  -8.092  1.00 23.10           N  
ATOM   2705  N   THR A 353      79.743  54.779  -7.215  1.00 28.06           N  
ATOM   2706  CA  THR A 353      78.635  54.892  -6.272  1.00 28.15           C  
ATOM   2707  C   THR A 353      78.143  53.588  -5.645  1.00 28.82           C  
ATOM   2708  O   THR A 353      77.662  52.683  -6.331  1.00 25.88           O  
ATOM   2709  CB  THR A 353      77.441  55.606  -6.924  1.00 27.69           C  
ATOM   2710  OG1 THR A 353      77.879  56.861  -7.460  1.00 31.94           O  
ATOM   2711  CG2 THR A 353      76.351  55.868  -5.892  1.00 28.41           C  
ATOM   2712  N   GLY A 354      78.268  53.515  -4.323  1.00 28.77           N  
ATOM   2713  CA  GLY A 354      77.824  52.346  -3.583  1.00 31.97           C  
ATOM   2714  C   GLY A 354      78.866  51.247  -3.510  1.00 33.85           C  
ATOM   2715  O   GLY A 354      78.730  50.290  -2.745  1.00 35.07           O  
ATOM   2716  N   THR A 355      79.908  51.392  -4.318  1.00 33.80           N  
ATOM   2717  CA  THR A 355      80.987  50.419  -4.378  1.00 33.45           C  
ATOM   2718  C   THR A 355      82.215  51.098  -3.786  1.00 33.91           C  
ATOM   2719  O   THR A 355      82.656  50.761  -2.690  1.00 35.05           O  
ATOM   2720  CB  THR A 355      81.248  49.998  -5.842  1.00 33.05           C  
ATOM   2721  OG1 THR A 355      80.027  49.497  -6.416  1.00 26.34           O  
ATOM   2722  CG2 THR A 355      82.307  48.912  -5.914  1.00 34.04           C  
ATOM   2723  N   LEU A 356      82.756  52.066  -4.510  1.00 33.11           N  
ATOM   2724  CA  LEU A 356      83.901  52.824  -4.032  1.00 31.76           C  
ATOM   2725  C   LEU A 356      83.417  53.782  -2.941  1.00 31.68           C  
ATOM   2726  O   LEU A 356      84.142  54.086  -1.995  1.00 34.92           O  
ATOM   2727  CB  LEU A 356      84.509  53.612  -5.193  1.00 30.28           C  
ATOM   2728  CG  LEU A 356      85.802  53.086  -5.826  1.00 35.83           C  
ATOM   2729  CD1 LEU A 356      85.908  51.581  -5.677  1.00 33.07           C  
ATOM   2730  CD2 LEU A 356      85.851  53.509  -7.283  1.00 30.31           C  
ATOM   2731  N   THR A 357      82.179  54.250  -3.084  1.00 29.08           N  
ATOM   2732  CA  THR A 357      81.579  55.178  -2.126  1.00 27.89           C  
ATOM   2733  C   THR A 357      80.465  54.514  -1.328  1.00 27.99           C  
ATOM   2734  O   THR A 357      80.084  53.375  -1.594  1.00 30.02           O  
ATOM   2735  CB  THR A 357      80.964  56.404  -2.819  1.00 23.34           C  
ATOM   2736  OG1 THR A 357      80.012  55.968  -3.802  1.00 23.10           O  
ATOM   2737  CG2 THR A 357      82.037  57.242  -3.473  1.00 17.10           C  
ATOM   2738  N   THR A 358      79.927  55.252  -0.368  1.00 27.74           N  
ATOM   2739  CA  THR A 358      78.854  54.744   0.488  1.00 31.79           C  
ATOM   2740  C   THR A 358      77.472  54.923  -0.128  1.00 31.56           C  
ATOM   2741  O   THR A 358      76.503  54.327   0.337  1.00 31.33           O  
ATOM   2742  CB  THR A 358      78.813  55.485   1.826  1.00 30.60           C  
ATOM   2743  OG1 THR A 358      78.534  56.868   1.576  1.00 32.94           O  
ATOM   2744  CG2 THR A 358      80.141  55.361   2.557  1.00 29.77           C  
ATOM   2745  N   ASN A 359      77.387  55.754  -1.162  1.00 33.30           N  
ATOM   2746  CA  ASN A 359      76.113  56.041  -1.814  1.00 32.30           C  
ATOM   2747  C   ASN A 359      75.173  56.655  -0.773  1.00 32.74           C  
ATOM   2748  O   ASN A 359      73.982  56.336  -0.709  1.00 30.49           O  
ATOM   2749  CB  ASN A 359      75.475  54.776  -2.395  1.00 31.85           C  
ATOM   2750  CG  ASN A 359      74.162  55.068  -3.113  1.00 34.78           C  
ATOM   2751  OD1 ASN A 359      73.274  54.214  -3.195  1.00 39.05           O  
ATOM   2752  ND2 ASN A 359      74.041  56.277  -3.645  1.00 28.43           N  
ATOM   2753  N   GLN A 360      75.733  57.532   0.049  1.00 31.23           N  
ATOM   2754  CA  GLN A 360      74.965  58.218   1.068  1.00 32.91           C  
ATOM   2755  C   GLN A 360      75.390  59.676   1.120  1.00 31.72           C  
ATOM   2756  O   GLN A 360      76.423  60.003   1.704  1.00 30.51           O  
ATOM   2757  CB  GLN A 360      75.183  57.551   2.424  1.00 36.95           C  
ATOM   2758  CG  GLN A 360      74.360  56.291   2.613  1.00 41.33           C  
ATOM   2759  CD  GLN A 360      74.659  55.603   3.926  1.00 46.54           C  
ATOM   2760  OE1 GLN A 360      73.773  55.761   4.905  1.00 43.44           O  
ATOM   2761  NE2 GLN A 360      75.688  54.945   4.063  1.00 52.51           N  
ATOM   2762  N   MET A 361      74.610  60.546   0.485  1.00 29.14           N  
ATOM   2763  CA  MET A 361      74.913  61.972   0.467  1.00 30.19           C  
ATOM   2764  C   MET A 361      75.183  62.510   1.868  1.00 31.12           C  
ATOM   2765  O   MET A 361      74.370  62.326   2.776  1.00 26.93           O  
ATOM   2766  CB  MET A 361      73.753  62.758  -0.145  1.00 31.36           C  
ATOM   2767  CG  MET A 361      73.853  62.930  -1.639  1.00 39.45           C  
ATOM   2768  SD  MET A 361      75.392  63.729  -2.174  1.00 39.73           S  
ATOM   2769  CE  MET A 361      75.616  62.881  -3.729  1.00 38.86           C  
ATOM   2770  N   SER A 362      76.320  63.187   2.022  1.00 31.12           N  
ATOM   2771  CA  SER A 362      76.728  63.754   3.304  1.00 29.65           C  
ATOM   2772  C   SER A 362      77.205  65.195   3.166  1.00 29.22           C  
ATOM   2773  O   SER A 362      78.020  65.500   2.296  1.00 29.82           O  
ATOM   2774  CB  SER A 362      77.879  62.936   3.900  1.00 30.62           C  
ATOM   2775  OG  SER A 362      77.612  61.546   3.859  1.00 32.58           O  
ATOM   2776  N   VAL A 363      76.693  66.086   4.008  1.00 28.17           N  
ATOM   2777  CA  VAL A 363      77.158  67.471   3.990  1.00 26.40           C  
ATOM   2778  C   VAL A 363      78.499  67.435   4.745  1.00 27.92           C  
ATOM   2779  O   VAL A 363      78.550  67.022   5.909  1.00 24.63           O  
ATOM   2780  CB  VAL A 363      76.201  68.421   4.757  1.00 26.38           C  
ATOM   2781  CG1 VAL A 363      76.855  69.792   4.918  1.00 19.83           C  
ATOM   2782  CG2 VAL A 363      74.876  68.553   4.014  1.00 22.44           C  
ATOM   2783  N   CYS A 364      79.583  67.852   4.099  1.00 26.39           N  
ATOM   2784  CA  CYS A 364      80.868  67.819   4.786  1.00 29.12           C  
ATOM   2785  C   CYS A 364      81.439  69.199   5.064  1.00 27.85           C  
ATOM   2786  O   CYS A 364      82.388  69.340   5.823  1.00 30.02           O  
ATOM   2787  CB  CYS A 364      81.872  66.962   4.002  1.00 30.78           C  
ATOM   2788  SG  CYS A 364      82.252  67.560   2.359  1.00 40.54           S  
ATOM   2789  N   LYS A 365      80.830  70.223   4.480  1.00 30.36           N  
ATOM   2790  CA  LYS A 365      81.277  71.600   4.678  1.00 32.68           C  
ATOM   2791  C   LYS A 365      80.105  72.582   4.635  1.00 35.00           C  
ATOM   2792  O   LYS A 365      79.139  72.377   3.896  1.00 35.25           O  
ATOM   2793  CB  LYS A 365      82.273  72.003   3.590  1.00 33.92           C  
ATOM   2794  CG  LYS A 365      83.551  71.179   3.534  1.00 37.81           C  
ATOM   2795  CD  LYS A 365      84.601  71.922   2.718  1.00 41.41           C  
ATOM   2796  CE  LYS A 365      85.977  71.283   2.855  1.00 45.32           C  
ATOM   2797  NZ  LYS A 365      87.039  72.113   2.202  1.00 48.90           N  
ATOM   2798  N   MET A 366      80.197  73.647   5.426  1.00 33.91           N  
ATOM   2799  CA  MET A 366      79.167  74.680   5.426  1.00 34.03           C  
ATOM   2800  C   MET A 366      79.789  75.985   5.901  1.00 32.12           C  
ATOM   2801  O   MET A 366      80.878  75.986   6.467  1.00 33.78           O  
ATOM   2802  CB  MET A 366      77.998  74.287   6.353  1.00 29.29           C  
ATOM   2803  CG  MET A 366      78.325  74.315   7.834  1.00 26.00           C  
ATOM   2804  SD  MET A 366      77.040  73.552   8.871  1.00 32.21           S  
ATOM   2805  CE  MET A 366      77.986  73.108  10.304  1.00 32.30           C  
ATOM   2806  N   PHE A 367      79.127  77.102   5.632  1.00 30.66           N  
ATOM   2807  CA  PHE A 367      79.622  78.378   6.119  1.00 30.38           C  
ATOM   2808  C   PHE A 367      78.531  79.426   6.236  1.00 30.07           C  
ATOM   2809  O   PHE A 367      77.480  79.326   5.610  1.00 27.66           O  
ATOM   2810  CB  PHE A 367      80.787  78.920   5.260  1.00 28.29           C  
ATOM   2811  CG  PHE A 367      80.370  79.574   3.953  1.00 22.40           C  
ATOM   2812  CD1 PHE A 367      80.686  78.968   2.729  1.00 25.49           C  
ATOM   2813  CD2 PHE A 367      79.748  80.807   3.934  1.00 23.73           C  
ATOM   2814  CE1 PHE A 367      80.391  79.590   1.506  1.00 22.75           C  
ATOM   2815  CE2 PHE A 367      79.446  81.443   2.714  1.00 26.13           C  
ATOM   2816  CZ  PHE A 367      79.773  80.829   1.495  1.00 24.78           C  
ATOM   2817  N   ILE A 368      78.805  80.410   7.085  1.00 30.98           N  
ATOM   2818  CA  ILE A 368      77.916  81.535   7.332  1.00 30.43           C  
ATOM   2819  C   ILE A 368      78.850  82.731   7.359  1.00 31.16           C  
ATOM   2820  O   ILE A 368      80.076  82.573   7.335  1.00 30.97           O  
ATOM   2821  CB  ILE A 368      77.211  81.442   8.715  1.00 27.38           C  
ATOM   2822  CG1 ILE A 368      78.262  81.381   9.827  1.00 28.33           C  
ATOM   2823  CG2 ILE A 368      76.280  80.243   8.752  1.00 24.72           C  
ATOM   2824  CD1 ILE A 368      77.692  81.237  11.232  1.00 25.97           C  
ATOM   2825  N   ILE A 369      78.272  83.923   7.412  1.00 31.04           N  
ATOM   2826  CA  ILE A 369      79.049  85.145   7.452  1.00 31.53           C  
ATOM   2827  C   ILE A 369      79.652  85.323   8.837  1.00 35.37           C  
ATOM   2828  O   ILE A 369      79.016  85.018   9.849  1.00 34.88           O  
ATOM   2829  CB  ILE A 369      78.166  86.371   7.154  1.00 32.40           C  
ATOM   2830  CG1 ILE A 369      77.504  86.215   5.784  1.00 30.77           C  
ATOM   2831  CG2 ILE A 369      78.999  87.645   7.235  1.00 29.31           C  
ATOM   2832  CD1 ILE A 369      78.476  85.989   4.655  1.00 33.03           C  
ATOM   2833  N   ASP A 370      80.889  85.801   8.885  1.00 37.58           N  
ATOM   2834  CA  ASP A 370      81.532  86.046  10.165  1.00 40.64           C  
ATOM   2835  C   ASP A 370      81.475  87.549  10.453  1.00 40.27           C  
ATOM   2836  O   ASP A 370      80.872  87.975  11.434  1.00 41.98           O  
ATOM   2837  CB  ASP A 370      82.987  85.597  10.144  1.00 43.76           C  
ATOM   2838  CG  ASP A 370      83.657  85.760  11.494  1.00 48.64           C  
ATOM   2839  OD1 ASP A 370      84.907  85.796  11.541  1.00 53.55           O  
ATOM   2840  OD2 ASP A 370      82.932  85.845  12.507  1.00 49.72           O  
ATOM   2841  N   LYS A 371      82.104  88.345   9.591  1.00 39.67           N  
ATOM   2842  CA  LYS A 371      82.130  89.798   9.768  1.00 41.02           C  
ATOM   2843  C   LYS A 371      81.980  90.533   8.446  1.00 41.04           C  
ATOM   2844  O   LYS A 371      82.327  90.012   7.382  1.00 40.57           O  
ATOM   2845  CB  LYS A 371      83.448  90.239  10.421  1.00 41.35           C  
ATOM   2846  CG  LYS A 371      83.765  89.530  11.726  1.00 47.59           C  
ATOM   2847  CD  LYS A 371      85.220  89.744  12.160  1.00 51.10           C  
ATOM   2848  CE  LYS A 371      85.567  88.818  13.329  1.00 55.31           C  
ATOM   2849  NZ  LYS A 371      87.004  88.826  13.716  1.00 56.46           N  
ATOM   2850  N   VAL A 372      81.453  91.749   8.523  1.00 41.42           N  
ATOM   2851  CA  VAL A 372      81.286  92.594   7.348  1.00 40.31           C  
ATOM   2852  C   VAL A 372      81.737  94.007   7.712  1.00 43.71           C  
ATOM   2853  O   VAL A 372      81.258  94.598   8.685  1.00 42.08           O  
ATOM   2854  CB  VAL A 372      79.819  92.630   6.871  1.00 37.25           C  
ATOM   2855  CG1 VAL A 372      79.699  93.524   5.644  1.00 30.34           C  
ATOM   2856  CG2 VAL A 372      79.354  91.221   6.541  1.00 34.23           C  
ATOM   2857  N   ASP A 373      82.672  94.535   6.932  1.00 47.30           N  
ATOM   2858  CA  ASP A 373      83.209  95.867   7.172  1.00 50.01           C  
ATOM   2859  C   ASP A 373      83.663  96.471   5.850  1.00 50.41           C  
ATOM   2860  O   ASP A 373      84.810  96.291   5.440  1.00 49.19           O  
ATOM   2861  CB  ASP A 373      84.403  95.781   8.120  1.00 53.56           C  
ATOM   2862  CG  ASP A 373      84.781  97.122   8.700  1.00 57.67           C  
ATOM   2863  OD1 ASP A 373      84.635  98.142   7.986  1.00 60.48           O  
ATOM   2864  OD2 ASP A 373      85.233  97.149   9.866  1.00 60.15           O  
ATOM   2865  N   GLY A 374      82.761  97.184   5.187  1.00 51.35           N  
ATOM   2866  CA  GLY A 374      83.097  97.796   3.916  1.00 51.99           C  
ATOM   2867  C   GLY A 374      83.543  96.747   2.921  1.00 53.52           C  
ATOM   2868  O   GLY A 374      82.761  95.871   2.550  1.00 54.50           O  
ATOM   2869  N   ASP A 375      84.802  96.828   2.496  1.00 53.27           N  
ATOM   2870  CA  ASP A 375      85.345  95.875   1.538  1.00 52.02           C  
ATOM   2871  C   ASP A 375      85.698  94.542   2.177  1.00 49.18           C  
ATOM   2872  O   ASP A 375      85.853  93.545   1.484  1.00 51.76           O  
ATOM   2873  CB  ASP A 375      86.588  96.448   0.859  1.00 56.79           C  
ATOM   2874  CG  ASP A 375      86.263  97.594  -0.073  1.00 62.61           C  
ATOM   2875  OD1 ASP A 375      87.212  98.192  -0.625  1.00 63.90           O  
ATOM   2876  OD2 ASP A 375      85.059  97.893  -0.252  1.00 63.84           O  
ATOM   2877  N   PHE A 376      85.822  94.519   3.497  1.00 45.01           N  
ATOM   2878  CA  PHE A 376      86.167  93.283   4.187  1.00 43.29           C  
ATOM   2879  C   PHE A 376      84.942  92.434   4.543  1.00 42.49           C  
ATOM   2880  O   PHE A 376      83.951  92.941   5.071  1.00 42.13           O  
ATOM   2881  CB  PHE A 376      86.949  93.594   5.458  1.00 37.28           C  
ATOM   2882  CG  PHE A 376      87.328  92.376   6.248  1.00 37.76           C  
ATOM   2883  CD1 PHE A 376      88.291  91.486   5.775  1.00 36.70           C  
ATOM   2884  CD2 PHE A 376      86.726  92.117   7.480  1.00 37.08           C  
ATOM   2885  CE1 PHE A 376      88.657  90.350   6.526  1.00 35.21           C  
ATOM   2886  CE2 PHE A 376      87.076  90.988   8.240  1.00 36.33           C  
ATOM   2887  CZ  PHE A 376      88.049  90.100   7.758  1.00 36.19           C  
ATOM   2888  N   CYS A 377      85.028  91.142   4.235  1.00 40.60           N  
ATOM   2889  CA  CYS A 377      83.971  90.179   4.527  1.00 38.94           C  
ATOM   2890  C   CYS A 377      84.616  88.830   4.834  1.00 38.60           C  
ATOM   2891  O   CYS A 377      85.224  88.219   3.958  1.00 38.51           O  
ATOM   2892  CB  CYS A 377      83.012  90.011   3.337  1.00 38.37           C  
ATOM   2893  SG  CYS A 377      81.731  88.726   3.626  1.00 38.86           S  
ATOM   2894  N   SER A 378      84.482  88.372   6.075  1.00 36.53           N  
ATOM   2895  CA  SER A 378      85.057  87.098   6.490  1.00 35.48           C  
ATOM   2896  C   SER A 378      83.934  86.082   6.705  1.00 34.63           C  
ATOM   2897  O   SER A 378      82.792  86.462   6.932  1.00 32.47           O  
ATOM   2898  CB  SER A 378      85.844  87.268   7.791  1.00 37.03           C  
ATOM   2899  OG  SER A 378      84.970  87.533   8.879  1.00 38.91           O  
ATOM   2900  N   LEU A 379      84.275  84.797   6.652  1.00 32.74           N  
ATOM   2901  CA  LEU A 379      83.294  83.730   6.811  1.00 32.41           C  
ATOM   2902  C   LEU A 379      83.649  82.773   7.940  1.00 32.20           C  
ATOM   2903  O   LEU A 379      84.800  82.651   8.320  1.00 34.30           O  
ATOM   2904  CB  LEU A 379      83.195  82.910   5.522  1.00 27.28           C  
ATOM   2905  CG  LEU A 379      82.988  83.670   4.206  1.00 31.10           C  
ATOM   2906  CD1 LEU A 379      83.247  82.722   3.032  1.00 30.23           C  
ATOM   2907  CD2 LEU A 379      81.568  84.253   4.147  1.00 25.41           C  
ATOM   2908  N   ASN A 380      82.645  82.095   8.476  1.00 33.69           N  
ATOM   2909  CA  ASN A 380      82.878  81.092   9.501  1.00 34.89           C  
ATOM   2910  C   ASN A 380      82.631  79.750   8.802  1.00 33.11           C  
ATOM   2911  O   ASN A 380      81.490  79.361   8.591  1.00 34.66           O  
ATOM   2912  CB  ASN A 380      81.904  81.263  10.669  1.00 38.08           C  
ATOM   2913  CG  ASN A 380      82.456  82.148  11.770  1.00 40.59           C  
ATOM   2914  OD1 ASN A 380      83.776  82.277  11.828  1.00 41.74           O  
ATOM   2915  ND2 ASN A 380      81.702  82.701  12.566  1.00 42.20           N  
ATOM   2916  N   GLU A 381      83.702  79.058   8.424  1.00 31.56           N  
ATOM   2917  CA  GLU A 381      83.577  77.776   7.741  1.00 33.56           C  
ATOM   2918  C   GLU A 381      83.754  76.616   8.708  1.00 35.26           C  
ATOM   2919  O   GLU A 381      84.569  76.674   9.634  1.00 41.96           O  
ATOM   2920  CB  GLU A 381      84.604  77.688   6.619  1.00 34.42           C  
ATOM   2921  CG  GLU A 381      84.556  78.871   5.663  1.00 38.25           C  
ATOM   2922  CD  GLU A 381      85.673  78.827   4.643  1.00 44.44           C  
ATOM   2923  OE1 GLU A 381      86.377  77.792   4.582  1.00 49.09           O  
ATOM   2924  OE2 GLU A 381      85.840  79.820   3.902  1.00 46.63           O  
ATOM   2925  N   PHE A 382      82.985  75.559   8.499  1.00 31.55           N  
ATOM   2926  CA  PHE A 382      83.052  74.388   9.356  1.00 30.46           C  
ATOM   2927  C   PHE A 382      83.104  73.143   8.484  1.00 30.10           C  
ATOM   2928  O   PHE A 382      82.674  73.177   7.330  1.00 31.28           O  
ATOM   2929  CB  PHE A 382      81.797  74.294  10.244  1.00 29.61           C  
ATOM   2930  CG  PHE A 382      81.460  75.560  10.974  1.00 31.13           C  
ATOM   2931  CD1 PHE A 382      80.811  76.602  10.327  1.00 30.79           C  
ATOM   2932  CD2 PHE A 382      81.800  75.710  12.317  1.00 30.02           C  
ATOM   2933  CE1 PHE A 382      80.503  77.780  11.007  1.00 32.33           C  
ATOM   2934  CE2 PHE A 382      81.497  76.876  13.001  1.00 30.76           C  
ATOM   2935  CZ  PHE A 382      80.847  77.916  12.344  1.00 31.42           C  
ATOM   2936  N   SER A 383      83.630  72.050   9.025  1.00 26.75           N  
ATOM   2937  CA  SER A 383      83.648  70.792   8.284  1.00 31.28           C  
ATOM   2938  C   SER A 383      82.781  69.869   9.131  1.00 28.47           C  
ATOM   2939  O   SER A 383      82.572  70.131  10.312  1.00 30.85           O  
ATOM   2940  CB  SER A 383      85.072  70.236   8.139  1.00 27.59           C  
ATOM   2941  OG  SER A 383      85.621  69.916   9.395  1.00 36.08           O  
ATOM   2942  N   ILE A 384      82.242  68.817   8.528  1.00 29.18           N  
ATOM   2943  CA  ILE A 384      81.375  67.892   9.254  1.00 29.29           C  
ATOM   2944  C   ILE A 384      81.875  66.485   8.971  1.00 30.81           C  
ATOM   2945  O   ILE A 384      82.209  66.178   7.839  1.00 33.82           O  
ATOM   2946  CB  ILE A 384      79.915  67.958   8.766  1.00 32.03           C  
ATOM   2947  CG1 ILE A 384      79.489  69.406   8.489  1.00 27.58           C  
ATOM   2948  CG2 ILE A 384      79.016  67.278   9.781  1.00 25.40           C  
ATOM   2949  CD1 ILE A 384      79.382  70.244   9.705  1.00 35.54           C  
ATOM   2950  N   THR A 385      81.906  65.633   9.991  1.00 31.06           N  
ATOM   2951  CA  THR A 385      82.381  64.266   9.822  1.00 33.05           C  
ATOM   2952  C   THR A 385      81.235  63.278   9.673  1.00 31.49           C  
ATOM   2953  O   THR A 385      80.096  63.584  10.022  1.00 33.75           O  
ATOM   2954  CB  THR A 385      83.263  63.835  11.025  1.00 34.76           C  
ATOM   2955  OG1 THR A 385      82.592  64.158  12.258  1.00 36.11           O  
ATOM   2956  CG2 THR A 385      84.603  64.547  10.974  1.00 32.72           C  
ATOM   2957  N   GLY A 386      81.551  62.090   9.167  1.00 32.91           N  
ATOM   2958  CA  GLY A 386      80.550  61.059   8.966  1.00 34.11           C  
ATOM   2959  C   GLY A 386      80.290  60.862   7.485  1.00 37.74           C  
ATOM   2960  O   GLY A 386      80.248  61.830   6.725  1.00 41.36           O  
ATOM   2961  N   SER A 387      80.108  59.618   7.064  1.00 37.59           N  
ATOM   2962  CA  SER A 387      79.864  59.343   5.661  1.00 37.16           C  
ATOM   2963  C   SER A 387      78.536  58.648   5.431  1.00 37.62           C  
ATOM   2964  O   SER A 387      78.283  58.161   4.333  1.00 36.85           O  
ATOM   2965  CB  SER A 387      80.993  58.487   5.098  1.00 38.69           C  
ATOM   2966  OG  SER A 387      82.200  59.228   5.048  1.00 44.38           O  
ATOM   2967  N   THR A 388      77.687  58.602   6.457  1.00 36.79           N  
ATOM   2968  CA  THR A 388      76.391  57.941   6.316  1.00 37.69           C  
ATOM   2969  C   THR A 388      75.221  58.793   6.807  1.00 37.29           C  
ATOM   2970  O   THR A 388      75.403  59.887   7.348  1.00 33.66           O  
ATOM   2971  CB  THR A 388      76.362  56.600   7.078  1.00 39.16           C  
ATOM   2972  OG1 THR A 388      76.316  56.852   8.487  1.00 42.40           O  
ATOM   2973  CG2 THR A 388      77.614  55.785   6.764  1.00 38.45           C  
ATOM   2974  N   TYR A 389      74.014  58.275   6.608  1.00 36.28           N  
ATOM   2975  CA  TYR A 389      72.808  58.972   7.026  1.00 37.33           C  
ATOM   2976  C   TYR A 389      72.644  58.919   8.539  1.00 39.55           C  
ATOM   2977  O   TYR A 389      71.855  59.667   9.117  1.00 39.15           O  
ATOM   2978  CB  TYR A 389      71.579  58.374   6.326  1.00 34.45           C  
ATOM   2979  CG  TYR A 389      71.548  58.675   4.843  1.00 31.10           C  
ATOM   2980  CD1 TYR A 389      71.777  59.971   4.371  1.00 28.08           C  
ATOM   2981  CD2 TYR A 389      71.326  57.668   3.915  1.00 30.63           C  
ATOM   2982  CE1 TYR A 389      71.795  60.252   3.008  1.00 29.54           C  
ATOM   2983  CE2 TYR A 389      71.337  57.936   2.541  1.00 31.92           C  
ATOM   2984  CZ  TYR A 389      71.575  59.231   2.099  1.00 32.27           C  
ATOM   2985  OH  TYR A 389      71.598  59.505   0.747  1.00 31.58           O  
ATOM   2986  N   ALA A 390      73.404  58.040   9.180  1.00 41.59           N  
ATOM   2987  CA  ALA A 390      73.344  57.919  10.630  1.00 43.50           C  
ATOM   2988  C   ALA A 390      73.669  59.276  11.256  1.00 43.64           C  
ATOM   2989  O   ALA A 390      74.546  59.991  10.775  1.00 44.64           O  
ATOM   2990  CB  ALA A 390      74.339  56.862  11.107  1.00 42.69           C  
ATOM   2991  N   PRO A 391      72.951  59.658  12.326  1.00 45.62           N  
ATOM   2992  CA  PRO A 391      73.216  60.948  12.974  1.00 45.74           C  
ATOM   2993  C   PRO A 391      74.466  60.886  13.843  1.00 45.46           C  
ATOM   2994  O   PRO A 391      74.468  61.340  14.987  1.00 46.99           O  
ATOM   2995  CB  PRO A 391      71.946  61.193  13.785  1.00 42.96           C  
ATOM   2996  CG  PRO A 391      71.525  59.820  14.166  1.00 45.46           C  
ATOM   2997  CD  PRO A 391      71.743  59.026  12.890  1.00 46.44           C  
ATOM   2998  N   GLU A 392      75.530  60.323  13.283  1.00 45.58           N  
ATOM   2999  CA  GLU A 392      76.794  60.173  13.994  1.00 46.07           C  
ATOM   3000  C   GLU A 392      77.880  60.983  13.296  1.00 44.36           C  
ATOM   3001  O   GLU A 392      78.171  60.765  12.122  1.00 44.95           O  
ATOM   3002  CB  GLU A 392      77.178  58.692  14.045  1.00 48.09           C  
ATOM   3003  CG  GLU A 392      76.055  57.797  14.579  1.00 54.24           C  
ATOM   3004  CD  GLU A 392      76.315  56.314  14.361  1.00 59.17           C  
ATOM   3005  OE1 GLU A 392      75.381  55.506  14.581  1.00 62.59           O  
ATOM   3006  OE2 GLU A 392      77.447  55.959  13.973  1.00 60.28           O  
ATOM   3007  N   GLY A 393      78.474  61.916  14.031  1.00 42.10           N  
ATOM   3008  CA  GLY A 393      79.510  62.763  13.472  1.00 42.84           C  
ATOM   3009  C   GLY A 393      79.585  64.074  14.232  1.00 43.18           C  
ATOM   3010  O   GLY A 393      78.699  64.392  15.025  1.00 42.67           O  
ATOM   3011  N   GLU A 394      80.635  64.850  13.992  1.00 43.44           N  
ATOM   3012  CA  GLU A 394      80.782  66.119  14.697  1.00 43.21           C  
ATOM   3013  C   GLU A 394      80.947  67.293  13.738  1.00 41.19           C  
ATOM   3014  O   GLU A 394      81.230  67.108  12.555  1.00 39.95           O  
ATOM   3015  CB  GLU A 394      82.011  66.079  15.601  1.00 44.65           C  
ATOM   3016  CG  GLU A 394      82.327  64.728  16.197  1.00 49.00           C  
ATOM   3017  CD  GLU A 394      83.647  64.739  16.932  1.00 52.20           C  
ATOM   3018  OE1 GLU A 394      83.745  65.471  17.937  1.00 54.33           O  
ATOM   3019  OE2 GLU A 394      84.585  64.028  16.501  1.00 53.60           O  
ATOM   3020  N   VAL A 395      80.756  68.499  14.264  1.00 38.95           N  
ATOM   3021  CA  VAL A 395      80.944  69.709  13.480  1.00 37.75           C  
ATOM   3022  C   VAL A 395      82.283  70.261  13.957  1.00 39.80           C  
ATOM   3023  O   VAL A 395      82.471  70.520  15.152  1.00 36.86           O  
ATOM   3024  CB  VAL A 395      79.857  70.766  13.749  1.00 35.19           C  
ATOM   3025  CG1 VAL A 395      80.135  72.005  12.904  1.00 33.54           C  
ATOM   3026  CG2 VAL A 395      78.491  70.206  13.433  1.00 30.50           C  
ATOM   3027  N   LEU A 396      83.217  70.430  13.031  1.00 39.55           N  
ATOM   3028  CA  LEU A 396      84.523  70.929  13.401  1.00 41.20           C  
ATOM   3029  C   LEU A 396      84.846  72.286  12.807  1.00 44.84           C  
ATOM   3030  O   LEU A 396      84.269  72.707  11.806  1.00 44.84           O  
ATOM   3031  CB  LEU A 396      85.609  69.936  12.983  1.00 38.40           C  
ATOM   3032  CG  LEU A 396      85.448  68.461  13.371  1.00 39.90           C  
ATOM   3033  CD1 LEU A 396      86.717  67.743  12.953  1.00 38.66           C  
ATOM   3034  CD2 LEU A 396      85.197  68.277  14.872  1.00 36.71           C  
ATOM   3035  N   LYS A 397      85.778  72.964  13.462  1.00 48.75           N  
ATOM   3036  CA  LYS A 397      86.273  74.260  13.040  1.00 51.59           C  
ATOM   3037  C   LYS A 397      87.767  74.203  13.363  1.00 53.47           C  
ATOM   3038  O   LYS A 397      88.146  74.071  14.529  1.00 54.67           O  
ATOM   3039  CB  LYS A 397      85.587  75.382  13.816  1.00 50.03           C  
ATOM   3040  CG  LYS A 397      85.978  76.750  13.313  1.00 51.60           C  
ATOM   3041  CD  LYS A 397      84.971  77.803  13.695  1.00 52.27           C  
ATOM   3042  CE  LYS A 397      85.322  79.122  13.037  1.00 55.42           C  
ATOM   3043  NZ  LYS A 397      84.281  80.152  13.292  1.00 62.92           N  
ATOM   3044  N   ASN A 398      88.599  74.273  12.324  1.00 53.06           N  
ATOM   3045  CA  ASN A 398      90.050  74.179  12.469  1.00 55.73           C  
ATOM   3046  C   ASN A 398      90.361  72.792  13.023  1.00 56.26           C  
ATOM   3047  O   ASN A 398      91.224  72.631  13.884  1.00 58.22           O  
ATOM   3048  CB  ASN A 398      90.595  75.259  13.419  1.00 55.63           C  
ATOM   3049  CG  ASN A 398      90.124  76.652  13.047  1.00 56.58           C  
ATOM   3050  OD1 ASN A 398      90.343  77.117  11.927  1.00 56.09           O  
ATOM   3051  ND2 ASN A 398      89.468  77.324  13.987  1.00 56.86           N  
ATOM   3052  N   ASP A 399      89.622  71.800  12.531  1.00 57.80           N  
ATOM   3053  CA  ASP A 399      89.790  70.402  12.926  1.00 57.24           C  
ATOM   3054  C   ASP A 399      89.554  70.189  14.423  1.00 56.23           C  
ATOM   3055  O   ASP A 399      90.035  69.217  15.006  1.00 55.39           O  
ATOM   3056  CB  ASP A 399      91.194  69.917  12.521  1.00 60.93           C  
ATOM   3057  CG  ASP A 399      91.290  68.393  12.387  1.00 65.64           C  
ATOM   3058  OD1 ASP A 399      90.391  67.783  11.764  1.00 67.96           O  
ATOM   3059  OD2 ASP A 399      92.280  67.811  12.889  1.00 68.47           O  
ATOM   3060  N   LYS A 400      88.806  71.100  15.039  1.00 54.48           N  
ATOM   3061  CA  LYS A 400      88.491  70.996  16.463  1.00 54.95           C  
ATOM   3062  C   LYS A 400      86.983  71.103  16.710  1.00 54.06           C  
ATOM   3063  O   LYS A 400      86.308  71.952  16.129  1.00 54.77           O  
ATOM   3064  CB  LYS A 400      89.223  72.089  17.251  1.00 56.34           C  
ATOM   3065  CG  LYS A 400      90.729  71.871  17.399  1.00 56.65           C  
ATOM   3066  CD  LYS A 400      91.396  73.082  18.042  1.00 57.70           C  
ATOM   3067  CE  LYS A 400      92.755  72.739  18.648  1.00 59.72           C  
ATOM   3068  NZ  LYS A 400      93.665  72.032  17.705  1.00 63.34           N  
ATOM   3069  N   PRO A 401      86.437  70.240  17.582  1.00 53.07           N  
ATOM   3070  CA  PRO A 401      85.009  70.215  17.925  1.00 52.12           C  
ATOM   3071  C   PRO A 401      84.485  71.561  18.416  1.00 50.38           C  
ATOM   3072  O   PRO A 401      85.197  72.312  19.092  1.00 50.65           O  
ATOM   3073  CB  PRO A 401      84.934  69.159  19.027  1.00 51.17           C  
ATOM   3074  CG  PRO A 401      86.058  68.261  18.722  1.00 53.27           C  
ATOM   3075  CD  PRO A 401      87.164  69.214  18.347  1.00 53.84           C  
ATOM   3076  N   ILE A 402      83.238  71.863  18.075  1.00 47.21           N  
ATOM   3077  CA  ILE A 402      82.607  73.107  18.504  1.00 46.09           C  
ATOM   3078  C   ILE A 402      81.129  72.856  18.742  1.00 45.98           C  
ATOM   3079  O   ILE A 402      80.604  71.806  18.371  1.00 44.99           O  
ATOM   3080  CB  ILE A 402      82.758  74.235  17.446  1.00 44.54           C  
ATOM   3081  CG1 ILE A 402      82.102  73.823  16.124  1.00 43.07           C  
ATOM   3082  CG2 ILE A 402      84.216  74.561  17.238  1.00 43.53           C  
ATOM   3083  CD1 ILE A 402      80.610  74.148  16.044  1.00 39.33           C  
ATOM   3084  N   ARG A 403      80.461  73.813  19.371  1.00 48.64           N  
ATOM   3085  CA  ARG A 403      79.034  73.684  19.617  1.00 51.24           C  
ATOM   3086  C   ARG A 403      78.269  74.556  18.635  1.00 49.59           C  
ATOM   3087  O   ARG A 403      78.287  75.781  18.747  1.00 51.01           O  
ATOM   3088  CB  ARG A 403      78.689  74.078  21.055  1.00 55.89           C  
ATOM   3089  CG  ARG A 403      78.929  72.946  22.031  1.00 63.48           C  
ATOM   3090  CD  ARG A 403      78.169  73.136  23.328  1.00 69.66           C  
ATOM   3091  NE  ARG A 403      78.059  71.868  24.042  1.00 74.15           N  
ATOM   3092  CZ  ARG A 403      77.352  71.688  25.153  1.00 76.34           C  
ATOM   3093  NH1 ARG A 403      76.686  72.701  25.695  1.00 76.44           N  
ATOM   3094  NH2 ARG A 403      77.299  70.485  25.712  1.00 76.40           N  
ATOM   3095  N   SER A 404      77.608  73.916  17.671  1.00 45.43           N  
ATOM   3096  CA  SER A 404      76.842  74.636  16.658  1.00 42.90           C  
ATOM   3097  C   SER A 404      75.974  75.717  17.279  1.00 39.89           C  
ATOM   3098  O   SER A 404      75.947  76.845  16.799  1.00 39.91           O  
ATOM   3099  CB  SER A 404      75.960  73.668  15.860  1.00 42.30           C  
ATOM   3100  OG  SER A 404      76.741  72.767  15.088  1.00 42.76           O  
ATOM   3101  N   GLY A 405      75.278  75.367  18.355  1.00 39.01           N  
ATOM   3102  CA  GLY A 405      74.402  76.308  19.026  1.00 36.74           C  
ATOM   3103  C   GLY A 405      75.048  77.631  19.393  1.00 40.77           C  
ATOM   3104  O   GLY A 405      74.355  78.642  19.543  1.00 41.48           O  
ATOM   3105  N   GLN A 406      76.369  77.637  19.545  1.00 41.76           N  
ATOM   3106  CA  GLN A 406      77.083  78.854  19.895  1.00 43.67           C  
ATOM   3107  C   GLN A 406      77.031  79.914  18.803  1.00 44.45           C  
ATOM   3108  O   GLN A 406      77.192  81.099  19.089  1.00 44.43           O  
ATOM   3109  CB  GLN A 406      78.541  78.540  20.210  1.00 49.51           C  
ATOM   3110  CG  GLN A 406      78.810  78.096  21.638  1.00 56.74           C  
ATOM   3111  CD  GLN A 406      80.283  77.788  21.866  1.00 60.15           C  
ATOM   3112  OE1 GLN A 406      80.794  76.772  21.388  1.00 64.15           O  
ATOM   3113  NE2 GLN A 406      80.977  78.673  22.583  1.00 60.32           N  
ATOM   3114  N   PHE A 407      76.824  79.495  17.557  1.00 43.16           N  
ATOM   3115  CA  PHE A 407      76.759  80.435  16.437  1.00 41.64           C  
ATOM   3116  C   PHE A 407      75.320  80.659  15.987  1.00 41.38           C  
ATOM   3117  O   PHE A 407      74.666  79.742  15.489  1.00 41.59           O  
ATOM   3118  CB  PHE A 407      77.578  79.905  15.265  1.00 40.03           C  
ATOM   3119  CG  PHE A 407      79.039  79.759  15.568  1.00 36.90           C  
ATOM   3120  CD1 PHE A 407      79.928  80.784  15.276  1.00 37.28           C  
ATOM   3121  CD2 PHE A 407      79.530  78.587  16.139  1.00 38.37           C  
ATOM   3122  CE1 PHE A 407      81.294  80.650  15.546  1.00 38.67           C  
ATOM   3123  CE2 PHE A 407      80.896  78.438  16.416  1.00 39.73           C  
ATOM   3124  CZ  PHE A 407      81.780  79.473  16.117  1.00 38.63           C  
ATOM   3125  N   ASP A 408      74.830  81.881  16.155  1.00 40.93           N  
ATOM   3126  CA  ASP A 408      73.461  82.191  15.766  1.00 42.41           C  
ATOM   3127  C   ASP A 408      73.207  81.818  14.309  1.00 41.69           C  
ATOM   3128  O   ASP A 408      72.169  81.232  13.984  1.00 39.95           O  
ATOM   3129  CB  ASP A 408      73.158  83.673  15.990  1.00 46.02           C  
ATOM   3130  CG  ASP A 408      73.058  84.026  17.465  1.00 49.03           C  
ATOM   3131  OD1 ASP A 408      73.951  84.737  17.977  1.00 51.51           O  
ATOM   3132  OD2 ASP A 408      72.083  83.580  18.109  1.00 50.33           O  
ATOM   3133  N   GLY A 409      74.160  82.156  13.445  1.00 38.57           N  
ATOM   3134  CA  GLY A 409      74.029  81.838  12.041  1.00 35.60           C  
ATOM   3135  C   GLY A 409      73.759  80.359  11.837  1.00 36.49           C  
ATOM   3136  O   GLY A 409      72.906  79.985  11.033  1.00 33.91           O  
ATOM   3137  N   LEU A 410      74.470  79.503  12.567  1.00 34.78           N  
ATOM   3138  CA  LEU A 410      74.255  78.073  12.411  1.00 33.45           C  
ATOM   3139  C   LEU A 410      72.856  77.658  12.857  1.00 33.95           C  
ATOM   3140  O   LEU A 410      72.297  76.686  12.346  1.00 32.14           O  
ATOM   3141  CB  LEU A 410      75.321  77.273  13.167  1.00 32.10           C  
ATOM   3142  CG  LEU A 410      76.697  77.194  12.479  1.00 32.51           C  
ATOM   3143  CD1 LEU A 410      77.599  76.215  13.217  1.00 28.51           C  
ATOM   3144  CD2 LEU A 410      76.529  76.738  11.031  1.00 30.84           C  
ATOM   3145  N   VAL A 411      72.281  78.396  13.805  1.00 33.00           N  
ATOM   3146  CA  VAL A 411      70.943  78.078  14.286  1.00 28.90           C  
ATOM   3147  C   VAL A 411      69.944  78.267  13.139  1.00 30.85           C  
ATOM   3148  O   VAL A 411      69.020  77.470  12.958  1.00 26.42           O  
ATOM   3149  CB  VAL A 411      70.517  79.000  15.473  1.00 33.36           C  
ATOM   3150  CG1 VAL A 411      69.105  78.642  15.947  1.00 24.94           C  
ATOM   3151  CG2 VAL A 411      71.502  78.856  16.632  1.00 35.06           C  
ATOM   3152  N   GLU A 412      70.124  79.333  12.368  1.00 30.47           N  
ATOM   3153  CA  GLU A 412      69.218  79.598  11.262  1.00 32.22           C  
ATOM   3154  C   GLU A 412      69.497  78.611  10.134  1.00 31.43           C  
ATOM   3155  O   GLU A 412      68.584  78.110   9.470  1.00 32.44           O  
ATOM   3156  CB  GLU A 412      69.390  81.037  10.755  1.00 30.03           C  
ATOM   3157  CG  GLU A 412      68.227  81.481   9.900  1.00 29.43           C  
ATOM   3158  CD  GLU A 412      68.282  82.946   9.564  1.00 33.94           C  
ATOM   3159  OE1 GLU A 412      69.121  83.648  10.162  1.00 38.96           O  
ATOM   3160  OE2 GLU A 412      67.489  83.397   8.714  1.00 31.66           O  
ATOM   3161  N   LEU A 413      70.778  78.328   9.935  1.00 31.49           N  
ATOM   3162  CA  LEU A 413      71.212  77.394   8.905  1.00 30.41           C  
ATOM   3163  C   LEU A 413      70.481  76.070   9.148  1.00 29.19           C  
ATOM   3164  O   LEU A 413      69.823  75.522   8.255  1.00 25.54           O  
ATOM   3165  CB  LEU A 413      72.726  77.210   9.013  1.00 32.47           C  
ATOM   3166  CG  LEU A 413      73.559  76.640   7.865  1.00 33.98           C  
ATOM   3167  CD1 LEU A 413      73.057  75.270   7.486  1.00 36.36           C  
ATOM   3168  CD2 LEU A 413      73.504  77.587   6.700  1.00 38.42           C  
ATOM   3169  N   ALA A 414      70.586  75.567  10.373  1.00 29.21           N  
ATOM   3170  CA  ALA A 414      69.941  74.308  10.730  1.00 31.24           C  
ATOM   3171  C   ALA A 414      68.431  74.384  10.563  1.00 29.82           C  
ATOM   3172  O   ALA A 414      67.802  73.423  10.123  1.00 28.58           O  
ATOM   3173  CB  ALA A 414      70.288  73.914  12.180  1.00 29.78           C  
ATOM   3174  N   THR A 415      67.861  75.533  10.916  1.00 29.96           N  
ATOM   3175  CA  THR A 415      66.418  75.752  10.833  1.00 32.10           C  
ATOM   3176  C   THR A 415      65.958  75.678   9.388  1.00 30.74           C  
ATOM   3177  O   THR A 415      64.892  75.134   9.085  1.00 32.63           O  
ATOM   3178  CB  THR A 415      66.041  77.133  11.424  1.00 31.98           C  
ATOM   3179  OG1 THR A 415      66.335  77.136  12.832  1.00 35.10           O  
ATOM   3180  CG2 THR A 415      64.571  77.443  11.212  1.00 27.86           C  
ATOM   3181  N   ILE A 416      66.756  76.226   8.486  1.00 28.81           N  
ATOM   3182  CA  ILE A 416      66.396  76.175   7.085  1.00 29.06           C  
ATOM   3183  C   ILE A 416      66.498  74.734   6.602  1.00 30.80           C  
ATOM   3184  O   ILE A 416      65.586  74.220   5.949  1.00 31.80           O  
ATOM   3185  CB  ILE A 416      67.317  77.066   6.252  1.00 29.38           C  
ATOM   3186  CG1 ILE A 416      67.103  78.518   6.689  1.00 29.16           C  
ATOM   3187  CG2 ILE A 416      67.035  76.879   4.754  1.00 23.94           C  
ATOM   3188  CD1 ILE A 416      67.911  79.532   5.934  1.00 29.97           C  
ATOM   3189  N   CYS A 417      67.603  74.075   6.935  1.00 25.38           N  
ATOM   3190  CA  CYS A 417      67.785  72.692   6.526  1.00 26.30           C  
ATOM   3191  C   CYS A 417      66.713  71.750   7.097  1.00 26.52           C  
ATOM   3192  O   CYS A 417      66.342  70.764   6.466  1.00 27.99           O  
ATOM   3193  CB  CYS A 417      69.176  72.194   6.931  1.00 21.38           C  
ATOM   3194  SG  CYS A 417      70.539  73.064   6.122  1.00 30.12           S  
ATOM   3195  N   ALA A 418      66.199  72.046   8.280  1.00 26.15           N  
ATOM   3196  CA  ALA A 418      65.188  71.166   8.845  1.00 28.58           C  
ATOM   3197  C   ALA A 418      63.827  71.408   8.186  1.00 31.12           C  
ATOM   3198  O   ALA A 418      63.149  70.467   7.772  1.00 31.42           O  
ATOM   3199  CB  ALA A 418      65.094  71.365  10.365  1.00 24.33           C  
ATOM   3200  N   LEU A 419      63.459  72.678   8.042  1.00 31.72           N  
ATOM   3201  CA  LEU A 419      62.170  73.062   7.472  1.00 30.73           C  
ATOM   3202  C   LEU A 419      62.003  73.018   5.951  1.00 31.25           C  
ATOM   3203  O   LEU A 419      60.975  72.541   5.456  1.00 31.50           O  
ATOM   3204  CB  LEU A 419      61.786  74.454   7.987  1.00 27.69           C  
ATOM   3205  CG  LEU A 419      61.728  74.550   9.522  1.00 31.03           C  
ATOM   3206  CD1 LEU A 419      61.168  75.900   9.950  1.00 29.08           C  
ATOM   3207  CD2 LEU A 419      60.852  73.420  10.068  1.00 32.46           C  
ATOM   3208  N   CYS A 420      62.984  73.529   5.214  1.00 27.58           N  
ATOM   3209  CA  CYS A 420      62.906  73.545   3.755  1.00 32.90           C  
ATOM   3210  C   CYS A 420      63.416  72.183   3.324  1.00 35.45           C  
ATOM   3211  O   CYS A 420      64.463  72.064   2.679  1.00 34.71           O  
ATOM   3212  CB  CYS A 420      63.797  74.661   3.192  1.00 34.18           C  
ATOM   3213  SG  CYS A 420      63.537  74.994   1.438  1.00 37.42           S  
ATOM   3214  N   ASN A 421      62.640  71.160   3.675  1.00 35.82           N  
ATOM   3215  CA  ASN A 421      63.015  69.775   3.443  1.00 33.48           C  
ATOM   3216  C   ASN A 421      61.755  68.913   3.307  1.00 34.65           C  
ATOM   3217  O   ASN A 421      60.774  69.137   4.006  1.00 34.05           O  
ATOM   3218  CB  ASN A 421      63.825  69.332   4.665  1.00 32.98           C  
ATOM   3219  CG  ASN A 421      64.542  68.026   4.465  1.00 33.56           C  
ATOM   3220  OD1 ASN A 421      64.088  67.153   3.726  1.00 36.29           O  
ATOM   3221  ND2 ASN A 421      65.669  67.872   5.152  1.00 31.24           N  
ATOM   3222  N   ASP A 422      61.789  67.918   2.426  1.00 36.32           N  
ATOM   3223  CA  ASP A 422      60.640  67.034   2.226  1.00 38.29           C  
ATOM   3224  C   ASP A 422      60.962  65.599   2.609  1.00 38.89           C  
ATOM   3225  O   ASP A 422      60.120  64.720   2.466  1.00 38.07           O  
ATOM   3226  CB  ASP A 422      60.172  67.075   0.761  1.00 39.52           C  
ATOM   3227  CG  ASP A 422      59.151  68.172   0.501  1.00 42.88           C  
ATOM   3228  OD1 ASP A 422      59.230  68.834  -0.552  1.00 43.76           O  
ATOM   3229  OD2 ASP A 422      58.257  68.366   1.351  1.00 46.68           O  
ATOM   3230  N   SER A 423      62.176  65.371   3.098  1.00 35.82           N  
ATOM   3231  CA  SER A 423      62.605  64.032   3.498  1.00 39.05           C  
ATOM   3232  C   SER A 423      62.721  63.899   5.008  1.00 37.19           C  
ATOM   3233  O   SER A 423      62.451  64.844   5.748  1.00 36.80           O  
ATOM   3234  CB  SER A 423      63.970  63.715   2.874  1.00 41.18           C  
ATOM   3235  OG  SER A 423      63.925  63.811   1.461  1.00 47.99           O  
ATOM   3236  N   SER A 424      63.127  62.711   5.449  1.00 36.01           N  
ATOM   3237  CA  SER A 424      63.333  62.426   6.867  1.00 37.26           C  
ATOM   3238  C   SER A 424      64.230  61.205   7.037  1.00 40.04           C  
ATOM   3239  O   SER A 424      64.630  60.565   6.054  1.00 40.66           O  
ATOM   3240  CB  SER A 424      62.005  62.189   7.585  1.00 33.13           C  
ATOM   3241  OG  SER A 424      61.308  61.099   7.018  1.00 38.12           O  
ATOM   3242  N   LEU A 425      64.532  60.883   8.290  1.00 40.38           N  
ATOM   3243  CA  LEU A 425      65.400  59.760   8.606  1.00 42.57           C  
ATOM   3244  C   LEU A 425      64.601  58.666   9.303  1.00 45.64           C  
ATOM   3245  O   LEU A 425      63.644  58.946  10.025  1.00 45.95           O  
ATOM   3246  CB  LEU A 425      66.533  60.241   9.506  1.00 42.05           C  
ATOM   3247  CG  LEU A 425      67.906  59.593   9.346  1.00 43.71           C  
ATOM   3248  CD1 LEU A 425      68.378  59.691   7.903  1.00 44.37           C  
ATOM   3249  CD2 LEU A 425      68.881  60.293  10.271  1.00 44.87           C  
ATOM   3250  N   ASP A 426      64.996  57.417   9.082  1.00 47.65           N  
ATOM   3251  CA  ASP A 426      64.297  56.287   9.685  1.00 51.80           C  
ATOM   3252  C   ASP A 426      65.283  55.186  10.039  1.00 51.59           C  
ATOM   3253  O   ASP A 426      66.168  54.853   9.250  1.00 51.04           O  
ATOM   3254  CB  ASP A 426      63.255  55.732   8.709  1.00 55.68           C  
ATOM   3255  CG  ASP A 426      62.480  54.558   9.283  1.00 58.20           C  
ATOM   3256  OD1 ASP A 426      61.666  54.773  10.207  1.00 62.31           O  
ATOM   3257  OD2 ASP A 426      62.685  53.419   8.810  1.00 59.50           O  
ATOM   3258  N   PHE A 427      65.140  54.621  11.228  1.00 52.56           N  
ATOM   3259  CA  PHE A 427      66.038  53.552  11.622  1.00 54.14           C  
ATOM   3260  C   PHE A 427      65.426  52.205  11.279  1.00 52.80           C  
ATOM   3261  O   PHE A 427      64.352  51.870  11.754  1.00 53.11           O  
ATOM   3262  CB  PHE A 427      66.339  53.598  13.113  1.00 53.47           C  
ATOM   3263  CG  PHE A 427      67.401  52.632  13.526  1.00 54.65           C  
ATOM   3264  CD1 PHE A 427      68.723  52.825  13.135  1.00 54.14           C  
ATOM   3265  CD2 PHE A 427      67.081  51.508  14.278  1.00 56.16           C  
ATOM   3266  CE1 PHE A 427      69.714  51.912  13.489  1.00 55.13           C  
ATOM   3267  CE2 PHE A 427      68.062  50.587  14.639  1.00 56.19           C  
ATOM   3268  CZ  PHE A 427      69.383  50.789  14.244  1.00 56.47           C  
ATOM   3269  N   ASN A 428      66.121  51.450  10.440  1.00 54.63           N  
ATOM   3270  CA  ASN A 428      65.670  50.131  10.015  1.00 57.39           C  
ATOM   3271  C   ASN A 428      66.150  49.116  11.060  1.00 58.78           C  
ATOM   3272  O   ASN A 428      67.237  48.555  10.934  1.00 60.23           O  
ATOM   3273  CB  ASN A 428      66.272  49.823   8.636  1.00 56.78           C  
ATOM   3274  CG  ASN A 428      65.772  48.523   8.045  1.00 56.58           C  
ATOM   3275  OD1 ASN A 428      65.771  47.487   8.709  1.00 57.19           O  
ATOM   3276  ND2 ASN A 428      65.361  48.567   6.780  1.00 52.20           N  
ATOM   3277  N   GLU A 429      65.341  48.898  12.094  1.00 60.62           N  
ATOM   3278  CA  GLU A 429      65.688  47.966  13.168  1.00 64.04           C  
ATOM   3279  C   GLU A 429      66.089  46.588  12.663  1.00 64.38           C  
ATOM   3280  O   GLU A 429      66.936  45.924  13.254  1.00 64.49           O  
ATOM   3281  CB  GLU A 429      64.519  47.827  14.147  1.00 65.38           C  
ATOM   3282  CG  GLU A 429      64.336  49.030  15.061  1.00 68.02           C  
ATOM   3283  CD  GLU A 429      63.137  48.894  15.988  1.00 71.33           C  
ATOM   3284  OE1 GLU A 429      61.989  48.953  15.494  1.00 72.44           O  
ATOM   3285  OE2 GLU A 429      63.345  48.726  17.210  1.00 71.61           O  
ATOM   3286  N   THR A 430      65.477  46.166  11.565  1.00 64.97           N  
ATOM   3287  CA  THR A 430      65.773  44.867  10.981  1.00 65.64           C  
ATOM   3288  C   THR A 430      67.229  44.776  10.524  1.00 65.65           C  
ATOM   3289  O   THR A 430      67.934  43.829  10.871  1.00 64.91           O  
ATOM   3290  CB  THR A 430      64.859  44.593   9.772  1.00 67.46           C  
ATOM   3291  OG1 THR A 430      63.498  44.854  10.138  1.00 69.54           O  
ATOM   3292  CG2 THR A 430      64.982  43.152   9.324  1.00 67.42           C  
ATOM   3293  N   LYS A 431      67.678  45.763   9.751  1.00 65.52           N  
ATOM   3294  CA  LYS A 431      69.050  45.767   9.242  1.00 63.99           C  
ATOM   3295  C   LYS A 431      70.020  46.441  10.207  1.00 62.06           C  
ATOM   3296  O   LYS A 431      71.234  46.394  10.013  1.00 63.03           O  
ATOM   3297  CB  LYS A 431      69.109  46.454   7.873  1.00 64.91           C  
ATOM   3298  CG  LYS A 431      67.901  46.162   6.998  1.00 68.14           C  
ATOM   3299  CD  LYS A 431      68.166  46.451   5.533  1.00 71.65           C  
ATOM   3300  CE  LYS A 431      69.048  45.375   4.909  1.00 74.23           C  
ATOM   3301  NZ  LYS A 431      69.165  45.528   3.430  1.00 74.91           N  
ATOM   3302  N   GLY A 432      69.481  47.059  11.253  1.00 59.21           N  
ATOM   3303  CA  GLY A 432      70.328  47.718  12.231  1.00 57.14           C  
ATOM   3304  C   GLY A 432      71.066  48.948  11.731  1.00 56.81           C  
ATOM   3305  O   GLY A 432      72.156  49.250  12.213  1.00 57.22           O  
ATOM   3306  N   VAL A 433      70.490  49.661  10.767  1.00 55.12           N  
ATOM   3307  CA  VAL A 433      71.131  50.869  10.248  1.00 55.17           C  
ATOM   3308  C   VAL A 433      70.123  51.953   9.877  1.00 52.94           C  
ATOM   3309  O   VAL A 433      68.944  51.674   9.638  1.00 52.15           O  
ATOM   3310  CB  VAL A 433      72.010  50.573   8.997  1.00 55.25           C  
ATOM   3311  CG1 VAL A 433      73.145  49.632   9.370  1.00 53.85           C  
ATOM   3312  CG2 VAL A 433      71.162  49.990   7.880  1.00 54.64           C  
ATOM   3313  N   TYR A 434      70.596  53.194   9.842  1.00 49.47           N  
ATOM   3314  CA  TYR A 434      69.740  54.321   9.489  1.00 47.60           C  
ATOM   3315  C   TYR A 434      69.569  54.409   7.977  1.00 45.98           C  
ATOM   3316  O   TYR A 434      70.531  54.265   7.228  1.00 47.36           O  
ATOM   3317  CB  TYR A 434      70.332  55.632  10.011  1.00 44.30           C  
ATOM   3318  CG  TYR A 434      70.310  55.760  11.515  1.00 42.66           C  
ATOM   3319  CD1 TYR A 434      71.423  55.435  12.278  1.00 40.34           C  
ATOM   3320  CD2 TYR A 434      69.172  56.219  12.173  1.00 42.46           C  
ATOM   3321  CE1 TYR A 434      71.408  55.569  13.661  1.00 44.04           C  
ATOM   3322  CE2 TYR A 434      69.145  56.355  13.554  1.00 42.12           C  
ATOM   3323  CZ  TYR A 434      70.265  56.033  14.293  1.00 42.98           C  
ATOM   3324  OH  TYR A 434      70.251  56.201  15.661  1.00 44.48           O  
ATOM   3325  N   GLU A 435      68.339  54.631   7.529  1.00 45.36           N  
ATOM   3326  CA  GLU A 435      68.074  54.728   6.103  1.00 45.11           C  
ATOM   3327  C   GLU A 435      67.383  56.043   5.794  1.00 43.31           C  
ATOM   3328  O   GLU A 435      66.820  56.681   6.685  1.00 43.60           O  
ATOM   3329  CB  GLU A 435      67.204  53.556   5.636  1.00 47.38           C  
ATOM   3330  CG  GLU A 435      67.799  52.195   5.962  1.00 51.72           C  
ATOM   3331  CD  GLU A 435      67.150  51.075   5.186  1.00 55.78           C  
ATOM   3332  OE1 GLU A 435      65.900  51.004   5.189  1.00 56.85           O  
ATOM   3333  OE2 GLU A 435      67.898  50.270   4.581  1.00 58.48           O  
ATOM   3334  N   LYS A 436      67.429  56.443   4.528  1.00 39.93           N  
ATOM   3335  CA  LYS A 436      66.817  57.689   4.113  1.00 38.58           C  
ATOM   3336  C   LYS A 436      65.360  57.477   3.740  1.00 39.14           C  
ATOM   3337  O   LYS A 436      64.961  56.384   3.353  1.00 39.58           O  
ATOM   3338  CB  LYS A 436      67.550  58.270   2.907  1.00 37.70           C  
ATOM   3339  CG  LYS A 436      67.257  57.536   1.597  1.00 34.10           C  
ATOM   3340  CD  LYS A 436      67.999  58.177   0.444  1.00 33.69           C  
ATOM   3341  CE  LYS A 436      67.831  57.401  -0.846  1.00 33.24           C  
ATOM   3342  NZ  LYS A 436      66.477  57.546  -1.430  1.00 38.24           N  
ATOM   3343  N   VAL A 437      64.581  58.546   3.858  1.00 39.69           N  
ATOM   3344  CA  VAL A 437      63.162  58.548   3.514  1.00 38.34           C  
ATOM   3345  C   VAL A 437      63.003  59.794   2.644  1.00 37.73           C  
ATOM   3346  O   VAL A 437      62.970  60.917   3.155  1.00 36.25           O  
ATOM   3347  CB  VAL A 437      62.277  58.665   4.791  1.00 40.91           C  
ATOM   3348  CG1 VAL A 437      60.791  58.618   4.416  1.00 36.08           C  
ATOM   3349  CG2 VAL A 437      62.615  57.537   5.759  1.00 37.50           C  
ATOM   3350  N   GLY A 438      62.918  59.592   1.331  1.00 36.34           N  
ATOM   3351  CA  GLY A 438      62.830  60.722   0.416  1.00 35.71           C  
ATOM   3352  C   GLY A 438      64.135  60.847  -0.373  1.00 35.24           C  
ATOM   3353  O   GLY A 438      64.851  59.861  -0.540  1.00 34.35           O  
ATOM   3354  N   GLU A 439      64.470  62.044  -0.842  1.00 35.73           N  
ATOM   3355  CA  GLU A 439      65.686  62.214  -1.636  1.00 37.26           C  
ATOM   3356  C   GLU A 439      66.987  62.272  -0.856  1.00 33.18           C  
ATOM   3357  O   GLU A 439      67.048  62.810   0.249  1.00 32.57           O  
ATOM   3358  CB  GLU A 439      65.579  63.461  -2.517  1.00 41.16           C  
ATOM   3359  CG  GLU A 439      64.535  63.335  -3.605  1.00 52.97           C  
ATOM   3360  CD  GLU A 439      64.892  64.136  -4.832  1.00 59.29           C  
ATOM   3361  OE1 GLU A 439      65.989  63.889  -5.388  1.00 63.04           O  
ATOM   3362  OE2 GLU A 439      64.081  65.002  -5.232  1.00 60.61           O  
ATOM   3363  N   ALA A 440      68.026  61.711  -1.461  1.00 29.50           N  
ATOM   3364  CA  ALA A 440      69.360  61.672  -0.875  1.00 28.06           C  
ATOM   3365  C   ALA A 440      69.899  63.064  -0.532  1.00 28.91           C  
ATOM   3366  O   ALA A 440      70.416  63.276   0.565  1.00 27.57           O  
ATOM   3367  CB  ALA A 440      70.322  60.977  -1.834  1.00 22.35           C  
ATOM   3368  N   THR A 441      69.790  64.012  -1.462  1.00 29.23           N  
ATOM   3369  CA  THR A 441      70.308  65.348  -1.199  1.00 30.41           C  
ATOM   3370  C   THR A 441      69.511  66.095  -0.144  1.00 32.39           C  
ATOM   3371  O   THR A 441      69.983  67.090   0.403  1.00 35.95           O  
ATOM   3372  CB  THR A 441      70.382  66.202  -2.480  1.00 29.21           C  
ATOM   3373  OG1 THR A 441      69.075  66.329  -3.055  1.00 33.35           O  
ATOM   3374  CG2 THR A 441      71.332  65.556  -3.479  1.00 23.63           C  
ATOM   3375  N   GLU A 442      68.304  65.625   0.147  1.00 31.46           N  
ATOM   3376  CA  GLU A 442      67.493  66.277   1.163  1.00 32.53           C  
ATOM   3377  C   GLU A 442      67.739  65.626   2.516  1.00 31.55           C  
ATOM   3378  O   GLU A 442      67.737  66.296   3.551  1.00 27.93           O  
ATOM   3379  CB  GLU A 442      66.013  66.199   0.816  1.00 34.45           C  
ATOM   3380  CG  GLU A 442      65.636  67.002  -0.415  1.00 39.69           C  
ATOM   3381  CD  GLU A 442      64.207  67.488  -0.358  1.00 44.15           C  
ATOM   3382  OE1 GLU A 442      63.314  66.658  -0.084  1.00 43.95           O  
ATOM   3383  OE2 GLU A 442      63.981  68.698  -0.585  1.00 46.76           O  
ATOM   3384  N   THR A 443      67.950  64.314   2.501  1.00 27.27           N  
ATOM   3385  CA  THR A 443      68.212  63.585   3.728  1.00 28.98           C  
ATOM   3386  C   THR A 443      69.551  64.016   4.308  1.00 28.75           C  
ATOM   3387  O   THR A 443      69.752  63.974   5.521  1.00 29.16           O  
ATOM   3388  CB  THR A 443      68.245  62.081   3.482  1.00 29.61           C  
ATOM   3389  OG1 THR A 443      67.006  61.676   2.900  1.00 29.66           O  
ATOM   3390  CG2 THR A 443      68.467  61.328   4.793  1.00 28.17           C  
ATOM   3391  N   ALA A 444      70.468  64.425   3.436  1.00 27.71           N  
ATOM   3392  CA  ALA A 444      71.773  64.876   3.889  1.00 28.50           C  
ATOM   3393  C   ALA A 444      71.549  66.084   4.800  1.00 27.08           C  
ATOM   3394  O   ALA A 444      72.260  66.275   5.785  1.00 27.35           O  
ATOM   3395  CB  ALA A 444      72.657  65.257   2.698  1.00 21.23           C  
ATOM   3396  N   LEU A 445      70.556  66.898   4.464  1.00 26.93           N  
ATOM   3397  CA  LEU A 445      70.272  68.056   5.293  1.00 28.94           C  
ATOM   3398  C   LEU A 445      69.680  67.575   6.614  1.00 28.22           C  
ATOM   3399  O   LEU A 445      70.068  68.059   7.675  1.00 27.65           O  
ATOM   3400  CB  LEU A 445      69.314  69.015   4.588  1.00 27.35           C  
ATOM   3401  CG  LEU A 445      69.899  69.599   3.292  1.00 30.84           C  
ATOM   3402  CD1 LEU A 445      68.966  70.664   2.723  1.00 29.10           C  
ATOM   3403  CD2 LEU A 445      71.265  70.201   3.572  1.00 26.75           C  
ATOM   3404  N   THR A 446      68.760  66.612   6.552  1.00 25.82           N  
ATOM   3405  CA  THR A 446      68.155  66.089   7.771  1.00 27.03           C  
ATOM   3406  C   THR A 446      69.240  65.583   8.710  1.00 29.12           C  
ATOM   3407  O   THR A 446      69.291  65.966   9.884  1.00 30.07           O  
ATOM   3408  CB  THR A 446      67.197  64.930   7.483  1.00 26.29           C  
ATOM   3409  OG1 THR A 446      66.152  65.378   6.616  1.00 33.46           O  
ATOM   3410  CG2 THR A 446      66.565  64.432   8.775  1.00 25.55           C  
ATOM   3411  N   THR A 447      70.097  64.712   8.181  1.00 29.85           N  
ATOM   3412  CA  THR A 447      71.197  64.125   8.930  1.00 29.16           C  
ATOM   3413  C   THR A 447      72.092  65.222   9.491  1.00 30.91           C  
ATOM   3414  O   THR A 447      72.561  65.137  10.632  1.00 30.06           O  
ATOM   3415  CB  THR A 447      72.023  63.199   8.016  1.00 28.04           C  
ATOM   3416  OG1 THR A 447      71.243  62.035   7.707  1.00 31.48           O  
ATOM   3417  CG2 THR A 447      73.324  62.778   8.683  1.00 26.96           C  
ATOM   3418  N   LEU A 448      72.316  66.258   8.687  1.00 29.88           N  
ATOM   3419  CA  LEU A 448      73.144  67.367   9.115  1.00 30.60           C  
ATOM   3420  C   LEU A 448      72.550  67.983  10.375  1.00 32.36           C  
ATOM   3421  O   LEU A 448      73.248  68.171  11.368  1.00 31.83           O  
ATOM   3422  CB  LEU A 448      73.233  68.427   8.021  1.00 26.75           C  
ATOM   3423  CG  LEU A 448      73.898  69.725   8.489  1.00 29.11           C  
ATOM   3424  CD1 LEU A 448      75.379  69.470   8.788  1.00 27.88           C  
ATOM   3425  CD2 LEU A 448      73.738  70.811   7.436  1.00 26.95           C  
ATOM   3426  N   VAL A 449      71.255  68.286  10.335  1.00 35.09           N  
ATOM   3427  CA  VAL A 449      70.592  68.895  11.484  1.00 34.76           C  
ATOM   3428  C   VAL A 449      70.752  68.049  12.752  1.00 35.61           C  
ATOM   3429  O   VAL A 449      70.932  68.593  13.840  1.00 35.88           O  
ATOM   3430  CB  VAL A 449      69.083  69.167  11.178  1.00 34.70           C  
ATOM   3431  CG1 VAL A 449      68.336  69.582  12.448  1.00 31.75           C  
ATOM   3432  CG2 VAL A 449      68.970  70.290  10.146  1.00 33.30           C  
ATOM   3433  N   GLU A 450      70.702  66.726  12.614  1.00 35.43           N  
ATOM   3434  CA  GLU A 450      70.859  65.846  13.773  1.00 38.42           C  
ATOM   3435  C   GLU A 450      72.267  65.952  14.390  1.00 39.02           C  
ATOM   3436  O   GLU A 450      72.420  65.894  15.612  1.00 36.47           O  
ATOM   3437  CB  GLU A 450      70.576  64.385  13.390  1.00 36.99           C  
ATOM   3438  CG  GLU A 450      69.114  64.069  13.042  1.00 42.61           C  
ATOM   3439  CD  GLU A 450      68.120  64.514  14.116  1.00 43.91           C  
ATOM   3440  OE1 GLU A 450      68.419  64.358  15.317  1.00 49.17           O  
ATOM   3441  OE2 GLU A 450      67.031  65.013  13.764  1.00 46.00           O  
ATOM   3442  N   LYS A 451      73.291  66.099  13.551  1.00 36.89           N  
ATOM   3443  CA  LYS A 451      74.658  66.225  14.059  1.00 37.26           C  
ATOM   3444  C   LYS A 451      74.878  67.581  14.730  1.00 37.83           C  
ATOM   3445  O   LYS A 451      75.489  67.665  15.787  1.00 40.32           O  
ATOM   3446  CB  LYS A 451      75.670  66.066  12.924  1.00 37.24           C  
ATOM   3447  CG  LYS A 451      75.629  64.720  12.208  1.00 37.33           C  
ATOM   3448  CD  LYS A 451      76.595  64.735  11.030  1.00 37.75           C  
ATOM   3449  CE  LYS A 451      76.633  63.403  10.301  1.00 36.60           C  
ATOM   3450  NZ  LYS A 451      77.560  63.453   9.136  1.00 34.71           N  
ATOM   3451  N   MET A 452      74.368  68.641  14.116  1.00 37.19           N  
ATOM   3452  CA  MET A 452      74.533  69.984  14.654  1.00 35.13           C  
ATOM   3453  C   MET A 452      73.852  70.183  15.995  1.00 35.14           C  
ATOM   3454  O   MET A 452      74.384  70.871  16.858  1.00 33.18           O  
ATOM   3455  CB  MET A 452      73.999  71.023  13.664  1.00 33.12           C  
ATOM   3456  CG  MET A 452      74.709  71.071  12.316  1.00 29.99           C  
ATOM   3457  SD  MET A 452      74.243  72.579  11.386  1.00 35.24           S  
ATOM   3458  CE  MET A 452      72.774  72.033  10.630  1.00 40.43           C  
ATOM   3459  N   ASN A 453      72.664  69.608  16.159  1.00 37.74           N  
ATOM   3460  CA  ASN A 453      71.920  69.739  17.413  1.00 41.02           C  
ATOM   3461  C   ASN A 453      72.093  71.151  18.001  1.00 41.00           C  
ATOM   3462  O   ASN A 453      72.531  71.298  19.139  1.00 41.70           O  
ATOM   3463  CB  ASN A 453      72.425  68.690  18.413  1.00 41.38           C  
ATOM   3464  CG  ASN A 453      71.607  68.654  19.691  1.00 42.09           C  
ATOM   3465  OD1 ASN A 453      70.689  69.452  19.877  1.00 39.93           O  
ATOM   3466  ND2 ASN A 453      71.940  67.722  20.581  1.00 41.79           N  
ATOM   3467  N   VAL A 454      71.729  72.171  17.220  1.00 40.87           N  
ATOM   3468  CA  VAL A 454      71.880  73.574  17.607  1.00 39.50           C  
ATOM   3469  C   VAL A 454      71.270  74.000  18.935  1.00 42.60           C  
ATOM   3470  O   VAL A 454      71.701  74.993  19.513  1.00 46.65           O  
ATOM   3471  CB  VAL A 454      71.334  74.522  16.493  1.00 41.57           C  
ATOM   3472  CG1 VAL A 454      72.156  74.346  15.206  1.00 35.52           C  
ATOM   3473  CG2 VAL A 454      69.848  74.233  16.222  1.00 36.57           C  
ATOM   3474  N   PHE A 455      70.272  73.266  19.417  1.00 44.13           N  
ATOM   3475  CA  PHE A 455      69.629  73.593  20.689  1.00 47.06           C  
ATOM   3476  C   PHE A 455      70.105  72.694  21.838  1.00 50.33           C  
ATOM   3477  O   PHE A 455      69.507  72.671  22.918  1.00 48.73           O  
ATOM   3478  CB  PHE A 455      68.104  73.502  20.547  1.00 44.14           C  
ATOM   3479  CG  PHE A 455      67.520  74.584  19.692  1.00 44.37           C  
ATOM   3480  CD1 PHE A 455      67.603  75.917  20.086  1.00 43.30           C  
ATOM   3481  CD2 PHE A 455      66.957  74.289  18.456  1.00 45.31           C  
ATOM   3482  CE1 PHE A 455      67.142  76.943  19.254  1.00 44.42           C  
ATOM   3483  CE2 PHE A 455      66.494  75.312  17.618  1.00 41.98           C  
ATOM   3484  CZ  PHE A 455      66.590  76.639  18.020  1.00 41.08           C  
ATOM   3485  N   ASN A 456      71.183  71.954  21.593  1.00 54.09           N  
ATOM   3486  CA  ASN A 456      71.748  71.068  22.602  1.00 57.89           C  
ATOM   3487  C   ASN A 456      70.711  70.191  23.275  1.00 57.20           C  
ATOM   3488  O   ASN A 456      70.704  70.047  24.496  1.00 57.09           O  
ATOM   3489  CB  ASN A 456      72.488  71.885  23.661  1.00 62.49           C  
ATOM   3490  CG  ASN A 456      73.843  72.349  23.180  1.00 66.66           C  
ATOM   3491  OD1 ASN A 456      74.711  71.529  22.877  1.00 68.55           O  
ATOM   3492  ND2 ASN A 456      74.036  73.664  23.101  1.00 68.81           N  
ATOM   3493  N   THR A 457      69.829  69.615  22.470  1.00 55.61           N  
ATOM   3494  CA  THR A 457      68.797  68.735  22.976  1.00 55.27           C  
ATOM   3495  C   THR A 457      69.449  67.424  23.420  1.00 56.32           C  
ATOM   3496  O   THR A 457      70.315  66.885  22.729  1.00 56.67           O  
ATOM   3497  CB  THR A 457      67.760  68.467  21.882  1.00 56.04           C  
ATOM   3498  OG1 THR A 457      67.212  69.720  21.451  1.00 57.35           O  
ATOM   3499  CG2 THR A 457      66.636  67.578  22.396  1.00 55.05           C  
ATOM   3500  N   GLU A 458      69.049  66.922  24.583  1.00 56.93           N  
ATOM   3501  CA  GLU A 458      69.607  65.679  25.099  1.00 57.68           C  
ATOM   3502  C   GLU A 458      69.189  64.510  24.202  1.00 57.06           C  
ATOM   3503  O   GLU A 458      67.997  64.260  24.009  1.00 57.54           O  
ATOM   3504  CB  GLU A 458      69.127  65.448  26.536  1.00 59.08           C  
ATOM   3505  CG  GLU A 458      69.749  64.246  27.237  1.00 62.21           C  
ATOM   3506  CD  GLU A 458      71.262  64.345  27.351  1.00 65.04           C  
ATOM   3507  OE1 GLU A 458      71.764  65.351  27.896  1.00 68.34           O  
ATOM   3508  OE2 GLU A 458      71.952  63.412  26.896  1.00 67.06           O  
ATOM   3509  N   VAL A 459      70.170  63.800  23.652  1.00 55.44           N  
ATOM   3510  CA  VAL A 459      69.884  62.675  22.769  1.00 58.59           C  
ATOM   3511  C   VAL A 459      70.602  61.398  23.180  1.00 60.71           C  
ATOM   3512  O   VAL A 459      70.498  60.377  22.502  1.00 59.92           O  
ATOM   3513  CB  VAL A 459      70.273  62.994  21.301  1.00 56.20           C  
ATOM   3514  CG1 VAL A 459      69.359  64.075  20.742  1.00 54.16           C  
ATOM   3515  CG2 VAL A 459      71.722  63.437  21.232  1.00 53.39           C  
ATOM   3516  N   ARG A 460      71.324  61.455  24.294  1.00 65.29           N  
ATOM   3517  CA  ARG A 460      72.059  60.294  24.780  1.00 69.07           C  
ATOM   3518  C   ARG A 460      71.143  59.142  25.193  1.00 69.92           C  
ATOM   3519  O   ARG A 460      71.331  58.001  24.758  1.00 69.15           O  
ATOM   3520  CB  ARG A 460      72.956  60.701  25.951  1.00 71.66           C  
ATOM   3521  CG  ARG A 460      74.084  61.642  25.548  1.00 75.71           C  
ATOM   3522  CD  ARG A 460      75.012  61.948  26.713  1.00 79.59           C  
ATOM   3523  NE  ARG A 460      74.340  62.709  27.762  1.00 84.52           N  
ATOM   3524  CZ  ARG A 460      74.920  63.099  28.894  1.00 87.35           C  
ATOM   3525  NH1 ARG A 460      76.192  62.800  29.131  1.00 88.72           N  
ATOM   3526  NH2 ARG A 460      74.229  63.790  29.792  1.00 87.84           N  
ATOM   3527  N   ASN A 461      70.147  59.446  26.020  1.00 70.58           N  
ATOM   3528  CA  ASN A 461      69.207  58.437  26.501  1.00 71.48           C  
ATOM   3529  C   ASN A 461      68.338  57.852  25.388  1.00 72.48           C  
ATOM   3530  O   ASN A 461      68.083  56.646  25.361  1.00 73.28           O  
ATOM   3531  CB  ASN A 461      68.311  59.036  27.589  1.00 72.89           C  
ATOM   3532  CG  ASN A 461      69.108  59.686  28.708  1.00 75.01           C  
ATOM   3533  OD1 ASN A 461      70.067  59.105  29.220  1.00 74.68           O  
ATOM   3534  ND2 ASN A 461      68.713  60.897  29.094  1.00 74.29           N  
ATOM   3535  N   LEU A 462      67.885  58.710  24.476  1.00 71.39           N  
ATOM   3536  CA  LEU A 462      67.041  58.286  23.360  1.00 68.37           C  
ATOM   3537  C   LEU A 462      67.571  57.041  22.661  1.00 66.71           C  
ATOM   3538  O   LEU A 462      68.758  56.729  22.741  1.00 66.20           O  
ATOM   3539  CB  LEU A 462      66.916  59.418  22.340  1.00 69.36           C  
ATOM   3540  CG  LEU A 462      66.165  60.668  22.797  1.00 69.08           C  
ATOM   3541  CD1 LEU A 462      66.284  61.751  21.738  1.00 68.06           C  
ATOM   3542  CD2 LEU A 462      64.705  60.321  23.054  1.00 68.27           C  
ATOM   3543  N   SER A 463      66.681  56.335  21.970  1.00 64.77           N  
ATOM   3544  CA  SER A 463      67.058  55.129  21.241  1.00 63.62           C  
ATOM   3545  C   SER A 463      67.346  55.462  19.778  1.00 62.88           C  
ATOM   3546  O   SER A 463      67.207  56.609  19.357  1.00 64.77           O  
ATOM   3547  CB  SER A 463      65.934  54.093  21.312  1.00 62.55           C  
ATOM   3548  OG  SER A 463      64.797  54.511  20.575  1.00 61.98           O  
ATOM   3549  N   LYS A 464      67.743  54.451  19.009  1.00 62.59           N  
ATOM   3550  CA  LYS A 464      68.053  54.623  17.588  1.00 61.98           C  
ATOM   3551  C   LYS A 464      66.871  55.235  16.846  1.00 61.48           C  
ATOM   3552  O   LYS A 464      66.995  56.281  16.209  1.00 60.48           O  
ATOM   3553  CB  LYS A 464      68.380  53.274  16.943  1.00 61.59           C  
ATOM   3554  CG  LYS A 464      69.566  52.529  17.543  1.00 62.93           C  
ATOM   3555  CD  LYS A 464      70.888  52.997  16.961  1.00 60.37           C  
ATOM   3556  CE  LYS A 464      72.017  52.065  17.366  1.00 58.56           C  
ATOM   3557  NZ  LYS A 464      73.296  52.422  16.703  1.00 57.70           N  
ATOM   3558  N   VAL A 465      65.725  54.567  16.934  1.00 60.43           N  
ATOM   3559  CA  VAL A 465      64.515  55.018  16.263  1.00 60.20           C  
ATOM   3560  C   VAL A 465      64.133  56.440  16.629  1.00 57.63           C  
ATOM   3561  O   VAL A 465      63.644  57.185  15.792  1.00 56.62           O  
ATOM   3562  CB  VAL A 465      63.313  54.105  16.592  1.00 61.01           C  
ATOM   3563  CG1 VAL A 465      63.593  52.683  16.122  1.00 60.39           C  
ATOM   3564  CG2 VAL A 465      63.041  54.136  18.084  1.00 63.82           C  
ATOM   3565  N   GLU A 466      64.359  56.814  17.879  1.00 56.44           N  
ATOM   3566  CA  GLU A 466      64.014  58.151  18.333  1.00 57.34           C  
ATOM   3567  C   GLU A 466      65.064  59.180  17.951  1.00 54.21           C  
ATOM   3568  O   GLU A 466      64.739  60.324  17.649  1.00 56.77           O  
ATOM   3569  CB  GLU A 466      63.825  58.147  19.846  1.00 61.49           C  
ATOM   3570  CG  GLU A 466      62.657  57.293  20.310  1.00 67.07           C  
ATOM   3571  CD  GLU A 466      62.860  56.750  21.712  1.00 71.20           C  
ATOM   3572  OE1 GLU A 466      63.135  57.557  22.628  1.00 72.21           O  
ATOM   3573  OE2 GLU A 466      62.743  55.515  21.891  1.00 72.69           O  
ATOM   3574  N   ARG A 467      66.324  58.768  17.970  1.00 50.42           N  
ATOM   3575  CA  ARG A 467      67.422  59.661  17.634  1.00 47.45           C  
ATOM   3576  C   ARG A 467      67.338  60.152  16.184  1.00 44.40           C  
ATOM   3577  O   ARG A 467      67.673  61.299  15.887  1.00 41.72           O  
ATOM   3578  CB  ARG A 467      68.761  58.944  17.859  1.00 47.08           C  
ATOM   3579  CG  ARG A 467      69.979  59.828  17.650  1.00 49.84           C  
ATOM   3580  CD  ARG A 467      69.943  61.015  18.585  1.00 52.10           C  
ATOM   3581  NE  ARG A 467      70.304  62.264  17.920  1.00 56.51           N  
ATOM   3582  CZ  ARG A 467      71.516  62.539  17.456  1.00 57.89           C  
ATOM   3583  NH1 ARG A 467      72.490  61.648  17.574  1.00 62.77           N  
ATOM   3584  NH2 ARG A 467      71.762  63.717  16.902  1.00 59.17           N  
ATOM   3585  N   ALA A 468      66.872  59.277  15.299  1.00 40.04           N  
ATOM   3586  CA  ALA A 468      66.761  59.575  13.876  1.00 41.42           C  
ATOM   3587  C   ALA A 468      66.229  60.958  13.490  1.00 41.84           C  
ATOM   3588  O   ALA A 468      66.706  61.546  12.520  1.00 42.84           O  
ATOM   3589  CB  ALA A 468      65.933  58.485  13.181  1.00 35.78           C  
ATOM   3590  N   ASN A 469      65.259  61.486  14.232  1.00 40.41           N  
ATOM   3591  CA  ASN A 469      64.703  62.795  13.886  1.00 40.03           C  
ATOM   3592  C   ASN A 469      64.527  63.702  15.112  1.00 39.08           C  
ATOM   3593  O   ASN A 469      63.763  64.674  15.081  1.00 36.95           O  
ATOM   3594  CB  ASN A 469      63.356  62.598  13.180  1.00 40.80           C  
ATOM   3595  CG  ASN A 469      63.454  61.656  11.983  1.00 43.71           C  
ATOM   3596  OD1 ASN A 469      63.818  62.065  10.876  1.00 43.46           O  
ATOM   3597  ND2 ASN A 469      63.139  60.384  12.208  1.00 42.38           N  
ATOM   3598  N   ALA A 470      65.251  63.387  16.181  1.00 37.01           N  
ATOM   3599  CA  ALA A 470      65.175  64.133  17.432  1.00 35.98           C  
ATOM   3600  C   ALA A 470      65.382  65.640  17.308  1.00 34.76           C  
ATOM   3601  O   ALA A 470      64.567  66.432  17.792  1.00 36.13           O  
ATOM   3602  CB  ALA A 470      66.180  63.560  18.430  1.00 35.82           C  
ATOM   3603  N   CYS A 471      66.471  66.045  16.670  1.00 32.42           N  
ATOM   3604  CA  CYS A 471      66.757  67.464  16.540  1.00 34.78           C  
ATOM   3605  C   CYS A 471      65.868  68.176  15.524  1.00 34.89           C  
ATOM   3606  O   CYS A 471      65.539  69.354  15.710  1.00 35.65           O  
ATOM   3607  CB  CYS A 471      68.238  67.661  16.215  1.00 37.23           C  
ATOM   3608  SG  CYS A 471      69.325  66.899  17.449  1.00 42.60           S  
ATOM   3609  N   ASN A 472      65.475  67.473  14.460  1.00 32.50           N  
ATOM   3610  CA  ASN A 472      64.598  68.058  13.444  1.00 32.55           C  
ATOM   3611  C   ASN A 472      63.218  68.317  14.068  1.00 33.13           C  
ATOM   3612  O   ASN A 472      62.580  69.342  13.793  1.00 31.24           O  
ATOM   3613  CB  ASN A 472      64.452  67.116  12.241  1.00 31.18           C  
ATOM   3614  CG  ASN A 472      65.612  67.225  11.253  1.00 34.75           C  
ATOM   3615  OD1 ASN A 472      65.734  68.206  10.520  1.00 34.31           O  
ATOM   3616  ND2 ASN A 472      66.471  66.215  11.237  1.00 33.98           N  
ATOM   3617  N   SER A 473      62.765  67.399  14.918  1.00 33.17           N  
ATOM   3618  CA  SER A 473      61.464  67.553  15.566  1.00 35.32           C  
ATOM   3619  C   SER A 473      61.485  68.709  16.546  1.00 35.29           C  
ATOM   3620  O   SER A 473      60.454  69.316  16.824  1.00 38.73           O  
ATOM   3621  CB  SER A 473      61.070  66.274  16.313  1.00 37.40           C  
ATOM   3622  OG  SER A 473      60.968  65.172  15.424  1.00 40.65           O  
ATOM   3623  N   VAL A 474      62.658  69.021  17.075  1.00 30.46           N  
ATOM   3624  CA  VAL A 474      62.752  70.127  18.008  1.00 31.67           C  
ATOM   3625  C   VAL A 474      62.434  71.441  17.305  1.00 33.43           C  
ATOM   3626  O   VAL A 474      61.664  72.269  17.816  1.00 33.60           O  
ATOM   3627  CB  VAL A 474      64.151  70.174  18.646  1.00 32.22           C  
ATOM   3628  CG1 VAL A 474      64.386  71.517  19.329  1.00 25.65           C  
ATOM   3629  CG2 VAL A 474      64.266  69.028  19.656  1.00 28.83           C  
ATOM   3630  N   ILE A 475      63.013  71.619  16.124  1.00 33.86           N  
ATOM   3631  CA  ILE A 475      62.798  72.821  15.330  1.00 33.65           C  
ATOM   3632  C   ILE A 475      61.351  72.922  14.850  1.00 35.81           C  
ATOM   3633  O   ILE A 475      60.800  74.019  14.781  1.00 35.19           O  
ATOM   3634  CB  ILE A 475      63.755  72.844  14.106  1.00 32.85           C  
ATOM   3635  CG1 ILE A 475      65.206  72.963  14.593  1.00 29.16           C  
ATOM   3636  CG2 ILE A 475      63.370  73.981  13.162  1.00 25.55           C  
ATOM   3637  CD1 ILE A 475      66.257  72.762  13.516  1.00 28.10           C  
ATOM   3638  N   ARG A 476      60.732  71.787  14.519  1.00 39.27           N  
ATOM   3639  CA  ARG A 476      59.337  71.804  14.060  1.00 40.86           C  
ATOM   3640  C   ARG A 476      58.399  72.191  15.207  1.00 41.87           C  
ATOM   3641  O   ARG A 476      57.243  72.557  14.987  1.00 41.88           O  
ATOM   3642  CB  ARG A 476      58.908  70.441  13.498  1.00 40.48           C  
ATOM   3643  CG  ARG A 476      59.630  70.001  12.234  1.00 43.41           C  
ATOM   3644  CD  ARG A 476      59.041  68.699  11.684  1.00 45.21           C  
ATOM   3645  NE  ARG A 476      60.059  67.873  11.027  1.00 53.03           N  
ATOM   3646  CZ  ARG A 476      60.628  66.799  11.577  1.00 53.36           C  
ATOM   3647  NH1 ARG A 476      60.275  66.407  12.792  1.00 56.68           N  
ATOM   3648  NH2 ARG A 476      61.560  66.115  10.922  1.00 57.99           N  
ATOM   3649  N   GLN A 477      58.892  72.098  16.434  1.00 42.24           N  
ATOM   3650  CA  GLN A 477      58.082  72.470  17.583  1.00 44.04           C  
ATOM   3651  C   GLN A 477      58.159  73.974  17.781  1.00 42.97           C  
ATOM   3652  O   GLN A 477      57.309  74.567  18.441  1.00 44.67           O  
ATOM   3653  CB  GLN A 477      58.570  71.750  18.838  1.00 45.62           C  
ATOM   3654  CG  GLN A 477      58.012  70.349  18.990  1.00 48.57           C  
ATOM   3655  CD  GLN A 477      58.883  69.486  19.880  1.00 55.40           C  
ATOM   3656  OE1 GLN A 477      59.531  69.987  20.804  1.00 58.85           O  
ATOM   3657  NE2 GLN A 477      58.900  68.180  19.615  1.00 56.52           N  
ATOM   3658  N   LEU A 478      59.171  74.592  17.186  1.00 40.54           N  
ATOM   3659  CA  LEU A 478      59.355  76.030  17.293  1.00 38.09           C  
ATOM   3660  C   LEU A 478      58.749  76.800  16.122  1.00 38.05           C  
ATOM   3661  O   LEU A 478      58.169  77.873  16.308  1.00 37.88           O  
ATOM   3662  CB  LEU A 478      60.846  76.353  17.390  1.00 38.22           C  
ATOM   3663  CG  LEU A 478      61.516  75.807  18.651  1.00 41.66           C  
ATOM   3664  CD1 LEU A 478      63.023  76.040  18.599  1.00 40.26           C  
ATOM   3665  CD2 LEU A 478      60.904  76.493  19.863  1.00 41.74           C  
ATOM   3666  N   MET A 479      58.903  76.257  14.917  1.00 35.57           N  
ATOM   3667  CA  MET A 479      58.398  76.892  13.698  1.00 34.77           C  
ATOM   3668  C   MET A 479      57.567  75.903  12.913  1.00 35.19           C  
ATOM   3669  O   MET A 479      58.004  74.786  12.651  1.00 39.02           O  
ATOM   3670  CB  MET A 479      59.551  77.363  12.807  1.00 30.62           C  
ATOM   3671  CG  MET A 479      60.350  78.539  13.344  1.00 32.30           C  
ATOM   3672  SD  MET A 479      59.416  80.091  13.354  1.00 36.92           S  
ATOM   3673  CE  MET A 479      59.255  80.444  11.604  1.00 33.13           C  
ATOM   3674  N   LYS A 480      56.368  76.316  12.528  1.00 35.94           N  
ATOM   3675  CA  LYS A 480      55.497  75.441  11.758  1.00 37.10           C  
ATOM   3676  C   LYS A 480      55.565  75.774  10.271  1.00 34.37           C  
ATOM   3677  O   LYS A 480      55.539  76.943   9.880  1.00 36.22           O  
ATOM   3678  CB  LYS A 480      54.056  75.593  12.234  1.00 36.65           C  
ATOM   3679  CG  LYS A 480      53.081  74.592  11.654  1.00 34.46           C  
ATOM   3680  CD  LYS A 480      51.705  75.228  11.572  1.00 34.07           C  
ATOM   3681  CE  LYS A 480      50.571  74.221  11.681  1.00 36.54           C  
ATOM   3682  NZ  LYS A 480      50.754  73.043  10.811  1.00 34.09           N  
ATOM   3683  N   LYS A 481      55.683  74.744   9.446  1.00 33.55           N  
ATOM   3684  CA  LYS A 481      55.695  74.941   8.007  1.00 33.31           C  
ATOM   3685  C   LYS A 481      54.217  74.908   7.612  1.00 33.36           C  
ATOM   3686  O   LYS A 481      53.530  73.917   7.869  1.00 32.98           O  
ATOM   3687  CB  LYS A 481      56.415  73.788   7.315  1.00 33.08           C  
ATOM   3688  CG  LYS A 481      56.518  73.963   5.803  1.00 35.82           C  
ATOM   3689  CD  LYS A 481      56.876  72.660   5.107  1.00 34.77           C  
ATOM   3690  CE  LYS A 481      58.148  72.073   5.654  1.00 33.70           C  
ATOM   3691  NZ  LYS A 481      58.321  70.666   5.225  1.00 28.53           N  
ATOM   3692  N   GLU A 482      53.725  75.979   7.004  1.00 32.49           N  
ATOM   3693  CA  GLU A 482      52.325  76.021   6.605  1.00 32.89           C  
ATOM   3694  C   GLU A 482      52.132  75.481   5.193  1.00 31.28           C  
ATOM   3695  O   GLU A 482      51.156  74.779   4.923  1.00 31.00           O  
ATOM   3696  CB  GLU A 482      51.783  77.458   6.714  1.00 33.00           C  
ATOM   3697  CG  GLU A 482      51.854  78.019   8.126  1.00 34.91           C  
ATOM   3698  CD  GLU A 482      51.200  79.382   8.267  1.00 39.16           C  
ATOM   3699  OE1 GLU A 482      51.455  80.046   9.296  1.00 40.59           O  
ATOM   3700  OE2 GLU A 482      50.432  79.786   7.362  1.00 38.56           O  
ATOM   3701  N   PHE A 483      53.051  75.823   4.291  1.00 29.65           N  
ATOM   3702  CA  PHE A 483      52.983  75.333   2.913  1.00 28.66           C  
ATOM   3703  C   PHE A 483      54.327  75.460   2.202  1.00 27.44           C  
ATOM   3704  O   PHE A 483      55.207  76.211   2.615  1.00 30.48           O  
ATOM   3705  CB  PHE A 483      51.886  76.044   2.110  1.00 23.26           C  
ATOM   3706  CG  PHE A 483      51.993  77.535   2.118  1.00 24.33           C  
ATOM   3707  CD1 PHE A 483      51.450  78.276   3.151  1.00 26.59           C  
ATOM   3708  CD2 PHE A 483      52.657  78.202   1.096  1.00 26.94           C  
ATOM   3709  CE1 PHE A 483      51.566  79.665   3.169  1.00 27.97           C  
ATOM   3710  CE2 PHE A 483      52.777  79.587   1.109  1.00 28.61           C  
ATOM   3711  CZ  PHE A 483      52.231  80.318   2.146  1.00 26.36           C  
ATOM   3712  N   THR A 484      54.469  74.710   1.124  1.00 27.67           N  
ATOM   3713  CA  THR A 484      55.688  74.670   0.342  1.00 27.17           C  
ATOM   3714  C   THR A 484      55.555  75.264  -1.058  1.00 28.02           C  
ATOM   3715  O   THR A 484      54.548  75.072  -1.728  1.00 28.89           O  
ATOM   3716  CB  THR A 484      56.156  73.193   0.162  1.00 24.95           C  
ATOM   3717  OG1 THR A 484      56.439  72.616   1.446  1.00 28.80           O  
ATOM   3718  CG2 THR A 484      57.390  73.116  -0.731  1.00 23.17           C  
ATOM   3719  N   LEU A 485      56.567  76.011  -1.477  1.00 28.05           N  
ATOM   3720  CA  LEU A 485      56.605  76.534  -2.835  1.00 30.08           C  
ATOM   3721  C   LEU A 485      57.578  75.522  -3.453  1.00 28.25           C  
ATOM   3722  O   LEU A 485      58.791  75.658  -3.334  1.00 27.32           O  
ATOM   3723  CB  LEU A 485      57.198  77.948  -2.894  1.00 26.99           C  
ATOM   3724  CG  LEU A 485      56.335  79.108  -2.386  1.00 31.36           C  
ATOM   3725  CD1 LEU A 485      56.943  80.419  -2.847  1.00 29.02           C  
ATOM   3726  CD2 LEU A 485      54.922  78.994  -2.926  1.00 33.38           C  
ATOM   3727  N   GLU A 486      57.022  74.481  -4.056  1.00 26.12           N  
ATOM   3728  CA  GLU A 486      57.800  73.416  -4.662  1.00 28.54           C  
ATOM   3729  C   GLU A 486      58.807  73.925  -5.690  1.00 28.51           C  
ATOM   3730  O   GLU A 486      58.574  74.924  -6.369  1.00 29.42           O  
ATOM   3731  CB  GLU A 486      56.860  72.421  -5.333  1.00 32.39           C  
ATOM   3732  CG  GLU A 486      56.243  72.979  -6.607  1.00 40.72           C  
ATOM   3733  CD  GLU A 486      54.771  72.681  -6.733  1.00 49.75           C  
ATOM   3734  OE1 GLU A 486      54.409  71.482  -6.723  1.00 53.16           O  
ATOM   3735  OE2 GLU A 486      53.984  73.648  -6.844  1.00 53.71           O  
ATOM   3736  N   PHE A 487      59.915  73.203  -5.793  1.00 25.99           N  
ATOM   3737  CA  PHE A 487      60.987  73.487  -6.734  1.00 26.94           C  
ATOM   3738  C   PHE A 487      60.484  73.515  -8.182  1.00 29.11           C  
ATOM   3739  O   PHE A 487      59.586  72.757  -8.550  1.00 26.43           O  
ATOM   3740  CB  PHE A 487      62.058  72.396  -6.580  1.00 25.97           C  
ATOM   3741  CG  PHE A 487      63.136  72.419  -7.633  1.00 28.88           C  
ATOM   3742  CD1 PHE A 487      62.942  71.782  -8.860  1.00 31.98           C  
ATOM   3743  CD2 PHE A 487      64.373  73.032  -7.374  1.00 26.11           C  
ATOM   3744  CE1 PHE A 487      63.967  71.733  -9.839  1.00 30.82           C  
ATOM   3745  CE2 PHE A 487      65.406  72.995  -8.340  1.00 30.55           C  
ATOM   3746  CZ  PHE A 487      65.198  72.339  -9.577  1.00 27.69           C  
ATOM   3747  N   SER A 488      61.068  74.388  -9.000  1.00 29.45           N  
ATOM   3748  CA  SER A 488      60.697  74.489 -10.407  1.00 30.85           C  
ATOM   3749  C   SER A 488      61.977  74.756 -11.203  1.00 32.32           C  
ATOM   3750  O   SER A 488      62.862  75.486 -10.758  1.00 30.16           O  
ATOM   3751  CB  SER A 488      59.703  75.623 -10.635  1.00 29.56           C  
ATOM   3752  OG  SER A 488      60.297  76.874 -10.337  1.00 32.52           O  
ATOM   3753  N   ARG A 489      62.067  74.146 -12.377  1.00 33.29           N  
ATOM   3754  CA  ARG A 489      63.236  74.279 -13.238  1.00 37.02           C  
ATOM   3755  C   ARG A 489      63.632  75.709 -13.588  1.00 37.14           C  
ATOM   3756  O   ARG A 489      64.809  76.026 -13.659  1.00 40.59           O  
ATOM   3757  CB  ARG A 489      63.012  73.484 -14.523  1.00 37.80           C  
ATOM   3758  CG  ARG A 489      62.555  72.059 -14.273  1.00 44.93           C  
ATOM   3759  CD  ARG A 489      62.350  71.309 -15.573  1.00 51.41           C  
ATOM   3760  NE  ARG A 489      63.556  71.323 -16.392  1.00 54.40           N  
ATOM   3761  CZ  ARG A 489      63.649  71.949 -17.559  1.00 56.77           C  
ATOM   3762  NH1 ARG A 489      64.786  71.916 -18.245  1.00 56.22           N  
ATOM   3763  NH2 ARG A 489      62.598  72.602 -18.043  1.00 54.44           N  
ATOM   3764  N   ASP A 490      62.654  76.572 -13.810  1.00 39.06           N  
ATOM   3765  CA  ASP A 490      62.945  77.954 -14.175  1.00 42.00           C  
ATOM   3766  C   ASP A 490      63.662  78.751 -13.091  1.00 41.01           C  
ATOM   3767  O   ASP A 490      64.359  79.709 -13.384  1.00 44.50           O  
ATOM   3768  CB  ASP A 490      61.642  78.678 -14.532  1.00 45.24           C  
ATOM   3769  CG  ASP A 490      60.811  79.039 -13.295  1.00 48.60           C  
ATOM   3770  OD1 ASP A 490      61.003  80.142 -12.745  1.00 51.91           O  
ATOM   3771  OD2 ASP A 490      59.972  78.221 -12.862  1.00 51.58           O  
ATOM   3772  N   ARG A 491      63.497  78.337 -11.845  1.00 39.07           N  
ATOM   3773  CA  ARG A 491      64.050  79.034 -10.689  1.00 34.31           C  
ATOM   3774  C   ARG A 491      65.183  78.278  -9.969  1.00 32.33           C  
ATOM   3775  O   ARG A 491      66.031  78.888  -9.327  1.00 28.83           O  
ATOM   3776  CB  ARG A 491      62.851  79.318  -9.747  1.00 34.81           C  
ATOM   3777  CG  ARG A 491      63.123  79.640  -8.294  1.00 39.98           C  
ATOM   3778  CD  ARG A 491      61.802  79.735  -7.480  1.00 37.34           C  
ATOM   3779  NE  ARG A 491      60.926  78.622  -7.811  1.00 36.13           N  
ATOM   3780  CZ  ARG A 491      60.270  77.861  -6.938  1.00 33.67           C  
ATOM   3781  NH1 ARG A 491      60.354  78.065  -5.628  1.00 26.71           N  
ATOM   3782  NH2 ARG A 491      59.544  76.856  -7.400  1.00 30.79           N  
ATOM   3783  N   LYS A 492      65.200  76.953 -10.072  1.00 31.29           N  
ATOM   3784  CA  LYS A 492      66.241  76.143  -9.421  1.00 31.85           C  
ATOM   3785  C   LYS A 492      66.352  76.407  -7.909  1.00 32.51           C  
ATOM   3786  O   LYS A 492      67.452  76.526  -7.349  1.00 31.98           O  
ATOM   3787  CB  LYS A 492      67.613  76.387 -10.060  1.00 34.46           C  
ATOM   3788  CG  LYS A 492      67.810  75.899 -11.499  1.00 38.70           C  
ATOM   3789  CD  LYS A 492      69.315  75.715 -11.766  1.00 42.53           C  
ATOM   3790  CE  LYS A 492      69.643  75.293 -13.202  1.00 46.93           C  
ATOM   3791  NZ  LYS A 492      69.705  76.463 -14.136  1.00 51.60           N  
ATOM   3792  N   SER A 493      65.212  76.512  -7.242  1.00 27.76           N  
ATOM   3793  CA  SER A 493      65.211  76.728  -5.809  1.00 26.18           C  
ATOM   3794  C   SER A 493      63.848  76.364  -5.249  1.00 27.20           C  
ATOM   3795  O   SER A 493      62.904  76.101  -5.998  1.00 21.58           O  
ATOM   3796  CB  SER A 493      65.545  78.180  -5.476  1.00 28.62           C  
ATOM   3797  OG  SER A 493      64.530  79.068  -5.906  1.00 27.53           O  
ATOM   3798  N   MET A 494      63.748  76.309  -3.929  1.00 26.97           N  
ATOM   3799  CA  MET A 494      62.473  75.985  -3.314  1.00 29.13           C  
ATOM   3800  C   MET A 494      62.393  76.681  -1.964  1.00 29.11           C  
ATOM   3801  O   MET A 494      63.420  77.077  -1.401  1.00 28.52           O  
ATOM   3802  CB  MET A 494      62.314  74.460  -3.170  1.00 28.05           C  
ATOM   3803  CG  MET A 494      62.867  73.839  -1.887  1.00 32.42           C  
ATOM   3804  SD  MET A 494      62.411  72.077  -1.696  1.00 34.22           S  
ATOM   3805  CE  MET A 494      60.874  72.189  -0.799  1.00 33.10           C  
ATOM   3806  N   SER A 495      61.178  76.864  -1.460  1.00 25.75           N  
ATOM   3807  CA  SER A 495      61.013  77.510  -0.171  1.00 28.62           C  
ATOM   3808  C   SER A 495      59.800  77.022   0.594  1.00 27.58           C  
ATOM   3809  O   SER A 495      58.893  76.404   0.045  1.00 30.54           O  
ATOM   3810  CB  SER A 495      60.936  79.035  -0.343  1.00 28.69           C  
ATOM   3811  OG  SER A 495      59.868  79.400  -1.201  1.00 30.32           O  
ATOM   3812  N   VAL A 496      59.805  77.290   1.887  1.00 29.28           N  
ATOM   3813  CA  VAL A 496      58.690  76.921   2.735  1.00 28.91           C  
ATOM   3814  C   VAL A 496      58.297  78.187   3.489  1.00 29.27           C  
ATOM   3815  O   VAL A 496      59.148  78.981   3.872  1.00 29.76           O  
ATOM   3816  CB  VAL A 496      59.083  75.806   3.721  1.00 26.89           C  
ATOM   3817  CG1 VAL A 496      59.423  74.530   2.946  1.00 28.43           C  
ATOM   3818  CG2 VAL A 496      60.269  76.242   4.554  1.00 25.90           C  
ATOM   3819  N   TYR A 497      56.997  78.395   3.647  1.00 29.46           N  
ATOM   3820  CA  TYR A 497      56.503  79.558   4.361  1.00 28.70           C  
ATOM   3821  C   TYR A 497      56.206  79.035   5.764  1.00 30.20           C  
ATOM   3822  O   TYR A 497      55.495  78.044   5.931  1.00 31.20           O  
ATOM   3823  CB  TYR A 497      55.257  80.088   3.660  1.00 27.54           C  
ATOM   3824  CG  TYR A 497      54.674  81.343   4.253  1.00 30.50           C  
ATOM   3825  CD1 TYR A 497      54.002  81.312   5.478  1.00 31.18           C  
ATOM   3826  CD2 TYR A 497      54.741  82.550   3.569  1.00 29.81           C  
ATOM   3827  CE1 TYR A 497      53.410  82.454   5.998  1.00 31.66           C  
ATOM   3828  CE2 TYR A 497      54.150  83.702   4.083  1.00 32.34           C  
ATOM   3829  CZ  TYR A 497      53.484  83.645   5.297  1.00 32.83           C  
ATOM   3830  OH  TYR A 497      52.868  84.770   5.804  1.00 38.27           O  
ATOM   3831  N   CYS A 498      56.784  79.684   6.768  1.00 30.42           N  
ATOM   3832  CA  CYS A 498      56.607  79.261   8.146  1.00 31.57           C  
ATOM   3833  C   CYS A 498      56.256  80.417   9.081  1.00 31.62           C  
ATOM   3834  O   CYS A 498      56.460  81.588   8.751  1.00 30.24           O  
ATOM   3835  CB  CYS A 498      57.902  78.600   8.643  1.00 33.94           C  
ATOM   3836  SG  CYS A 498      58.535  77.303   7.561  1.00 40.89           S  
ATOM   3837  N   SER A 499      55.711  80.066  10.242  1.00 29.33           N  
ATOM   3838  CA  SER A 499      55.358  81.044  11.262  1.00 29.26           C  
ATOM   3839  C   SER A 499      55.587  80.329  12.593  1.00 27.84           C  
ATOM   3840  O   SER A 499      55.531  79.099  12.668  1.00 26.61           O  
ATOM   3841  CB  SER A 499      53.895  81.486  11.127  1.00 27.78           C  
ATOM   3842  OG  SER A 499      53.021  80.444  11.508  1.00 36.52           O  
ATOM   3843  N   PRO A 500      55.864  81.087  13.658  1.00 28.25           N  
ATOM   3844  CA  PRO A 500      56.108  80.498  14.979  1.00 29.45           C  
ATOM   3845  C   PRO A 500      54.997  79.606  15.525  1.00 31.70           C  
ATOM   3846  O   PRO A 500      53.804  79.875  15.345  1.00 33.58           O  
ATOM   3847  CB  PRO A 500      56.373  81.718  15.858  1.00 28.80           C  
ATOM   3848  CG  PRO A 500      55.586  82.800  15.188  1.00 34.54           C  
ATOM   3849  CD  PRO A 500      55.845  82.557  13.727  1.00 30.42           C  
ATOM   3850  N   ALA A 501      55.405  78.534  16.191  1.00 29.90           N  
ATOM   3851  CA  ALA A 501      54.464  77.595  16.777  1.00 32.62           C  
ATOM   3852  C   ALA A 501      54.318  77.876  18.280  1.00 34.79           C  
ATOM   3853  O   ALA A 501      53.567  77.193  18.971  1.00 34.31           O  
ATOM   3854  CB  ALA A 501      54.946  76.153  16.546  1.00 30.58           C  
ATOM   3855  N   LYS A 502      55.039  78.886  18.764  1.00 35.57           N  
ATOM   3856  CA  LYS A 502      55.020  79.284  20.175  1.00 40.06           C  
ATOM   3857  C   LYS A 502      55.122  80.806  20.257  1.00 41.32           C  
ATOM   3858  O   LYS A 502      55.886  81.419  19.508  1.00 38.19           O  
ATOM   3859  CB  LYS A 502      56.218  78.678  20.922  1.00 43.36           C  
ATOM   3860  CG  LYS A 502      56.131  77.186  21.191  1.00 50.48           C  
ATOM   3861  CD  LYS A 502      55.170  76.898  22.333  1.00 56.18           C  
ATOM   3862  CE  LYS A 502      55.024  75.404  22.584  1.00 59.42           C  
ATOM   3863  NZ  LYS A 502      54.010  75.144  23.651  1.00 62.50           N  
ATOM   3864  N   SER A 503      54.363  81.416  21.162  1.00 40.04           N  
ATOM   3865  CA  SER A 503      54.403  82.867  21.307  1.00 44.66           C  
ATOM   3866  C   SER A 503      55.800  83.329  21.722  1.00 45.56           C  
ATOM   3867  O   SER A 503      56.143  84.504  21.567  1.00 45.41           O  
ATOM   3868  CB  SER A 503      53.376  83.339  22.346  1.00 44.43           C  
ATOM   3869  OG  SER A 503      53.661  82.819  23.638  1.00 48.06           O  
ATOM   3870  N   SER A 504      56.600  82.402  22.247  1.00 46.85           N  
ATOM   3871  CA  SER A 504      57.956  82.726  22.680  1.00 49.38           C  
ATOM   3872  C   SER A 504      58.854  83.123  21.503  1.00 49.61           C  
ATOM   3873  O   SER A 504      59.900  83.732  21.696  1.00 50.64           O  
ATOM   3874  CB  SER A 504      58.574  81.541  23.440  1.00 49.18           C  
ATOM   3875  OG  SER A 504      58.784  80.409  22.607  1.00 49.65           O  
ATOM   3876  N   ARG A 505      58.441  82.780  20.287  1.00 49.50           N  
ATOM   3877  CA  ARG A 505      59.212  83.122  19.095  1.00 49.93           C  
ATOM   3878  C   ARG A 505      58.411  84.091  18.230  1.00 48.18           C  
ATOM   3879  O   ARG A 505      58.719  84.282  17.055  1.00 48.38           O  
ATOM   3880  CB  ARG A 505      59.538  81.863  18.282  1.00 51.04           C  
ATOM   3881  CG  ARG A 505      60.376  80.826  19.025  1.00 56.72           C  
ATOM   3882  CD  ARG A 505      61.853  81.217  19.126  1.00 57.81           C  
ATOM   3883  NE  ARG A 505      62.621  80.222  19.880  1.00 61.75           N  
ATOM   3884  CZ  ARG A 505      63.952  80.186  19.954  1.00 62.48           C  
ATOM   3885  NH1 ARG A 505      64.682  81.094  19.314  1.00 61.78           N  
ATOM   3886  NH2 ARG A 505      64.558  79.240  20.666  1.00 59.73           N  
ATOM   3887  N   ALA A 506      57.386  84.705  18.814  1.00 44.25           N  
ATOM   3888  CA  ALA A 506      56.546  85.649  18.080  1.00 44.88           C  
ATOM   3889  C   ALA A 506      57.360  86.669  17.286  1.00 43.89           C  
ATOM   3890  O   ALA A 506      56.939  87.101  16.214  1.00 44.52           O  
ATOM   3891  CB  ALA A 506      55.599  86.368  19.038  1.00 41.99           C  
ATOM   3892  N   ALA A 507      58.520  87.049  17.812  1.00 43.44           N  
ATOM   3893  CA  ALA A 507      59.391  88.023  17.153  1.00 44.41           C  
ATOM   3894  C   ALA A 507      59.809  87.588  15.749  1.00 43.84           C  
ATOM   3895  O   ALA A 507      60.031  88.424  14.873  1.00 45.41           O  
ATOM   3896  CB  ALA A 507      60.633  88.281  18.007  1.00 43.09           C  
ATOM   3897  N   VAL A 508      59.920  86.281  15.535  1.00 42.26           N  
ATOM   3898  CA  VAL A 508      60.303  85.754  14.231  1.00 40.68           C  
ATOM   3899  C   VAL A 508      59.203  86.009  13.208  1.00 40.09           C  
ATOM   3900  O   VAL A 508      59.470  86.302  12.042  1.00 42.40           O  
ATOM   3901  CB  VAL A 508      60.570  84.235  14.305  1.00 42.41           C  
ATOM   3902  CG1 VAL A 508      60.924  83.692  12.930  1.00 44.23           C  
ATOM   3903  CG2 VAL A 508      61.696  83.961  15.283  1.00 43.18           C  
ATOM   3904  N   GLY A 509      57.959  85.901  13.652  1.00 40.36           N  
ATOM   3905  CA  GLY A 509      56.841  86.116  12.753  1.00 37.29           C  
ATOM   3906  C   GLY A 509      56.940  85.246  11.513  1.00 35.29           C  
ATOM   3907  O   GLY A 509      57.664  84.247  11.493  1.00 33.91           O  
ATOM   3908  N   ASN A 510      56.214  85.635  10.473  1.00 32.42           N  
ATOM   3909  CA  ASN A 510      56.197  84.901   9.215  1.00 31.65           C  
ATOM   3910  C   ASN A 510      57.560  84.929   8.518  1.00 30.81           C  
ATOM   3911  O   ASN A 510      58.156  85.990   8.345  1.00 27.55           O  
ATOM   3912  CB  ASN A 510      55.137  85.499   8.277  1.00 28.44           C  
ATOM   3913  CG  ASN A 510      53.760  85.594   8.931  1.00 30.31           C  
ATOM   3914  OD1 ASN A 510      53.313  84.659   9.590  1.00 27.69           O  
ATOM   3915  ND2 ASN A 510      53.078  86.725   8.737  1.00 29.70           N  
ATOM   3916  N   LYS A 511      58.039  83.759   8.109  1.00 29.69           N  
ATOM   3917  CA  LYS A 511      59.312  83.654   7.410  1.00 30.33           C  
ATOM   3918  C   LYS A 511      59.225  82.654   6.270  1.00 32.26           C  
ATOM   3919  O   LYS A 511      58.437  81.703   6.305  1.00 33.21           O  
ATOM   3920  CB  LYS A 511      60.427  83.195   8.357  1.00 31.65           C  
ATOM   3921  CG  LYS A 511      60.889  84.231   9.377  1.00 34.11           C  
ATOM   3922  CD  LYS A 511      61.773  85.293   8.743  1.00 34.47           C  
ATOM   3923  CE  LYS A 511      62.009  86.463   9.691  1.00 32.82           C  
ATOM   3924  NZ  LYS A 511      60.853  87.414   9.700  1.00 38.36           N  
ATOM   3925  N   MET A 512      60.024  82.890   5.243  1.00 30.57           N  
ATOM   3926  CA  MET A 512      60.110  81.968   4.129  1.00 30.62           C  
ATOM   3927  C   MET A 512      61.564  81.482   4.142  1.00 31.46           C  
ATOM   3928  O   MET A 512      62.504  82.293   4.193  1.00 30.01           O  
ATOM   3929  CB  MET A 512      59.788  82.666   2.810  1.00 30.05           C  
ATOM   3930  CG  MET A 512      58.323  82.567   2.410  1.00 33.05           C  
ATOM   3931  SD  MET A 512      57.906  83.559   0.960  1.00 34.58           S  
ATOM   3932  CE  MET A 512      58.804  82.694  -0.330  1.00 39.41           C  
ATOM   3933  N   PHE A 513      61.747  80.164   4.155  1.00 28.65           N  
ATOM   3934  CA  PHE A 513      63.086  79.580   4.146  1.00 28.88           C  
ATOM   3935  C   PHE A 513      63.330  79.017   2.756  1.00 29.22           C  
ATOM   3936  O   PHE A 513      62.553  78.205   2.247  1.00 30.31           O  
ATOM   3937  CB  PHE A 513      63.195  78.515   5.223  1.00 27.91           C  
ATOM   3938  CG  PHE A 513      63.005  79.063   6.607  1.00 29.21           C  
ATOM   3939  CD1 PHE A 513      63.768  80.142   7.049  1.00 28.72           C  
ATOM   3940  CD2 PHE A 513      62.035  78.543   7.451  1.00 26.67           C  
ATOM   3941  CE1 PHE A 513      63.560  80.700   8.323  1.00 31.26           C  
ATOM   3942  CE2 PHE A 513      61.822  79.090   8.716  1.00 26.20           C  
ATOM   3943  CZ  PHE A 513      62.583  80.167   9.154  1.00 27.23           C  
ATOM   3944  N   VAL A 514      64.422  79.477   2.159  1.00 28.56           N  
ATOM   3945  CA  VAL A 514      64.799  79.143   0.792  1.00 28.21           C  
ATOM   3946  C   VAL A 514      66.149  78.408   0.662  1.00 29.26           C  
ATOM   3947  O   VAL A 514      67.089  78.668   1.423  1.00 27.52           O  
ATOM   3948  CB  VAL A 514      64.863  80.464  -0.028  1.00 25.19           C  
ATOM   3949  CG1 VAL A 514      64.973  80.184  -1.516  1.00 25.51           C  
ATOM   3950  CG2 VAL A 514      63.633  81.333   0.291  1.00 21.82           C  
ATOM   3951  N   LYS A 515      66.226  77.487  -0.297  1.00 26.17           N  
ATOM   3952  CA  LYS A 515      67.464  76.765  -0.580  1.00 28.55           C  
ATOM   3953  C   LYS A 515      67.506  76.483  -2.081  1.00 28.09           C  
ATOM   3954  O   LYS A 515      66.469  76.299  -2.712  1.00 28.31           O  
ATOM   3955  CB  LYS A 515      67.532  75.435   0.177  1.00 27.83           C  
ATOM   3956  CG  LYS A 515      66.681  74.342  -0.427  1.00 28.88           C  
ATOM   3957  CD  LYS A 515      66.854  73.015   0.304  1.00 29.81           C  
ATOM   3958  CE  LYS A 515      66.087  71.912  -0.413  1.00 26.65           C  
ATOM   3959  NZ  LYS A 515      66.037  70.665   0.384  1.00 31.06           N  
ATOM   3960  N   GLY A 516      68.697  76.462  -2.663  1.00 29.84           N  
ATOM   3961  CA  GLY A 516      68.786  76.166  -4.076  1.00 26.59           C  
ATOM   3962  C   GLY A 516      70.126  76.464  -4.690  1.00 26.98           C  
ATOM   3963  O   GLY A 516      71.093  76.761  -3.983  1.00 26.25           O  
ATOM   3964  N   ALA A 517      70.167  76.390  -6.020  1.00 29.70           N  
ATOM   3965  CA  ALA A 517      71.370  76.669  -6.786  1.00 29.47           C  
ATOM   3966  C   ALA A 517      71.838  78.016  -6.274  1.00 30.80           C  
ATOM   3967  O   ALA A 517      71.059  78.963  -6.237  1.00 30.62           O  
ATOM   3968  CB  ALA A 517      71.033  76.742  -8.259  1.00 30.07           C  
ATOM   3969  N   PRO A 518      73.113  78.113  -5.852  1.00 33.00           N  
ATOM   3970  CA  PRO A 518      73.711  79.346  -5.317  1.00 32.61           C  
ATOM   3971  C   PRO A 518      73.518  80.626  -6.118  1.00 35.58           C  
ATOM   3972  O   PRO A 518      73.027  81.622  -5.587  1.00 36.22           O  
ATOM   3973  CB  PRO A 518      75.188  78.980  -5.163  1.00 32.98           C  
ATOM   3974  CG  PRO A 518      75.134  77.499  -4.862  1.00 33.12           C  
ATOM   3975  CD  PRO A 518      74.095  77.009  -5.854  1.00 29.19           C  
ATOM   3976  N   GLU A 519      73.903  80.600  -7.388  1.00 36.49           N  
ATOM   3977  CA  GLU A 519      73.791  81.775  -8.247  1.00 40.20           C  
ATOM   3978  C   GLU A 519      72.426  82.475  -8.187  1.00 39.74           C  
ATOM   3979  O   GLU A 519      72.332  83.657  -7.836  1.00 38.21           O  
ATOM   3980  CB  GLU A 519      74.113  81.380  -9.692  1.00 43.32           C  
ATOM   3981  CG  GLU A 519      74.046  82.518 -10.707  1.00 49.06           C  
ATOM   3982  CD  GLU A 519      74.491  82.081 -12.095  1.00 54.67           C  
ATOM   3983  OE1 GLU A 519      75.684  81.726 -12.255  1.00 61.04           O  
ATOM   3984  OE2 GLU A 519      73.654  82.086 -13.021  1.00 54.86           O  
ATOM   3985  N   GLY A 520      71.373  81.745  -8.537  1.00 36.78           N  
ATOM   3986  CA  GLY A 520      70.043  82.325  -8.526  1.00 33.79           C  
ATOM   3987  C   GLY A 520      69.614  82.850  -7.172  1.00 33.41           C  
ATOM   3988  O   GLY A 520      69.097  83.960  -7.074  1.00 33.06           O  
ATOM   3989  N   VAL A 521      69.821  82.065  -6.121  1.00 29.97           N  
ATOM   3990  CA  VAL A 521      69.440  82.503  -4.789  1.00 29.51           C  
ATOM   3991  C   VAL A 521      70.219  83.754  -4.382  1.00 30.03           C  
ATOM   3992  O   VAL A 521      69.625  84.763  -4.005  1.00 28.25           O  
ATOM   3993  CB  VAL A 521      69.672  81.382  -3.735  1.00 30.21           C  
ATOM   3994  CG1 VAL A 521      69.442  81.911  -2.333  1.00 27.06           C  
ATOM   3995  CG2 VAL A 521      68.725  80.226  -4.004  1.00 28.37           C  
ATOM   3996  N   ILE A 522      71.543  83.702  -4.474  1.00 30.18           N  
ATOM   3997  CA  ILE A 522      72.348  84.856  -4.093  1.00 31.09           C  
ATOM   3998  C   ILE A 522      71.936  86.126  -4.840  1.00 32.35           C  
ATOM   3999  O   ILE A 522      71.855  87.203  -4.236  1.00 30.65           O  
ATOM   4000  CB  ILE A 522      73.856  84.568  -4.276  1.00 30.12           C  
ATOM   4001  CG1 ILE A 522      74.269  83.481  -3.283  1.00 30.20           C  
ATOM   4002  CG2 ILE A 522      74.675  85.823  -4.007  1.00 31.13           C  
ATOM   4003  CD1 ILE A 522      75.625  82.952  -3.494  1.00 30.19           C  
ATOM   4004  N   ASP A 523      71.661  86.011  -6.139  1.00 31.00           N  
ATOM   4005  CA  ASP A 523      71.219  87.176  -6.906  1.00 32.78           C  
ATOM   4006  C   ASP A 523      69.894  87.724  -6.347  1.00 30.32           C  
ATOM   4007  O   ASP A 523      69.616  88.909  -6.454  1.00 29.71           O  
ATOM   4008  CB  ASP A 523      71.030  86.827  -8.393  1.00 35.16           C  
ATOM   4009  CG  ASP A 523      72.349  86.772  -9.166  1.00 41.15           C  
ATOM   4010  OD1 ASP A 523      72.340  86.265 -10.311  1.00 43.63           O  
ATOM   4011  OD2 ASP A 523      73.386  87.241  -8.638  1.00 39.81           O  
ATOM   4012  N   ARG A 524      69.073  86.875  -5.744  1.00 30.26           N  
ATOM   4013  CA  ARG A 524      67.808  87.369  -5.215  1.00 30.11           C  
ATOM   4014  C   ARG A 524      67.894  87.824  -3.760  1.00 29.09           C  
ATOM   4015  O   ARG A 524      66.871  88.063  -3.117  1.00 29.79           O  
ATOM   4016  CB  ARG A 524      66.699  86.322  -5.399  1.00 31.06           C  
ATOM   4017  CG  ARG A 524      66.346  86.081  -6.869  1.00 30.64           C  
ATOM   4018  CD  ARG A 524      65.037  85.318  -7.065  1.00 33.21           C  
ATOM   4019  NE  ARG A 524      65.050  83.963  -6.520  1.00 40.51           N  
ATOM   4020  CZ  ARG A 524      65.623  82.923  -7.107  1.00 41.23           C  
ATOM   4021  NH1 ARG A 524      66.241  83.075  -8.269  1.00 52.08           N  
ATOM   4022  NH2 ARG A 524      65.562  81.729  -6.541  1.00 41.29           N  
ATOM   4023  N   CYS A 525      69.118  87.950  -3.247  1.00 27.19           N  
ATOM   4024  CA  CYS A 525      69.333  88.420  -1.874  1.00 29.45           C  
ATOM   4025  C   CYS A 525      69.718  89.905  -1.896  1.00 32.23           C  
ATOM   4026  O   CYS A 525      70.481  90.340  -2.761  1.00 33.62           O  
ATOM   4027  CB  CYS A 525      70.466  87.653  -1.180  1.00 26.84           C  
ATOM   4028  SG  CYS A 525      70.172  85.916  -0.774  1.00 28.00           S  
ATOM   4029  N   ASN A 526      69.186  90.668  -0.944  1.00 33.84           N  
ATOM   4030  CA  ASN A 526      69.494  92.089  -0.816  1.00 33.59           C  
ATOM   4031  C   ASN A 526      70.169  92.301   0.537  1.00 32.59           C  
ATOM   4032  O   ASN A 526      70.653  93.389   0.825  1.00 32.71           O  
ATOM   4033  CB  ASN A 526      68.223  92.941  -0.873  1.00 33.26           C  
ATOM   4034  CG  ASN A 526      67.640  93.041  -2.269  1.00 35.07           C  
ATOM   4035  OD1 ASN A 526      68.495  92.956  -3.284  1.00 32.64           O  
ATOM   4036  ND2 ASN A 526      66.428  93.205  -2.431  1.00 38.16           N  
ATOM   4037  N   TYR A 527      70.182  91.260   1.368  1.00 32.37           N  
ATOM   4038  CA  TYR A 527      70.798  91.345   2.699  1.00 35.42           C  
ATOM   4039  C   TYR A 527      71.574  90.073   2.982  1.00 35.71           C  
ATOM   4040  O   TYR A 527      71.464  89.091   2.240  1.00 32.18           O  
ATOM   4041  CB  TYR A 527      69.742  91.480   3.800  1.00 35.37           C  
ATOM   4042  CG  TYR A 527      68.752  92.605   3.613  1.00 39.95           C  
ATOM   4043  CD1 TYR A 527      69.051  93.906   4.028  1.00 40.46           C  
ATOM   4044  CD2 TYR A 527      67.517  92.371   3.004  1.00 36.52           C  
ATOM   4045  CE1 TYR A 527      68.141  94.947   3.839  1.00 41.24           C  
ATOM   4046  CE2 TYR A 527      66.607  93.399   2.809  1.00 41.11           C  
ATOM   4047  CZ  TYR A 527      66.922  94.683   3.227  1.00 40.63           C  
ATOM   4048  OH  TYR A 527      66.022  95.695   3.025  1.00 41.89           O  
ATOM   4049  N   VAL A 528      72.356  90.103   4.059  1.00 33.85           N  
ATOM   4050  CA  VAL A 528      73.108  88.937   4.505  1.00 35.43           C  
ATOM   4051  C   VAL A 528      73.010  88.932   6.026  1.00 35.97           C  
ATOM   4052  O   VAL A 528      73.036  89.981   6.666  1.00 34.22           O  
ATOM   4053  CB  VAL A 528      74.618  88.970   4.086  1.00 37.77           C  
ATOM   4054  CG1 VAL A 528      74.744  89.161   2.588  1.00 37.45           C  
ATOM   4055  CG2 VAL A 528      75.362  90.063   4.836  1.00 37.85           C  
ATOM   4056  N   ARG A 529      72.879  87.747   6.604  1.00 36.07           N  
ATOM   4057  CA  ARG A 529      72.783  87.632   8.048  1.00 35.34           C  
ATOM   4058  C   ARG A 529      74.193  87.553   8.630  1.00 34.98           C  
ATOM   4059  O   ARG A 529      75.093  87.007   8.003  1.00 34.38           O  
ATOM   4060  CB  ARG A 529      71.987  86.375   8.418  1.00 35.07           C  
ATOM   4061  CG  ARG A 529      71.709  86.217   9.907  1.00 39.47           C  
ATOM   4062  CD  ARG A 529      70.212  86.097  10.165  1.00 42.01           C  
ATOM   4063  NE  ARG A 529      69.499  87.279   9.701  1.00 43.90           N  
ATOM   4064  CZ  ARG A 529      68.328  87.252   9.076  1.00 40.05           C  
ATOM   4065  NH1 ARG A 529      67.724  86.098   8.836  1.00 36.51           N  
ATOM   4066  NH2 ARG A 529      67.768  88.386   8.682  1.00 37.50           N  
ATOM   4067  N   VAL A 530      74.373  88.130   9.813  1.00 35.16           N  
ATOM   4068  CA  VAL A 530      75.649  88.123  10.532  1.00 34.38           C  
ATOM   4069  C   VAL A 530      75.195  87.909  11.971  1.00 35.82           C  
ATOM   4070  O   VAL A 530      74.853  88.864  12.678  1.00 36.75           O  
ATOM   4071  CB  VAL A 530      76.382  89.484  10.429  1.00 35.93           C  
ATOM   4072  CG1 VAL A 530      77.671  89.431  11.228  1.00 34.24           C  
ATOM   4073  CG2 VAL A 530      76.665  89.829   8.971  1.00 34.36           C  
ATOM   4074  N   GLY A 531      75.163  86.651  12.391  1.00 35.96           N  
ATOM   4075  CA  GLY A 531      74.693  86.332  13.724  1.00 36.43           C  
ATOM   4076  C   GLY A 531      73.178  86.394  13.684  1.00 38.11           C  
ATOM   4077  O   GLY A 531      72.548  85.577  13.020  1.00 39.77           O  
ATOM   4078  N   THR A 532      72.596  87.360  14.390  1.00 40.68           N  
ATOM   4079  CA  THR A 532      71.145  87.556  14.414  1.00 40.41           C  
ATOM   4080  C   THR A 532      70.890  88.902  13.777  1.00 39.75           C  
ATOM   4081  O   THR A 532      69.751  89.345  13.673  1.00 40.08           O  
ATOM   4082  CB  THR A 532      70.569  87.613  15.850  1.00 42.12           C  
ATOM   4083  OG1 THR A 532      71.320  88.557  16.630  1.00 42.64           O  
ATOM   4084  CG2 THR A 532      70.620  86.242  16.508  1.00 43.01           C  
ATOM   4085  N   THR A 533      71.966  89.560  13.362  1.00 38.86           N  
ATOM   4086  CA  THR A 533      71.845  90.867  12.743  1.00 38.68           C  
ATOM   4087  C   THR A 533      71.741  90.703  11.249  1.00 37.73           C  
ATOM   4088  O   THR A 533      71.833  89.592  10.718  1.00 41.63           O  
ATOM   4089  CB  THR A 533      73.062  91.760  13.036  1.00 37.98           C  
ATOM   4090  OG1 THR A 533      74.147  91.387  12.175  1.00 39.48           O  
ATOM   4091  CG2 THR A 533      73.492  91.595  14.487  1.00 39.62           C  
ATOM   4092  N   ARG A 534      71.573  91.826  10.571  1.00 36.69           N  
ATOM   4093  CA  ARG A 534      71.433  91.832   9.132  1.00 38.16           C  
ATOM   4094  C   ARG A 534      71.960  93.148   8.545  1.00 38.46           C  
ATOM   4095  O   ARG A 534      71.638  94.221   9.050  1.00 39.62           O  
ATOM   4096  CB  ARG A 534      69.949  91.661   8.787  1.00 40.30           C  
ATOM   4097  CG  ARG A 534      69.607  91.944   7.349  1.00 43.70           C  
ATOM   4098  CD  ARG A 534      68.380  92.836   7.249  1.00 47.12           C  
ATOM   4099  NE  ARG A 534      67.196  92.075   6.881  1.00 46.94           N  
ATOM   4100  CZ  ARG A 534      66.030  92.607   6.531  1.00 44.75           C  
ATOM   4101  NH1 ARG A 534      65.863  93.923   6.497  1.00 41.58           N  
ATOM   4102  NH2 ARG A 534      65.031  91.809   6.188  1.00 44.63           N  
ATOM   4103  N   VAL A 535      72.784  93.054   7.503  1.00 35.27           N  
ATOM   4104  CA  VAL A 535      73.333  94.228   6.821  1.00 36.91           C  
ATOM   4105  C   VAL A 535      73.043  94.007   5.342  1.00 38.11           C  
ATOM   4106  O   VAL A 535      72.765  92.886   4.925  1.00 39.44           O  
ATOM   4107  CB  VAL A 535      74.877  94.382   6.998  1.00 37.25           C  
ATOM   4108  CG1 VAL A 535      75.240  94.455   8.483  1.00 36.08           C  
ATOM   4109  CG2 VAL A 535      75.610  93.222   6.310  1.00 33.06           C  
ATOM   4110  N   PRO A 536      73.124  95.062   4.528  1.00 38.44           N  
ATOM   4111  CA  PRO A 536      72.843  94.910   3.099  1.00 38.73           C  
ATOM   4112  C   PRO A 536      73.869  94.133   2.288  1.00 39.95           C  
ATOM   4113  O   PRO A 536      75.026  94.017   2.691  1.00 37.67           O  
ATOM   4114  CB  PRO A 536      72.669  96.358   2.631  1.00 38.51           C  
ATOM   4115  CG  PRO A 536      73.519  97.131   3.573  1.00 41.87           C  
ATOM   4116  CD  PRO A 536      73.270  96.481   4.899  1.00 38.92           C  
ATOM   4117  N   MET A 537      73.430  93.580   1.155  1.00 39.31           N  
ATOM   4118  CA  MET A 537      74.316  92.812   0.275  1.00 41.00           C  
ATOM   4119  C   MET A 537      75.110  93.783  -0.588  1.00 41.25           C  
ATOM   4120  O   MET A 537      74.531  94.585  -1.316  1.00 44.07           O  
ATOM   4121  CB  MET A 537      73.510  91.872  -0.627  1.00 36.84           C  
ATOM   4122  CG  MET A 537      74.348  91.108  -1.662  1.00 38.27           C  
ATOM   4123  SD  MET A 537      75.479  89.871  -0.970  1.00 36.30           S  
ATOM   4124  CE  MET A 537      74.358  88.485  -0.678  1.00 30.29           C  
ATOM   4125  N   THR A 538      76.434  93.722  -0.495  1.00 40.80           N  
ATOM   4126  CA  THR A 538      77.284  94.605  -1.284  1.00 41.42           C  
ATOM   4127  C   THR A 538      78.138  93.784  -2.251  1.00 41.55           C  
ATOM   4128  O   THR A 538      78.168  92.556  -2.166  1.00 40.52           O  
ATOM   4129  CB  THR A 538      78.203  95.437  -0.368  1.00 42.22           C  
ATOM   4130  OG1 THR A 538      79.141  94.575   0.294  1.00 40.84           O  
ATOM   4131  CG2 THR A 538      77.372  96.175   0.679  1.00 41.34           C  
ATOM   4132  N   GLY A 539      78.806  94.465  -3.179  1.00 40.04           N  
ATOM   4133  CA  GLY A 539      79.664  93.773  -4.128  1.00 41.44           C  
ATOM   4134  C   GLY A 539      80.716  92.913  -3.428  1.00 40.49           C  
ATOM   4135  O   GLY A 539      80.833  91.727  -3.709  1.00 37.59           O  
ATOM   4136  N   PRO A 540      81.502  93.492  -2.509  1.00 41.15           N  
ATOM   4137  CA  PRO A 540      82.525  92.716  -1.803  1.00 40.77           C  
ATOM   4138  C   PRO A 540      81.971  91.488  -1.066  1.00 40.55           C  
ATOM   4139  O   PRO A 540      82.559  90.409  -1.133  1.00 42.88           O  
ATOM   4140  CB  PRO A 540      83.134  93.738  -0.849  1.00 40.67           C  
ATOM   4141  CG  PRO A 540      83.034  95.014  -1.644  1.00 40.78           C  
ATOM   4142  CD  PRO A 540      81.631  94.930  -2.212  1.00 38.76           C  
ATOM   4143  N   VAL A 541      80.853  91.644  -0.358  1.00 37.90           N  
ATOM   4144  CA  VAL A 541      80.261  90.517   0.360  1.00 34.72           C  
ATOM   4145  C   VAL A 541      79.844  89.423  -0.628  1.00 34.96           C  
ATOM   4146  O   VAL A 541      80.109  88.233  -0.415  1.00 31.31           O  
ATOM   4147  CB  VAL A 541      79.038  90.956   1.188  1.00 34.44           C  
ATOM   4148  CG1 VAL A 541      78.342  89.738   1.792  1.00 33.74           C  
ATOM   4149  CG2 VAL A 541      79.480  91.905   2.298  1.00 36.40           C  
ATOM   4150  N   LYS A 542      79.215  89.838  -1.721  1.00 32.67           N  
ATOM   4151  CA  LYS A 542      78.769  88.913  -2.749  1.00 34.49           C  
ATOM   4152  C   LYS A 542      79.940  88.148  -3.372  1.00 34.51           C  
ATOM   4153  O   LYS A 542      79.908  86.919  -3.449  1.00 34.30           O  
ATOM   4154  CB  LYS A 542      77.999  89.676  -3.821  1.00 33.16           C  
ATOM   4155  CG  LYS A 542      77.376  88.813  -4.910  1.00 35.72           C  
ATOM   4156  CD  LYS A 542      76.237  89.574  -5.573  1.00 38.04           C  
ATOM   4157  CE  LYS A 542      75.631  88.808  -6.740  1.00 44.16           C  
ATOM   4158  NZ  LYS A 542      74.457  89.526  -7.318  1.00 43.94           N  
ATOM   4159  N   GLU A 543      80.972  88.865  -3.812  1.00 37.17           N  
ATOM   4160  CA  GLU A 543      82.137  88.219  -4.422  1.00 40.26           C  
ATOM   4161  C   GLU A 543      82.831  87.259  -3.446  1.00 37.26           C  
ATOM   4162  O   GLU A 543      83.372  86.224  -3.849  1.00 34.12           O  
ATOM   4163  CB  GLU A 543      83.147  89.260  -4.915  1.00 46.93           C  
ATOM   4164  CG  GLU A 543      82.579  90.265  -5.912  1.00 59.30           C  
ATOM   4165  CD  GLU A 543      81.574  89.645  -6.879  1.00 67.70           C  
ATOM   4166  OE1 GLU A 543      81.918  88.639  -7.545  1.00 71.47           O  
ATOM   4167  OE2 GLU A 543      80.440  90.171  -6.971  1.00 68.87           O  
ATOM   4168  N   LYS A 544      82.820  87.603  -2.165  1.00 30.66           N  
ATOM   4169  CA  LYS A 544      83.437  86.740  -1.179  1.00 31.77           C  
ATOM   4170  C   LYS A 544      82.652  85.427  -1.126  1.00 35.39           C  
ATOM   4171  O   LYS A 544      83.245  84.346  -1.148  1.00 35.60           O  
ATOM   4172  CB  LYS A 544      83.417  87.404   0.191  1.00 30.57           C  
ATOM   4173  CG  LYS A 544      84.578  87.020   1.088  1.00 39.86           C  
ATOM   4174  CD  LYS A 544      84.694  85.528   1.290  1.00 41.41           C  
ATOM   4175  CE  LYS A 544      85.851  85.207   2.216  1.00 44.70           C  
ATOM   4176  NZ  LYS A 544      87.121  85.773   1.705  1.00 44.40           N  
ATOM   4177  N   ILE A 545      81.320  85.530  -1.060  1.00 34.49           N  
ATOM   4178  CA  ILE A 545      80.451  84.351  -0.992  1.00 34.37           C  
ATOM   4179  C   ILE A 545      80.620  83.440  -2.201  1.00 33.30           C  
ATOM   4180  O   ILE A 545      80.817  82.240  -2.057  1.00 31.62           O  
ATOM   4181  CB  ILE A 545      78.954  84.734  -0.934  1.00 35.96           C  
ATOM   4182  CG1 ILE A 545      78.671  85.620   0.277  1.00 34.29           C  
ATOM   4183  CG2 ILE A 545      78.112  83.470  -0.885  1.00 31.32           C  
ATOM   4184  CD1 ILE A 545      79.041  84.978   1.583  1.00 40.37           C  
ATOM   4185  N   LEU A 546      80.524  84.030  -3.387  1.00 34.99           N  
ATOM   4186  CA  LEU A 546      80.639  83.291  -4.635  1.00 33.99           C  
ATOM   4187  C   LEU A 546      82.013  82.676  -4.841  1.00 34.52           C  
ATOM   4188  O   LEU A 546      82.125  81.559  -5.355  1.00 36.95           O  
ATOM   4189  CB  LEU A 546      80.303  84.217  -5.815  1.00 33.48           C  
ATOM   4190  CG  LEU A 546      78.837  84.680  -5.823  1.00 35.55           C  
ATOM   4191  CD1 LEU A 546      78.605  85.707  -6.919  1.00 30.41           C  
ATOM   4192  CD2 LEU A 546      77.923  83.471  -6.014  1.00 31.93           C  
ATOM   4193  N   SER A 547      83.057  83.388  -4.427  1.00 32.36           N  
ATOM   4194  CA  SER A 547      84.405  82.880  -4.618  1.00 34.00           C  
ATOM   4195  C   SER A 547      84.609  81.605  -3.826  1.00 33.96           C  
ATOM   4196  O   SER A 547      85.248  80.665  -4.302  1.00 35.28           O  
ATOM   4197  CB  SER A 547      85.454  83.931  -4.217  1.00 34.42           C  
ATOM   4198  OG  SER A 547      85.591  84.041  -2.813  1.00 38.60           O  
ATOM   4199  N   VAL A 548      84.057  81.540  -2.624  1.00 32.76           N  
ATOM   4200  CA  VAL A 548      84.240  80.318  -1.856  1.00 34.50           C  
ATOM   4201  C   VAL A 548      83.387  79.198  -2.427  1.00 34.85           C  
ATOM   4202  O   VAL A 548      83.820  78.045  -2.484  1.00 35.83           O  
ATOM   4203  CB  VAL A 548      83.907  80.524  -0.384  1.00 33.70           C  
ATOM   4204  CG1 VAL A 548      83.940  79.183   0.348  1.00 35.14           C  
ATOM   4205  CG2 VAL A 548      84.933  81.474   0.231  1.00 33.58           C  
ATOM   4206  N   ILE A 549      82.177  79.539  -2.860  1.00 34.99           N  
ATOM   4207  CA  ILE A 549      81.281  78.553  -3.444  1.00 32.73           C  
ATOM   4208  C   ILE A 549      81.922  77.973  -4.702  1.00 34.16           C  
ATOM   4209  O   ILE A 549      81.802  76.781  -4.979  1.00 35.26           O  
ATOM   4210  CB  ILE A 549      79.903  79.183  -3.802  1.00 29.73           C  
ATOM   4211  CG1 ILE A 549      79.075  79.374  -2.527  1.00 28.79           C  
ATOM   4212  CG2 ILE A 549      79.159  78.291  -4.779  1.00 24.43           C  
ATOM   4213  CD1 ILE A 549      77.843  80.196  -2.734  1.00 25.61           C  
ATOM   4214  N   LYS A 550      82.599  78.817  -5.468  1.00 34.69           N  
ATOM   4215  CA  LYS A 550      83.243  78.346  -6.683  1.00 38.09           C  
ATOM   4216  C   LYS A 550      84.346  77.336  -6.363  1.00 37.62           C  
ATOM   4217  O   LYS A 550      84.473  76.327  -7.043  1.00 40.12           O  
ATOM   4218  CB  LYS A 550      83.830  79.527  -7.466  1.00 41.51           C  
ATOM   4219  CG  LYS A 550      84.451  79.145  -8.802  1.00 46.52           C  
ATOM   4220  CD  LYS A 550      85.331  80.275  -9.327  1.00 52.79           C  
ATOM   4221  CE  LYS A 550      86.070  79.892 -10.605  1.00 55.33           C  
ATOM   4222  NZ  LYS A 550      87.079  80.927 -10.991  1.00 58.58           N  
ATOM   4223  N   GLU A 551      85.136  77.592  -5.324  1.00 36.09           N  
ATOM   4224  CA  GLU A 551      86.211  76.669  -4.955  1.00 40.17           C  
ATOM   4225  C   GLU A 551      85.651  75.335  -4.485  1.00 40.31           C  
ATOM   4226  O   GLU A 551      86.155  74.278  -4.863  1.00 40.42           O  
ATOM   4227  CB  GLU A 551      87.080  77.253  -3.834  1.00 41.43           C  
ATOM   4228  CG  GLU A 551      87.553  78.665  -4.099  1.00 54.53           C  
ATOM   4229  CD  GLU A 551      88.441  79.209  -2.992  1.00 61.23           C  
ATOM   4230  OE1 GLU A 551      88.071  79.067  -1.802  1.00 62.23           O  
ATOM   4231  OE2 GLU A 551      89.506  79.784  -3.319  1.00 65.72           O  
ATOM   4232  N   TRP A 552      84.617  75.383  -3.650  1.00 36.85           N  
ATOM   4233  CA  TRP A 552      84.023  74.155  -3.132  1.00 37.22           C  
ATOM   4234  C   TRP A 552      83.447  73.265  -4.222  1.00 38.46           C  
ATOM   4235  O   TRP A 552      83.479  72.035  -4.107  1.00 38.21           O  
ATOM   4236  CB  TRP A 552      82.929  74.479  -2.099  1.00 34.48           C  
ATOM   4237  CG  TRP A 552      83.481  74.948  -0.799  1.00 30.51           C  
ATOM   4238  CD1 TRP A 552      84.755  75.376  -0.556  1.00 29.75           C  
ATOM   4239  CD2 TRP A 552      82.772  75.084   0.433  1.00 31.59           C  
ATOM   4240  NE1 TRP A 552      84.883  75.767   0.747  1.00 26.01           N  
ATOM   4241  CE2 TRP A 552      83.682  75.602   1.381  1.00 30.76           C  
ATOM   4242  CE3 TRP A 552      81.458  74.820   0.831  1.00 29.56           C  
ATOM   4243  CZ2 TRP A 552      83.319  75.863   2.700  1.00 30.31           C  
ATOM   4244  CZ3 TRP A 552      81.099  75.076   2.140  1.00 29.16           C  
ATOM   4245  CH2 TRP A 552      82.024  75.592   3.059  1.00 30.34           C  
ATOM   4246  N   GLY A 553      82.945  73.886  -5.285  1.00 38.95           N  
ATOM   4247  CA  GLY A 553      82.347  73.127  -6.363  1.00 40.26           C  
ATOM   4248  C   GLY A 553      83.235  72.632  -7.490  1.00 43.34           C  
ATOM   4249  O   GLY A 553      82.711  72.104  -8.473  1.00 44.97           O  
ATOM   4250  N   THR A 554      84.555  72.770  -7.392  1.00 45.39           N  
ATOM   4251  CA  THR A 554      85.385  72.288  -8.496  1.00 49.56           C  
ATOM   4252  C   THR A 554      86.867  72.032  -8.262  1.00 51.62           C  
ATOM   4253  O   THR A 554      87.651  72.020  -9.217  1.00 56.23           O  
ATOM   4254  CB  THR A 554      85.261  73.209  -9.742  1.00 50.62           C  
ATOM   4255  OG1 THR A 554      85.741  74.519  -9.427  1.00 51.48           O  
ATOM   4256  CG2 THR A 554      83.797  73.291 -10.210  1.00 55.05           C  
ATOM   4257  N   GLY A 555      87.269  71.810  -7.019  1.00 49.87           N  
ATOM   4258  CA  GLY A 555      88.676  71.531  -6.789  1.00 51.77           C  
ATOM   4259  C   GLY A 555      88.839  70.139  -6.213  1.00 51.81           C  
ATOM   4260  O   GLY A 555      88.318  69.162  -6.753  1.00 51.44           O  
ATOM   4261  N   ARG A 556      89.585  70.036  -5.122  1.00 51.47           N  
ATOM   4262  CA  ARG A 556      89.737  68.750  -4.470  1.00 52.87           C  
ATOM   4263  C   ARG A 556      88.373  68.457  -3.824  1.00 51.99           C  
ATOM   4264  O   ARG A 556      88.022  67.299  -3.574  1.00 50.47           O  
ATOM   4265  CB  ARG A 556      90.837  68.809  -3.402  1.00 55.07           C  
ATOM   4266  CG  ARG A 556      92.238  68.985  -3.977  1.00 63.83           C  
ATOM   4267  CD  ARG A 556      92.727  67.765  -4.773  1.00 65.15           C  
ATOM   4268  NE  ARG A 556      93.146  66.658  -3.911  1.00 68.83           N  
ATOM   4269  CZ  ARG A 556      92.336  65.705  -3.451  1.00 72.36           C  
ATOM   4270  NH1 ARG A 556      91.045  65.706  -3.764  1.00 74.79           N  
ATOM   4271  NH2 ARG A 556      92.817  64.739  -2.676  1.00 73.54           N  
ATOM   4272  N   ASP A 557      87.604  69.517  -3.570  1.00 48.34           N  
ATOM   4273  CA  ASP A 557      86.283  69.354  -2.975  1.00 46.29           C  
ATOM   4274  C   ASP A 557      85.253  68.863  -4.008  1.00 42.72           C  
ATOM   4275  O   ASP A 557      84.776  67.735  -3.918  1.00 38.94           O  
ATOM   4276  CB  ASP A 557      85.795  70.669  -2.339  1.00 45.46           C  
ATOM   4277  CG  ASP A 557      86.580  71.053  -1.081  1.00 45.73           C  
ATOM   4278  OD1 ASP A 557      86.865  70.170  -0.244  1.00 49.57           O  
ATOM   4279  OD2 ASP A 557      86.901  72.248  -0.915  1.00 45.75           O  
ATOM   4280  N   THR A 558      84.936  69.706  -4.992  1.00 41.56           N  
ATOM   4281  CA  THR A 558      83.947  69.369  -6.023  1.00 39.39           C  
ATOM   4282  C   THR A 558      82.656  68.879  -5.342  1.00 39.42           C  
ATOM   4283  O   THR A 558      82.144  67.791  -5.617  1.00 37.89           O  
ATOM   4284  CB  THR A 558      84.499  68.297  -6.977  1.00 38.57           C  
ATOM   4285  OG1 THR A 558      85.731  68.768  -7.539  1.00 40.57           O  
ATOM   4286  CG2 THR A 558      83.509  68.000  -8.107  1.00 33.55           C  
ATOM   4287  N   LEU A 559      82.154  69.704  -4.430  1.00 34.79           N  
ATOM   4288  CA  LEU A 559      80.951  69.389  -3.684  1.00 35.29           C  
ATOM   4289  C   LEU A 559      79.726  69.967  -4.372  1.00 33.18           C  
ATOM   4290  O   LEU A 559      79.824  70.881  -5.185  1.00 33.59           O  
ATOM   4291  CB  LEU A 559      81.048  69.976  -2.270  1.00 31.71           C  
ATOM   4292  CG  LEU A 559      82.334  69.655  -1.501  1.00 35.23           C  
ATOM   4293  CD1 LEU A 559      82.399  70.498  -0.238  1.00 29.36           C  
ATOM   4294  CD2 LEU A 559      82.382  68.173  -1.163  1.00 33.90           C  
ATOM   4295  N   ARG A 560      78.574  69.407  -4.035  1.00 34.26           N  
ATOM   4296  CA  ARG A 560      77.297  69.867  -4.550  1.00 33.19           C  
ATOM   4297  C   ARG A 560      76.933  70.957  -3.538  1.00 30.48           C  
ATOM   4298  O   ARG A 560      76.731  70.669  -2.355  1.00 31.23           O  
ATOM   4299  CB  ARG A 560      76.308  68.710  -4.496  1.00 39.79           C  
ATOM   4300  CG  ARG A 560      75.034  68.875  -5.300  1.00 49.02           C  
ATOM   4301  CD  ARG A 560      74.331  67.521  -5.426  1.00 56.10           C  
ATOM   4302  NE  ARG A 560      73.148  67.559  -6.283  1.00 63.06           N  
ATOM   4303  CZ  ARG A 560      72.098  68.346  -6.072  1.00 66.41           C  
ATOM   4304  NH1 ARG A 560      72.079  69.172  -5.029  1.00 64.97           N  
ATOM   4305  NH2 ARG A 560      71.061  68.300  -6.902  1.00 69.48           N  
ATOM   4306  N   CYS A 561      76.881  72.206  -3.986  1.00 29.42           N  
ATOM   4307  CA  CYS A 561      76.578  73.317  -3.095  1.00 31.87           C  
ATOM   4308  C   CYS A 561      75.168  73.878  -3.180  1.00 33.10           C  
ATOM   4309  O   CYS A 561      74.586  74.012  -4.256  1.00 33.07           O  
ATOM   4310  CB  CYS A 561      77.560  74.464  -3.332  1.00 34.62           C  
ATOM   4311  SG  CYS A 561      79.292  74.040  -3.052  1.00 39.43           S  
ATOM   4312  N   LEU A 562      74.640  74.233  -2.017  1.00 32.77           N  
ATOM   4313  CA  LEU A 562      73.312  74.799  -1.922  1.00 28.72           C  
ATOM   4314  C   LEU A 562      73.402  76.086  -1.101  1.00 28.02           C  
ATOM   4315  O   LEU A 562      74.053  76.108  -0.056  1.00 23.31           O  
ATOM   4316  CB  LEU A 562      72.392  73.806  -1.216  1.00 29.97           C  
ATOM   4317  CG  LEU A 562      71.225  73.152  -1.955  1.00 33.67           C  
ATOM   4318  CD1 LEU A 562      71.574  72.838  -3.396  1.00 31.61           C  
ATOM   4319  CD2 LEU A 562      70.849  71.895  -1.200  1.00 33.32           C  
ATOM   4320  N   ALA A 563      72.787  77.162  -1.585  1.00 23.06           N  
ATOM   4321  CA  ALA A 563      72.774  78.399  -0.827  1.00 25.97           C  
ATOM   4322  C   ALA A 563      71.471  78.403   0.010  1.00 27.75           C  
ATOM   4323  O   ALA A 563      70.424  77.936  -0.450  1.00 25.83           O  
ATOM   4324  CB  ALA A 563      72.811  79.585  -1.759  1.00 24.05           C  
ATOM   4325  N   LEU A 564      71.555  78.903   1.239  1.00 26.49           N  
ATOM   4326  CA  LEU A 564      70.404  78.935   2.128  1.00 26.40           C  
ATOM   4327  C   LEU A 564      70.048  80.371   2.462  1.00 29.61           C  
ATOM   4328  O   LEU A 564      70.930  81.180   2.776  1.00 25.84           O  
ATOM   4329  CB  LEU A 564      70.721  78.183   3.417  1.00 28.33           C  
ATOM   4330  CG  LEU A 564      71.277  76.767   3.258  1.00 31.33           C  
ATOM   4331  CD1 LEU A 564      71.496  76.166   4.631  1.00 32.59           C  
ATOM   4332  CD2 LEU A 564      70.308  75.913   2.454  1.00 30.85           C  
ATOM   4333  N   ALA A 565      68.759  80.690   2.408  1.00 28.08           N  
ATOM   4334  CA  ALA A 565      68.329  82.053   2.690  1.00 30.64           C  
ATOM   4335  C   ALA A 565      66.928  82.130   3.280  1.00 31.08           C  
ATOM   4336  O   ALA A 565      66.194  81.141   3.322  1.00 31.93           O  
ATOM   4337  CB  ALA A 565      68.391  82.886   1.411  1.00 29.55           C  
ATOM   4338  N   THR A 566      66.556  83.310   3.758  1.00 31.69           N  
ATOM   4339  CA  THR A 566      65.218  83.473   4.299  1.00 32.91           C  
ATOM   4340  C   THR A 566      64.668  84.845   3.994  1.00 31.03           C  
ATOM   4341  O   THR A 566      65.386  85.837   4.115  1.00 32.52           O  
ATOM   4342  CB  THR A 566      65.153  83.228   5.843  1.00 31.70           C  
ATOM   4343  OG1 THR A 566      64.807  84.441   6.528  1.00 36.86           O  
ATOM   4344  CG2 THR A 566      66.444  82.708   6.357  1.00 23.47           C  
ATOM   4345  N   ARG A 567      63.407  84.899   3.561  1.00 27.74           N  
ATOM   4346  CA  ARG A 567      62.800  86.196   3.295  1.00 30.88           C  
ATOM   4347  C   ARG A 567      62.266  86.637   4.650  1.00 30.28           C  
ATOM   4348  O   ARG A 567      61.391  85.996   5.234  1.00 26.22           O  
ATOM   4349  CB  ARG A 567      61.644  86.138   2.283  1.00 29.99           C  
ATOM   4350  CG  ARG A 567      61.517  87.479   1.532  1.00 32.69           C  
ATOM   4351  CD  ARG A 567      60.097  87.979   1.280  1.00 31.77           C  
ATOM   4352  NE  ARG A 567      59.685  87.783  -0.108  1.00 35.91           N  
ATOM   4353  CZ  ARG A 567      59.323  88.753  -0.949  1.00 33.92           C  
ATOM   4354  NH1 ARG A 567      59.311  90.029  -0.572  1.00 26.24           N  
ATOM   4355  NH2 ARG A 567      58.969  88.439  -2.187  1.00 36.68           N  
ATOM   4356  N   ASP A 568      62.830  87.721   5.155  1.00 30.44           N  
ATOM   4357  CA  ASP A 568      62.432  88.242   6.448  1.00 31.94           C  
ATOM   4358  C   ASP A 568      61.026  88.829   6.448  1.00 30.58           C  
ATOM   4359  O   ASP A 568      60.331  88.768   7.458  1.00 29.83           O  
ATOM   4360  CB  ASP A 568      63.450  89.284   6.897  1.00 30.09           C  
ATOM   4361  CG  ASP A 568      64.778  88.659   7.268  1.00 30.33           C  
ATOM   4362  OD1 ASP A 568      65.814  89.350   7.182  1.00 27.49           O  
ATOM   4363  OD2 ASP A 568      64.773  87.468   7.654  1.00 29.03           O  
ATOM   4364  N   THR A 569      60.618  89.397   5.319  1.00 28.71           N  
ATOM   4365  CA  THR A 569      59.285  89.981   5.215  1.00 32.42           C  
ATOM   4366  C   THR A 569      58.546  89.427   4.008  1.00 31.90           C  
ATOM   4367  O   THR A 569      58.441  90.078   2.965  1.00 30.68           O  
ATOM   4368  CB  THR A 569      59.366  91.500   5.099  1.00 31.60           C  
ATOM   4369  OG1 THR A 569      60.065  92.011   6.236  1.00 32.58           O  
ATOM   4370  CG2 THR A 569      57.955  92.107   5.046  1.00 30.74           C  
ATOM   4371  N   PRO A 570      58.013  88.208   4.140  1.00 33.27           N  
ATOM   4372  CA  PRO A 570      57.294  87.594   3.026  1.00 34.07           C  
ATOM   4373  C   PRO A 570      55.943  88.245   2.776  1.00 34.58           C  
ATOM   4374  O   PRO A 570      55.439  88.996   3.615  1.00 34.85           O  
ATOM   4375  CB  PRO A 570      57.181  86.138   3.463  1.00 33.13           C  
ATOM   4376  CG  PRO A 570      57.038  86.257   4.938  1.00 30.51           C  
ATOM   4377  CD  PRO A 570      58.046  87.309   5.307  1.00 32.46           C  
ATOM   4378  N   PRO A 571      55.355  87.989   1.602  1.00 35.30           N  
ATOM   4379  CA  PRO A 571      54.053  88.545   1.235  1.00 36.66           C  
ATOM   4380  C   PRO A 571      53.001  87.958   2.173  1.00 37.53           C  
ATOM   4381  O   PRO A 571      53.289  87.030   2.937  1.00 38.15           O  
ATOM   4382  CB  PRO A 571      53.854  88.039  -0.196  1.00 36.39           C  
ATOM   4383  CG  PRO A 571      55.247  87.803  -0.691  1.00 36.67           C  
ATOM   4384  CD  PRO A 571      55.908  87.185   0.499  1.00 37.23           C  
ATOM   4385  N   LYS A 572      51.788  88.503   2.117  1.00 39.84           N  
ATOM   4386  CA  LYS A 572      50.685  87.992   2.926  1.00 39.81           C  
ATOM   4387  C   LYS A 572      50.313  86.630   2.340  1.00 36.40           C  
ATOM   4388  O   LYS A 572      50.372  86.437   1.128  1.00 34.21           O  
ATOM   4389  CB  LYS A 572      49.458  88.901   2.816  1.00 43.71           C  
ATOM   4390  CG  LYS A 572      49.260  89.907   3.926  1.00 47.02           C  
ATOM   4391  CD  LYS A 572      50.166  91.098   3.776  1.00 53.53           C  
ATOM   4392  CE  LYS A 572      49.692  92.232   4.671  1.00 57.13           C  
ATOM   4393  NZ  LYS A 572      48.347  92.741   4.260  1.00 58.19           N  
ATOM   4394  N   ARG A 573      49.921  85.689   3.189  1.00 35.44           N  
ATOM   4395  CA  ARG A 573      49.524  84.382   2.687  1.00 34.32           C  
ATOM   4396  C   ARG A 573      48.507  84.536   1.560  1.00 36.85           C  
ATOM   4397  O   ARG A 573      48.537  83.784   0.593  1.00 36.02           O  
ATOM   4398  CB  ARG A 573      48.885  83.551   3.789  1.00 31.28           C  
ATOM   4399  CG  ARG A 573      49.753  83.333   4.989  1.00 33.03           C  
ATOM   4400  CD  ARG A 573      49.026  82.522   6.027  1.00 25.67           C  
ATOM   4401  NE  ARG A 573      49.879  82.272   7.181  1.00 28.55           N  
ATOM   4402  CZ  ARG A 573      50.338  83.222   7.990  1.00 28.09           C  
ATOM   4403  NH1 ARG A 573      51.110  82.900   9.017  1.00 30.55           N  
ATOM   4404  NH2 ARG A 573      50.024  84.489   7.779  1.00 27.50           N  
ATOM   4405  N   GLU A 574      47.612  85.514   1.691  1.00 38.54           N  
ATOM   4406  CA  GLU A 574      46.559  85.733   0.701  1.00 42.77           C  
ATOM   4407  C   GLU A 574      47.005  86.347  -0.610  1.00 41.78           C  
ATOM   4408  O   GLU A 574      46.250  86.358  -1.572  1.00 43.39           O  
ATOM   4409  CB  GLU A 574      45.452  86.615   1.282  1.00 46.69           C  
ATOM   4410  CG  GLU A 574      45.110  86.306   2.720  1.00 56.54           C  
ATOM   4411  CD  GLU A 574      45.859  87.192   3.691  1.00 60.40           C  
ATOM   4412  OE1 GLU A 574      45.532  88.401   3.745  1.00 62.51           O  
ATOM   4413  OE2 GLU A 574      46.766  86.683   4.388  1.00 59.11           O  
ATOM   4414  N   GLU A 575      48.224  86.859  -0.654  1.00 42.44           N  
ATOM   4415  CA  GLU A 575      48.725  87.486  -1.870  1.00 43.69           C  
ATOM   4416  C   GLU A 575      49.556  86.514  -2.701  1.00 44.39           C  
ATOM   4417  O   GLU A 575      50.205  86.919  -3.669  1.00 47.20           O  
ATOM   4418  CB  GLU A 575      49.583  88.701  -1.504  1.00 47.04           C  
ATOM   4419  CG  GLU A 575      48.927  89.624  -0.482  1.00 51.46           C  
ATOM   4420  CD  GLU A 575      49.822  90.777  -0.057  1.00 54.73           C  
ATOM   4421  OE1 GLU A 575      50.987  90.533   0.342  1.00 53.74           O  
ATOM   4422  OE2 GLU A 575      49.349  91.931  -0.117  1.00 58.50           O  
ATOM   4423  N   MET A 576      49.539  85.235  -2.335  1.00 41.01           N  
ATOM   4424  CA  MET A 576      50.329  84.252  -3.066  1.00 39.74           C  
ATOM   4425  C   MET A 576      49.531  83.179  -3.802  1.00 37.25           C  
ATOM   4426  O   MET A 576      48.809  82.393  -3.193  1.00 36.73           O  
ATOM   4427  CB  MET A 576      51.323  83.583  -2.116  1.00 35.96           C  
ATOM   4428  CG  MET A 576      52.214  84.564  -1.388  1.00 37.48           C  
ATOM   4429  SD  MET A 576      53.200  83.764  -0.092  1.00 38.97           S  
ATOM   4430  CE  MET A 576      54.693  83.449  -1.032  1.00 29.91           C  
ATOM   4431  N   VAL A 577      49.681  83.151  -5.120  1.00 37.19           N  
ATOM   4432  CA  VAL A 577      48.999  82.173  -5.952  1.00 37.12           C  
ATOM   4433  C   VAL A 577      49.811  80.880  -5.882  1.00 39.09           C  
ATOM   4434  O   VAL A 577      50.760  80.676  -6.640  1.00 36.81           O  
ATOM   4435  CB  VAL A 577      48.904  82.676  -7.405  1.00 36.61           C  
ATOM   4436  CG1 VAL A 577      48.000  81.765  -8.220  1.00 35.50           C  
ATOM   4437  CG2 VAL A 577      48.381  84.111  -7.416  1.00 35.34           C  
ATOM   4438  N   LEU A 578      49.423  80.012  -4.956  1.00 41.42           N  
ATOM   4439  CA  LEU A 578      50.106  78.750  -4.724  1.00 45.66           C  
ATOM   4440  C   LEU A 578      49.973  77.683  -5.810  1.00 47.99           C  
ATOM   4441  O   LEU A 578      50.694  76.691  -5.781  1.00 51.48           O  
ATOM   4442  CB  LEU A 578      49.642  78.170  -3.379  1.00 45.55           C  
ATOM   4443  CG  LEU A 578      49.775  79.132  -2.191  1.00 48.07           C  
ATOM   4444  CD1 LEU A 578      49.208  78.489  -0.934  1.00 48.15           C  
ATOM   4445  CD2 LEU A 578      51.242  79.510  -1.994  1.00 48.35           C  
ATOM   4446  N   ASP A 579      49.075  77.868  -6.769  1.00 50.11           N  
ATOM   4447  CA  ASP A 579      48.919  76.855  -7.808  1.00 51.82           C  
ATOM   4448  C   ASP A 579      49.578  77.257  -9.109  1.00 49.32           C  
ATOM   4449  O   ASP A 579      49.351  76.633 -10.141  1.00 51.28           O  
ATOM   4450  CB  ASP A 579      47.434  76.547  -8.056  1.00 58.64           C  
ATOM   4451  CG  ASP A 579      46.668  77.744  -8.578  1.00 63.15           C  
ATOM   4452  OD1 ASP A 579      46.973  78.198  -9.702  1.00 64.75           O  
ATOM   4453  OD2 ASP A 579      45.764  78.230  -7.856  1.00 69.42           O  
ATOM   4454  N   ASP A 580      50.389  78.304  -9.066  1.00 45.97           N  
ATOM   4455  CA  ASP A 580      51.091  78.756 -10.258  1.00 43.16           C  
ATOM   4456  C   ASP A 580      52.583  78.934  -9.960  1.00 39.66           C  
ATOM   4457  O   ASP A 580      53.048  80.030  -9.639  1.00 35.53           O  
ATOM   4458  CB  ASP A 580      50.477  80.063 -10.772  1.00 43.41           C  
ATOM   4459  CG  ASP A 580      51.197  80.601 -11.998  1.00 47.07           C  
ATOM   4460  OD1 ASP A 580      51.957  79.840 -12.644  1.00 44.01           O  
ATOM   4461  OD2 ASP A 580      50.995  81.790 -12.317  1.00 50.38           O  
ATOM   4462  N   SER A 581      53.319  77.835 -10.081  1.00 37.52           N  
ATOM   4463  CA  SER A 581      54.753  77.816  -9.808  1.00 37.31           C  
ATOM   4464  C   SER A 581      55.548  78.912 -10.520  1.00 35.66           C  
ATOM   4465  O   SER A 581      56.591  79.339 -10.026  1.00 33.54           O  
ATOM   4466  CB  SER A 581      55.333  76.445 -10.171  1.00 39.12           C  
ATOM   4467  OG  SER A 581      55.235  76.198 -11.560  1.00 40.02           O  
ATOM   4468  N   SER A 582      55.060  79.368 -11.671  1.00 32.82           N  
ATOM   4469  CA  SER A 582      55.766  80.417 -12.406  1.00 34.46           C  
ATOM   4470  C   SER A 582      55.808  81.727 -11.627  1.00 33.01           C  
ATOM   4471  O   SER A 582      56.538  82.643 -11.993  1.00 34.30           O  
ATOM   4472  CB  SER A 582      55.106  80.665 -13.765  1.00 36.00           C  
ATOM   4473  OG  SER A 582      53.848  81.307 -13.615  1.00 42.09           O  
ATOM   4474  N   ARG A 583      55.020  81.813 -10.556  1.00 34.21           N  
ATOM   4475  CA  ARG A 583      54.973  83.015  -9.726  1.00 33.70           C  
ATOM   4476  C   ARG A 583      55.976  82.934  -8.570  1.00 33.38           C  
ATOM   4477  O   ARG A 583      56.353  83.959  -8.008  1.00 32.29           O  
ATOM   4478  CB  ARG A 583      53.574  83.194  -9.126  1.00 39.65           C  
ATOM   4479  CG  ARG A 583      52.403  83.078 -10.114  1.00 43.27           C  
ATOM   4480  CD  ARG A 583      52.317  84.268 -11.043  1.00 44.25           C  
ATOM   4481  NE  ARG A 583      51.867  85.456 -10.334  1.00 49.73           N  
ATOM   4482  CZ  ARG A 583      50.588  85.750 -10.120  1.00 53.57           C  
ATOM   4483  NH1 ARG A 583      49.625  84.942 -10.567  1.00 52.16           N  
ATOM   4484  NH2 ARG A 583      50.270  86.851  -9.455  1.00 53.80           N  
ATOM   4485  N   PHE A 584      56.403  81.720  -8.220  1.00 31.62           N  
ATOM   4486  CA  PHE A 584      57.309  81.507  -7.089  1.00 30.63           C  
ATOM   4487  C   PHE A 584      58.625  82.297  -7.044  1.00 31.24           C  
ATOM   4488  O   PHE A 584      59.058  82.679  -5.955  1.00 30.81           O  
ATOM   4489  CB  PHE A 584      57.600  79.996  -6.918  1.00 26.97           C  
ATOM   4490  CG  PHE A 584      56.368  79.162  -6.648  1.00 27.16           C  
ATOM   4491  CD1 PHE A 584      56.461  77.790  -6.550  1.00 23.11           C  
ATOM   4492  CD2 PHE A 584      55.106  79.763  -6.512  1.00 26.90           C  
ATOM   4493  CE1 PHE A 584      55.326  77.005  -6.325  1.00 27.65           C  
ATOM   4494  CE2 PHE A 584      53.963  78.995  -6.286  1.00 26.83           C  
ATOM   4495  CZ  PHE A 584      54.072  77.606  -6.193  1.00 28.00           C  
ATOM   4496  N   MET A 585      59.255  82.565  -8.189  1.00 32.45           N  
ATOM   4497  CA  MET A 585      60.518  83.311  -8.163  1.00 35.27           C  
ATOM   4498  C   MET A 585      60.344  84.683  -7.514  1.00 35.94           C  
ATOM   4499  O   MET A 585      61.152  85.094  -6.676  1.00 34.85           O  
ATOM   4500  CB  MET A 585      61.109  83.495  -9.569  1.00 38.38           C  
ATOM   4501  CG  MET A 585      62.574  83.969  -9.544  1.00 41.47           C  
ATOM   4502  SD  MET A 585      63.290  84.345 -11.170  1.00 44.31           S  
ATOM   4503  CE  MET A 585      63.671  82.728 -11.787  1.00 40.89           C  
ATOM   4504  N   GLU A 586      59.277  85.377  -7.900  1.00 36.55           N  
ATOM   4505  CA  GLU A 586      58.976  86.704  -7.372  1.00 37.53           C  
ATOM   4506  C   GLU A 586      58.782  86.703  -5.868  1.00 35.87           C  
ATOM   4507  O   GLU A 586      59.168  87.662  -5.194  1.00 34.29           O  
ATOM   4508  CB  GLU A 586      57.718  87.270  -8.031  1.00 43.77           C  
ATOM   4509  CG  GLU A 586      57.039  88.380  -7.220  1.00 55.79           C  
ATOM   4510  CD  GLU A 586      55.712  88.841  -7.811  1.00 62.88           C  
ATOM   4511  OE1 GLU A 586      54.836  87.982  -8.097  1.00 62.51           O  
ATOM   4512  OE2 GLU A 586      55.554  90.070  -7.977  1.00 66.72           O  
ATOM   4513  N   TYR A 587      58.166  85.645  -5.345  1.00 32.60           N  
ATOM   4514  CA  TYR A 587      57.930  85.558  -3.915  1.00 29.60           C  
ATOM   4515  C   TYR A 587      59.233  85.291  -3.198  1.00 30.93           C  
ATOM   4516  O   TYR A 587      59.360  85.613  -2.023  1.00 34.43           O  
ATOM   4517  CB  TYR A 587      56.930  84.444  -3.581  1.00 30.12           C  
ATOM   4518  CG  TYR A 587      55.577  84.593  -4.248  1.00 26.61           C  
ATOM   4519  CD1 TYR A 587      55.018  85.856  -4.477  1.00 26.93           C  
ATOM   4520  CD2 TYR A 587      54.865  83.472  -4.665  1.00 28.68           C  
ATOM   4521  CE1 TYR A 587      53.784  85.995  -5.121  1.00 24.75           C  
ATOM   4522  CE2 TYR A 587      53.623  83.593  -5.298  1.00 32.20           C  
ATOM   4523  CZ  TYR A 587      53.095  84.859  -5.526  1.00 30.17           C  
ATOM   4524  OH  TYR A 587      51.891  84.972  -6.173  1.00 35.14           O  
ATOM   4525  N   GLU A 588      60.195  84.694  -3.900  1.00 28.95           N  
ATOM   4526  CA  GLU A 588      61.496  84.411  -3.308  1.00 29.01           C  
ATOM   4527  C   GLU A 588      62.486  85.519  -3.668  1.00 28.55           C  
ATOM   4528  O   GLU A 588      63.580  85.249  -4.169  1.00 27.53           O  
ATOM   4529  CB  GLU A 588      62.033  83.048  -3.789  1.00 26.76           C  
ATOM   4530  CG  GLU A 588      61.202  81.865  -3.341  1.00 25.68           C  
ATOM   4531  CD  GLU A 588      61.646  80.544  -3.946  1.00 28.17           C  
ATOM   4532  OE1 GLU A 588      61.020  79.521  -3.623  1.00 27.42           O  
ATOM   4533  OE2 GLU A 588      62.616  80.519  -4.740  1.00 29.48           O  
ATOM   4534  N   THR A 589      62.095  86.766  -3.424  1.00 29.03           N  
ATOM   4535  CA  THR A 589      62.977  87.895  -3.707  1.00 29.17           C  
ATOM   4536  C   THR A 589      63.223  88.676  -2.431  1.00 29.09           C  
ATOM   4537  O   THR A 589      62.623  88.395  -1.388  1.00 25.05           O  
ATOM   4538  CB  THR A 589      62.383  88.850  -4.768  1.00 31.10           C  
ATOM   4539  OG1 THR A 589      61.077  89.277  -4.351  1.00 32.72           O  
ATOM   4540  CG2 THR A 589      62.287  88.158  -6.121  1.00 28.40           C  
ATOM   4541  N   ASP A 590      64.122  89.649  -2.516  1.00 29.17           N  
ATOM   4542  CA  ASP A 590      64.447  90.488  -1.373  1.00 28.56           C  
ATOM   4543  C   ASP A 590      64.831  89.596  -0.187  1.00 29.29           C  
ATOM   4544  O   ASP A 590      64.445  89.832   0.958  1.00 29.89           O  
ATOM   4545  CB  ASP A 590      63.239  91.362  -1.047  1.00 29.59           C  
ATOM   4546  CG  ASP A 590      63.603  92.560  -0.209  1.00 37.35           C  
ATOM   4547  OD1 ASP A 590      64.757  93.029  -0.334  1.00 37.33           O  
ATOM   4548  OD2 ASP A 590      62.734  93.037   0.557  1.00 39.54           O  
ATOM   4549  N   LEU A 591      65.622  88.575  -0.484  1.00 30.04           N  
ATOM   4550  CA  LEU A 591      66.065  87.613   0.512  1.00 30.71           C  
ATOM   4551  C   LEU A 591      67.278  88.041   1.329  1.00 29.19           C  
ATOM   4552  O   LEU A 591      68.004  88.957   0.966  1.00 29.87           O  
ATOM   4553  CB  LEU A 591      66.401  86.286  -0.191  1.00 28.82           C  
ATOM   4554  CG  LEU A 591      65.338  85.644  -1.087  1.00 26.90           C  
ATOM   4555  CD1 LEU A 591      65.930  84.399  -1.732  1.00 26.49           C  
ATOM   4556  CD2 LEU A 591      64.095  85.279  -0.277  1.00 24.07           C  
ATOM   4557  N   THR A 592      67.481  87.349   2.441  1.00 30.52           N  
ATOM   4558  CA  THR A 592      68.626  87.570   3.316  1.00 29.26           C  
ATOM   4559  C   THR A 592      69.467  86.289   3.256  1.00 29.23           C  
ATOM   4560  O   THR A 592      68.998  85.232   3.685  1.00 25.49           O  
ATOM   4561  CB  THR A 592      68.196  87.747   4.787  1.00 30.24           C  
ATOM   4562  OG1 THR A 592      67.339  88.889   4.900  1.00 28.85           O  
ATOM   4563  CG2 THR A 592      69.438  87.892   5.689  1.00 21.26           C  
ATOM   4564  N   PHE A 593      70.689  86.381   2.728  1.00 28.45           N  
ATOM   4565  CA  PHE A 593      71.584  85.219   2.641  1.00 26.25           C  
ATOM   4566  C   PHE A 593      72.023  84.734   4.028  1.00 28.63           C  
ATOM   4567  O   PHE A 593      72.492  85.523   4.854  1.00 28.72           O  
ATOM   4568  CB  PHE A 593      72.815  85.573   1.808  1.00 26.56           C  
ATOM   4569  CG  PHE A 593      73.849  84.491   1.779  1.00 28.83           C  
ATOM   4570  CD1 PHE A 593      74.859  84.447   2.743  1.00 25.09           C  
ATOM   4571  CD2 PHE A 593      73.786  83.482   0.818  1.00 25.96           C  
ATOM   4572  CE1 PHE A 593      75.796  83.413   2.753  1.00 24.44           C  
ATOM   4573  CE2 PHE A 593      74.716  82.435   0.815  1.00 25.98           C  
ATOM   4574  CZ  PHE A 593      75.724  82.401   1.783  1.00 27.23           C  
ATOM   4575  N   VAL A 594      71.877  83.437   4.283  1.00 28.56           N  
ATOM   4576  CA  VAL A 594      72.263  82.869   5.578  1.00 28.05           C  
ATOM   4577  C   VAL A 594      73.555  82.040   5.487  1.00 31.08           C  
ATOM   4578  O   VAL A 594      74.497  82.271   6.242  1.00 34.81           O  
ATOM   4579  CB  VAL A 594      71.128  81.989   6.170  1.00 29.27           C  
ATOM   4580  CG1 VAL A 594      71.578  81.350   7.480  1.00 28.23           C  
ATOM   4581  CG2 VAL A 594      69.874  82.842   6.394  1.00 27.46           C  
ATOM   4582  N   GLY A 595      73.603  81.083   4.564  1.00 30.23           N  
ATOM   4583  CA  GLY A 595      74.794  80.272   4.424  1.00 27.95           C  
ATOM   4584  C   GLY A 595      74.804  79.310   3.247  1.00 25.85           C  
ATOM   4585  O   GLY A 595      73.935  79.345   2.374  1.00 26.07           O  
ATOM   4586  N   VAL A 596      75.807  78.438   3.245  1.00 26.59           N  
ATOM   4587  CA  VAL A 596      75.993  77.447   2.199  1.00 23.39           C  
ATOM   4588  C   VAL A 596      76.388  76.089   2.764  1.00 23.02           C  
ATOM   4589  O   VAL A 596      77.175  76.013   3.703  1.00 25.31           O  
ATOM   4590  CB  VAL A 596      77.125  77.868   1.225  1.00 24.37           C  
ATOM   4591  CG1 VAL A 596      77.534  76.672   0.348  1.00 22.80           C  
ATOM   4592  CG2 VAL A 596      76.672  79.042   0.368  1.00 18.64           C  
ATOM   4593  N   VAL A 597      75.847  75.019   2.195  1.00 21.61           N  
ATOM   4594  CA  VAL A 597      76.219  73.680   2.618  1.00 23.91           C  
ATOM   4595  C   VAL A 597      76.797  72.983   1.388  1.00 26.14           C  
ATOM   4596  O   VAL A 597      76.349  73.221   0.255  1.00 26.15           O  
ATOM   4597  CB  VAL A 597      75.005  72.863   3.161  1.00 26.00           C  
ATOM   4598  CG1 VAL A 597      74.520  73.473   4.494  1.00 22.18           C  
ATOM   4599  CG2 VAL A 597      73.864  72.837   2.118  1.00 23.26           C  
ATOM   4600  N   GLY A 598      77.809  72.148   1.622  1.00 27.82           N  
ATOM   4601  CA  GLY A 598      78.460  71.411   0.553  1.00 27.42           C  
ATOM   4602  C   GLY A 598      78.405  69.930   0.860  1.00 27.42           C  
ATOM   4603  O   GLY A 598      78.828  69.503   1.934  1.00 29.45           O  
ATOM   4604  N   MET A 599      77.903  69.143  -0.084  1.00 26.17           N  
ATOM   4605  CA  MET A 599      77.751  67.710   0.124  1.00 28.46           C  
ATOM   4606  C   MET A 599      78.279  66.849  -1.010  1.00 28.40           C  
ATOM   4607  O   MET A 599      78.448  67.310  -2.149  1.00 28.39           O  
ATOM   4608  CB  MET A 599      76.263  67.382   0.334  1.00 28.59           C  
ATOM   4609  CG  MET A 599      75.378  67.766  -0.861  1.00 32.94           C  
ATOM   4610  SD  MET A 599      73.608  67.377  -0.641  1.00 34.83           S  
ATOM   4611  CE  MET A 599      73.101  68.743   0.419  1.00 32.04           C  
ATOM   4612  N   LEU A 600      78.535  65.585  -0.696  1.00 26.81           N  
ATOM   4613  CA  LEU A 600      79.011  64.661  -1.708  1.00 28.37           C  
ATOM   4614  C   LEU A 600      78.767  63.232  -1.269  1.00 27.61           C  
ATOM   4615  O   LEU A 600      78.472  62.965  -0.105  1.00 27.17           O  
ATOM   4616  CB  LEU A 600      80.510  64.841  -1.960  1.00 29.24           C  
ATOM   4617  CG  LEU A 600      81.402  64.012  -1.032  1.00 32.69           C  
ATOM   4618  CD1 LEU A 600      82.860  64.070  -1.483  1.00 31.43           C  
ATOM   4619  CD2 LEU A 600      81.243  64.533   0.381  1.00 36.14           C  
ATOM   4620  N   ASP A 601      78.877  62.317  -2.224  1.00 26.04           N  
ATOM   4621  CA  ASP A 601      78.742  60.900  -1.940  1.00 28.34           C  
ATOM   4622  C   ASP A 601      80.202  60.517  -1.686  1.00 27.59           C  
ATOM   4623  O   ASP A 601      80.981  60.336  -2.614  1.00 28.26           O  
ATOM   4624  CB  ASP A 601      78.171  60.183  -3.153  1.00 29.53           C  
ATOM   4625  CG  ASP A 601      78.223  58.691  -3.010  1.00 33.99           C  
ATOM   4626  OD1 ASP A 601      78.217  58.206  -1.856  1.00 33.08           O  
ATOM   4627  OD2 ASP A 601      78.268  58.011  -4.059  1.00 35.47           O  
ATOM   4628  N   PRO A 602      80.580  60.395  -0.409  1.00 29.72           N  
ATOM   4629  CA  PRO A 602      81.922  60.068   0.082  1.00 30.28           C  
ATOM   4630  C   PRO A 602      82.502  58.666  -0.120  1.00 28.84           C  
ATOM   4631  O   PRO A 602      81.792  57.655  -0.037  1.00 29.18           O  
ATOM   4632  CB  PRO A 602      81.809  60.424   1.560  1.00 29.03           C  
ATOM   4633  CG  PRO A 602      80.455  59.856   1.879  1.00 29.38           C  
ATOM   4634  CD  PRO A 602      79.593  60.266   0.683  1.00 26.59           C  
ATOM   4635  N   PRO A 603      83.815  58.587  -0.386  1.00 29.48           N  
ATOM   4636  CA  PRO A 603      84.451  57.276  -0.576  1.00 32.22           C  
ATOM   4637  C   PRO A 603      84.471  56.503   0.744  1.00 31.94           C  
ATOM   4638  O   PRO A 603      84.464  57.095   1.825  1.00 31.36           O  
ATOM   4639  CB  PRO A 603      85.861  57.642  -1.039  1.00 30.35           C  
ATOM   4640  CG  PRO A 603      86.094  58.965  -0.423  1.00 28.61           C  
ATOM   4641  CD  PRO A 603      84.784  59.678  -0.604  1.00 27.13           C  
ATOM   4642  N   ARG A 604      84.471  55.180   0.658  1.00 34.08           N  
ATOM   4643  CA  ARG A 604      84.531  54.367   1.870  1.00 34.75           C  
ATOM   4644  C   ARG A 604      85.945  54.489   2.445  1.00 38.19           C  
ATOM   4645  O   ARG A 604      86.923  54.695   1.715  1.00 38.34           O  
ATOM   4646  CB  ARG A 604      84.186  52.916   1.546  1.00 32.54           C  
ATOM   4647  CG  ARG A 604      82.749  52.729   1.043  1.00 31.96           C  
ATOM   4648  CD  ARG A 604      82.509  51.295   0.614  1.00 31.58           C  
ATOM   4649  NE  ARG A 604      81.164  51.077   0.095  1.00 32.80           N  
ATOM   4650  CZ  ARG A 604      80.077  50.994   0.851  1.00 39.49           C  
ATOM   4651  NH1 ARG A 604      80.170  51.112   2.170  1.00 39.11           N  
ATOM   4652  NH2 ARG A 604      78.895  50.782   0.285  1.00 41.24           N  
ATOM   4653  N   LYS A 605      86.040  54.365   3.762  1.00 44.27           N  
ATOM   4654  CA  LYS A 605      87.303  54.504   4.484  1.00 48.70           C  
ATOM   4655  C   LYS A 605      88.498  53.684   4.020  1.00 47.81           C  
ATOM   4656  O   LYS A 605      89.589  54.225   3.818  1.00 48.84           O  
ATOM   4657  CB  LYS A 605      87.068  54.231   5.969  1.00 51.69           C  
ATOM   4658  CG  LYS A 605      86.433  52.881   6.258  1.00 56.41           C  
ATOM   4659  CD  LYS A 605      86.119  52.737   7.745  1.00 60.42           C  
ATOM   4660  CE  LYS A 605      85.154  51.577   8.012  1.00 64.67           C  
ATOM   4661  NZ  LYS A 605      83.815  51.767   7.362  1.00 62.48           N  
ATOM   4662  N   GLU A 606      88.302  52.382   3.865  1.00 48.24           N  
ATOM   4663  CA  GLU A 606      89.393  51.502   3.463  1.00 50.53           C  
ATOM   4664  C   GLU A 606      89.729  51.451   1.969  1.00 48.38           C  
ATOM   4665  O   GLU A 606      90.577  50.661   1.554  1.00 46.58           O  
ATOM   4666  CB  GLU A 606      89.116  50.080   3.967  1.00 53.76           C  
ATOM   4667  CG  GLU A 606      87.778  49.489   3.535  1.00 60.44           C  
ATOM   4668  CD  GLU A 606      86.593  50.006   4.348  1.00 65.04           C  
ATOM   4669  OE1 GLU A 606      86.662  49.970   5.597  1.00 67.35           O  
ATOM   4670  OE2 GLU A 606      85.587  50.433   3.738  1.00 63.80           O  
ATOM   4671  N   VAL A 607      89.097  52.299   1.166  1.00 45.51           N  
ATOM   4672  CA  VAL A 607      89.342  52.275  -0.269  1.00 41.93           C  
ATOM   4673  C   VAL A 607      90.708  52.799  -0.692  1.00 40.95           C  
ATOM   4674  O   VAL A 607      91.388  52.159  -1.490  1.00 38.46           O  
ATOM   4675  CB  VAL A 607      88.264  53.064  -1.035  1.00 42.29           C  
ATOM   4676  CG1 VAL A 607      88.538  52.988  -2.523  1.00 39.23           C  
ATOM   4677  CG2 VAL A 607      86.887  52.510  -0.717  1.00 42.17           C  
ATOM   4678  N   MET A 608      91.101  53.959  -0.167  1.00 40.92           N  
ATOM   4679  CA  MET A 608      92.390  54.566  -0.512  1.00 40.25           C  
ATOM   4680  C   MET A 608      93.542  53.589  -0.276  1.00 39.61           C  
ATOM   4681  O   MET A 608      94.385  53.374  -1.155  1.00 37.82           O  
ATOM   4682  CB  MET A 608      92.630  55.831   0.320  1.00 43.97           C  
ATOM   4683  CG  MET A 608      93.619  56.812  -0.322  1.00 49.96           C  
ATOM   4684  SD  MET A 608      94.264  58.085   0.801  1.00 56.66           S  
ATOM   4685  CE  MET A 608      92.758  58.605   1.664  1.00 52.36           C  
ATOM   4686  N   GLY A 609      93.578  53.011   0.922  1.00 38.61           N  
ATOM   4687  CA  GLY A 609      94.619  52.050   1.248  1.00 37.86           C  
ATOM   4688  C   GLY A 609      94.544  50.830   0.344  1.00 37.90           C  
ATOM   4689  O   GLY A 609      95.571  50.349  -0.153  1.00 41.18           O  
ATOM   4690  N   SER A 610      93.331  50.333   0.116  1.00 33.93           N  
ATOM   4691  CA  SER A 610      93.140  49.171  -0.747  1.00 34.46           C  
ATOM   4692  C   SER A 610      93.686  49.431  -2.139  1.00 32.39           C  
ATOM   4693  O   SER A 610      94.334  48.565  -2.722  1.00 32.33           O  
ATOM   4694  CB  SER A 610      91.654  48.799  -0.853  1.00 35.92           C  
ATOM   4695  OG  SER A 610      91.161  48.297   0.376  1.00 40.21           O  
ATOM   4696  N   ILE A 611      93.428  50.616  -2.681  1.00 33.02           N  
ATOM   4697  CA  ILE A 611      93.934  50.924  -4.014  1.00 35.97           C  
ATOM   4698  C   ILE A 611      95.458  50.791  -4.018  1.00 38.76           C  
ATOM   4699  O   ILE A 611      96.028  50.162  -4.908  1.00 36.71           O  
ATOM   4700  CB  ILE A 611      93.588  52.367  -4.475  1.00 33.46           C  
ATOM   4701  CG1 ILE A 611      92.077  52.599  -4.467  1.00 35.37           C  
ATOM   4702  CG2 ILE A 611      94.148  52.601  -5.878  1.00 27.65           C  
ATOM   4703  CD1 ILE A 611      91.331  51.868  -5.552  1.00 38.62           C  
ATOM   4704  N   GLN A 612      96.107  51.388  -3.019  1.00 41.87           N  
ATOM   4705  CA  GLN A 612      97.565  51.350  -2.932  1.00 46.09           C  
ATOM   4706  C   GLN A 612      98.097  49.920  -2.838  1.00 45.76           C  
ATOM   4707  O   GLN A 612      99.058  49.566  -3.523  1.00 45.97           O  
ATOM   4708  CB  GLN A 612      98.060  52.170  -1.737  1.00 50.30           C  
ATOM   4709  CG  GLN A 612      99.584  52.192  -1.610  1.00 56.94           C  
ATOM   4710  CD  GLN A 612     100.281  52.735  -2.862  1.00 63.00           C  
ATOM   4711  OE1 GLN A 612      99.637  53.681  -3.542  1.00 63.28           O  
ATOM   4712  NE2 GLN A 612     101.394  52.315  -3.199  1.00 64.40           N  
ATOM   4713  N   LEU A 613      97.474  49.100  -1.998  1.00 44.34           N  
ATOM   4714  CA  LEU A 613      97.912  47.719  -1.864  1.00 43.40           C  
ATOM   4715  C   LEU A 613      97.764  47.004  -3.213  1.00 45.13           C  
ATOM   4716  O   LEU A 613      98.610  46.191  -3.591  1.00 46.00           O  
ATOM   4717  CB  LEU A 613      97.100  47.001  -0.784  1.00 42.23           C  
ATOM   4718  CG  LEU A 613      97.272  47.509   0.656  1.00 40.23           C  
ATOM   4719  CD1 LEU A 613      96.436  46.668   1.603  1.00 37.16           C  
ATOM   4720  CD2 LEU A 613      98.735  47.444   1.058  1.00 37.68           C  
ATOM   4721  N   CYS A 614      96.705  47.320  -3.954  1.00 44.24           N  
ATOM   4722  CA  CYS A 614      96.508  46.686  -5.249  1.00 42.72           C  
ATOM   4723  C   CYS A 614      97.642  47.066  -6.177  1.00 42.80           C  
ATOM   4724  O   CYS A 614      98.170  46.222  -6.898  1.00 42.62           O  
ATOM   4725  CB  CYS A 614      95.176  47.106  -5.871  1.00 41.06           C  
ATOM   4726  SG  CYS A 614      93.737  46.263  -5.165  1.00 43.85           S  
ATOM   4727  N   ARG A 615      98.011  48.343  -6.151  1.00 42.96           N  
ATOM   4728  CA  ARG A 615      99.079  48.846  -6.998  1.00 44.87           C  
ATOM   4729  C   ARG A 615     100.414  48.150  -6.716  1.00 45.51           C  
ATOM   4730  O   ARG A 615     101.191  47.886  -7.641  1.00 42.58           O  
ATOM   4731  CB  ARG A 615      99.236  50.361  -6.816  1.00 45.78           C  
ATOM   4732  CG  ARG A 615     100.350  50.957  -7.667  1.00 50.30           C  
ATOM   4733  CD  ARG A 615     100.347  52.482  -7.660  1.00 55.89           C  
ATOM   4734  NE  ARG A 615      99.095  53.028  -8.173  1.00 58.16           N  
ATOM   4735  CZ  ARG A 615      98.178  53.628  -7.421  1.00 59.18           C  
ATOM   4736  NH1 ARG A 615      98.373  53.767  -6.113  1.00 58.86           N  
ATOM   4737  NH2 ARG A 615      97.064  54.088  -7.977  1.00 58.21           N  
ATOM   4738  N   ASP A 616     100.675  47.861  -5.442  1.00 45.19           N  
ATOM   4739  CA  ASP A 616     101.913  47.193  -5.043  1.00 46.68           C  
ATOM   4740  C   ASP A 616     101.975  45.796  -5.648  1.00 46.97           C  
ATOM   4741  O   ASP A 616     103.056  45.287  -5.948  1.00 50.47           O  
ATOM   4742  CB  ASP A 616     102.004  47.075  -3.515  1.00 47.11           C  
ATOM   4743  CG  ASP A 616     102.115  48.425  -2.818  1.00 49.27           C  
ATOM   4744  OD1 ASP A 616     102.474  49.429  -3.474  1.00 52.12           O  
ATOM   4745  OD2 ASP A 616     101.855  48.477  -1.599  1.00 48.27           O  
ATOM   4746  N   ALA A 617     100.807  45.183  -5.824  1.00 44.30           N  
ATOM   4747  CA  ALA A 617     100.710  43.846  -6.395  1.00 40.74           C  
ATOM   4748  C   ALA A 617     100.598  43.903  -7.911  1.00 39.99           C  
ATOM   4749  O   ALA A 617     100.239  42.914  -8.547  1.00 40.98           O  
ATOM   4750  CB  ALA A 617      99.507  43.113  -5.808  1.00 39.85           C  
ATOM   4751  N   GLY A 618     100.910  45.062  -8.485  1.00 39.06           N  
ATOM   4752  CA  GLY A 618     100.841  45.228  -9.928  1.00 38.93           C  
ATOM   4753  C   GLY A 618      99.423  45.255 -10.487  1.00 41.01           C  
ATOM   4754  O   GLY A 618      99.217  45.068 -11.690  1.00 39.79           O  
ATOM   4755  N   ILE A 619      98.445  45.499  -9.620  1.00 40.20           N  
ATOM   4756  CA  ILE A 619      97.050  45.529 -10.038  1.00 38.71           C  
ATOM   4757  C   ILE A 619      96.510  46.940 -10.232  1.00 39.49           C  
ATOM   4758  O   ILE A 619      96.446  47.728  -9.283  1.00 38.73           O  
ATOM   4759  CB  ILE A 619      96.155  44.817  -9.009  1.00 40.63           C  
ATOM   4760  CG1 ILE A 619      96.658  43.390  -8.779  1.00 38.20           C  
ATOM   4761  CG2 ILE A 619      94.721  44.797  -9.505  1.00 41.51           C  
ATOM   4762  CD1 ILE A 619      95.876  42.635  -7.737  1.00 41.41           C  
ATOM   4763  N   ARG A 620      96.121  47.245 -11.466  1.00 37.07           N  
ATOM   4764  CA  ARG A 620      95.557  48.542 -11.822  1.00 38.17           C  
ATOM   4765  C   ARG A 620      94.075  48.632 -11.424  1.00 36.97           C  
ATOM   4766  O   ARG A 620      93.362  47.622 -11.417  1.00 35.70           O  
ATOM   4767  CB  ARG A 620      95.658  48.753 -13.332  1.00 39.83           C  
ATOM   4768  CG  ARG A 620      96.517  49.913 -13.746  1.00 45.82           C  
ATOM   4769  CD  ARG A 620      95.904  50.603 -14.948  1.00 48.66           C  
ATOM   4770  NE  ARG A 620      95.528  49.648 -15.981  1.00 48.62           N  
ATOM   4771  CZ  ARG A 620      94.777  49.948 -17.036  1.00 51.12           C  
ATOM   4772  NH1 ARG A 620      94.308  51.185 -17.208  1.00 47.35           N  
ATOM   4773  NH2 ARG A 620      94.497  49.005 -17.925  1.00 54.93           N  
ATOM   4774  N   VAL A 621      93.617  49.841 -11.107  1.00 33.92           N  
ATOM   4775  CA  VAL A 621      92.223  50.052 -10.743  1.00 31.86           C  
ATOM   4776  C   VAL A 621      91.617  51.143 -11.622  1.00 31.87           C  
ATOM   4777  O   VAL A 621      92.121  52.258 -11.685  1.00 31.14           O  
ATOM   4778  CB  VAL A 621      92.082  50.417  -9.261  1.00 32.38           C  
ATOM   4779  CG1 VAL A 621      90.616  50.608  -8.900  1.00 29.08           C  
ATOM   4780  CG2 VAL A 621      92.673  49.300  -8.412  1.00 32.84           C  
ATOM   4781  N   ILE A 622      90.536  50.789 -12.311  1.00 32.22           N  
ATOM   4782  CA  ILE A 622      89.835  51.690 -13.225  1.00 31.44           C  
ATOM   4783  C   ILE A 622      88.410  51.990 -12.738  1.00 31.86           C  
ATOM   4784  O   ILE A 622      87.652  51.073 -12.414  1.00 31.67           O  
ATOM   4785  CB  ILE A 622      89.734  51.053 -14.625  1.00 32.34           C  
ATOM   4786  CG1 ILE A 622      91.134  50.835 -15.196  1.00 33.35           C  
ATOM   4787  CG2 ILE A 622      88.894  51.916 -15.542  1.00 31.46           C  
ATOM   4788  CD1 ILE A 622      91.118  50.189 -16.577  1.00 34.82           C  
ATOM   4789  N   MET A 623      88.047  53.267 -12.679  1.00 27.23           N  
ATOM   4790  CA  MET A 623      86.711  53.628 -12.238  1.00 26.12           C  
ATOM   4791  C   MET A 623      85.813  53.714 -13.468  1.00 26.55           C  
ATOM   4792  O   MET A 623      86.199  54.297 -14.478  1.00 27.13           O  
ATOM   4793  CB  MET A 623      86.731  54.986 -11.531  1.00 24.65           C  
ATOM   4794  CG  MET A 623      85.367  55.454 -11.019  1.00 27.40           C  
ATOM   4795  SD  MET A 623      85.325  57.202 -10.588  1.00 31.15           S  
ATOM   4796  CE  MET A 623      85.920  57.136  -8.884  1.00 29.32           C  
ATOM   4797  N   ILE A 624      84.632  53.111 -13.390  1.00 26.14           N  
ATOM   4798  CA  ILE A 624      83.662  53.162 -14.481  1.00 26.23           C  
ATOM   4799  C   ILE A 624      82.337  53.492 -13.824  1.00 26.13           C  
ATOM   4800  O   ILE A 624      81.736  52.641 -13.165  1.00 25.22           O  
ATOM   4801  CB  ILE A 624      83.518  51.833 -15.198  1.00 27.87           C  
ATOM   4802  CG1 ILE A 624      84.889  51.354 -15.683  1.00 29.37           C  
ATOM   4803  CG2 ILE A 624      82.587  52.010 -16.365  1.00 23.53           C  
ATOM   4804  CD1 ILE A 624      84.857  50.007 -16.368  1.00 27.44           C  
ATOM   4805  N   THR A 625      81.884  54.723 -14.023  1.00 22.21           N  
ATOM   4806  CA  THR A 625      80.675  55.175 -13.366  1.00 22.64           C  
ATOM   4807  C   THR A 625      79.675  55.892 -14.245  1.00 21.43           C  
ATOM   4808  O   THR A 625      80.026  56.490 -15.266  1.00 24.74           O  
ATOM   4809  CB  THR A 625      81.055  56.128 -12.192  1.00 21.92           C  
ATOM   4810  OG1 THR A 625      79.877  56.579 -11.511  1.00 24.57           O  
ATOM   4811  CG2 THR A 625      81.844  57.333 -12.725  1.00 15.27           C  
ATOM   4812  N   GLY A 626      78.418  55.832 -13.825  1.00 22.93           N  
ATOM   4813  CA  GLY A 626      77.367  56.521 -14.549  1.00 25.12           C  
ATOM   4814  C   GLY A 626      77.292  57.978 -14.110  1.00 22.03           C  
ATOM   4815  O   GLY A 626      76.621  58.803 -14.739  1.00 23.91           O  
ATOM   4816  N   ASP A 627      77.988  58.294 -13.022  1.00 23.66           N  
ATOM   4817  CA  ASP A 627      78.013  59.651 -12.482  1.00 24.99           C  
ATOM   4818  C   ASP A 627      78.807  60.545 -13.432  1.00 23.58           C  
ATOM   4819  O   ASP A 627      79.448  60.057 -14.376  1.00 22.57           O  
ATOM   4820  CB  ASP A 627      78.656  59.662 -11.085  1.00 25.53           C  
ATOM   4821  CG  ASP A 627      78.187  60.838 -10.223  1.00 31.97           C  
ATOM   4822  OD1 ASP A 627      77.576  61.802 -10.761  1.00 30.80           O  
ATOM   4823  OD2 ASP A 627      78.437  60.799  -9.002  1.00 26.83           O  
ATOM   4824  N   ASN A 628      78.788  61.847 -13.164  1.00 23.89           N  
ATOM   4825  CA  ASN A 628      79.455  62.827 -14.017  1.00 26.10           C  
ATOM   4826  C   ASN A 628      80.967  62.867 -13.922  1.00 26.15           C  
ATOM   4827  O   ASN A 628      81.545  62.480 -12.907  1.00 25.17           O  
ATOM   4828  CB  ASN A 628      78.842  64.203 -13.763  1.00 27.03           C  
ATOM   4829  CG  ASN A 628      77.366  64.244 -14.150  1.00 35.77           C  
ATOM   4830  OD1 ASN A 628      76.994  63.788 -15.236  1.00 38.24           O  
ATOM   4831  ND2 ASN A 628      76.521  64.772 -13.266  1.00 35.65           N  
ATOM   4832  N   LYS A 629      81.600  63.335 -14.997  1.00 26.86           N  
ATOM   4833  CA  LYS A 629      83.056  63.389 -15.092  1.00 28.20           C  
ATOM   4834  C   LYS A 629      83.734  64.155 -13.975  1.00 27.66           C  
ATOM   4835  O   LYS A 629      84.667  63.652 -13.349  1.00 29.18           O  
ATOM   4836  CB  LYS A 629      83.464  63.984 -16.438  1.00 29.18           C  
ATOM   4837  CG  LYS A 629      84.862  63.615 -16.886  1.00 31.95           C  
ATOM   4838  CD  LYS A 629      85.105  64.171 -18.269  1.00 37.92           C  
ATOM   4839  CE  LYS A 629      86.479  63.834 -18.784  1.00 39.94           C  
ATOM   4840  NZ  LYS A 629      86.636  64.363 -20.162  1.00 43.80           N  
ATOM   4841  N   GLY A 630      83.266  65.372 -13.724  1.00 26.22           N  
ATOM   4842  CA  GLY A 630      83.862  66.185 -12.677  1.00 26.32           C  
ATOM   4843  C   GLY A 630      83.947  65.494 -11.330  1.00 27.33           C  
ATOM   4844  O   GLY A 630      85.040  65.371 -10.782  1.00 28.14           O  
ATOM   4845  N   THR A 631      82.824  65.029 -10.782  1.00 27.67           N  
ATOM   4846  CA  THR A 631      82.909  64.380  -9.481  1.00 28.22           C  
ATOM   4847  C   THR A 631      83.638  63.039  -9.565  1.00 30.62           C  
ATOM   4848  O   THR A 631      84.319  62.643  -8.616  1.00 32.66           O  
ATOM   4849  CB  THR A 631      81.510  64.239  -8.794  1.00 29.10           C  
ATOM   4850  OG1 THR A 631      81.257  62.871  -8.470  1.00 29.52           O  
ATOM   4851  CG2 THR A 631      80.414  64.795  -9.666  1.00 25.89           C  
ATOM   4852  N   ALA A 632      83.539  62.357 -10.704  1.00 28.06           N  
ATOM   4853  CA  ALA A 632      84.249  61.087 -10.876  1.00 28.75           C  
ATOM   4854  C   ALA A 632      85.760  61.313 -10.753  1.00 27.84           C  
ATOM   4855  O   ALA A 632      86.451  60.570 -10.061  1.00 29.56           O  
ATOM   4856  CB  ALA A 632      83.932  60.476 -12.235  1.00 27.21           C  
ATOM   4857  N   ILE A 633      86.279  62.324 -11.440  1.00 28.42           N  
ATOM   4858  CA  ILE A 633      87.711  62.616 -11.366  1.00 30.53           C  
ATOM   4859  C   ILE A 633      88.119  63.045  -9.951  1.00 30.61           C  
ATOM   4860  O   ILE A 633      89.166  62.629  -9.454  1.00 32.92           O  
ATOM   4861  CB  ILE A 633      88.121  63.739 -12.364  1.00 28.94           C  
ATOM   4862  CG1 ILE A 633      88.047  63.206 -13.797  1.00 29.11           C  
ATOM   4863  CG2 ILE A 633      89.547  64.198 -12.074  1.00 27.23           C  
ATOM   4864  CD1 ILE A 633      88.015  64.286 -14.862  1.00 25.25           C  
ATOM   4865  N   ALA A 634      87.294  63.870  -9.306  1.00 30.60           N  
ATOM   4866  CA  ALA A 634      87.591  64.338  -7.950  1.00 29.16           C  
ATOM   4867  C   ALA A 634      87.707  63.159  -7.002  1.00 30.29           C  
ATOM   4868  O   ALA A 634      88.550  63.153  -6.105  1.00 31.61           O  
ATOM   4869  CB  ALA A 634      86.498  65.281  -7.451  1.00 28.88           C  
ATOM   4870  N   ILE A 635      86.846  62.167  -7.186  1.00 26.71           N  
ATOM   4871  CA  ILE A 635      86.904  61.009  -6.327  1.00 29.24           C  
ATOM   4872  C   ILE A 635      88.150  60.187  -6.645  1.00 29.85           C  
ATOM   4873  O   ILE A 635      88.739  59.574  -5.748  1.00 29.25           O  
ATOM   4874  CB  ILE A 635      85.645  60.130  -6.474  1.00 32.44           C  
ATOM   4875  CG1 ILE A 635      84.405  60.909  -5.990  1.00 35.30           C  
ATOM   4876  CG2 ILE A 635      85.819  58.835  -5.695  1.00 28.38           C  
ATOM   4877  CD1 ILE A 635      84.493  61.441  -4.557  1.00 32.22           C  
ATOM   4878  N   CYS A 636      88.560  60.172  -7.911  1.00 27.64           N  
ATOM   4879  CA  CYS A 636      89.752  59.420  -8.276  1.00 29.42           C  
ATOM   4880  C   CYS A 636      90.961  60.004  -7.551  1.00 28.58           C  
ATOM   4881  O   CYS A 636      91.814  59.261  -7.057  1.00 31.54           O  
ATOM   4882  CB  CYS A 636      89.974  59.414  -9.800  1.00 28.43           C  
ATOM   4883  SG  CYS A 636      88.935  58.184 -10.680  1.00 31.25           S  
ATOM   4884  N   ARG A 637      91.020  61.330  -7.454  1.00 29.02           N  
ATOM   4885  CA  ARG A 637      92.128  61.977  -6.754  1.00 28.44           C  
ATOM   4886  C   ARG A 637      92.011  61.703  -5.252  1.00 30.52           C  
ATOM   4887  O   ARG A 637      93.011  61.434  -4.592  1.00 31.71           O  
ATOM   4888  CB  ARG A 637      92.139  63.489  -7.032  1.00 25.03           C  
ATOM   4889  CG  ARG A 637      92.285  63.867  -8.533  1.00 27.98           C  
ATOM   4890  CD  ARG A 637      92.474  65.378  -8.720  1.00 24.53           C  
ATOM   4891  NE  ARG A 637      92.292  65.838 -10.099  1.00 25.01           N  
ATOM   4892  CZ  ARG A 637      93.183  65.686 -11.078  1.00 29.73           C  
ATOM   4893  NH1 ARG A 637      94.355  65.077 -10.855  1.00 26.68           N  
ATOM   4894  NH2 ARG A 637      92.905  66.153 -12.290  1.00 21.61           N  
ATOM   4895  N   ARG A 638      90.795  61.743  -4.710  1.00 30.31           N  
ATOM   4896  CA  ARG A 638      90.599  61.492  -3.289  1.00 32.17           C  
ATOM   4897  C   ARG A 638      91.082  60.117  -2.877  1.00 33.73           C  
ATOM   4898  O   ARG A 638      91.712  59.970  -1.825  1.00 38.00           O  
ATOM   4899  CB  ARG A 638      89.118  61.601  -2.901  1.00 35.39           C  
ATOM   4900  CG  ARG A 638      88.676  62.967  -2.436  1.00 38.02           C  
ATOM   4901  CD  ARG A 638      87.333  62.857  -1.725  1.00 46.03           C  
ATOM   4902  NE  ARG A 638      86.860  64.126  -1.169  1.00 49.34           N  
ATOM   4903  CZ  ARG A 638      86.266  65.079  -1.881  1.00 52.32           C  
ATOM   4904  NH1 ARG A 638      86.067  64.912  -3.185  1.00 52.75           N  
ATOM   4905  NH2 ARG A 638      85.865  66.202  -1.291  1.00 53.37           N  
ATOM   4906  N   ILE A 639      90.783  59.106  -3.688  1.00 31.69           N  
ATOM   4907  CA  ILE A 639      91.187  57.750  -3.357  1.00 29.76           C  
ATOM   4908  C   ILE A 639      92.523  57.280  -3.949  1.00 29.72           C  
ATOM   4909  O   ILE A 639      92.875  56.104  -3.853  1.00 33.40           O  
ATOM   4910  CB  ILE A 639      90.072  56.735  -3.728  1.00 29.86           C  
ATOM   4911  CG1 ILE A 639      89.914  56.631  -5.250  1.00 24.94           C  
ATOM   4912  CG2 ILE A 639      88.749  57.167  -3.063  1.00 26.61           C  
ATOM   4913  CD1 ILE A 639      88.861  55.573  -5.681  1.00 21.51           C  
ATOM   4914  N   GLY A 640      93.264  58.187  -4.574  1.00 30.05           N  
ATOM   4915  CA  GLY A 640      94.563  57.812  -5.110  1.00 29.63           C  
ATOM   4916  C   GLY A 640      94.677  57.217  -6.500  1.00 31.87           C  
ATOM   4917  O   GLY A 640      95.769  56.818  -6.905  1.00 31.82           O  
ATOM   4918  N   ILE A 641      93.578  57.133  -7.239  1.00 30.78           N  
ATOM   4919  CA  ILE A 641      93.663  56.588  -8.589  1.00 28.58           C  
ATOM   4920  C   ILE A 641      94.489  57.556  -9.431  1.00 26.86           C  
ATOM   4921  O   ILE A 641      95.283  57.143 -10.261  1.00 24.68           O  
ATOM   4922  CB  ILE A 641      92.261  56.391  -9.197  1.00 31.31           C  
ATOM   4923  CG1 ILE A 641      91.586  55.207  -8.499  1.00 31.27           C  
ATOM   4924  CG2 ILE A 641      92.356  56.172 -10.708  1.00 25.08           C  
ATOM   4925  CD1 ILE A 641      90.168  54.905  -8.995  1.00 38.99           C  
ATOM   4926  N   PHE A 642      94.283  58.851  -9.210  1.00 27.97           N  
ATOM   4927  CA  PHE A 642      95.042  59.896  -9.897  1.00 28.36           C  
ATOM   4928  C   PHE A 642      95.800  60.673  -8.818  1.00 29.63           C  
ATOM   4929  O   PHE A 642      95.380  60.703  -7.656  1.00 30.16           O  
ATOM   4930  CB  PHE A 642      94.120  60.877 -10.630  1.00 29.20           C  
ATOM   4931  CG  PHE A 642      93.494  60.321 -11.869  1.00 29.24           C  
ATOM   4932  CD1 PHE A 642      92.194  60.685 -12.224  1.00 30.05           C  
ATOM   4933  CD2 PHE A 642      94.196  59.441 -12.683  1.00 27.94           C  
ATOM   4934  CE1 PHE A 642      91.600  60.177 -13.370  1.00 31.59           C  
ATOM   4935  CE2 PHE A 642      93.618  58.923 -13.834  1.00 31.33           C  
ATOM   4936  CZ  PHE A 642      92.317  59.289 -14.181  1.00 31.34           C  
ATOM   4937  N   GLY A 643      96.915  61.287  -9.199  1.00 29.12           N  
ATOM   4938  CA  GLY A 643      97.670  62.086  -8.256  1.00 29.82           C
[truncated: 221,374 more chars]
