# Supplementary material for: Alignment of Helical Membrane Protein Sequences Using AlignMe
Source: PLoS One. 2013 Mar 4;8(3):e57731. doi: 10.1371/journal.pone.0057731 (PMC3587630; doi:10.1371/journal.pone.0057731)
Supplement: File S2 — Dataset of HOMEP2 homologous membrane proteins. (GZ) [file pone.0057731.s002.gz › HOMEP2010_pdbs/sodium_potassium_pumps/2ZXE_A.pdb]

ATOM      1  N   LEU A  32     156.841  21.422  49.694  1.00 67.81           N  
ATOM      2  CA  LEU A  32     157.088  22.877  49.918  1.00 67.75           C  
ATOM      3  C   LEU A  32     156.067  23.458  50.893  1.00 67.53           C  
ATOM      4  O   LEU A  32     156.426  24.143  51.855  1.00 67.65           O  
ATOM      5  CB  LEU A  32     157.033  23.649  48.591  1.00 67.89           C  
ATOM      6  CG  LEU A  32     157.983  23.277  47.444  1.00 68.21           C  
ATOM      7  CD1 LEU A  32     157.455  23.836  46.128  1.00 68.41           C  
ATOM      8  CD2 LEU A  32     159.408  23.761  47.709  1.00 68.31           C  
ATOM      9  N   ASP A  33     154.794  23.175  50.629  1.00 67.00           N  
ATOM     10  CA  ASP A  33     153.691  23.698  51.424  1.00 66.30           C  
ATOM     11  C   ASP A  33     153.238  22.717  52.505  1.00 65.79           C  
ATOM     12  O   ASP A  33     152.298  23.002  53.253  1.00 65.65           O  
ATOM     13  CB  ASP A  33     152.520  24.080  50.511  1.00 66.37           C  
ATOM     14  CG  ASP A  33     152.815  25.304  49.657  1.00 66.28           C  
ATOM     15  OD1 ASP A  33     154.001  25.544  49.334  1.00 66.49           O  
ATOM     16  OD2 ASP A  33     151.859  26.027  49.302  1.00 65.76           O  
ATOM     17  N   GLU A  34     153.913  21.571  52.586  1.00 65.12           N  
ATOM     18  CA  GLU A  34     153.617  20.553  53.599  1.00 64.46           C  
ATOM     19  C   GLU A  34     153.850  21.067  55.018  1.00 63.81           C  
ATOM     20  O   GLU A  34     153.177  20.639  55.960  1.00 63.64           O  
ATOM     21  CB  GLU A  34     154.431  19.277  53.350  1.00 64.59           C  
ATOM     22  CG  GLU A  34     153.767  18.286  52.392  1.00 64.91           C  
ATOM     23  CD  GLU A  34     153.675  18.807  50.965  1.00 65.39           C  
ATOM     24  OE1 GLU A  34     152.542  19.056  50.495  1.00 65.13           O  
ATOM     25  OE2 GLU A  34     154.735  18.978  50.321  1.00 65.58           O  
ATOM     26  N   LEU A  35     154.803  21.986  55.156  1.00 63.06           N  
ATOM     27  CA  LEU A  35     155.072  22.663  56.421  1.00 62.29           C  
ATOM     28  C   LEU A  35     153.883  23.529  56.845  1.00 61.62           C  
ATOM     29  O   LEU A  35     153.558  23.624  58.030  1.00 61.48           O  
ATOM     30  CB  LEU A  35     156.343  23.517  56.306  1.00 62.34           C  
ATOM     31  CG  LEU A  35     156.828  24.304  57.533  1.00 62.43           C  
ATOM     32  CD1 LEU A  35     157.528  23.396  58.548  1.00 62.19           C  
ATOM     33  CD2 LEU A  35     157.741  25.454  57.116  1.00 62.49           C  
ATOM     34  N   LYS A  36     153.232  24.140  55.861  1.00 60.86           N  
ATOM     35  CA  LYS A  36     152.131  25.062  56.106  1.00 60.18           C  
ATOM     36  C   LYS A  36     150.807  24.355  56.386  1.00 59.84           C  
ATOM     37  O   LYS A  36     149.876  24.971  56.907  1.00 59.61           O  
ATOM     38  CB  LYS A  36     152.002  26.039  54.939  1.00 60.13           C  
ATOM     39  CG  LYS A  36     153.309  26.744  54.641  1.00 60.13           C  
ATOM     40  CD  LYS A  36     153.162  27.902  53.687  1.00 60.71           C  
ATOM     41  CE  LYS A  36     154.446  28.718  53.659  1.00 61.80           C  
ATOM     42  NZ  LYS A  36     154.839  29.230  55.013  1.00 62.46           N  
ATOM     43  N   LYS A  37     150.740  23.065  56.054  1.00 59.43           N  
ATOM     44  CA  LYS A  37     149.552  22.244  56.302  1.00 59.11           C  
ATOM     45  C   LYS A  37     149.474  21.788  57.761  1.00 58.91           C  
ATOM     46  O   LYS A  37     148.519  21.121  58.158  1.00 58.80           O  
ATOM     47  CB  LYS A  37     149.526  21.024  55.375  1.00 59.08           C  
ATOM     48  CG  LYS A  37     149.305  21.338  53.905  1.00 59.12           C  
ATOM     49  CD  LYS A  37     149.288  20.060  53.070  1.00 58.87           C  
ATOM     50  CE  LYS A  37     149.356  20.369  51.579  1.00 59.37           C  
ATOM     51  NZ  LYS A  37     149.470  19.141  50.736  1.00 58.45           N  
ATOM     52  N   GLU A  38     150.476  22.158  58.552  1.00 58.74           N  
ATOM     53  CA  GLU A  38     150.549  21.754  59.955  1.00 58.79           C  
ATOM     54  C   GLU A  38     150.056  22.850  60.902  1.00 58.40           C  
ATOM     55  O   GLU A  38     150.064  24.034  60.553  1.00 58.26           O  
ATOM     56  CB  GLU A  38     151.979  21.327  60.310  1.00 58.91           C  
ATOM     57  CG  GLU A  38     152.467  20.116  59.507  1.00 60.22           C  
ATOM     58  CD  GLU A  38     153.935  19.789  59.729  1.00 61.71           C  
ATOM     59  OE1 GLU A  38     154.726  20.720  59.989  1.00 62.99           O  
ATOM     60  OE2 GLU A  38     154.302  18.596  59.632  1.00 62.33           O  
ATOM     61  N   VAL A  39     149.612  22.440  62.088  1.00 58.06           N  
ATOM     62  CA  VAL A  39     149.187  23.371  63.137  1.00 58.02           C  
ATOM     63  C   VAL A  39     150.384  24.171  63.669  1.00 57.84           C  
ATOM     64  O   VAL A  39     151.505  23.659  63.698  1.00 57.80           O  
ATOM     65  CB  VAL A  39     148.444  22.639  64.290  1.00 57.89           C  
ATOM     66  CG1 VAL A  39     147.085  22.126  63.816  1.00 58.13           C  
ATOM     67  CG2 VAL A  39     149.279  21.489  64.837  1.00 58.77           C  
ATOM     68  N   SER A  40     150.144  25.419  64.072  1.00 57.74           N  
ATOM     69  CA  SER A  40     151.217  26.329  64.502  1.00 57.79           C  
ATOM     70  C   SER A  40     151.688  26.109  65.943  1.00 57.67           C  
ATOM     71  O   SER A  40     150.975  25.527  66.757  1.00 57.72           O  
ATOM     72  CB  SER A  40     150.787  27.794  64.319  1.00 58.00           C  
ATOM     73  OG  SER A  40     150.557  28.111  62.954  1.00 57.88           O  
ATOM     74  N   MET A  41     152.897  26.590  66.235  1.00 57.82           N  
ATOM     75  CA  MET A  41     153.488  26.592  67.584  1.00 57.79           C  
ATOM     76  C   MET A  41     153.657  28.043  68.066  1.00 57.26           C  
ATOM     77  O   MET A  41     153.977  28.924  67.266  1.00 57.37           O  
ATOM     78  CB  MET A  41     154.843  25.881  67.544  1.00 58.16           C  
ATOM     79  CG  MET A  41     155.689  25.983  68.820  1.00 59.67           C  
ATOM     80  SD  MET A  41     157.418  25.517  68.551  1.00 62.17           S  
ATOM     81  CE  MET A  41     158.062  26.956  67.686  1.00 61.68           C  
ATOM     82  N   ASP A  42     153.453  28.293  69.362  1.00 56.59           N  
ATOM     83  CA  ASP A  42     153.473  29.667  69.880  1.00 55.88           C  
ATOM     84  C   ASP A  42     154.149  29.869  71.238  1.00 54.91           C  
ATOM     85  O   ASP A  42     154.667  28.932  71.826  1.00 54.88           O  
ATOM     86  CB  ASP A  42     152.054  30.246  69.928  1.00 56.26           C  
ATOM     87  CG  ASP A  42     151.628  30.860  68.614  1.00 57.07           C  
ATOM     88  OD1 ASP A  42     151.926  32.049  68.386  1.00 57.75           O  
ATOM     89  OD2 ASP A  42     150.972  30.153  67.819  1.00 58.99           O  
ATOM     90  N   ASP A  43     154.112  31.117  71.717  1.00 53.81           N  
ATOM     91  CA  ASP A  43     154.734  31.531  72.973  1.00 52.30           C  
ATOM     92  C   ASP A  43     153.807  32.419  73.830  1.00 51.38           C  
ATOM     93  O   ASP A  43     154.203  33.462  74.346  1.00 51.09           O  
ATOM     94  CB  ASP A  43     156.070  32.223  72.680  1.00 52.66           C  
ATOM     95  CG  ASP A  43     155.953  33.310  71.619  1.00 52.26           C  
ATOM     96  OD1 ASP A  43     155.427  34.392  71.943  1.00 52.05           O  
ATOM     97  OD2 ASP A  43     156.406  33.088  70.473  1.00 51.16           O  
ATOM     98  N   HIS A  44     152.562  31.976  73.966  1.00 50.06           N  
ATOM     99  CA  HIS A  44     151.565  32.554  74.866  1.00 48.41           C  
ATOM    100  C   HIS A  44     151.676  31.979  76.285  1.00 48.05           C  
ATOM    101  O   HIS A  44     151.009  32.451  77.214  1.00 47.69           O  
ATOM    102  CB  HIS A  44     150.186  32.205  74.329  1.00 48.20           C  
ATOM    103  CG  HIS A  44     149.928  30.731  74.244  1.00 46.80           C  
ATOM    104  ND1 HIS A  44     150.745  29.863  73.548  1.00 45.56           N  
ATOM    105  CD2 HIS A  44     148.937  29.971  74.767  1.00 46.15           C  
ATOM    106  CE1 HIS A  44     150.275  28.633  73.656  1.00 45.26           C  
ATOM    107  NE2 HIS A  44     149.174  28.672  74.385  1.00 45.01           N  
ATOM    108  N   LYS A  45     152.493  30.936  76.431  1.00 47.31           N  
ATOM    109  CA  LYS A  45     152.692  30.253  77.707  1.00 46.84           C  
ATOM    110  C   LYS A  45     153.730  30.972  78.559  1.00 46.33           C  
ATOM    111  O   LYS A  45     153.735  30.849  79.783  1.00 46.12           O  
ATOM    112  CB  LYS A  45     153.131  28.807  77.469  1.00 46.75           C  
ATOM    113  CG  LYS A  45     152.079  27.929  76.798  1.00 47.23           C  
ATOM    114  CD  LYS A  45     150.911  27.619  77.728  1.00 47.53           C  
ATOM    115  CE  LYS A  45     151.340  26.745  78.907  1.00 48.24           C  
ATOM    116  NZ  LYS A  45     150.250  26.573  79.901  1.00 47.70           N  
ATOM    117  N   LEU A  46     154.607  31.713  77.890  1.00 45.95           N  
ATOM    118  CA  LEU A  46     155.661  32.469  78.542  1.00 45.62           C  
ATOM    119  C   LEU A  46     155.048  33.612  79.350  1.00 45.82           C  
ATOM    120  O   LEU A  46     153.909  34.019  79.103  1.00 45.81           O  
ATOM    121  CB  LEU A  46     156.648  33.020  77.500  1.00 45.43           C  
ATOM    122  CG  LEU A  46     157.068  32.229  76.249  1.00 44.61           C  
ATOM    123  CD1 LEU A  46     158.211  32.927  75.532  1.00 43.23           C  
ATOM    124  CD2 LEU A  46     157.437  30.777  76.536  1.00 45.01           C  
ATOM    125  N   SER A  47     155.792  34.117  80.329  1.00 46.07           N  
ATOM    126  CA  SER A  47     155.370  35.313  81.048  1.00 46.51           C  
ATOM    127  C   SER A  47     155.657  36.537  80.185  1.00 46.91           C  
ATOM    128  O   SER A  47     156.385  36.447  79.195  1.00 46.64           O  
ATOM    129  CB  SER A  47     156.060  35.422  82.416  1.00 46.49           C  
ATOM    130  OG  SER A  47     157.451  35.679  82.297  1.00 45.93           O  
ATOM    131  N   LEU A  48     155.064  37.668  80.559  1.00 47.76           N  
ATOM    132  CA  LEU A  48     155.247  38.931  79.848  1.00 48.65           C  
ATOM    133  C   LEU A  48     156.739  39.268  79.751  1.00 49.33           C  
ATOM    134  O   LEU A  48     157.269  39.469  78.652  1.00 49.23           O  
ATOM    135  CB  LEU A  48     154.469  40.053  80.555  1.00 48.62           C  
ATOM    136  CG  LEU A  48     152.948  40.219  80.372  1.00 48.98           C  
ATOM    137  CD1 LEU A  48     152.137  38.986  80.750  1.00 49.11           C  
ATOM    138  CD2 LEU A  48     152.453  41.423  81.169  1.00 49.41           C  
ATOM    139  N   ASP A  49     157.399  39.293  80.912  1.00 50.11           N  
ATOM    140  CA  ASP A  49     158.842  39.509  81.044  1.00 50.99           C  
ATOM    141  C   ASP A  49     159.679  38.546  80.190  1.00 51.38           C  
ATOM    142  O   ASP A  49     160.582  38.968  79.459  1.00 51.26           O  
ATOM    143  CB  ASP A  49     159.234  39.386  82.524  1.00 51.02           C  
ATOM    144  CG  ASP A  49     160.740  39.414  82.747  1.00 51.89           C  
ATOM    145  OD1 ASP A  49     161.446  40.161  82.030  1.00 52.99           O  
ATOM    146  OD2 ASP A  49     161.216  38.696  83.659  1.00 52.03           O  
ATOM    147  N   GLU A  50     159.371  37.256  80.297  1.00 51.98           N  
ATOM    148  CA  GLU A  50     160.064  36.206  79.556  1.00 52.72           C  
ATOM    149  C   GLU A  50     159.965  36.419  78.043  1.00 53.06           C  
ATOM    150  O   GLU A  50     160.936  36.216  77.306  1.00 53.02           O  
ATOM    151  CB  GLU A  50     159.496  34.846  79.955  1.00 52.79           C  
ATOM    152  CG  GLU A  50     159.960  33.677  79.116  1.00 53.45           C  
ATOM    153  CD  GLU A  50     159.653  32.348  79.768  1.00 54.06           C  
ATOM    154  OE1 GLU A  50     159.987  32.184  80.959  1.00 54.07           O  
ATOM    155  OE2 GLU A  50     159.090  31.463  79.090  1.00 54.15           O  
ATOM    156  N   LEU A  51     158.790  36.847  77.594  1.00 53.58           N  
ATOM    157  CA  LEU A  51     158.548  37.139  76.187  1.00 54.04           C  
ATOM    158  C   LEU A  51     159.392  38.306  75.658  1.00 54.38           C  
ATOM    159  O   LEU A  51     159.737  38.345  74.474  1.00 54.21           O  
ATOM    160  CB  LEU A  51     157.077  37.449  75.973  1.00 54.17           C  
ATOM    161  CG  LEU A  51     156.667  37.243  74.527  1.00 54.58           C  
ATOM    162  CD1 LEU A  51     155.688  36.111  74.487  1.00 55.44           C  
ATOM    163  CD2 LEU A  51     156.075  38.509  73.965  1.00 54.79           C  
ATOM    164  N   HIS A  52     159.711  39.254  76.537  1.00 54.87           N  
ATOM    165  CA  HIS A  52     160.570  40.386  76.191  1.00 55.25           C  
ATOM    166  C   HIS A  52     162.025  40.008  75.971  1.00 55.30           C  
ATOM    167  O   HIS A  52     162.667  40.534  75.063  1.00 55.14           O  
ATOM    168  CB  HIS A  52     160.465  41.487  77.238  1.00 55.45           C  
ATOM    169  CG  HIS A  52     159.149  42.186  77.220  1.00 56.30           C  
ATOM    170  ND1 HIS A  52     158.764  43.010  76.187  1.00 57.02           N  
ATOM    171  CD2 HIS A  52     158.117  42.168  78.093  1.00 57.25           C  
ATOM    172  CE1 HIS A  52     157.553  43.475  76.426  1.00 57.71           C  
ATOM    173  NE2 HIS A  52     157.135  42.976  77.574  1.00 57.79           N  
ATOM    174  N   ASN A  53     162.537  39.107  76.809  1.00 55.49           N  
ATOM    175  CA  ASN A  53     163.884  38.568  76.643  1.00 55.64           C  
ATOM    176  C   ASN A  53     164.062  37.930  75.273  1.00 55.64           C  
ATOM    177  O   ASN A  53     165.084  38.137  74.614  1.00 55.57           O  
ATOM    178  CB  ASN A  53     164.201  37.544  77.736  1.00 55.72           C  
ATOM    179  CG  ASN A  53     164.557  38.189  79.059  1.00 56.29           C  
ATOM    180  OD1 ASN A  53     164.016  39.237  79.423  1.00 57.23           O  
ATOM    181  ND2 ASN A  53     165.468  37.557  79.795  1.00 56.54           N  
ATOM    182  N   LYS A  54     163.053  37.168  74.848  1.00 55.65           N  
ATOM    183  CA  LYS A  54     163.077  36.487  73.556  1.00 55.57           C  
ATOM    184  C   LYS A  54     163.125  37.454  72.366  1.00 55.43           C  
ATOM    185  O   LYS A  54     163.677  37.122  71.316  1.00 55.45           O  
ATOM    186  CB  LYS A  54     161.885  35.537  73.426  1.00 55.58           C  
ATOM    187  CG  LYS A  54     162.021  34.541  72.284  1.00 56.02           C  
ATOM    188  CD  LYS A  54     160.766  33.719  72.104  1.00 56.79           C  
ATOM    189  CE  LYS A  54     160.859  32.877  70.848  1.00 57.79           C  
ATOM    190  NZ  LYS A  54     159.598  32.126  70.605  1.00 58.85           N  
ATOM    191  N   TYR A  55     162.560  38.647  72.531  1.00 55.24           N  
ATOM    192  CA  TYR A  55     162.507  39.611  71.433  1.00 55.12           C  
ATOM    193  C   TYR A  55     163.263  40.910  71.687  1.00 55.06           C  
ATOM    194  O   TYR A  55     163.121  41.867  70.919  1.00 55.22           O  
ATOM    195  CB  TYR A  55     161.057  39.904  71.041  1.00 55.01           C  
ATOM    196  CG  TYR A  55     160.315  38.698  70.526  1.00 55.05           C  
ATOM    197  CD1 TYR A  55     160.642  38.122  69.300  1.00 55.12           C  
ATOM    198  CD2 TYR A  55     159.287  38.130  71.265  1.00 55.34           C  
ATOM    199  CE1 TYR A  55     159.964  37.010  68.830  1.00 55.22           C  
ATOM    200  CE2 TYR A  55     158.604  37.023  70.805  1.00 55.39           C  
ATOM    201  CZ  TYR A  55     158.942  36.468  69.588  1.00 55.80           C  
ATOM    202  OH  TYR A  55     158.251  35.361  69.134  1.00 57.35           O  
ATOM    203  N   GLY A  56     164.068  40.937  72.747  1.00 54.74           N  
ATOM    204  CA  GLY A  56     164.865  42.112  73.088  1.00 54.59           C  
ATOM    205  C   GLY A  56     164.024  43.371  73.133  1.00 54.29           C  
ATOM    206  O   GLY A  56     164.312  44.343  72.436  1.00 54.44           O  
ATOM    207  N   THR A  57     162.990  43.351  73.966  1.00 54.00           N  
ATOM    208  CA  THR A  57     161.974  44.396  73.959  1.00 53.78           C  
ATOM    209  C   THR A  57     161.642  44.968  75.339  1.00 53.49           C  
ATOM    210  O   THR A  57     161.914  44.346  76.364  1.00 53.34           O  
ATOM    211  CB  THR A  57     160.687  43.906  73.248  1.00 53.76           C  
ATOM    212  OG1 THR A  57     159.549  44.614  73.751  1.00 54.46           O  
ATOM    213  CG2 THR A  57     160.465  42.430  73.451  1.00 53.74           C  
ATOM    214  N   ASP A  58     161.062  46.167  75.343  1.00 53.31           N  
ATOM    215  CA  ASP A  58     160.583  46.803  76.566  1.00 53.11           C  
ATOM    216  C   ASP A  58     159.052  46.799  76.612  1.00 52.88           C  
ATOM    217  O   ASP A  58     158.396  47.187  75.645  1.00 52.94           O  
ATOM    218  CB  ASP A  58     161.130  48.232  76.681  1.00 53.00           C  
ATOM    219  CG  ASP A  58     161.050  48.781  78.099  1.00 53.29           C  
ATOM    220  OD1 ASP A  58     160.003  48.619  78.762  1.00 53.29           O  
ATOM    221  OD2 ASP A  58     162.044  49.384  78.554  1.00 54.12           O  
ATOM    222  N   LEU A  59     158.505  46.363  77.748  1.00 52.58           N  
ATOM    223  CA  LEU A  59     157.058  46.284  77.992  1.00 52.15           C  
ATOM    224  C   LEU A  59     156.399  47.653  78.102  1.00 51.60           C  
ATOM    225  O   LEU A  59     155.182  47.783  77.926  1.00 51.67           O  
ATOM    226  CB  LEU A  59     156.793  45.489  79.282  1.00 52.38           C  
ATOM    227  CG  LEU A  59     155.375  45.026  79.654  1.00 53.42           C  
ATOM    228  CD1 LEU A  59     155.419  43.644  80.290  1.00 54.75           C  
ATOM    229  CD2 LEU A  59     154.637  46.014  80.574  1.00 54.15           C  
ATOM    230  N   THR A  60     157.204  48.665  78.407  1.00 50.80           N  
ATOM    231  CA  THR A  60     156.682  49.990  78.717  1.00 50.17           C  
ATOM    232  C   THR A  60     157.210  51.058  77.756  1.00 49.61           C  
ATOM    233  O   THR A  60     156.445  51.874  77.244  1.00 49.52           O  
ATOM    234  CB  THR A  60     156.980  50.390  80.195  1.00 50.25           C  
ATOM    235  OG1 THR A  60     158.371  50.684  80.351  1.00 50.95           O  
ATOM    236  CG2 THR A  60     156.597  49.266  81.161  1.00 50.09           C  
ATOM    237  N   ARG A  61     158.518  51.040  77.513  1.00 48.98           N  
ATOM    238  CA  ARG A  61     159.155  52.026  76.648  1.00 48.49           C  
ATOM    239  C   ARG A  61     159.081  51.618  75.183  1.00 48.00           C  
ATOM    240  O   ARG A  61     159.089  52.465  74.287  1.00 47.96           O  
ATOM    241  CB  ARG A  61     160.610  52.260  77.079  1.00 48.44           C  
ATOM    242  CG  ARG A  61     160.753  52.980  78.426  1.00 49.11           C  
ATOM    243  CD  ARG A  61     160.117  54.371  78.383  1.00 50.34           C  
ATOM    244  NE  ARG A  61     161.070  55.486  78.304  1.00 52.67           N  
ATOM    245  CZ  ARG A  61     161.935  55.724  77.313  1.00 53.07           C  
ATOM    246  NH1 ARG A  61     162.043  54.911  76.273  1.00 54.12           N  
ATOM    247  NH2 ARG A  61     162.725  56.786  77.379  1.00 54.05           N  
ATOM    248  N   GLY A  62     158.991  50.316  74.947  1.00 47.41           N  
ATOM    249  CA  GLY A  62     159.034  49.791  73.598  1.00 47.03           C  
ATOM    250  C   GLY A  62     160.449  49.774  73.054  1.00 46.95           C  
ATOM    251  O   GLY A  62     161.414  50.074  73.775  1.00 46.96           O  
ATOM    252  N   LEU A  63     160.568  49.415  71.779  1.00 46.81           N  
ATOM    253  CA  LEU A  63     161.852  49.353  71.084  1.00 46.85           C  
ATOM    254  C   LEU A  63     162.489  50.721  70.870  1.00 47.05           C  
ATOM    255  O   LEU A  63     161.827  51.760  70.959  1.00 47.16           O  
ATOM    256  CB  LEU A  63     161.689  48.651  69.729  1.00 46.77           C  
ATOM    257  CG  LEU A  63     162.193  47.219  69.521  1.00 46.53           C  
ATOM    258  CD1 LEU A  63     162.080  46.339  70.765  1.00 46.47           C  
ATOM    259  CD2 LEU A  63     161.466  46.584  68.351  1.00 45.45           C  
ATOM    260  N   THR A  64     163.787  50.697  70.597  1.00 47.12           N  
ATOM    261  CA  THR A  64     164.531  51.871  70.178  1.00 47.31           C  
ATOM    262  C   THR A  64     164.355  52.077  68.671  1.00 47.62           C  
ATOM    263  O   THR A  64     164.211  51.105  67.919  1.00 47.73           O  
ATOM    264  CB  THR A  64     166.025  51.735  70.582  1.00 47.17           C  
ATOM    265  OG1 THR A  64     166.193  52.189  71.931  1.00 46.86           O  
ATOM    266  CG2 THR A  64     166.918  52.555  69.707  1.00 47.49           C  
ATOM    267  N   ASN A  65     164.347  53.342  68.241  1.00 47.94           N  
ATOM    268  CA  ASN A  65     164.296  53.678  66.817  1.00 48.05           C  
ATOM    269  C   ASN A  65     165.389  52.939  66.041  1.00 47.94           C  
ATOM    270  O   ASN A  65     165.149  52.455  64.935  1.00 48.03           O  
ATOM    271  CB  ASN A  65     164.396  55.195  66.596  1.00 48.01           C  
ATOM    272  CG  ASN A  65     163.253  55.973  67.257  1.00 49.10           C  
ATOM    273  OD1 ASN A  65     162.080  55.600  67.164  1.00 49.54           O  
ATOM    274  ND2 ASN A  65     163.601  57.071  67.922  1.00 50.14           N  
ATOM    275  N   ALA A  66     166.573  52.831  66.647  1.00 47.73           N  
ATOM    276  CA  ALA A  66     167.705  52.105  66.062  1.00 47.55           C  
ATOM    277  C   ALA A  66     167.514  50.584  66.061  1.00 47.35           C  
ATOM    278  O   ALA A  66     167.804  49.929  65.063  1.00 47.08           O  
ATOM    279  CB  ALA A  66     169.010  52.483  66.765  1.00 47.38           C  
ATOM    280  N   ARG A  67     167.030  50.034  67.175  1.00 47.41           N  
ATOM    281  CA  ARG A  67     166.778  48.591  67.286  1.00 47.53           C  
ATOM    282  C   ARG A  67     165.659  48.111  66.355  1.00 47.37           C  
ATOM    283  O   ARG A  67     165.751  47.023  65.782  1.00 46.98           O  
ATOM    284  CB  ARG A  67     166.474  48.195  68.736  1.00 47.64           C  
ATOM    285  CG  ARG A  67     167.666  48.269  69.668  1.00 48.44           C  
ATOM    286  CD  ARG A  67     168.590  47.079  69.479  1.00 50.23           C  
ATOM    287  NE  ARG A  67     169.986  47.416  69.755  1.00 50.91           N  
ATOM    288  CZ  ARG A  67     171.002  46.561  69.643  1.00 52.18           C  
ATOM    289  NH1 ARG A  67     170.782  45.305  69.266  1.00 52.71           N  
ATOM    290  NH2 ARG A  67     172.241  46.961  69.910  1.00 52.19           N  
ATOM    291  N   ALA A  68     164.617  48.928  66.200  1.00 47.27           N  
ATOM    292  CA  ALA A  68     163.528  48.613  65.270  1.00 47.35           C  
ATOM    293  C   ALA A  68     164.029  48.544  63.825  1.00 47.39           C  
ATOM    294  O   ALA A  68     163.718  47.588  63.107  1.00 47.35           O  
ATOM    295  CB  ALA A  68     162.387  49.617  65.403  1.00 47.20           C  
ATOM    296  N   LYS A  69     164.809  49.547  63.416  1.00 47.39           N  
ATOM    297  CA  LYS A  69     165.395  49.603  62.071  1.00 47.58           C  
ATOM    298  C   LYS A  69     166.367  48.450  61.815  1.00 47.36           C  
ATOM    299  O   LYS A  69     166.473  47.949  60.693  1.00 47.23           O  
ATOM    300  CB  LYS A  69     166.130  50.927  61.858  1.00 47.77           C  
ATOM    301  CG  LYS A  69     165.257  52.105  61.460  1.00 48.98           C  
ATOM    302  CD  LYS A  69     166.118  53.354  61.249  1.00 50.62           C  
ATOM    303  CE  LYS A  69     165.291  54.637  61.238  1.00 51.53           C  
ATOM    304  NZ  LYS A  69     166.159  55.836  61.483  1.00 52.23           N  
ATOM    305  N   GLU A  70     167.091  48.058  62.860  1.00 47.23           N  
ATOM    306  CA  GLU A  70     168.000  46.917  62.811  1.00 47.17           C  
ATOM    307  C   GLU A  70     167.228  45.631  62.525  1.00 46.91           C  
ATOM    308  O   GLU A  70     167.600  44.857  61.645  1.00 46.86           O  
ATOM    309  CB  GLU A  70     168.759  46.801  64.135  1.00 47.21           C  
ATOM    310  CG  GLU A  70     169.679  45.589  64.239  1.00 48.11           C  
ATOM    311  CD  GLU A  70     170.435  45.533  65.559  1.00 48.53           C  
ATOM    312  OE1 GLU A  70     170.916  46.589  66.024  1.00 48.96           O  
ATOM    313  OE2 GLU A  70     170.554  44.427  66.128  1.00 48.65           O  
ATOM    314  N   ILE A  71     166.144  45.427  63.271  1.00 46.72           N  
ATOM    315  CA  ILE A  71     165.298  44.248  63.128  1.00 46.43           C  
ATOM    316  C   ILE A  71     164.584  44.229  61.766  1.00 46.17           C  
ATOM    317  O   ILE A  71     164.366  43.159  61.189  1.00 45.92           O  
ATOM    318  CB  ILE A  71     164.306  44.122  64.323  1.00 46.50           C  
ATOM    319  CG1 ILE A  71     165.079  43.872  65.626  1.00 46.44           C  
ATOM    320  CG2 ILE A  71     163.317  42.990  64.094  1.00 46.79           C  
ATOM    321  CD1 ILE A  71     164.244  43.984  66.895  1.00 46.34           C  
ATOM    322  N   LEU A  72     164.248  45.413  61.250  1.00 46.03           N  
ATOM    323  CA  LEU A  72     163.663  45.547  59.913  1.00 45.84           C  
ATOM    324  C   LEU A  72     164.573  44.927  58.854  1.00 45.77           C  
ATOM    325  O   LEU A  72     164.141  44.048  58.104  1.00 45.86           O  
ATOM    326  CB  LEU A  72     163.389  47.016  59.564  1.00 45.73           C  
ATOM    327  CG  LEU A  72     162.084  47.426  58.855  1.00 45.53           C  
ATOM    328  CD1 LEU A  72     162.272  48.773  58.169  1.00 44.63           C  
ATOM    329  CD2 LEU A  72     161.549  46.397  57.858  1.00 44.78           C  
ATOM    330  N   ALA A  73     165.827  45.378  58.803  1.00 45.51           N  
ATOM    331  CA  ALA A  73     166.803  44.846  57.847  1.00 45.36           C  
ATOM    332  C   ALA A  73     167.077  43.359  58.086  1.00 45.14           C  
ATOM    333  O   ALA A  73     167.307  42.605  57.144  1.00 45.05           O  
ATOM    334  CB  ALA A  73     168.104  45.655  57.888  1.00 45.27           C  
ATOM    335  N   ARG A  74     167.033  42.954  59.353  1.00 44.97           N  
ATOM    336  CA  ARG A  74     167.231  41.564  59.758  1.00 44.91           C  
ATOM    337  C   ARG A  74     166.129  40.641  59.223  1.00 44.46           C  
ATOM    338  O   ARG A  74     166.384  39.810  58.349  1.00 44.41           O  
ATOM    339  CB  ARG A  74     167.318  41.474  61.291  1.00 45.25           C  
ATOM    340  CG  ARG A  74     167.598  40.075  61.863  1.00 46.10           C  
ATOM    341  CD  ARG A  74     167.386  40.041  63.378  1.00 47.33           C  
ATOM    342  NE  ARG A  74     165.969  39.973  63.739  1.00 48.02           N  
ATOM    343  CZ  ARG A  74     165.477  40.197  64.957  1.00 48.62           C  
ATOM    344  NH1 ARG A  74     166.277  40.528  65.967  1.00 47.78           N  
ATOM    345  NH2 ARG A  74     164.167  40.099  65.164  1.00 49.12           N  
ATOM    346  N   ASP A  75     164.914  40.802  59.750  1.00 43.97           N  
ATOM    347  CA  ASP A  75     163.771  39.941  59.420  1.00 43.38           C  
ATOM    348  C   ASP A  75     163.122  40.251  58.076  1.00 42.69           C  
ATOM    349  O   ASP A  75     162.525  39.371  57.449  1.00 42.57           O  
ATOM    350  CB  ASP A  75     162.701  40.042  60.513  1.00 43.51           C  
ATOM    351  CG  ASP A  75     163.231  39.697  61.887  1.00 44.33           C  
ATOM    352  OD1 ASP A  75     164.334  39.098  61.979  1.00 44.99           O  
ATOM    353  OD2 ASP A  75     162.535  40.026  62.875  1.00 44.29           O  
ATOM    354  N   GLY A  76     163.223  41.503  57.642  1.00 41.94           N  
ATOM    355  CA  GLY A  76     162.485  41.959  56.469  1.00 41.45           C  
ATOM    356  C   GLY A  76     161.132  42.576  56.813  1.00 40.96           C  
ATOM    357  O   GLY A  76     160.701  42.538  57.974  1.00 40.52           O  
ATOM    358  N   PRO A  77     160.445  43.131  55.797  1.00 40.90           N  
ATOM    359  CA  PRO A  77     159.197  43.895  55.955  1.00 41.11           C  
ATOM    360  C   PRO A  77     158.023  43.074  56.504  1.00 41.23           C  
ATOM    361  O   PRO A  77     157.943  41.861  56.277  1.00 41.06           O  
ATOM    362  CB  PRO A  77     158.870  44.350  54.519  1.00 41.19           C  
ATOM    363  CG  PRO A  77     160.103  44.063  53.708  1.00 40.71           C  
ATOM    364  CD  PRO A  77     160.771  42.916  54.376  1.00 40.72           C  
ATOM    365  N   ASN A  78     157.127  43.748  57.219  1.00 41.71           N  
ATOM    366  CA  ASN A  78     155.840  43.183  57.613  1.00 42.10           C  
ATOM    367  C   ASN A  78     154.879  43.219  56.434  1.00 43.13           C  
ATOM    368  O   ASN A  78     153.942  44.017  56.410  1.00 43.50           O  
ATOM    369  CB  ASN A  78     155.267  43.959  58.801  1.00 41.67           C  
ATOM    370  CG  ASN A  78     153.942  43.389  59.309  1.00 40.69           C  
ATOM    371  OD1 ASN A  78     153.553  42.269  58.971  1.00 39.91           O  
ATOM    372  ND2 ASN A  78     153.251  44.166  60.132  1.00 38.51           N  
ATOM    373  N   SER A  79     155.128  42.363  55.446  1.00 44.32           N  
ATOM    374  CA  SER A  79     154.329  42.336  54.226  1.00 45.76           C  
ATOM    375  C   SER A  79     154.246  40.933  53.653  1.00 46.78           C  
ATOM    376  O   SER A  79     155.022  40.050  54.023  1.00 46.65           O  
ATOM    377  CB  SER A  79     154.913  43.272  53.162  1.00 45.69           C  
ATOM    378  OG  SER A  79     155.494  44.422  53.741  1.00 46.48           O  
ATOM    379  N   LEU A  80     153.296  40.748  52.743  1.00 48.43           N  
ATOM    380  CA  LEU A  80     153.116  39.486  52.052  1.00 50.27           C  
ATOM    381  C   LEU A  80     153.562  39.647  50.604  1.00 51.87           C  
ATOM    382  O   LEU A  80     153.203  40.624  49.941  1.00 52.11           O  
ATOM    383  CB  LEU A  80     151.653  39.036  52.139  1.00 49.85           C  
ATOM    384  CG  LEU A  80     151.062  38.838  53.546  1.00 49.59           C  
ATOM    385  CD1 LEU A  80     149.582  38.502  53.492  1.00 48.58           C  
ATOM    386  CD2 LEU A  80     151.815  37.766  54.324  1.00 49.10           C  
ATOM    387  N   THR A  81     154.370  38.706  50.122  1.00 53.76           N  
ATOM    388  CA  THR A  81     154.803  38.725  48.724  1.00 55.69           C  
ATOM    389  C   THR A  81     153.983  37.744  47.885  1.00 57.05           C  
ATOM    390  O   THR A  81     153.880  36.565  48.233  1.00 56.97           O  
ATOM    391  CB  THR A  81     156.321  38.436  48.561  1.00 55.74           C  
ATOM    392  OG1 THR A  81     156.653  37.182  49.178  1.00 55.86           O  
ATOM    393  CG2 THR A  81     157.162  39.560  49.183  1.00 55.76           C  
ATOM    394  N   PRO A  82     153.375  38.235  46.789  1.00 58.66           N  
ATOM    395  CA  PRO A  82     152.629  37.355  45.890  1.00 60.03           C  
ATOM    396  C   PRO A  82     153.540  36.334  45.209  1.00 61.58           C  
ATOM    397  O   PRO A  82     154.674  36.670  44.862  1.00 61.55           O  
ATOM    398  CB  PRO A  82     152.020  38.320  44.864  1.00 59.93           C  
ATOM    399  CG  PRO A  82     152.819  39.566  44.970  1.00 59.37           C  
ATOM    400  CD  PRO A  82     153.274  39.649  46.387  1.00 58.76           C  
ATOM    401  N   PRO A  83     153.051  35.090  45.033  1.00 63.15           N  
ATOM    402  CA  PRO A  83     153.824  34.011  44.413  1.00 64.46           C  
ATOM    403  C   PRO A  83     154.116  34.294  42.940  1.00 65.94           C  
ATOM    404  O   PRO A  83     153.354  35.027  42.304  1.00 65.84           O  
ATOM    405  CB  PRO A  83     152.898  32.797  44.546  1.00 64.38           C  
ATOM    406  CG  PRO A  83     151.531  33.373  44.623  1.00 63.79           C  
ATOM    407  CD  PRO A  83     151.686  34.652  45.382  1.00 63.18           C  
ATOM    408  N   PRO A  84     155.216  33.724  42.400  1.00 67.55           N  
ATOM    409  CA  PRO A  84     155.564  33.963  40.996  1.00 68.70           C  
ATOM    410  C   PRO A  84     154.546  33.325  40.058  1.00 69.91           C  
ATOM    411  O   PRO A  84     154.259  32.129  40.166  1.00 70.01           O  
ATOM    412  CB  PRO A  84     156.941  33.304  40.850  1.00 68.61           C  
ATOM    413  CG  PRO A  84     156.995  32.279  41.923  1.00 68.30           C  
ATOM    414  CD  PRO A  84     156.183  32.827  43.064  1.00 67.74           C  
ATOM    415  N   THR A  85     153.993  34.138  39.166  1.00 71.36           N  
ATOM    416  CA  THR A  85     152.980  33.685  38.218  1.00 72.89           C  
ATOM    417  C   THR A  85     153.586  33.349  36.860  1.00 73.82           C  
ATOM    418  O   THR A  85     154.704  33.759  36.548  1.00 73.90           O  
ATOM    419  CB  THR A  85     151.869  34.743  38.027  1.00 72.84           C  
ATOM    420  OG1 THR A  85     152.461  36.048  37.947  1.00 73.08           O  
ATOM    421  CG2 THR A  85     150.880  34.705  39.189  1.00 72.96           C  
ATOM    422  N   THR A  86     152.836  32.592  36.063  1.00 75.14           N  
ATOM    423  CA  THR A  86     153.217  32.290  34.690  1.00 76.34           C  
ATOM    424  C   THR A  86     152.661  33.388  33.782  1.00 77.17           C  
ATOM    425  O   THR A  86     151.448  33.619  33.771  1.00 77.27           O  
ATOM    426  CB  THR A  86     152.675  30.910  34.250  1.00 76.29           C  
ATOM    427  OG1 THR A  86     153.026  29.920  35.225  1.00 76.42           O  
ATOM    428  CG2 THR A  86     153.249  30.503  32.903  1.00 76.52           C  
ATOM    429  N   PRO A  87     153.545  34.080  33.032  1.00 78.02           N  
ATOM    430  CA  PRO A  87     153.117  35.149  32.122  1.00 78.71           C  
ATOM    431  C   PRO A  87     152.131  34.646  31.067  1.00 79.45           C  
ATOM    432  O   PRO A  87     152.180  33.473  30.688  1.00 79.52           O  
ATOM    433  CB  PRO A  87     154.426  35.590  31.459  1.00 78.66           C  
ATOM    434  CG  PRO A  87     155.486  35.199  32.420  1.00 78.33           C  
ATOM    435  CD  PRO A  87     155.011  33.920  33.030  1.00 78.07           C  
ATOM    436  N   GLU A  88     151.248  35.531  30.607  1.00 80.28           N  
ATOM    437  CA  GLU A  88     150.195  35.172  29.649  1.00 81.06           C  
ATOM    438  C   GLU A  88     150.748  34.704  28.303  1.00 81.60           C  
ATOM    439  O   GLU A  88     150.116  33.900  27.613  1.00 81.70           O  
ATOM    440  CB  GLU A  88     149.211  36.333  29.454  1.00 81.02           C  
ATOM    441  CG  GLU A  88     148.546  36.824  30.741  1.00 81.02           C  
ATOM    442  CD  GLU A  88     147.981  35.694  31.588  1.00 80.82           C  
ATOM    443  OE1 GLU A  88     147.079  34.974  31.107  1.00 80.95           O  
ATOM    444  OE2 GLU A  88     148.440  35.530  32.738  1.00 80.53           O  
ATOM    445  N   TRP A  89     151.923  35.222  27.947  1.00 82.22           N  
ATOM    446  CA  TRP A  89     152.670  34.811  26.757  1.00 82.79           C  
ATOM    447  C   TRP A  89     152.767  33.292  26.666  1.00 82.89           C  
ATOM    448  O   TRP A  89     152.247  32.681  25.730  1.00 82.86           O  
ATOM    449  CB  TRP A  89     154.090  35.390  26.801  1.00 83.00           C  
ATOM    450  CG  TRP A  89     154.176  36.891  26.753  1.00 83.96           C  
ATOM    451  CD1 TRP A  89     153.494  37.785  27.535  1.00 84.62           C  
ATOM    452  CD2 TRP A  89     155.021  37.671  25.898  1.00 84.70           C  
ATOM    453  NE1 TRP A  89     153.849  39.071  27.205  1.00 84.90           N  
ATOM    454  CE2 TRP A  89     154.786  39.031  26.205  1.00 84.95           C  
ATOM    455  CE3 TRP A  89     155.950  37.354  24.895  1.00 84.97           C  
ATOM    456  CZ2 TRP A  89     155.447  40.076  25.545  1.00 85.08           C  
ATOM    457  CZ3 TRP A  89     156.607  38.395  24.238  1.00 84.96           C  
ATOM    458  CH2 TRP A  89     156.350  39.738  24.568  1.00 85.04           C  
ATOM    459  N   ILE A  90     153.430  32.699  27.660  1.00 83.09           N  
ATOM    460  CA  ILE A  90     153.659  31.256  27.729  1.00 83.23           C  
ATOM    461  C   ILE A  90     152.340  30.484  27.807  1.00 83.25           C  
ATOM    462  O   ILE A  90     152.243  29.375  27.287  1.00 83.29           O  
ATOM    463  CB  ILE A  90     154.584  30.882  28.924  1.00 83.26           C  
ATOM    464  CG1 ILE A  90     155.825  31.784  28.946  1.00 83.26           C  
ATOM    465  CG2 ILE A  90     154.992  29.403  28.865  1.00 83.28           C  
ATOM    466  CD1 ILE A  90     156.584  31.787  30.264  1.00 83.68           C  
ATOM    467  N   LYS A  91     151.331  31.085  28.438  1.00 83.26           N  
ATOM    468  CA  LYS A  91     150.001  30.476  28.570  1.00 83.21           C  
ATOM    469  C   LYS A  91     149.267  30.325  27.233  1.00 83.17           C  
ATOM    470  O   LYS A  91     148.575  29.328  27.010  1.00 83.15           O  
ATOM    471  CB  LYS A  91     149.136  31.275  29.549  1.00 83.19           C  
ATOM    472  CG  LYS A  91     149.477  31.054  31.012  1.00 83.20           C  
ATOM    473  CD  LYS A  91     148.400  31.633  31.909  1.00 83.07           C  
ATOM    474  CE  LYS A  91     148.605  31.223  33.352  1.00 82.87           C  
ATOM    475  NZ  LYS A  91     147.426  31.587  34.182  1.00 83.04           N  
ATOM    476  N   PHE A  92     149.419  31.319  26.359  1.00 83.05           N  
ATOM    477  CA  PHE A  92     148.799  31.308  25.037  1.00 82.93           C  
ATOM    478  C   PHE A  92     149.474  30.282  24.130  1.00 82.83           C  
ATOM    479  O   PHE A  92     148.804  29.471  23.487  1.00 82.83           O  
ATOM    480  CB  PHE A  92     148.861  32.708  24.408  1.00 82.95           C  
ATOM    481  CG  PHE A  92     148.232  32.796  23.043  1.00 83.04           C  
ATOM    482  CD1 PHE A  92     146.849  32.881  22.902  1.00 83.07           C  
ATOM    483  CD2 PHE A  92     149.024  32.804  21.897  1.00 83.15           C  
ATOM    484  CE1 PHE A  92     146.262  32.964  21.640  1.00 83.13           C  
ATOM    485  CE2 PHE A  92     148.446  32.887  20.629  1.00 83.20           C  
ATOM    486  CZ  PHE A  92     147.062  32.967  20.501  1.00 83.15           C  
ATOM    487  N   CYS A  93     150.805  30.323  24.105  1.00 82.65           N  
ATOM    488  CA  CYS A  93     151.614  29.481  23.224  1.00 82.49           C  
ATOM    489  C   CYS A  93     151.614  28.002  23.604  1.00 82.36           C  
ATOM    490  O   CYS A  93     151.843  27.145  22.749  1.00 82.40           O  
ATOM    491  CB  CYS A  93     153.046  30.009  23.169  1.00 82.46           C  
ATOM    492  SG  CYS A  93     153.153  31.728  22.637  1.00 82.47           S  
ATOM    493  N   ARG A  94     151.358  27.708  24.879  1.00 82.15           N  
ATOM    494  CA  ARG A  94     151.246  26.324  25.361  1.00 81.95           C  
ATOM    495  C   ARG A  94     150.049  25.580  24.757  1.00 81.58           C  
ATOM    496  O   ARG A  94     150.046  24.348  24.687  1.00 81.60           O  
ATOM    497  CB  ARG A  94     151.174  26.280  26.893  1.00 82.05           C  
ATOM    498  CG  ARG A  94     152.513  26.482  27.593  1.00 82.51           C  
ATOM    499  CD  ARG A  94     153.288  25.181  27.748  1.00 83.53           C  
ATOM    500  NE  ARG A  94     152.735  24.336  28.806  1.00 84.07           N  
ATOM    501  CZ  ARG A  94     152.989  24.489  30.105  1.00 84.40           C  
ATOM    502  NH1 ARG A  94     153.789  25.461  30.529  1.00 84.62           N  
ATOM    503  NH2 ARG A  94     152.436  23.667  30.987  1.00 84.44           N  
ATOM    504  N   GLN A  95     149.040  26.334  24.327  1.00 81.07           N  
ATOM    505  CA  GLN A  95     147.861  25.766  23.677  1.00 80.57           C  
ATOM    506  C   GLN A  95     148.131  25.481  22.202  1.00 80.06           C  
ATOM    507  O   GLN A  95     147.552  24.556  21.625  1.00 79.99           O  
ATOM    508  CB  GLN A  95     146.662  26.710  23.810  1.00 80.65           C  
ATOM    509  CG  GLN A  95     146.287  27.089  25.245  1.00 80.90           C  
ATOM    510  CD  GLN A  95     145.873  25.898  26.099  1.00 81.47           C  
ATOM    511  OE1 GLN A  95     145.194  24.981  25.630  1.00 81.55           O  
ATOM    512  NE2 GLN A  95     146.273  25.917  27.366  1.00 81.78           N  
ATOM    513  N   LEU A  96     149.019  26.279  21.608  1.00 79.37           N  
ATOM    514  CA  LEU A  96     149.386  26.162  20.196  1.00 78.62           C  
ATOM    515  C   LEU A  96     150.090  24.848  19.855  1.00 78.06           C  
ATOM    516  O   LEU A  96     150.434  24.612  18.695  1.00 78.10           O  
ATOM    517  CB  LEU A  96     150.270  27.342  19.770  1.00 78.67           C  
ATOM    518  CG  LEU A  96     149.691  28.761  19.733  1.00 78.67           C  
ATOM    519  CD1 LEU A  96     150.800  29.769  19.471  1.00 78.50           C  
ATOM    520  CD2 LEU A  96     148.591  28.894  18.686  1.00 78.71           C  
ATOM    521  N   PHE A  97     150.298  23.997  20.857  1.00 77.28           N  
ATOM    522  CA  PHE A  97     150.991  22.726  20.653  1.00 76.57           C  
ATOM    523  C   PHE A  97     150.313  21.560  21.380  1.00 75.75           C  
ATOM    524  O   PHE A  97     150.964  20.816  22.120  1.00 75.80           O  
ATOM    525  CB  PHE A  97     152.469  22.845  21.065  1.00 76.72           C  
ATOM    526  CG  PHE A  97     153.192  24.002  20.423  1.00 77.22           C  
ATOM    527  CD1 PHE A  97     153.529  23.973  19.069  1.00 77.68           C  
ATOM    528  CD2 PHE A  97     153.540  25.119  21.174  1.00 77.54           C  
ATOM    529  CE1 PHE A  97     154.197  25.046  18.473  1.00 77.84           C  
ATOM    530  CE2 PHE A  97     154.208  26.197  20.589  1.00 77.75           C  
ATOM    531  CZ  PHE A  97     154.537  26.159  19.236  1.00 77.92           C  
ATOM    532  N   GLY A  98     149.012  21.391  21.154  1.00 74.73           N  
ATOM    533  CA  GLY A  98     148.252  20.335  21.820  1.00 73.36           C  
ATOM    534  C   GLY A  98     147.511  19.412  20.873  1.00 72.38           C  
ATOM    535  O   GLY A  98     146.294  19.545  20.690  1.00 72.43           O  
ATOM    536  N   GLY A  99     148.250  18.480  20.271  1.00 71.25           N  
ATOM    537  CA  GLY A  99     147.671  17.445  19.414  1.00 69.71           C  
ATOM    538  C   GLY A  99     147.182  17.947  18.068  1.00 68.59           C  
ATOM    539  O   GLY A  99     147.880  17.807  17.061  1.00 68.47           O  
ATOM    540  N   PHE A 100     145.981  18.529  18.053  1.00 67.45           N  
ATOM    541  CA  PHE A 100     145.369  19.020  16.813  1.00 66.13           C  
ATOM    542  C   PHE A 100     146.164  20.161  16.201  1.00 65.55           C  
ATOM    543  O   PHE A 100     146.376  20.186  14.991  1.00 65.48           O  
ATOM    544  CB  PHE A 100     143.911  19.448  17.021  1.00 65.77           C  
ATOM    545  CG  PHE A 100     142.989  18.325  17.414  1.00 64.71           C  
ATOM    546  CD1 PHE A 100     143.322  16.997  17.161  1.00 63.62           C  
ATOM    547  CD2 PHE A 100     141.767  18.602  18.016  1.00 63.93           C  
ATOM    548  CE1 PHE A 100     142.467  15.965  17.526  1.00 62.98           C  
ATOM    549  CE2 PHE A 100     140.902  17.575  18.379  1.00 63.29           C  
ATOM    550  CZ  PHE A 100     141.255  16.254  18.134  1.00 63.05           C  
ATOM    551  N   SER A 101     146.599  21.095  17.043  1.00 64.87           N  
ATOM    552  CA  SER A 101     147.415  22.226  16.609  1.00 64.34           C  
ATOM    553  C   SER A 101     148.759  21.766  16.049  1.00 64.00           C  
ATOM    554  O   SER A 101     149.280  22.366  15.108  1.00 63.81           O  
ATOM    555  CB  SER A 101     147.632  23.207  17.762  1.00 64.35           C  
ATOM    556  OG  SER A 101     146.432  23.883  18.096  1.00 64.44           O  
ATOM    557  N   ILE A 102     149.306  20.699  16.630  1.00 63.69           N  
ATOM    558  CA  ILE A 102     150.559  20.109  16.162  1.00 63.48           C  
ATOM    559  C   ILE A 102     150.398  19.543  14.752  1.00 63.30           C  
ATOM    560  O   ILE A 102     151.232  19.790  13.879  1.00 63.20           O  
ATOM    561  CB  ILE A 102     151.098  19.032  17.158  1.00 63.54           C  
ATOM    562  CG1 ILE A 102     151.714  19.700  18.396  1.00 63.46           C  
ATOM    563  CG2 ILE A 102     152.114  18.090  16.491  1.00 63.39           C  
ATOM    564  CD1 ILE A 102     152.930  20.584  18.109  1.00 63.43           C  
ATOM    565  N   LEU A 103     149.314  18.803  14.538  1.00 63.12           N  
ATOM    566  CA  LEU A 103     149.018  18.223  13.233  1.00 63.01           C  
ATOM    567  C   LEU A 103     148.717  19.302  12.198  1.00 63.09           C  
ATOM    568  O   LEU A 103     149.163  19.208  11.054  1.00 63.15           O  
ATOM    569  CB  LEU A 103     147.867  17.218  13.334  1.00 62.87           C  
ATOM    570  CG  LEU A 103     148.132  15.971  14.187  1.00 62.62           C  
ATOM    571  CD1 LEU A 103     146.848  15.219  14.465  1.00 62.54           C  
ATOM    572  CD2 LEU A 103     149.158  15.055  13.530  1.00 62.80           C  
ATOM    573  N   LEU A 104     147.987  20.336  12.614  1.00 63.17           N  
ATOM    574  CA  LEU A 104     147.673  21.460  11.735  1.00 63.38           C  
ATOM    575  C   LEU A 104     148.906  22.291  11.406  1.00 63.69           C  
ATOM    576  O   LEU A 104     148.969  22.909  10.345  1.00 63.70           O  
ATOM    577  CB  LEU A 104     146.570  22.340  12.330  1.00 63.23           C  
ATOM    578  CG  LEU A 104     145.135  21.800  12.314  1.00 63.01           C  
ATOM    579  CD1 LEU A 104     144.196  22.786  12.994  1.00 63.28           C  
ATOM    580  CD2 LEU A 104     144.653  21.492  10.904  1.00 62.49           C  
ATOM    581  N   TRP A 105     149.877  22.305  12.319  1.00 64.20           N  
ATOM    582  CA  TRP A 105     151.164  22.952  12.075  1.00 64.74           C  
ATOM    583  C   TRP A 105     151.974  22.189  11.036  1.00 65.05           C  
ATOM    584  O   TRP A 105     152.556  22.791  10.131  1.00 65.04           O  
ATOM    585  CB  TRP A 105     151.981  23.083  13.365  1.00 64.83           C  
ATOM    586  CG  TRP A 105     151.714  24.332  14.160  1.00 65.19           C  
ATOM    587  CD1 TRP A 105     151.510  24.414  15.509  1.00 65.63           C  
ATOM    588  CD2 TRP A 105     151.629  25.677  13.661  1.00 65.49           C  
ATOM    589  NE1 TRP A 105     151.304  25.720  15.882  1.00 65.69           N  
ATOM    590  CE2 TRP A 105     151.370  26.516  14.769  1.00 65.65           C  
ATOM    591  CE3 TRP A 105     151.746  26.255  12.388  1.00 65.48           C  
ATOM    592  CZ2 TRP A 105     151.225  27.903  14.643  1.00 65.63           C  
ATOM    593  CZ3 TRP A 105     151.601  27.634  12.264  1.00 65.39           C  
ATOM    594  CH2 TRP A 105     151.343  28.441  13.386  1.00 65.50           C  
ATOM    595  N   ILE A 106     152.008  20.865  11.181  1.00 65.51           N  
ATOM    596  CA  ILE A 106     152.670  19.978  10.227  1.00 65.98           C  
ATOM    597  C   ILE A 106     152.058  20.151   8.835  1.00 66.46           C  
ATOM    598  O   ILE A 106     152.771  20.154   7.834  1.00 66.46           O  
ATOM    599  CB  ILE A 106     152.608  18.496  10.692  1.00 65.95           C  
ATOM    600  CG1 ILE A 106     153.461  18.302  11.954  1.00 65.86           C  
ATOM    601  CG2 ILE A 106     153.060  17.547   9.580  1.00 65.71           C  
ATOM    602  CD1 ILE A 106     153.212  16.997  12.699  1.00 65.72           C  
ATOM    603  N   GLY A 107     150.738  20.316   8.789  1.00 67.03           N  
ATOM    604  CA  GLY A 107     150.026  20.588   7.544  1.00 67.79           C  
ATOM    605  C   GLY A 107     150.377  21.942   6.954  1.00 68.35           C  
ATOM    606  O   GLY A 107     150.672  22.046   5.763  1.00 68.25           O  
ATOM    607  N   ALA A 108     150.352  22.976   7.795  1.00 69.04           N  
ATOM    608  CA  ALA A 108     150.661  24.342   7.371  1.00 69.89           C  
ATOM    609  C   ALA A 108     152.072  24.462   6.800  1.00 70.58           C  
ATOM    610  O   ALA A 108     152.275  25.104   5.770  1.00 70.51           O  
ATOM    611  CB  ALA A 108     150.468  25.316   8.526  1.00 69.79           C  
ATOM    612  N   ILE A 109     153.039  23.836   7.471  1.00 71.54           N  
ATOM    613  CA  ILE A 109     154.427  23.848   7.017  1.00 72.57           C  
ATOM    614  C   ILE A 109     154.611  22.982   5.768  1.00 73.35           C  
ATOM    615  O   ILE A 109     155.345  23.356   4.849  1.00 73.39           O  
ATOM    616  CB  ILE A 109     155.430  23.459   8.157  1.00 72.56           C  
ATOM    617  CG1 ILE A 109     156.862  23.864   7.784  1.00 72.77           C  
ATOM    618  CG2 ILE A 109     155.347  21.969   8.513  1.00 72.61           C  
ATOM    619  CD1 ILE A 109     157.843  23.850   8.952  1.00 73.20           C  
ATOM    620  N   LEU A 110     153.923  21.841   5.735  1.00 74.35           N  
ATOM    621  CA  LEU A 110     153.989  20.916   4.609  1.00 75.33           C  
ATOM    622  C   LEU A 110     153.386  21.545   3.356  1.00 76.22           C  
ATOM    623  O   LEU A 110     153.743  21.180   2.234  1.00 76.29           O  
ATOM    624  CB  LEU A 110     153.266  19.616   4.949  1.00 75.18           C  
ATOM    625  CG  LEU A 110     153.978  18.308   4.606  1.00 75.14           C  
ATOM    626  CD1 LEU A 110     155.141  18.044   5.554  1.00 75.00           C  
ATOM    627  CD2 LEU A 110     152.989  17.169   4.655  1.00 74.87           C  
ATOM    628  N   CYS A 111     152.466  22.486   3.561  1.00 77.42           N  
ATOM    629  CA  CYS A 111     151.939  23.315   2.483  1.00 78.57           C  
ATOM    630  C   CYS A 111     153.043  24.206   1.922  1.00 79.57           C  
ATOM    631  O   CYS A 111     153.271  24.228   0.713  1.00 79.66           O  
ATOM    632  CB  CYS A 111     150.776  24.177   2.978  1.00 78.50           C  
ATOM    633  SG  CYS A 111     149.182  23.346   3.098  1.00 77.89           S  
ATOM    634  N   PHE A 112     153.732  24.925   2.811  1.00 80.89           N  
ATOM    635  CA  PHE A 112     154.850  25.788   2.426  1.00 82.20           C  
ATOM    636  C   PHE A 112     156.023  24.990   1.854  1.00 83.21           C  
ATOM    637  O   PHE A 112     156.791  25.508   1.044  1.00 83.25           O  
ATOM    638  CB  PHE A 112     155.329  26.638   3.609  1.00 82.10           C  
ATOM    639  CG  PHE A 112     154.290  27.583   4.148  1.00 82.00           C  
ATOM    640  CD1 PHE A 112     153.654  28.500   3.316  1.00 81.91           C  
ATOM    641  CD2 PHE A 112     153.968  27.574   5.500  1.00 82.00           C  
ATOM    642  CE1 PHE A 112     152.695  29.378   3.821  1.00 81.85           C  
ATOM    643  CE2 PHE A 112     153.011  28.447   6.014  1.00 81.93           C  
ATOM    644  CZ  PHE A 112     152.377  29.353   5.173  1.00 81.77           C  
ATOM    645  N   LEU A 113     156.154  23.739   2.293  1.00 84.58           N  
ATOM    646  CA  LEU A 113     157.152  22.818   1.758  1.00 85.95           C  
ATOM    647  C   LEU A 113     156.886  22.551   0.281  1.00 87.00           C  
ATOM    648  O   LEU A 113     157.743  22.807  -0.564  1.00 87.15           O  
ATOM    649  CB  LEU A 113     157.155  21.501   2.544  1.00 85.89           C  
ATOM    650  CG  LEU A 113     157.891  20.296   1.942  1.00 85.98           C  
ATOM    651  CD1 LEU A 113     159.404  20.462   2.033  1.00 86.01           C  
ATOM    652  CD2 LEU A 113     157.454  19.009   2.620  1.00 86.18           C  
ATOM    653  N   ALA A 114     155.688  22.052  -0.018  1.00 88.34           N  
ATOM    654  CA  ALA A 114     155.275  21.765  -1.389  1.00 89.60           C  
ATOM    655  C   ALA A 114     155.316  23.017  -2.261  1.00 90.52           C  
ATOM    656  O   ALA A 114     155.622  22.940  -3.451  1.00 90.62           O  
ATOM    657  CB  ALA A 114     153.886  21.152  -1.403  1.00 89.53           C  
ATOM    658  N   TYR A 115     155.012  24.164  -1.654  1.00 91.69           N  
ATOM    659  CA  TYR A 115     155.070  25.451  -2.340  1.00 92.88           C  
ATOM    660  C   TYR A 115     156.503  25.830  -2.705  1.00 93.74           C  
ATOM    661  O   TYR A 115     156.762  26.308  -3.813  1.00 93.84           O  
ATOM    662  CB  TYR A 115     154.442  26.550  -1.481  1.00 92.84           C  
ATOM    663  CG  TYR A 115     154.471  27.913  -2.132  1.00 93.05           C  
ATOM    664  CD1 TYR A 115     153.580  28.234  -3.156  1.00 93.14           C  
ATOM    665  CD2 TYR A 115     155.392  28.880  -1.730  1.00 93.16           C  
ATOM    666  CE1 TYR A 115     153.604  29.485  -3.762  1.00 93.31           C  
ATOM    667  CE2 TYR A 115     155.424  30.135  -2.329  1.00 93.28           C  
ATOM    668  CZ  TYR A 115     154.527  30.430  -3.343  1.00 93.46           C  
ATOM    669  OH  TYR A 115     154.553  31.669  -3.939  1.00 93.61           O  
ATOM    670  N   GLY A 116     157.422  25.626  -1.764  1.00 94.73           N  
ATOM    671  CA  GLY A 116     158.842  25.883  -1.988  1.00 96.03           C  
ATOM    672  C   GLY A 116     159.404  25.011  -3.095  1.00 96.98           C  
ATOM    673  O   GLY A 116     160.089  25.504  -3.994  1.00 96.93           O  
ATOM    674  N   ILE A 117     159.097  23.715  -3.026  1.00 98.00           N  
ATOM    675  CA  ILE A 117     159.515  22.736  -4.035  1.00 99.07           C  
ATOM    676  C   ILE A 117     158.984  23.105  -5.426  1.00 99.89           C  
ATOM    677  O   ILE A 117     159.634  22.834  -6.438  1.00100.02           O  
ATOM    678  CB  ILE A 117     159.078  21.285  -3.648  1.00 98.99           C  
ATOM    679  CG1 ILE A 117     159.620  20.883  -2.263  1.00 98.94           C  
ATOM    680  CG2 ILE A 117     159.495  20.268  -4.715  1.00 99.07           C  
ATOM    681  CD1 ILE A 117     161.147  20.845  -2.130  1.00 98.78           C  
ATOM    682  N   GLN A 118     157.812  23.736  -5.463  1.00100.92           N  
ATOM    683  CA  GLN A 118     157.212  24.197  -6.714  1.00101.94           C  
ATOM    684  C   GLN A 118     157.898  25.444  -7.268  1.00102.67           C  
ATOM    685  O   GLN A 118     158.303  25.465  -8.431  1.00102.78           O  
ATOM    686  CB  GLN A 118     155.719  24.463  -6.529  1.00101.91           C  
ATOM    687  CG  GLN A 118     154.856  23.211  -6.534  1.00102.03           C  
ATOM    688  CD  GLN A 118     153.407  23.491  -6.175  1.00102.09           C  
ATOM    689  OE1 GLN A 118     152.631  22.565  -5.940  1.00102.18           O  
ATOM    690  NE2 GLN A 118     153.034  24.768  -6.130  1.00102.04           N  
ATOM    691  N   ALA A 119     158.028  26.472  -6.429  1.00103.61           N  
ATOM    692  CA  ALA A 119     158.623  27.753  -6.826  1.00104.54           C  
ATOM    693  C   ALA A 119     160.029  27.608  -7.416  1.00105.26           C  
ATOM    694  O   ALA A 119     160.476  28.459  -8.189  1.00105.29           O  
ATOM    695  CB  ALA A 119     158.636  28.719  -5.647  1.00104.46           C  
ATOM    696  N   ALA A 120     160.712  26.524  -7.051  1.00106.18           N  
ATOM    697  CA  ALA A 120     162.051  26.232  -7.555  1.00107.08           C  
ATOM    698  C   ALA A 120     162.020  25.430  -8.857  1.00107.75           C  
ATOM    699  O   ALA A 120     162.688  25.797  -9.827  1.00107.83           O  
ATOM    700  CB  ALA A 120     162.876  25.506  -6.496  1.00106.99           C  
ATOM    701  N   THR A 121     161.246  24.342  -8.871  1.00108.60           N  
ATOM    702  CA  THR A 121     161.171  23.435 -10.024  1.00109.38           C  
ATOM    703  C   THR A 121     160.453  24.084 -11.214  1.00109.87           C  
ATOM    704  O   THR A 121     161.082  24.773 -12.022  1.00109.98           O  
ATOM    705  CB  THR A 121     160.504  22.075  -9.653  1.00109.36           C  
ATOM    706  OG1 THR A 121     161.087  21.565  -8.447  1.00109.41           O  
ATOM    707  CG2 THR A 121     160.694  21.043 -10.770  1.00109.44           C  
ATOM    708  N   GLU A 122     159.146  23.859 -11.316  1.00110.43           N  
ATOM    709  CA  GLU A 122     158.343  24.432 -12.388  1.00110.91           C  
ATOM    710  C   GLU A 122     157.592  25.631 -11.839  1.00111.16           C  
ATOM    711  O   GLU A 122     156.823  25.499 -10.886  1.00111.23           O  
ATOM    712  CB  GLU A 122     157.360  23.397 -12.951  1.00110.95           C  
ATOM    713  CG  GLU A 122     158.012  22.159 -13.569  1.00111.10           C  
ATOM    714  CD  GLU A 122     158.944  22.487 -14.725  1.00111.20           C  
ATOM    715  OE1 GLU A 122     158.481  23.073 -15.727  1.00111.21           O  
ATOM    716  OE2 GLU A 122     160.142  22.147 -14.633  1.00111.18           O  
ATOM    717  N   ASP A 123     157.834  26.799 -12.431  1.00111.38           N  
ATOM    718  CA  ASP A 123     157.193  28.039 -11.998  1.00111.57           C  
ATOM    719  C   ASP A 123     155.671  27.898 -11.975  1.00111.64           C  
ATOM    720  O   ASP A 123     155.016  27.943 -13.021  1.00111.69           O  
ATOM    721  CB  ASP A 123     157.611  29.209 -12.895  1.00111.56           C  
ATOM    722  CG  ASP A 123     156.879  30.497 -12.557  1.00111.55           C  
ATOM    723  OD1 ASP A 123     157.068  31.019 -11.438  1.00111.46           O  
ATOM    724  OD2 ASP A 123     156.116  30.988 -13.416  1.00111.43           O  
ATOM    725  N   GLU A 124     155.124  27.706 -10.776  1.00111.63           N  
ATOM    726  CA  GLU A 124     153.682  27.584 -10.589  1.00111.53           C  
ATOM    727  C   GLU A 124     153.103  28.938 -10.174  1.00111.29           C  
ATOM    728  O   GLU A 124     153.345  29.400  -9.055  1.00111.33           O  
ATOM    729  CB  GLU A 124     153.348  26.504  -9.549  1.00111.62           C  
ATOM    730  CG  GLU A 124     153.805  25.087  -9.910  1.00111.80           C  
ATOM    731  CD  GLU A 124     153.012  24.468 -11.049  1.00112.06           C  
ATOM    732  OE1 GLU A 124     151.766  24.424 -10.959  1.00112.09           O  
ATOM    733  OE2 GLU A 124     153.637  24.014 -12.032  1.00112.30           O  
ATOM    734  N   PRO A 125     152.344  29.587 -11.084  1.00110.94           N  
ATOM    735  CA  PRO A 125     151.763  30.905 -10.809  1.00110.47           C  
ATOM    736  C   PRO A 125     150.548  30.835  -9.879  1.00109.83           C  
ATOM    737  O   PRO A 125     149.934  31.865  -9.584  1.00109.85           O  
ATOM    738  CB  PRO A 125     151.345  31.394 -12.199  1.00110.54           C  
ATOM    739  CG  PRO A 125     151.040  30.151 -12.952  1.00110.77           C  
ATOM    740  CD  PRO A 125     151.983  29.098 -12.430  1.00110.94           C  
ATOM    741  N   ALA A 126     150.221  29.626  -9.425  1.00108.93           N  
ATOM    742  CA  ALA A 126     149.096  29.389  -8.523  1.00107.90           C  
ATOM    743  C   ALA A 126     149.366  29.922  -7.114  1.00107.06           C  
ATOM    744  O   ALA A 126     150.441  30.461  -6.835  1.00107.04           O  
ATOM    745  CB  ALA A 126     148.760  27.901  -8.483  1.00107.99           C  
ATOM    746  N   ASN A 127     148.380  29.768  -6.234  1.00105.87           N  
ATOM    747  CA  ASN A 127     148.464  30.272  -4.866  1.00104.55           C  
ATOM    748  C   ASN A 127     148.090  29.194  -3.848  1.00103.38           C  
ATOM    749  O   ASN A 127     148.095  29.443  -2.642  1.00103.32           O  
ATOM    750  CB  ASN A 127     147.553  31.495  -4.707  1.00104.72           C  
ATOM    751  CG  ASN A 127     147.740  32.517  -5.821  1.00104.92           C  
ATOM    752  OD1 ASN A 127     148.839  33.030  -6.035  1.00105.18           O  
ATOM    753  ND2 ASN A 127     146.658  32.817  -6.534  1.00105.14           N  
ATOM    754  N   ASP A 128     147.788  27.999  -4.360  1.00101.75           N  
ATOM    755  CA  ASP A 128     147.281  26.866  -3.580  1.00100.06           C  
ATOM    756  C   ASP A 128     147.988  26.653  -2.246  1.00 98.73           C  
ATOM    757  O   ASP A 128     147.492  27.074  -1.198  1.00 98.61           O  
ATOM    758  CB  ASP A 128     147.359  25.574  -4.406  1.00100.19           C  
ATOM    759  CG  ASP A 128     146.421  25.578  -5.598  1.00100.18           C  
ATOM    760  OD1 ASP A 128     146.444  26.549  -6.386  1.00100.14           O  
ATOM    761  OD2 ASP A 128     145.667  24.595  -5.754  1.00100.24           O  
ATOM    762  N   ASN A 129     149.144  25.997  -2.305  1.00 96.90           N  
ATOM    763  CA  ASN A 129     149.913  25.625  -1.124  1.00 95.12           C  
ATOM    764  C   ASN A 129     150.281  26.814  -0.243  1.00 93.68           C  
ATOM    765  O   ASN A 129     150.294  26.707   0.984  1.00 93.47           O  
ATOM    766  CB  ASN A 129     151.168  24.860  -1.543  1.00 95.27           C  
ATOM    767  CG  ASN A 129     150.860  23.699  -2.472  1.00 95.39           C  
ATOM    768  OD1 ASN A 129     150.084  22.806  -2.134  1.00 95.51           O  
ATOM    769  ND2 ASN A 129     151.467  23.712  -3.653  1.00 95.78           N  
ATOM    770  N   LEU A 130     150.569  27.946  -0.881  1.00 91.83           N  
ATOM    771  CA  LEU A 130     150.892  29.179  -0.170  1.00 89.99           C  
ATOM    772  C   LEU A 130     149.718  29.651   0.683  1.00 88.63           C  
ATOM    773  O   LEU A 130     149.870  29.869   1.885  1.00 88.45           O  
ATOM    774  CB  LEU A 130     151.315  30.277  -1.155  1.00 90.11           C  
ATOM    775  CG  LEU A 130     151.778  31.637  -0.616  1.00 89.88           C  
ATOM    776  CD1 LEU A 130     153.052  31.515   0.210  1.00 89.82           C  
ATOM    777  CD2 LEU A 130     151.981  32.619  -1.758  1.00 89.79           C  
ATOM    778  N   TYR A 131     148.552  29.794   0.054  1.00 86.85           N  
ATOM    779  CA  TYR A 131     147.347  30.285   0.726  1.00 85.11           C  
ATOM    780  C   TYR A 131     146.783  29.295   1.737  1.00 83.70           C  
ATOM    781  O   TYR A 131     146.398  29.684   2.839  1.00 83.57           O  
ATOM    782  CB  TYR A 131     146.275  30.669  -0.297  1.00 85.26           C  
ATOM    783  CG  TYR A 131     146.425  32.068  -0.852  1.00 85.36           C  
ATOM    784  CD1 TYR A 131     147.627  32.493  -1.421  1.00 85.69           C  
ATOM    785  CD2 TYR A 131     145.361  32.968  -0.817  1.00 85.51           C  
ATOM    786  CE1 TYR A 131     147.768  33.780  -1.934  1.00 85.85           C  
ATOM    787  CE2 TYR A 131     145.489  34.257  -1.328  1.00 85.66           C  
ATOM    788  CZ  TYR A 131     146.695  34.655  -1.886  1.00 85.87           C  
ATOM    789  OH  TYR A 131     146.831  35.927  -2.395  1.00 85.84           O  
ATOM    790  N   LEU A 132     146.742  28.020   1.356  1.00 81.88           N  
ATOM    791  CA  LEU A 132     146.303  26.954   2.251  1.00 80.10           C  
ATOM    792  C   LEU A 132     147.196  26.875   3.489  1.00 78.87           C  
ATOM    793  O   LEU A 132     146.722  26.562   4.581  1.00 78.74           O  
ATOM    794  CB  LEU A 132     146.273  25.611   1.516  1.00 80.11           C  
ATOM    795  CG  LEU A 132     145.712  24.380   2.236  1.00 79.93           C  
ATOM    796  CD1 LEU A 132     144.272  24.603   2.696  1.00 80.01           C  
ATOM    797  CD2 LEU A 132     145.811  23.163   1.333  1.00 79.65           C  
ATOM    798  N   GLY A 133     148.482  27.173   3.308  1.00 77.35           N  
ATOM    799  CA  GLY A 133     149.433  27.257   4.414  1.00 75.43           C  
ATOM    800  C   GLY A 133     149.179  28.449   5.319  1.00 74.10           C  
ATOM    801  O   GLY A 133     149.396  28.371   6.531  1.00 73.98           O  
ATOM    802  N   VAL A 134     148.730  29.556   4.729  1.00 72.70           N  
ATOM    803  CA  VAL A 134     148.374  30.754   5.493  1.00 71.27           C  
ATOM    804  C   VAL A 134     147.070  30.515   6.256  1.00 70.29           C  
ATOM    805  O   VAL A 134     146.966  30.849   7.438  1.00 70.15           O  
ATOM    806  CB  VAL A 134     148.269  32.020   4.587  1.00 71.35           C  
ATOM    807  CG1 VAL A 134     147.693  33.208   5.356  1.00 71.02           C  
ATOM    808  CG2 VAL A 134     149.635  32.389   4.013  1.00 71.25           C  
ATOM    809  N   VAL A 135     146.090  29.922   5.576  1.00 69.02           N  
ATOM    810  CA  VAL A 135     144.786  29.620   6.170  1.00 67.75           C  
ATOM    811  C   VAL A 135     144.925  28.682   7.376  1.00 66.90           C  
ATOM    812  O   VAL A 135     144.383  28.961   8.448  1.00 66.80           O  
ATOM    813  CB  VAL A 135     143.796  29.035   5.120  1.00 67.84           C  
ATOM    814  CG1 VAL A 135     142.525  28.509   5.788  1.00 67.59           C  
ATOM    815  CG2 VAL A 135     143.444  30.088   4.072  1.00 67.58           C  
ATOM    816  N   LEU A 136     145.667  27.591   7.198  1.00 65.70           N  
ATOM    817  CA  LEU A 136     145.871  26.608   8.261  1.00 64.60           C  
ATOM    818  C   LEU A 136     146.570  27.181   9.498  1.00 64.10           C  
ATOM    819  O   LEU A 136     146.210  26.838  10.627  1.00 63.86           O  
ATOM    820  CB  LEU A 136     146.629  25.382   7.740  1.00 64.47           C  
ATOM    821  CG  LEU A 136     145.880  24.375   6.860  1.00 63.98           C  
ATOM    822  CD1 LEU A 136     146.822  23.273   6.408  1.00 62.97           C  
ATOM    823  CD2 LEU A 136     144.669  23.782   7.573  1.00 63.53           C  
ATOM    824  N   SER A 137     147.555  28.054   9.279  1.00 63.34           N  
ATOM    825  CA  SER A 137     148.272  28.716  10.375  1.00 62.61           C  
ATOM    826  C   SER A 137     147.355  29.646  11.176  1.00 62.11           C  
ATOM    827  O   SER A 137     147.500  29.775  12.392  1.00 61.95           O  
ATOM    828  CB  SER A 137     149.500  29.474   9.850  1.00 62.59           C  
ATOM    829  OG  SER A 137     149.130  30.558   9.015  1.00 62.51           O  
ATOM    830  N   THR A 138     146.410  30.279  10.480  1.00 61.57           N  
ATOM    831  CA  THR A 138     145.390  31.127  11.103  1.00 61.03           C  
ATOM    832  C   THR A 138     144.420  30.288  11.939  1.00 60.56           C  
ATOM    833  O   THR A 138     144.051  30.679  13.048  1.00 60.48           O  
ATOM    834  CB  THR A 138     144.618  31.945  10.038  1.00 61.08           C  
ATOM    835  OG1 THR A 138     145.510  32.879   9.420  1.00 61.54           O  
ATOM    836  CG2 THR A 138     143.445  32.710  10.650  1.00 61.23           C  
ATOM    837  N   VAL A 139     144.018  29.138  11.401  1.00 59.97           N  
ATOM    838  CA  VAL A 139     143.164  28.194  12.121  1.00 59.39           C  
ATOM    839  C   VAL A 139     143.797  27.799  13.465  1.00 59.08           C  
ATOM    840  O   VAL A 139     143.101  27.718  14.476  1.00 59.03           O  
ATOM    841  CB  VAL A 139     142.825  26.944  11.256  1.00 59.44           C  
ATOM    842  CG1 VAL A 139     142.078  25.887  12.065  1.00 58.92           C  
ATOM    843  CG2 VAL A 139     142.009  27.347  10.032  1.00 59.17           C  
ATOM    844  N   VAL A 140     145.112  27.590  13.476  1.00 58.55           N  
ATOM    845  CA  VAL A 140     145.831  27.261  14.710  1.00 58.19           C  
ATOM    846  C   VAL A 140     145.783  28.413  15.714  1.00 57.88           C  
ATOM    847  O   VAL A 140     145.469  28.204  16.891  1.00 57.85           O  
ATOM    848  CB  VAL A 140     147.309  26.864  14.451  1.00 58.22           C  
ATOM    849  CG1 VAL A 140     147.985  26.450  15.753  1.00 58.24           C  
ATOM    850  CG2 VAL A 140     147.395  25.728  13.452  1.00 58.32           C  
ATOM    851  N   ILE A 141     146.087  29.622  15.244  1.00 57.48           N  
ATOM    852  CA  ILE A 141     146.100  30.804  16.106  1.00 57.19           C  
ATOM    853  C   ILE A 141     144.724  31.060  16.730  1.00 56.97           C  
ATOM    854  O   ILE A 141     144.617  31.197  17.950  1.00 57.01           O  
ATOM    855  CB  ILE A 141     146.617  32.068  15.365  1.00 57.25           C  
ATOM    856  CG1 ILE A 141     148.064  31.864  14.898  1.00 57.13           C  
ATOM    857  CG2 ILE A 141     146.508  33.309  16.264  1.00 56.97           C  
ATOM    858  CD1 ILE A 141     148.548  32.889  13.882  1.00 57.05           C  
ATOM    859  N   VAL A 142     143.681  31.105  15.899  1.00 56.63           N  
ATOM    860  CA  VAL A 142     142.317  31.367  16.387  1.00 56.40           C  
ATOM    861  C   VAL A 142     141.829  30.280  17.351  1.00 56.19           C  
ATOM    862  O   VAL A 142     141.193  30.584  18.361  1.00 56.06           O  
ATOM    863  CB  VAL A 142     141.273  31.602  15.240  1.00 56.36           C  
ATOM    864  CG1 VAL A 142     141.693  32.762  14.340  1.00 56.34           C  
ATOM    865  CG2 VAL A 142     141.036  30.339  14.419  1.00 56.55           C  
ATOM    866  N   THR A 143     142.147  29.022  17.038  1.00 55.98           N  
ATOM    867  CA  THR A 143     141.827  27.890  17.910  1.00 55.79           C  
ATOM    868  C   THR A 143     142.577  28.035  19.238  1.00 55.80           C  
ATOM    869  O   THR A 143     142.082  27.618  20.292  1.00 55.68           O  
ATOM    870  CB  THR A 143     142.160  26.534  17.238  1.00 55.72           C  
ATOM    871  OG1 THR A 143     141.564  26.485  15.937  1.00 55.49           O  
ATOM    872  CG2 THR A 143     141.634  25.363  18.063  1.00 55.28           C  
ATOM    873  N   GLY A 144     143.759  28.648  19.175  1.00 55.74           N  
ATOM    874  CA  GLY A 144     144.549  28.967  20.363  1.00 55.59           C  
ATOM    875  C   GLY A 144     143.831  29.908  21.314  1.00 55.46           C  
ATOM    876  O   GLY A 144     143.871  29.715  22.530  1.00 55.39           O  
ATOM    877  N   CYS A 145     143.166  30.921  20.757  1.00 55.29           N  
ATOM    878  CA  CYS A 145     142.396  31.883  21.551  1.00 55.18           C  
ATOM    879  C   CYS A 145     141.236  31.232  22.295  1.00 55.18           C  
ATOM    880  O   CYS A 145     140.941  31.603  23.433  1.00 55.08           O  
ATOM    881  CB  CYS A 145     141.867  33.011  20.668  1.00 55.04           C  
ATOM    882  SG  CYS A 145     143.156  34.008  19.925  1.00 54.82           S  
ATOM    883  N   PHE A 146     140.589  30.267  21.642  1.00 55.25           N  
ATOM    884  CA  PHE A 146     139.439  29.561  22.209  1.00 55.47           C  
ATOM    885  C   PHE A 146     139.820  28.713  23.415  1.00 56.04           C  
ATOM    886  O   PHE A 146     139.136  28.750  24.443  1.00 56.09           O  
ATOM    887  CB  PHE A 146     138.767  28.673  21.158  1.00 55.10           C  
ATOM    888  CG  PHE A 146     137.666  29.353  20.397  1.00 54.02           C  
ATOM    889  CD1 PHE A 146     136.405  29.512  20.966  1.00 53.32           C  
ATOM    890  CD2 PHE A 146     137.881  29.815  19.102  1.00 52.95           C  
ATOM    891  CE1 PHE A 146     135.376  30.135  20.260  1.00 52.52           C  
ATOM    892  CE2 PHE A 146     136.862  30.436  18.389  1.00 52.49           C  
ATOM    893  CZ  PHE A 146     135.606  30.596  18.970  1.00 52.46           C  
ATOM    894  N   SER A 147     140.901  27.947  23.277  1.00 56.64           N  
ATOM    895  CA  SER A 147     141.383  27.086  24.351  1.00 57.35           C  
ATOM    896  C   SER A 147     142.009  27.916  25.468  1.00 57.90           C  
ATOM    897  O   SER A 147     141.943  27.539  26.637  1.00 57.96           O  
ATOM    898  CB  SER A 147     142.384  26.069  23.813  1.00 57.21           C  
ATOM    899  OG  SER A 147     143.547  26.721  23.344  1.00 57.81           O  
ATOM    900  N   TYR A 148     142.610  29.043  25.095  1.00 58.68           N  
ATOM    901  CA  TYR A 148     143.157  29.995  26.057  1.00 59.64           C  
ATOM    902  C   TYR A 148     142.042  30.618  26.903  1.00 60.35           C  
ATOM    903  O   TYR A 148     142.189  30.773  28.120  1.00 60.24           O  
ATOM    904  CB  TYR A 148     143.966  31.075  25.332  1.00 59.58           C  
ATOM    905  CG  TYR A 148     144.461  32.202  26.209  1.00 59.69           C  
ATOM    906  CD1 TYR A 148     145.421  31.978  27.196  1.00 59.86           C  
ATOM    907  CD2 TYR A 148     143.979  33.499  26.040  1.00 60.22           C  
ATOM    908  CE1 TYR A 148     145.882  33.019  28.000  1.00 60.14           C  
ATOM    909  CE2 TYR A 148     144.431  34.548  26.837  1.00 60.23           C  
ATOM    910  CZ  TYR A 148     145.381  34.303  27.814  1.00 60.24           C  
ATOM    911  OH  TYR A 148     145.826  35.339  28.605  1.00 60.09           O  
ATOM    912  N   TYR A 149     140.930  30.952  26.248  1.00 61.19           N  
ATOM    913  CA  TYR A 149     139.743  31.484  26.919  1.00 62.13           C  
ATOM    914  C   TYR A 149     139.131  30.456  27.872  1.00 62.40           C  
ATOM    915  O   TYR A 149     138.588  30.814  28.918  1.00 62.30           O  
ATOM    916  CB  TYR A 149     138.712  31.953  25.878  1.00 62.28           C  
ATOM    917  CG  TYR A 149     137.445  32.546  26.459  1.00 63.51           C  
ATOM    918  CD1 TYR A 149     137.401  33.879  26.877  1.00 64.43           C  
ATOM    919  CD2 TYR A 149     136.283  31.776  26.582  1.00 64.40           C  
ATOM    920  CE1 TYR A 149     136.231  34.430  27.413  1.00 65.08           C  
ATOM    921  CE2 TYR A 149     135.112  32.317  27.114  1.00 65.19           C  
ATOM    922  CZ  TYR A 149     135.094  33.643  27.526  1.00 65.28           C  
ATOM    923  OH  TYR A 149     133.941  34.177  28.054  1.00 65.75           O  
ATOM    924  N   GLN A 150     139.237  29.182  27.507  1.00 63.09           N  
ATOM    925  CA  GLN A 150     138.678  28.093  28.301  1.00 63.98           C  
ATOM    926  C   GLN A 150     139.539  27.756  29.523  1.00 65.01           C  
ATOM    927  O   GLN A 150     139.014  27.402  30.581  1.00 64.95           O  
ATOM    928  CB  GLN A 150     138.482  26.850  27.427  1.00 63.68           C  
ATOM    929  CG  GLN A 150     137.600  25.779  28.051  1.00 62.46           C  
ATOM    930  CD  GLN A 150     137.475  24.535  27.195  1.00 60.75           C  
ATOM    931  OE1 GLN A 150     137.097  24.601  26.023  1.00 59.85           O  
ATOM    932  NE2 GLN A 150     137.777  23.388  27.783  1.00 60.32           N  
ATOM    933  N   GLU A 151     140.856  27.875  29.369  1.00 66.39           N  
ATOM    934  CA  GLU A 151     141.816  27.519  30.421  1.00 67.90           C  
ATOM    935  C   GLU A 151     142.195  28.723  31.293  1.00 68.67           C  
ATOM    936  O   GLU A 151     143.362  28.883  31.669  1.00 68.97           O  
ATOM    937  CB  GLU A 151     143.083  26.914  29.799  1.00 67.98           C  
ATOM    938  CG  GLU A 151     142.867  25.632  28.999  1.00 68.78           C  
ATOM    939  CD  GLU A 151     143.341  24.394  29.730  1.00 69.61           C  
ATOM    940  OE1 GLU A 151     144.536  24.338  30.091  1.00 69.74           O  
ATOM    941  OE2 GLU A 151     142.522  23.470  29.929  1.00 70.13           O  
ATOM    942  N   ALA A 152     141.211  29.561  31.615  1.00 69.50           N  
ATOM    943  CA  ALA A 152     141.463  30.790  32.365  1.00 70.26           C  
ATOM    944  C   ALA A 152     141.660  30.533  33.863  1.00 70.71           C  
ATOM    945  O   ALA A 152     141.074  29.602  34.424  1.00 71.00           O  
ATOM    946  CB  ALA A 152     140.340  31.795  32.131  1.00 70.32           C  
ATOM    947  N   LYS A 153     142.494  31.357  34.497  1.00 70.94           N  
ATOM    948  CA  LYS A 153     142.765  31.249  35.934  1.00 71.13           C  
ATOM    949  C   LYS A 153     142.837  32.623  36.611  1.00 70.83           C  
ATOM    950  O   LYS A 153     143.926  33.150  36.857  1.00 70.96           O  
ATOM    951  CB  LYS A 153     144.058  30.459  36.189  1.00 71.35           C  
ATOM    952  CG  LYS A 153     143.944  28.950  35.965  1.00 72.08           C  
ATOM    953  CD  LYS A 153     145.263  28.219  36.236  1.00 72.90           C  
ATOM    954  CE  LYS A 153     146.235  28.331  35.063  1.00 73.29           C  
ATOM    955  NZ  LYS A 153     147.406  27.422  35.226  1.00 73.57           N  
ATOM    956  N   SER A 154     141.671  33.195  36.905  1.00 70.37           N  
ATOM    957  CA  SER A 154     141.584  34.492  37.582  1.00 69.83           C  
ATOM    958  C   SER A 154     141.824  34.338  39.088  1.00 69.13           C  
ATOM    959  O   SER A 154     140.887  34.081  39.856  1.00 69.16           O  
ATOM    960  CB  SER A 154     140.226  35.158  37.305  1.00 69.94           C  
ATOM    961  OG  SER A 154     140.084  36.371  38.031  1.00 70.30           O  
ATOM    962  N   SER A 155     143.082  34.491  39.502  1.00 67.98           N  
ATOM    963  CA  SER A 155     143.449  34.300  40.904  1.00 66.80           C  
ATOM    964  C   SER A 155     144.230  35.476  41.482  1.00 65.68           C  
ATOM    965  O   SER A 155     145.325  35.804  41.020  1.00 65.61           O  
ATOM    966  CB  SER A 155     144.229  32.993  41.083  1.00 67.00           C  
ATOM    967  OG  SER A 155     144.428  32.696  42.458  1.00 67.39           O  
ATOM    968  N   ARG A 156     143.639  36.113  42.488  1.00 64.14           N  
ATOM    969  CA  ARG A 156     144.289  37.181  43.241  1.00 62.62           C  
ATOM    970  C   ARG A 156     144.149  36.936  44.747  1.00 61.03           C  
ATOM    971  O   ARG A 156     143.741  37.828  45.496  1.00 60.74           O  
ATOM    972  CB  ARG A 156     143.705  38.543  42.855  1.00 62.95           C  
ATOM    973  CG  ARG A 156     144.231  39.122  41.544  1.00 64.05           C  
ATOM    974  CD  ARG A 156     143.587  40.477  41.222  1.00 65.84           C  
ATOM    975  NE  ARG A 156     143.693  41.426  42.334  1.00 67.33           N  
ATOM    976  CZ  ARG A 156     143.235  42.677  42.317  1.00 68.04           C  
ATOM    977  NH1 ARG A 156     142.632  43.166  41.238  1.00 68.03           N  
ATOM    978  NH2 ARG A 156     143.387  43.449  43.387  1.00 68.30           N  
ATOM    979  N   ILE A 157     144.492  35.720  45.176  1.00 59.12           N  
ATOM    980  CA  ILE A 157     144.393  35.308  46.581  1.00 57.34           C  
ATOM    981  C   ILE A 157     145.242  36.189  47.484  1.00 56.02           C  
ATOM    982  O   ILE A 157     144.729  36.811  48.417  1.00 55.67           O  
ATOM    983  CB  ILE A 157     144.839  33.830  46.796  1.00 57.49           C  
ATOM    984  CG1 ILE A 157     144.063  32.871  45.888  1.00 57.46           C  
ATOM    985  CG2 ILE A 157     144.716  33.425  48.270  1.00 56.90           C  
ATOM    986  CD1 ILE A 157     142.585  32.950  46.044  1.00 57.42           C  
ATOM    987  N   MET A 158     146.541  36.228  47.191  1.00 54.42           N  
ATOM    988  CA  MET A 158     147.514  36.960  47.993  1.00 53.02           C  
ATOM    989  C   MET A 158     147.191  38.452  48.066  1.00 52.07           C  
ATOM    990  O   MET A 158     147.479  39.102  49.075  1.00 51.79           O  
ATOM    991  CB  MET A 158     148.937  36.724  47.468  1.00 52.98           C  
ATOM    992  CG  MET A 158     150.044  37.304  48.344  1.00 52.94           C  
ATOM    993  SD  MET A 158     150.041  36.702  50.048  1.00 53.67           S  
ATOM    994  CE  MET A 158     150.876  35.128  49.865  1.00 52.63           C  
ATOM    995  N   ASP A 159     146.577  38.979  47.009  1.00 50.80           N  
ATOM    996  CA  ASP A 159     146.147  40.373  46.984  1.00 49.93           C  
ATOM    997  C   ASP A 159     145.080  40.685  48.033  1.00 48.98           C  
ATOM    998  O   ASP A 159     145.168  41.710  48.712  1.00 48.99           O  
ATOM    999  CB  ASP A 159     145.675  40.781  45.585  1.00 50.14           C  
ATOM   1000  CG  ASP A 159     146.807  41.314  44.717  1.00 51.20           C  
ATOM   1001  OD1 ASP A 159     147.787  41.865  45.273  1.00 52.29           O  
ATOM   1002  OD2 ASP A 159     146.715  41.195  43.474  1.00 52.52           O  
ATOM   1003  N   SER A 160     144.088  39.802  48.167  1.00 47.63           N  
ATOM   1004  CA  SER A 160     143.041  39.953  49.178  1.00 46.35           C  
ATOM   1005  C   SER A 160     143.614  39.943  50.587  1.00 45.58           C  
ATOM   1006  O   SER A 160     143.204  40.740  51.426  1.00 45.58           O  
ATOM   1007  CB  SER A 160     141.988  38.854  49.048  1.00 46.46           C  
ATOM   1008  OG  SER A 160     140.990  39.194  48.105  1.00 46.61           O  
ATOM   1009  N   PHE A 161     144.558  39.037  50.839  1.00 44.58           N  
ATOM   1010  CA  PHE A 161     145.219  38.956  52.136  1.00 43.82           C  
ATOM   1011  C   PHE A 161     145.981  40.232  52.462  1.00 43.60           C  
ATOM   1012  O   PHE A 161     145.905  40.730  53.588  1.00 43.43           O  
ATOM   1013  CB  PHE A 161     146.152  37.750  52.212  1.00 43.59           C  
ATOM   1014  CG  PHE A 161     145.477  36.483  52.649  1.00 43.06           C  
ATOM   1015  CD1 PHE A 161     145.312  36.197  54.004  1.00 42.15           C  
ATOM   1016  CD2 PHE A 161     145.026  35.558  51.706  1.00 42.47           C  
ATOM   1017  CE1 PHE A 161     144.688  35.020  54.413  1.00 41.25           C  
ATOM   1018  CE2 PHE A 161     144.410  34.378  52.105  1.00 41.61           C  
ATOM   1019  CZ  PHE A 161     144.239  34.109  53.464  1.00 41.10           C  
ATOM   1020  N   LYS A 162     146.703  40.754  51.469  1.00 43.37           N  
ATOM   1021  CA  LYS A 162     147.420  42.026  51.590  1.00 43.29           C  
ATOM   1022  C   LYS A 162     146.490  43.190  51.945  1.00 43.19           C  
ATOM   1023  O   LYS A 162     146.892  44.123  52.624  1.00 43.28           O  
ATOM   1024  CB  LYS A 162     148.203  42.334  50.308  1.00 43.21           C  
ATOM   1025  CG  LYS A 162     149.476  41.518  50.163  1.00 43.03           C  
ATOM   1026  CD  LYS A 162     150.223  41.826  48.871  1.00 44.15           C  
ATOM   1027  CE  LYS A 162     151.051  43.115  48.966  1.00 44.98           C  
ATOM   1028  NZ  LYS A 162     152.058  43.090  50.084  1.00 45.38           N  
ATOM   1029  N   ASN A 163     145.241  43.119  51.501  1.00 43.28           N  
ATOM   1030  CA  ASN A 163     144.247  44.131  51.846  1.00 43.43           C  
ATOM   1031  C   ASN A 163     143.844  44.144  53.327  1.00 43.22           C  
ATOM   1032  O   ASN A 163     143.229  45.103  53.794  1.00 43.32           O  
ATOM   1033  CB  ASN A 163     143.018  43.983  50.949  1.00 43.50           C  
ATOM   1034  CG  ASN A 163     143.301  44.374  49.509  1.00 44.61           C  
ATOM   1035  OD1 ASN A 163     143.805  45.469  49.234  1.00 45.15           O  
ATOM   1036  ND2 ASN A 163     142.974  43.482  48.577  1.00 46.19           N  
ATOM   1037  N   MET A 164     144.200  43.081  54.052  1.00 42.92           N  
ATOM   1038  CA  MET A 164     143.877  42.937  55.480  1.00 42.44           C  
ATOM   1039  C   MET A 164     144.946  43.515  56.419  1.00 41.45           C  
ATOM   1040  O   MET A 164     144.706  43.664  57.620  1.00 41.46           O  
ATOM   1041  CB  MET A 164     143.600  41.466  55.829  1.00 42.74           C  
ATOM   1042  CG  MET A 164     142.251  40.944  55.335  1.00 44.90           C  
ATOM   1043  SD  MET A 164     141.967  39.204  55.761  1.00 49.56           S  
ATOM   1044  CE  MET A 164     142.838  38.381  54.439  1.00 47.87           C  
ATOM   1045  N   VAL A 165     146.124  43.823  55.876  1.00 40.17           N  
ATOM   1046  CA  VAL A 165     147.155  44.551  56.625  1.00 38.96           C  
ATOM   1047  C   VAL A 165     146.889  46.058  56.522  1.00 38.31           C  
ATOM   1048  O   VAL A 165     146.808  46.591  55.420  1.00 38.31           O  
ATOM   1049  CB  VAL A 165     148.622  44.173  56.177  1.00 38.86           C  
ATOM   1050  CG1 VAL A 165     148.728  43.998  54.684  1.00 39.16           C  
ATOM   1051  CG2 VAL A 165     149.642  45.190  56.667  1.00 38.12           C  
ATOM   1052  N   PRO A 166     146.737  46.746  57.671  1.00 37.74           N  
ATOM   1053  CA  PRO A 166     146.443  48.176  57.617  1.00 37.43           C  
ATOM   1054  C   PRO A 166     147.603  48.947  57.006  1.00 37.45           C  
ATOM   1055  O   PRO A 166     148.728  48.451  56.963  1.00 37.36           O  
ATOM   1056  CB  PRO A 166     146.263  48.561  59.093  1.00 37.06           C  
ATOM   1057  CG  PRO A 166     147.079  47.557  59.843  1.00 37.26           C  
ATOM   1058  CD  PRO A 166     146.960  46.279  59.055  1.00 37.73           C  
ATOM   1059  N   GLN A 167     147.322  50.150  56.530  1.00 37.60           N  
ATOM   1060  CA  GLN A 167     148.355  51.006  55.969  1.00 37.84           C  
ATOM   1061  C   GLN A 167     149.338  51.426  57.063  1.00 37.30           C  
ATOM   1062  O   GLN A 167     150.550  51.518  56.835  1.00 37.22           O  
ATOM   1063  CB  GLN A 167     147.721  52.241  55.327  1.00 38.12           C  
ATOM   1064  CG  GLN A 167     148.632  52.964  54.350  1.00 41.05           C  
ATOM   1065  CD  GLN A 167     148.804  52.209  53.038  1.00 44.27           C  
ATOM   1066  OE1 GLN A 167     147.919  51.443  52.619  1.00 45.75           O  
ATOM   1067  NE2 GLN A 167     149.943  52.425  52.376  1.00 44.23           N  
ATOM   1068  N   GLN A 168     148.804  51.665  58.253  1.00 36.85           N  
ATOM   1069  CA  GLN A 168     149.601  52.157  59.368  1.00 36.76           C  
ATOM   1070  C   GLN A 168     149.311  51.398  60.647  1.00 36.46           C  
ATOM   1071  O   GLN A 168     148.282  50.736  60.773  1.00 36.08           O  
ATOM   1072  CB  GLN A 168     149.366  53.657  59.583  1.00 36.53           C  
ATOM   1073  CG  GLN A 168     149.768  54.523  58.399  1.00 38.10           C  
ATOM   1074  CD  GLN A 168     150.108  55.949  58.794  1.00 41.35           C  
ATOM   1075  OE1 GLN A 168     149.426  56.565  59.623  1.00 41.32           O  
ATOM   1076  NE2 GLN A 168     151.173  56.487  58.198  1.00 42.30           N  
ATOM   1077  N   ALA A 169     150.240  51.490  61.593  1.00 36.66           N  
ATOM   1078  CA  ALA A 169     150.057  50.906  62.912  1.00 36.53           C  
ATOM   1079  C   ALA A 169     150.538  51.872  63.980  1.00 36.57           C  
ATOM   1080  O   ALA A 169     151.283  52.794  63.688  1.00 36.44           O  
ATOM   1081  CB  ALA A 169     150.781  49.586  63.008  1.00 36.39           C  
ATOM   1082  N   LEU A 170     150.077  51.670  65.210  1.00 37.25           N  
ATOM   1083  CA  LEU A 170     150.489  52.493  66.332  1.00 37.69           C  
ATOM   1084  C   LEU A 170     151.478  51.691  67.172  1.00 38.06           C  
ATOM   1085  O   LEU A 170     151.166  50.591  67.646  1.00 37.99           O  
ATOM   1086  CB  LEU A 170     149.286  52.941  67.171  1.00 37.32           C  
ATOM   1087  CG  LEU A 170     149.573  54.034  68.226  1.00 38.11           C  
ATOM   1088  CD1 LEU A 170     149.933  55.385  67.589  1.00 37.20           C  
ATOM   1089  CD2 LEU A 170     148.410  54.216  69.194  1.00 37.96           C  
ATOM   1090  N   VAL A 171     152.681  52.234  67.321  1.00 38.43           N  
ATOM   1091  CA  VAL A 171     153.716  51.582  68.112  1.00 38.87           C  
ATOM   1092  C   VAL A 171     154.273  52.522  69.169  1.00 39.37           C  
ATOM   1093  O   VAL A 171     154.201  53.747  69.028  1.00 39.34           O  
ATOM   1094  CB  VAL A 171     154.883  51.016  67.238  1.00 38.97           C  
ATOM   1095  CG1 VAL A 171     154.357  50.036  66.193  1.00 38.60           C  
ATOM   1096  CG2 VAL A 171     155.692  52.140  66.585  1.00 38.03           C  
ATOM   1097  N   ILE A 172     154.820  51.929  70.225  1.00 39.87           N  
ATOM   1098  CA  ILE A 172     155.500  52.663  71.269  1.00 40.56           C  
ATOM   1099  C   ILE A 172     156.995  52.450  71.063  1.00 41.17           C  
ATOM   1100  O   ILE A 172     157.507  51.334  71.213  1.00 41.17           O  
ATOM   1101  CB  ILE A 172     155.073  52.182  72.681  1.00 40.75           C  
ATOM   1102  CG1 ILE A 172     153.541  51.973  72.770  1.00 40.94           C  
ATOM   1103  CG2 ILE A 172     155.641  53.094  73.785  1.00 40.30           C  
ATOM   1104  CD1 ILE A 172     152.725  53.218  72.963  1.00 40.95           C  
ATOM   1105  N   ARG A 173     157.676  53.525  70.682  1.00 41.80           N  
ATOM   1106  CA  ARG A 173     159.122  53.515  70.499  1.00 42.44           C  
ATOM   1107  C   ARG A 173     159.746  54.680  71.263  1.00 43.48           C  
ATOM   1108  O   ARG A 173     159.260  55.819  71.188  1.00 43.20           O  
ATOM   1109  CB  ARG A 173     159.482  53.546  69.007  1.00 42.06           C  
ATOM   1110  CG  ARG A 173     159.310  52.192  68.315  1.00 39.78           C  
ATOM   1111  CD  ARG A 173     159.422  52.291  66.805  1.00 36.04           C  
ATOM   1112  NE  ARG A 173     159.077  51.027  66.145  1.00 33.44           N  
ATOM   1113  CZ  ARG A 173     159.135  50.812  64.830  1.00 30.56           C  
ATOM   1114  NH1 ARG A 173     159.529  51.767  64.003  1.00 28.24           N  
ATOM   1115  NH2 ARG A 173     158.803  49.629  64.335  1.00 29.80           N  
ATOM   1116  N   ASP A 174     160.809  54.376  72.010  1.00 44.80           N  
ATOM   1117  CA  ASP A 174     161.454  55.332  72.920  1.00 45.95           C  
ATOM   1118  C   ASP A 174     160.441  55.973  73.877  1.00 46.53           C  
ATOM   1119  O   ASP A 174     160.475  57.181  74.127  1.00 46.74           O  
ATOM   1120  CB  ASP A 174     162.254  56.396  72.144  1.00 46.03           C  
ATOM   1121  CG  ASP A 174     163.556  55.850  71.566  1.00 47.09           C  
ATOM   1122  OD1 ASP A 174     163.690  54.614  71.486  1.00 47.85           O  
ATOM   1123  OD2 ASP A 174     164.450  56.649  71.191  1.00 47.41           O  
ATOM   1124  N   GLY A 175     159.538  55.145  74.401  1.00 47.28           N  
ATOM   1125  CA  GLY A 175     158.515  55.582  75.357  1.00 48.00           C  
ATOM   1126  C   GLY A 175     157.448  56.509  74.800  1.00 48.56           C  
ATOM   1127  O   GLY A 175     156.709  57.141  75.560  1.00 48.46           O  
ATOM   1128  N   GLU A 176     157.357  56.588  73.476  1.00 49.14           N  
ATOM   1129  CA  GLU A 176     156.391  57.468  72.838  1.00 49.76           C  
ATOM   1130  C   GLU A 176     155.626  56.754  71.726  1.00 49.71           C  
ATOM   1131  O   GLU A 176     156.200  55.968  70.968  1.00 49.60           O  
ATOM   1132  CB  GLU A 176     157.087  58.732  72.319  1.00 50.09           C  
ATOM   1133  CG  GLU A 176     156.227  59.997  72.380  1.00 51.95           C  
ATOM   1134  CD  GLU A 176     155.519  60.184  73.723  1.00 53.72           C  
ATOM   1135  OE1 GLU A 176     154.297  59.897  73.797  1.00 54.54           O  
ATOM   1136  OE2 GLU A 176     156.183  60.605  74.695  1.00 53.52           O  
ATOM   1137  N   LYS A 177     154.323  57.018  71.647  1.00 49.68           N  
ATOM   1138  CA  LYS A 177     153.490  56.380  70.633  1.00 49.66           C  
ATOM   1139  C   LYS A 177     153.461  57.184  69.343  1.00 49.25           C  
ATOM   1140  O   LYS A 177     153.277  58.399  69.362  1.00 49.49           O  
ATOM   1141  CB  LYS A 177     152.073  56.080  71.145  1.00 49.96           C  
ATOM   1142  CG  LYS A 177     151.207  57.285  71.491  1.00 51.06           C  
ATOM   1143  CD  LYS A 177     149.765  56.856  71.758  1.00 53.44           C  
ATOM   1144  CE  LYS A 177     149.594  56.241  73.144  1.00 54.32           C  
ATOM   1145  NZ  LYS A 177     148.222  55.690  73.326  1.00 54.59           N  
ATOM   1146  N   SER A 178     153.670  56.493  68.228  1.00 48.61           N  
ATOM   1147  CA  SER A 178     153.657  57.117  66.918  1.00 47.94           C  
ATOM   1148  C   SER A 178     153.076  56.159  65.892  1.00 47.45           C  
ATOM   1149  O   SER A 178     153.170  54.941  66.041  1.00 47.42           O  
ATOM   1150  CB  SER A 178     155.067  57.560  66.510  1.00 48.17           C  
ATOM   1151  OG  SER A 178     156.002  56.502  66.636  1.00 48.32           O  
ATOM   1152  N   THR A 179     152.450  56.721  64.865  1.00 46.71           N  
ATOM   1153  CA  THR A 179     151.937  55.938  63.764  1.00 46.00           C  
ATOM   1154  C   THR A 179     153.067  55.716  62.765  1.00 45.28           C  
ATOM   1155  O   THR A 179     153.792  56.654  62.409  1.00 45.20           O  
ATOM   1156  CB  THR A 179     150.754  56.637  63.068  1.00 46.34           C  
ATOM   1157  OG1 THR A 179     151.152  57.952  62.666  1.00 47.41           O  
ATOM   1158  CG2 THR A 179     149.532  56.738  64.000  1.00 46.36           C  
ATOM   1159  N   ILE A 180     153.226  54.466  62.336  1.00 44.23           N  
ATOM   1160  CA  ILE A 180     154.220  54.109  61.325  1.00 43.19           C  
ATOM   1161  C   ILE A 180     153.578  53.276  60.220  1.00 42.72           C  
ATOM   1162  O   ILE A 180     152.516  52.678  60.421  1.00 42.48           O  
ATOM   1163  CB  ILE A 180     155.429  53.332  61.930  1.00 43.17           C  
ATOM   1164  CG1 ILE A 180     154.979  51.990  62.534  1.00 42.55           C  
ATOM   1165  CG2 ILE A 180     156.177  54.197  62.950  1.00 42.89           C  
ATOM   1166  CD1 ILE A 180     156.112  51.052  62.909  1.00 40.70           C  
ATOM   1167  N   ASN A 181     154.221  53.258  59.053  1.00 41.93           N  
ATOM   1168  CA  ASN A 181     153.883  52.322  57.989  1.00 41.33           C  
ATOM   1169  C   ASN A 181     153.882  50.914  58.595  1.00 40.75           C  
ATOM   1170  O   ASN A 181     154.868  50.510  59.227  1.00 40.59           O  
ATOM   1171  CB  ASN A 181     154.913  52.441  56.858  1.00 41.41           C  
ATOM   1172  CG  ASN A 181     154.596  51.562  55.646  1.00 42.27           C  
ATOM   1173  OD1 ASN A 181     153.989  50.488  55.754  1.00 43.43           O  
ATOM   1174  ND2 ASN A 181     155.038  52.014  54.479  1.00 43.44           N  
ATOM   1175  N   ALA A 182     152.772  50.189  58.433  1.00 39.82           N  
ATOM   1176  CA  ALA A 182     152.621  48.879  59.074  1.00 39.01           C  
ATOM   1177  C   ALA A 182     153.681  47.890  58.596  1.00 38.50           C  
ATOM   1178  O   ALA A 182     154.018  46.952  59.308  1.00 38.04           O  
ATOM   1179  CB  ALA A 182     151.222  48.319  58.871  1.00 38.84           C  
ATOM   1180  N   GLU A 183     154.213  48.113  57.401  1.00 38.21           N  
ATOM   1181  CA  GLU A 183     155.291  47.268  56.890  1.00 38.49           C  
ATOM   1182  C   GLU A 183     156.575  47.439  57.704  1.00 38.00           C  
ATOM   1183  O   GLU A 183     157.392  46.527  57.747  1.00 37.85           O  
ATOM   1184  CB  GLU A 183     155.544  47.520  55.396  1.00 38.62           C  
ATOM   1185  CG  GLU A 183     154.294  47.374  54.530  1.00 40.33           C  
ATOM   1186  CD  GLU A 183     154.583  47.128  53.053  1.00 42.55           C  
ATOM   1187  OE1 GLU A 183     155.622  47.600  52.531  1.00 44.08           O  
ATOM   1188  OE2 GLU A 183     153.753  46.452  52.408  1.00 43.55           O  
ATOM   1189  N   PHE A 184     156.732  48.595  58.353  1.00 37.81           N  
ATOM   1190  CA  PHE A 184     157.902  48.885  59.193  1.00 37.86           C  
ATOM   1191  C   PHE A 184     157.810  48.257  60.585  1.00 37.20           C  
ATOM   1192  O   PHE A 184     158.714  48.424  61.404  1.00 36.96           O  
ATOM   1193  CB  PHE A 184     158.113  50.395  59.350  1.00 38.56           C  
ATOM   1194  CG  PHE A 184     158.524  51.107  58.079  1.00 40.95           C  
ATOM   1195  CD1 PHE A 184     158.302  52.477  57.944  1.00 42.34           C  
ATOM   1196  CD2 PHE A 184     159.131  50.418  57.025  1.00 43.15           C  
ATOM   1197  CE1 PHE A 184     158.671  53.154  56.782  1.00 44.09           C  
ATOM   1198  CE2 PHE A 184     159.505  51.083  55.851  1.00 44.57           C  
ATOM   1199  CZ  PHE A 184     159.277  52.458  55.730  1.00 44.94           C  
ATOM   1200  N   VAL A 185     156.706  47.559  60.851  1.00 36.27           N  
ATOM   1201  CA  VAL A 185     156.507  46.842  62.104  1.00 35.36           C  
ATOM   1202  C   VAL A 185     157.384  45.588  62.129  1.00 35.15           C  
ATOM   1203  O   VAL A 185     157.474  44.860  61.137  1.00 35.18           O  
ATOM   1204  CB  VAL A 185     155.006  46.469  62.311  1.00 35.53           C  
ATOM   1205  CG1 VAL A 185     154.818  45.384  63.387  1.00 34.29           C  
ATOM   1206  CG2 VAL A 185     154.186  47.715  62.634  1.00 35.15           C  
ATOM   1207  N   VAL A 186     158.023  45.351  63.274  1.00 34.66           N  
ATOM   1208  CA  VAL A 186     158.956  44.240  63.446  1.00 34.10           C  
ATOM   1209  C   VAL A 186     158.618  43.449  64.708  1.00 34.13           C  
ATOM   1210  O   VAL A 186     157.921  43.957  65.587  1.00 33.59           O  
ATOM   1211  CB  VAL A 186     160.418  44.747  63.527  1.00 33.93           C  
ATOM   1212  CG1 VAL A 186     160.847  45.338  62.208  1.00 33.66           C  
ATOM   1213  CG2 VAL A 186     160.585  45.773  64.647  1.00 33.30           C  
ATOM   1214  N   ALA A 187     159.104  42.209  64.792  1.00 34.30           N  
ATOM   1215  CA  ALA A 187     158.978  41.420  66.021  1.00 34.81           C  
ATOM   1216  C   ALA A 187     159.684  42.142  67.174  1.00 35.15           C  
ATOM   1217  O   ALA A 187     160.824  42.603  67.022  1.00 34.62           O  
ATOM   1218  CB  ALA A 187     159.541  40.018  65.832  1.00 34.35           C  
ATOM   1219  N   GLY A 188     158.979  42.278  68.298  1.00 35.52           N  
ATOM   1220  CA  GLY A 188     159.529  42.931  69.475  1.00 36.10           C  
ATOM   1221  C   GLY A 188     158.958  44.286  69.849  1.00 36.85           C  
ATOM   1222  O   GLY A 188     159.001  44.665  71.022  1.00 36.47           O  
ATOM   1223  N   ASP A 189     158.428  45.049  68.897  1.00 37.56           N  
ATOM   1224  CA  ASP A 189     157.964  46.368  69.318  1.00 38.92           C  
ATOM   1225  C   ASP A 189     156.612  46.314  70.010  1.00 39.06           C  
ATOM   1226  O   ASP A 189     155.901  45.301  69.967  1.00 39.08           O  
ATOM   1227  CB  ASP A 189     158.063  47.468  68.236  1.00 39.48           C  
ATOM   1228  CG  ASP A 189     157.555  47.028  66.916  1.00 40.56           C  
ATOM   1229  OD1 ASP A 189     156.780  46.059  66.898  1.00 44.63           O  
ATOM   1230  OD2 ASP A 189     157.923  47.653  65.900  1.00 41.18           O  
ATOM   1231  N   LEU A 190     156.310  47.398  70.709  1.00 39.26           N  
ATOM   1232  CA  LEU A 190     155.084  47.519  71.458  1.00 39.18           C  
ATOM   1233  C   LEU A 190     154.038  48.132  70.542  1.00 38.79           C  
ATOM   1234  O   LEU A 190     154.223  49.243  70.049  1.00 38.81           O  
ATOM   1235  CB  LEU A 190     155.345  48.414  72.664  1.00 39.35           C  
ATOM   1236  CG  LEU A 190     154.386  48.440  73.843  1.00 40.22           C  
ATOM   1237  CD1 LEU A 190     153.988  47.031  74.283  1.00 39.92           C  
ATOM   1238  CD2 LEU A 190     155.077  49.215  74.968  1.00 40.17           C  
ATOM   1239  N   VAL A 191     152.954  47.397  70.302  1.00 38.14           N  
ATOM   1240  CA  VAL A 191     151.862  47.871  69.454  1.00 37.56           C  
ATOM   1241  C   VAL A 191     150.598  48.159  70.271  1.00 37.23           C  
ATOM   1242  O   VAL A 191     150.338  47.497  71.277  1.00 37.31           O  
ATOM   1243  CB  VAL A 191     151.572  46.857  68.307  1.00 38.03           C  
ATOM   1244  CG1 VAL A 191     150.132  46.955  67.804  1.00 37.25           C  
ATOM   1245  CG2 VAL A 191     152.561  47.061  67.160  1.00 37.39           C  
ATOM   1246  N   GLU A 192     149.825  49.156  69.837  1.00 36.53           N  
ATOM   1247  CA  GLU A 192     148.548  49.486  70.466  1.00 35.78           C  
ATOM   1248  C   GLU A 192     147.399  49.411  69.458  1.00 34.97           C  
ATOM   1249  O   GLU A 192     147.510  49.903  68.333  1.00 34.78           O  
ATOM   1250  CB  GLU A 192     148.599  50.872  71.120  1.00 36.18           C  
ATOM   1251  CG  GLU A 192     147.326  51.254  71.892  1.00 37.59           C  
ATOM   1252  CD  GLU A 192     147.412  52.622  72.555  1.00 40.39           C  
ATOM   1253  OE1 GLU A 192     148.177  52.765  73.535  1.00 41.84           O  
ATOM   1254  OE2 GLU A 192     146.699  53.555  72.109  1.00 41.62           O  
ATOM   1255  N   VAL A 193     146.304  48.775  69.865  1.00 33.89           N  
ATOM   1256  CA  VAL A 193     145.105  48.682  69.036  1.00 33.06           C  
ATOM   1257  C   VAL A 193     143.891  49.090  69.851  1.00 32.52           C  
ATOM   1258  O   VAL A 193     143.918  49.028  71.082  1.00 32.53           O  
ATOM   1259  CB  VAL A 193     144.885  47.258  68.423  1.00 33.16           C  
ATOM   1260  CG1 VAL A 193     146.064  46.851  67.542  1.00 32.33           C  
ATOM   1261  CG2 VAL A 193     144.604  46.206  69.514  1.00 32.62           C  
ATOM   1262  N   LYS A 194     142.840  49.510  69.147  1.00 31.78           N  
ATOM   1263  CA  LYS A 194     141.581  49.957  69.747  1.00 30.68           C  
ATOM   1264  C   LYS A 194     140.434  49.618  68.791  1.00 29.98           C  
ATOM   1265  O   LYS A 194     140.667  49.295  67.619  1.00 29.55           O  
ATOM   1266  CB  LYS A 194     141.618  51.465  70.036  1.00 31.08           C  
ATOM   1267  CG  LYS A 194     141.942  52.320  68.814  1.00 32.70           C  
ATOM   1268  CD  LYS A 194     141.697  53.796  69.047  1.00 34.55           C  
ATOM   1269  CE  LYS A 194     141.893  54.570  67.749  1.00 35.99           C  
ATOM   1270  NZ  LYS A 194     141.546  56.024  67.901  1.00 37.48           N  
ATOM   1271  N   GLY A 195     139.198  49.682  69.295  1.00 28.91           N  
ATOM   1272  CA  GLY A 195     138.021  49.367  68.508  1.00 27.20           C  
ATOM   1273  C   GLY A 195     138.034  50.048  67.159  1.00 26.84           C  
ATOM   1274  O   GLY A 195     138.217  51.262  67.060  1.00 26.23           O  
ATOM   1275  N   GLY A 196     137.858  49.254  66.110  1.00 26.72           N  
ATOM   1276  CA  GLY A 196     137.832  49.782  64.752  1.00 26.89           C  
ATOM   1277  C   GLY A 196     139.104  49.554  63.954  1.00 26.89           C  
ATOM   1278  O   GLY A 196     139.142  49.800  62.760  1.00 26.44           O  
ATOM   1279  N   ASP A 197     140.164  49.086  64.581  1.00 27.50           N  
ATOM   1280  CA  ASP A 197     141.346  48.874  63.766  1.00 28.99           C  
ATOM   1281  C   ASP A 197     141.777  47.420  63.587  1.00 29.37           C  
ATOM   1282  O   ASP A 197     141.402  46.529  64.357  1.00 29.64           O  
ATOM   1283  CB  ASP A 197     142.491  49.826  64.142  1.00 29.55           C  
ATOM   1284  CG  ASP A 197     142.881  49.730  65.575  1.00 30.68           C  
ATOM   1285  OD1 ASP A 197     143.348  50.743  66.148  1.00 30.60           O  
ATOM   1286  OD2 ASP A 197     142.727  48.628  66.126  1.00 34.19           O  
ATOM   1287  N   ARG A 198     142.513  47.193  62.510  1.00 29.91           N  
ATOM   1288  CA  ARG A 198     142.941  45.869  62.122  1.00 30.45           C  
ATOM   1289  C   ARG A 198     144.185  45.525  62.918  1.00 30.10           C  
ATOM   1290  O   ARG A 198     145.003  46.397  63.176  1.00 29.61           O  
ATOM   1291  CB  ARG A 198     143.263  45.862  60.628  1.00 31.00           C  
ATOM   1292  CG  ARG A 198     142.090  46.213  59.724  1.00 32.67           C  
ATOM   1293  CD  ARG A 198     142.585  46.323  58.295  1.00 38.02           C  
ATOM   1294  NE  ARG A 198     141.506  46.316  57.306  1.00 41.52           N  
ATOM   1295  CZ  ARG A 198     140.902  45.217  56.852  1.00 44.06           C  
ATOM   1296  NH1 ARG A 198     141.244  44.015  57.309  1.00 45.14           N  
ATOM   1297  NH2 ARG A 198     139.941  45.322  55.946  1.00 44.80           N  
ATOM   1298  N   ILE A 199     144.317  44.259  63.313  1.00 30.23           N  
ATOM   1299  CA  ILE A 199     145.516  43.794  64.006  1.00 30.17           C  
ATOM   1300  C   ILE A 199     146.636  43.799  62.977  1.00 30.15           C  
ATOM   1301  O   ILE A 199     146.525  43.142  61.956  1.00 30.23           O  
ATOM   1302  CB  ILE A 199     145.329  42.373  64.630  1.00 30.31           C  
ATOM   1303  CG1 ILE A 199     144.058  42.299  65.480  1.00 30.46           C  
ATOM   1304  CG2 ILE A 199     146.543  41.967  65.477  1.00 29.87           C  
ATOM   1305  CD1 ILE A 199     144.012  43.275  66.667  1.00 32.15           C  
ATOM   1306  N   PRO A 200     147.704  44.568  63.227  1.00 30.46           N  
ATOM   1307  CA  PRO A 200     148.747  44.766  62.213  1.00 30.61           C  
ATOM   1308  C   PRO A 200     149.695  43.586  62.076  1.00 31.16           C  
ATOM   1309  O   PRO A 200     150.447  43.498  61.094  1.00 31.40           O  
ATOM   1310  CB  PRO A 200     149.516  45.981  62.746  1.00 30.28           C  
ATOM   1311  CG  PRO A 200     149.354  45.886  64.231  1.00 30.36           C  
ATOM   1312  CD  PRO A 200     147.952  45.376  64.439  1.00 30.62           C  
ATOM   1313  N   ALA A 201     149.686  42.701  63.070  1.00 31.66           N  
ATOM   1314  CA  ALA A 201     150.642  41.594  63.137  1.00 31.75           C  
ATOM   1315  C   ALA A 201     150.222  40.691  64.284  1.00 32.17           C  
ATOM   1316  O   ALA A 201     149.369  41.081  65.084  1.00 32.38           O  
ATOM   1317  CB  ALA A 201     152.050  42.128  63.358  1.00 31.37           C  
ATOM   1318  N   ASP A 202     150.801  39.494  64.373  1.00 32.34           N  
ATOM   1319  CA  ASP A 202     150.485  38.601  65.492  1.00 32.75           C  
ATOM   1320  C   ASP A 202     151.073  39.178  66.782  1.00 32.86           C  
ATOM   1321  O   ASP A 202     152.272  39.479  66.850  1.00 32.94           O  
ATOM   1322  CB  ASP A 202     150.976  37.168  65.228  1.00 32.80           C  
ATOM   1323  CG  ASP A 202     150.148  36.443  64.151  1.00 33.72           C  
ATOM   1324  OD1 ASP A 202     149.096  36.969  63.710  1.00 33.90           O  
ATOM   1325  OD2 ASP A 202     150.551  35.334  63.743  1.00 34.42           O  
ATOM   1326  N   LEU A 203     150.221  39.356  67.791  1.00 32.87           N  
ATOM   1327  CA  LEU A 203     150.637  40.016  69.024  1.00 32.69           C  
ATOM   1328  C   LEU A 203     150.473  39.133  70.244  1.00 32.95           C  
ATOM   1329  O   LEU A 203     149.557  38.310  70.321  1.00 32.93           O  
ATOM   1330  CB  LEU A 203     149.846  41.319  69.257  1.00 32.70           C  
ATOM   1331  CG  LEU A 203     149.545  42.332  68.150  1.00 31.96           C  
ATOM   1332  CD1 LEU A 203     148.666  43.450  68.688  1.00 31.13           C  
ATOM   1333  CD2 LEU A 203     150.818  42.896  67.542  1.00 33.48           C  
ATOM   1334  N   ARG A 204     151.372  39.332  71.202  1.00 33.28           N  
ATOM   1335  CA  ARG A 204     151.244  38.774  72.532  1.00 33.44           C  
ATOM   1336  C   ARG A 204     150.632  39.875  73.382  1.00 33.26           C  
ATOM   1337  O   ARG A 204     151.282  40.888  73.631  1.00 33.50           O  
ATOM   1338  CB  ARG A 204     152.632  38.441  73.085  1.00 33.76           C  
ATOM   1339  CG  ARG A 204     152.671  37.333  74.139  1.00 35.00           C  
ATOM   1340  CD  ARG A 204     151.842  37.636  75.365  1.00 36.44           C  
ATOM   1341  NE  ARG A 204     152.133  36.706  76.449  1.00 38.92           N  
ATOM   1342  CZ  ARG A 204     151.448  36.641  77.588  1.00 39.02           C  
ATOM   1343  NH1 ARG A 204     150.407  37.441  77.788  1.00 38.62           N  
ATOM   1344  NH2 ARG A 204     151.800  35.775  78.526  1.00 38.82           N  
ATOM   1345  N   ILE A 205     149.390  39.679  73.820  1.00 32.95           N  
ATOM   1346  CA  ILE A 205     148.696  40.672  74.648  1.00 32.75           C  
ATOM   1347  C   ILE A 205     149.376  40.822  76.005  1.00 32.50           C  
ATOM   1348  O   ILE A 205     149.546  39.842  76.739  1.00 32.52           O  
ATOM   1349  CB  ILE A 205     147.203  40.305  74.871  1.00 32.63           C  
ATOM   1350  CG1 ILE A 205     146.506  39.973  73.545  1.00 33.35           C  
ATOM   1351  CG2 ILE A 205     146.471  41.411  75.650  1.00 32.31           C  
ATOM   1352  CD1 ILE A 205     146.218  41.181  72.649  1.00 35.51           C  
ATOM   1353  N   ILE A 206     149.748  42.052  76.338  1.00 32.31           N  
ATOM   1354  CA  ILE A 206     150.408  42.334  77.617  1.00 32.47           C  
ATOM   1355  C   ILE A 206     149.554  43.228  78.514  1.00 32.51           C  
ATOM   1356  O   ILE A 206     149.744  43.278  79.729  1.00 32.44           O  
ATOM   1357  CB  ILE A 206     151.816  42.958  77.415  1.00 32.47           C  
ATOM   1358  CG1 ILE A 206     151.715  44.324  76.727  1.00 32.71           C  
ATOM   1359  CG2 ILE A 206     152.717  42.003  76.624  1.00 31.37           C  
ATOM   1360  CD1 ILE A 206     152.922  45.196  76.947  1.00 34.04           C  
ATOM   1361  N   SER A 207     148.603  43.916  77.890  1.00 32.77           N  
ATOM   1362  CA  SER A 207     147.696  44.836  78.568  1.00 32.59           C  
ATOM   1363  C   SER A 207     146.430  44.992  77.728  1.00 32.37           C  
ATOM   1364  O   SER A 207     146.510  45.090  76.505  1.00 31.98           O  
ATOM   1365  CB  SER A 207     148.369  46.195  78.730  1.00 32.50           C  
ATOM   1366  OG  SER A 207     147.713  46.954  79.728  1.00 33.77           O  
ATOM   1367  N   ALA A 208     145.269  45.014  78.383  1.00 32.46           N  
ATOM   1368  CA  ALA A 208     143.991  45.145  77.689  1.00 32.83           C  
ATOM   1369  C   ALA A 208     142.888  45.679  78.586  1.00 33.27           C  
ATOM   1370  O   ALA A 208     142.842  45.398  79.777  1.00 33.30           O  
ATOM   1371  CB  ALA A 208     143.567  43.807  77.081  1.00 32.84           C  
ATOM   1372  N   HIS A 209     141.978  46.435  77.988  1.00 33.83           N  
ATOM   1373  CA  HIS A 209     140.861  46.998  78.707  1.00 34.01           C  
ATOM   1374  C   HIS A 209     139.616  46.831  77.863  1.00 33.68           C  
ATOM   1375  O   HIS A 209     139.467  47.495  76.836  1.00 33.95           O  
ATOM   1376  CB  HIS A 209     141.113  48.477  79.006  1.00 34.43           C  
ATOM   1377  CG  HIS A 209     140.088  49.089  79.906  1.00 36.74           C  
ATOM   1378  ND1 HIS A 209     139.094  49.927  79.446  1.00 38.50           N  
ATOM   1379  CD2 HIS A 209     139.892  48.969  81.241  1.00 38.17           C  
ATOM   1380  CE1 HIS A 209     138.339  50.310  80.461  1.00 38.51           C  
ATOM   1381  NE2 HIS A 209     138.803  49.744  81.561  1.00 39.26           N  
ATOM   1382  N   GLY A 210     138.734  45.929  78.293  1.00 33.26           N  
ATOM   1383  CA  GLY A 210     137.499  45.620  77.576  1.00 32.47           C  
ATOM   1384  C   GLY A 210     137.686  45.244  76.115  1.00 32.32           C  
ATOM   1385  O   GLY A 210     136.772  45.409  75.306  1.00 32.32           O  
ATOM   1386  N   CYS A 211     138.867  44.734  75.770  1.00 31.96           N  
ATOM   1387  CA  CYS A 211     139.177  44.411  74.385  1.00 31.82           C  
ATOM   1388  C   CYS A 211     138.432  43.181  73.877  1.00 31.43           C  
ATOM   1389  O   CYS A 211     138.527  42.095  74.457  1.00 31.31           O  
ATOM   1390  CB  CYS A 211     140.684  44.230  74.177  1.00 32.03           C  
ATOM   1391  SG  CYS A 211     141.139  43.974  72.422  1.00 33.72           S  
ATOM   1392  N   LYS A 212     137.689  43.363  72.791  1.00 30.93           N  
ATOM   1393  CA  LYS A 212     137.074  42.245  72.095  1.00 30.65           C  
ATOM   1394  C   LYS A 212     137.515  42.258  70.652  1.00 30.49           C  
ATOM   1395  O   LYS A 212     137.742  43.323  70.061  1.00 30.40           O  
ATOM   1396  CB  LYS A 212     135.554  42.275  72.181  1.00 30.79           C  
ATOM   1397  CG  LYS A 212     134.994  41.812  73.512  1.00 31.75           C  
ATOM   1398  CD  LYS A 212     133.515  41.489  73.375  1.00 33.44           C  
ATOM   1399  CE  LYS A 212     132.939  40.919  74.656  1.00 33.53           C  
ATOM   1400  NZ  LYS A 212     131.641  40.249  74.391  1.00 33.27           N  
ATOM   1401  N   VAL A 213     137.632  41.064  70.086  1.00 29.91           N  
ATOM   1402  CA  VAL A 213     138.206  40.911  68.764  1.00 29.64           C  
ATOM   1403  C   VAL A 213     137.315  40.013  67.885  1.00 29.27           C  
ATOM   1404  O   VAL A 213     136.555  39.194  68.396  1.00 29.28           O  
ATOM   1405  CB  VAL A 213     139.672  40.418  68.904  1.00 29.55           C  
ATOM   1406  CG1 VAL A 213     139.786  38.919  68.729  1.00 29.45           C  
ATOM   1407  CG2 VAL A 213     140.590  41.162  67.976  1.00 30.07           C  
ATOM   1408  N   ASP A 214     137.387  40.210  66.572  1.00 29.06           N  
ATOM   1409  CA  ASP A 214     136.637  39.419  65.596  1.00 28.54           C  
ATOM   1410  C   ASP A 214     137.588  38.430  64.923  1.00 28.48           C  
ATOM   1411  O   ASP A 214     138.366  38.795  64.023  1.00 27.23           O  
ATOM   1412  CB  ASP A 214     136.012  40.363  64.558  1.00 28.78           C  
ATOM   1413  CG  ASP A 214     135.175  39.633  63.494  1.00 29.73           C  
ATOM   1414  OD1 ASP A 214     134.323  40.301  62.867  1.00 31.07           O  
ATOM   1415  OD2 ASP A 214     135.361  38.417  63.264  1.00 31.53           O  
ATOM   1416  N   ASN A 215     137.538  37.181  65.380  1.00 28.82           N  
ATOM   1417  CA  ASN A 215     138.432  36.139  64.882  1.00 29.20           C  
ATOM   1418  C   ASN A 215     137.837  35.337  63.737  1.00 29.67           C  
ATOM   1419  O   ASN A 215     138.336  34.254  63.418  1.00 30.18           O  
ATOM   1420  CB  ASN A 215     138.820  35.186  66.005  1.00 29.23           C  
ATOM   1421  CG  ASN A 215     139.793  35.792  66.985  1.00 29.62           C  
ATOM   1422  OD1 ASN A 215     140.579  36.675  66.647  1.00 29.79           O  
ATOM   1423  ND2 ASN A 215     139.764  35.294  68.211  1.00 30.65           N  
ATOM   1424  N   SER A 216     136.782  35.855  63.112  1.00 30.24           N  
ATOM   1425  CA  SER A 216     136.128  35.133  62.007  1.00 30.95           C  
ATOM   1426  C   SER A 216     137.105  34.727  60.906  1.00 31.39           C  
ATOM   1427  O   SER A 216     136.865  33.758  60.192  1.00 32.11           O  
ATOM   1428  CB  SER A 216     134.948  35.918  61.418  1.00 30.64           C  
ATOM   1429  OG  SER A 216     135.395  36.975  60.589  1.00 31.07           O  
ATOM   1430  N   SER A 217     138.209  35.454  60.766  1.00 31.85           N  
ATOM   1431  CA  SER A 217     139.228  35.060  59.787  1.00 32.11           C  
ATOM   1432  C   SER A 217     139.763  33.652  60.025  1.00 32.23           C  
ATOM   1433  O   SER A 217     140.036  32.926  59.072  1.00 32.57           O  
ATOM   1434  CB  SER A 217     140.382  36.053  59.747  1.00 32.11           C  
ATOM   1435  OG  SER A 217     140.167  37.019  58.736  1.00 32.37           O  
ATOM   1436  N   LEU A 218     139.896  33.270  61.294  1.00 32.18           N  
ATOM   1437  CA  LEU A 218     140.452  31.962  61.657  1.00 32.14           C  
ATOM   1438  C   LEU A 218     139.391  30.888  61.938  1.00 31.34           C  
ATOM   1439  O   LEU A 218     139.696  29.694  61.906  1.00 31.62           O  
ATOM   1440  CB  LEU A 218     141.376  32.080  62.880  1.00 32.43           C  
ATOM   1441  CG  LEU A 218     142.307  33.288  62.974  1.00 33.50           C  
ATOM   1442  CD1 LEU A 218     141.619  34.339  63.783  1.00 35.62           C  
ATOM   1443  CD2 LEU A 218     143.606  32.918  63.648  1.00 34.32           C  
ATOM   1444  N   THR A 219     138.166  31.310  62.238  1.00 30.26           N  
ATOM   1445  CA  THR A 219     137.118  30.388  62.681  1.00 28.95           C  
ATOM   1446  C   THR A 219     135.904  30.405  61.775  1.00 28.67           C  
ATOM   1447  O   THR A 219     135.163  29.415  61.702  1.00 28.28           O  
ATOM   1448  CB  THR A 219     136.627  30.732  64.103  1.00 29.17           C  
ATOM   1449  OG1 THR A 219     135.997  32.024  64.107  1.00 28.48           O  
ATOM   1450  CG2 THR A 219     137.780  30.715  65.096  1.00 28.75           C  
ATOM   1451  N   GLY A 220     135.691  31.534  61.097  1.00 28.07           N  
ATOM   1452  CA  GLY A 220     134.480  31.747  60.320  1.00 27.97           C  
ATOM   1453  C   GLY A 220     133.329  32.242  61.184  1.00 28.24           C  
ATOM   1454  O   GLY A 220     132.229  32.449  60.681  1.00 28.03           O  
ATOM   1455  N   GLU A 221     133.590  32.440  62.479  1.00 28.75           N  
ATOM   1456  CA  GLU A 221     132.590  32.930  63.438  1.00 29.55           C  
ATOM   1457  C   GLU A 221     132.894  34.364  63.853  1.00 29.95           C  
ATOM   1458  O   GLU A 221     134.006  34.670  64.290  1.00 29.62           O  
ATOM   1459  CB  GLU A 221     132.540  32.046  64.689  1.00 29.70           C  
ATOM   1460  CG  GLU A 221     132.284  30.558  64.423  1.00 30.13           C  
ATOM   1461  CD  GLU A 221     130.891  30.286  63.897  1.00 30.69           C  
ATOM   1462  OE1 GLU A 221     130.743  29.393  63.040  1.00 31.41           O  
ATOM   1463  OE2 GLU A 221     129.939  30.955  64.341  1.00 32.23           O  
ATOM   1464  N   SER A 222     131.901  35.244  63.732  1.00 30.68           N  
ATOM   1465  CA  SER A 222     132.152  36.671  63.964  1.00 31.65           C  
ATOM   1466  C   SER A 222     131.861  37.172  65.385  1.00 31.80           C  
ATOM   1467  O   SER A 222     132.032  38.352  65.669  1.00 32.13           O  
ATOM   1468  CB  SER A 222     131.439  37.531  62.916  1.00 31.40           C  
ATOM   1469  OG  SER A 222     130.045  37.372  63.011  1.00 31.66           O  
ATOM   1470  N   GLU A 223     131.448  36.282  66.280  1.00 32.22           N  
ATOM   1471  CA  GLU A 223     131.133  36.707  67.641  1.00 32.86           C  
ATOM   1472  C   GLU A 223     132.412  37.207  68.332  1.00 32.52           C  
ATOM   1473  O   GLU A 223     133.445  36.528  68.308  1.00 32.87           O  
ATOM   1474  CB  GLU A 223     130.388  35.617  68.435  1.00 32.87           C  
ATOM   1475  CG  GLU A 223     131.241  34.678  69.272  1.00 35.64           C  
ATOM   1476  CD  GLU A 223     130.482  34.018  70.432  1.00 39.73           C  
ATOM   1477  OE1 GLU A 223     129.391  33.430  70.202  1.00 40.81           O  
ATOM   1478  OE2 GLU A 223     130.993  34.069  71.578  1.00 40.70           O  
ATOM   1479  N   PRO A 224     132.361  38.423  68.896  1.00 32.17           N  
ATOM   1480  CA  PRO A 224     133.567  39.050  69.430  1.00 31.79           C  
ATOM   1481  C   PRO A 224     134.195  38.209  70.539  1.00 31.61           C  
ATOM   1482  O   PRO A 224     133.484  37.719  71.420  1.00 30.90           O  
ATOM   1483  CB  PRO A 224     133.054  40.396  69.963  1.00 31.83           C  
ATOM   1484  CG  PRO A 224     131.847  40.685  69.141  1.00 31.65           C  
ATOM   1485  CD  PRO A 224     131.203  39.336  68.940  1.00 32.10           C  
ATOM   1486  N   GLN A 225     135.511  38.012  70.453  1.00 31.42           N  
ATOM   1487  CA  GLN A 225     136.259  37.243  71.449  1.00 31.86           C  
ATOM   1488  C   GLN A 225     137.115  38.172  72.308  1.00 32.62           C  
ATOM   1489  O   GLN A 225     137.893  38.972  71.776  1.00 32.85           O  
ATOM   1490  CB  GLN A 225     137.155  36.193  70.774  1.00 31.82           C  
ATOM   1491  CG  GLN A 225     136.423  35.198  69.882  1.00 30.23           C  
ATOM   1492  CD  GLN A 225     135.470  34.320  70.653  1.00 29.61           C  
ATOM   1493  OE1 GLN A 225     135.875  33.577  71.543  1.00 29.74           O  
ATOM   1494  NE2 GLN A 225     134.193  34.399  70.317  1.00 28.39           N  
ATOM   1495  N   THR A 226     136.969  38.073  73.630  1.00 33.45           N  
ATOM   1496  CA  THR A 226     137.767  38.889  74.554  1.00 34.54           C  
ATOM   1497  C   THR A 226     139.271  38.619  74.415  1.00 34.59           C  
ATOM   1498  O   THR A 226     139.686  37.489  74.132  1.00 34.69           O  
ATOM   1499  CB  THR A 226     137.333  38.711  76.028  1.00 34.51           C  
ATOM   1500  OG1 THR A 226     136.474  37.574  76.134  1.00 37.93           O  
ATOM   1501  CG2 THR A 226     136.569  39.920  76.518  1.00 34.84           C  
ATOM   1502  N   ARG A 227     140.066  39.673  74.584  1.00 34.63           N  
ATOM   1503  CA  ARG A 227     141.527  39.567  74.622  1.00 35.00           C  
ATOM   1504  C   ARG A 227     142.052  40.143  75.938  1.00 35.39           C  
ATOM   1505  O   ARG A 227     141.715  41.263  76.300  1.00 35.29           O  
ATOM   1506  CB  ARG A 227     142.184  40.331  73.458  1.00 34.89           C  
ATOM   1507  CG  ARG A 227     141.804  39.909  72.037  1.00 33.95           C  
ATOM   1508  CD  ARG A 227     142.409  38.570  71.623  1.00 33.03           C  
ATOM   1509  NE  ARG A 227     141.581  37.459  72.084  1.00 31.46           N  
ATOM   1510  CZ  ARG A 227     141.505  36.265  71.500  1.00 29.86           C  
ATOM   1511  NH1 ARG A 227     142.200  35.991  70.407  1.00 29.22           N  
ATOM   1512  NH2 ARG A 227     140.711  35.340  72.012  1.00 29.56           N  
ATOM   1513  N   SER A 228     142.890  39.384  76.637  1.00 35.97           N  
ATOM   1514  CA  SER A 228     143.475  39.823  77.908  1.00 36.44           C  
ATOM   1515  C   SER A 228     144.868  39.211  78.051  1.00 36.73           C  
ATOM   1516  O   SER A 228     145.187  38.264  77.337  1.00 36.73           O  
ATOM   1517  CB  SER A 228     142.581  39.406  79.081  1.00 36.22           C  
ATOM   1518  OG  SER A 228     142.516  37.999  79.176  1.00 36.80           O  
ATOM   1519  N   PRO A 229     145.702  39.746  78.970  1.00 37.19           N  
ATOM   1520  CA  PRO A 229     147.096  39.280  79.086  1.00 37.35           C  
ATOM   1521  C   PRO A 229     147.228  37.858  79.621  1.00 37.57           C  
ATOM   1522  O   PRO A 229     148.244  37.205  79.398  1.00 37.10           O  
ATOM   1523  CB  PRO A 229     147.719  40.271  80.086  1.00 37.30           C  
ATOM   1524  CG  PRO A 229     146.796  41.444  80.110  1.00 37.15           C  
ATOM   1525  CD  PRO A 229     145.435  40.878  79.879  1.00 37.09           C  
ATOM   1526  N   GLU A 230     146.205  37.396  80.326  1.00 38.29           N  
ATOM   1527  CA  GLU A 230     146.210  36.071  80.938  1.00 39.45           C  
ATOM   1528  C   GLU A 230     146.090  34.969  79.888  1.00 39.35           C  
ATOM   1529  O   GLU A 230     145.268  35.050  78.977  1.00 39.25           O  
ATOM   1530  CB  GLU A 230     145.065  35.963  81.956  1.00 40.00           C  
ATOM   1531  CG  GLU A 230     144.872  34.588  82.573  1.00 42.06           C  
ATOM   1532  CD  GLU A 230     143.525  34.444  83.260  1.00 45.57           C  
ATOM   1533  OE1 GLU A 230     142.487  34.745  82.624  1.00 46.64           O  
ATOM   1534  OE2 GLU A 230     143.504  34.025  84.441  1.00 47.24           O  
ATOM   1535  N   PHE A 231     146.933  33.952  80.023  1.00 39.40           N  
ATOM   1536  CA  PHE A 231     146.843  32.754  79.207  1.00 39.61           C  
ATOM   1537  C   PHE A 231     145.633  31.926  79.643  1.00 39.12           C  
ATOM   1538  O   PHE A 231     145.424  31.697  80.831  1.00 39.29           O  
ATOM   1539  CB  PHE A 231     148.140  31.947  79.313  1.00 39.89           C  
ATOM   1540  CG  PHE A 231     147.923  30.479  79.432  1.00 41.33           C  
ATOM   1541  CD1 PHE A 231     147.749  29.697  78.302  1.00 41.67           C  
ATOM   1542  CD2 PHE A 231     147.884  29.870  80.697  1.00 44.21           C  
ATOM   1543  CE1 PHE A 231     147.535  28.324  78.424  1.00 44.18           C  
ATOM   1544  CE2 PHE A 231     147.662  28.492  80.835  1.00 44.92           C  
ATOM   1545  CZ  PHE A 231     147.482  27.717  79.692  1.00 44.98           C  
ATOM   1546  N   SER A 232     144.833  31.475  78.687  1.00 38.79           N  
ATOM   1547  CA  SER A 232     143.586  30.801  79.040  1.00 38.16           C  
ATOM   1548  C   SER A 232     143.352  29.468  78.329  1.00 37.60           C  
ATOM   1549  O   SER A 232     142.324  28.831  78.545  1.00 37.63           O  
ATOM   1550  CB  SER A 232     142.402  31.751  78.830  1.00 38.01           C  
ATOM   1551  OG  SER A 232     142.265  32.066  77.459  1.00 38.30           O  
ATOM   1552  N   SER A 233     144.300  29.048  77.492  1.00 37.17           N  
ATOM   1553  CA  SER A 233     144.217  27.751  76.803  1.00 36.86           C  
ATOM   1554  C   SER A 233     145.587  27.345  76.262  1.00 36.80           C  
ATOM   1555  O   SER A 233     146.341  28.193  75.774  1.00 36.56           O  
ATOM   1556  CB  SER A 233     143.184  27.797  75.657  1.00 36.75           C  
ATOM   1557  OG  SER A 233     142.727  26.498  75.291  1.00 35.77           O  
ATOM   1558  N   GLU A 234     145.901  26.052  76.350  1.00 36.89           N  
ATOM   1559  CA  GLU A 234     147.133  25.505  75.769  1.00 37.04           C  
ATOM   1560  C   GLU A 234     147.198  25.782  74.270  1.00 36.62           C  
ATOM   1561  O   GLU A 234     148.264  26.083  73.738  1.00 36.51           O  
ATOM   1562  CB  GLU A 234     147.253  23.993  76.009  1.00 37.30           C  
ATOM   1563  CG  GLU A 234     146.936  23.497  77.429  1.00 39.08           C  
ATOM   1564  CD  GLU A 234     147.861  24.020  78.520  1.00 40.99           C  
ATOM   1565  OE1 GLU A 234     147.861  23.419  79.624  1.00 42.65           O  
ATOM   1566  OE2 GLU A 234     148.578  25.020  78.296  1.00 41.63           O  
ATOM   1567  N   ASN A 235     146.047  25.670  73.607  1.00 36.17           N  
ATOM   1568  CA  ASN A 235     145.914  25.975  72.194  1.00 35.87           C  
ATOM   1569  C   ASN A 235     145.961  27.496  71.975  1.00 35.72           C  
ATOM   1570  O   ASN A 235     145.060  28.209  72.429  1.00 35.67           O  
ATOM   1571  CB  ASN A 235     144.606  25.377  71.658  1.00 35.75           C  
ATOM   1572  CG  ASN A 235     144.393  25.627  70.170  1.00 35.55           C  
ATOM   1573  OD1 ASN A 235     144.907  26.582  69.591  1.00 36.09           O  
ATOM   1574  ND2 ASN A 235     143.607  24.768  69.550  1.00 36.09           N  
ATOM   1575  N   PRO A 236     147.010  27.987  71.278  1.00 35.51           N  
ATOM   1576  CA  PRO A 236     147.189  29.421  71.002  1.00 35.57           C  
ATOM   1577  C   PRO A 236     146.084  30.050  70.144  1.00 35.62           C  
ATOM   1578  O   PRO A 236     145.870  31.264  70.220  1.00 35.75           O  
ATOM   1579  CB  PRO A 236     148.534  29.484  70.263  1.00 35.50           C  
ATOM   1580  CG  PRO A 236     148.771  28.099  69.761  1.00 35.82           C  
ATOM   1581  CD  PRO A 236     148.116  27.177  70.732  1.00 35.19           C  
ATOM   1582  N   LEU A 237     145.390  29.241  69.344  1.00 35.54           N  
ATOM   1583  CA  LEU A 237     144.282  29.749  68.525  1.00 35.43           C  
ATOM   1584  C   LEU A 237     143.006  29.950  69.343  1.00 35.25           C  
ATOM   1585  O   LEU A 237     141.998  30.457  68.834  1.00 35.35           O  
ATOM   1586  CB  LEU A 237     144.021  28.836  67.320  1.00 35.60           C  
ATOM   1587  CG  LEU A 237     145.178  28.639  66.324  1.00 35.82           C  
ATOM   1588  CD1 LEU A 237     144.702  27.880  65.093  1.00 36.41           C  
ATOM   1589  CD2 LEU A 237     145.827  29.959  65.914  1.00 36.11           C  
ATOM   1590  N   GLU A 238     143.068  29.571  70.617  1.00 34.77           N  
ATOM   1591  CA  GLU A 238     141.925  29.650  71.520  1.00 34.40           C  
ATOM   1592  C   GLU A 238     142.206  30.545  72.724  1.00 33.74           C  
ATOM   1593  O   GLU A 238     141.282  31.007  73.381  1.00 33.39           O  
ATOM   1594  CB  GLU A 238     141.532  28.245  71.999  1.00 34.65           C  
ATOM   1595  CG  GLU A 238     141.044  27.316  70.885  1.00 36.00           C  
ATOM   1596  CD  GLU A 238     139.579  27.526  70.517  1.00 38.04           C  
ATOM   1597  OE1 GLU A 238     139.012  28.604  70.807  1.00 38.74           O  
ATOM   1598  OE2 GLU A 238     138.986  26.596  69.930  1.00 39.63           O  
ATOM   1599  N   THR A 239     143.481  30.776  73.018  1.00 33.11           N  
ATOM   1600  CA  THR A 239     143.848  31.578  74.181  1.00 32.94           C  
ATOM   1601  C   THR A 239     143.483  33.051  73.971  1.00 32.82           C  
ATOM   1602  O   THR A 239     143.282  33.499  72.841  1.00 32.86           O  
ATOM   1603  CB  THR A 239     145.341  31.412  74.563  1.00 32.81           C  
ATOM   1604  OG1 THR A 239     145.605  32.099  75.796  1.00 32.72           O  
ATOM   1605  CG2 THR A 239     146.256  31.953  73.462  1.00 32.77           C  
ATOM   1606  N   ARG A 240     143.389  33.788  75.071  1.00 32.82           N  
ATOM   1607  CA  ARG A 240     142.959  35.178  75.040  1.00 32.83           C  
ATOM   1608  C   ARG A 240     144.127  36.148  74.892  1.00 32.71           C  
ATOM   1609  O   ARG A 240     143.933  37.283  74.456  1.00 33.15           O  
ATOM   1610  CB  ARG A 240     142.153  35.514  76.298  1.00 32.94           C  
ATOM   1611  CG  ARG A 240     140.800  34.810  76.388  1.00 33.50           C  
ATOM   1612  CD  ARG A 240     139.959  35.326  77.550  1.00 34.35           C  
ATOM   1613  NE  ARG A 240     138.591  34.811  77.464  1.00 37.51           N  
ATOM   1614  CZ  ARG A 240     137.557  35.223  78.202  1.00 38.16           C  
ATOM   1615  NH1 ARG A 240     137.703  36.172  79.115  1.00 38.93           N  
ATOM   1616  NH2 ARG A 240     136.361  34.680  78.024  1.00 38.59           N  
ATOM   1617  N   ASN A 241     145.331  35.705  75.254  1.00 32.42           N  
ATOM   1618  CA  ASN A 241     146.514  36.572  75.238  1.00 31.99           C  
ATOM   1619  C   ASN A 241     147.263  36.622  73.908  1.00 31.56           C  
ATOM   1620  O   ASN A 241     148.388  37.129  73.841  1.00 31.78           O  
ATOM   1621  CB  ASN A 241     147.466  36.247  76.399  1.00 31.97           C  
ATOM   1622  CG  ASN A 241     147.981  34.821  76.370  1.00 33.15           C  
ATOM   1623  OD1 ASN A 241     147.448  33.956  75.662  1.00 34.11           O  
ATOM   1624  ND2 ASN A 241     149.021  34.558  77.167  1.00 34.03           N  
ATOM   1625  N   ILE A 242     146.631  36.107  72.853  1.00 31.04           N  
ATOM   1626  CA  ILE A 242     147.145  36.260  71.493  1.00 30.65           C  
ATOM   1627  C   ILE A 242     146.114  36.938  70.586  1.00 30.32           C  
ATOM   1628  O   ILE A 242     144.933  36.567  70.576  1.00 29.98           O  
ATOM   1629  CB  ILE A 242     147.600  34.910  70.864  1.00 30.92           C  
ATOM   1630  CG1 ILE A 242     148.623  34.170  71.756  1.00 31.15           C  
ATOM   1631  CG2 ILE A 242     148.187  35.136  69.477  1.00 31.03           C  
ATOM   1632  CD1 ILE A 242     149.990  34.824  71.868  1.00 32.07           C  
ATOM   1633  N   ALA A 243     146.571  37.946  69.838  1.00 30.03           N  
ATOM   1634  CA  ALA A 243     145.768  38.580  68.778  1.00 29.62           C  
ATOM   1635  C   ALA A 243     146.445  38.389  67.426  1.00 29.60           C  
ATOM   1636  O   ALA A 243     147.672  38.492  67.320  1.00 29.93           O  
ATOM   1637  CB  ALA A 243     145.544  40.057  69.071  1.00 29.28           C  
ATOM   1638  N   PHE A 244     145.649  38.117  66.394  1.00 29.44           N  
ATOM   1639  CA  PHE A 244     146.194  37.681  65.108  1.00 29.37           C  
ATOM   1640  C   PHE A 244     146.029  38.688  63.998  1.00 29.45           C  
ATOM   1641  O   PHE A 244     145.005  39.379  63.931  1.00 29.24           O  
ATOM   1642  CB  PHE A 244     145.537  36.376  64.672  1.00 29.25           C  
ATOM   1643  CG  PHE A 244     145.647  35.291  65.684  1.00 29.45           C  
ATOM   1644  CD1 PHE A 244     146.755  34.444  65.695  1.00 28.47           C  
ATOM   1645  CD2 PHE A 244     144.644  35.120  66.639  1.00 29.22           C  
ATOM   1646  CE1 PHE A 244     146.858  33.436  66.643  1.00 28.95           C  
ATOM   1647  CE2 PHE A 244     144.731  34.118  67.590  1.00 29.01           C  
ATOM   1648  CZ  PHE A 244     145.844  33.272  67.594  1.00 30.15           C  
ATOM   1649  N   PHE A 245     147.040  38.746  63.128  1.00 29.59           N  
ATOM   1650  CA  PHE A 245     146.950  39.458  61.857  1.00 30.35           C  
ATOM   1651  C   PHE A 245     145.836  38.811  61.030  1.00 30.72           C  
ATOM   1652  O   PHE A 245     145.650  37.596  61.083  1.00 30.86           O  
ATOM   1653  CB  PHE A 245     148.285  39.410  61.067  1.00 30.38           C  
ATOM   1654  CG  PHE A 245     148.079  39.380  59.577  1.00 30.45           C  
ATOM   1655  CD1 PHE A 245     147.761  40.549  58.885  1.00 31.36           C  
ATOM   1656  CD2 PHE A 245     148.095  38.175  58.888  1.00 30.88           C  
ATOM   1657  CE1 PHE A 245     147.498  40.521  57.523  1.00 31.91           C  
ATOM   1658  CE2 PHE A 245     147.846  38.129  57.522  1.00 32.15           C  
ATOM   1659  CZ  PHE A 245     147.546  39.306  56.832  1.00 32.89           C  
ATOM   1660  N   SER A 246     145.130  39.633  60.255  1.00 31.60           N  
ATOM   1661  CA  SER A 246     143.931  39.245  59.478  1.00 32.62           C  
ATOM   1662  C   SER A 246     142.634  39.400  60.282  1.00 32.84           C  
ATOM   1663  O   SER A 246     141.548  39.142  59.762  1.00 33.32           O  
ATOM   1664  CB  SER A 246     144.018  37.820  58.914  1.00 32.43           C  
ATOM   1665  OG  SER A 246     143.437  36.897  59.828  1.00 33.75           O  
ATOM   1666  N   THR A 247     142.737  39.781  61.553  1.00 33.06           N  
ATOM   1667  CA  THR A 247     141.528  40.033  62.351  1.00 32.85           C  
ATOM   1668  C   THR A 247     141.453  41.498  62.768  1.00 33.09           C  
ATOM   1669  O   THR A 247     142.394  42.269  62.550  1.00 32.97           O  
ATOM   1670  CB  THR A 247     141.434  39.137  63.607  1.00 32.94           C  
ATOM   1671  OG1 THR A 247     142.411  39.532  64.580  1.00 31.10           O  
ATOM   1672  CG2 THR A 247     141.602  37.654  63.257  1.00 33.28           C  
ATOM   1673  N   ASN A 248     140.337  41.885  63.371  1.00 33.39           N  
ATOM   1674  CA  ASN A 248     140.185  43.265  63.829  1.00 33.93           C  
ATOM   1675  C   ASN A 248     139.649  43.420  65.241  1.00 33.31           C  
ATOM   1676  O   ASN A 248     138.905  42.573  65.745  1.00 33.28           O  
ATOM   1677  CB  ASN A 248     139.349  44.080  62.845  1.00 34.38           C  
ATOM   1678  CG  ASN A 248     138.181  43.312  62.319  1.00 37.45           C  
ATOM   1679  OD1 ASN A 248     137.069  43.417  62.849  1.00 40.40           O  
ATOM   1680  ND2 ASN A 248     138.415  42.506  61.277  1.00 40.52           N  
ATOM   1681  N   CYS A 249     140.060  44.509  65.881  1.00 32.95           N  
ATOM   1682  CA  CYS A 249     139.579  44.839  67.207  1.00 32.41           C  
ATOM   1683  C   CYS A 249     138.212  45.508  67.055  1.00 32.00           C  
ATOM   1684  O   CYS A 249     138.036  46.415  66.256  1.00 31.65           O  
ATOM   1685  CB  CYS A 249     140.592  45.719  67.940  1.00 32.31           C  
ATOM   1686  SG  CYS A 249     140.116  46.199  69.614  1.00 32.20           S  
ATOM   1687  N   VAL A 250     137.256  45.020  67.828  1.00 32.23           N  
ATOM   1688  CA  VAL A 250     135.841  45.357  67.702  1.00 32.27           C  
ATOM   1689  C   VAL A 250     135.439  46.376  68.766  1.00 32.45           C  
ATOM   1690  O   VAL A 250     134.502  47.164  68.568  1.00 32.88           O  
ATOM   1691  CB  VAL A 250     134.989  44.039  67.747  1.00 32.27           C  
ATOM   1692  CG1 VAL A 250     133.755  44.141  68.635  1.00 32.50           C  
ATOM   1693  CG2 VAL A 250     134.637  43.600  66.332  1.00 32.26           C  
ATOM   1694  N   GLU A 251     136.168  46.367  69.883  1.00 32.32           N  
ATOM   1695  CA  GLU A 251     135.933  47.289  70.993  1.00 32.52           C  
ATOM   1696  C   GLU A 251     137.069  47.238  72.009  1.00 32.24           C  
ATOM   1697  O   GLU A 251     137.888  46.324  71.991  1.00 32.14           O  
ATOM   1698  CB  GLU A 251     134.582  47.009  71.684  1.00 32.63           C  
ATOM   1699  CG  GLU A 251     134.491  45.668  72.390  1.00 33.76           C  
ATOM   1700  CD  GLU A 251     133.060  45.285  72.745  1.00 36.89           C  
ATOM   1701  OE1 GLU A 251     132.692  45.402  73.935  1.00 37.21           O  
ATOM   1702  OE2 GLU A 251     132.301  44.867  71.839  1.00 38.44           O  
ATOM   1703  N   GLY A 252     137.100  48.226  72.897  1.00 32.27           N  
ATOM   1704  CA  GLY A 252     138.106  48.299  73.943  1.00 32.62           C  
ATOM   1705  C   GLY A 252     139.454  48.707  73.400  1.00 33.05           C  
ATOM   1706  O   GLY A 252     139.550  49.251  72.298  1.00 32.97           O  
ATOM   1707  N   THR A 253     140.494  48.429  74.180  1.00 33.50           N  
ATOM   1708  CA  THR A 253     141.863  48.814  73.843  1.00 34.09           C  
ATOM   1709  C   THR A 253     142.788  47.724  74.335  1.00 34.05           C  
ATOM   1710  O   THR A 253     142.492  47.047  75.328  1.00 34.14           O  
ATOM   1711  CB  THR A 253     142.272  50.171  74.508  1.00 34.27           C  
ATOM   1712  OG1 THR A 253     143.507  50.635  73.949  1.00 36.64           O  
ATOM   1713  CG2 THR A 253     142.468  50.009  75.996  1.00 33.53           C  
ATOM   1714  N   ALA A 254     143.904  47.550  73.641  1.00 34.01           N  
ATOM   1715  CA  ALA A 254     144.890  46.561  74.036  1.00 34.19           C  
ATOM   1716  C   ALA A 254     146.278  46.964  73.582  1.00 34.49           C  
ATOM   1717  O   ALA A 254     146.450  47.697  72.607  1.00 34.39           O  
ATOM   1718  CB  ALA A 254     144.521  45.176  73.491  1.00 34.07           C  
ATOM   1719  N   ARG A 255     147.271  46.488  74.318  1.00 35.12           N  
ATOM   1720  CA  ARG A 255     148.656  46.654  73.936  1.00 35.51           C  
ATOM   1721  C   ARG A 255     149.241  45.255  73.864  1.00 35.43           C  
ATOM   1722  O   ARG A 255     148.763  44.347  74.559  1.00 35.58           O  
ATOM   1723  CB  ARG A 255     149.374  47.527  74.959  1.00 35.82           C  
ATOM   1724  CG  ARG A 255     150.316  48.534  74.333  1.00 37.61           C  
ATOM   1725  CD  ARG A 255     149.948  49.950  74.728  1.00 39.77           C  
ATOM   1726  NE  ARG A 255     150.768  50.443  75.827  1.00 43.62           N  
ATOM   1727  CZ  ARG A 255     150.931  51.734  76.121  1.00 44.90           C  
ATOM   1728  NH1 ARG A 255     150.328  52.674  75.401  1.00 45.28           N  
ATOM   1729  NH2 ARG A 255     151.701  52.090  77.137  1.00 45.10           N  
ATOM   1730  N   GLY A 256     150.237  45.064  73.004  1.00 35.11           N  
ATOM   1731  CA  GLY A 256     150.826  43.745  72.807  1.00 34.84           C  
ATOM   1732  C   GLY A 256     152.211  43.798  72.197  1.00 35.05           C  
ATOM   1733  O   GLY A 256     152.589  44.806  71.596  1.00 35.17           O  
ATOM   1734  N   VAL A 257     152.967  42.713  72.364  1.00 34.84           N  
ATOM   1735  CA  VAL A 257     154.288  42.575  71.755  1.00 34.93           C  
ATOM   1736  C   VAL A 257     154.196  41.723  70.490  1.00 34.94           C  
ATOM   1737  O   VAL A 257     153.671  40.609  70.518  1.00 34.75           O  
ATOM   1738  CB  VAL A 257     155.312  41.920  72.727  1.00 35.07           C  
ATOM   1739  CG1 VAL A 257     156.696  41.801  72.073  1.00 35.13           C  
ATOM   1740  CG2 VAL A 257     155.408  42.713  74.026  1.00 34.96           C  
ATOM   1741  N   VAL A 258     154.726  42.252  69.389  1.00 35.08           N  
ATOM   1742  CA  VAL A 258     154.723  41.541  68.115  1.00 35.05           C  
ATOM   1743  C   VAL A 258     155.594  40.295  68.206  1.00 35.23           C  
ATOM   1744  O   VAL A 258     156.774  40.385  68.549  1.00 35.64           O  
ATOM   1745  CB  VAL A 258     155.209  42.446  66.949  1.00 35.06           C  
ATOM   1746  CG1 VAL A 258     155.042  41.739  65.614  1.00 34.33           C  
ATOM   1747  CG2 VAL A 258     154.453  43.773  66.939  1.00 34.62           C  
ATOM   1748  N   VAL A 259     155.005  39.135  67.918  1.00 35.46           N  
ATOM   1749  CA  VAL A 259     155.761  37.874  67.893  1.00 35.64           C  
ATOM   1750  C   VAL A 259     156.043  37.368  66.474  1.00 35.75           C  
ATOM   1751  O   VAL A 259     157.043  36.691  66.241  1.00 35.91           O  
ATOM   1752  CB  VAL A 259     155.110  36.757  68.769  1.00 35.76           C  
ATOM   1753  CG1 VAL A 259     155.139  37.158  70.249  1.00 35.24           C  
ATOM   1754  CG2 VAL A 259     153.680  36.433  68.311  1.00 35.77           C  
ATOM   1755  N   TYR A 260     155.168  37.715  65.535  1.00 35.87           N  
ATOM   1756  CA  TYR A 260     155.323  37.331  64.137  1.00 35.88           C  
ATOM   1757  C   TYR A 260     154.965  38.466  63.196  1.00 35.28           C  
ATOM   1758  O   TYR A 260     154.095  39.289  63.489  1.00 35.30           O  
ATOM   1759  CB  TYR A 260     154.447  36.126  63.801  1.00 36.72           C  
ATOM   1760  CG  TYR A 260     154.846  34.842  64.487  1.00 38.74           C  
ATOM   1761  CD1 TYR A 260     156.149  34.348  64.387  1.00 39.69           C  
ATOM   1762  CD2 TYR A 260     153.907  34.098  65.206  1.00 41.31           C  
ATOM   1763  CE1 TYR A 260     156.516  33.167  65.002  1.00 41.67           C  
ATOM   1764  CE2 TYR A 260     154.266  32.903  65.828  1.00 43.31           C  
ATOM   1765  CZ  TYR A 260     155.573  32.449  65.721  1.00 43.87           C  
ATOM   1766  OH  TYR A 260     155.937  31.268  66.330  1.00 47.71           O  
ATOM   1767  N   THR A 261     155.625  38.466  62.044  1.00 34.58           N  
ATOM   1768  CA  THR A 261     155.511  39.515  61.053  1.00 33.84           C  
ATOM   1769  C   THR A 261     155.372  38.866  59.672  1.00 33.82           C  
ATOM   1770  O   THR A 261     155.836  37.741  59.462  1.00 33.55           O  
ATOM   1771  CB  THR A 261     156.749  40.452  61.146  1.00 33.63           C  
ATOM   1772  OG1 THR A 261     156.435  41.593  61.953  1.00 34.01           O  
ATOM   1773  CG2 THR A 261     157.205  40.930  59.807  1.00 33.84           C  
ATOM   1774  N   GLY A 262     154.709  39.572  58.753  1.00 33.79           N  
ATOM   1775  CA  GLY A 262     154.598  39.165  57.358  1.00 34.03           C  
ATOM   1776  C   GLY A 262     154.157  37.732  57.131  1.00 34.48           C  
ATOM   1777  O   GLY A 262     153.155  37.278  57.698  1.00 34.27           O  
ATOM   1778  N   ASP A 263     154.934  37.027  56.306  1.00 34.65           N  
ATOM   1779  CA  ASP A 263     154.688  35.629  55.938  1.00 35.09           C  
ATOM   1780  C   ASP A 263     154.694  34.673  57.124  1.00 34.51           C  
ATOM   1781  O   ASP A 263     154.173  33.563  57.022  1.00 34.34           O  
ATOM   1782  CB  ASP A 263     155.759  35.151  54.942  1.00 35.72           C  
ATOM   1783  CG  ASP A 263     155.620  35.786  53.575  1.00 37.86           C  
ATOM   1784  OD1 ASP A 263     156.513  35.538  52.740  1.00 40.52           O  
ATOM   1785  OD2 ASP A 263     154.635  36.528  53.328  1.00 40.33           O  
ATOM   1786  N   ARG A 264     155.309  35.099  58.228  1.00 33.81           N  
ATOM   1787  CA  ARG A 264     155.449  34.255  59.412  1.00 33.66           C  
ATOM   1788  C   ARG A 264     154.237  34.306  60.350  1.00 33.37           C  
ATOM   1789  O   ARG A 264     154.158  33.533  61.297  1.00 33.34           O  
ATOM   1790  CB  ARG A 264     156.738  34.588  60.177  1.00 33.57           C  
ATOM   1791  CG  ARG A 264     158.013  34.260  59.406  1.00 34.81           C  
ATOM   1792  CD  ARG A 264     159.213  35.075  59.875  1.00 36.50           C  
ATOM   1793  NE  ARG A 264     158.970  36.521  59.856  1.00 37.66           N  
ATOM   1794  CZ  ARG A 264     158.809  37.252  58.755  1.00 37.98           C  
ATOM   1795  NH1 ARG A 264     158.849  36.686  57.555  1.00 38.30           N  
ATOM   1796  NH2 ARG A 264     158.596  38.556  58.856  1.00 38.17           N  
ATOM   1797  N   THR A 265     153.298  35.211  60.101  1.00 33.26           N  
ATOM   1798  CA  THR A 265     152.080  35.238  60.912  1.00 33.23           C  
ATOM   1799  C   THR A 265     151.243  33.991  60.632  1.00 33.51           C  
ATOM   1800  O   THR A 265     151.444  33.309  59.620  1.00 33.71           O  
ATOM   1801  CB  THR A 265     151.218  36.483  60.659  1.00 32.85           C  
ATOM   1802  OG1 THR A 265     150.632  36.393  59.359  1.00 32.36           O  
ATOM   1803  CG2 THR A 265     152.044  37.763  60.780  1.00 32.83           C  
ATOM   1804  N   VAL A 266     150.306  33.701  61.530  1.00 33.66           N  
ATOM   1805  CA  VAL A 266     149.430  32.543  61.382  1.00 33.65           C  
ATOM   1806  C   VAL A 266     148.647  32.577  60.062  1.00 33.89           C  
ATOM   1807  O   VAL A 266     148.621  31.583  59.336  1.00 34.52           O  
ATOM   1808  CB  VAL A 266     148.488  32.384  62.602  1.00 33.69           C  
ATOM   1809  CG1 VAL A 266     147.474  31.274  62.370  1.00 32.96           C  
ATOM   1810  CG2 VAL A 266     149.303  32.107  63.873  1.00 32.88           C  
ATOM   1811  N   MET A 267     148.042  33.717  59.737  1.00 33.89           N  
ATOM   1812  CA  MET A 267     147.228  33.819  58.523  1.00 33.98           C  
ATOM   1813  C   MET A 267     148.032  34.218  57.288  1.00 33.68           C  
ATOM   1814  O   MET A 267     147.579  34.022  56.154  1.00 33.68           O  
ATOM   1815  CB  MET A 267     146.023  34.743  58.734  1.00 34.40           C  
ATOM   1816  CG  MET A 267     145.048  34.263  59.803  1.00 36.19           C  
ATOM   1817  SD  MET A 267     144.330  32.620  59.490  1.00 43.02           S  
ATOM   1818  CE  MET A 267     143.091  33.034  58.251  1.00 41.92           C  
ATOM   1819  N   GLY A 268     149.220  34.783  57.508  1.00 33.41           N  
ATOM   1820  CA  GLY A 268     150.173  35.030  56.425  1.00 33.00           C  
ATOM   1821  C   GLY A 268     150.637  33.723  55.805  1.00 33.16           C  
ATOM   1822  O   GLY A 268     150.866  33.654  54.601  1.00 32.99           O  
ATOM   1823  N   ARG A 269     150.784  32.689  56.637  1.00 33.31           N  
ATOM   1824  CA  ARG A 269     151.092  31.334  56.174  1.00 33.63           C  
ATOM   1825  C   ARG A 269     149.899  30.732  55.416  1.00 33.55           C  
ATOM   1826  O   ARG A 269     150.074  30.079  54.385  1.00 33.63           O  
ATOM   1827  CB  ARG A 269     151.502  30.432  57.352  1.00 33.72           C  
ATOM   1828  CG  ARG A 269     152.883  30.743  57.947  1.00 34.75           C  
ATOM   1829  CD  ARG A 269     153.057  30.189  59.357  1.00 35.96           C  
ATOM   1830  NE  ARG A 269     153.118  28.732  59.355  1.00 38.43           N  
ATOM   1831  CZ  ARG A 269     154.246  28.021  59.346  1.00 39.86           C  
ATOM   1832  NH1 ARG A 269     155.428  28.628  59.353  1.00 40.32           N  
ATOM   1833  NH2 ARG A 269     154.198  26.694  59.330  1.00 40.25           N  
ATOM   1834  N   ILE A 270     148.693  30.956  55.930  1.00 33.38           N  
ATOM   1835  CA  ILE A 270     147.472  30.530  55.240  1.00 33.49           C  
ATOM   1836  C   ILE A 270     147.412  31.182  53.867  1.00 33.63           C  
ATOM   1837  O   ILE A 270     147.129  30.515  52.877  1.00 33.30           O  
ATOM   1838  CB  ILE A 270     146.185  30.841  56.074  1.00 33.61           C  
ATOM   1839  CG1 ILE A 270     146.223  30.104  57.427  1.00 33.18           C  
ATOM   1840  CG2 ILE A 270     144.892  30.524  55.279  1.00 32.32           C  
ATOM   1841  CD1 ILE A 270     146.401  28.591  57.333  1.00 33.03           C  
ATOM   1842  N   ALA A 271     147.703  32.483  53.827  1.00 34.22           N  
ATOM   1843  CA  ALA A 271     147.861  33.226  52.575  1.00 34.87           C  
ATOM   1844  C   ALA A 271     148.794  32.515  51.590  1.00 35.60           C  
ATOM   1845  O   ALA A 271     148.405  32.244  50.447  1.00 35.31           O  
ATOM   1846  CB  ALA A 271     148.362  34.632  52.853  1.00 34.62           C  
ATOM   1847  N   THR A 272     150.012  32.207  52.042  1.00 36.52           N  
ATOM   1848  CA  THR A 272     151.012  31.530  51.208  1.00 37.73           C  
ATOM   1849  C   THR A 272     150.523  30.147  50.765  1.00 38.81           C  
ATOM   1850  O   THR A 272     150.619  29.791  49.587  1.00 38.85           O  
ATOM   1851  CB  THR A 272     152.363  31.382  51.942  1.00 37.49           C  
ATOM   1852  OG1 THR A 272     152.705  32.620  52.569  1.00 37.68           O  
ATOM   1853  CG2 THR A 272     153.468  30.990  50.972  1.00 37.14           C  
ATOM   1854  N   LEU A 273     150.003  29.379  51.718  1.00 40.12           N  
ATOM   1855  CA  LEU A 273     149.408  28.083  51.430  1.00 41.59           C  
ATOM   1856  C   LEU A 273     148.363  28.202  50.320  1.00 42.74           C  
ATOM   1857  O   LEU A 273     148.467  27.526  49.286  1.00 42.67           O  
ATOM   1858  CB  LEU A 273     148.793  27.485  52.703  1.00 41.36           C  
ATOM   1859  CG  LEU A 273     148.220  26.069  52.646  1.00 41.16           C  
ATOM   1860  CD1 LEU A 273     149.255  25.057  52.144  1.00 40.55           C  
ATOM   1861  CD2 LEU A 273     147.680  25.674  54.011  1.00 40.46           C  
ATOM   1862  N   ALA A 274     147.384  29.084  50.531  1.00 44.17           N  
ATOM   1863  CA  ALA A 274     146.283  29.280  49.585  1.00 45.74           C  
ATOM   1864  C   ALA A 274     146.755  29.750  48.208  1.00 46.85           C  
ATOM   1865  O   ALA A 274     146.366  29.174  47.194  1.00 47.26           O  
ATOM   1866  CB  ALA A 274     145.237  30.231  50.156  1.00 45.39           C  
ATOM   1867  N   SER A 275     147.599  30.780  48.187  1.00 48.32           N  
ATOM   1868  CA  SER A 275     148.136  31.357  46.950  1.00 49.63           C  
ATOM   1869  C   SER A 275     149.107  30.419  46.253  1.00 50.65           C  
ATOM   1870  O   SER A 275     149.258  30.472  45.032  1.00 50.76           O  
ATOM   1871  CB  SER A 275     148.869  32.671  47.234  1.00 49.57           C  
ATOM   1872  OG  SER A 275     148.196  33.460  48.196  1.00 50.35           O  
ATOM   1873  N   GLY A 276     149.774  29.575  47.035  1.00 51.89           N  
ATOM   1874  CA  GLY A 276     150.806  28.683  46.517  1.00 53.39           C  
ATOM   1875  C   GLY A 276     150.308  27.372  45.940  1.00 54.49           C  
ATOM   1876  O   GLY A 276     150.965  26.792  45.077  1.00 54.62           O  
ATOM   1877  N   LEU A 277     149.155  26.902  46.415  1.00 55.65           N  
ATOM   1878  CA  LEU A 277     148.604  25.610  45.999  1.00 56.68           C  
ATOM   1879  C   LEU A 277     148.536  25.481  44.487  1.00 57.44           C  
ATOM   1880  O   LEU A 277     148.009  26.363  43.804  1.00 57.62           O  
ATOM   1881  CB  LEU A 277     147.210  25.380  46.598  1.00 56.58           C  
ATOM   1882  CG  LEU A 277     147.092  24.996  48.074  1.00 56.48           C  
ATOM   1883  CD1 LEU A 277     145.636  25.029  48.517  1.00 56.10           C  
ATOM   1884  CD2 LEU A 277     147.716  23.634  48.349  1.00 56.39           C  
ATOM   1885  N   GLU A 278     149.083  24.380  43.976  1.00 58.27           N  
ATOM   1886  CA  GLU A 278     149.006  24.055  42.555  1.00 59.02           C  
ATOM   1887  C   GLU A 278     147.555  23.886  42.125  1.00 59.05           C  
ATOM   1888  O   GLU A 278     146.799  23.130  42.747  1.00 59.23           O  
ATOM   1889  CB  GLU A 278     149.795  22.778  42.249  1.00 59.32           C  
ATOM   1890  CG  GLU A 278     151.315  22.917  42.384  1.00 60.42           C  
ATOM   1891  CD  GLU A 278     151.943  23.696  41.239  1.00 61.55           C  
ATOM   1892  OE1 GLU A 278     151.657  23.376  40.065  1.00 62.18           O  
ATOM   1893  OE2 GLU A 278     152.732  24.624  41.516  1.00 62.36           O  
ATOM   1894  N   VAL A 279     147.176  24.604  41.069  1.00 58.90           N  
ATOM   1895  CA  VAL A 279     145.804  24.588  40.560  1.00 58.65           C  
ATOM   1896  C   VAL A 279     145.385  23.163  40.168  1.00 58.17           C  
ATOM   1897  O   VAL A 279     144.533  22.561  40.830  1.00 58.22           O  
ATOM   1898  CB  VAL A 279     145.609  25.575  39.365  1.00 58.87           C  
ATOM   1899  CG1 VAL A 279     144.122  25.772  39.059  1.00 58.75           C  
ATOM   1900  CG2 VAL A 279     146.279  26.925  39.650  1.00 58.84           C  
ATOM   1901  N   GLY A 280     145.999  22.627  39.113  1.00 57.30           N  
ATOM   1902  CA  GLY A 280     145.684  21.280  38.634  1.00 56.16           C  
ATOM   1903  C   GLY A 280     144.650  21.267  37.522  1.00 55.10           C  
ATOM   1904  O   GLY A 280     143.928  22.242  37.327  1.00 55.24           O  
ATOM   1905  N   ARG A 281     144.585  20.151  36.799  1.00 54.03           N  
ATOM   1906  CA  ARG A 281     143.677  19.983  35.663  1.00 52.87           C  
ATOM   1907  C   ARG A 281     142.269  19.585  36.102  1.00 51.59           C  
ATOM   1908  O   ARG A 281     142.099  18.756  36.999  1.00 51.33           O  
ATOM   1909  CB  ARG A 281     144.230  18.929  34.703  1.00 53.26           C  
ATOM   1910  CG  ARG A 281     145.272  19.447  33.719  1.00 54.76           C  
ATOM   1911  CD  ARG A 281     146.462  18.488  33.575  1.00 57.61           C  
ATOM   1912  NE  ARG A 281     146.084  17.073  33.663  1.00 59.90           N  
ATOM   1913  CZ  ARG A 281     146.946  16.056  33.666  1.00 61.01           C  
ATOM   1914  NH1 ARG A 281     148.253  16.276  33.575  1.00 61.52           N  
ATOM   1915  NH2 ARG A 281     146.498  14.809  33.756  1.00 61.65           N  
ATOM   1916  N   THR A 282     141.264  20.174  35.457  1.00 50.01           N  
ATOM   1917  CA  THR A 282     139.866  19.858  35.762  1.00 48.59           C  
ATOM   1918  C   THR A 282     139.453  18.527  35.121  1.00 47.82           C  
ATOM   1919  O   THR A 282     140.127  18.052  34.206  1.00 47.65           O  
ATOM   1920  CB  THR A 282     138.896  20.981  35.311  1.00 48.42           C  
ATOM   1921  OG1 THR A 282     138.917  21.101  33.884  1.00 48.33           O  
ATOM   1922  CG2 THR A 282     139.258  22.309  35.945  1.00 47.63           C  
ATOM   1923  N   PRO A 283     138.355  17.913  35.611  1.00 47.09           N  
ATOM   1924  CA  PRO A 283     137.847  16.684  35.003  1.00 46.67           C  
ATOM   1925  C   PRO A 283     137.567  16.866  33.510  1.00 46.19           C  
ATOM   1926  O   PRO A 283     137.988  16.040  32.706  1.00 46.22           O  
ATOM   1927  CB  PRO A 283     136.540  16.432  35.765  1.00 46.73           C  
ATOM   1928  CG  PRO A 283     136.760  17.072  37.083  1.00 46.70           C  
ATOM   1929  CD  PRO A 283     137.566  18.296  36.799  1.00 46.93           C  
ATOM   1930  N   ILE A 284     136.889  17.955  33.155  1.00 45.63           N  
ATOM   1931  CA  ILE A 284     136.569  18.257  31.762  1.00 45.44           C  
ATOM   1932  C   ILE A 284     137.834  18.415  30.891  1.00 45.15           C  
ATOM   1933  O   ILE A 284     137.882  17.908  29.770  1.00 44.99           O  
ATOM   1934  CB  ILE A 284     135.599  19.490  31.645  1.00 45.52           C  
ATOM   1935  CG1 ILE A 284     134.512  19.273  30.574  1.00 45.43           C  
ATOM   1936  CG2 ILE A 284     136.353  20.813  31.473  1.00 45.40           C  
ATOM   1937  CD1 ILE A 284     134.954  18.642  29.272  1.00 44.79           C  
ATOM   1938  N   ALA A 285     138.851  19.096  31.421  1.00 44.86           N  
ATOM   1939  CA  ALA A 285     140.121  19.278  30.713  1.00 44.68           C  
ATOM   1940  C   ALA A 285     140.778  17.938  30.396  1.00 44.77           C  
ATOM   1941  O   ALA A 285     141.229  17.717  29.267  1.00 44.79           O  
ATOM   1942  CB  ALA A 285     141.065  20.157  31.517  1.00 44.52           C  
ATOM   1943  N   ILE A 286     140.818  17.053  31.396  1.00 44.65           N  
ATOM   1944  CA  ILE A 286     141.368  15.706  31.246  1.00 44.69           C  
ATOM   1945  C   ILE A 286     140.648  14.931  30.132  1.00 44.65           C  
ATOM   1946  O   ILE A 286     141.294  14.274  29.317  1.00 44.61           O  
ATOM   1947  CB  ILE A 286     141.343  14.918  32.594  1.00 44.78           C  
ATOM   1948  CG1 ILE A 286     142.350  15.508  33.587  1.00 44.88           C  
ATOM   1949  CG2 ILE A 286     141.630  13.431  32.368  1.00 45.59           C  
ATOM   1950  CD1 ILE A 286     142.365  14.843  34.974  1.00 46.02           C  
ATOM   1951  N   GLU A 287     139.318  15.025  30.094  1.00 44.72           N  
ATOM   1952  CA  GLU A 287     138.527  14.409  29.020  1.00 45.03           C  
ATOM   1953  C   GLU A 287     138.918  14.927  27.622  1.00 45.25           C  
ATOM   1954  O   GLU A 287     139.069  14.134  26.688  1.00 45.11           O  
ATOM   1955  CB  GLU A 287     137.017  14.593  29.254  1.00 44.98           C  
ATOM   1956  CG  GLU A 287     136.457  13.985  30.553  1.00 45.21           C  
ATOM   1957  CD  GLU A 287     136.698  12.479  30.685  1.00 46.43           C  
ATOM   1958  OE1 GLU A 287     136.623  11.752  29.666  1.00 46.25           O  
ATOM   1959  OE2 GLU A 287     136.962  12.022  31.820  1.00 46.85           O  
ATOM   1960  N   ILE A 288     139.090  16.247  27.491  1.00 45.41           N  
ATOM   1961  CA  ILE A 288     139.478  16.863  26.214  1.00 45.73           C  
ATOM   1962  C   ILE A 288     140.800  16.280  25.706  1.00 46.47           C  
ATOM   1963  O   ILE A 288     140.875  15.802  24.570  1.00 46.47           O  
ATOM   1964  CB  ILE A 288     139.585  18.432  26.287  1.00 45.57           C  
ATOM   1965  CG1 ILE A 288     138.325  19.093  26.873  1.00 44.70           C  
ATOM   1966  CG2 ILE A 288     139.926  19.024  24.926  1.00 45.02           C  
ATOM   1967  CD1 ILE A 288     137.019  18.729  26.202  1.00 45.31           C  
ATOM   1968  N   GLU A 289     141.827  16.306  26.555  1.00 47.27           N  
ATOM   1969  CA  GLU A 289     143.144  15.777  26.198  1.00 48.63           C  
ATOM   1970  C   GLU A 289     143.077  14.309  25.780  1.00 48.79           C  
ATOM   1971  O   GLU A 289     143.814  13.875  24.894  1.00 48.80           O  
ATOM   1972  CB  GLU A 289     144.127  15.927  27.364  1.00 48.94           C  
ATOM   1973  CG  GLU A 289     144.340  17.361  27.846  1.00 51.19           C  
ATOM   1974  CD  GLU A 289     145.375  17.470  28.968  1.00 53.86           C  
ATOM   1975  OE1 GLU A 289     145.771  16.424  29.544  1.00 54.82           O  
ATOM   1976  OE2 GLU A 289     145.794  18.610  29.277  1.00 54.70           O  
ATOM   1977  N   HIS A 290     142.190  13.563  26.435  1.00 49.30           N  
ATOM   1978  CA  HIS A 290     142.005  12.139  26.192  1.00 49.99           C  
ATOM   1979  C   HIS A 290     141.530  11.826  24.768  1.00 50.51           C  
ATOM   1980  O   HIS A 290     142.092  10.951  24.106  1.00 50.53           O  
ATOM   1981  CB  HIS A 290     141.036  11.548  27.220  1.00 49.93           C  
ATOM   1982  CG  HIS A 290     140.813  10.077  27.062  1.00 50.04           C  
ATOM   1983  ND1 HIS A 290     139.682   9.555  26.470  1.00 50.08           N  
ATOM   1984  CD2 HIS A 290     141.580   9.017  27.412  1.00 50.08           C  
ATOM   1985  CE1 HIS A 290     139.761   8.235  26.467  1.00 50.40           C  
ATOM   1986  NE2 HIS A 290     140.904   7.884  27.030  1.00 50.24           N  
ATOM   1987  N   PHE A 291     140.502  12.525  24.292  1.00 51.26           N  
ATOM   1988  CA  PHE A 291     140.035  12.274  22.925  1.00 52.11           C  
ATOM   1989  C   PHE A 291     140.952  12.891  21.876  1.00 52.14           C  
ATOM   1990  O   PHE A 291     140.953  12.471  20.721  1.00 52.17           O  
ATOM   1991  CB  PHE A 291     138.563  12.659  22.712  1.00 52.26           C  
ATOM   1992  CG  PHE A 291     138.308  14.141  22.579  1.00 53.56           C  
ATOM   1993  CD1 PHE A 291     138.700  14.839  21.431  1.00 54.67           C  
ATOM   1994  CD2 PHE A 291     137.622  14.828  23.575  1.00 53.96           C  
ATOM   1995  CE1 PHE A 291     138.450  16.208  21.302  1.00 55.24           C  
ATOM   1996  CE2 PHE A 291     137.361  16.197  23.452  1.00 54.66           C  
ATOM   1997  CZ  PHE A 291     137.777  16.888  22.315  1.00 54.78           C  
ATOM   1998  N   ILE A 292     141.720  13.897  22.291  1.00 52.40           N  
ATOM   1999  CA  ILE A 292     142.730  14.492  21.432  1.00 52.67           C  
ATOM   2000  C   ILE A 292     143.774  13.427  21.097  1.00 53.44           C  
ATOM   2001  O   ILE A 292     144.143  13.275  19.933  1.00 53.48           O  
ATOM   2002  CB  ILE A 292     143.358  15.763  22.051  1.00 52.32           C  
ATOM   2003  CG1 ILE A 292     142.349  16.918  22.013  1.00 51.75           C  
ATOM   2004  CG2 ILE A 292     144.634  16.155  21.313  1.00 52.06           C  
ATOM   2005  CD1 ILE A 292     142.822  18.206  22.667  1.00 50.30           C  
ATOM   2006  N   HIS A 293     144.204  12.667  22.107  1.00 54.25           N  
ATOM   2007  CA  HIS A 293     145.119  11.536  21.901  1.00 55.14           C  
ATOM   2008  C   HIS A 293     144.556  10.488  20.941  1.00 55.34           C  
ATOM   2009  O   HIS A 293     145.263  10.022  20.047  1.00 55.34           O  
ATOM   2010  CB  HIS A 293     145.487  10.860  23.229  1.00 55.34           C  
ATOM   2011  CG  HIS A 293     146.245  11.741  24.174  1.00 56.50           C  
ATOM   2012  ND1 HIS A 293     146.257  11.527  25.536  1.00 57.43           N  
ATOM   2013  CD2 HIS A 293     147.006  12.841  23.959  1.00 57.53           C  
ATOM   2014  CE1 HIS A 293     147.000  12.451  26.118  1.00 57.98           C  
ATOM   2015  NE2 HIS A 293     147.464  13.263  25.184  1.00 58.25           N  
ATOM   2016  N   ILE A 294     143.290  10.121  21.140  1.00 55.83           N  
ATOM   2017  CA  ILE A 294     142.616   9.127  20.298  1.00 56.34           C  
ATOM   2018  C   ILE A 294     142.595   9.576  18.838  1.00 56.77           C  
ATOM   2019  O   ILE A 294     143.094   8.863  17.961  1.00 56.82           O  
ATOM   2020  CB  ILE A 294     141.169   8.834  20.780  1.00 56.30           C  
ATOM   2021  CG1 ILE A 294     141.183   8.245  22.196  1.00 56.14           C  
ATOM   2022  CG2 ILE A 294     140.450   7.894  19.804  1.00 55.96           C  
ATOM   2023  CD1 ILE A 294     139.874   8.414  22.954  1.00 55.85           C  
ATOM   2024  N   ILE A 295     142.035  10.762  18.598  1.00 57.19           N  
ATOM   2025  CA  ILE A 295     141.879  11.303  17.245  1.00 57.61           C  
ATOM   2026  C   ILE A 295     143.238  11.617  16.611  1.00 57.98           C  
ATOM   2027  O   ILE A 295     143.438  11.368  15.423  1.00 57.92           O  
ATOM   2028  CB  ILE A 295     140.930  12.530  17.225  1.00 57.54           C  
ATOM   2029  CG1 ILE A 295     139.531  12.113  17.680  1.00 57.66           C  
ATOM   2030  CG2 ILE A 295     140.850  13.148  15.828  1.00 57.47           C  
ATOM   2031  CD1 ILE A 295     138.698  13.249  18.240  1.00 59.20           C  
ATOM   2032  N   THR A 296     144.165  12.154  17.405  1.00 58.55           N  
ATOM   2033  CA  THR A 296     145.547  12.368  16.959  1.00 59.26           C  
ATOM   2034  C   THR A 296     146.195  11.040  16.556  1.00 59.84           C  
ATOM   2035  O   THR A 296     146.909  10.966  15.554  1.00 59.85           O  
ATOM   2036  CB  THR A 296     146.397  13.067  18.053  1.00 59.20           C  
ATOM   2037  OG1 THR A 296     145.817  14.338  18.366  1.00 59.33           O  
ATOM   2038  CG2 THR A 296     147.839  13.282  17.596  1.00 59.25           C  
ATOM   2039  N   GLY A 297     145.924   9.996  17.340  1.00 60.58           N  
ATOM   2040  CA  GLY A 297     146.434   8.651  17.078  1.00 61.46           C  
ATOM   2041  C   GLY A 297     146.014   8.100  15.728  1.00 62.17           C  
ATOM   2042  O   GLY A 297     146.860   7.704  14.925  1.00 62.11           O  
ATOM   2043  N   VAL A 298     144.707   8.083  15.474  1.00 62.90           N  
ATOM   2044  CA  VAL A 298     144.189   7.616  14.184  1.00 63.72           C  
ATOM   2045  C   VAL A 298     144.678   8.501  13.034  1.00 64.28           C  
ATOM   2046  O   VAL A 298     144.848   8.026  11.908  1.00 64.47           O  
ATOM   2047  CB  VAL A 298     142.633   7.473  14.160  1.00 63.67           C  
ATOM   2048  CG1 VAL A 298     142.160   6.460  15.201  1.00 63.61           C  
ATOM   2049  CG2 VAL A 298     141.945   8.809  14.367  1.00 63.89           C  
ATOM   2050  N   ALA A 299     144.919   9.777  13.336  1.00 64.90           N  
ATOM   2051  CA  ALA A 299     145.389  10.741  12.345  1.00 65.55           C  
ATOM   2052  C   ALA A 299     146.796  10.409  11.870  1.00 66.09           C  
ATOM   2053  O   ALA A 299     147.040  10.340  10.665  1.00 66.12           O  
ATOM   2054  CB  ALA A 299     145.331  12.158  12.896  1.00 65.46           C  
ATOM   2055  N   VAL A 300     147.713  10.198  12.815  1.00 66.84           N  
ATOM   2056  CA  VAL A 300     149.093   9.851  12.473  1.00 67.59           C  
ATOM   2057  C   VAL A 300     149.171   8.447  11.874  1.00 68.10           C  
ATOM   2058  O   VAL A 300     150.003   8.188  11.006  1.00 68.14           O  
ATOM   2059  CB  VAL A 300     150.086  10.008  13.668  1.00 67.59           C  
ATOM   2060  CG1 VAL A 300     149.999  11.408  14.265  1.00 67.60           C  
ATOM   2061  CG2 VAL A 300     149.867   8.941  14.736  1.00 67.67           C  
ATOM   2062  N   PHE A 301     148.288   7.560  12.333  1.00 68.77           N  
ATOM   2063  CA  PHE A 301     148.183   6.204  11.801  1.00 69.38           C  
ATOM   2064  C   PHE A 301     147.865   6.232  10.305  1.00 69.76           C  
ATOM   2065  O   PHE A 301     148.722   5.893   9.494  1.00 69.81           O  
ATOM   2066  CB  PHE A 301     147.146   5.386  12.586  1.00 69.47           C  
ATOM   2067  CG  PHE A 301     146.851   4.033  11.991  1.00 70.06           C  
ATOM   2068  CD1 PHE A 301     147.866   3.094  11.815  1.00 70.55           C  
ATOM   2069  CD2 PHE A 301     145.552   3.693  11.617  1.00 70.61           C  
ATOM   2070  CE1 PHE A 301     147.595   1.842  11.263  1.00 70.88           C  
ATOM   2071  CE2 PHE A 301     145.270   2.443  11.065  1.00 70.90           C  
ATOM   2072  CZ  PHE A 301     146.294   1.516  10.888  1.00 70.98           C  
ATOM   2073  N   LEU A 302     146.651   6.663   9.952  1.00 70.18           N  
ATOM   2074  CA  LEU A 302     146.220   6.780   8.554  1.00 70.59           C  
ATOM   2075  C   LEU A 302     147.118   7.718   7.757  1.00 70.92           C  
ATOM   2076  O   LEU A 302     147.344   7.501   6.567  1.00 70.96           O  
ATOM   2077  CB  LEU A 302     144.770   7.273   8.469  1.00 70.60           C  
ATOM   2078  CG  LEU A 302     143.652   6.413   9.064  1.00 70.63           C  
ATOM   2079  CD1 LEU A 302     142.422   7.258   9.353  1.00 70.84           C  
ATOM   2080  CD2 LEU A 302     143.305   5.231   8.163  1.00 70.43           C  
ATOM   2081  N   GLY A 303     147.615   8.759   8.422  1.00 71.38           N  
ATOM   2082  CA  GLY A 303     148.533   9.718   7.813  1.00 72.12           C  
ATOM   2083  C   GLY A 303     149.722   9.047   7.158  1.00 72.65           C  
ATOM   2084  O   GLY A 303     149.866   9.081   5.936  1.00 72.73           O  
ATOM   2085  N   VAL A 304     150.563   8.416   7.971  1.00 73.24           N  
ATOM   2086  CA  VAL A 304     151.768   7.754   7.466  1.00 73.80           C  
ATOM   2087  C   VAL A 304     151.485   6.378   6.860  1.00 74.23           C  
ATOM   2088  O   VAL A 304     152.279   5.879   6.064  1.00 74.20           O  
ATOM   2089  CB  VAL A 304     152.896   7.659   8.536  1.00 73.79           C  
ATOM   2090  CG1 VAL A 304     153.296   9.048   9.027  1.00 73.69           C  
ATOM   2091  CG2 VAL A 304     152.490   6.757   9.702  1.00 73.81           C  
ATOM   2092  N   SER A 305     150.356   5.775   7.235  1.00 74.86           N  
ATOM   2093  CA  SER A 305     149.951   4.472   6.704  1.00 75.48           C  
ATOM   2094  C   SER A 305     149.669   4.560   5.209  1.00 75.96           C  
ATOM   2095  O   SER A 305     149.908   3.607   4.467  1.00 76.03           O  
ATOM   2096  CB  SER A 305     148.716   3.947   7.439  1.00 75.45           C  
ATOM   2097  OG  SER A 305     148.417   2.615   7.065  1.00 75.56           O  
ATOM   2098  N   PHE A 306     149.166   5.715   4.781  1.00 76.62           N  
ATOM   2099  CA  PHE A 306     148.875   5.969   3.373  1.00 77.28           C  
ATOM   2100  C   PHE A 306     149.976   6.763   2.669  1.00 77.69           C  
ATOM   2101  O   PHE A 306     150.004   6.828   1.440  1.00 77.73           O  
ATOM   2102  CB  PHE A 306     147.513   6.652   3.216  1.00 77.30           C  
ATOM   2103  CG  PHE A 306     146.348   5.713   3.366  1.00 77.55           C  
ATOM   2104  CD1 PHE A 306     145.843   5.402   4.625  1.00 77.73           C  
ATOM   2105  CD2 PHE A 306     145.758   5.134   2.247  1.00 77.73           C  
ATOM   2106  CE1 PHE A 306     144.766   4.529   4.770  1.00 77.93           C  
ATOM   2107  CE2 PHE A 306     144.679   4.258   2.379  1.00 77.97           C  
ATOM   2108  CZ  PHE A 306     144.183   3.956   3.645  1.00 77.94           C  
ATOM   2109  N   PHE A 307     150.874   7.365   3.448  1.00 78.31           N  
ATOM   2110  CA  PHE A 307     152.038   8.063   2.900  1.00 78.97           C  
ATOM   2111  C   PHE A 307     153.013   7.061   2.292  1.00 79.45           C  
ATOM   2112  O   PHE A 307     153.575   7.299   1.221  1.00 79.49           O  
ATOM   2113  CB  PHE A 307     152.738   8.894   3.979  1.00 78.95           C  
ATOM   2114  CG  PHE A 307     153.912   9.692   3.472  1.00 79.08           C  
ATOM   2115  CD1 PHE A 307     153.721  10.948   2.904  1.00 79.23           C  
ATOM   2116  CD2 PHE A 307     155.209   9.193   3.573  1.00 79.26           C  
ATOM   2117  CE1 PHE A 307     154.803  11.693   2.436  1.00 79.28           C  
ATOM   2118  CE2 PHE A 307     156.298   9.929   3.107  1.00 79.31           C  
ATOM   2119  CZ  PHE A 307     156.094  11.182   2.539  1.00 79.28           C  
ATOM   2120  N   ILE A 308     153.210   5.944   2.987  1.00 80.07           N  
ATOM   2121  CA  ILE A 308     154.036   4.852   2.476  1.00 80.72           C  
ATOM   2122  C   ILE A 308     153.281   4.067   1.406  1.00 81.16           C  
ATOM   2123  O   ILE A 308     153.872   3.626   0.422  1.00 81.26           O  
ATOM   2124  CB  ILE A 308     154.544   3.901   3.603  1.00 80.65           C  
ATOM   2125  CG1 ILE A 308     153.374   3.303   4.402  1.00 80.73           C  
ATOM   2126  CG2 ILE A 308     155.535   4.635   4.510  1.00 80.60           C  
ATOM   2127  CD1 ILE A 308     153.741   2.123   5.294  1.00 80.77           C  
ATOM   2128  N   LEU A 309     151.970   3.923   1.602  1.00 81.72           N  
ATOM   2129  CA  LEU A 309     151.103   3.207   0.670  1.00 82.27           C  
ATOM   2130  C   LEU A 309     151.091   3.890  -0.696  1.00 82.61           C  
ATOM   2131  O   LEU A 309     150.855   3.243  -1.714  1.00 82.61           O  
ATOM   2132  CB  LEU A 309     149.681   3.117   1.234  1.00 82.28           C  
ATOM   2133  CG  LEU A 309     148.853   1.849   0.994  1.00 82.37           C  
ATOM   2134  CD1 LEU A 309     147.837   1.660   2.116  1.00 82.40           C  
ATOM   2135  CD2 LEU A 309     148.165   1.864  -0.362  1.00 82.34           C  
ATOM   2136  N   SER A 310     151.359   5.195  -0.705  1.00 83.14           N  
ATOM   2137  CA  SER A 310     151.438   5.970  -1.941  1.00 83.70           C  
ATOM   2138  C   SER A 310     152.792   5.809  -2.638  1.00 84.14           C  
ATOM   2139  O   SER A 310     152.844   5.621  -3.853  1.00 84.16           O  
ATOM   2140  CB  SER A 310     151.136   7.449  -1.678  1.00 83.65           C  
ATOM   2141  OG  SER A 310     152.140   8.047  -0.878  1.00 83.57           O  
ATOM   2142  N   LEU A 311     153.879   5.882  -1.868  1.00 84.71           N  
ATOM   2143  CA  LEU A 311     155.233   5.722  -2.411  1.00 85.33           C  
ATOM   2144  C   LEU A 311     155.432   4.351  -3.058  1.00 85.75           C  
ATOM   2145  O   LEU A 311     156.089   4.240  -4.097  1.00 85.75           O  
ATOM   2146  CB  LEU A 311     156.291   5.951  -1.326  1.00 85.32           C  
ATOM   2147  CG  LEU A 311     156.461   7.363  -0.754  1.00 85.33           C  
ATOM   2148  CD1 LEU A 311     157.316   7.322   0.504  1.00 85.34           C  
ATOM   2149  CD2 LEU A 311     157.052   8.327  -1.782  1.00 85.21           C  
ATOM   2150  N   ILE A 312     154.857   3.321  -2.433  1.00 86.31           N  
ATOM   2151  CA  ILE A 312     154.847   1.954  -2.965  1.00 86.83           C  
ATOM   2152  C   ILE A 312     154.133   1.900  -4.318  1.00 87.26           C  
ATOM   2153  O   ILE A 312     154.535   1.151  -5.210  1.00 87.33           O  
ATOM   2154  CB  ILE A 312     154.192   0.949  -1.961  1.00 86.75           C  
ATOM   2155  CG1 ILE A 312     154.993   0.860  -0.649  1.00 86.75           C  
ATOM   2156  CG2 ILE A 312     153.994  -0.437  -2.587  1.00 86.71           C  
ATOM   2157  CD1 ILE A 312     156.461   0.444  -0.789  1.00 86.75           C  
ATOM   2158  N   LEU A 313     153.084   2.708  -4.464  1.00 87.83           N  
ATOM   2159  CA  LEU A 313     152.346   2.811  -5.723  1.00 88.37           C  
ATOM   2160  C   LEU A 313     153.072   3.679  -6.754  1.00 88.74           C  
ATOM   2161  O   LEU A 313     152.586   3.865  -7.872  1.00 88.78           O  
ATOM   2162  CB  LEU A 313     150.922   3.326  -5.478  1.00 88.36           C  
ATOM   2163  CG  LEU A 313     149.958   2.412  -4.708  1.00 88.47           C  
ATOM   2164  CD1 LEU A 313     148.670   3.145  -4.375  1.00 88.43           C  
ATOM   2165  CD2 LEU A 313     149.658   1.116  -5.461  1.00 88.54           C  
ATOM   2166  N   GLY A 314     154.236   4.200  -6.372  1.00 89.22           N  
ATOM   2167  CA  GLY A 314     155.077   4.980  -7.271  1.00 89.87           C  
ATOM   2168  C   GLY A 314     154.637   6.422  -7.403  1.00 90.35           C  
ATOM   2169  O   GLY A 314     154.639   6.978  -8.502  1.00 90.39           O  
ATOM   2170  N   TYR A 315     154.255   7.024  -6.280  1.00 90.89           N  
ATOM   2171  CA  TYR A 315     153.883   8.435  -6.251  1.00 91.40           C  
ATOM   2172  C   TYR A 315     155.083   9.293  -5.883  1.00 91.78           C  
ATOM   2173  O   TYR A 315     155.800   8.999  -4.919  1.00 91.83           O  
ATOM   2174  CB  TYR A 315     152.724   8.685  -5.279  1.00 91.38           C  
ATOM   2175  CG  TYR A 315     151.366   8.316  -5.836  1.00 91.21           C  
ATOM   2176  CD1 TYR A 315     150.690   9.175  -6.700  1.00 91.04           C  
ATOM   2177  CD2 TYR A 315     150.757   7.109  -5.498  1.00 91.07           C  
ATOM   2178  CE1 TYR A 315     149.442   8.841  -7.213  1.00 90.90           C  
ATOM   2179  CE2 TYR A 315     149.512   6.765  -6.007  1.00 90.93           C  
ATOM   2180  CZ  TYR A 315     148.859   7.635  -6.862  1.00 90.94           C  
ATOM   2181  OH  TYR A 315     147.624   7.297  -7.367  1.00 90.82           O  
ATOM   2182  N   SER A 316     155.301  10.345  -6.671  1.00 92.21           N  
ATOM   2183  CA  SER A 316     156.392  11.285  -6.437  1.00 92.62           C  
ATOM   2184  C   SER A 316     156.207  11.974  -5.094  1.00 92.94           C  
ATOM   2185  O   SER A 316     155.080  12.293  -4.708  1.00 93.03           O  
ATOM   2186  CB  SER A 316     156.450  12.328  -7.555  1.00 92.60           C  
ATOM   2187  OG  SER A 316     155.277  13.123  -7.582  1.00 92.46           O  
ATOM   2188  N   TRP A 317     157.316  12.195  -4.388  1.00 93.20           N  
ATOM   2189  CA  TRP A 317     157.301  12.884  -3.094  1.00 93.41           C  
ATOM   2190  C   TRP A 317     156.597  14.237  -3.190  1.00 93.37           C  
ATOM   2191  O   TRP A 317     156.014  14.711  -2.211  1.00 93.44           O  
ATOM   2192  CB  TRP A 317     158.724  13.061  -2.555  1.00 93.50           C  
ATOM   2193  CG  TRP A 317     159.408  11.765  -2.216  1.00 93.93           C  
ATOM   2194  CD1 TRP A 317     159.920  10.853  -3.096  1.00 94.20           C  
ATOM   2195  CD2 TRP A 317     159.664  11.243  -0.904  1.00 94.26           C  
ATOM   2196  NE1 TRP A 317     160.472   9.795  -2.416  1.00 94.38           N  
ATOM   2197  CE2 TRP A 317     160.331  10.007  -1.070  1.00 94.41           C  
ATOM   2198  CE3 TRP A 317     159.395  11.697   0.395  1.00 94.45           C  
ATOM   2199  CZ2 TRP A 317     160.733   9.219   0.016  1.00 94.48           C  
ATOM   2200  CZ3 TRP A 317     159.795  10.911   1.476  1.00 94.53           C  
ATOM   2201  CH2 TRP A 317     160.456   9.686   1.276  1.00 94.46           C  
ATOM   2202  N   LEU A 318     156.653  14.839  -4.381  1.00 93.19           N  
ATOM   2203  CA  LEU A 318     155.933  16.075  -4.698  1.00 92.95           C  
ATOM   2204  C   LEU A 318     154.441  15.925  -4.406  1.00 92.61           C  
ATOM   2205  O   LEU A 318     153.816  16.830  -3.852  1.00 92.60           O  
ATOM   2206  CB  LEU A 318     156.128  16.454  -6.176  1.00 93.04           C  
ATOM   2207  CG  LEU A 318     157.455  16.186  -6.905  1.00 93.24           C  
ATOM   2208  CD1 LEU A 318     157.296  16.414  -8.404  1.00 93.21           C  
ATOM   2209  CD2 LEU A 318     158.606  17.022  -6.355  1.00 93.33           C  
ATOM   2210  N   GLU A 319     153.891  14.772  -4.783  1.00 92.06           N  
ATOM   2211  CA  GLU A 319     152.484  14.445  -4.565  1.00 91.44           C  
ATOM   2212  C   GLU A 319     152.263  13.809  -3.195  1.00 90.79           C  
ATOM   2213  O   GLU A 319     151.269  14.098  -2.528  1.00 90.77           O  
ATOM   2214  CB  GLU A 319     151.991  13.487  -5.651  1.00 91.56           C  
ATOM   2215  CG  GLU A 319     152.101  14.017  -7.073  1.00 91.81           C  
ATOM   2216  CD  GLU A 319     152.009  12.916  -8.115  1.00 92.20           C  
ATOM   2217  OE1 GLU A 319     152.677  11.870  -7.952  1.00 92.30           O  
ATOM   2218  OE2 GLU A 319     151.274  13.102  -9.106  1.00 92.52           O  
ATOM   2219  N   ALA A 320     153.193  12.942  -2.789  1.00 89.86           N  
ATOM   2220  CA  ALA A 320     153.100  12.207  -1.525  1.00 88.87           C  
ATOM   2221  C   ALA A 320     152.849  13.121  -0.326  1.00 88.09           C  
ATOM   2222  O   ALA A 320     152.185  12.726   0.635  1.00 88.02           O  
ATOM   2223  CB  ALA A 320     154.348  11.366  -1.305  1.00 88.92           C  
ATOM   2224  N   VAL A 321     153.375  14.343  -0.397  1.00 86.93           N  
ATOM   2225  CA  VAL A 321     153.151  15.347   0.644  1.00 85.72           C  
ATOM   2226  C   VAL A 321     151.794  16.041   0.503  1.00 84.71           C  
ATOM   2227  O   VAL A 321     151.153  16.352   1.506  1.00 84.59           O  
ATOM   2228  CB  VAL A 321     154.293  16.404   0.722  1.00 85.81           C  
ATOM   2229  CG1 VAL A 321     155.605  15.750   1.142  1.00 85.82           C  
ATOM   2230  CG2 VAL A 321     154.452  17.167  -0.595  1.00 85.81           C  
ATOM   2231  N   ILE A 322     151.366  16.277  -0.739  1.00 83.36           N  
ATOM   2232  CA  ILE A 322     150.075  16.919  -1.024  1.00 81.96           C  
ATOM   2233  C   ILE A 322     148.924  16.066  -0.502  1.00 80.76           C  
ATOM   2234  O   ILE A 322     147.954  16.594   0.049  1.00 80.67           O  
ATOM   2235  CB  ILE A 322     149.880  17.192  -2.548  1.00 82.16           C  
ATOM   2236  CG1 ILE A 322     150.951  18.156  -3.084  1.00 82.19           C  
ATOM   2237  CG2 ILE A 322     148.459  17.700  -2.859  1.00 82.13           C  
ATOM   2238  CD1 ILE A 322     150.756  19.618  -2.709  1.00 82.26           C  
ATOM   2239  N   PHE A 323     149.045  14.750  -0.674  1.00 79.15           N  
ATOM   2240  CA  PHE A 323     148.053  13.809  -0.162  1.00 77.59           C  
ATOM   2241  C   PHE A 323     148.043  13.828   1.359  1.00 76.17           C  
ATOM   2242  O   PHE A 323     146.978  13.797   1.973  1.00 76.04           O  
ATOM   2243  CB  PHE A 323     148.311  12.384  -0.666  1.00 77.75           C  
ATOM   2244  CG  PHE A 323     148.453  12.275  -2.160  1.00 78.22           C  
ATOM   2245  CD1 PHE A 323     147.681  13.062  -3.016  1.00 78.56           C  
ATOM   2246  CD2 PHE A 323     149.349  11.362  -2.715  1.00 78.62           C  
ATOM   2247  CE1 PHE A 323     147.820  12.958  -4.401  1.00 78.70           C  
ATOM   2248  CE2 PHE A 323     149.487  11.245  -4.098  1.00 78.67           C  
ATOM   2249  CZ  PHE A 323     148.719  12.043  -4.943  1.00 78.67           C  
ATOM   2250  N   LEU A 324     149.236  13.896   1.949  1.00 74.38           N  
ATOM   2251  CA  LEU A 324     149.406  13.936   3.401  1.00 72.51           C  
ATOM   2252  C   LEU A 324     148.719  15.155   4.020  1.00 71.09           C  
ATOM   2253  O   LEU A 324     148.005  15.019   5.014  1.00 70.89           O  
ATOM   2254  CB  LEU A 324     150.894  13.886   3.774  1.00 72.57           C  
ATOM   2255  CG  LEU A 324     151.339  13.432   5.174  1.00 72.67           C  
ATOM   2256  CD1 LEU A 324     151.326  14.568   6.185  1.00 72.78           C  
ATOM   2257  CD2 LEU A 324     150.531  12.249   5.689  1.00 72.66           C  
ATOM   2258  N   ILE A 325     148.923  16.330   3.422  1.00 69.21           N  
ATOM   2259  CA  ILE A 325     148.251  17.560   3.861  1.00 67.34           C  
ATOM   2260  C   ILE A 325     146.733  17.359   3.906  1.00 65.96           C  
ATOM   2261  O   ILE A 325     146.080  17.722   4.887  1.00 65.95           O  
ATOM   2262  CB  ILE A 325     148.595  18.771   2.954  1.00 67.43           C  
ATOM   2263  CG1 ILE A 325     150.095  19.066   2.996  1.00 67.31           C  
ATOM   2264  CG2 ILE A 325     147.804  20.014   3.379  1.00 67.07           C  
ATOM   2265  CD1 ILE A 325     150.600  19.866   1.808  1.00 67.68           C  
ATOM   2266  N   GLY A 326     146.187  16.767   2.847  1.00 64.10           N  
ATOM   2267  CA  GLY A 326     144.768  16.443   2.783  1.00 61.91           C  
ATOM   2268  C   GLY A 326     144.341  15.485   3.879  1.00 60.31           C  
ATOM   2269  O   GLY A 326     143.300  15.683   4.511  1.00 60.09           O  
ATOM   2270  N   ILE A 327     145.150  14.449   4.102  1.00 58.58           N  
ATOM   2271  CA  ILE A 327     144.900  13.487   5.176  1.00 56.97           C  
ATOM   2272  C   ILE A 327     144.819  14.198   6.534  1.00 55.62           C  
ATOM   2273  O   ILE A 327     143.922  13.915   7.328  1.00 55.37           O  
ATOM   2274  CB  ILE A 327     145.966  12.340   5.211  1.00 57.08           C  
ATOM   2275  CG1 ILE A 327     146.107  11.655   3.842  1.00 57.23           C  
ATOM   2276  CG2 ILE A 327     145.643  11.305   6.296  1.00 56.56           C  
ATOM   2277  CD1 ILE A 327     144.855  10.939   3.328  1.00 58.03           C  
ATOM   2278  N   ILE A 328     145.746  15.127   6.777  1.00 54.05           N  
ATOM   2279  CA  ILE A 328     145.771  15.914   8.010  1.00 52.69           C  
ATOM   2280  C   ILE A 328     144.447  16.645   8.201  1.00 51.64           C  
ATOM   2281  O   ILE A 328     143.797  16.508   9.236  1.00 51.45           O  
ATOM   2282  CB  ILE A 328     146.916  16.973   8.016  1.00 52.77           C  
ATOM   2283  CG1 ILE A 328     148.300  16.346   7.746  1.00 53.17           C  
ATOM   2284  CG2 ILE A 328     146.889  17.802   9.305  1.00 52.60           C  
ATOM   2285  CD1 ILE A 328     148.760  15.272   8.725  1.00 53.92           C  
ATOM   2286  N   VAL A 329     144.059  17.406   7.180  1.00 50.42           N  
ATOM   2287  CA  VAL A 329     142.864  18.240   7.215  1.00 49.29           C  
ATOM   2288  C   VAL A 329     141.600  17.397   7.399  1.00 48.57           C  
ATOM   2289  O   VAL A 329     140.681  17.790   8.123  1.00 48.20           O  
ATOM   2290  CB  VAL A 329     142.778  19.132   5.951  1.00 49.22           C  
ATOM   2291  CG1 VAL A 329     141.502  19.965   5.943  1.00 49.08           C  
ATOM   2292  CG2 VAL A 329     143.998  20.044   5.880  1.00 48.99           C  
ATOM   2293  N   ALA A 330     141.578  16.229   6.761  1.00 47.73           N  
ATOM   2294  CA  ALA A 330     140.456  15.301   6.869  1.00 47.20           C  
ATOM   2295  C   ALA A 330     140.290  14.724   8.285  1.00 46.92           C  
ATOM   2296  O   ALA A 330     139.169  14.693   8.819  1.00 46.64           O  
ATOM   2297  CB  ALA A 330     140.582  14.191   5.841  1.00 47.19           C  
ATOM   2298  N   ASN A 331     141.404  14.311   8.893  1.00 46.27           N  
ATOM   2299  CA  ASN A 331     141.394  13.658  10.200  1.00 46.02           C  
ATOM   2300  C   ASN A 331     141.179  14.580  11.396  1.00 45.61           C  
ATOM   2301  O   ASN A 331     140.490  14.215  12.352  1.00 45.58           O  
ATOM   2302  CB  ASN A 331     142.675  12.856  10.403  1.00 46.37           C  
ATOM   2303  CG  ASN A 331     142.633  11.523   9.707  1.00 47.02           C  
ATOM   2304  OD1 ASN A 331     142.232  10.519  10.295  1.00 48.49           O  
ATOM   2305  ND2 ASN A 331     143.027  11.502   8.442  1.00 47.69           N  
ATOM   2306  N   VAL A 332     141.781  15.763  11.345  1.00 45.04           N  
ATOM   2307  CA  VAL A 332     141.625  16.746  12.405  1.00 44.68           C  
ATOM   2308  C   VAL A 332     140.263  17.434  12.282  1.00 44.42           C  
ATOM   2309  O   VAL A 332     139.953  18.000  11.236  1.00 44.34           O  
ATOM   2310  CB  VAL A 332     142.764  17.795  12.389  1.00 44.65           C  
ATOM   2311  CG1 VAL A 332     142.472  18.929  13.363  1.00 44.61           C  
ATOM   2312  CG2 VAL A 332     144.098  17.141  12.733  1.00 44.69           C  
ATOM   2313  N   PRO A 333     139.436  17.366  13.342  1.00 44.17           N  
ATOM   2314  CA  PRO A 333     138.184  18.123  13.358  1.00 43.96           C  
ATOM   2315  C   PRO A 333     138.441  19.583  13.739  1.00 43.74           C  
ATOM   2316  O   PRO A 333     138.371  19.944  14.915  1.00 43.99           O  
ATOM   2317  CB  PRO A 333     137.339  17.390  14.405  1.00 44.09           C  
ATOM   2318  CG  PRO A 333     138.327  16.699  15.302  1.00 43.95           C  
ATOM   2319  CD  PRO A 333     139.637  16.582  14.577  1.00 43.99           C  
ATOM   2320  N   GLU A 334     138.724  20.406  12.732  1.00 43.38           N  
ATOM   2321  CA  GLU A 334     139.216  21.777  12.925  1.00 42.91           C  
ATOM   2322  C   GLU A 334     138.358  22.660  13.821  1.00 42.60           C  
ATOM   2323  O   GLU A 334     138.873  23.555  14.488  1.00 42.94           O  
ATOM   2324  CB  GLU A 334     139.410  22.477  11.577  1.00 42.75           C  
ATOM   2325  CG  GLU A 334     140.578  21.961  10.754  1.00 42.98           C  
ATOM   2326  CD  GLU A 334     140.237  20.736   9.924  1.00 43.15           C  
ATOM   2327  OE1 GLU A 334     139.038  20.450   9.701  1.00 43.29           O  
ATOM   2328  OE2 GLU A 334     141.179  20.051   9.481  1.00 44.18           O  
ATOM   2329  N   GLY A 335     137.053  22.422  13.825  1.00 42.14           N  
ATOM   2330  CA  GLY A 335     136.135  23.285  14.554  1.00 41.66           C  
ATOM   2331  C   GLY A 335     135.648  22.733  15.879  1.00 41.17           C  
ATOM   2332  O   GLY A 335     134.815  23.352  16.538  1.00 41.44           O  
ATOM   2333  N   LEU A 336     136.179  21.585  16.285  1.00 40.54           N  
ATOM   2334  CA  LEU A 336     135.669  20.894  17.461  1.00 40.06           C  
ATOM   2335  C   LEU A 336     136.030  21.554  18.797  1.00 39.77           C  
ATOM   2336  O   LEU A 336     135.152  21.781  19.632  1.00 39.83           O  
ATOM   2337  CB  LEU A 336     136.085  19.421  17.447  1.00 40.15           C  
ATOM   2338  CG  LEU A 336     135.585  18.493  18.567  1.00 40.35           C  
ATOM   2339  CD1 LEU A 336     134.081  18.640  18.844  1.00 39.14           C  
ATOM   2340  CD2 LEU A 336     135.931  17.048  18.215  1.00 39.96           C  
ATOM   2341  N   LEU A 337     137.304  21.867  19.005  1.00 39.07           N  
ATOM   2342  CA  LEU A 337     137.711  22.468  20.274  1.00 38.88           C  
ATOM   2343  C   LEU A 337     136.986  23.785  20.556  1.00 38.78           C  
ATOM   2344  O   LEU A 337     136.606  24.060  21.705  1.00 38.42           O  
ATOM   2345  CB  LEU A 337     139.234  22.627  20.366  1.00 38.69           C  
ATOM   2346  CG  LEU A 337     140.072  21.334  20.385  1.00 38.27           C  
ATOM   2347  CD1 LEU A 337     141.540  21.650  20.641  1.00 37.13           C  
ATOM   2348  CD2 LEU A 337     139.565  20.323  21.413  1.00 37.07           C  
ATOM   2349  N   ALA A 338     136.772  24.571  19.502  1.00 38.81           N  
ATOM   2350  CA  ALA A 338     136.044  25.837  19.604  1.00 39.05           C  
ATOM   2351  C   ALA A 338     134.554  25.619  19.890  1.00 39.31           C  
ATOM   2352  O   ALA A 338     133.926  26.422  20.585  1.00 39.48           O  
ATOM   2353  CB  ALA A 338     136.227  26.656  18.344  1.00 39.16           C  
ATOM   2354  N   THR A 339     133.997  24.538  19.350  1.00 39.20           N  
ATOM   2355  CA  THR A 339     132.620  24.161  19.632  1.00 39.25           C  
ATOM   2356  C   THR A 339     132.442  23.935  21.131  1.00 39.38           C  
ATOM   2357  O   THR A 339     131.509  24.472  21.755  1.00 39.55           O  
ATOM   2358  CB  THR A 339     132.217  22.870  18.861  1.00 39.35           C  
ATOM   2359  OG1 THR A 339     132.406  23.063  17.452  1.00 38.78           O  
ATOM   2360  CG2 THR A 339     130.763  22.492  19.130  1.00 39.07           C  
ATOM   2361  N   VAL A 340     133.347  23.135  21.695  1.00 39.29           N  
ATOM   2362  CA  VAL A 340     133.330  22.777  23.113  1.00 39.06           C  
ATOM   2363  C   VAL A 340     133.289  24.038  23.970  1.00 39.05           C  
ATOM   2364  O   VAL A 340     132.412  24.186  24.832  1.00 39.08           O  
ATOM   2365  CB  VAL A 340     134.541  21.878  23.471  1.00 39.18           C  
ATOM   2366  CG1 VAL A 340     134.682  21.701  24.982  1.00 38.94           C  
ATOM   2367  CG2 VAL A 340     134.418  20.523  22.769  1.00 38.44           C  
ATOM   2368  N   THR A 341     134.212  24.953  23.684  1.00 38.88           N  
ATOM   2369  CA  THR A 341     134.309  26.248  24.357  1.00 38.91           C  
ATOM   2370  C   THR A 341     132.994  27.039  24.295  1.00 39.35           C  
ATOM   2371  O   THR A 341     132.551  27.585  25.307  1.00 39.37           O  
ATOM   2372  CB  THR A 341     135.454  27.101  23.748  1.00 38.74           C  
ATOM   2373  OG1 THR A 341     136.698  26.402  23.873  1.00 38.38           O  
ATOM   2374  CG2 THR A 341     135.566  28.452  24.443  1.00 38.44           C  
ATOM   2375  N   VAL A 342     132.385  27.098  23.110  1.00 39.66           N  
ATOM   2376  CA  VAL A 342     131.124  27.819  22.918  1.00 40.27           C  
ATOM   2377  C   VAL A 342     129.975  27.154  23.682  1.00 40.59           C  
ATOM   2378  O   VAL A 342     129.166  27.841  24.302  1.00 40.70           O  
ATOM   2379  CB  VAL A 342     130.767  27.990  21.411  1.00 40.21           C  
ATOM   2380  CG1 VAL A 342     129.434  28.709  21.246  1.00 40.50           C  
ATOM   2381  CG2 VAL A 342     131.848  28.774  20.694  1.00 40.14           C  
ATOM   2382  N   CYS A 343     129.920  25.823  23.650  1.00 41.13           N  
ATOM   2383  CA  CYS A 343     128.908  25.079  24.400  1.00 41.68           C  
ATOM   2384  C   CYS A 343     129.044  25.313  25.905  1.00 42.24           C  
ATOM   2385  O   CYS A 343     128.042  25.512  26.609  1.00 42.62           O  
ATOM   2386  CB  CYS A 343     128.984  23.590  24.082  1.00 41.57           C  
ATOM   2387  SG  CYS A 343     128.559  23.197  22.375  1.00 41.99           S  
ATOM   2388  N   LEU A 344     130.283  25.302  26.393  1.00 42.44           N  
ATOM   2389  CA  LEU A 344     130.573  25.672  27.775  1.00 42.60           C  
ATOM   2390  C   LEU A 344     130.105  27.096  28.088  1.00 42.81           C  
ATOM   2391  O   LEU A 344     129.347  27.307  29.044  1.00 42.90           O  
ATOM   2392  CB  LEU A 344     132.066  25.530  28.056  1.00 42.50           C  
ATOM   2393  CG  LEU A 344     132.642  24.291  28.753  1.00 42.69           C  
ATOM   2394  CD1 LEU A 344     131.810  23.020  28.589  1.00 41.75           C  
ATOM   2395  CD2 LEU A 344     134.082  24.073  28.283  1.00 42.25           C  
ATOM   2396  N   THR A 345     130.541  28.058  27.270  1.00 42.90           N  
ATOM   2397  CA  THR A 345     130.156  29.467  27.427  1.00 43.00           C  
ATOM   2398  C   THR A 345     128.641  29.655  27.514  1.00 43.07           C  
ATOM   2399  O   THR A 345     128.157  30.389  28.378  1.00 42.82           O  
ATOM   2400  CB  THR A 345     130.710  30.347  26.286  1.00 42.91           C  
ATOM   2401  OG1 THR A 345     132.139  30.300  26.293  1.00 43.93           O  
ATOM   2402  CG2 THR A 345     130.287  31.793  26.462  1.00 43.43           C  
ATOM   2403  N   LEU A 346     127.907  28.989  26.622  1.00 43.23           N  
ATOM   2404  CA  LEU A 346     126.458  29.132  26.566  1.00 43.65           C  
ATOM   2405  C   LEU A 346     125.800  28.550  27.804  1.00 43.58           C  
ATOM   2406  O   LEU A 346     124.804  29.082  28.282  1.00 44.12           O  
ATOM   2407  CB  LEU A 346     125.876  28.517  25.281  1.00 44.01           C  
ATOM   2408  CG  LEU A 346     126.210  29.213  23.946  1.00 44.58           C  
ATOM   2409  CD1 LEU A 346     125.703  28.395  22.769  1.00 44.91           C  
ATOM   2410  CD2 LEU A 346     125.676  30.651  23.870  1.00 44.64           C  
ATOM   2411  N   THR A 347     126.371  27.475  28.334  1.00 43.55           N  
ATOM   2412  CA  THR A 347     125.888  26.884  29.574  1.00 43.41           C  
ATOM   2413  C   THR A 347     126.159  27.817  30.761  1.00 43.65           C  
ATOM   2414  O   THR A 347     125.314  27.949  31.656  1.00 43.81           O  
ATOM   2415  CB  THR A 347     126.516  25.491  29.820  1.00 43.54           C  
ATOM   2416  OG1 THR A 347     126.449  24.722  28.613  1.00 43.59           O  
ATOM   2417  CG2 THR A 347     125.790  24.746  30.940  1.00 42.22           C  
ATOM   2418  N   ALA A 348     127.325  28.464  30.761  1.00 43.64           N  
ATOM   2419  CA  ALA A 348     127.665  29.460  31.788  1.00 44.10           C  
ATOM   2420  C   ALA A 348     126.760  30.699  31.747  1.00 44.33           C  
ATOM   2421  O   ALA A 348     126.495  31.311  32.781  1.00 43.88           O  
ATOM   2422  CB  ALA A 348     129.137  29.869  31.679  1.00 43.75           C  
ATOM   2423  N   LYS A 349     126.291  31.062  30.553  1.00 45.32           N  
ATOM   2424  CA  LYS A 349     125.384  32.211  30.393  1.00 46.38           C  
ATOM   2425  C   LYS A 349     124.019  31.964  31.045  1.00 46.67           C  
ATOM   2426  O   LYS A 349     123.445  32.863  31.659  1.00 46.61           O  
ATOM   2427  CB  LYS A 349     125.214  32.596  28.915  1.00 46.46           C  
ATOM   2428  CG  LYS A 349     126.496  33.077  28.198  1.00 47.54           C  
ATOM   2429  CD  LYS A 349     127.288  34.140  28.987  1.00 48.87           C  
ATOM   2430  CE  LYS A 349     126.672  35.528  28.862  1.00 49.57           C  
ATOM   2431  NZ  LYS A 349     127.165  36.436  29.935  1.00 50.58           N  
ATOM   2432  N   ARG A 350     123.526  30.735  30.924  1.00 47.30           N  
ATOM   2433  CA  ARG A 350     122.257  30.329  31.525  1.00 48.22           C  
ATOM   2434  C   ARG A 350     122.322  30.385  33.058  1.00 48.55           C  
ATOM   2435  O   ARG A 350     121.356  30.783  33.717  1.00 48.57           O  
ATOM   2436  CB  ARG A 350     121.910  28.916  31.058  1.00 48.24           C  
ATOM   2437  CG  ARG A 350     120.440  28.536  31.112  1.00 49.42           C  
ATOM   2438  CD  ARG A 350     120.259  27.044  30.780  1.00 51.84           C  
ATOM   2439  NE  ARG A 350     121.041  26.632  29.609  1.00 53.33           N  
ATOM   2440  CZ  ARG A 350     121.405  25.379  29.338  1.00 54.92           C  
ATOM   2441  NH1 ARG A 350     121.061  24.385  30.146  1.00 54.54           N  
ATOM   2442  NH2 ARG A 350     122.124  25.115  28.250  1.00 56.26           N  
ATOM   2443  N   MET A 351     123.470  29.986  33.607  1.00 48.97           N  
ATOM   2444  CA  MET A 351     123.713  29.983  35.051  1.00 49.44           C  
ATOM   2445  C   MET A 351     123.946  31.388  35.605  1.00 49.30           C  
ATOM   2446  O   MET A 351     123.584  31.678  36.744  1.00 49.15           O  
ATOM   2447  CB  MET A 351     124.896  29.076  35.391  1.00 49.64           C  
ATOM   2448  CG  MET A 351     124.724  27.649  34.893  1.00 51.50           C  
ATOM   2449  SD  MET A 351     125.848  26.499  35.695  1.00 55.61           S  
ATOM   2450  CE  MET A 351     127.312  26.683  34.684  1.00 54.58           C  
ATOM   2451  N   ALA A 352     124.551  32.258  34.800  1.00 49.32           N  
ATOM   2452  CA  ALA A 352     124.644  33.682  35.142  1.00 49.56           C  
ATOM   2453  C   ALA A 352     123.248  34.271  35.358  1.00 49.68           C  
ATOM   2454  O   ALA A 352     123.066  35.169  36.187  1.00 49.59           O  
ATOM   2455  CB  ALA A 352     125.391  34.461  34.061  1.00 49.16           C  
ATOM   2456  N   ARG A 353     122.271  33.733  34.625  1.00 49.95           N  
ATOM   2457  CA  ARG A 353     120.876  34.181  34.686  1.00 50.45           C  
ATOM   2458  C   ARG A 353     120.104  33.574  35.864  1.00 50.51           C  
ATOM   2459  O   ARG A 353     118.911  33.839  36.036  1.00 50.80           O  
ATOM   2460  CB  ARG A 353     120.152  33.908  33.351  1.00 50.78           C  
ATOM   2461  CG  ARG A 353     120.713  34.694  32.158  1.00 51.95           C  
ATOM   2462  CD  ARG A 353     119.793  34.658  30.933  1.00 54.73           C  
ATOM   2463  NE  ARG A 353     119.925  33.436  30.136  1.00 56.56           N  
ATOM   2464  CZ  ARG A 353     119.070  32.415  30.162  1.00 57.76           C  
ATOM   2465  NH1 ARG A 353     118.001  32.449  30.952  1.00 58.08           N  
ATOM   2466  NH2 ARG A 353     119.286  31.352  29.395  1.00 57.95           N  
ATOM   2467  N   LYS A 354     120.782  32.763  36.672  1.00 50.45           N  
ATOM   2468  CA  LYS A 354     120.203  32.261  37.916  1.00 50.22           C  
ATOM   2469  C   LYS A 354     121.050  32.694  39.108  1.00 49.51           C  
ATOM   2470  O   LYS A 354     121.032  32.055  40.168  1.00 49.54           O  
ATOM   2471  CB  LYS A 354     120.032  30.738  37.878  1.00 50.64           C  
ATOM   2472  CG  LYS A 354     121.336  29.961  37.733  1.00 52.29           C  
ATOM   2473  CD  LYS A 354     121.191  28.507  38.123  1.00 54.03           C  
ATOM   2474  CE  LYS A 354     121.365  28.313  39.624  1.00 55.66           C  
ATOM   2475  NZ  LYS A 354     120.164  28.671  40.449  1.00 55.59           N  
ATOM   2476  N   ASN A 355     121.785  33.790  38.920  1.00 48.65           N  
ATOM   2477  CA  ASN A 355     122.612  34.396  39.970  1.00 48.04           C  
ATOM   2478  C   ASN A 355     123.829  33.553  40.349  1.00 47.32           C  
ATOM   2479  O   ASN A 355     124.342  33.647  41.461  1.00 47.33           O  
ATOM   2480  CB  ASN A 355     121.770  34.724  41.212  1.00 48.10           C  
ATOM   2481  CG  ASN A 355     120.643  35.700  40.913  1.00 48.28           C  
ATOM   2482  OD1 ASN A 355     120.835  36.685  40.202  1.00 47.26           O  
ATOM   2483  ND2 ASN A 355     119.459  35.430  41.460  1.00 48.44           N  
ATOM   2484  N   CYS A 356     124.286  32.742  39.403  1.00 46.51           N  
ATOM   2485  CA  CYS A 356     125.415  31.855  39.617  1.00 45.82           C  
ATOM   2486  C   CYS A 356     126.549  32.212  38.652  1.00 45.25           C  
ATOM   2487  O   CYS A 356     126.529  31.824  37.486  1.00 45.34           O  
ATOM   2488  CB  CYS A 356     124.966  30.411  39.428  1.00 45.69           C  
ATOM   2489  SG  CYS A 356     126.254  29.213  39.680  1.00 46.40           S  
ATOM   2490  N   LEU A 357     127.526  32.967  39.145  1.00 44.56           N  
ATOM   2491  CA  LEU A 357     128.627  33.445  38.320  1.00 43.82           C  
ATOM   2492  C   LEU A 357     129.740  32.411  38.214  1.00 43.36           C  
ATOM   2493  O   LEU A 357     130.203  31.878  39.215  1.00 43.37           O  
ATOM   2494  CB  LEU A 357     129.168  34.769  38.871  1.00 44.00           C  
ATOM   2495  CG  LEU A 357     130.313  35.505  38.156  1.00 44.52           C  
ATOM   2496  CD1 LEU A 357     130.019  35.747  36.681  1.00 45.43           C  
ATOM   2497  CD2 LEU A 357     130.596  36.826  38.855  1.00 44.63           C  
ATOM   2498  N   VAL A 358     130.164  32.139  36.987  1.00 42.85           N  
ATOM   2499  CA  VAL A 358     131.249  31.201  36.729  1.00 42.41           C  
ATOM   2500  C   VAL A 358     132.499  31.979  36.325  1.00 42.26           C  
ATOM   2501  O   VAL A 358     132.492  32.689  35.322  1.00 42.36           O  
ATOM   2502  CB  VAL A 358     130.850  30.171  35.637  1.00 42.35           C  
ATOM   2503  CG1 VAL A 358     132.027  29.306  35.249  1.00 42.24           C  
ATOM   2504  CG2 VAL A 358     129.708  29.296  36.124  1.00 41.90           C  
ATOM   2505  N   LYS A 359     133.559  31.860  37.117  1.00 42.09           N  
ATOM   2506  CA  LYS A 359     134.810  32.558  36.825  1.00 42.27           C  
ATOM   2507  C   LYS A 359     135.688  31.776  35.848  1.00 42.23           C  
ATOM   2508  O   LYS A 359     136.479  32.361  35.114  1.00 42.38           O  
ATOM   2509  CB  LYS A 359     135.596  32.845  38.108  1.00 42.33           C  
ATOM   2510  CG  LYS A 359     134.818  33.607  39.187  1.00 42.89           C  
ATOM   2511  CD  LYS A 359     135.741  34.376  40.132  1.00 43.87           C  
ATOM   2512  CE  LYS A 359     136.874  33.512  40.669  1.00 45.44           C  
ATOM   2513  NZ  LYS A 359     137.851  34.265  41.511  1.00 46.44           N  
ATOM   2514  N   ASN A 360     135.547  30.456  35.860  1.00 42.17           N  
ATOM   2515  CA  ASN A 360     136.355  29.567  35.041  1.00 42.26           C  
ATOM   2516  C   ASN A 360     135.445  28.654  34.250  1.00 42.01           C  
ATOM   2517  O   ASN A 360     134.706  27.855  34.825  1.00 42.00           O  
ATOM   2518  CB  ASN A 360     137.301  28.740  35.917  1.00 42.32           C  
ATOM   2519  CG  ASN A 360     138.331  29.599  36.631  1.00 43.35           C  
ATOM   2520  OD1 ASN A 360     138.831  30.580  36.075  1.00 44.60           O  
ATOM   2521  ND2 ASN A 360     138.649  29.239  37.870  1.00 43.36           N  
ATOM   2522  N   LEU A 361     135.513  28.772  32.929  1.00 41.63           N  
ATOM   2523  CA  LEU A 361     134.569  28.107  32.045  1.00 41.42           C  
ATOM   2524  C   LEU A 361     134.440  26.599  32.282  1.00 41.26           C  
ATOM   2525  O   LEU A 361     133.369  26.032  32.100  1.00 41.05           O  
ATOM   2526  CB  LEU A 361     134.915  28.403  30.586  1.00 41.33           C  
ATOM   2527  CG  LEU A 361     133.771  28.288  29.578  1.00 41.30           C  
ATOM   2528  CD1 LEU A 361     132.571  29.126  29.999  1.00 41.04           C  
ATOM   2529  CD2 LEU A 361     134.249  28.677  28.189  1.00 41.43           C  
ATOM   2530  N   GLU A 362     135.530  25.961  32.697  1.00 41.11           N  
ATOM   2531  CA  GLU A 362     135.543  24.515  32.908  1.00 40.95           C  
ATOM   2532  C   GLU A 362     134.747  24.091  34.144  1.00 40.90           C  
ATOM   2533  O   GLU A 362     134.175  22.998  34.184  1.00 40.42           O  
ATOM   2534  CB  GLU A 362     136.978  24.004  32.973  1.00 40.83           C  
ATOM   2535  CG  GLU A 362     137.705  24.126  31.638  1.00 41.46           C  
ATOM   2536  CD  GLU A 362     139.156  23.687  31.693  1.00 43.09           C  
ATOM   2537  OE1 GLU A 362     139.712  23.386  30.613  1.00 44.03           O  
ATOM   2538  OE2 GLU A 362     139.745  23.647  32.800  1.00 43.43           O  
ATOM   2539  N   ALA A 363     134.697  24.977  35.136  1.00 41.16           N  
ATOM   2540  CA  ALA A 363     133.952  24.746  36.372  1.00 41.36           C  
ATOM   2541  C   ALA A 363     132.451  24.570  36.113  1.00 41.51           C  
ATOM   2542  O   ALA A 363     131.698  24.161  37.000  1.00 41.55           O  
ATOM   2543  CB  ALA A 363     134.204  25.873  37.348  1.00 41.19           C  
ATOM   2544  N   VAL A 364     132.038  24.875  34.882  1.00 41.58           N  
ATOM   2545  CA  VAL A 364     130.676  24.648  34.404  1.00 41.45           C  
ATOM   2546  C   VAL A 364     130.318  23.161  34.430  1.00 41.14           C  
ATOM   2547  O   VAL A 364     129.155  22.809  34.590  1.00 41.37           O  
ATOM   2548  CB  VAL A 364     130.493  25.224  32.964  1.00 41.65           C  
ATOM   2549  CG1 VAL A 364     129.299  24.608  32.240  1.00 42.33           C  
ATOM   2550  CG2 VAL A 364     130.359  26.729  33.006  1.00 41.58           C  
ATOM   2551  N   GLU A 365     131.324  22.300  34.292  1.00 40.72           N  
ATOM   2552  CA  GLU A 365     131.115  20.856  34.203  1.00 40.40           C  
ATOM   2553  C   GLU A 365     131.479  20.096  35.488  1.00 39.78           C  
ATOM   2554  O   GLU A 365     130.857  19.072  35.795  1.00 39.66           O  
ATOM   2555  CB  GLU A 365     131.895  20.288  33.009  1.00 40.44           C  
ATOM   2556  CG  GLU A 365     131.624  18.809  32.688  1.00 42.09           C  
ATOM   2557  CD  GLU A 365     132.353  17.834  33.618  1.00 44.33           C  
ATOM   2558  OE1 GLU A 365     133.493  18.130  34.044  1.00 45.49           O  
ATOM   2559  OE2 GLU A 365     131.778  16.765  33.922  1.00 44.90           O  
ATOM   2560  N   THR A 366     132.487  20.582  36.220  1.00 38.98           N  
ATOM   2561  CA  THR A 366     132.994  19.895  37.418  1.00 38.14           C  
ATOM   2562  C   THR A 366     131.881  19.576  38.418  1.00 37.48           C  
ATOM   2563  O   THR A 366     131.844  18.489  39.003  1.00 37.13           O  
ATOM   2564  CB  THR A 366     134.090  20.702  38.139  1.00 38.24           C  
ATOM   2565  OG1 THR A 366     134.951  21.334  37.184  1.00 38.64           O  
ATOM   2566  CG2 THR A 366     134.918  19.785  39.022  1.00 38.18           C  
ATOM   2567  N   LEU A 367     130.966  20.523  38.595  1.00 36.69           N  
ATOM   2568  CA  LEU A 367     129.860  20.339  39.517  1.00 36.11           C  
ATOM   2569  C   LEU A 367     129.009  19.129  39.155  1.00 35.89           C  
ATOM   2570  O   LEU A 367     128.502  18.439  40.043  1.00 36.43           O  
ATOM   2571  CB  LEU A 367     129.014  21.609  39.616  1.00 36.22           C  
ATOM   2572  CG  LEU A 367     128.255  21.817  40.935  1.00 36.00           C  
ATOM   2573  CD1 LEU A 367     129.073  21.357  42.149  1.00 35.82           C  
ATOM   2574  CD2 LEU A 367     127.854  23.269  41.081  1.00 34.86           C  
ATOM   2575  N   GLY A 368     128.881  18.853  37.858  1.00 35.15           N  
ATOM   2576  CA  GLY A 368     128.187  17.658  37.384  1.00 34.22           C  
ATOM   2577  C   GLY A 368     128.919  16.354  37.668  1.00 33.65           C  
ATOM   2578  O   GLY A 368     128.304  15.299  37.758  1.00 33.39           O  
ATOM   2579  N   SER A 369     130.238  16.426  37.799  1.00 33.25           N  
ATOM   2580  CA  SER A 369     131.050  15.241  38.051  1.00 33.13           C  
ATOM   2581  C   SER A 369     131.377  15.057  39.531  1.00 32.57           C  
ATOM   2582  O   SER A 369     132.100  14.140  39.904  1.00 32.76           O  
ATOM   2583  CB  SER A 369     132.339  15.310  37.230  1.00 33.22           C  
ATOM   2584  OG  SER A 369     132.045  15.224  35.850  1.00 34.29           O  
ATOM   2585  N   THR A 370     130.827  15.933  40.365  1.00 32.04           N  
ATOM   2586  CA  THR A 370     131.128  15.961  41.784  1.00 31.32           C  
ATOM   2587  C   THR A 370     130.510  14.786  42.528  1.00 30.85           C  
ATOM   2588  O   THR A 370     129.313  14.536  42.421  1.00 30.87           O  
ATOM   2589  CB  THR A 370     130.697  17.318  42.406  1.00 31.33           C  
ATOM   2590  OG1 THR A 370     131.564  18.342  41.916  1.00 31.62           O  
ATOM   2591  CG2 THR A 370     130.782  17.300  43.925  1.00 30.23           C  
ATOM   2592  N   SER A 371     131.342  14.081  43.292  1.00 30.17           N  
ATOM   2593  CA  SER A 371     130.879  12.959  44.106  1.00 29.83           C  
ATOM   2594  C   SER A 371     130.867  13.281  45.606  1.00 29.15           C  
ATOM   2595  O   SER A 371     130.208  12.603  46.388  1.00 29.03           O  
ATOM   2596  CB  SER A 371     131.719  11.711  43.824  1.00 29.82           C  
ATOM   2597  OG  SER A 371     133.065  11.915  44.221  1.00 30.87           O  
ATOM   2598  N   THR A 372     131.585  14.326  46.001  1.00 28.78           N  
ATOM   2599  CA  THR A 372     131.656  14.727  47.404  1.00 28.03           C  
ATOM   2600  C   THR A 372     131.635  16.255  47.555  1.00 28.27           C  
ATOM   2601  O   THR A 372     132.424  16.973  46.922  1.00 27.60           O  
ATOM   2602  CB  THR A 372     132.921  14.140  48.089  1.00 27.99           C  
ATOM   2603  OG1 THR A 372     132.784  12.717  48.226  1.00 27.69           O  
ATOM   2604  CG2 THR A 372     133.137  14.752  49.471  1.00 27.31           C  
ATOM   2605  N   ILE A 373     130.725  16.744  48.396  1.00 28.31           N  
ATOM   2606  CA  ILE A 373     130.728  18.147  48.795  1.00 28.46           C  
ATOM   2607  C   ILE A 373     131.246  18.338  50.225  1.00 28.52           C  
ATOM   2608  O   ILE A 373     130.684  17.787  51.167  1.00 28.74           O  
ATOM   2609  CB  ILE A 373     129.335  18.802  48.680  1.00 28.27           C  
ATOM   2610  CG1 ILE A 373     128.864  18.807  47.226  1.00 28.63           C  
ATOM   2611  CG2 ILE A 373     129.390  20.246  49.194  1.00 28.43           C  
ATOM   2612  CD1 ILE A 373     127.385  19.100  47.055  1.00 29.08           C  
ATOM   2613  N   CYS A 374     132.317  19.124  50.365  1.00 28.48           N  
ATOM   2614  CA  CYS A 374     132.787  19.604  51.665  1.00 28.15           C  
ATOM   2615  C   CYS A 374     132.272  21.028  51.893  1.00 27.95           C  
ATOM   2616  O   CYS A 374     132.671  21.968  51.196  1.00 27.56           O  
ATOM   2617  CB  CYS A 374     134.316  19.552  51.738  1.00 28.12           C  
ATOM   2618  SG  CYS A 374     134.996  17.861  51.785  1.00 29.23           S  
ATOM   2619  N   SER A 375     131.371  21.178  52.861  1.00 27.79           N  
ATOM   2620  CA  SER A 375     130.721  22.463  53.102  1.00 27.78           C  
ATOM   2621  C   SER A 375     131.018  23.094  54.452  1.00 27.43           C  
ATOM   2622  O   SER A 375     130.890  22.456  55.503  1.00 27.62           O  
ATOM   2623  CB  SER A 375     129.208  22.349  52.960  1.00 28.15           C  
ATOM   2624  OG  SER A 375     128.623  23.645  53.051  1.00 29.49           O  
ATOM   2625  N   ASP A 376     131.401  24.363  54.403  1.00 26.88           N  
ATOM   2626  CA  ASP A 376     131.442  25.218  55.572  1.00 26.34           C  
ATOM   2627  C   ASP A 376     130.009  25.300  56.108  1.00 26.13           C  
ATOM   2628  O   ASP A 376     129.053  25.007  55.376  1.00 26.17           O  
ATOM   2629  CB  ASP A 376     131.966  26.594  55.149  1.00 26.16           C  
ATOM   2630  CG  ASP A 376     131.919  27.621  56.267  1.00 26.45           C  
ATOM   2631  OD1 ASP A 376     131.343  28.709  56.027  1.00 25.77           O  
ATOM   2632  OD2 ASP A 376     132.450  27.365  57.376  1.00 25.33           O  
ATOM   2633  N   LYS A 377     129.851  25.673  57.374  1.00 25.70           N  
ATOM   2634  CA  LYS A 377     128.513  25.862  57.942  1.00 25.26           C  
ATOM   2635  C   LYS A 377     128.088  27.338  57.960  1.00 25.19           C  
ATOM   2636  O   LYS A 377     127.113  27.712  57.304  1.00 25.20           O  
ATOM   2637  CB  LYS A 377     128.428  25.257  59.349  1.00 25.12           C  
ATOM   2638  CG  LYS A 377     127.150  25.627  60.108  1.00 24.69           C  
ATOM   2639  CD  LYS A 377     127.127  25.060  61.512  1.00 25.10           C  
ATOM   2640  CE  LYS A 377     127.884  25.933  62.503  1.00 26.44           C  
ATOM   2641  NZ  LYS A 377     127.265  27.286  62.669  1.00 28.36           N  
ATOM   2642  N   THR A 378     128.821  28.162  58.707  1.00 25.03           N  
ATOM   2643  CA  THR A 378     128.409  29.539  59.000  1.00 25.29           C  
ATOM   2644  C   THR A 378     128.491  30.477  57.791  1.00 25.56           C  
ATOM   2645  O   THR A 378     129.578  30.750  57.277  1.00 25.25           O  
ATOM   2646  CB  THR A 378     129.200  30.101  60.201  1.00 25.37           C  
ATOM   2647  OG1 THR A 378     128.940  29.276  61.338  1.00 25.68           O  
ATOM   2648  CG2 THR A 378     128.804  31.558  60.527  1.00 23.43           C  
ATOM   2649  N   GLY A 379     127.334  30.957  57.343  1.00 25.90           N  
ATOM   2650  CA  GLY A 379     127.264  31.848  56.173  1.00 26.66           C  
ATOM   2651  C   GLY A 379     127.144  31.099  54.857  1.00 27.19           C  
ATOM   2652  O   GLY A 379     126.999  31.715  53.784  1.00 27.27           O  
ATOM   2653  N   THR A 380     127.208  29.769  54.946  1.00 26.99           N  
ATOM   2654  CA  THR A 380     127.060  28.895  53.796  1.00 27.20           C  
ATOM   2655  C   THR A 380     125.770  28.074  53.942  1.00 27.34           C  
ATOM   2656  O   THR A 380     124.770  28.374  53.296  1.00 27.51           O  
ATOM   2657  CB  THR A 380     128.326  28.031  53.624  1.00 27.36           C  
ATOM   2658  OG1 THR A 380     129.473  28.896  53.609  1.00 27.01           O  
ATOM   2659  CG2 THR A 380     128.279  27.221  52.323  1.00 27.52           C  
ATOM   2660  N   LEU A 381     125.789  27.059  54.803  1.00 27.48           N  
ATOM   2661  CA  LEU A 381     124.580  26.318  55.146  1.00 27.35           C  
ATOM   2662  C   LEU A 381     123.652  27.194  55.989  1.00 27.57           C  
ATOM   2663  O   LEU A 381     122.414  27.119  55.861  1.00 27.00           O  
ATOM   2664  CB  LEU A 381     124.932  25.024  55.895  1.00 27.24           C  
ATOM   2665  CG  LEU A 381     125.763  23.949  55.164  1.00 27.50           C  
ATOM   2666  CD1 LEU A 381     126.195  22.839  56.123  1.00 27.09           C  
ATOM   2667  CD2 LEU A 381     125.047  23.344  53.954  1.00 26.17           C  
ATOM   2668  N   THR A 382     124.254  28.039  56.832  1.00 27.48           N  
ATOM   2669  CA  THR A 382     123.485  28.902  57.723  1.00 27.79           C  
ATOM   2670  C   THR A 382     123.444  30.360  57.267  1.00 27.72           C  
ATOM   2671  O   THR A 382     124.288  30.812  56.487  1.00 27.32           O  
ATOM   2672  CB  THR A 382     123.993  28.837  59.181  1.00 28.01           C  
ATOM   2673  OG1 THR A 382     125.272  29.481  59.286  1.00 29.92           O  
ATOM   2674  CG2 THR A 382     124.085  27.399  59.668  1.00 27.95           C  
ATOM   2675  N   GLN A 383     122.458  31.090  57.783  1.00 27.99           N  
ATOM   2676  CA  GLN A 383     122.249  32.501  57.441  1.00 28.35           C  
ATOM   2677  C   GLN A 383     123.313  33.416  58.051  1.00 28.37           C  
ATOM   2678  O   GLN A 383     123.497  34.542  57.592  1.00 28.60           O  
ATOM   2679  CB  GLN A 383     120.854  32.960  57.903  1.00 28.19           C  
ATOM   2680  CG  GLN A 383     119.676  32.368  57.124  1.00 28.58           C  
ATOM   2681  CD  GLN A 383     118.347  32.588  57.832  1.00 29.50           C  
ATOM   2682  OE1 GLN A 383     117.985  33.720  58.156  1.00 30.03           O  
ATOM   2683  NE2 GLN A 383     117.611  31.505  58.074  1.00 29.50           N  
ATOM   2684  N   ASN A 384     123.983  32.931  59.094  1.00 28.50           N  
ATOM   2685  CA  ASN A 384     124.982  33.689  59.852  1.00 28.79           C  
ATOM   2686  C   ASN A 384     124.351  34.828  60.661  1.00 29.53           C  
ATOM   2687  O   ASN A 384     124.777  35.991  60.587  1.00 29.08           O  
ATOM   2688  CB  ASN A 384     126.133  34.178  58.954  1.00 28.46           C  
ATOM   2689  CG  ASN A 384     127.246  34.849  59.742  1.00 27.27           C  
ATOM   2690  OD1 ASN A 384     127.553  34.459  60.859  1.00 25.81           O  
ATOM   2691  ND2 ASN A 384     127.838  35.879  59.164  1.00 27.85           N  
ATOM   2692  N   ARG A 385     123.336  34.473  61.443  1.00 30.43           N  
ATOM   2693  CA  ARG A 385     122.573  35.448  62.208  1.00 31.70           C  
ATOM   2694  C   ARG A 385     121.819  34.753  63.321  1.00 32.18           C  
ATOM   2695  O   ARG A 385     120.939  33.927  63.063  1.00 32.44           O  
ATOM   2696  CB  ARG A 385     121.584  36.205  61.303  1.00 31.79           C  
ATOM   2697  CG  ARG A 385     120.793  37.292  62.037  1.00 33.35           C  
ATOM   2698  CD  ARG A 385     119.550  37.732  61.275  1.00 35.21           C  
ATOM   2699  NE  ARG A 385     118.532  36.686  61.286  1.00 37.06           N  
ATOM   2700  CZ  ARG A 385     118.192  35.957  60.228  1.00 37.64           C  
ATOM   2701  NH1 ARG A 385     118.779  36.185  59.051  1.00 38.43           N  
ATOM   2702  NH2 ARG A 385     117.265  35.008  60.347  1.00 35.08           N  
ATOM   2703  N   MET A 386     122.167  35.094  64.556  1.00 32.86           N  
ATOM   2704  CA  MET A 386     121.454  34.602  65.721  1.00 33.81           C  
ATOM   2705  C   MET A 386     119.963  34.899  65.546  1.00 34.20           C  
ATOM   2706  O   MET A 386     119.567  36.054  65.377  1.00 34.36           O  
ATOM   2707  CB  MET A 386     122.019  35.252  66.993  1.00 33.90           C  
ATOM   2708  CG  MET A 386     121.821  34.446  68.284  1.00 34.54           C  
ATOM   2709  SD  MET A 386     122.240  32.678  68.182  1.00 36.60           S  
ATOM   2710  CE  MET A 386     123.967  32.712  67.694  1.00 35.36           C  
ATOM   2711  N   THR A 387     119.159  33.841  65.542  1.00 34.68           N  
ATOM   2712  CA  THR A 387     117.716  33.927  65.323  1.00 35.18           C  
ATOM   2713  C   THR A 387     116.977  33.093  66.364  1.00 35.75           C  
ATOM   2714  O   THR A 387     117.388  31.957  66.651  1.00 35.28           O  
ATOM   2715  CB  THR A 387     117.355  33.414  63.920  1.00 35.24           C  
ATOM   2716  OG1 THR A 387     118.162  34.084  62.944  1.00 35.52           O  
ATOM   2717  CG2 THR A 387     115.870  33.627  63.602  1.00 34.64           C  
ATOM   2718  N   VAL A 388     115.893  33.652  66.914  1.00 36.69           N  
ATOM   2719  CA  VAL A 388     115.039  32.942  67.883  1.00 37.92           C  
ATOM   2720  C   VAL A 388     114.436  31.695  67.230  1.00 39.10           C  
ATOM   2721  O   VAL A 388     113.837  31.783  66.161  1.00 39.26           O  
ATOM   2722  CB  VAL A 388     113.919  33.855  68.468  1.00 37.92           C  
ATOM   2723  CG1 VAL A 388     112.923  33.051  69.315  1.00 37.59           C  
ATOM   2724  CG2 VAL A 388     114.518  34.985  69.292  1.00 37.18           C  
ATOM   2725  N   ALA A 389     114.619  30.539  67.864  1.00 40.76           N  
ATOM   2726  CA  ALA A 389     114.178  29.271  67.286  1.00 42.68           C  
ATOM   2727  C   ALA A 389     112.988  28.661  68.016  1.00 44.16           C  
ATOM   2728  O   ALA A 389     112.097  28.095  67.382  1.00 44.48           O  
ATOM   2729  CB  ALA A 389     115.335  28.282  67.226  1.00 42.59           C  
ATOM   2730  N   HIS A 390     112.985  28.759  69.344  1.00 45.95           N  
ATOM   2731  CA  HIS A 390     111.904  28.217  70.159  1.00 47.70           C  
ATOM   2732  C   HIS A 390     111.615  29.088  71.381  1.00 49.18           C  
ATOM   2733  O   HIS A 390     112.452  29.889  71.800  1.00 49.27           O  
ATOM   2734  CB  HIS A 390     112.212  26.779  70.605  1.00 47.48           C  
ATOM   2735  CG  HIS A 390     112.453  25.828  69.475  1.00 47.54           C  
ATOM   2736  ND1 HIS A 390     113.692  25.670  68.890  1.00 47.70           N  
ATOM   2737  CD2 HIS A 390     111.619  24.986  68.818  1.00 47.45           C  
ATOM   2738  CE1 HIS A 390     113.610  24.775  67.921  1.00 47.49           C  
ATOM   2739  NE2 HIS A 390     112.363  24.343  67.858  1.00 47.47           N  
ATOM   2740  N   MET A 391     110.420  28.913  71.944  1.00 51.01           N  
ATOM   2741  CA  MET A 391     109.987  29.621  73.145  1.00 52.95           C  
ATOM   2742  C   MET A 391     109.276  28.640  74.071  1.00 53.99           C  
ATOM   2743  O   MET A 391     108.472  27.819  73.616  1.00 54.07           O  
ATOM   2744  CB  MET A 391     109.049  30.775  72.775  1.00 53.04           C  
ATOM   2745  CG  MET A 391     109.694  31.833  71.880  1.00 54.27           C  
ATOM   2746  SD  MET A 391     108.786  32.166  70.357  1.00 56.29           S  
ATOM   2747  CE  MET A 391     108.759  30.554  69.580  1.00 55.43           C  
ATOM   2748  N   TRP A 392     109.581  28.713  75.364  1.00 55.33           N  
ATOM   2749  CA  TRP A 392     108.882  27.889  76.343  1.00 56.59           C  
ATOM   2750  C   TRP A 392     108.038  28.708  77.310  1.00 57.42           C  
ATOM   2751  O   TRP A 392     108.561  29.335  78.230  1.00 57.60           O  
ATOM   2752  CB  TRP A 392     109.840  26.981  77.114  1.00 56.51           C  
ATOM   2753  CG  TRP A 392     109.113  26.072  78.064  1.00 56.65           C  
ATOM   2754  CD1 TRP A 392     108.361  24.978  77.736  1.00 56.38           C  
ATOM   2755  CD2 TRP A 392     109.051  26.187  79.494  1.00 56.66           C  
ATOM   2756  NE1 TRP A 392     107.845  24.400  78.870  1.00 56.37           N  
ATOM   2757  CE2 TRP A 392     108.250  25.120  79.963  1.00 56.54           C  
ATOM   2758  CE3 TRP A 392     109.596  27.084  80.425  1.00 56.51           C  
ATOM   2759  CZ2 TRP A 392     107.981  24.923  81.324  1.00 56.25           C  
ATOM   2760  CZ3 TRP A 392     109.326  26.888  81.782  1.00 56.45           C  
ATOM   2761  CH2 TRP A 392     108.524  25.815  82.214  1.00 56.23           C  
ATOM   2762  N   PHE A 393     106.729  28.693  77.080  1.00 58.47           N  
ATOM   2763  CA  PHE A 393     105.757  29.324  77.968  1.00 59.31           C  
ATOM   2764  C   PHE A 393     104.461  28.518  77.972  1.00 59.89           C  
ATOM   2765  O   PHE A 393     104.175  27.796  77.012  1.00 59.82           O  
ATOM   2766  CB  PHE A 393     105.502  30.784  77.568  1.00 59.28           C  
ATOM   2767  CG  PHE A 393     105.045  30.963  76.146  1.00 59.28           C  
ATOM   2768  CD1 PHE A 393     103.690  30.946  75.830  1.00 59.34           C  
ATOM   2769  CD2 PHE A 393     105.969  31.168  75.124  1.00 59.32           C  
ATOM   2770  CE1 PHE A 393     103.261  31.118  74.518  1.00 59.63           C  
ATOM   2771  CE2 PHE A 393     105.552  31.341  73.806  1.00 59.53           C  
ATOM   2772  CZ  PHE A 393     104.196  31.317  73.501  1.00 59.86           C  
ATOM   2773  N   ASP A 394     103.690  28.649  79.053  1.00 60.67           N  
ATOM   2774  CA  ASP A 394     102.459  27.868  79.273  1.00 61.33           C  
ATOM   2775  C   ASP A 394     102.726  26.365  79.317  1.00 61.77           C  
ATOM   2776  O   ASP A 394     101.898  25.566  78.864  1.00 61.73           O  
ATOM   2777  CB  ASP A 394     101.393  28.183  78.211  1.00 61.25           C  
ATOM   2778  CG  ASP A 394     100.849  29.589  78.321  1.00 61.09           C  
ATOM   2779  OD1 ASP A 394     100.296  30.083  77.318  1.00 60.63           O  
ATOM   2780  OD2 ASP A 394     100.966  30.199  79.406  1.00 60.92           O  
ATOM   2781  N   ASN A 395     103.885  25.993  79.862  1.00 62.30           N  
ATOM   2782  CA  ASN A 395     104.323  24.596  79.931  1.00 62.67           C  
ATOM   2783  C   ASN A 395     104.337  23.919  78.552  1.00 62.71           C  
ATOM   2784  O   ASN A 395     103.979  22.746  78.417  1.00 62.83           O  
ATOM   2785  CB  ASN A 395     103.457  23.813  80.929  1.00 62.72           C  
ATOM   2786  CG  ASN A 395     104.116  22.534  81.399  1.00 62.95           C  
ATOM   2787  OD1 ASN A 395     105.289  22.530  81.774  1.00 63.07           O  
ATOM   2788  ND2 ASN A 395     103.360  21.439  81.389  1.00 63.04           N  
ATOM   2789  N   GLN A 396     104.758  24.672  77.535  1.00 62.56           N  
ATOM   2790  CA  GLN A 396     104.710  24.212  76.147  1.00 62.31           C  
ATOM   2791  C   GLN A 396     105.867  24.769  75.306  1.00 61.91           C  
ATOM   2792  O   GLN A 396     106.219  25.948  75.411  1.00 61.76           O  
ATOM   2793  CB  GLN A 396     103.355  24.580  75.519  1.00 62.39           C  
ATOM   2794  CG  GLN A 396     103.120  24.050  74.102  1.00 62.76           C  
ATOM   2795  CD  GLN A 396     103.102  22.533  74.026  1.00 63.31           C  
ATOM   2796  OE1 GLN A 396     102.346  21.871  74.740  1.00 63.63           O  
ATOM   2797  NE2 GLN A 396     103.931  21.975  73.150  1.00 63.13           N  
ATOM   2798  N   ILE A 397     106.446  23.902  74.478  1.00 61.29           N  
ATOM   2799  CA  ILE A 397     107.491  24.280  73.534  1.00 60.65           C  
ATOM   2800  C   ILE A 397     106.849  24.794  72.251  1.00 60.09           C  
ATOM   2801  O   ILE A 397     106.084  24.079  71.599  1.00 60.16           O  
ATOM   2802  CB  ILE A 397     108.425  23.078  73.194  1.00 60.72           C  
ATOM   2803  CG1 ILE A 397     109.079  22.494  74.458  1.00 60.69           C  
ATOM   2804  CG2 ILE A 397     109.465  23.462  72.127  1.00 60.60           C  
ATOM   2805  CD1 ILE A 397     110.177  23.342  75.077  1.00 60.75           C  
ATOM   2806  N   HIS A 398     107.154  26.041  71.904  1.00 59.14           N  
ATOM   2807  CA  HIS A 398     106.700  26.632  70.650  1.00 58.25           C  
ATOM   2808  C   HIS A 398     107.890  26.824  69.721  1.00 57.47           C  
ATOM   2809  O   HIS A 398     108.986  27.166  70.171  1.00 57.24           O  
ATOM   2810  CB  HIS A 398     106.032  27.984  70.898  1.00 58.37           C  
ATOM   2811  CG  HIS A 398     104.851  27.921  71.815  1.00 58.82           C  
ATOM   2812  ND1 HIS A 398     103.552  27.909  71.355  1.00 59.08           N  
ATOM   2813  CD2 HIS A 398     104.774  27.868  73.166  1.00 58.94           C  
ATOM   2814  CE1 HIS A 398     102.725  27.852  72.384  1.00 59.41           C  
ATOM   2815  NE2 HIS A 398     103.442  27.824  73.494  1.00 59.27           N  
ATOM   2816  N   GLU A 399     107.677  26.605  68.428  1.00 56.31           N  
ATOM   2817  CA  GLU A 399     108.731  26.834  67.447  1.00 55.09           C  
ATOM   2818  C   GLU A 399     108.457  28.059  66.576  1.00 54.02           C  
ATOM   2819  O   GLU A 399     107.363  28.221  66.034  1.00 53.99           O  
ATOM   2820  CB  GLU A 399     108.986  25.586  66.595  1.00 55.13           C  
ATOM   2821  CG  GLU A 399     107.840  25.170  65.692  1.00 55.58           C  
ATOM   2822  CD  GLU A 399     108.268  24.157  64.652  1.00 56.29           C  
ATOM   2823  OE1 GLU A 399     107.668  23.061  64.614  1.00 56.22           O  
ATOM   2824  OE2 GLU A 399     109.211  24.450  63.880  1.00 56.71           O  
ATOM   2825  N   ALA A 400     109.463  28.920  66.463  1.00 52.61           N  
ATOM   2826  CA  ALA A 400     109.390  30.095  65.605  1.00 51.24           C  
ATOM   2827  C   ALA A 400     109.868  29.739  64.203  1.00 50.25           C  
ATOM   2828  O   ALA A 400     110.431  28.665  63.983  1.00 49.97           O  
ATOM   2829  CB  ALA A 400     110.229  31.233  66.190  1.00 51.16           C  
ATOM   2830  N   ASP A 401     109.640  30.647  63.261  1.00 49.10           N  
ATOM   2831  CA  ASP A 401     110.133  30.492  61.902  1.00 48.03           C  
ATOM   2832  C   ASP A 401     111.521  31.138  61.759  1.00 47.21           C  
ATOM   2833  O   ASP A 401     111.679  32.343  61.963  1.00 47.03           O  
ATOM   2834  CB  ASP A 401     109.132  31.101  60.925  1.00 47.93           C  
ATOM   2835  CG  ASP A 401     109.489  30.846  59.478  1.00 48.31           C  
ATOM   2836  OD1 ASP A 401     110.421  30.057  59.194  1.00 48.70           O  
ATOM   2837  OD2 ASP A 401     108.819  31.445  58.617  1.00 48.91           O  
ATOM   2838  N   THR A 402     112.513  30.320  61.410  1.00 46.28           N  
ATOM   2839  CA  THR A 402     113.909  30.756  61.326  1.00 45.52           C  
ATOM   2840  C   THR A 402     114.349  31.177  59.919  1.00 45.52           C  
ATOM   2841  O   THR A 402     115.409  31.779  59.756  1.00 44.92           O  
ATOM   2842  CB  THR A 402     114.886  29.666  61.845  1.00 45.30           C  
ATOM   2843  OG1 THR A 402     114.771  28.481  61.046  1.00 44.61           O  
ATOM   2844  CG2 THR A 402     114.627  29.341  63.312  1.00 44.18           C  
ATOM   2845  N   THR A 403     113.534  30.852  58.917  1.00 45.91           N  
ATOM   2846  CA  THR A 403     113.869  31.096  57.513  1.00 46.60           C  
ATOM   2847  C   THR A 403     113.938  32.595  57.187  1.00 47.52           C  
ATOM   2848  O   THR A 403     113.216  33.389  57.789  1.00 47.40           O  
ATOM   2849  CB  THR A 403     112.867  30.385  56.562  1.00 46.49           C  
ATOM   2850  OG1 THR A 403     111.536  30.833  56.831  1.00 45.81           O  
ATOM   2851  CG2 THR A 403     112.918  28.872  56.745  1.00 46.09           C  
ATOM   2852  N   GLU A 404     114.815  32.966  56.248  1.00 48.93           N  
ATOM   2853  CA  GLU A 404     114.982  34.362  55.793  1.00 50.59           C  
ATOM   2854  C   GLU A 404     113.654  34.974  55.370  1.00 52.12           C  
ATOM   2855  O   GLU A 404     113.155  35.900  56.002  1.00 52.31           O  
ATOM   2856  CB  GLU A 404     115.938  34.472  54.589  1.00 50.28           C  
ATOM   2857  CG  GLU A 404     117.196  33.640  54.636  1.00 49.48           C  
ATOM   2858  CD  GLU A 404     116.997  32.247  54.091  1.00 47.80           C  
ATOM   2859  OE1 GLU A 404     117.192  32.041  52.877  1.00 47.24           O  
ATOM   2860  OE2 GLU A 404     116.655  31.351  54.886  1.00 47.42           O  
ATOM   2861  N   ASN A 405     113.097  34.435  54.288  1.00 54.21           N  
ATOM   2862  CA  ASN A 405     111.841  34.905  53.711  1.00 56.38           C  
ATOM   2863  C   ASN A 405     110.590  34.525  54.513  1.00 57.87           C  
ATOM   2864  O   ASN A 405     109.470  34.813  54.088  1.00 58.21           O  
ATOM   2865  CB  ASN A 405     111.715  34.416  52.257  1.00 56.37           C  
ATOM   2866  CG  ASN A 405     111.847  32.893  52.119  1.00 56.89           C  
ATOM   2867  OD1 ASN A 405     112.018  32.167  53.103  1.00 57.55           O  
ATOM   2868  ND2 ASN A 405     111.767  32.410  50.883  1.00 56.95           N  
ATOM   2869  N   GLN A 406     110.791  33.886  55.667  1.00 59.74           N  
ATOM   2870  CA  GLN A 406     109.701  33.422  56.538  1.00 61.62           C  
ATOM   2871  C   GLN A 406     108.692  32.519  55.814  1.00 63.07           C  
ATOM   2872  O   GLN A 406     107.530  32.884  55.625  1.00 63.13           O  
ATOM   2873  CB  GLN A 406     109.007  34.596  57.251  1.00 61.52           C  
ATOM   2874  CG  GLN A 406     109.907  35.363  58.224  1.00 61.40           C  
ATOM   2875  CD  GLN A 406     110.145  34.620  59.530  1.00 61.00           C  
ATOM   2876  OE1 GLN A 406     109.342  34.705  60.460  1.00 61.30           O  
ATOM   2877  NE2 GLN A 406     111.260  33.904  59.610  1.00 60.07           N  
ATOM   2878  N   SER A 407     109.162  31.332  55.431  1.00 64.98           N  
ATOM   2879  CA  SER A 407     108.366  30.352  54.690  1.00 66.75           C  
ATOM   2880  C   SER A 407     107.615  29.370  55.597  1.00 68.09           C  
ATOM   2881  O   SER A 407     106.953  28.452  55.106  1.00 68.21           O  
ATOM   2882  CB  SER A 407     109.262  29.575  53.718  1.00 66.69           C  
ATOM   2883  OG  SER A 407     109.963  30.443  52.844  1.00 66.89           O  
ATOM   2884  N   GLY A 408     107.717  29.562  56.911  1.00 69.71           N  
ATOM   2885  CA  GLY A 408     107.025  28.708  57.878  1.00 71.72           C  
ATOM   2886  C   GLY A 408     105.647  29.228  58.244  1.00 73.18           C  
ATOM   2887  O   GLY A 408     104.987  29.883  57.433  1.00 73.22           O  
ATOM   2888  N   ALA A 409     105.216  28.932  59.469  1.00 74.76           N  
ATOM   2889  CA  ALA A 409     103.913  29.373  59.974  1.00 76.27           C  
ATOM   2890  C   ALA A 409     104.014  29.912  61.400  1.00 77.29           C  
ATOM   2891  O   ALA A 409     105.080  29.847  62.020  1.00 77.40           O  
ATOM   2892  CB  ALA A 409     102.903  28.232  59.901  1.00 76.21           C  
ATOM   2893  N   ALA A 410     102.903  30.444  61.909  1.00 78.59           N  
ATOM   2894  CA  ALA A 410     102.840  30.977  63.271  1.00 79.83           C  
ATOM   2895  C   ALA A 410     102.861  29.864  64.320  1.00 80.64           C  
ATOM   2896  O   ALA A 410     102.633  28.694  64.005  1.00 80.73           O  
ATOM   2897  CB  ALA A 410     101.607  31.859  63.442  1.00 79.78           C  
ATOM   2898  N   PHE A 411     103.140  30.244  65.564  1.00 81.65           N  
ATOM   2899  CA  PHE A 411     103.238  29.300  66.677  1.00 82.54           C  
ATOM   2900  C   PHE A 411     102.173  29.582  67.736  1.00 82.89           C  
ATOM   2901  O   PHE A 411     101.584  28.655  68.299  1.00 83.02           O  
ATOM   2902  CB  PHE A 411     104.640  29.357  67.302  1.00 82.66           C  
ATOM   2903  CG  PHE A 411     105.051  30.736  67.757  1.00 83.17           C  
ATOM   2904  CD1 PHE A 411     104.916  31.113  69.091  1.00 83.58           C  
ATOM   2905  CD2 PHE A 411     105.566  31.660  66.851  1.00 83.52           C  
ATOM   2906  CE1 PHE A 411     105.282  32.388  69.516  1.00 83.64           C  
ATOM   2907  CE2 PHE A 411     105.936  32.937  67.267  1.00 83.79           C  
ATOM   2908  CZ  PHE A 411     105.795  33.300  68.602  1.00 83.77           C  
ATOM   2909  N   ASP A 412     101.936  30.869  67.988  1.00 83.23           N  
ATOM   2910  CA  ASP A 412     101.017  31.343  69.020  1.00 83.44           C  
ATOM   2911  C   ASP A 412     100.887  32.861  68.919  1.00 83.33           C  
ATOM   2912  O   ASP A 412     101.847  33.559  68.585  1.00 83.46           O  
ATOM   2913  CB  ASP A 412     101.517  30.952  70.418  1.00 83.58           C  
ATOM   2914  CG  ASP A 412     100.467  31.153  71.501  1.00 84.02           C  
ATOM   2915  OD1 ASP A 412      99.310  30.708  71.317  1.00 84.59           O  
ATOM   2916  OD2 ASP A 412     100.807  31.746  72.546  1.00 84.33           O  
ATOM   2917  N   LYS A 413      99.691  33.359  69.207  1.00 83.07           N  
ATOM   2918  CA  LYS A 413      99.400  34.787  69.182  1.00 82.71           C  
ATOM   2919  C   LYS A 413      98.396  35.099  70.288  1.00 82.23           C  
ATOM   2920  O   LYS A 413      98.401  36.189  70.865  1.00 82.27           O  
ATOM   2921  CB  LYS A 413      98.846  35.184  67.803  1.00 82.85           C  
ATOM   2922  CG  LYS A 413      98.390  36.639  67.656  1.00 83.07           C  
ATOM   2923  CD  LYS A 413      96.884  36.786  67.872  1.00 83.32           C  
ATOM   2924  CE  LYS A 413      96.479  38.240  68.079  1.00 83.50           C  
ATOM   2925  NZ  LYS A 413      96.613  39.048  66.835  1.00 83.61           N  
ATOM   2926  N   THR A 414      97.552  34.112  70.579  1.00 81.47           N  
ATOM   2927  CA  THR A 414      96.414  34.258  71.484  1.00 80.60           C  
ATOM   2928  C   THR A 414      96.803  34.390  72.956  1.00 79.84           C  
ATOM   2929  O   THR A 414      96.351  35.317  73.635  1.00 79.83           O  
ATOM   2930  CB  THR A 414      95.428  33.078  71.331  1.00 80.67           C  
ATOM   2931  OG1 THR A 414      96.143  31.840  71.448  1.00 80.64           O  
ATOM   2932  CG2 THR A 414      94.728  33.128  69.975  1.00 80.60           C  
ATOM   2933  N   SER A 415      97.632  33.462  73.439  1.00 78.73           N  
ATOM   2934  CA  SER A 415      97.998  33.392  74.853  1.00 77.54           C  
ATOM   2935  C   SER A 415      98.436  34.740  75.409  1.00 76.68           C  
ATOM   2936  O   SER A 415      99.284  35.417  74.824  1.00 76.60           O  
ATOM   2937  CB  SER A 415      99.089  32.347  75.080  1.00 77.56           C  
ATOM   2938  OG  SER A 415      99.448  32.279  76.446  1.00 77.30           O  
ATOM   2939  N   ALA A 416      97.833  35.128  76.531  1.00 75.48           N  
ATOM   2940  CA  ALA A 416      98.173  36.373  77.216  1.00 74.26           C  
ATOM   2941  C   ALA A 416      99.596  36.308  77.762  1.00 73.26           C  
ATOM   2942  O   ALA A 416     100.239  37.338  77.970  1.00 73.14           O  
ATOM   2943  CB  ALA A 416      97.175  36.659  78.336  1.00 74.27           C  
ATOM   2944  N   THR A 417     100.069  35.085  77.990  1.00 72.02           N  
ATOM   2945  CA  THR A 417     101.444  34.824  78.405  1.00 70.83           C  
ATOM   2946  C   THR A 417     102.432  35.312  77.352  1.00 69.90           C  
ATOM   2947  O   THR A 417     103.446  35.930  77.684  1.00 69.76           O  
ATOM   2948  CB  THR A 417     101.674  33.319  78.654  1.00 70.91           C  
ATOM   2949  OG1 THR A 417     100.620  32.802  79.474  1.00 70.67           O  
ATOM   2950  CG2 THR A 417     103.014  33.075  79.338  1.00 70.76           C  
ATOM   2951  N   TRP A 418     102.125  35.032  76.086  1.00 68.70           N  
ATOM   2952  CA  TRP A 418     102.969  35.454  74.978  1.00 67.54           C  
ATOM   2953  C   TRP A 418     103.228  36.958  75.009  1.00 66.81           C  
ATOM   2954  O   TRP A 418     104.376  37.390  74.904  1.00 66.70           O  
ATOM   2955  CB  TRP A 418     102.380  35.031  73.627  1.00 67.46           C  
ATOM   2956  CG  TRP A 418     103.033  35.725  72.459  1.00 67.18           C  
ATOM   2957  CD1 TRP A 418     102.417  36.485  71.509  1.00 66.96           C  
ATOM   2958  CD2 TRP A 418     104.433  35.744  72.142  1.00 66.76           C  
ATOM   2959  NE1 TRP A 418     103.340  36.966  70.614  1.00 66.72           N  
ATOM   2960  CE2 TRP A 418     104.586  36.529  70.980  1.00 66.66           C  
ATOM   2961  CE3 TRP A 418     105.572  35.173  72.728  1.00 66.47           C  
ATOM   2962  CZ2 TRP A 418     105.831  36.757  70.388  1.00 66.53           C  
ATOM   2963  CZ3 TRP A 418     106.810  35.398  72.138  1.00 66.78           C  
ATOM   2964  CH2 TRP A 418     106.929  36.184  70.978  1.00 66.58           C  
ATOM   2965  N   SER A 419     102.163  37.742  75.173  1.00 65.72           N  
ATOM   2966  CA  SER A 419     102.272  39.201  75.210  1.00 64.59           C  
ATOM   2967  C   SER A 419     103.119  39.699  76.377  1.00 63.68           C  
ATOM   2968  O   SER A 419     103.759  40.746  76.275  1.00 63.58           O  
ATOM   2969  CB  SER A 419     100.887  39.847  75.241  1.00 64.68           C  
ATOM   2970  OG  SER A 419     100.284  39.801  73.960  1.00 64.76           O  
ATOM   2971  N   ALA A 420     103.117  38.945  77.475  1.00 62.50           N  
ATOM   2972  CA  ALA A 420     103.948  39.257  78.635  1.00 61.35           C  
ATOM   2973  C   ALA A 420     105.422  38.960  78.353  1.00 60.54           C  
ATOM   2974  O   ALA A 420     106.295  39.749  78.712  1.00 60.43           O  
ATOM   2975  CB  ALA A 420     103.467  38.495  79.861  1.00 61.36           C  
ATOM   2976  N   LEU A 421     105.684  37.825  77.705  1.00 59.45           N  
ATOM   2977  CA  LEU A 421     107.037  37.434  77.301  1.00 58.23           C  
ATOM   2978  C   LEU A 421     107.567  38.366  76.216  1.00 57.40           C  
ATOM   2979  O   LEU A 421     108.713  38.818  76.275  1.00 57.12           O  
ATOM   2980  CB  LEU A 421     107.040  35.983  76.805  1.00 58.28           C  
ATOM   2981  CG  LEU A 421     108.339  35.369  76.272  1.00 58.01           C  
ATOM   2982  CD1 LEU A 421     109.327  35.075  77.387  1.00 57.61           C  
ATOM   2983  CD2 LEU A 421     108.027  34.105  75.503  1.00 57.85           C  
ATOM   2984  N   SER A 422     106.707  38.648  75.238  1.00 56.38           N  
ATOM   2985  CA  SER A 422     106.996  39.561  74.136  1.00 55.35           C  
ATOM   2986  C   SER A 422     107.415  40.946  74.630  1.00 54.48           C  
ATOM   2987  O   SER A 422     108.306  41.575  74.053  1.00 54.31           O  
ATOM   2988  CB  SER A 422     105.769  39.679  73.226  1.00 55.41           C  
ATOM   2989  OG  SER A 422     105.960  40.648  72.214  1.00 55.78           O  
ATOM   2990  N   ARG A 423     106.770  41.407  75.700  1.00 53.41           N  
ATOM   2991  CA  ARG A 423     107.040  42.726  76.263  1.00 52.38           C  
ATOM   2992  C   ARG A 423     108.419  42.795  76.920  1.00 51.55           C  
ATOM   2993  O   ARG A 423     109.106  43.812  76.823  1.00 51.51           O  
ATOM   2994  CB  ARG A 423     105.942  43.123  77.253  1.00 52.38           C  
ATOM   2995  CG  ARG A 423     106.193  44.446  77.966  1.00 52.45           C  
ATOM   2996  CD  ARG A 423     104.979  44.917  78.731  1.00 52.56           C  
ATOM   2997  NE  ARG A 423     104.474  43.895  79.643  1.00 52.78           N  
ATOM   2998  CZ  ARG A 423     103.323  43.979  80.305  1.00 52.94           C  
ATOM   2999  NH1 ARG A 423     102.542  45.045  80.166  1.00 52.59           N  
ATOM   3000  NH2 ARG A 423     102.950  42.992  81.107  1.00 52.84           N  
ATOM   3001  N   ILE A 424     108.814  41.713  77.584  1.00 50.44           N  
ATOM   3002  CA  ILE A 424     110.133  41.627  78.206  1.00 49.43           C  
ATOM   3003  C   ILE A 424     111.225  41.558  77.138  1.00 48.84           C  
ATOM   3004  O   ILE A 424     112.281  42.172  77.283  1.00 48.74           O  
ATOM   3005  CB  ILE A 424     110.240  40.413  79.158  1.00 49.47           C  
ATOM   3006  CG1 ILE A 424     109.081  40.422  80.168  1.00 49.01           C  
ATOM   3007  CG2 ILE A 424     111.596  40.406  79.876  1.00 49.31           C  
ATOM   3008  CD1 ILE A 424     108.930  39.148  80.965  1.00 47.64           C  
ATOM   3009  N   ALA A 425     110.953  40.826  76.062  1.00 47.97           N  
ATOM   3010  CA  ALA A 425     111.908  40.673  74.972  1.00 47.28           C  
ATOM   3011  C   ALA A 425     112.177  42.003  74.277  1.00 46.70           C  
ATOM   3012  O   ALA A 425     113.286  42.245  73.805  1.00 46.52           O  
ATOM   3013  CB  ALA A 425     111.416  39.646  73.981  1.00 47.29           C  
ATOM   3014  N   ALA A 426     111.157  42.859  74.230  1.00 46.04           N  
ATOM   3015  CA  ALA A 426     111.275  44.179  73.615  1.00 45.31           C  
ATOM   3016  C   ALA A 426     111.850  45.200  74.595  1.00 44.82           C  
ATOM   3017  O   ALA A 426     112.772  45.947  74.256  1.00 44.67           O  
ATOM   3018  CB  ALA A 426     109.924  44.643  73.081  1.00 45.06           C  
ATOM   3019  N   LEU A 427     111.310  45.206  75.811  1.00 44.19           N  
ATOM   3020  CA  LEU A 427     111.678  46.185  76.830  1.00 43.85           C  
ATOM   3021  C   LEU A 427     113.048  45.942  77.468  1.00 43.33           C  
ATOM   3022  O   LEU A 427     113.820  46.882  77.652  1.00 43.45           O  
ATOM   3023  CB  LEU A 427     110.588  46.272  77.911  1.00 43.89           C  
ATOM   3024  CG  LEU A 427     109.505  47.355  77.793  1.00 44.18           C  
ATOM   3025  CD1 LEU A 427     108.859  47.428  76.401  1.00 44.30           C  
ATOM   3026  CD2 LEU A 427     108.443  47.172  78.874  1.00 43.74           C  
ATOM   3027  N   CYS A 428     113.338  44.689  77.813  1.00 42.61           N  
ATOM   3028  CA  CYS A 428     114.611  44.332  78.437  1.00 42.03           C  
ATOM   3029  C   CYS A 428     115.654  44.075  77.341  1.00 41.71           C  
ATOM   3030  O   CYS A 428     116.298  43.022  77.293  1.00 41.69           O  
ATOM   3031  CB  CYS A 428     114.426  43.106  79.332  1.00 42.06           C  
ATOM   3032  SG  CYS A 428     115.629  42.939  80.655  1.00 42.56           S  
ATOM   3033  N   ASN A 429     115.801  45.056  76.457  1.00 40.99           N  
ATOM   3034  CA  ASN A 429     116.611  44.921  75.264  1.00 40.45           C  
ATOM   3035  C   ASN A 429     117.163  46.290  74.894  1.00 40.29           C  
ATOM   3036  O   ASN A 429     116.419  47.270  74.828  1.00 39.92           O  
ATOM   3037  CB  ASN A 429     115.746  44.370  74.128  1.00 40.49           C  
ATOM   3038  CG  ASN A 429     116.552  43.894  72.941  1.00 39.90           C  
ATOM   3039  OD1 ASN A 429     117.528  44.523  72.526  1.00 39.75           O  
ATOM   3040  ND2 ASN A 429     116.122  42.782  72.364  1.00 39.53           N  
ATOM   3041  N   ARG A 430     118.468  46.348  74.651  1.00 39.97           N  
ATOM   3042  CA  ARG A 430     119.126  47.602  74.324  1.00 39.89           C  
ATOM   3043  C   ARG A 430     119.535  47.709  72.855  1.00 39.63           C  
ATOM   3044  O   ARG A 430     120.171  48.685  72.461  1.00 39.73           O  
ATOM   3045  CB  ARG A 430     120.336  47.820  75.235  1.00 40.09           C  
ATOM   3046  CG  ARG A 430     119.990  47.958  76.706  1.00 40.67           C  
ATOM   3047  CD  ARG A 430     121.190  47.651  77.578  1.00 42.04           C  
ATOM   3048  NE  ARG A 430     122.044  48.823  77.751  1.00 43.93           N  
ATOM   3049  CZ  ARG A 430     123.364  48.776  77.881  1.00 44.79           C  
ATOM   3050  NH1 ARG A 430     124.004  47.618  77.842  1.00 46.64           N  
ATOM   3051  NH2 ARG A 430     124.052  49.891  78.038  1.00 45.05           N  
ATOM   3052  N   ALA A 431     119.155  46.719  72.049  1.00 39.30           N  
ATOM   3053  CA  ALA A 431     119.452  46.726  70.613  1.00 39.10           C  
ATOM   3054  C   ALA A 431     118.510  47.628  69.808  1.00 38.86           C  
ATOM   3055  O   ALA A 431     117.337  47.783  70.146  1.00 38.64           O  
ATOM   3056  CB  ALA A 431     119.425  45.304  70.054  1.00 39.11           C  
ATOM   3057  N   VAL A 432     119.038  48.201  68.729  1.00 38.68           N  
ATOM   3058  CA  VAL A 432     118.266  49.080  67.847  1.00 38.69           C  
ATOM   3059  C   VAL A 432     118.636  48.863  66.376  1.00 39.25           C  
ATOM   3060  O   VAL A 432     119.792  48.567  66.058  1.00 38.93           O  
ATOM   3061  CB  VAL A 432     118.459  50.599  68.195  1.00 38.44           C  
ATOM   3062  CG1 VAL A 432     117.825  50.955  69.538  1.00 37.47           C  
ATOM   3063  CG2 VAL A 432     119.931  51.001  68.156  1.00 37.24           C  
ATOM   3064  N   PHE A 433     117.656  49.027  65.490  1.00 39.94           N  
ATOM   3065  CA  PHE A 433     117.908  49.011  64.048  1.00 41.07           C  
ATOM   3066  C   PHE A 433     118.692  50.252  63.602  1.00 41.97           C  
ATOM   3067  O   PHE A 433     118.427  51.356  64.084  1.00 42.14           O  
ATOM   3068  CB  PHE A 433     116.589  48.931  63.269  1.00 40.83           C  
ATOM   3069  CG  PHE A 433     115.800  47.667  63.513  1.00 40.44           C  
ATOM   3070  CD1 PHE A 433     114.586  47.715  64.189  1.00 39.71           C  
ATOM   3071  CD2 PHE A 433     116.263  46.433  63.055  1.00 39.62           C  
ATOM   3072  CE1 PHE A 433     113.844  46.551  64.407  1.00 40.30           C  
ATOM   3073  CE2 PHE A 433     115.530  45.264  63.265  1.00 39.14           C  
ATOM   3074  CZ  PHE A 433     114.321  45.319  63.944  1.00 39.66           C  
ATOM   3075  N   GLN A 434     119.654  50.067  62.695  1.00 43.29           N  
ATOM   3076  CA  GLN A 434     120.402  51.186  62.111  1.00 44.77           C  
ATOM   3077  C   GLN A 434     119.435  52.070  61.335  1.00 45.87           C  
ATOM   3078  O   GLN A 434     118.398  51.592  60.863  1.00 46.01           O  
ATOM   3079  CB  GLN A 434     121.503  50.710  61.148  1.00 44.75           C  
ATOM   3080  CG  GLN A 434     122.407  49.591  61.640  1.00 45.55           C  
ATOM   3081  CD  GLN A 434     123.608  50.053  62.441  1.00 46.98           C  
ATOM   3082  OE1 GLN A 434     124.643  49.384  62.458  1.00 47.73           O  
ATOM   3083  NE2 GLN A 434     123.479  51.184  63.122  1.00 48.03           N  
ATOM   3084  N   ALA A 435     119.777  53.350  61.197  1.00 47.00           N  
ATOM   3085  CA  ALA A 435     118.932  54.299  60.477  1.00 48.13           C  
ATOM   3086  C   ALA A 435     118.803  53.949  58.994  1.00 49.07           C  
ATOM   3087  O   ALA A 435     119.742  53.437  58.382  1.00 48.97           O  
ATOM   3088  CB  ALA A 435     119.467  55.706  60.644  1.00 47.99           C  
ATOM   3089  N   GLY A 436     117.623  54.221  58.438  1.00 50.32           N  
ATOM   3090  CA  GLY A 436     117.361  54.085  57.001  1.00 51.83           C  
ATOM   3091  C   GLY A 436     117.245  52.672  56.455  1.00 52.97           C  
ATOM   3092  O   GLY A 436     117.579  52.427  55.294  1.00 52.94           O  
ATOM   3093  N   GLN A 437     116.761  51.748  57.286  1.00 54.12           N  
ATOM   3094  CA  GLN A 437     116.637  50.337  56.909  1.00 55.25           C  
ATOM   3095  C   GLN A 437     115.201  49.968  56.538  1.00 55.82           C  
ATOM   3096  O   GLN A 437     114.960  48.887  56.007  1.00 55.93           O  
ATOM   3097  CB  GLN A 437     117.098  49.419  58.052  1.00 55.39           C  
ATOM   3098  CG  GLN A 437     118.490  49.691  58.617  1.00 56.03           C  
ATOM   3099  CD  GLN A 437     119.596  49.016  57.837  1.00 56.57           C  
ATOM   3100  OE1 GLN A 437     119.699  47.792  57.817  1.00 55.50           O  
ATOM   3101  NE2 GLN A 437     120.447  49.818  57.202  1.00 57.37           N  
ATOM   3102  N   ASP A 438     114.258  50.869  56.822  1.00 56.55           N  
ATOM   3103  CA  ASP A 438     112.813  50.630  56.643  1.00 57.16           C  
ATOM   3104  C   ASP A 438     112.437  50.013  55.298  1.00 57.41           C  
ATOM   3105  O   ASP A 438     111.367  49.418  55.152  1.00 57.46           O  
ATOM   3106  CB  ASP A 438     112.026  51.926  56.850  1.00 57.29           C  
ATOM   3107  CG  ASP A 438     112.272  52.544  58.212  1.00 57.55           C  
ATOM   3108  OD1 ASP A 438     111.982  51.882  59.236  1.00 57.38           O  
ATOM   3109  OD2 ASP A 438     112.754  53.697  58.253  1.00 57.98           O  
ATOM   3110  N   ASN A 439     113.331  50.163  54.327  1.00 57.61           N  
ATOM   3111  CA  ASN A 439     113.184  49.569  53.008  1.00 57.58           C  
ATOM   3112  C   ASN A 439     113.434  48.055  52.992  1.00 57.41           C  
ATOM   3113  O   ASN A 439     112.705  47.312  52.329  1.00 57.51           O  
ATOM   3114  CB  ASN A 439     114.126  50.280  52.033  1.00 57.72           C  
ATOM   3115  CG  ASN A 439     113.967  49.800  50.609  1.00 58.16           C  
ATOM   3116  OD1 ASN A 439     114.448  48.726  50.242  1.00 58.85           O  
ATOM   3117  ND2 ASN A 439     113.308  50.606  49.787  1.00 58.58           N  
ATOM   3118  N   VAL A 440     114.461  47.605  53.714  1.00 56.97           N  
ATOM   3119  CA  VAL A 440     114.860  46.191  53.702  1.00 56.46           C  
ATOM   3120  C   VAL A 440     114.049  45.359  54.705  1.00 55.80           C  
ATOM   3121  O   VAL A 440     113.533  45.907  55.677  1.00 55.80           O  
ATOM   3122  CB  VAL A 440     116.400  46.003  53.918  1.00 56.57           C  
ATOM   3123  CG1 VAL A 440     117.193  46.692  52.809  1.00 56.60           C  
ATOM   3124  CG2 VAL A 440     116.837  46.506  55.279  1.00 56.71           C  
ATOM   3125  N   PRO A 441     113.919  44.038  54.463  1.00 55.15           N  
ATOM   3126  CA  PRO A 441     113.177  43.174  55.390  1.00 54.60           C  
ATOM   3127  C   PRO A 441     113.805  43.103  56.787  1.00 53.98           C  
ATOM   3128  O   PRO A 441     115.026  43.230  56.928  1.00 53.89           O  
ATOM   3129  CB  PRO A 441     113.225  41.798  54.711  1.00 54.67           C  
ATOM   3130  CG  PRO A 441     113.488  42.087  53.273  1.00 54.71           C  
ATOM   3131  CD  PRO A 441     114.362  43.297  53.265  1.00 55.09           C  
ATOM   3132  N   ILE A 442     112.956  42.896  57.794  1.00 53.10           N  
ATOM   3133  CA  ILE A 442     113.350  42.886  59.203  1.00 52.28           C  
ATOM   3134  C   ILE A 442     114.591  42.029  59.483  1.00 51.77           C  
ATOM   3135  O   ILE A 442     115.560  42.518  60.062  1.00 51.55           O  
ATOM   3136  CB  ILE A 442     112.176  42.420  60.117  1.00 52.38           C  
ATOM   3137  CG1 ILE A 442     110.900  43.240  59.860  1.00 52.42           C  
ATOM   3138  CG2 ILE A 442     112.584  42.415  61.601  1.00 52.13           C  
ATOM   3139  CD1 ILE A 442     110.971  44.703  60.247  1.00 53.40           C  
ATOM   3140  N   LEU A 443     114.557  40.764  59.063  1.00 50.87           N  
ATOM   3141  CA  LEU A 443     115.640  39.821  59.349  1.00 50.11           C  
ATOM   3142  C   LEU A 443     116.959  40.148  58.645  1.00 49.62           C  
ATOM   3143  O   LEU A 443     118.016  39.668  59.057  1.00 49.88           O  
ATOM   3144  CB  LEU A 443     115.216  38.378  59.030  1.00 50.11           C  
ATOM   3145  CG  LEU A 443     114.127  37.729  59.893  1.00 49.66           C  
ATOM   3146  CD1 LEU A 443     113.740  36.384  59.303  1.00 49.65           C  
ATOM   3147  CD2 LEU A 443     114.551  37.576  61.353  1.00 49.32           C  
ATOM   3148  N   LYS A 444     116.901  40.971  57.601  1.00 48.72           N  
ATOM   3149  CA  LYS A 444     118.101  41.307  56.831  1.00 47.84           C  
ATOM   3150  C   LYS A 444     118.768  42.618  57.259  1.00 47.03           C  
ATOM   3151  O   LYS A 444     119.910  42.885  56.875  1.00 46.81           O  
ATOM   3152  CB  LYS A 444     117.789  41.339  55.331  1.00 47.90           C  
ATOM   3153  CG  LYS A 444     117.473  39.973  54.738  1.00 48.75           C  
ATOM   3154  CD  LYS A 444     116.835  40.097  53.362  1.00 49.76           C  
ATOM   3155  CE  LYS A 444     116.274  38.764  52.882  1.00 49.92           C  
ATOM   3156  NZ  LYS A 444     117.340  37.840  52.411  1.00 50.32           N  
ATOM   3157  N   ARG A 445     118.068  43.430  58.049  1.00 45.89           N  
ATOM   3158  CA  ARG A 445     118.585  44.757  58.395  1.00 45.06           C  
ATOM   3159  C   ARG A 445     119.671  44.731  59.464  1.00 44.19           C  
ATOM   3160  O   ARG A 445     119.672  43.869  60.348  1.00 44.12           O  
ATOM   3161  CB  ARG A 445     117.465  45.752  58.747  1.00 45.23           C  
ATOM   3162  CG  ARG A 445     116.367  45.223  59.637  1.00 45.75           C  
ATOM   3163  CD  ARG A 445     115.285  46.264  59.900  1.00 45.51           C  
ATOM   3164  NE  ARG A 445     114.549  46.656  58.703  1.00 45.75           N  
ATOM   3165  CZ  ARG A 445     113.350  47.238  58.715  1.00 46.03           C  
ATOM   3166  NH1 ARG A 445     112.724  47.486  59.860  1.00 45.10           N  
ATOM   3167  NH2 ARG A 445     112.764  47.564  57.574  1.00 46.08           N  
ATOM   3168  N   SER A 446     120.607  45.669  59.355  1.00 43.14           N  
ATOM   3169  CA  SER A 446     121.721  45.763  60.291  1.00 42.21           C  
ATOM   3170  C   SER A 446     121.258  46.291  61.648  1.00 41.38           C  
ATOM   3171  O   SER A 446     120.435  47.205  61.731  1.00 41.03           O  
ATOM   3172  CB  SER A 446     122.846  46.624  59.709  1.00 42.32           C  
ATOM   3173  OG  SER A 446     123.337  46.058  58.502  1.00 42.83           O  
ATOM   3174  N   VAL A 447     121.778  45.686  62.710  1.00 40.65           N  
ATOM   3175  CA  VAL A 447     121.405  46.051  64.074  1.00 39.77           C  
ATOM   3176  C   VAL A 447     122.643  46.389  64.893  1.00 39.58           C  
ATOM   3177  O   VAL A 447     123.633  45.659  64.870  1.00 39.83           O  
ATOM   3178  CB  VAL A 447     120.614  44.914  64.780  1.00 39.51           C  
ATOM   3179  CG1 VAL A 447     120.321  45.273  66.228  1.00 38.60           C  
ATOM   3180  CG2 VAL A 447     119.317  44.618  64.047  1.00 39.12           C  
ATOM   3181  N   ALA A 448     122.583  47.505  65.610  1.00 39.26           N  
ATOM   3182  CA  ALA A 448     123.589  47.828  66.610  1.00 38.79           C  
ATOM   3183  C   ALA A 448     123.257  47.067  67.890  1.00 38.58           C  
ATOM   3184  O   ALA A 448     122.238  47.342  68.538  1.00 38.50           O  
ATOM   3185  CB  ALA A 448     123.619  49.322  66.866  1.00 38.62           C  
ATOM   3186  N   GLY A 449     124.103  46.096  68.229  1.00 38.18           N  
ATOM   3187  CA  GLY A 449     123.945  45.312  69.454  1.00 38.11           C  
ATOM   3188  C   GLY A 449     124.567  43.927  69.379  1.00 37.94           C  
ATOM   3189  O   GLY A 449     125.027  43.500  68.318  1.00 37.95           O  
ATOM   3190  N   ASP A 450     124.589  43.223  70.507  1.00 37.70           N  
ATOM   3191  CA  ASP A 450     125.049  41.843  70.509  1.00 37.64           C  
ATOM   3192  C   ASP A 450     124.046  40.938  69.767  1.00 37.07           C  
ATOM   3193  O   ASP A 450     122.881  41.312  69.573  1.00 36.68           O  
ATOM   3194  CB  ASP A 450     125.351  41.357  71.937  1.00 37.97           C  
ATOM   3195  CG  ASP A 450     124.105  41.193  72.794  1.00 39.89           C  
ATOM   3196  OD1 ASP A 450     123.125  40.542  72.357  1.00 43.60           O  
ATOM   3197  OD2 ASP A 450     124.119  41.689  73.937  1.00 41.36           O  
ATOM   3198  N   ALA A 451     124.508  39.762  69.351  1.00 36.40           N  
ATOM   3199  CA  ALA A 451     123.695  38.860  68.530  1.00 35.83           C  
ATOM   3200  C   ALA A 451     122.383  38.429  69.195  1.00 35.43           C  
ATOM   3201  O   ALA A 451     121.350  38.358  68.530  1.00 35.48           O  
ATOM   3202  CB  ALA A 451     124.506  37.653  68.093  1.00 35.59           C  
ATOM   3203  N   SER A 452     122.410  38.164  70.497  1.00 34.95           N  
ATOM   3204  CA  SER A 452     121.201  37.689  71.172  1.00 35.16           C  
ATOM   3205  C   SER A 452     120.125  38.773  71.276  1.00 34.96           C  
ATOM   3206  O   SER A 452     118.944  38.497  71.047  1.00 35.15           O  
ATOM   3207  CB  SER A 452     121.505  37.064  72.534  1.00 34.66           C  
ATOM   3208  OG  SER A 452     121.931  38.042  73.456  1.00 37.18           O  
ATOM   3209  N   GLU A 453     120.528  39.998  71.601  1.00 34.64           N  
ATOM   3210  CA  GLU A 453     119.577  41.111  71.647  1.00 34.96           C  
ATOM   3211  C   GLU A 453     119.004  41.461  70.270  1.00 34.77           C  
ATOM   3212  O   GLU A 453     117.840  41.833  70.176  1.00 34.70           O  
ATOM   3213  CB  GLU A 453     120.178  42.346  72.324  1.00 35.02           C  
ATOM   3214  CG  GLU A 453     120.487  42.132  73.798  1.00 35.91           C  
ATOM   3215  CD  GLU A 453     120.294  43.376  74.644  1.00 37.79           C  
ATOM   3216  OE1 GLU A 453     119.752  43.240  75.764  1.00 38.60           O  
ATOM   3217  OE2 GLU A 453     120.683  44.481  74.204  1.00 37.69           O  
ATOM   3218  N   SER A 454     119.811  41.318  69.216  1.00 34.72           N  
ATOM   3219  CA  SER A 454     119.356  41.550  67.842  1.00 35.21           C  
ATOM   3220  C   SER A 454     118.299  40.518  67.437  1.00 35.28           C  
ATOM   3221  O   SER A 454     117.285  40.859  66.822  1.00 34.64           O  
ATOM   3222  CB  SER A 454     120.530  41.477  66.862  1.00 35.56           C  
ATOM   3223  OG  SER A 454     121.736  41.933  67.465  1.00 37.58           O  
ATOM   3224  N   ALA A 455     118.561  39.259  67.792  1.00 35.37           N  
ATOM   3225  CA  ALA A 455     117.650  38.156  67.547  1.00 35.59           C  
ATOM   3226  C   ALA A 455     116.284  38.422  68.178  1.00 35.77           C  
ATOM   3227  O   ALA A 455     115.250  38.277  67.522  1.00 35.53           O  
ATOM   3228  CB  ALA A 455     118.242  36.856  68.084  1.00 35.54           C  
ATOM   3229  N   LEU A 456     116.296  38.816  69.448  1.00 36.16           N  
ATOM   3230  CA  LEU A 456     115.072  39.113  70.182  1.00 37.04           C  
ATOM   3231  C   LEU A 456     114.338  40.317  69.594  1.00 37.54           C  
ATOM   3232  O   LEU A 456     113.113  40.306  69.476  1.00 37.50           O  
ATOM   3233  CB  LEU A 456     115.371  39.332  71.670  1.00 36.96           C  
ATOM   3234  CG  LEU A 456     115.857  38.105  72.448  1.00 36.72           C  
ATOM   3235  CD1 LEU A 456     116.337  38.513  73.822  1.00 36.73           C  
ATOM   3236  CD2 LEU A 456     114.778  37.029  72.552  1.00 37.04           C  
ATOM   3237  N   LEU A 457     115.102  41.338  69.215  1.00 38.28           N  
ATOM   3238  CA  LEU A 457     114.566  42.529  68.574  1.00 38.98           C  
ATOM   3239  C   LEU A 457     113.786  42.136  67.325  1.00 39.44           C  
ATOM   3240  O   LEU A 457     112.623  42.512  67.172  1.00 39.80           O  
ATOM   3241  CB  LEU A 457     115.700  43.489  68.193  1.00 38.84           C  
ATOM   3242  CG  LEU A 457     115.483  45.012  68.115  1.00 39.56           C  
ATOM   3243  CD1 LEU A 457     116.459  45.617  67.116  1.00 38.86           C  
ATOM   3244  CD2 LEU A 457     114.064  45.433  67.759  1.00 39.92           C  
ATOM   3245  N   LYS A 458     114.432  41.371  66.447  1.00 39.81           N  
ATOM   3246  CA  LYS A 458     113.858  40.985  65.162  1.00 40.19           C  
ATOM   3247  C   LYS A 458     112.680  40.027  65.331  1.00 40.84           C  
ATOM   3248  O   LYS A 458     111.766  39.998  64.509  1.00 40.50           O  
ATOM   3249  CB  LYS A 458     114.935  40.369  64.265  1.00 40.08           C  
ATOM   3250  CG  LYS A 458     115.994  41.365  63.813  1.00 39.04           C  
ATOM   3251  CD  LYS A 458     117.073  40.691  62.992  1.00 39.23           C  
ATOM   3252  CE  LYS A 458     117.986  41.718  62.346  1.00 38.99           C  
ATOM   3253  NZ  LYS A 458     118.898  41.112  61.339  1.00 39.41           N  
ATOM   3254  N   CYS A 459     112.712  39.254  66.410  1.00 41.77           N  
ATOM   3255  CA  CYS A 459     111.635  38.336  66.732  1.00 42.85           C  
ATOM   3256  C   CYS A 459     110.339  39.077  67.054  1.00 44.06           C  
ATOM   3257  O   CYS A 459     109.286  38.761  66.503  1.00 44.13           O  
ATOM   3258  CB  CYS A 459     112.032  37.437  67.902  1.00 42.64           C  
ATOM   3259  SG  CYS A 459     110.725  36.309  68.396  1.00 41.13           S  
ATOM   3260  N   ILE A 460     110.429  40.066  67.939  1.00 45.58           N  
ATOM   3261  CA  ILE A 460     109.262  40.822  68.380  1.00 47.13           C  
ATOM   3262  C   ILE A 460     108.780  41.782  67.292  1.00 48.30           C  
ATOM   3263  O   ILE A 460     107.582  41.874  67.031  1.00 48.44           O  
ATOM   3264  CB  ILE A 460     109.542  41.566  69.713  1.00 46.96           C  
ATOM   3265  CG1 ILE A 460     110.066  40.591  70.779  1.00 46.85           C  
ATOM   3266  CG2 ILE A 460     108.298  42.299  70.209  1.00 46.98           C  
ATOM   3267  CD1 ILE A 460     109.212  39.331  70.996  1.00 46.32           C  
ATOM   3268  N   GLU A 461     109.722  42.470  66.649  1.00 49.90           N  
ATOM   3269  CA  GLU A 461     109.423  43.391  65.548  1.00 51.54           C  
ATOM   3270  C   GLU A 461     108.615  42.699  64.454  1.00 52.81           C  
ATOM   3271  O   GLU A 461     107.778  43.322  63.797  1.00 52.86           O  
ATOM   3272  CB  GLU A 461     110.723  43.954  64.962  1.00 51.38           C  
ATOM   3273  CG  GLU A 461     110.546  44.988  63.845  1.00 51.37           C  
ATOM   3274  CD  GLU A 461     110.202  46.383  64.353  1.00 51.60           C  
ATOM   3275  OE1 GLU A 461     110.468  46.680  65.537  1.00 51.49           O  
ATOM   3276  OE2 GLU A 461     109.672  47.193  63.562  1.00 51.71           O  
ATOM   3277  N   LEU A 462     108.873  41.406  64.281  1.00 54.47           N  
ATOM   3278  CA  LEU A 462     108.244  40.607  63.242  1.00 56.17           C  
ATOM   3279  C   LEU A 462     106.795  40.262  63.574  1.00 57.40           C  
ATOM   3280  O   LEU A 462     105.907  40.457  62.744  1.00 57.50           O  
ATOM   3281  CB  LEU A 462     109.053  39.331  63.015  1.00 56.07           C  
ATOM   3282  CG  LEU A 462     109.220  38.770  61.605  1.00 56.27           C  
ATOM   3283  CD1 LEU A 462     109.555  39.848  60.592  1.00 56.38           C  
ATOM   3284  CD2 LEU A 462     110.312  37.718  61.621  1.00 56.90           C  
ATOM   3285  N   CYS A 463     106.558  39.766  64.785  1.00 58.92           N  
ATOM   3286  CA  CYS A 463     105.238  39.262  65.155  1.00 60.66           C  
ATOM   3287  C   CYS A 463     104.421  40.180  66.077  1.00 61.28           C  
ATOM   3288  O   CYS A 463     103.291  39.842  66.444  1.00 61.27           O  
ATOM   3289  CB  CYS A 463     105.364  37.866  65.765  1.00 60.75           C  
ATOM   3290  SG  CYS A 463     106.410  37.823  67.221  1.00 62.79           S  
ATOM   3291  N   CYS A 464     104.983  41.333  66.440  1.00 62.14           N  
ATOM   3292  CA  CYS A 464     104.274  42.311  67.278  1.00 62.95           C  
ATOM   3293  C   CYS A 464     104.357  43.736  66.734  1.00 63.24           C  
ATOM   3294  O   CYS A 464     103.938  44.684  67.403  1.00 63.42           O  
ATOM   3295  CB  CYS A 464     104.799  42.285  68.717  1.00 62.94           C  
ATOM   3296  SG  CYS A 464     104.698  40.690  69.541  1.00 63.90           S  
ATOM   3297  N   GLY A 465     104.894  43.883  65.523  1.00 63.62           N  
ATOM   3298  CA  GLY A 465     105.077  45.198  64.915  1.00 63.93           C  
ATOM   3299  C   GLY A 465     106.183  45.991  65.588  1.00 64.21           C  
ATOM   3300  O   GLY A 465     106.943  45.452  66.394  1.00 64.27           O  
ATOM   3301  N   SER A 466     106.252  47.282  65.267  1.00 64.37           N  
ATOM   3302  CA  SER A 466     107.313  48.177  65.736  1.00 64.37           C  
ATOM   3303  C   SER A 466     107.656  48.031  67.220  1.00 64.41           C  
ATOM   3304  O   SER A 466     106.811  48.255  68.090  1.00 64.51           O  
ATOM   3305  CB  SER A 466     106.956  49.631  65.416  1.00 64.33           C  
ATOM   3306  OG  SER A 466     107.914  50.528  65.954  1.00 64.43           O  
ATOM   3307  N   VAL A 467     108.905  47.655  67.490  1.00 64.27           N  
ATOM   3308  CA  VAL A 467     109.418  47.532  68.853  1.00 64.13           C  
ATOM   3309  C   VAL A 467     109.642  48.916  69.462  1.00 64.27           C  
ATOM   3310  O   VAL A 467     109.386  49.126  70.650  1.00 64.06           O  
ATOM   3311  CB  VAL A 467     110.715  46.668  68.901  1.00 64.08           C  
ATOM   3312  CG1 VAL A 467     111.488  46.868  70.205  1.00 63.48           C  
ATOM   3313  CG2 VAL A 467     110.379  45.198  68.710  1.00 63.56           C  
ATOM   3314  N   GLN A 468     110.105  49.852  68.633  1.00 64.45           N  
ATOM   3315  CA  GLN A 468     110.281  51.249  69.038  1.00 64.73           C  
ATOM   3316  C   GLN A 468     109.008  51.818  69.670  1.00 64.77           C  
ATOM   3317  O   GLN A 468     109.079  52.618  70.605  1.00 64.70           O  
ATOM   3318  CB  GLN A 468     110.706  52.113  67.846  1.00 64.72           C  
ATOM   3319  CG  GLN A 468     111.248  53.489  68.235  1.00 65.32           C  
ATOM   3320  CD  GLN A 468     111.169  54.512  67.108  1.00 66.29           C  
ATOM   3321  OE1 GLN A 468     110.188  54.562  66.361  1.00 66.75           O  
ATOM   3322  NE2 GLN A 468     112.199  55.347  66.994  1.00 66.46           N  
ATOM   3323  N   GLY A 469     107.855  51.394  69.152  1.00 64.87           N  
ATOM   3324  CA  GLY A 469     106.554  51.764  69.707  1.00 65.02           C  
ATOM   3325  C   GLY A 469     106.359  51.268  71.129  1.00 65.17           C  
ATOM   3326  O   GLY A 469     105.896  52.016  71.994  1.00 65.19           O  
ATOM   3327  N   MET A 470     106.717  50.006  71.366  1.00 65.26           N  
ATOM   3328  CA  MET A 470     106.614  49.392  72.691  1.00 65.45           C  
ATOM   3329  C   MET A 470     107.539  50.066  73.703  1.00 65.48           C  
ATOM   3330  O   MET A 470     107.214  50.168  74.886  1.00 65.34           O  
ATOM   3331  CB  MET A 470     106.908  47.892  72.607  1.00 65.47           C  
ATOM   3332  CG  MET A 470     105.743  47.066  72.089  1.00 66.02           C  
ATOM   3333  SD  MET A 470     106.211  45.406  71.545  1.00 67.74           S  
ATOM   3334  CE  MET A 470     106.376  45.641  69.779  1.00 67.48           C  
ATOM   3335  N   ARG A 471     108.685  50.534  73.216  1.00 65.73           N  
ATOM   3336  CA  ARG A 471     109.663  51.243  74.037  1.00 65.97           C  
ATOM   3337  C   ARG A 471     109.348  52.733  74.195  1.00 66.38           C  
ATOM   3338  O   ARG A 471     110.025  53.441  74.943  1.00 66.41           O  
ATOM   3339  CB  ARG A 471     111.072  51.026  73.481  1.00 65.77           C  
ATOM   3340  CG  ARG A 471     111.824  49.918  74.195  1.00 65.26           C  
ATOM   3341  CD  ARG A 471     112.375  48.861  73.243  1.00 64.02           C  
ATOM   3342  NE  ARG A 471     113.494  49.330  72.427  1.00 62.66           N  
ATOM   3343  CZ  ARG A 471     114.462  48.549  71.950  1.00 61.73           C  
ATOM   3344  NH1 ARG A 471     114.480  47.247  72.213  1.00 61.27           N  
ATOM   3345  NH2 ARG A 471     115.429  49.075  71.218  1.00 61.24           N  
ATOM   3346  N   ASP A 472     108.318  53.201  73.494  1.00 66.86           N  
ATOM   3347  CA  ASP A 472     107.825  54.566  73.666  1.00 67.37           C  
ATOM   3348  C   ASP A 472     106.617  54.599  74.597  1.00 67.87           C  
ATOM   3349  O   ASP A 472     106.438  55.551  75.357  1.00 67.91           O  
ATOM   3350  CB  ASP A 472     107.486  55.204  72.314  1.00 67.24           C  
ATOM   3351  CG  ASP A 472     108.715  55.729  71.584  1.00 66.84           C  
ATOM   3352  OD1 ASP A 472     108.596  56.063  70.387  1.00 65.82           O  
ATOM   3353  OD2 ASP A 472     109.798  55.811  72.202  1.00 66.81           O  
ATOM   3354  N   ARG A 473     105.800  53.550  74.531  1.00 68.53           N  
ATOM   3355  CA  ARG A 473     104.627  53.407  75.390  1.00 69.24           C  
ATOM   3356  C   ARG A 473     105.019  53.045  76.823  1.00 69.69           C  
ATOM   3357  O   ARG A 473     104.280  53.332  77.764  1.00 69.71           O  
ATOM   3358  CB  ARG A 473     103.673  52.351  74.823  1.00 69.29           C  
ATOM   3359  CG  ARG A 473     102.873  52.792  73.599  1.00 69.58           C  
ATOM   3360  CD  ARG A 473     102.256  51.590  72.882  1.00 70.31           C  
ATOM   3361  NE  ARG A 473     103.162  51.004  71.890  1.00 71.05           N  
ATOM   3362  CZ  ARG A 473     103.040  49.781  71.370  1.00 71.30           C  
ATOM   3363  NH1 ARG A 473     102.053  48.975  71.745  1.00 71.38           N  
ATOM   3364  NH2 ARG A 473     103.914  49.358  70.468  1.00 71.54           N  
ATOM   3365  N   ASN A 474     106.181  52.416  76.980  1.00 70.31           N  
ATOM   3366  CA  ASN A 474     106.682  52.030  78.298  1.00 70.89           C  
ATOM   3367  C   ASN A 474     108.055  52.645  78.573  1.00 71.43           C  
ATOM   3368  O   ASN A 474     109.072  51.956  78.447  1.00 71.56           O  
ATOM   3369  CB  ASN A 474     106.748  50.503  78.436  1.00 70.72           C  
ATOM   3370  CG  ASN A 474     105.447  49.814  78.052  1.00 70.47           C  
ATOM   3371  OD1 ASN A 474     104.710  49.333  78.917  1.00 69.88           O  
ATOM   3372  ND2 ASN A 474     105.163  49.754  76.752  1.00 70.06           N  
ATOM   3373  N   PRO A 475     108.092  53.944  78.945  1.00 71.89           N  
ATOM   3374  CA  PRO A 475     109.367  54.635  79.159  1.00 72.19           C  
ATOM   3375  C   PRO A 475     110.234  53.964  80.224  1.00 72.49           C  
ATOM   3376  O   PRO A 475     109.775  53.724  81.343  1.00 72.45           O  
ATOM   3377  CB  PRO A 475     108.940  56.037  79.618  1.00 72.18           C  
ATOM   3378  CG  PRO A 475     107.560  56.208  79.091  1.00 72.11           C  
ATOM   3379  CD  PRO A 475     106.946  54.845  79.176  1.00 72.03           C  
ATOM   3380  N   LYS A 476     111.473  53.653  79.853  1.00 72.82           N  
ATOM   3381  CA  LYS A 476     112.452  53.081  80.770  1.00 73.18           C  
ATOM   3382  C   LYS A 476     112.972  54.173  81.703  1.00 73.33           C  
ATOM   3383  O   LYS A 476     113.453  55.211  81.243  1.00 73.41           O  
ATOM   3384  CB  LYS A 476     113.611  52.467  79.979  1.00 73.19           C  
ATOM   3385  CG  LYS A 476     114.566  51.603  80.801  1.00 73.36           C  
ATOM   3386  CD  LYS A 476     115.837  51.278  80.023  1.00 73.66           C  
ATOM   3387  CE  LYS A 476     115.567  50.326  78.865  1.00 74.29           C  
ATOM   3388  NZ  LYS A 476     116.744  50.203  77.960  1.00 74.95           N  
ATOM   3389  N   ILE A 477     112.869  53.938  83.008  1.00 73.47           N  
ATOM   3390  CA  ILE A 477     113.329  54.918  83.994  1.00 73.61           C  
ATOM   3391  C   ILE A 477     114.672  54.545  84.620  1.00 73.74           C  
ATOM   3392  O   ILE A 477     115.505  55.416  84.879  1.00 73.68           O  
ATOM   3393  CB  ILE A 477     112.268  55.214  85.088  1.00 73.56           C  
ATOM   3394  CG1 ILE A 477     111.668  53.921  85.644  1.00 73.51           C  
ATOM   3395  CG2 ILE A 477     111.174  56.127  84.533  1.00 73.52           C  
ATOM   3396  CD1 ILE A 477     110.953  54.096  86.963  1.00 73.75           C  
ATOM   3397  N   VAL A 478     114.872  53.249  84.857  1.00 73.96           N  
ATOM   3398  CA  VAL A 478     116.121  52.727  85.414  1.00 74.20           C  
ATOM   3399  C   VAL A 478     116.401  51.340  84.829  1.00 74.35           C  
ATOM   3400  O   VAL A 478     115.471  50.590  84.521  1.00 74.27           O  
ATOM   3401  CB  VAL A 478     116.084  52.640  86.971  1.00 74.20           C  
ATOM   3402  CG1 VAL A 478     117.472  52.395  87.533  1.00 74.14           C  
ATOM   3403  CG2 VAL A 478     115.514  53.911  87.582  1.00 74.36           C  
ATOM   3404  N   GLU A 479     117.683  51.013  84.672  1.00 74.63           N  
ATOM   3405  CA  GLU A 479     118.102  49.693  84.201  1.00 74.95           C  
ATOM   3406  C   GLU A 479     119.450  49.252  84.774  1.00 75.14           C  
ATOM   3407  O   GLU A 479     120.300  50.081  85.108  1.00 75.11           O  
ATOM   3408  CB  GLU A 479     118.136  49.637  82.666  1.00 74.99           C  
ATOM   3409  CG  GLU A 479     119.226  50.483  82.004  1.00 75.23           C  
ATOM   3410  CD  GLU A 479     119.374  50.215  80.509  1.00 75.71           C  
ATOM   3411  OE1 GLU A 479     120.186  50.914  79.865  1.00 75.92           O  
ATOM   3412  OE2 GLU A 479     118.691  49.311  79.974  1.00 75.48           O  
ATOM   3413  N   ILE A 480     119.623  47.937  84.892  1.00 75.45           N  
ATOM   3414  CA  ILE A 480     120.912  47.339  85.229  1.00 75.69           C  
ATOM   3415  C   ILE A 480     121.341  46.449  84.061  1.00 76.02           C  
ATOM   3416  O   ILE A 480     120.812  45.343  83.895  1.00 76.02           O  
ATOM   3417  CB  ILE A 480     120.865  46.531  86.553  1.00 75.60           C  
ATOM   3418  CG1 ILE A 480     120.494  47.446  87.727  1.00 75.48           C  
ATOM   3419  CG2 ILE A 480     122.211  45.852  86.816  1.00 75.48           C  
ATOM   3420  CD1 ILE A 480     120.163  46.714  89.025  1.00 75.32           C  
ATOM   3421  N   PRO A 481     122.289  46.937  83.235  1.00 76.38           N  
ATOM   3422  CA  PRO A 481     122.767  46.183  82.071  1.00 76.71           C  
ATOM   3423  C   PRO A 481     123.400  44.856  82.478  1.00 77.03           C  
ATOM   3424  O   PRO A 481     123.931  44.744  83.581  1.00 76.99           O  
ATOM   3425  CB  PRO A 481     123.819  47.112  81.451  1.00 76.67           C  
ATOM   3426  CG  PRO A 481     124.200  48.057  82.545  1.00 76.62           C  
ATOM   3427  CD  PRO A 481     122.967  48.240  83.359  1.00 76.34           C  
ATOM   3428  N   PHE A 482     123.325  43.868  81.588  1.00 77.53           N  
ATOM   3429  CA  PHE A 482     123.843  42.521  81.836  1.00 78.09           C  
ATOM   3430  C   PHE A 482     125.259  42.542  82.415  1.00 78.49           C  
ATOM   3431  O   PHE A 482     126.179  43.103  81.813  1.00 78.54           O  
ATOM   3432  CB  PHE A 482     123.802  41.701  80.542  1.00 78.01           C  
ATOM   3433  CG  PHE A 482     124.031  40.228  80.739  1.00 78.05           C  
ATOM   3434  CD1 PHE A 482     122.977  39.387  81.086  1.00 78.13           C  
ATOM   3435  CD2 PHE A 482     125.296  39.675  80.554  1.00 77.99           C  
ATOM   3436  CE1 PHE A 482     123.181  38.018  81.258  1.00 78.32           C  
ATOM   3437  CE2 PHE A 482     125.512  38.306  80.726  1.00 78.11           C  
ATOM   3438  CZ  PHE A 482     124.452  37.477  81.080  1.00 78.09           C  
ATOM   3439  N   ASN A 483     125.413  41.941  83.593  1.00 78.97           N  
ATOM   3440  CA  ASN A 483     126.699  41.881  84.285  1.00 79.42           C  
ATOM   3441  C   ASN A 483     127.295  40.483  84.284  1.00 79.55           C  
ATOM   3442  O   ASN A 483     126.575  39.487  84.401  1.00 79.54           O  
ATOM   3443  CB  ASN A 483     126.567  42.371  85.732  1.00 79.53           C  
ATOM   3444  CG  ASN A 483     126.384  43.876  85.835  1.00 79.91           C  
ATOM   3445  OD1 ASN A 483     126.291  44.583  84.830  1.00 80.64           O  
ATOM   3446  ND2 ASN A 483     126.339  44.377  87.065  1.00 80.16           N  
ATOM   3447  N   SER A 484     128.619  40.429  84.162  1.00 79.68           N  
ATOM   3448  CA  SER A 484     129.376  39.183  84.254  1.00 79.77           C  
ATOM   3449  C   SER A 484     129.061  38.439  85.555  1.00 79.63           C  
ATOM   3450  O   SER A 484     128.957  37.210  85.567  1.00 79.71           O  
ATOM   3451  CB  SER A 484     130.875  39.482  84.156  1.00 79.81           C  
ATOM   3452  OG  SER A 484     131.647  38.294  84.155  1.00 80.07           O  
ATOM   3453  N   THR A 485     128.897  39.202  86.636  1.00 79.31           N  
ATOM   3454  CA  THR A 485     128.608  38.664  87.969  1.00 78.91           C  
ATOM   3455  C   THR A 485     127.116  38.389  88.218  1.00 78.48           C  
ATOM   3456  O   THR A 485     126.761  37.334  88.750  1.00 78.44           O  
ATOM   3457  CB  THR A 485     129.200  39.570  89.095  1.00 79.01           C  
ATOM   3458  OG1 THR A 485     128.700  39.153  90.372  1.00 79.19           O  
ATOM   3459  CG2 THR A 485     128.856  41.048  88.876  1.00 78.96           C  
ATOM   3460  N   ASN A 486     126.258  39.339  87.838  1.00 77.85           N  
ATOM   3461  CA  ASN A 486     124.808  39.207  88.005  1.00 77.08           C  
ATOM   3462  C   ASN A 486     124.213  38.094  87.152  1.00 76.31           C  
ATOM   3463  O   ASN A 486     123.291  37.397  87.584  1.00 76.27           O  
ATOM   3464  CB  ASN A 486     124.106  40.526  87.675  1.00 77.31           C  
ATOM   3465  CG  ASN A 486     124.212  41.545  88.792  1.00 77.65           C  
ATOM   3466  OD1 ASN A 486     124.696  42.657  88.585  1.00 78.32           O  
ATOM   3467  ND2 ASN A 486     123.754  41.173  89.983  1.00 77.94           N  
ATOM   3468  N   LYS A 487     124.752  37.945  85.941  1.00 75.25           N  
ATOM   3469  CA  LYS A 487     124.276  36.976  84.943  1.00 74.10           C  
ATOM   3470  C   LYS A 487     122.814  37.231  84.548  1.00 73.07           C  
ATOM   3471  O   LYS A 487     122.109  36.326  84.086  1.00 72.94           O  
ATOM   3472  CB  LYS A 487     124.499  35.530  85.418  1.00 74.22           C  
ATOM   3473  CG  LYS A 487     124.768  34.529  84.295  1.00 74.42           C  
ATOM   3474  CD  LYS A 487     126.183  34.658  83.740  1.00 74.39           C  
ATOM   3475  CE  LYS A 487     126.503  33.522  82.784  1.00 74.62           C  
ATOM   3476  NZ  LYS A 487     127.964  33.439  82.495  1.00 74.96           N  
ATOM   3477  N   TYR A 488     122.380  38.477  84.732  1.00 71.75           N  
ATOM   3478  CA  TYR A 488     121.046  38.923  84.343  1.00 70.40           C  
ATOM   3479  C   TYR A 488     121.048  40.409  83.987  1.00 69.34           C  
ATOM   3480  O   TYR A 488     121.976  41.143  84.328  1.00 69.03           O  
ATOM   3481  CB  TYR A 488     120.019  38.643  85.454  1.00 70.51           C  
ATOM   3482  CG  TYR A 488     120.120  39.567  86.650  1.00 70.75           C  
ATOM   3483  CD1 TYR A 488     119.590  40.859  86.608  1.00 70.91           C  
ATOM   3484  CD2 TYR A 488     120.737  39.150  87.827  1.00 71.19           C  
ATOM   3485  CE1 TYR A 488     119.689  41.711  87.697  1.00 71.13           C  
ATOM   3486  CE2 TYR A 488     120.832  39.995  88.929  1.00 71.32           C  
ATOM   3487  CZ  TYR A 488     120.308  41.273  88.856  1.00 71.39           C  
ATOM   3488  OH  TYR A 488     120.401  42.113  89.943  1.00 71.71           O  
ATOM   3489  N   GLN A 489     119.987  40.836  83.314  1.00 68.19           N  
ATOM   3490  CA  GLN A 489     119.780  42.229  82.952  1.00 67.15           C  
ATOM   3491  C   GLN A 489     118.362  42.605  83.359  1.00 66.77           C  
ATOM   3492  O   GLN A 489     117.420  41.902  83.012  1.00 66.55           O  
ATOM   3493  CB  GLN A 489     119.978  42.396  81.442  1.00 66.96           C  
ATOM   3494  CG  GLN A 489     119.628  43.763  80.880  1.00 66.03           C  
ATOM   3495  CD  GLN A 489     120.159  43.969  79.471  1.00 64.77           C  
ATOM   3496  OE1 GLN A 489     121.370  43.939  79.240  1.00 64.01           O  
ATOM   3497  NE2 GLN A 489     119.254  44.195  78.524  1.00 63.81           N  
ATOM   3498  N   LEU A 490     118.212  43.697  84.105  1.00 66.46           N  
ATOM   3499  CA  LEU A 490     116.880  44.144  84.526  1.00 66.31           C  
ATOM   3500  C   LEU A 490     116.547  45.571  84.086  1.00 66.35           C  
ATOM   3501  O   LEU A 490     117.442  46.390  83.864  1.00 66.20           O  
ATOM   3502  CB  LEU A 490     116.669  43.957  86.041  1.00 66.14           C  
ATOM   3503  CG  LEU A 490     117.454  44.759  87.085  1.00 66.01           C  
ATOM   3504  CD1 LEU A 490     116.956  46.196  87.177  1.00 65.75           C  
ATOM   3505  CD2 LEU A 490     117.334  44.084  88.437  1.00 65.62           C  
ATOM   3506  N   SER A 491     115.250  45.852  83.967  1.00 66.54           N  
ATOM   3507  CA  SER A 491     114.753  47.166  83.568  1.00 66.81           C  
ATOM   3508  C   SER A 491     113.437  47.500  84.261  1.00 67.23           C  
ATOM   3509  O   SER A 491     112.606  46.620  84.491  1.00 67.13           O  
ATOM   3510  CB  SER A 491     114.563  47.228  82.052  1.00 66.62           C  
ATOM   3511  OG  SER A 491     115.724  47.700  81.399  1.00 66.39           O  
ATOM   3512  N   ILE A 492     113.260  48.779  84.587  1.00 67.96           N  
ATOM   3513  CA  ILE A 492     112.028  49.273  85.205  1.00 68.71           C  
ATOM   3514  C   ILE A 492     111.360  50.291  84.278  1.00 69.33           C  
ATOM   3515  O   ILE A 492     111.980  51.274  83.873  1.00 69.19           O  
ATOM   3516  CB  ILE A 492     112.291  49.885  86.604  1.00 68.67           C  
ATOM   3517  CG1 ILE A 492     113.087  48.902  87.474  1.00 68.56           C  
ATOM   3518  CG2 ILE A 492     110.975  50.254  87.287  1.00 68.71           C  
ATOM   3519  CD1 ILE A 492     113.907  49.552  88.574  1.00 68.43           C  
ATOM   3520  N   HIS A 493     110.100  50.034  83.936  1.00 70.41           N  
ATOM   3521  CA  HIS A 493     109.378  50.849  82.960  1.00 71.60           C  
ATOM   3522  C   HIS A 493     108.050  51.361  83.505  1.00 72.70           C  
ATOM   3523  O   HIS A 493     107.462  50.757  84.404  1.00 72.71           O  
ATOM   3524  CB  HIS A 493     109.127  50.054  81.671  1.00 71.37           C  
ATOM   3525  CG  HIS A 493     110.372  49.510  81.040  1.00 70.98           C  
ATOM   3526  ND1 HIS A 493     110.875  49.987  79.849  1.00 70.51           N  
ATOM   3527  CD2 HIS A 493     111.213  48.527  81.438  1.00 70.30           C  
ATOM   3528  CE1 HIS A 493     111.974  49.322  79.542  1.00 70.47           C  
ATOM   3529  NE2 HIS A 493     112.202  48.433  80.491  1.00 70.43           N  
ATOM   3530  N   GLU A 494     107.586  52.478  82.951  1.00 74.19           N  
ATOM   3531  CA  GLU A 494     106.261  52.997  83.254  1.00 75.71           C  
ATOM   3532  C   GLU A 494     105.240  52.223  82.435  1.00 76.83           C  
ATOM   3533  O   GLU A 494     105.192  52.357  81.212  1.00 76.96           O  
ATOM   3534  CB  GLU A 494     106.171  54.493  82.939  1.00 75.60           C  
ATOM   3535  CG  GLU A 494     106.993  55.383  83.860  1.00 75.65           C  
ATOM   3536  CD  GLU A 494     106.763  56.866  83.614  1.00 75.55           C  
ATOM   3537  OE1 GLU A 494     106.737  57.286  82.437  1.00 75.43           O  
ATOM   3538  OE2 GLU A 494     106.618  57.616  84.604  1.00 75.37           O  
ATOM   3539  N   ASN A 495     104.442  51.402  83.113  1.00 78.33           N  
ATOM   3540  CA  ASN A 495     103.413  50.603  82.458  1.00 79.83           C  
ATOM   3541  C   ASN A 495     102.566  51.464  81.530  1.00 80.86           C  
ATOM   3542  O   ASN A 495     102.020  52.488  81.948  1.00 81.02           O  
ATOM   3543  CB  ASN A 495     102.533  49.904  83.499  1.00 79.87           C  
ATOM   3544  CG  ASN A 495     101.838  48.668  82.948  1.00 80.09           C  
ATOM   3545  OD1 ASN A 495     101.227  48.702  81.878  1.00 80.15           O  
ATOM   3546  ND2 ASN A 495     101.923  47.569  83.689  1.00 80.37           N  
ATOM   3547  N   GLU A 496     102.481  51.046  80.268  1.00 82.16           N  
ATOM   3548  CA  GLU A 496     101.743  51.773  79.230  1.00 83.43           C  
ATOM   3549  C   GLU A 496     100.253  51.915  79.550  1.00 84.22           C  
ATOM   3550  O   GLU A 496      99.584  52.814  79.035  1.00 84.34           O  
ATOM   3551  CB  GLU A 496     101.942  51.106  77.861  1.00 83.41           C  
ATOM   3552  CG  GLU A 496     101.205  49.779  77.666  1.00 83.73           C  
ATOM   3553  CD  GLU A 496     101.902  48.850  76.683  1.00 83.89           C  
ATOM   3554  OE1 GLU A 496     102.846  48.144  77.098  1.00 83.61           O  
ATOM   3555  OE2 GLU A 496     101.494  48.809  75.503  1.00 84.01           O  
ATOM   3556  N   LYS A 497      99.752  51.016  80.397  1.00 85.14           N  
ATOM   3557  CA  LYS A 497      98.361  51.019  80.838  1.00 85.95           C  
ATOM   3558  C   LYS A 497      98.031  52.327  81.547  1.00 86.49           C  
ATOM   3559  O   LYS A 497      98.777  52.776  82.417  1.00 86.56           O  
ATOM   3560  CB  LYS A 497      98.098  49.831  81.769  1.00 85.94           C  
ATOM   3561  CG  LYS A 497      96.639  49.614  82.142  1.00 85.92           C  
ATOM   3562  CD  LYS A 497      96.501  48.486  83.149  1.00 85.75           C  
ATOM   3563  CE  LYS A 497      95.060  48.311  83.594  1.00 85.66           C  
ATOM   3564  NZ  LYS A 497      94.947  47.419  84.780  1.00 85.53           N  
ATOM   3565  N   SER A 498      96.916  52.936  81.156  1.00 87.04           N  
ATOM   3566  CA  SER A 498      96.473  54.194  81.744  1.00 87.58           C  
ATOM   3567  C   SER A 498      95.892  53.984  83.139  1.00 87.77           C  
ATOM   3568  O   SER A 498      96.129  54.788  84.043  1.00 87.79           O  
ATOM   3569  CB  SER A 498      95.447  54.877  80.838  1.00 87.63           C  
ATOM   3570  OG  SER A 498      95.989  55.119  79.551  1.00 87.84           O  
ATOM   3571  N   SER A 499      95.143  52.894  83.306  1.00 87.93           N  
ATOM   3572  CA  SER A 499      94.523  52.552  84.586  1.00 87.96           C  
ATOM   3573  C   SER A 499      95.549  52.140  85.649  1.00 87.84           C  
ATOM   3574  O   SER A 499      95.204  51.973  86.821  1.00 87.86           O  
ATOM   3575  CB  SER A 499      93.473  51.453  84.397  1.00 88.03           C  
ATOM   3576  OG  SER A 499      92.457  51.865  83.498  1.00 88.03           O  
ATOM   3577  N   GLU A 500      96.803  51.978  85.231  1.00 87.56           N  
ATOM   3578  CA  GLU A 500      97.903  51.697  86.153  1.00 87.13           C  
ATOM   3579  C   GLU A 500      98.987  52.769  86.106  1.00 86.67           C  
ATOM   3580  O   GLU A 500      99.266  53.408  87.124  1.00 86.67           O  
ATOM   3581  CB  GLU A 500      98.506  50.318  85.887  1.00 87.18           C  
ATOM   3582  CG  GLU A 500      97.747  49.180  86.541  1.00 87.24           C  
ATOM   3583  CD  GLU A 500      98.474  47.855  86.434  1.00 87.24           C  
ATOM   3584  OE1 GLU A 500      98.944  47.511  85.329  1.00 87.27           O  
ATOM   3585  OE2 GLU A 500      98.569  47.149  87.459  1.00 87.20           O  
ATOM   3586  N   SER A 501      99.597  52.954  84.931  1.00 85.90           N  
ATOM   3587  CA  SER A 501     100.684  53.928  84.728  1.00 84.98           C  
ATOM   3588  C   SER A 501     101.781  53.773  85.789  1.00 84.07           C  
ATOM   3589  O   SER A 501     102.549  54.701  86.061  1.00 84.03           O  
ATOM   3590  CB  SER A 501     100.127  55.362  84.700  1.00 85.14           C  
ATOM   3591  OG  SER A 501     101.125  56.304  84.345  1.00 85.27           O  
ATOM   3592  N   ARG A 502     101.840  52.578  86.374  1.00 82.74           N  
ATOM   3593  CA  ARG A 502     102.736  52.271  87.483  1.00 81.20           C  
ATOM   3594  C   ARG A 502     104.082  51.752  86.962  1.00 79.73           C  
ATOM   3595  O   ARG A 502     104.414  51.940  85.791  1.00 79.58           O  
ATOM   3596  CB  ARG A 502     102.074  51.243  88.407  1.00 81.44           C  
ATOM   3597  CG  ARG A 502     102.669  51.160  89.806  1.00 81.70           C  
ATOM   3598  CD  ARG A 502     103.117  49.737  90.129  1.00 82.25           C  
ATOM   3599  NE  ARG A 502     102.006  48.789  90.222  1.00 82.61           N  
ATOM   3600  CZ  ARG A 502     101.632  47.950  89.258  1.00 82.88           C  
ATOM   3601  NH1 ARG A 502     102.278  47.915  88.097  1.00 83.08           N  
ATOM   3602  NH2 ARG A 502     100.604  47.137  89.459  1.00 82.79           N  
ATOM   3603  N   TYR A 503     104.846  51.099  87.835  1.00 77.72           N  
ATOM   3604  CA  TYR A 503     106.191  50.649  87.512  1.00 75.73           C  
ATOM   3605  C   TYR A 503     106.293  49.137  87.333  1.00 74.16           C  
ATOM   3606  O   TYR A 503     106.012  48.365  88.255  1.00 74.04           O  
ATOM   3607  CB  TYR A 503     107.187  51.142  88.568  1.00 75.86           C  
ATOM   3608  CG  TYR A 503     107.349  52.649  88.605  1.00 75.78           C  
ATOM   3609  CD1 TYR A 503     107.477  53.325  89.815  1.00 75.95           C  
ATOM   3610  CD2 TYR A 503     107.363  53.399  87.428  1.00 75.74           C  
ATOM   3611  CE1 TYR A 503     107.630  54.709  89.854  1.00 75.88           C  
ATOM   3612  CE2 TYR A 503     107.508  54.779  87.456  1.00 75.92           C  
ATOM   3613  CZ  TYR A 503     107.641  55.428  88.671  1.00 75.95           C  
ATOM   3614  OH  TYR A 503     107.788  56.795  88.697  1.00 75.68           O  
ATOM   3615  N   LEU A 504     106.694  48.727  86.133  1.00 71.98           N  
ATOM   3616  CA  LEU A 504     106.905  47.316  85.823  1.00 69.84           C  
ATOM   3617  C   LEU A 504     108.394  46.978  85.792  1.00 68.14           C  
ATOM   3618  O   LEU A 504     109.197  47.725  85.232  1.00 67.85           O  
ATOM   3619  CB  LEU A 504     106.244  46.948  84.487  1.00 69.95           C  
ATOM   3620  CG  LEU A 504     106.407  45.519  83.946  1.00 69.79           C  
ATOM   3621  CD1 LEU A 504     105.817  44.472  84.887  1.00 69.77           C  
ATOM   3622  CD2 LEU A 504     105.791  45.393  82.561  1.00 69.91           C  
ATOM   3623  N   LEU A 505     108.747  45.852  86.407  1.00 66.01           N  
ATOM   3624  CA  LEU A 505     110.115  45.346  86.376  1.00 63.99           C  
ATOM   3625  C   LEU A 505     110.221  44.146  85.445  1.00 62.52           C  
ATOM   3626  O   LEU A 505     109.429  43.211  85.539  1.00 62.28           O  
ATOM   3627  CB  LEU A 505     110.597  44.975  87.785  1.00 64.05           C  
ATOM   3628  CG  LEU A 505     111.932  44.234  87.962  1.00 63.81           C  
ATOM   3629  CD1 LEU A 505     113.119  45.048  87.461  1.00 64.05           C  
ATOM   3630  CD2 LEU A 505     112.143  43.849  89.415  1.00 64.02           C  
ATOM   3631  N   VAL A 506     111.199  44.192  84.543  1.00 60.63           N  
ATOM   3632  CA  VAL A 506     111.495  43.074  83.647  1.00 58.75           C  
ATOM   3633  C   VAL A 506     112.970  42.680  83.743  1.00 57.48           C  
ATOM   3634  O   VAL A 506     113.825  43.530  83.977  1.00 57.28           O  
ATOM   3635  CB  VAL A 506     111.111  43.385  82.172  1.00 58.86           C  
ATOM   3636  CG1 VAL A 506     109.603  43.604  82.040  1.00 58.64           C  
ATOM   3637  CG2 VAL A 506     111.886  44.590  81.627  1.00 58.29           C  
ATOM   3638  N   MET A 507     113.257  41.388  83.590  1.00 55.95           N  
ATOM   3639  CA  MET A 507     114.642  40.905  83.536  1.00 54.50           C  
ATOM   3640  C   MET A 507     114.833  39.614  82.733  1.00 53.56           C  
ATOM   3641  O   MET A 507     113.922  38.784  82.632  1.00 53.31           O  
ATOM   3642  CB  MET A 507     115.279  40.791  84.937  1.00 54.48           C  
ATOM   3643  CG  MET A 507     114.766  39.685  85.831  1.00 54.23           C  
ATOM   3644  SD  MET A 507     116.010  39.074  87.004  1.00 54.26           S  
ATOM   3645  CE  MET A 507     116.166  40.460  88.131  1.00 53.54           C  
ATOM   3646  N   LYS A 508     116.025  39.474  82.156  1.00 52.32           N  
ATOM   3647  CA  LYS A 508     116.403  38.287  81.404  1.00 51.23           C  
ATOM   3648  C   LYS A 508     117.828  37.884  81.763  1.00 50.67           C  
ATOM   3649  O   LYS A 508     118.615  38.716  82.212  1.00 50.34           O  
ATOM   3650  CB  LYS A 508     116.255  38.523  79.895  1.00 51.32           C  
ATOM   3651  CG  LYS A 508     117.404  39.290  79.233  1.00 51.20           C  
ATOM   3652  CD  LYS A 508     117.052  39.696  77.815  1.00 50.83           C  
ATOM   3653  CE  LYS A 508     118.279  40.080  77.006  1.00 51.04           C  
ATOM   3654  NZ  LYS A 508     119.051  41.186  77.619  1.00 51.62           N  
ATOM   3655  N   GLY A 509     118.149  36.607  81.571  1.00 50.04           N  
ATOM   3656  CA  GLY A 509     119.468  36.088  81.901  1.00 49.50           C  
ATOM   3657  C   GLY A 509     119.509  34.580  81.820  1.00 49.45           C  
ATOM   3658  O   GLY A 509     118.612  33.959  81.245  1.00 48.97           O  
ATOM   3659  N   ALA A 510     120.559  33.999  82.397  1.00 49.81           N  
ATOM   3660  CA  ALA A 510     120.731  32.549  82.458  1.00 50.38           C  
ATOM   3661  C   ALA A 510     119.487  31.892  83.056  1.00 50.98           C  
ATOM   3662  O   ALA A 510     119.035  32.294  84.132  1.00 50.82           O  
ATOM   3663  CB  ALA A 510     121.968  32.200  83.267  1.00 50.21           C  
ATOM   3664  N   PRO A 511     118.923  30.894  82.346  1.00 51.80           N  
ATOM   3665  CA  PRO A 511     117.651  30.250  82.701  1.00 52.73           C  
ATOM   3666  C   PRO A 511     117.557  29.819  84.170  1.00 53.73           C  
ATOM   3667  O   PRO A 511     116.541  30.075  84.823  1.00 53.56           O  
ATOM   3668  CB  PRO A 511     117.616  29.030  81.780  1.00 52.73           C  
ATOM   3669  CG  PRO A 511     118.385  29.470  80.582  1.00 52.20           C  
ATOM   3670  CD  PRO A 511     119.505  30.303  81.126  1.00 51.84           C  
ATOM   3671  N   GLU A 512     118.615  29.194  84.679  1.00 54.98           N  
ATOM   3672  CA  GLU A 512     118.659  28.751  86.071  1.00 56.43           C  
ATOM   3673  C   GLU A 512     118.726  29.901  87.084  1.00 57.26           C  
ATOM   3674  O   GLU A 512     118.115  29.817  88.154  1.00 57.31           O  
ATOM   3675  CB  GLU A 512     119.779  27.715  86.301  1.00 56.44           C  
ATOM   3676  CG  GLU A 512     121.208  28.178  85.988  1.00 57.30           C  
ATOM   3677  CD  GLU A 512     121.491  28.354  84.496  1.00 58.22           C  
ATOM   3678  OE1 GLU A 512     120.833  27.693  83.660  1.00 58.73           O  
ATOM   3679  OE2 GLU A 512     122.386  29.158  84.162  1.00 58.39           O  
ATOM   3680  N   ARG A 513     119.447  30.970  86.740  1.00 58.33           N  
ATOM   3681  CA  ARG A 513     119.537  32.164  87.593  1.00 59.60           C  
ATOM   3682  C   ARG A 513     118.197  32.878  87.715  1.00 60.37           C  
ATOM   3683  O   ARG A 513     117.853  33.393  88.782  1.00 60.44           O  
ATOM   3684  CB  ARG A 513     120.565  33.161  87.052  1.00 59.66           C  
ATOM   3685  CG  ARG A 513     122.018  32.739  87.147  1.00 60.29           C  
ATOM   3686  CD  ARG A 513     122.523  32.679  88.589  1.00 61.24           C  
ATOM   3687  NE  ARG A 513     123.877  33.224  88.717  1.00 62.04           N  
ATOM   3688  CZ  ARG A 513     124.967  32.709  88.147  1.00 61.84           C  
ATOM   3689  NH1 ARG A 513     124.891  31.623  87.388  1.00 62.03           N  
ATOM   3690  NH2 ARG A 513     126.144  33.288  88.332  1.00 61.80           N  
ATOM   3691  N   ILE A 514     117.459  32.920  86.608  1.00 61.45           N  
ATOM   3692  CA  ILE A 514     116.141  33.545  86.565  1.00 62.52           C  
ATOM   3693  C   ILE A 514     115.165  32.736  87.412  1.00 63.50           C  
ATOM   3694  O   ILE A 514     114.316  33.303  88.099  1.00 63.58           O  
ATOM   3695  CB  ILE A 514     115.623  33.689  85.101  1.00 62.47           C  
ATOM   3696  CG1 ILE A 514     116.583  34.543  84.248  1.00 62.24           C  
ATOM   3697  CG2 ILE A 514     114.196  34.244  85.057  1.00 62.19           C  
ATOM   3698  CD1 ILE A 514     116.882  35.940  84.786  1.00 61.29           C  
ATOM   3699  N   LEU A 515     115.319  31.413  87.375  1.00 64.72           N  
ATOM   3700  CA  LEU A 515     114.485  30.491  88.143  1.00 65.97           C  
ATOM   3701  C   LEU A 515     114.623  30.695  89.656  1.00 66.88           C  
ATOM   3702  O   LEU A 515     113.625  30.672  90.377  1.00 66.91           O  
ATOM   3703  CB  LEU A 515     114.808  29.040  87.756  1.00 65.92           C  
ATOM   3704  CG  LEU A 515     113.780  27.910  87.939  1.00 65.78           C  
ATOM   3705  CD1 LEU A 515     113.723  27.406  89.382  1.00 66.01           C  
ATOM   3706  CD2 LEU A 515     112.385  28.292  87.427  1.00 65.44           C  
ATOM   3707  N   ASP A 516     115.853  30.910  90.124  1.00 68.09           N  
ATOM   3708  CA  ASP A 516     116.128  31.150  91.545  1.00 69.39           C  
ATOM   3709  C   ASP A 516     115.626  32.507  92.034  1.00 70.16           C  
ATOM   3710  O   ASP A 516     115.856  32.882  93.187  1.00 70.20           O  
ATOM   3711  CB  ASP A 516     117.626  31.024  91.831  1.00 69.46           C  
ATOM   3712  CG  ASP A 516     118.157  29.631  91.564  1.00 70.26           C  
ATOM   3713  OD1 ASP A 516     117.521  28.648  92.007  1.00 70.62           O  
ATOM   3714  OD2 ASP A 516     119.218  29.520  90.911  1.00 71.21           O  
ATOM   3715  N   ARG A 517     114.942  33.234  91.154  1.00 71.18           N  
ATOM   3716  CA  ARG A 517     114.405  34.549  91.483  1.00 72.17           C  
ATOM   3717  C   ARG A 517     112.903  34.637  91.209  1.00 72.88           C  
ATOM   3718  O   ARG A 517     112.337  35.730  91.158  1.00 72.86           O  
ATOM   3719  CB  ARG A 517     115.166  35.641  90.724  1.00 72.11           C  
ATOM   3720  CG  ARG A 517     116.621  35.783  91.141  1.00 72.14           C  
ATOM   3721  CD  ARG A 517     117.250  37.031  90.549  1.00 72.08           C  
ATOM   3722  NE  ARG A 517     118.638  37.203  90.978  1.00 72.32           N  
ATOM   3723  CZ  ARG A 517     119.021  37.841  92.082  1.00 72.24           C  
ATOM   3724  NH1 ARG A 517     118.125  38.381  92.898  1.00 72.36           N  
ATOM   3725  NH2 ARG A 517     120.311  37.937  92.370  1.00 72.13           N  
ATOM   3726  N   CYS A 518     112.263  33.480  91.056  1.00 73.86           N  
ATOM   3727  CA  CYS A 518     110.838  33.419  90.747  1.00 74.96           C  
ATOM   3728  C   CYS A 518     110.024  32.666  91.795  1.00 75.51           C  
ATOM   3729  O   CYS A 518     110.482  31.666  92.351  1.00 75.57           O  
ATOM   3730  CB  CYS A 518     110.620  32.797  89.370  1.00 74.92           C  
ATOM   3731  SG  CYS A 518     111.387  33.724  88.038  1.00 75.79           S  
ATOM   3732  N   SER A 519     108.814  33.158  92.051  1.00 76.27           N  
ATOM   3733  CA  SER A 519     107.888  32.522  92.987  1.00 76.97           C  
ATOM   3734  C   SER A 519     106.609  32.081  92.283  1.00 77.49           C  
ATOM   3735  O   SER A 519     105.985  31.094  92.673  1.00 77.54           O  
ATOM   3736  CB  SER A 519     107.553  33.469  94.143  1.00 76.90           C  
ATOM   3737  OG  SER A 519     106.981  34.676  93.670  1.00 76.76           O  
ATOM   3738  N   THR A 520     106.229  32.824  91.247  1.00 78.17           N  
ATOM   3739  CA  THR A 520     105.019  32.543  90.480  1.00 78.82           C  
ATOM   3740  C   THR A 520     105.319  32.347  88.989  1.00 79.24           C  
ATOM   3741  O   THR A 520     106.379  32.748  88.508  1.00 79.24           O  
ATOM   3742  CB  THR A 520     103.966  33.659  90.663  1.00 78.82           C  
ATOM   3743  OG1 THR A 520     104.597  34.941  90.557  1.00 78.79           O  
ATOM   3744  CG2 THR A 520     103.293  33.546  92.025  1.00 78.93           C  
ATOM   3745  N   ILE A 521     104.391  31.713  88.272  1.00 79.78           N  
ATOM   3746  CA  ILE A 521     104.515  31.526  86.825  1.00 80.33           C  
ATOM   3747  C   ILE A 521     103.251  31.991  86.112  1.00 80.69           C  
ATOM   3748  O   ILE A 521     102.146  31.560  86.452  1.00 80.72           O  
ATOM   3749  CB  ILE A 521     104.805  30.052  86.439  1.00 80.34           C  
ATOM   3750  CG1 ILE A 521     106.079  29.549  87.125  1.00 80.41           C  
ATOM   3751  CG2 ILE A 521     104.927  29.905  84.914  1.00 80.35           C  
ATOM   3752  CD1 ILE A 521     106.391  28.089  86.868  1.00 80.48           C  
ATOM   3753  N   LEU A 522     103.425  32.866  85.122  1.00 81.13           N  
ATOM   3754  CA  LEU A 522     102.312  33.374  84.327  1.00 81.57           C  
ATOM   3755  C   LEU A 522     101.794  32.275  83.400  1.00 81.97           C  
ATOM   3756  O   LEU A 522     102.256  32.132  82.269  1.00 82.05           O  
ATOM   3757  CB  LEU A 522     102.737  34.620  83.537  1.00 81.49           C  
ATOM   3758  CG  LEU A 522     101.669  35.663  83.188  1.00 81.21           C  
ATOM   3759  CD1 LEU A 522     102.271  37.056  83.149  1.00 80.98           C  
ATOM   3760  CD2 LEU A 522     100.973  35.351  81.877  1.00 80.83           C  
ATOM   3761  N   LEU A 523     100.847  31.486  83.902  1.00 82.45           N  
ATOM   3762  CA  LEU A 523     100.251  30.408  83.119  1.00 82.86           C  
ATOM   3763  C   LEU A 523      98.980  30.877  82.423  1.00 83.12           C  
ATOM   3764  O   LEU A 523      98.002  31.243  83.076  1.00 83.18           O  
ATOM   3765  CB  LEU A 523      99.964  29.181  83.992  1.00 82.83           C  
ATOM   3766  CG  LEU A 523      99.234  28.017  83.307  1.00 83.05           C  
ATOM   3767  CD1 LEU A 523     100.149  27.262  82.345  1.00 83.16           C  
ATOM   3768  CD2 LEU A 523      98.622  27.061  84.324  1.00 83.33           C  
ATOM   3769  N   ASN A 524      99.018  30.868  81.092  1.00 83.51           N  
ATOM   3770  CA  ASN A 524      97.879  31.222  80.233  1.00 83.84           C  
ATOM   3771  C   ASN A 524      97.169  32.537  80.595  1.00 84.09           C  
ATOM   3772  O   ASN A 524      96.024  32.767  80.197  1.00 84.13           O  
ATOM   3773  CB  ASN A 524      96.886  30.052  80.154  1.00 83.84           C  
ATOM   3774  CG  ASN A 524      96.092  30.032  78.853  1.00 83.84           C  
ATOM   3775  OD1 ASN A 524      95.026  29.421  78.782  1.00 83.97           O  
ATOM   3776  ND2 ASN A 524      96.608  30.695  77.822  1.00 83.46           N  
ATOM   3777  N   GLY A 525      97.860  33.398  81.340  1.00 84.34           N  
ATOM   3778  CA  GLY A 525      97.303  34.681  81.759  1.00 84.63           C  
ATOM   3779  C   GLY A 525      97.475  34.949  83.242  1.00 84.81           C  
ATOM   3780  O   GLY A 525      98.106  35.933  83.633  1.00 84.79           O  
ATOM   3781  N   ALA A 526      96.909  34.070  84.066  1.00 84.97           N  
ATOM   3782  CA  ALA A 526      96.956  34.223  85.519  1.00 85.14           C  
ATOM   3783  C   ALA A 526      98.197  33.573  86.125  1.00 85.22           C  
ATOM   3784  O   ALA A 526      98.621  32.497  85.696  1.00 85.19           O  
ATOM   3785  CB  ALA A 526      95.686  33.662  86.158  1.00 85.13           C  
ATOM   3786  N   GLU A 527      98.769  34.241  87.126  1.00 85.34           N  
ATOM   3787  CA  GLU A 527      99.920  33.726  87.869  1.00 85.44           C  
ATOM   3788  C   GLU A 527      99.535  32.527  88.734  1.00 85.56           C  
ATOM   3789  O   GLU A 527      98.350  32.242  88.926  1.00 85.58           O  
ATOM   3790  CB  GLU A 527     100.521  34.821  88.758  1.00 85.40           C  
ATOM   3791  CG  GLU A 527     101.155  35.984  88.007  1.00 85.26           C  
ATOM   3792  CD  GLU A 527     101.902  36.946  88.921  1.00 85.09           C  
ATOM   3793  OE1 GLU A 527     102.446  36.503  89.956  1.00 84.93           O  
ATOM   3794  OE2 GLU A 527     101.955  38.151  88.596  1.00 85.01           O  
ATOM   3795  N   GLU A 528     100.547  31.835  89.256  1.00 85.71           N  
ATOM   3796  CA  GLU A 528     100.356  30.695  90.155  1.00 85.88           C  
ATOM   3797  C   GLU A 528     101.684  30.299  90.806  1.00 86.03           C  
ATOM   3798  O   GLU A 528     102.743  30.558  90.236  1.00 85.97           O  
ATOM   3799  CB  GLU A 528      99.748  29.501  89.409  1.00 85.82           C  
ATOM   3800  CG  GLU A 528     100.633  28.898  88.330  1.00 85.77           C  
ATOM   3801  CD  GLU A 528      99.989  27.713  87.645  1.00 85.65           C  
ATOM   3802  OE1 GLU A 528     100.717  26.763  87.288  1.00 85.89           O  
ATOM   3803  OE2 GLU A 528      98.753  27.725  87.465  1.00 85.43           O  
ATOM   3804  N   PRO A 529     101.635  29.663  91.996  1.00 86.22           N  
ATOM   3805  CA  PRO A 529     102.866  29.262  92.684  1.00 86.33           C  
ATOM   3806  C   PRO A 529     103.752  28.343  91.843  1.00 86.41           C  
ATOM   3807  O   PRO A 529     103.247  27.551  91.045  1.00 86.38           O  
ATOM   3808  CB  PRO A 529     102.351  28.516  93.924  1.00 86.31           C  
ATOM   3809  CG  PRO A 529     100.942  28.150  93.604  1.00 86.27           C  
ATOM   3810  CD  PRO A 529     100.439  29.276  92.767  1.00 86.22           C  
ATOM   3811  N   LEU A 530     105.063  28.463  92.034  1.00 86.57           N  
ATOM   3812  CA  LEU A 530     106.044  27.685  91.283  1.00 86.71           C  
ATOM   3813  C   LEU A 530     106.307  26.353  91.982  1.00 86.84           C  
ATOM   3814  O   LEU A 530     107.291  26.209  92.712  1.00 86.84           O  
ATOM   3815  CB  LEU A 530     107.352  28.478  91.145  1.00 86.70           C  
ATOM   3816  CG  LEU A 530     108.262  28.356  89.912  1.00 86.55           C  
ATOM   3817  CD1 LEU A 530     109.448  29.290  90.060  1.00 86.42           C  
ATOM   3818  CD2 LEU A 530     108.746  26.935  89.639  1.00 86.40           C  
ATOM   3819  N   LYS A 531     105.422  25.384  91.760  1.00 86.99           N  
ATOM   3820  CA  LYS A 531     105.568  24.054  92.357  1.00 87.09           C  
ATOM   3821  C   LYS A 531     106.645  23.236  91.646  1.00 87.07           C  
ATOM   3822  O   LYS A 531     106.929  23.467  90.469  1.00 87.09           O  
ATOM   3823  CB  LYS A 531     104.228  23.296  92.390  1.00 87.10           C  
ATOM   3824  CG  LYS A 531     103.565  23.040  91.034  1.00 87.17           C  
ATOM   3825  CD  LYS A 531     102.572  24.139  90.667  1.00 87.18           C  
ATOM   3826  CE  LYS A 531     101.797  23.800  89.401  1.00 87.14           C  
ATOM   3827  NZ  LYS A 531     100.806  22.708  89.616  1.00 86.86           N  
ATOM   3828  N   GLU A 532     107.232  22.284  92.371  1.00 87.02           N  
ATOM   3829  CA  GLU A 532     108.280  21.400  91.847  1.00 86.91           C  
ATOM   3830  C   GLU A 532     107.911  20.771  90.497  1.00 86.64           C  
ATOM   3831  O   GLU A 532     108.791  20.431  89.702  1.00 86.66           O  
ATOM   3832  CB  GLU A 532     108.604  20.303  92.871  1.00 87.02           C  
ATOM   3833  CG  GLU A 532     109.873  19.500  92.575  1.00 87.44           C  
ATOM   3834  CD  GLU A 532     109.989  18.233  93.413  1.00 87.87           C  
ATOM   3835  OE1 GLU A 532     109.017  17.447  93.463  1.00 88.04           O  
ATOM   3836  OE2 GLU A 532     111.063  18.018  94.014  1.00 88.04           O  
ATOM   3837  N   ASP A 533     106.608  20.628  90.251  1.00 86.23           N  
ATOM   3838  CA  ASP A 533     106.085  20.065  89.006  1.00 85.73           C  
ATOM   3839  C   ASP A 533     106.497  20.903  87.794  1.00 85.26           C  
ATOM   3840  O   ASP A 533     107.180  20.408  86.893  1.00 85.19           O  
ATOM   3841  CB  ASP A 533     104.557  19.943  89.078  1.00 85.81           C  
ATOM   3842  CG  ASP A 533     103.965  19.224  87.878  1.00 85.83           C  
ATOM   3843  OD1 ASP A 533     103.133  19.833  87.172  1.00 85.79           O  
ATOM   3844  OD2 ASP A 533     104.331  18.052  87.639  1.00 85.79           O  
ATOM   3845  N   MET A 534     106.081  22.168  87.790  1.00 84.56           N  
ATOM   3846  CA  MET A 534     106.415  23.108  86.720  1.00 83.85           C  
ATOM   3847  C   MET A 534     107.914  23.377  86.658  1.00 83.12           C  
ATOM   3848  O   MET A 534     108.462  23.629  85.583  1.00 83.01           O  
ATOM   3849  CB  MET A 534     105.656  24.422  86.906  1.00 83.97           C  
ATOM   3850  CG  MET A 534     104.178  24.345  86.558  1.00 84.40           C  
ATOM   3851  SD  MET A 534     103.876  24.160  84.789  1.00 85.32           S  
ATOM   3852  CE  MET A 534     104.036  25.855  84.230  1.00 85.19           C  
ATOM   3853  N   LYS A 535     108.561  23.320  87.821  1.00 82.13           N  
ATOM   3854  CA  LYS A 535     110.007  23.489  87.938  1.00 81.13           C  
ATOM   3855  C   LYS A 535     110.761  22.374  87.217  1.00 80.36           C  
ATOM   3856  O   LYS A 535     111.830  22.604  86.652  1.00 80.34           O  
ATOM   3857  CB  LYS A 535     110.418  23.536  89.412  1.00 81.18           C  
ATOM   3858  CG  LYS A 535     111.843  24.024  89.661  1.00 81.00           C  
ATOM   3859  CD  LYS A 535     112.140  24.185  91.148  1.00 80.83           C  
ATOM   3860  CE  LYS A 535     111.458  25.416  91.731  1.00 80.84           C  
ATOM   3861  NZ  LYS A 535     111.783  25.618  93.168  1.00 80.79           N  
ATOM   3862  N   GLU A 536     110.199  21.168  87.243  1.00 79.30           N  
ATOM   3863  CA  GLU A 536     110.794  20.022  86.563  1.00 78.17           C  
ATOM   3864  C   GLU A 536     110.554  20.091  85.054  1.00 77.23           C  
ATOM   3865  O   GLU A 536     111.422  19.709  84.264  1.00 77.17           O  
ATOM   3866  CB  GLU A 536     110.255  18.711  87.143  1.00 78.22           C  
ATOM   3867  CG  GLU A 536     111.084  17.484  86.784  1.00 78.25           C  
ATOM   3868  CD  GLU A 536     110.897  16.337  87.760  1.00 78.52           C  
ATOM   3869  OE1 GLU A 536     111.039  16.555  88.984  1.00 78.64           O  
ATOM   3870  OE2 GLU A 536     110.619  15.208  87.303  1.00 78.50           O  
ATOM   3871  N   ALA A 537     109.375  20.581  84.670  1.00 75.94           N  
ATOM   3872  CA  ALA A 537     109.019  20.778  83.265  1.00 74.66           C  
ATOM   3873  C   ALA A 537     109.910  21.846  82.632  1.00 73.72           C  
ATOM   3874  O   ALA A 537     110.233  21.779  81.443  1.00 73.55           O  
ATOM   3875  CB  ALA A 537     107.562  21.166  83.149  1.00 74.66           C  
ATOM   3876  N   PHE A 538     110.295  22.823  83.450  1.00 72.42           N  
ATOM   3877  CA  PHE A 538     111.258  23.850  83.084  1.00 71.14           C  
ATOM   3878  C   PHE A 538     112.608  23.225  82.742  1.00 70.26           C  
ATOM   3879  O   PHE A 538     113.189  23.536  81.702  1.00 70.12           O  
ATOM   3880  CB  PHE A 538     111.388  24.860  84.231  1.00 71.17           C  
ATOM   3881  CG  PHE A 538     112.595  25.747  84.139  1.00 70.89           C  
ATOM   3882  CD1 PHE A 538     113.784  25.396  84.773  1.00 70.83           C  
ATOM   3883  CD2 PHE A 538     112.541  26.945  83.439  1.00 70.91           C  
ATOM   3884  CE1 PHE A 538     114.904  26.215  84.696  1.00 70.68           C  
ATOM   3885  CE2 PHE A 538     113.657  27.771  83.359  1.00 70.82           C  
ATOM   3886  CZ  PHE A 538     114.840  27.405  83.989  1.00 70.66           C  
ATOM   3887  N   GLN A 539     113.092  22.344  83.617  1.00 69.00           N  
ATOM   3888  CA  GLN A 539     114.362  21.652  83.408  1.00 67.78           C  
ATOM   3889  C   GLN A 539     114.331  20.806  82.145  1.00 66.82           C  
ATOM   3890  O   GLN A 539     115.308  20.764  81.393  1.00 66.65           O  
ATOM   3891  CB  GLN A 539     114.715  20.784  84.618  1.00 67.88           C  
ATOM   3892  CG  GLN A 539     115.374  21.541  85.763  1.00 68.07           C  
ATOM   3893  CD  GLN A 539     116.701  22.179  85.370  1.00 68.44           C  
ATOM   3894  OE1 GLN A 539     117.495  21.597  84.626  1.00 68.42           O  
ATOM   3895  NE2 GLN A 539     116.946  23.383  85.876  1.00 68.47           N  
ATOM   3896  N   ASN A 540     113.200  20.143  81.918  1.00 65.54           N  
ATOM   3897  CA  ASN A 540     112.995  19.332  80.723  1.00 64.30           C  
ATOM   3898  C   ASN A 540     113.051  20.184  79.458  1.00 63.25           C  
ATOM   3899  O   ASN A 540     113.780  19.861  78.518  1.00 63.20           O  
ATOM   3900  CB  ASN A 540     111.663  18.578  80.801  1.00 64.36           C  
ATOM   3901  CG  ASN A 540     111.696  17.408  81.777  1.00 64.32           C  
ATOM   3902  OD1 ASN A 540     111.036  16.396  81.554  1.00 64.44           O  
ATOM   3903  ND2 ASN A 540     112.455  17.540  82.862  1.00 64.34           N  
ATOM   3904  N   ALA A 541     112.281  21.271  79.454  1.00 61.97           N  
ATOM   3905  CA  ALA A 541     112.263  22.231  78.351  1.00 60.66           C  
ATOM   3906  C   ALA A 541     113.651  22.813  78.110  1.00 59.74           C  
ATOM   3907  O   ALA A 541     114.102  22.915  76.968  1.00 59.49           O  
ATOM   3908  CB  ALA A 541     111.275  23.338  78.641  1.00 60.62           C  
ATOM   3909  N   TYR A 542     114.317  23.175  79.203  1.00 58.56           N  
ATOM   3910  CA  TYR A 542     115.674  23.706  79.178  1.00 57.46           C  
ATOM   3911  C   TYR A 542     116.689  22.723  78.577  1.00 56.70           C  
ATOM   3912  O   TYR A 542     117.540  23.122  77.777  1.00 56.59           O  
ATOM   3913  CB  TYR A 542     116.080  24.139  80.595  1.00 57.51           C  
ATOM   3914  CG  TYR A 542     117.442  24.788  80.727  1.00 57.60           C  
ATOM   3915  CD1 TYR A 542     117.942  25.637  79.737  1.00 57.49           C  
ATOM   3916  CD2 TYR A 542     118.220  24.577  81.864  1.00 57.71           C  
ATOM   3917  CE1 TYR A 542     119.190  26.229  79.863  1.00 57.55           C  
ATOM   3918  CE2 TYR A 542     119.467  25.173  82.003  1.00 57.66           C  
ATOM   3919  CZ  TYR A 542     119.943  26.000  81.000  1.00 57.79           C  
ATOM   3920  OH  TYR A 542     121.177  26.593  81.129  1.00 57.97           O  
ATOM   3921  N   LEU A 543     116.586  21.448  78.947  1.00 55.81           N  
ATOM   3922  CA  LEU A 543     117.505  20.421  78.443  1.00 54.93           C  
ATOM   3923  C   LEU A 543     117.288  20.088  76.968  1.00 54.15           C  
ATOM   3924  O   LEU A 543     118.253  19.850  76.238  1.00 53.98           O  
ATOM   3925  CB  LEU A 543     117.443  19.146  79.299  1.00 55.03           C  
ATOM   3926  CG  LEU A 543     118.201  19.152  80.635  1.00 55.28           C  
ATOM   3927  CD1 LEU A 543     117.929  17.878  81.441  1.00 55.07           C  
ATOM   3928  CD2 LEU A 543     119.708  19.362  80.444  1.00 55.31           C  
ATOM   3929  N   GLU A 544     116.027  20.073  76.542  1.00 53.34           N  
ATOM   3930  CA  GLU A 544     115.668  19.801  75.148  1.00 52.80           C  
ATOM   3931  C   GLU A 544     116.182  20.898  74.207  1.00 52.15           C  
ATOM   3932  O   GLU A 544     116.828  20.605  73.196  1.00 52.02           O  
ATOM   3933  CB  GLU A 544     114.147  19.633  75.006  1.00 52.96           C  
ATOM   3934  CG  GLU A 544     113.678  19.208  73.609  1.00 54.15           C  
ATOM   3935  CD  GLU A 544     112.161  19.093  73.483  1.00 55.82           C  
ATOM   3936  OE1 GLU A 544     111.644  19.306  72.359  1.00 56.34           O  
ATOM   3937  OE2 GLU A 544     111.483  18.788  74.496  1.00 56.62           O  
ATOM   3938  N   LEU A 545     115.900  22.154  74.553  1.00 51.27           N  
ATOM   3939  CA  LEU A 545     116.333  23.295  73.747  1.00 50.54           C  
ATOM   3940  C   LEU A 545     117.851  23.364  73.654  1.00 50.07           C  
ATOM   3941  O   LEU A 545     118.393  23.585  72.578  1.00 49.80           O  
ATOM   3942  CB  LEU A 545     115.759  24.606  74.290  1.00 50.43           C  
ATOM   3943  CG  LEU A 545     114.234  24.732  74.310  1.00 50.15           C  
ATOM   3944  CD1 LEU A 545     113.809  25.999  75.022  1.00 50.11           C  
ATOM   3945  CD2 LEU A 545     113.651  24.674  72.912  1.00 50.10           C  
ATOM   3946  N   GLY A 546     118.523  23.151  74.783  1.00 49.80           N  
ATOM   3947  CA  GLY A 546     119.984  23.106  74.831  1.00 49.39           C  
ATOM   3948  C   GLY A 546     120.555  21.961  74.015  1.00 49.26           C  
ATOM   3949  O   GLY A 546     121.633  22.083  73.424  1.00 49.34           O  
ATOM   3950  N   GLY A 547     119.826  20.847  73.979  1.00 49.03           N  
ATOM   3951  CA  GLY A 547     120.209  19.683  73.178  1.00 48.67           C  
ATOM   3952  C   GLY A 547     120.152  19.953  71.686  1.00 48.44           C  
ATOM   3953  O   GLY A 547     120.902  19.353  70.907  1.00 48.28           O  
ATOM   3954  N   LEU A 548     119.261  20.863  71.296  1.00 48.25           N  
ATOM   3955  CA  LEU A 548     119.134  21.308  69.907  1.00 48.15           C  
ATOM   3956  C   LEU A 548     120.257  22.259  69.493  1.00 47.86           C  
ATOM   3957  O   LEU A 548     120.220  22.825  68.400  1.00 47.91           O  
ATOM   3958  CB  LEU A 548     117.770  21.976  69.684  1.00 48.26           C  
ATOM   3959  CG  LEU A 548     116.539  21.151  69.275  1.00 48.60           C  
ATOM   3960  CD1 LEU A 548     116.518  19.749  69.874  1.00 48.75           C  
ATOM   3961  CD2 LEU A 548     115.260  21.907  69.643  1.00 48.45           C  
ATOM   3962  N   GLY A 549     121.247  22.425  70.368  1.00 47.56           N  
ATOM   3963  CA  GLY A 549     122.385  23.306  70.118  1.00 47.12           C  
ATOM   3964  C   GLY A 549     122.023  24.779  70.196  1.00 46.84           C  
ATOM   3965  O   GLY A 549     122.729  25.625  69.655  1.00 46.69           O  
ATOM   3966  N   GLU A 550     120.926  25.082  70.886  1.00 46.56           N  
ATOM   3967  CA  GLU A 550     120.398  26.440  70.947  1.00 46.30           C  
ATOM   3968  C   GLU A 550     120.769  27.135  72.251  1.00 46.23           C  
ATOM   3969  O   GLU A 550     120.820  26.505  73.303  1.00 45.95           O  
ATOM   3970  CB  GLU A 550     118.879  26.433  70.733  1.00 46.15           C  
ATOM   3971  CG  GLU A 550     118.460  25.766  69.416  1.00 46.32           C  
ATOM   3972  CD  GLU A 550     116.953  25.746  69.166  1.00 46.85           C  
ATOM   3973  OE1 GLU A 550     116.549  25.232  68.103  1.00 46.94           O  
ATOM   3974  OE2 GLU A 550     116.167  26.236  70.007  1.00 47.74           O  
ATOM   3975  N   ARG A 551     121.043  28.435  72.162  1.00 46.32           N  
ATOM   3976  CA  ARG A 551     121.343  29.258  73.328  1.00 46.61           C  
ATOM   3977  C   ARG A 551     120.032  29.674  74.000  1.00 46.46           C  
ATOM   3978  O   ARG A 551     119.175  30.297  73.374  1.00 46.45           O  
ATOM   3979  CB  ARG A 551     122.154  30.486  72.914  1.00 46.77           C  
ATOM   3980  CG  ARG A 551     122.746  31.270  74.075  1.00 48.55           C  
ATOM   3981  CD  ARG A 551     123.258  32.631  73.624  1.00 51.20           C  
ATOM   3982  NE  ARG A 551     124.427  32.511  72.753  1.00 53.93           N  
ATOM   3983  CZ  ARG A 551     124.922  33.499  72.011  1.00 54.61           C  
ATOM   3984  NH1 ARG A 551     124.351  34.702  72.026  1.00 55.27           N  
ATOM   3985  NH2 ARG A 551     125.987  33.281  71.251  1.00 54.35           N  
ATOM   3986  N   VAL A 552     119.881  29.319  75.271  1.00 46.48           N  
ATOM   3987  CA  VAL A 552     118.612  29.504  75.975  1.00 46.41           C  
ATOM   3988  C   VAL A 552     118.697  30.627  77.008  1.00 46.73           C  
ATOM   3989  O   VAL A 552     119.661  30.712  77.776  1.00 46.41           O  
ATOM   3990  CB  VAL A 552     118.134  28.193  76.651  1.00 46.20           C  
ATOM   3991  CG1 VAL A 552     116.655  28.286  77.037  1.00 46.22           C  
ATOM   3992  CG2 VAL A 552     118.360  26.999  75.733  1.00 45.72           C  
ATOM   3993  N   LEU A 553     117.685  31.490  77.004  1.00 47.34           N  
ATOM   3994  CA  LEU A 553     117.565  32.562  77.986  1.00 48.34           C  
ATOM   3995  C   LEU A 553     116.256  32.479  78.772  1.00 49.09           C  
ATOM   3996  O   LEU A 553     115.226  32.040  78.248  1.00 48.73           O  
ATOM   3997  CB  LEU A 553     117.653  33.932  77.305  1.00 48.21           C  
ATOM   3998  CG  LEU A 553     118.955  34.420  76.668  1.00 48.03           C  
ATOM   3999  CD1 LEU A 553     118.689  35.726  75.926  1.00 47.15           C  
ATOM   4000  CD2 LEU A 553     120.050  34.616  77.710  1.00 48.03           C  
ATOM   4001  N   GLY A 554     116.313  32.917  80.027  1.00 50.33           N  
ATOM   4002  CA  GLY A 554     115.140  33.006  80.883  1.00 52.04           C  
ATOM   4003  C   GLY A 554     114.576  34.412  80.907  1.00 53.50           C  
ATOM   4004  O   GLY A 554     115.317  35.397  80.839  1.00 53.25           O  
ATOM   4005  N   PHE A 555     113.254  34.501  81.000  1.00 55.18           N  
ATOM   4006  CA  PHE A 555     112.557  35.781  81.018  1.00 56.96           C  
ATOM   4007  C   PHE A 555     111.548  35.817  82.156  1.00 58.59           C  
ATOM   4008  O   PHE A 555     110.782  34.867  82.346  1.00 58.79           O  
ATOM   4009  CB  PHE A 555     111.851  36.021  79.683  1.00 56.61           C  
ATOM   4010  CG  PHE A 555     112.788  36.203  78.524  1.00 56.03           C  
ATOM   4011  CD1 PHE A 555     113.436  35.108  77.949  1.00 55.73           C  
ATOM   4012  CD2 PHE A 555     113.019  37.466  77.994  1.00 55.14           C  
ATOM   4013  CE1 PHE A 555     114.314  35.272  76.879  1.00 54.60           C  
ATOM   4014  CE2 PHE A 555     113.891  37.638  76.920  1.00 54.93           C  
ATOM   4015  CZ  PHE A 555     114.538  36.535  76.362  1.00 54.19           C  
ATOM   4016  N   CYS A 556     111.558  36.912  82.913  1.00 60.72           N  
ATOM   4017  CA  CYS A 556     110.628  37.099  84.024  1.00 62.67           C  
ATOM   4018  C   CYS A 556     110.346  38.575  84.281  1.00 64.70           C  
ATOM   4019  O   CYS A 556     111.125  39.446  83.890  1.00 64.88           O  
ATOM   4020  CB  CYS A 556     111.159  36.432  85.294  1.00 62.35           C  
ATOM   4021  SG  CYS A 556     112.430  37.356  86.160  1.00 60.74           S  
ATOM   4022  N   HIS A 557     109.225  38.845  84.942  1.00 67.22           N  
ATOM   4023  CA  HIS A 557     108.831  40.208  85.267  1.00 69.70           C  
ATOM   4024  C   HIS A 557     108.194  40.285  86.657  1.00 71.50           C  
ATOM   4025  O   HIS A 557     107.921  39.255  87.282  1.00 71.62           O  
ATOM   4026  CB  HIS A 557     107.893  40.760  84.183  1.00 69.55           C  
ATOM   4027  CG  HIS A 557     106.502  40.207  84.236  1.00 69.87           C  
ATOM   4028  ND1 HIS A 557     105.506  40.629  83.382  1.00 70.16           N  
ATOM   4029  CD2 HIS A 557     105.931  39.289  85.053  1.00 69.90           C  
ATOM   4030  CE1 HIS A 557     104.387  39.984  83.660  1.00 69.88           C  
ATOM   4031  NE2 HIS A 557     104.617  39.168  84.673  1.00 69.87           N  
ATOM   4032  N   PHE A 558     107.967  41.505  87.137  1.00 73.83           N  
ATOM   4033  CA  PHE A 558     107.332  41.723  88.433  1.00 76.14           C  
ATOM   4034  C   PHE A 558     106.662  43.091  88.488  1.00 77.67           C  
ATOM   4035  O   PHE A 558     107.323  44.126  88.365  1.00 77.72           O  
ATOM   4036  CB  PHE A 558     108.357  41.564  89.566  1.00 76.11           C  
ATOM   4037  CG  PHE A 558     107.777  41.711  90.950  1.00 76.57           C  
ATOM   4038  CD1 PHE A 558     106.866  40.781  91.447  1.00 76.72           C  
ATOM   4039  CD2 PHE A 558     108.164  42.771  91.767  1.00 76.91           C  
ATOM   4040  CE1 PHE A 558     106.336  40.918  92.731  1.00 76.96           C  
ATOM   4041  CE2 PHE A 558     107.640  42.916  93.053  1.00 77.03           C  
ATOM   4042  CZ  PHE A 558     106.725  41.988  93.536  1.00 76.95           C  
ATOM   4043  N   ALA A 559     105.342  43.084  88.652  1.00 79.77           N  
ATOM   4044  CA  ALA A 559     104.583  44.313  88.848  1.00 81.79           C  
ATOM   4045  C   ALA A 559     104.739  44.757  90.300  1.00 83.24           C  
ATOM   4046  O   ALA A 559     104.127  44.182  91.202  1.00 83.41           O  
ATOM   4047  CB  ALA A 559     103.117  44.107  88.487  1.00 81.58           C  
ATOM   4048  N   LEU A 560     105.590  45.760  90.511  1.00 85.17           N  
ATOM   4049  CA  LEU A 560     105.877  46.300  91.842  1.00 87.04           C  
ATOM   4050  C   LEU A 560     104.614  46.887  92.483  1.00 88.44           C  
ATOM   4051  O   LEU A 560     103.792  47.477  91.785  1.00 88.45           O  
ATOM   4052  CB  LEU A 560     106.972  47.370  91.753  1.00 86.97           C  
ATOM   4053  CG  LEU A 560     108.360  46.969  91.239  1.00 86.97           C  
ATOM   4054  CD1 LEU A 560     109.102  48.179  90.697  1.00 86.95           C  
ATOM   4055  CD2 LEU A 560     109.181  46.276  92.320  1.00 86.81           C  
ATOM   4056  N   PRO A 561     104.446  46.713  93.810  1.00 89.87           N  
ATOM   4057  CA  PRO A 561     103.256  47.237  94.498  1.00 91.03           C  
ATOM   4058  C   PRO A 561     103.151  48.766  94.451  1.00 92.19           C  
ATOM   4059  O   PRO A 561     104.125  49.463  94.742  1.00 92.25           O  
ATOM   4060  CB  PRO A 561     103.432  46.747  95.942  1.00 90.97           C  
ATOM   4061  CG  PRO A 561     104.877  46.403  96.066  1.00 90.55           C  
ATOM   4062  CD  PRO A 561     105.309  45.938  94.720  1.00 89.95           C  
ATOM   4063  N   GLU A 562     101.968  49.264  94.086  1.00 93.53           N  
ATOM   4064  CA  GLU A 562     101.723  50.701  93.886  1.00 94.84           C  
ATOM   4065  C   GLU A 562     101.987  51.534  95.136  1.00 95.61           C  
ATOM   4066  O   GLU A 562     102.701  52.536  95.082  1.00 95.73           O  
ATOM   4067  CB  GLU A 562     100.285  50.958  93.406  1.00 94.83           C  
ATOM   4068  CG  GLU A 562      99.922  50.309  92.077  1.00 95.15           C  
ATOM   4069  CD  GLU A 562      98.768  50.998  91.366  1.00 95.37           C  
ATOM   4070  OE1 GLU A 562      97.752  51.314  92.023  1.00 95.45           O  
ATOM   4071  OE2 GLU A 562      98.876  51.217  90.139  1.00 95.47           O  
ATOM   4072  N   ASP A 563     101.402  51.110  96.254  1.00 96.57           N  
ATOM   4073  CA  ASP A 563     101.521  51.827  97.524  1.00 97.47           C  
ATOM   4074  C   ASP A 563     102.967  51.938  98.012  1.00 98.00           C  
ATOM   4075  O   ASP A 563     103.329  52.905  98.686  1.00 98.10           O  
ATOM   4076  CB  ASP A 563     100.649  51.163  98.593  1.00 97.48           C  
ATOM   4077  CG  ASP A 563      99.164  51.323  98.317  1.00 97.57           C  
ATOM   4078  OD1 ASP A 563      98.663  52.467  98.371  1.00 97.60           O  
ATOM   4079  OD2 ASP A 563      98.497  50.301  98.051  1.00 97.55           O  
ATOM   4080  N   LYS A 564     103.782  50.946  97.661  1.00 98.59           N  
ATOM   4081  CA  LYS A 564     105.195  50.923  98.035  1.00 99.12           C  
ATOM   4082  C   LYS A 564     106.096  51.645  97.023  1.00 99.45           C  
ATOM   4083  O   LYS A 564     107.297  51.801  97.262  1.00 99.45           O  
ATOM   4084  CB  LYS A 564     105.664  49.479  98.248  1.00 99.09           C  
ATOM   4085  CG  LYS A 564     105.207  48.868  99.572  1.00 99.09           C  
ATOM   4086  CD  LYS A 564     105.166  47.344  99.528  1.00 99.02           C  
ATOM   4087  CE  LYS A 564     106.560  46.727  99.487  1.00 99.05           C  
ATOM   4088  NZ  LYS A 564     106.512  45.265  99.202  1.00 98.84           N  
ATOM   4089  N   TYR A 565     105.513  52.083  95.904  1.00 99.82           N  
ATOM   4090  CA  TYR A 565     106.259  52.781  94.849  1.00100.12           C  
ATOM   4091  C   TYR A 565     105.440  53.898  94.188  1.00100.36           C  
ATOM   4092  O   TYR A 565     104.630  53.641  93.292  1.00100.42           O  
ATOM   4093  CB  TYR A 565     106.777  51.785  93.798  1.00100.09           C  
ATOM   4094  CG  TYR A 565     107.670  50.709  94.378  1.00 99.86           C  
ATOM   4095  CD1 TYR A 565     107.156  49.459  94.720  1.00 99.57           C  
ATOM   4096  CD2 TYR A 565     109.022  50.950  94.609  1.00 99.49           C  
ATOM   4097  CE1 TYR A 565     107.967  48.475  95.268  1.00 99.16           C  
ATOM   4098  CE2 TYR A 565     109.843  49.973  95.155  1.00 99.10           C  
ATOM   4099  CZ  TYR A 565     109.308  48.740  95.480  1.00 98.96           C  
ATOM   4100  OH  TYR A 565     110.113  47.772  96.022  1.00 98.61           O  
ATOM   4101  N   ASN A 566     105.666  55.132  94.637  1.00100.57           N  
ATOM   4102  CA  ASN A 566     104.944  56.307  94.138  1.00100.73           C  
ATOM   4103  C   ASN A 566     105.344  56.682  92.717  1.00100.74           C  
ATOM   4104  O   ASN A 566     106.407  56.279  92.247  1.00100.78           O  
ATOM   4105  CB  ASN A 566     105.174  57.510  95.060  1.00100.80           C  
ATOM   4106  CG  ASN A 566     104.866  57.206  96.514  1.00100.92           C  
ATOM   4107  OD1 ASN A 566     105.444  56.294  97.106  1.00101.00           O  
ATOM   4108  ND2 ASN A 566     103.961  57.982  97.102  1.00100.97           N  
ATOM   4109  N   GLU A 567     104.499  57.470  92.049  1.00100.70           N  
ATOM   4110  CA  GLU A 567     104.753  57.930  90.675  1.00100.67           C  
ATOM   4111  C   GLU A 567     106.074  58.705  90.539  1.00100.48           C  
ATOM   4112  O   GLU A 567     106.553  58.948  89.427  1.00100.54           O  
ATOM   4113  CB  GLU A 567     103.564  58.758  90.154  1.00100.71           C  
ATOM   4114  CG  GLU A 567     103.628  59.153  88.666  1.00100.95           C  
ATOM   4115  CD  GLU A 567     103.807  57.965  87.726  1.00101.34           C  
ATOM   4116  OE1 GLU A 567     102.932  57.074  87.708  1.00101.56           O  
ATOM   4117  OE2 GLU A 567     104.820  57.930  86.994  1.00101.37           O  
ATOM   4118  N   GLY A 568     106.660  59.077  91.674  1.00100.17           N  
ATOM   4119  CA  GLY A 568     107.947  59.764  91.694  1.00 99.71           C  
ATOM   4120  C   GLY A 568     109.042  59.009  92.424  1.00 99.34           C  
ATOM   4121  O   GLY A 568     110.128  59.551  92.641  1.00 99.36           O  
ATOM   4122  N   TYR A 569     108.762  57.762  92.803  1.00 98.92           N  
ATOM   4123  CA  TYR A 569     109.729  56.942  93.534  1.00 98.48           C  
ATOM   4124  C   TYR A 569     111.029  56.761  92.745  1.00 98.11           C  
ATOM   4125  O   TYR A 569     110.999  56.326  91.591  1.00 98.07           O  
ATOM   4126  CB  TYR A 569     109.132  55.580  93.906  1.00 98.50           C  
ATOM   4127  CG  TYR A 569     110.081  54.695  94.686  1.00 98.62           C  
ATOM   4128  CD1 TYR A 569     110.166  54.783  96.075  1.00 98.77           C  
ATOM   4129  CD2 TYR A 569     110.902  53.776  94.033  1.00 98.81           C  
ATOM   4130  CE1 TYR A 569     111.041  53.975  96.794  1.00 98.80           C  
ATOM   4131  CE2 TYR A 569     111.778  52.964  94.742  1.00 98.87           C  
ATOM   4132  CZ  TYR A 569     111.842  53.069  96.120  1.00 98.93           C  
ATOM   4133  OH  TYR A 569     112.709  52.267  96.823  1.00 99.12           O  
ATOM   4134  N   PRO A 570     112.172  57.107  93.367  1.00 97.72           N  
ATOM   4135  CA  PRO A 570     113.476  56.959  92.724  1.00 97.40           C  
ATOM   4136  C   PRO A 570     114.057  55.555  92.883  1.00 97.04           C  
ATOM   4137  O   PRO A 570     114.071  55.009  93.988  1.00 97.03           O  
ATOM   4138  CB  PRO A 570     114.343  57.984  93.458  1.00 97.41           C  
ATOM   4139  CG  PRO A 570     113.735  58.099  94.814  1.00 97.56           C  
ATOM   4140  CD  PRO A 570     112.275  57.751  94.692  1.00 97.72           C  
ATOM   4141  N   PHE A 571     114.527  54.980  91.780  1.00 96.61           N  
ATOM   4142  CA  PHE A 571     115.155  53.665  91.812  1.00 96.13           C  
ATOM   4143  C   PHE A 571     116.663  53.788  91.668  1.00 95.96           C  
ATOM   4144  O   PHE A 571     117.160  54.476  90.774  1.00 95.88           O  
ATOM   4145  CB  PHE A 571     114.597  52.760  90.713  1.00 96.05           C  
ATOM   4146  CG  PHE A 571     113.140  52.437  90.867  1.00 95.61           C  
ATOM   4147  CD1 PHE A 571     112.171  53.236  90.271  1.00 95.21           C  
ATOM   4148  CD2 PHE A 571     112.735  51.323  91.595  1.00 95.32           C  
ATOM   4149  CE1 PHE A 571     110.822  52.937  90.405  1.00 94.97           C  
ATOM   4150  CE2 PHE A 571     111.385  51.014  91.733  1.00 95.12           C  
ATOM   4151  CZ  PHE A 571     110.427  51.824  91.135  1.00 95.01           C  
ATOM   4152  N   ASP A 572     117.382  53.117  92.560  1.00 95.76           N  
ATOM   4153  CA  ASP A 572     118.836  53.106  92.533  1.00 95.63           C  
ATOM   4154  C   ASP A 572     119.341  51.847  91.828  1.00 95.56           C  
ATOM   4155  O   ASP A 572     119.063  50.726  92.260  1.00 95.51           O  
ATOM   4156  CB  ASP A 572     119.398  53.201  93.956  1.00 95.62           C  
ATOM   4157  CG  ASP A 572     120.891  53.457  93.982  1.00 95.51           C  
ATOM   4158  OD1 ASP A 572     121.356  54.385  93.287  1.00 95.48           O  
ATOM   4159  OD2 ASP A 572     121.600  52.734  94.706  1.00 95.44           O  
ATOM   4160  N   ALA A 573     120.074  52.050  90.734  1.00 95.50           N  
ATOM   4161  CA  ALA A 573     120.617  50.952  89.931  1.00 95.43           C  
ATOM   4162  C   ALA A 573     121.914  50.390  90.512  1.00 95.41           C  
ATOM   4163  O   ALA A 573     122.237  49.219  90.299  1.00 95.38           O  
ATOM   4164  CB  ALA A 573     120.836  51.403  88.494  1.00 95.40           C  
ATOM   4165  N   ASP A 574     122.649  51.234  91.235  1.00 95.36           N  
ATOM   4166  CA  ASP A 574     123.923  50.850  91.850  1.00 95.27           C  
ATOM   4167  C   ASP A 574     123.723  49.917  93.044  1.00 95.17           C  
ATOM   4168  O   ASP A 574     124.383  48.879  93.148  1.00 95.18           O  
ATOM   4169  CB  ASP A 574     124.710  52.093  92.281  1.00 95.30           C  
ATOM   4170  CG  ASP A 574     125.219  52.906  91.103  1.00 95.36           C  
ATOM   4171  OD1 ASP A 574     126.007  52.370  90.294  1.00 95.46           O  
ATOM   4172  OD2 ASP A 574     124.840  54.092  90.996  1.00 95.37           O  
ATOM   4173  N   GLU A 575     122.816  50.298  93.940  1.00 94.97           N  
ATOM   4174  CA  GLU A 575     122.497  49.502  95.122  1.00 94.73           C  
ATOM   4175  C   GLU A 575     121.044  49.045  95.048  1.00 94.46           C  
ATOM   4176  O   GLU A 575     120.155  49.866  94.808  1.00 94.44           O  
ATOM   4177  CB  GLU A 575     122.726  50.313  96.399  1.00 94.80           C  
ATOM   4178  CG  GLU A 575     124.118  50.920  96.522  1.00 94.94           C  
ATOM   4179  CD  GLU A 575     124.129  52.202  97.333  1.00 95.03           C  
ATOM   4180  OE1 GLU A 575     123.515  53.197  96.893  1.00 95.03           O  
ATOM   4181  OE2 GLU A 575     124.764  52.218  98.407  1.00 95.17           O  
ATOM   4182  N   PRO A 576     120.799  47.734  95.249  1.00 94.14           N  
ATOM   4183  CA  PRO A 576     119.454  47.156  95.193  1.00 93.76           C  
ATOM   4184  C   PRO A 576     118.429  47.981  95.976  1.00 93.21           C  
ATOM   4185  O   PRO A 576     118.290  47.824  97.190  1.00 93.20           O  
ATOM   4186  CB  PRO A 576     119.645  45.775  95.826  1.00 93.86           C  
ATOM   4187  CG  PRO A 576     121.046  45.418  95.498  1.00 94.11           C  
ATOM   4188  CD  PRO A 576     121.822  46.709  95.534  1.00 94.19           C  
ATOM   4189  N   ASN A 577     117.736  48.863  95.263  1.00 92.48           N  
ATOM   4190  CA  ASN A 577     116.720  49.735  95.844  1.00 91.72           C  
ATOM   4191  C   ASN A 577     115.320  49.155  95.633  1.00 91.03           C  
ATOM   4192  O   ASN A 577     114.309  49.778  95.975  1.00 91.01           O  
ATOM   4193  CB  ASN A 577     116.833  51.129  95.218  1.00 91.84           C  
ATOM   4194  CG  ASN A 577     115.957  52.159  95.903  1.00 92.01           C  
ATOM   4195  OD1 ASN A 577     116.073  52.397  97.105  1.00 92.30           O  
ATOM   4196  ND2 ASN A 577     115.077  52.784  95.133  1.00 92.23           N  
ATOM   4197  N   PHE A 578     115.280  47.945  95.080  1.00 90.04           N  
ATOM   4198  CA  PHE A 578     114.040  47.274  94.696  1.00 89.00           C  
ATOM   4199  C   PHE A 578     114.235  45.754  94.724  1.00 88.07           C  
ATOM   4200  O   PHE A 578     115.354  45.276  94.522  1.00 88.11           O  
ATOM   4201  CB  PHE A 578     113.597  47.740  93.301  1.00 89.10           C  
ATOM   4202  CG  PHE A 578     114.710  47.772  92.287  1.00 89.17           C  
ATOM   4203  CD1 PHE A 578     114.996  46.651  91.515  1.00 89.13           C  
ATOM   4204  CD2 PHE A 578     115.473  48.924  92.107  1.00 89.19           C  
ATOM   4205  CE1 PHE A 578     116.024  46.675  90.585  1.00 89.09           C  
ATOM   4206  CE2 PHE A 578     116.504  48.956  91.178  1.00 89.28           C  
ATOM   4207  CZ  PHE A 578     116.779  47.829  90.414  1.00 89.23           C  
ATOM   4208  N   PRO A 579     113.151  44.988  94.979  1.00 87.04           N  
ATOM   4209  CA  PRO A 579     113.260  43.530  95.058  1.00 86.07           C  
ATOM   4210  C   PRO A 579     113.614  42.881  93.725  1.00 84.93           C  
ATOM   4211  O   PRO A 579     113.115  43.287  92.671  1.00 84.85           O  
ATOM   4212  CB  PRO A 579     111.861  43.091  95.512  1.00 86.17           C  
ATOM   4213  CG  PRO A 579     110.963  44.194  95.110  1.00 86.60           C  
ATOM   4214  CD  PRO A 579     111.779  45.441  95.270  1.00 87.07           C  
ATOM   4215  N   THR A 580     114.488  41.882  93.793  1.00 83.50           N  
ATOM   4216  CA  THR A 580     114.912  41.125  92.623  1.00 81.99           C  
ATOM   4217  C   THR A 580     114.617  39.636  92.832  1.00 80.81           C  
ATOM   4218  O   THR A 580     115.112  38.782  92.095  1.00 80.68           O  
ATOM   4219  CB  THR A 580     116.417  41.342  92.323  1.00 82.11           C  
ATOM   4220  OG1 THR A 580     117.198  40.936  93.453  1.00 82.09           O  
ATOM   4221  CG2 THR A 580     116.708  42.809  92.011  1.00 81.92           C  
ATOM   4222  N   THR A 581     113.798  39.344  93.842  1.00 79.20           N  
ATOM   4223  CA  THR A 581     113.412  37.976  94.185  1.00 77.55           C  
ATOM   4224  C   THR A 581     111.887  37.867  94.200  1.00 76.23           C  
ATOM   4225  O   THR A 581     111.188  38.882  94.134  1.00 76.03           O  
ATOM   4226  CB  THR A 581     113.991  37.551  95.560  1.00 77.66           C  
ATOM   4227  OG1 THR A 581     115.249  38.202  95.783  1.00 77.71           O  
ATOM   4228  CG2 THR A 581     114.195  36.039  95.626  1.00 77.78           C  
ATOM   4229  N   ASP A 582     111.382  36.634  94.278  1.00 74.61           N  
ATOM   4230  CA  ASP A 582     109.940  36.344  94.298  1.00 72.97           C  
ATOM   4231  C   ASP A 582     109.221  36.883  93.058  1.00 71.65           C  
ATOM   4232  O   ASP A 582     108.016  37.161  93.094  1.00 71.50           O  
ATOM   4233  CB  ASP A 582     109.276  36.877  95.581  1.00 73.10           C  
ATOM   4234  CG  ASP A 582     110.089  36.589  96.834  1.00 73.01           C  
ATOM   4235  OD1 ASP A 582     110.521  35.432  97.024  1.00 72.97           O  
ATOM   4236  OD2 ASP A 582     110.288  37.527  97.635  1.00 73.03           O  
ATOM   4237  N   LEU A 583     109.968  37.020  91.964  1.00 69.84           N  
ATOM   4238  CA  LEU A 583     109.434  37.551  90.715  1.00 67.99           C  
ATOM   4239  C   LEU A 583     108.593  36.491  90.005  1.00 66.59           C  
ATOM   4240  O   LEU A 583     108.535  35.340  90.438  1.00 66.38           O  
ATOM   4241  CB  LEU A 583     110.568  38.054  89.808  1.00 68.11           C  
ATOM   4242  CG  LEU A 583     111.715  38.890  90.402  1.00 67.97           C  
ATOM   4243  CD1 LEU A 583     112.805  39.119  89.367  1.00 67.78           C  
ATOM   4244  CD2 LEU A 583     111.246  40.220  90.978  1.00 67.85           C  
ATOM   4245  N   CYS A 584     107.928  36.889  88.927  1.00 64.86           N  
ATOM   4246  CA  CYS A 584     107.115  35.967  88.145  1.00 63.20           C  
ATOM   4247  C   CYS A 584     107.836  35.508  86.871  1.00 62.04           C  
ATOM   4248  O   CYS A 584     108.119  36.319  85.988  1.00 61.78           O  
ATOM   4249  CB  CYS A 584     105.772  36.613  87.798  1.00 63.17           C  
ATOM   4250  SG  CYS A 584     104.634  35.534  86.900  1.00 62.91           S  
ATOM   4251  N   PHE A 585     108.130  34.210  86.793  1.00 60.49           N  
ATOM   4252  CA  PHE A 585     108.708  33.603  85.594  1.00 59.04           C  
ATOM   4253  C   PHE A 585     107.676  33.589  84.477  1.00 57.95           C  
ATOM   4254  O   PHE A 585     106.572  33.071  84.651  1.00 57.91           O  
ATOM   4255  CB  PHE A 585     109.186  32.172  85.881  1.00 59.09           C  
ATOM   4256  CG  PHE A 585     110.007  31.563  84.768  1.00 58.94           C  
ATOM   4257  CD1 PHE A 585     109.389  30.904  83.708  1.00 58.47           C  
ATOM   4258  CD2 PHE A 585     111.399  31.640  84.786  1.00 58.82           C  
ATOM   4259  CE1 PHE A 585     110.143  30.341  82.683  1.00 58.28           C  
ATOM   4260  CE2 PHE A 585     112.161  31.076  83.760  1.00 58.15           C  
ATOM   4261  CZ  PHE A 585     111.529  30.430  82.708  1.00 58.05           C  
ATOM   4262  N   VAL A 586     108.034  34.167  83.335  1.00 56.35           N  
ATOM   4263  CA  VAL A 586     107.115  34.227  82.207  1.00 54.81           C  
ATOM   4264  C   VAL A 586     107.413  33.115  81.206  1.00 53.70           C  
ATOM   4265  O   VAL A 586     106.507  32.383  80.812  1.00 53.69           O  
ATOM   4266  CB  VAL A 586     107.118  35.610  81.517  1.00 54.82           C  
ATOM   4267  CG1 VAL A 586     106.026  35.683  80.464  1.00 54.77           C  
ATOM   4268  CG2 VAL A 586     106.921  36.712  82.541  1.00 54.80           C  
ATOM   4269  N   GLY A 587     108.676  32.987  80.800  1.00 52.22           N  
ATOM   4270  CA  GLY A 587     109.049  31.956  79.838  1.00 50.31           C  
ATOM   4271  C   GLY A 587     110.508  31.869  79.434  1.00 48.91           C  
ATOM   4272  O   GLY A 587     111.356  32.642  79.895  1.00 48.64           O  
ATOM   4273  N   LEU A 588     110.793  30.899  78.568  1.00 47.36           N  
ATOM   4274  CA  LEU A 588     112.121  30.716  78.005  1.00 45.73           C  
ATOM   4275  C   LEU A 588     112.120  31.075  76.530  1.00 44.84           C  
ATOM   4276  O   LEU A 588     111.085  30.985  75.867  1.00 44.63           O  
ATOM   4277  CB  LEU A 588     112.577  29.267  78.154  1.00 45.64           C  
ATOM   4278  CG  LEU A 588     112.961  28.674  79.507  1.00 45.12           C  
ATOM   4279  CD1 LEU A 588     113.180  27.182  79.325  1.00 44.26           C  
ATOM   4280  CD2 LEU A 588     114.207  29.336  80.085  1.00 44.52           C  
ATOM   4281  N   MET A 589     113.284  31.484  76.026  1.00 43.55           N  
ATOM   4282  CA  MET A 589     113.489  31.657  74.592  1.00 42.17           C  
ATOM   4283  C   MET A 589     114.853  31.124  74.181  1.00 41.04           C  
ATOM   4284  O   MET A 589     115.854  31.330  74.870  1.00 41.01           O  
ATOM   4285  CB  MET A 589     113.301  33.118  74.161  1.00 42.55           C  
ATOM   4286  CG  MET A 589     111.837  33.588  74.208  1.00 43.10           C  
ATOM   4287  SD  MET A 589     111.499  35.139  73.349  1.00 44.73           S  
ATOM   4288  CE  MET A 589     111.600  36.305  74.679  1.00 43.77           C  
ATOM   4289  N   ALA A 590     114.870  30.431  73.050  1.00 39.46           N  
ATOM   4290  CA  ALA A 590     116.058  29.762  72.555  1.00 38.00           C  
ATOM   4291  C   ALA A 590     116.405  30.323  71.182  1.00 36.88           C  
ATOM   4292  O   ALA A 590     115.522  30.774  70.453  1.00 36.87           O  
ATOM   4293  CB  ALA A 590     115.810  28.245  72.483  1.00 37.83           C  
ATOM   4294  N   MET A 591     117.684  30.299  70.831  1.00 35.41           N  
ATOM   4295  CA  MET A 591     118.129  30.867  69.559  1.00 34.50           C  
ATOM   4296  C   MET A 591     119.374  30.187  69.007  1.00 32.81           C  
ATOM   4297  O   MET A 591     120.108  29.527  69.736  1.00 32.51           O  
ATOM   4298  CB  MET A 591     118.341  32.385  69.666  1.00 35.02           C  
ATOM   4299  CG  MET A 591     119.423  32.816  70.620  1.00 37.28           C  
ATOM   4300  SD  MET A 591     119.216  34.547  71.070  1.00 43.33           S  
ATOM   4301  CE  MET A 591     117.792  34.427  72.163  1.00 42.02           C  
ATOM   4302  N   ILE A 592     119.588  30.365  67.710  1.00 31.19           N  
ATOM   4303  CA  ILE A 592     120.684  29.733  66.990  1.00 29.91           C  
ATOM   4304  C   ILE A 592     120.908  30.464  65.669  1.00 29.03           C  
ATOM   4305  O   ILE A 592     120.035  31.179  65.194  1.00 28.95           O  
ATOM   4306  CB  ILE A 592     120.386  28.207  66.749  1.00 30.05           C  
ATOM   4307  CG1 ILE A 592     121.629  27.452  66.277  1.00 29.82           C  
ATOM   4308  CG2 ILE A 592     119.177  27.996  65.800  1.00 29.15           C  
ATOM   4309  CD1 ILE A 592     121.478  25.921  66.299  1.00 30.09           C  
ATOM   4310  N   ASP A 593     122.086  30.293  65.084  1.00 28.51           N  
ATOM   4311  CA  ASP A 593     122.323  30.695  63.711  1.00 27.71           C  
ATOM   4312  C   ASP A 593     121.739  29.603  62.789  1.00 27.71           C  
ATOM   4313  O   ASP A 593     122.343  28.539  62.610  1.00 27.10           O  
ATOM   4314  CB  ASP A 593     123.817  30.891  63.491  1.00 27.64           C  
ATOM   4315  CG  ASP A 593     124.181  31.012  62.036  1.00 27.88           C  
ATOM   4316  OD1 ASP A 593     123.324  31.458  61.235  1.00 29.48           O  
ATOM   4317  OD2 ASP A 593     125.325  30.657  61.692  1.00 27.05           O  
ATOM   4318  N   PRO A 594     120.560  29.869  62.197  1.00 27.76           N  
ATOM   4319  CA  PRO A 594     119.778  28.819  61.544  1.00 27.82           C  
ATOM   4320  C   PRO A 594     120.201  28.541  60.109  1.00 27.75           C  
ATOM   4321  O   PRO A 594     120.864  29.367  59.495  1.00 27.81           O  
ATOM   4322  CB  PRO A 594     118.365  29.398  61.559  1.00 27.86           C  
ATOM   4323  CG  PRO A 594     118.592  30.890  61.393  1.00 28.14           C  
ATOM   4324  CD  PRO A 594     119.940  31.199  62.021  1.00 27.88           C  
ATOM   4325  N   PRO A 595     119.806  27.377  59.567  1.00 28.05           N  
ATOM   4326  CA  PRO A 595     120.058  27.086  58.154  1.00 28.17           C  
ATOM   4327  C   PRO A 595     119.330  28.059  57.225  1.00 28.45           C  
ATOM   4328  O   PRO A 595     118.303  28.635  57.602  1.00 28.82           O  
ATOM   4329  CB  PRO A 595     119.488  25.673  57.987  1.00 28.19           C  
ATOM   4330  CG  PRO A 595     119.496  25.092  59.368  1.00 27.73           C  
ATOM   4331  CD  PRO A 595     119.156  26.241  60.250  1.00 27.74           C  
ATOM   4332  N   ARG A 596     119.873  28.263  56.029  1.00 28.75           N  
ATOM   4333  CA  ARG A 596     119.157  29.008  55.004  1.00 28.60           C  
ATOM   4334  C   ARG A 596     118.011  28.120  54.553  1.00 28.79           C  
ATOM   4335  O   ARG A 596     118.141  26.885  54.545  1.00 28.78           O  
ATOM   4336  CB  ARG A 596     120.065  29.360  53.834  1.00 28.75           C  
ATOM   4337  CG  ARG A 596     121.329  30.120  54.226  1.00 28.62           C  
ATOM   4338  CD  ARG A 596     122.186  30.377  53.000  1.00 28.95           C  
ATOM   4339  NE  ARG A 596     123.391  31.148  53.308  1.00 28.53           N  
ATOM   4340  CZ  ARG A 596     123.431  32.475  53.445  1.00 28.25           C  
ATOM   4341  NH1 ARG A 596     122.329  33.202  53.315  1.00 27.56           N  
ATOM   4342  NH2 ARG A 596     124.584  33.083  53.712  1.00 27.36           N  
ATOM   4343  N   ALA A 597     116.892  28.755  54.210  1.00 28.65           N  
ATOM   4344  CA  ALA A 597     115.644  28.073  53.897  1.00 28.65           C  
ATOM   4345  C   ALA A 597     115.822  26.922  52.915  1.00 28.59           C  
ATOM   4346  O   ALA A 597     115.301  25.830  53.133  1.00 28.96           O  
ATOM   4347  CB  ALA A 597     114.621  29.066  53.367  1.00 28.67           C  
ATOM   4348  N   ALA A 598     116.573  27.170  51.846  1.00 28.35           N  
ATOM   4349  CA  ALA A 598     116.742  26.189  50.775  1.00 27.85           C  
ATOM   4350  C   ALA A 598     117.728  25.064  51.105  1.00 27.57           C  
ATOM   4351  O   ALA A 598     117.764  24.049  50.406  1.00 27.94           O  
ATOM   4352  CB  ALA A 598     117.139  26.893  49.481  1.00 27.25           C  
ATOM   4353  N   VAL A 599     118.518  25.237  52.161  1.00 27.46           N  
ATOM   4354  CA  VAL A 599     119.628  24.312  52.456  1.00 27.62           C  
ATOM   4355  C   VAL A 599     119.224  22.843  52.748  1.00 28.03           C  
ATOM   4356  O   VAL A 599     119.760  21.935  52.105  1.00 28.21           O  
ATOM   4357  CB  VAL A 599     120.592  24.878  53.528  1.00 27.37           C  
ATOM   4358  CG1 VAL A 599     121.603  23.830  53.956  1.00 27.52           C  
ATOM   4359  CG2 VAL A 599     121.309  26.111  52.987  1.00 26.85           C  
ATOM   4360  N   PRO A 600     118.287  22.603  53.696  1.00 28.34           N  
ATOM   4361  CA  PRO A 600     117.878  21.208  53.939  1.00 29.13           C  
ATOM   4362  C   PRO A 600     117.502  20.444  52.661  1.00 30.14           C  
ATOM   4363  O   PRO A 600     117.998  19.335  52.430  1.00 30.48           O  
ATOM   4364  CB  PRO A 600     116.654  21.350  54.852  1.00 28.81           C  
ATOM   4365  CG  PRO A 600     116.857  22.656  55.553  1.00 28.46           C  
ATOM   4366  CD  PRO A 600     117.606  23.544  54.611  1.00 28.27           C  
ATOM   4367  N   ASP A 601     116.641  21.043  51.842  1.00 31.11           N  
ATOM   4368  CA  ASP A 601     116.180  20.436  50.598  1.00 32.07           C  
ATOM   4369  C   ASP A 601     117.300  20.264  49.568  1.00 32.09           C  
ATOM   4370  O   ASP A 601     117.308  19.283  48.826  1.00 32.27           O  
ATOM   4371  CB  ASP A 601     115.049  21.269  49.995  1.00 32.62           C  
ATOM   4372  CG  ASP A 601     114.500  20.666  48.728  1.00 35.09           C  
ATOM   4373  OD1 ASP A 601     113.866  19.587  48.799  1.00 39.87           O  
ATOM   4374  OD2 ASP A 601     114.699  21.264  47.653  1.00 38.51           O  
ATOM   4375  N   ALA A 602     118.241  21.208  49.525  1.00 31.87           N  
ATOM   4376  CA  ALA A 602     119.350  21.112  48.584  1.00 31.79           C  
ATOM   4377  C   ALA A 602     120.278  19.970  48.969  1.00 31.83           C  
ATOM   4378  O   ALA A 602     120.846  19.293  48.099  1.00 31.85           O  
ATOM   4379  CB  ALA A 602     120.113  22.435  48.487  1.00 31.55           C  
ATOM   4380  N   VAL A 603     120.416  19.750  50.275  1.00 31.99           N  
ATOM   4381  CA  VAL A 603     121.312  18.710  50.794  1.00 31.94           C  
ATOM   4382  C   VAL A 603     120.762  17.337  50.425  1.00 31.87           C  
ATOM   4383  O   VAL A 603     121.499  16.489  49.906  1.00 31.81           O  
ATOM   4384  CB  VAL A 603     121.549  18.856  52.319  1.00 31.84           C  
ATOM   4385  CG1 VAL A 603     122.206  17.615  52.907  1.00 31.90           C  
ATOM   4386  CG2 VAL A 603     122.420  20.085  52.590  1.00 32.60           C  
ATOM   4387  N   GLY A 604     119.463  17.146  50.657  1.00 31.54           N  
ATOM   4388  CA  GLY A 604     118.774  15.918  50.280  1.00 31.55           C  
ATOM   4389  C   GLY A 604     118.873  15.613  48.797  1.00 31.73           C  
ATOM   4390  O   GLY A 604     119.056  14.455  48.408  1.00 31.60           O  
ATOM   4391  N   LYS A 605     118.755  16.655  47.976  1.00 31.97           N  
ATOM   4392  CA  LYS A 605     118.838  16.529  46.522  1.00 32.45           C  
ATOM   4393  C   LYS A 605     120.231  16.122  46.071  1.00 32.21           C  
ATOM   4394  O   LYS A 605     120.380  15.293  45.174  1.00 32.42           O  
ATOM   4395  CB  LYS A 605     118.450  17.838  45.841  1.00 32.63           C  
ATOM   4396  CG  LYS A 605     116.995  18.195  45.950  1.00 34.58           C  
ATOM   4397  CD  LYS A 605     116.126  17.368  45.028  1.00 37.00           C  
ATOM   4398  CE  LYS A 605     114.771  18.033  44.857  1.00 38.71           C  
ATOM   4399  NZ  LYS A 605     114.913  19.448  44.387  1.00 39.74           N  
ATOM   4400  N   CYS A 606     121.250  16.714  46.685  1.00 32.02           N  
ATOM   4401  CA  CYS A 606     122.624  16.288  46.439  1.00 32.10           C  
ATOM   4402  C   CYS A 606     122.808  14.812  46.800  1.00 31.55           C  
ATOM   4403  O   CYS A 606     123.417  14.053  46.036  1.00 31.51           O  
ATOM   4404  CB  CYS A 606     123.613  17.175  47.195  1.00 31.84           C  
ATOM   4405  SG  CYS A 606     123.674  18.858  46.530  1.00 34.64           S  
ATOM   4406  N   ARG A 607     122.250  14.414  47.945  1.00 30.89           N  
ATOM   4407  CA  ARG A 607     122.355  13.034  48.432  1.00 30.66           C  
ATOM   4408  C   ARG A 607     121.577  12.018  47.562  1.00 30.62           C  
ATOM   4409  O   ARG A 607     122.037  10.889  47.374  1.00 30.49           O  
ATOM   4410  CB  ARG A 607     121.969  12.942  49.921  1.00 30.51           C  
ATOM   4411  CG  ARG A 607     122.887  13.762  50.841  1.00 30.29           C  
ATOM   4412  CD  ARG A 607     122.728  13.435  52.313  1.00 28.78           C  
ATOM   4413  NE  ARG A 607     123.202  12.086  52.611  1.00 28.44           N  
ATOM   4414  CZ  ARG A 607     123.141  11.502  53.804  1.00 27.78           C  
ATOM   4415  NH1 ARG A 607     122.623  12.140  54.851  1.00 28.04           N  
ATOM   4416  NH2 ARG A 607     123.601  10.271  53.951  1.00 26.02           N  
ATOM   4417  N   SER A 608     120.428  12.432  47.019  1.00 30.23           N  
ATOM   4418  CA  SER A 608     119.671  11.613  46.062  1.00 30.31           C  
ATOM   4419  C   SER A 608     120.416  11.409  44.743  1.00 30.18           C  
ATOM   4420  O   SER A 608     120.218  10.403  44.057  1.00 30.58           O  
ATOM   4421  CB  SER A 608     118.306  12.234  45.773  1.00 30.11           C  
ATOM   4422  OG  SER A 608     117.429  12.024  46.856  1.00 31.38           O  
ATOM   4423  N   ALA A 609     121.256  12.373  44.386  1.00 29.78           N  
ATOM   4424  CA  ALA A 609     122.099  12.250  43.207  1.00 29.22           C  
ATOM   4425  C   ALA A 609     123.377  11.489  43.542  1.00 28.93           C  
ATOM   4426  O   ALA A 609     124.297  11.416  42.723  1.00 28.72           O  
ATOM   4427  CB  ALA A 609     122.414  13.632  42.629  1.00 29.38           C  
ATOM   4428  N   GLY A 610     123.431  10.933  44.753  1.00 28.75           N  
ATOM   4429  CA  GLY A 610     124.538  10.069  45.166  1.00 28.52           C  
ATOM   4430  C   GLY A 610     125.805  10.812  45.545  1.00 28.50           C  
ATOM   4431  O   GLY A 610     126.890  10.230  45.566  1.00 28.95           O  
ATOM   4432  N   ILE A 611     125.665  12.102  45.835  1.00 28.23           N  
ATOM   4433  CA  ILE A 611     126.775  12.932  46.275  1.00 28.09           C  
ATOM   4434  C   ILE A 611     126.868  12.845  47.796  1.00 28.02           C  
ATOM   4435  O   ILE A 611     125.859  12.999  48.500  1.00 28.44           O  
ATOM   4436  CB  ILE A 611     126.585  14.416  45.827  1.00 28.28           C  
ATOM   4437  CG1 ILE A 611     126.582  14.527  44.288  1.00 28.37           C  
ATOM   4438  CG2 ILE A 611     127.644  15.327  46.461  1.00 27.36           C  
ATOM   4439  CD1 ILE A 611     126.257  15.932  43.738  1.00 27.00           C  
ATOM   4440  N   LYS A 612     128.071  12.588  48.298  1.00 27.65           N  
ATOM   4441  CA  LYS A 612     128.320  12.574  49.735  1.00 27.45           C  
ATOM   4442  C   LYS A 612     128.557  13.995  50.245  1.00 27.08           C  
ATOM   4443  O   LYS A 612     129.380  14.741  49.692  1.00 26.88           O  
ATOM   4444  CB  LYS A 612     129.521  11.698  50.058  1.00 27.47           C  
ATOM   4445  CG  LYS A 612     129.783  11.541  51.545  1.00 28.48           C  
ATOM   4446  CD  LYS A 612     131.030  10.686  51.772  1.00 30.11           C  
ATOM   4447  CE  LYS A 612     131.166  10.249  53.223  1.00 30.11           C  
ATOM   4448  NZ  LYS A 612     132.184   9.158  53.333  1.00 31.88           N  
ATOM   4449  N   VAL A 613     127.838  14.356  51.306  1.00 26.48           N  
ATOM   4450  CA  VAL A 613     127.931  15.695  51.880  1.00 25.77           C  
ATOM   4451  C   VAL A 613     128.583  15.665  53.265  1.00 25.32           C  
ATOM   4452  O   VAL A 613     128.036  15.074  54.201  1.00 25.29           O  
ATOM   4453  CB  VAL A 613     126.541  16.380  51.985  1.00 25.84           C  
ATOM   4454  CG1 VAL A 613     126.709  17.842  52.400  1.00 25.48           C  
ATOM   4455  CG2 VAL A 613     125.769  16.280  50.663  1.00 25.56           C  
ATOM   4456  N   ILE A 614     129.732  16.329  53.381  1.00 24.76           N  
ATOM   4457  CA  ILE A 614     130.494  16.439  54.627  1.00 24.26           C  
ATOM   4458  C   ILE A 614     130.474  17.895  55.131  1.00 24.43           C  
ATOM   4459  O   ILE A 614     130.559  18.837  54.337  1.00 24.56           O  
ATOM   4460  CB  ILE A 614     131.971  15.984  54.410  1.00 24.32           C  
ATOM   4461  CG1 ILE A 614     132.038  14.543  53.877  1.00 24.52           C  
ATOM   4462  CG2 ILE A 614     132.807  16.108  55.699  1.00 24.66           C  
ATOM   4463  CD1 ILE A 614     133.451  14.117  53.391  1.00 24.36           C  
ATOM   4464  N   MET A 615     130.341  18.071  56.446  1.00 24.15           N  
ATOM   4465  CA  MET A 615     130.456  19.381  57.067  1.00 24.19           C  
ATOM   4466  C   MET A 615     131.879  19.623  57.563  1.00 24.47           C  
ATOM   4467  O   MET A 615     132.451  18.771  58.247  1.00 24.13           O  
ATOM   4468  CB  MET A 615     129.483  19.524  58.252  1.00 24.19           C  
ATOM   4469  CG  MET A 615     129.565  20.902  58.934  1.00 23.06           C  
ATOM   4470  SD  MET A 615     128.412  21.179  60.289  1.00 26.22           S  
ATOM   4471  CE  MET A 615     126.827  21.132  59.416  1.00 23.01           C  
ATOM   4472  N   VAL A 616     132.429  20.795  57.236  1.00 24.60           N  
ATOM   4473  CA  VAL A 616     133.774  21.172  57.667  1.00 25.12           C  
ATOM   4474  C   VAL A 616     133.736  22.608  58.181  1.00 25.26           C  
ATOM   4475  O   VAL A 616     133.658  23.568  57.389  1.00 25.65           O  
ATOM   4476  CB  VAL A 616     134.813  21.078  56.512  1.00 25.42           C  
ATOM   4477  CG1 VAL A 616     136.206  21.183  57.067  1.00 26.60           C  
ATOM   4478  CG2 VAL A 616     134.697  19.768  55.764  1.00 26.18           C  
ATOM   4479  N   THR A 617     133.806  22.761  59.501  1.00 24.82           N  
ATOM   4480  CA  THR A 617     133.572  24.055  60.120  1.00 24.40           C  
ATOM   4481  C   THR A 617     134.562  24.391  61.232  1.00 24.46           C  
ATOM   4482  O   THR A 617     135.067  23.509  61.939  1.00 24.16           O  
ATOM   4483  CB  THR A 617     132.113  24.165  60.657  1.00 24.33           C  
ATOM   4484  OG1 THR A 617     131.969  25.368  61.419  1.00 24.58           O  
ATOM   4485  CG2 THR A 617     131.752  22.983  61.537  1.00 24.09           C  
ATOM   4486  N   GLY A 618     134.831  25.684  61.377  1.00 24.85           N  
ATOM   4487  CA  GLY A 618     135.621  26.184  62.488  1.00 25.32           C  
ATOM   4488  C   GLY A 618     134.816  26.305  63.766  1.00 25.93           C  
ATOM   4489  O   GLY A 618     135.383  26.586  64.821  1.00 26.43           O  
ATOM   4490  N   ASP A 619     133.499  26.104  63.684  1.00 26.41           N  
ATOM   4491  CA  ASP A 619     132.622  26.252  64.853  1.00 27.12           C  
ATOM   4492  C   ASP A 619     132.706  25.077  65.823  1.00 27.92           C  
ATOM   4493  O   ASP A 619     133.172  23.984  65.461  1.00 27.78           O  
ATOM   4494  CB  ASP A 619     131.168  26.439  64.421  1.00 26.91           C  
ATOM   4495  CG  ASP A 619     130.345  27.231  65.436  1.00 27.57           C  
ATOM   4496  OD1 ASP A 619     129.131  27.392  65.206  1.00 29.48           O  
ATOM   4497  OD2 ASP A 619     130.893  27.712  66.451  1.00 27.16           O  
ATOM   4498  N   HIS A 620     132.226  25.313  67.047  1.00 28.82           N  
ATOM   4499  CA  HIS A 620     132.162  24.294  68.106  1.00 29.51           C  
ATOM   4500  C   HIS A 620     131.285  23.103  67.726  1.00 29.76           C  
ATOM   4501  O   HIS A 620     130.293  23.278  67.016  1.00 30.08           O  
ATOM   4502  CB  HIS A 620     131.690  24.913  69.426  1.00 29.35           C  
ATOM   4503  CG  HIS A 620     132.612  25.972  69.950  1.00 30.28           C  
ATOM   4504  ND1 HIS A 620     133.881  25.694  70.419  1.00 30.92           N  
ATOM   4505  CD2 HIS A 620     132.458  27.314  70.056  1.00 29.13           C  
ATOM   4506  CE1 HIS A 620     134.464  26.819  70.799  1.00 30.00           C  
ATOM   4507  NE2 HIS A 620     133.622  27.815  70.591  1.00 29.41           N  
ATOM   4508  N   PRO A 621     131.662  21.891  68.193  1.00 30.05           N  
ATOM   4509  CA  PRO A 621     131.009  20.617  67.867  1.00 30.21           C  
ATOM   4510  C   PRO A 621     129.513  20.545  68.153  1.00 30.34           C  
ATOM   4511  O   PRO A 621     128.784  19.988  67.335  1.00 30.41           O  
ATOM   4512  CB  PRO A 621     131.742  19.601  68.756  1.00 30.43           C  
ATOM   4513  CG  PRO A 621     133.038  20.217  69.058  1.00 30.22           C  
ATOM   4514  CD  PRO A 621     132.838  21.691  69.063  1.00 29.87           C  
ATOM   4515  N   ILE A 622     129.058  21.060  69.298  1.00 30.56           N  
ATOM   4516  CA  ILE A 622     127.636  20.953  69.664  1.00 30.77           C  
ATOM   4517  C   ILE A 622     126.773  21.685  68.636  1.00 30.52           C  
ATOM   4518  O   ILE A 622     125.736  21.185  68.211  1.00 31.12           O  
ATOM   4519  CB  ILE A 622     127.321  21.508  71.090  1.00 31.35           C  
ATOM   4520  CG1 ILE A 622     128.181  20.831  72.171  1.00 32.67           C  
ATOM   4521  CG2 ILE A 622     125.815  21.362  71.429  1.00 30.83           C  
ATOM   4522  CD1 ILE A 622     128.141  19.306  72.173  1.00 35.66           C  
ATOM   4523  N   THR A 623     127.220  22.866  68.228  1.00 29.79           N  
ATOM   4524  CA  THR A 623     126.517  23.640  67.230  1.00 29.02           C  
ATOM   4525  C   THR A 623     126.616  22.984  65.848  1.00 28.60           C  
ATOM   4526  O   THR A 623     125.619  22.885  65.121  1.00 28.44           O  
ATOM   4527  CB  THR A 623     127.047  25.075  67.213  1.00 28.79           C  
ATOM   4528  OG1 THR A 623     126.569  25.738  68.382  1.00 29.71           O  
ATOM   4529  CG2 THR A 623     126.548  25.819  66.008  1.00 28.83           C  
ATOM   4530  N   ALA A 624     127.817  22.536  65.497  1.00 27.76           N  
ATOM   4531  CA  ALA A 624     128.040  21.886  64.221  1.00 27.73           C  
ATOM   4532  C   ALA A 624     127.133  20.659  64.049  1.00 27.44           C  
ATOM   4533  O   ALA A 624     126.457  20.509  63.019  1.00 27.81           O  
ATOM   4534  CB  ALA A 624     129.513  21.508  64.069  1.00 27.64           C  
ATOM   4535  N   LYS A 625     127.099  19.805  65.069  1.00 26.85           N  
ATOM   4536  CA  LYS A 625     126.281  18.594  65.040  1.00 26.48           C  
ATOM   4537  C   LYS A 625     124.785  18.887  64.917  1.00 26.19           C  
ATOM   4538  O   LYS A 625     124.081  18.204  64.172  1.00 26.57           O  
ATOM   4539  CB  LYS A 625     126.536  17.731  66.273  1.00 26.16           C  
ATOM   4540  CG  LYS A 625     125.896  16.356  66.197  1.00 25.47           C  
ATOM   4541  CD  LYS A 625     126.125  15.571  67.478  1.00 25.36           C  
ATOM   4542  CE  LYS A 625     125.902  14.090  67.254  1.00 26.98           C  
ATOM   4543  NZ  LYS A 625     125.818  13.350  68.556  1.00 28.87           N  
ATOM   4544  N   ALA A 626     124.306  19.893  65.646  1.00 25.59           N  
ATOM   4545  CA  ALA A 626     122.884  20.239  65.628  1.00 25.29           C  
ATOM   4546  C   ALA A 626     122.415  20.714  64.247  1.00 25.14           C  
ATOM   4547  O   ALA A 626     121.353  20.310  63.774  1.00 25.16           O  
ATOM   4548  CB  ALA A 626     122.584  21.272  66.679  1.00 25.33           C  
ATOM   4549  N   ILE A 627     123.215  21.555  63.592  1.00 25.12           N  
ATOM   4550  CA  ILE A 627     122.895  22.002  62.224  1.00 24.91           C  
ATOM   4551  C   ILE A 627     123.001  20.844  61.225  1.00 25.01           C  
ATOM   4552  O   ILE A 627     122.207  20.760  60.288  1.00 24.83           O  
ATOM   4553  CB  ILE A 627     123.755  23.230  61.787  1.00 24.73           C  
ATOM   4554  CG1 ILE A 627     123.419  24.453  62.654  1.00 23.68           C  
ATOM   4555  CG2 ILE A 627     123.574  23.546  60.304  1.00 24.07           C  
ATOM   4556  CD1 ILE A 627     121.971  24.904  62.593  1.00 22.12           C  
ATOM   4557  N   ALA A 628     123.957  19.943  61.453  1.00 25.58           N  
ATOM   4558  CA  ALA A 628     124.100  18.732  60.625  1.00 26.38           C  
ATOM   4559  C   ALA A 628     122.793  17.950  60.544  1.00 26.63           C  
ATOM   4560  O   ALA A 628     122.386  17.530  59.464  1.00 27.05           O  
ATOM   4561  CB  ALA A 628     125.233  17.845  61.141  1.00 26.22           C  
ATOM   4562  N   LYS A 629     122.133  17.785  61.685  1.00 27.01           N  
ATOM   4563  CA  LYS A 629     120.842  17.100  61.746  1.00 27.73           C  
ATOM   4564  C   LYS A 629     119.741  17.957  61.135  1.00 27.95           C  
ATOM   4565  O   LYS A 629     118.854  17.438  60.464  1.00 28.33           O  
ATOM   4566  CB  LYS A 629     120.496  16.722  63.190  1.00 27.48           C  
ATOM   4567  CG  LYS A 629     121.511  15.774  63.831  1.00 29.00           C  
ATOM   4568  CD  LYS A 629     121.140  15.420  65.263  1.00 31.88           C  
ATOM   4569  CE  LYS A 629     121.583  14.007  65.595  1.00 34.47           C  
ATOM   4570  NZ  LYS A 629     121.298  13.614  67.011  1.00 37.11           N  
ATOM   4571  N   GLY A 630     119.814  19.272  61.365  1.00 28.44           N  
ATOM   4572  CA  GLY A 630     118.845  20.226  60.828  1.00 28.10           C  
ATOM   4573  C   GLY A 630     118.803  20.273  59.310  1.00 28.65           C  
ATOM   4574  O   GLY A 630     117.720  20.355  58.728  1.00 28.84           O  
ATOM   4575  N   VAL A 631     119.975  20.225  58.663  1.00 28.68           N  
ATOM   4576  CA  VAL A 631     120.044  20.291  57.195  1.00 28.81           C  
ATOM   4577  C   VAL A 631     120.057  18.921  56.509  1.00 29.48           C  
ATOM   4578  O   VAL A 631     119.968  18.848  55.282  1.00 29.93           O  
ATOM   4579  CB  VAL A 631     121.262  21.107  56.685  1.00 28.86           C  
ATOM   4580  CG1 VAL A 631     121.262  22.526  57.259  1.00 28.31           C  
ATOM   4581  CG2 VAL A 631     122.580  20.385  56.992  1.00 28.29           C  
ATOM   4582  N   GLY A 632     120.189  17.850  57.292  1.00 29.85           N  
ATOM   4583  CA  GLY A 632     120.217  16.494  56.754  1.00 29.96           C  
ATOM   4584  C   GLY A 632     121.587  15.912  56.436  1.00 30.62           C  
ATOM   4585  O   GLY A 632     121.664  14.911  55.729  1.00 30.64           O  
ATOM   4586  N   ILE A 633     122.669  16.519  56.937  1.00 31.07           N  
ATOM   4587  CA  ILE A 633     124.001  15.910  56.821  1.00 31.53           C  
ATOM   4588  C   ILE A 633     123.997  14.605  57.626  1.00 32.18           C  
ATOM   4589  O   ILE A 633     124.515  13.579  57.174  1.00 31.89           O  
ATOM   4590  CB  ILE A 633     125.154  16.813  57.367  1.00 31.69           C  
ATOM   4591  CG1 ILE A 633     125.158  18.217  56.748  1.00 32.10           C  
ATOM   4592  CG2 ILE A 633     126.536  16.115  57.240  1.00 31.01           C  
ATOM   4593  CD1 ILE A 633     125.435  18.296  55.299  1.00 32.75           C  
ATOM   4594  N   ILE A 634     123.416  14.665  58.827  1.00 32.77           N  
ATOM   4595  CA  ILE A 634     123.223  13.489  59.661  1.00 33.33           C  
ATOM   4596  C   ILE A 634     121.732  13.167  59.651  1.00 34.20           C  
ATOM   4597  O   ILE A 634     120.920  13.945  60.157  1.00 34.37           O  
ATOM   4598  CB  ILE A 634     123.734  13.695  61.128  1.00 33.28           C  
ATOM   4599  CG1 ILE A 634     125.245  13.946  61.165  1.00 32.10           C  
ATOM   4600  CG2 ILE A 634     123.378  12.492  61.999  1.00 33.13           C  
ATOM   4601  CD1 ILE A 634     125.806  14.293  62.554  1.00 29.90           C  
ATOM   4602  N   SER A 635     121.381  12.024  59.065  1.00 35.05           N  
ATOM   4603  CA  SER A 635     119.985  11.622  58.913  1.00 35.99           C  
ATOM   4604  C   SER A 635     119.439  11.032  60.211  1.00 36.32           C  
ATOM   4605  O   SER A 635     120.204  10.659  61.103  1.00 36.53           O  
ATOM   4606  CB  SER A 635     119.831  10.644  57.748  1.00 35.87           C  
ATOM   4607  OG  SER A 635     120.707   9.546  57.905  1.00 37.00           O  
ATOM   4608  N   GLU A 636     118.118  10.957  60.318  1.00 36.95           N  
ATOM   4609  CA  GLU A 636     117.479  10.575  61.580  1.00 37.87           C  
ATOM   4610  C   GLU A 636     117.799   9.131  61.953  1.00 37.32           C  
ATOM   4611  O   GLU A 636     117.745   8.228  61.111  1.00 37.38           O  
ATOM   4612  CB  GLU A 636     115.965  10.786  61.512  1.00 38.45           C  
ATOM   4613  CG  GLU A 636     115.389  11.553  62.707  1.00 41.53           C  
ATOM   4614  CD  GLU A 636     115.432  13.067  62.512  1.00 45.79           C  
ATOM   4615  OE1 GLU A 636     114.810  13.565  61.539  1.00 47.13           O  
ATOM   4616  OE2 GLU A 636     116.080  13.763  63.335  1.00 47.87           O  
ATOM   4617  N   GLY A 637     118.150   8.925  63.216  1.00 36.94           N  
ATOM   4618  CA  GLY A 637     118.517   7.598  63.700  1.00 36.27           C  
ATOM   4619  C   GLY A 637     120.003   7.285  63.687  1.00 35.78           C  
ATOM   4620  O   GLY A 637     120.450   6.458  64.470  1.00 36.31           O  
ATOM   4621  N   ASN A 638     120.772   7.925  62.804  1.00 35.10           N  
ATOM   4622  CA  ASN A 638     122.222   7.679  62.741  1.00 34.52           C  
ATOM   4623  C   ASN A 638     122.999   8.206  63.928  1.00 34.24           C  
ATOM   4624  O   ASN A 638     122.775   9.320  64.391  1.00 34.58           O  
ATOM   4625  CB  ASN A 638     122.832   8.214  61.455  1.00 34.23           C  
ATOM   4626  CG  ASN A 638     122.744   7.230  60.329  1.00 34.49           C  
ATOM   4627  OD1 ASN A 638     123.084   6.049  60.480  1.00 36.42           O  
ATOM   4628  ND2 ASN A 638     122.279   7.697  59.186  1.00 34.34           N  
ATOM   4629  N   GLU A 639     123.931   7.396  64.401  1.00 34.00           N  
ATOM   4630  CA  GLU A 639     124.609   7.665  65.655  1.00 33.85           C  
ATOM   4631  C   GLU A 639     126.115   7.759  65.497  1.00 33.55           C  
ATOM   4632  O   GLU A 639     126.699   7.217  64.555  1.00 33.16           O  
ATOM   4633  CB  GLU A 639     124.277   6.569  66.668  1.00 33.82           C  
ATOM   4634  CG  GLU A 639     122.882   6.678  67.254  1.00 34.77           C  
ATOM   4635  CD  GLU A 639     122.542   5.502  68.143  1.00 36.08           C  
ATOM   4636  OE1 GLU A 639     122.578   4.345  67.655  1.00 34.77           O  
ATOM   4637  OE2 GLU A 639     122.239   5.738  69.335  1.00 37.88           O  
ATOM   4638  N   THR A 640     126.725   8.466  66.435  1.00 33.29           N  
ATOM   4639  CA  THR A 640     128.160   8.475  66.589  1.00 33.56           C  
ATOM   4640  C   THR A 640     128.487   7.451  67.671  1.00 33.76           C  
ATOM   4641  O   THR A 640     127.590   6.980  68.388  1.00 33.29           O  
ATOM   4642  CB  THR A 640     128.660   9.869  67.020  1.00 33.74           C  
ATOM   4643  OG1 THR A 640     128.111  10.194  68.305  1.00 33.77           O  
ATOM   4644  CG2 THR A 640     128.242  10.944  66.005  1.00 33.55           C  
ATOM   4645  N   ILE A 641     129.763   7.104  67.796  1.00 34.15           N  
ATOM   4646  CA  ILE A 641     130.198   6.217  68.881  1.00 34.75           C  
ATOM   4647  C   ILE A 641     129.820   6.764  70.258  1.00 34.59           C  
ATOM   4648  O   ILE A 641     129.447   5.996  71.139  1.00 34.58           O  
ATOM   4649  CB  ILE A 641     131.708   5.899  68.820  1.00 35.03           C  
ATOM   4650  CG1 ILE A 641     132.510   7.161  68.492  1.00 36.16           C  
ATOM   4651  CG2 ILE A 641     131.956   4.824  67.782  1.00 35.03           C  
ATOM   4652  CD1 ILE A 641     133.984   7.076  68.847  1.00 39.93           C  
ATOM   4653  N   GLU A 642     129.893   8.088  70.414  1.00 34.53           N  
ATOM   4654  CA  GLU A 642     129.521   8.769  71.661  1.00 34.77           C  
ATOM   4655  C   GLU A 642     128.024   8.642  71.979  1.00 34.52           C  
ATOM   4656  O   GLU A 642     127.653   8.475  73.146  1.00 34.26           O  
ATOM   4657  CB  GLU A 642     129.926  10.253  71.623  1.00 35.01           C  
ATOM   4658  CG  GLU A 642     131.425  10.516  71.365  1.00 37.08           C  
ATOM   4659  CD  GLU A 642     131.832  10.357  69.893  1.00 41.27           C  
ATOM   4660  OE1 GLU A 642     130.942  10.310  69.004  1.00 42.33           O  
ATOM   4661  OE2 GLU A 642     133.051  10.278  69.617  1.00 42.73           O  
ATOM   4662  N   ASP A 643     127.181   8.734  70.946  1.00 34.22           N  
ATOM   4663  CA  ASP A 643     125.736   8.520  71.081  1.00 34.35           C  
ATOM   4664  C   ASP A 643     125.400   7.106  71.563  1.00 34.40           C  
ATOM   4665  O   ASP A 643     124.577   6.945  72.460  1.00 34.31           O  
ATOM   4666  CB  ASP A 643     125.003   8.800  69.761  1.00 34.19           C  
ATOM   4667  CG  ASP A 643     125.063  10.263  69.345  1.00 35.02           C  
ATOM   4668  OD1 ASP A 643     125.065  11.154  70.229  1.00 36.60           O  
ATOM   4669  OD2 ASP A 643     125.107  10.528  68.121  1.00 34.99           O  
ATOM   4670  N   ILE A 644     126.038   6.092  70.967  1.00 34.71           N  
ATOM   4671  CA  ILE A 644     125.826   4.689  71.356  1.00 34.84           C  
ATOM   4672  C   ILE A 644     126.180   4.504  72.826  1.00 34.75           C  
ATOM   4673  O   ILE A 644     125.405   3.942  73.598  1.00 34.85           O  
ATOM   4674  CB  ILE A 644     126.686   3.692  70.521  1.00 35.13           C  
ATOM   4675  CG1 ILE A 644     126.577   3.962  69.017  1.00 35.53           C  
ATOM   4676  CG2 ILE A 644     126.342   2.226  70.873  1.00 34.51           C  
ATOM   4677  CD1 ILE A 644     125.304   3.508  68.384  1.00 37.60           C  
ATOM   4678  N   ALA A 645     127.356   4.998  73.197  1.00 34.62           N  
ATOM   4679  CA  ALA A 645     127.865   4.891  74.553  1.00 34.65           C  
ATOM   4680  C   ALA A 645     126.933   5.502  75.607  1.00 34.89           C  
ATOM   4681  O   ALA A 645     126.752   4.917  76.676  1.00 34.93           O  
ATOM   4682  CB  ALA A 645     129.246   5.514  74.633  1.00 34.63           C  
ATOM   4683  N   ALA A 646     126.352   6.668  75.307  1.00 34.90           N  
ATOM   4684  CA  ALA A 646     125.469   7.369  76.250  1.00 35.01           C  
ATOM   4685  C   ALA A 646     124.109   6.676  76.372  1.00 35.29           C  
ATOM   4686  O   ALA A 646     123.570   6.544  77.469  1.00 35.28           O  
ATOM   4687  CB  ALA A 646     125.296   8.836  75.855  1.00 34.59           C  
ATOM   4688  N   ARG A 647     123.574   6.241  75.235  1.00 35.64           N  
ATOM   4689  CA  ARG A 647     122.308   5.519  75.167  1.00 36.13           C  
ATOM   4690  C   ARG A 647     122.382   4.200  75.948  1.00 36.23           C  
ATOM   4691  O   ARG A 647     121.561   3.951  76.829  1.00 36.34           O  
ATOM   4692  CB  ARG A 647     121.952   5.257  73.703  1.00 36.10           C  
ATOM   4693  CG  ARG A 647     120.480   4.982  73.434  1.00 37.45           C  
ATOM   4694  CD  ARG A 647     120.291   4.454  72.015  1.00 38.42           C  
ATOM   4695  NE  ARG A 647     120.605   3.028  71.926  1.00 39.85           N  
ATOM   4696  CZ  ARG A 647     121.283   2.464  70.929  1.00 39.84           C  
ATOM   4697  NH1 ARG A 647     121.748   3.199  69.935  1.00 40.25           N  
ATOM   4698  NH2 ARG A 647     121.512   1.161  70.934  1.00 40.65           N  
ATOM   4699  N   LEU A 648     123.378   3.377  75.622  1.00 36.38           N  
ATOM   4700  CA  LEU A 648     123.628   2.101  76.299  1.00 36.66           C  
ATOM   4701  C   LEU A 648     124.269   2.252  77.686  1.00 36.67           C  
ATOM   4702  O   LEU A 648     124.463   1.261  78.391  1.00 36.28           O  
ATOM   4703  CB  LEU A 648     124.510   1.203  75.413  1.00 36.74           C  
ATOM   4704  CG  LEU A 648     123.847   0.241  74.406  1.00 37.52           C  
ATOM   4705  CD1 LEU A 648     122.775   0.913  73.589  1.00 38.19           C  
ATOM   4706  CD2 LEU A 648     124.870  -0.405  73.475  1.00 37.15           C  
ATOM   4707  N   ASN A 649     124.595   3.489  78.069  1.00 36.77           N  
ATOM   4708  CA  ASN A 649     125.347   3.756  79.300  1.00 36.83           C  
ATOM   4709  C   ASN A 649     126.575   2.841  79.447  1.00 36.79           C  
ATOM   4710  O   ASN A 649     126.713   2.124  80.442  1.00 37.13           O  
ATOM   4711  CB  ASN A 649     124.427   3.665  80.531  1.00 36.83           C  
ATOM   4712  CG  ASN A 649     125.122   4.084  81.830  1.00 37.44           C  
ATOM   4713  OD1 ASN A 649     126.032   4.923  81.836  1.00 37.83           O  
ATOM   4714  ND2 ASN A 649     124.688   3.496  82.939  1.00 36.71           N  
ATOM   4715  N   ILE A 650     127.450   2.856  78.440  1.00 36.58           N  
ATOM   4716  CA  ILE A 650     128.697   2.069  78.455  1.00 36.38           C  
ATOM   4717  C   ILE A 650     129.893   2.922  78.011  1.00 36.46           C  
ATOM   4718  O   ILE A 650     129.702   3.958  77.373  1.00 36.17           O  
ATOM   4719  CB  ILE A 650     128.606   0.786  77.568  1.00 36.63           C  
ATOM   4720  CG1 ILE A 650     128.315   1.146  76.099  1.00 36.23           C  
ATOM   4721  CG2 ILE A 650     127.593  -0.213  78.145  1.00 35.67           C  
ATOM   4722  CD1 ILE A 650     128.239  -0.054  75.168  1.00 36.74           C  
ATOM   4723  N   PRO A 651     131.130   2.499  78.358  1.00 36.64           N  
ATOM   4724  CA  PRO A 651     132.336   3.191  77.875  1.00 36.80           C  
ATOM   4725  C   PRO A 651     132.435   3.222  76.344  1.00 37.04           C  
ATOM   4726  O   PRO A 651     132.047   2.265  75.684  1.00 37.05           O  
ATOM   4727  CB  PRO A 651     133.474   2.348  78.456  1.00 36.75           C  
ATOM   4728  CG  PRO A 651     132.897   1.695  79.647  1.00 36.44           C  
ATOM   4729  CD  PRO A 651     131.464   1.425  79.315  1.00 36.59           C  
ATOM   4730  N   ILE A 652     132.943   4.325  75.796  1.00 37.56           N  
ATOM   4731  CA  ILE A 652     133.123   4.477  74.348  1.00 38.05           C  
ATOM   4732  C   ILE A 652     134.058   3.405  73.761  1.00 38.02           C  
ATOM   4733  O   ILE A 652     133.896   3.003  72.612  1.00 37.90           O  
ATOM   4734  CB  ILE A 652     133.572   5.922  73.958  1.00 38.18           C  
ATOM   4735  CG1 ILE A 652     132.419   6.913  74.152  1.00 39.17           C  
ATOM   4736  CG2 ILE A 652     134.027   5.983  72.508  1.00 38.59           C  
ATOM   4737  CD1 ILE A 652     132.813   8.417  74.080  1.00 42.77           C  
ATOM   4738  N   GLY A 653     135.011   2.928  74.559  1.00 38.14           N  
ATOM   4739  CA  GLY A 653     135.925   1.873  74.117  1.00 38.28           C  
ATOM   4740  C   GLY A 653     135.230   0.524  73.976  1.00 38.53           C  
ATOM   4741  O   GLY A 653     135.740  -0.389  73.323  1.00 38.47           O  
ATOM   4742  N   GLN A 654     134.065   0.400  74.606  1.00 38.47           N  
ATOM   4743  CA  GLN A 654     133.285  -0.822  74.585  1.00 38.24           C  
ATOM   4744  C   GLN A 654     132.354  -0.849  73.362  1.00 37.40           C  
ATOM   4745  O   GLN A 654     131.741  -1.876  73.044  1.00 37.53           O  
ATOM   4746  CB  GLN A 654     132.495  -0.954  75.892  1.00 38.75           C  
ATOM   4747  CG  GLN A 654     131.913  -2.351  76.139  1.00 41.98           C  
ATOM   4748  CD  GLN A 654     131.190  -2.469  77.472  1.00 45.55           C  
ATOM   4749  OE1 GLN A 654     131.628  -1.909  78.484  1.00 47.73           O  
ATOM   4750  NE2 GLN A 654     130.086  -3.222  77.484  1.00 46.71           N  
ATOM   4751  N   VAL A 655     132.268   0.280  72.667  1.00 35.95           N  
ATOM   4752  CA  VAL A 655     131.431   0.390  71.475  1.00 34.57           C  
ATOM   4753  C   VAL A 655     132.205  -0.011  70.217  1.00 33.60           C  
ATOM   4754  O   VAL A 655     133.309   0.480  69.975  1.00 33.22           O  
ATOM   4755  CB  VAL A 655     130.857   1.822  71.316  1.00 34.41           C  
ATOM   4756  CG1 VAL A 655     130.084   1.964  70.013  1.00 34.52           C  
ATOM   4757  CG2 VAL A 655     129.971   2.174  72.495  1.00 34.42           C  
ATOM   4758  N   ASN A 656     131.622  -0.917  69.433  1.00 32.48           N  
ATOM   4759  CA  ASN A 656     132.129  -1.239  68.104  1.00 31.54           C  
ATOM   4760  C   ASN A 656     131.945  -0.018  67.192  1.00 30.81           C  
ATOM   4761  O   ASN A 656     130.814   0.395  66.922  1.00 30.15           O  
ATOM   4762  CB  ASN A 656     131.392  -2.457  67.533  1.00 31.46           C  
ATOM   4763  CG  ASN A 656     132.049  -3.025  66.262  1.00 31.54           C  
ATOM   4764  OD1 ASN A 656     132.996  -2.466  65.706  1.00 31.68           O  
ATOM   4765  ND2 ASN A 656     131.534  -4.157  65.810  1.00 31.00           N  
ATOM   4766  N   PRO A 657     133.059   0.577  66.737  1.00 30.54           N  
ATOM   4767  CA  PRO A 657     132.959   1.815  65.953  1.00 30.28           C  
ATOM   4768  C   PRO A 657     132.270   1.635  64.597  1.00 30.10           C  
ATOM   4769  O   PRO A 657     131.759   2.606  64.046  1.00 29.93           O  
ATOM   4770  CB  PRO A 657     134.418   2.264  65.797  1.00 30.00           C  
ATOM   4771  CG  PRO A 657     135.237   1.053  66.088  1.00 30.62           C  
ATOM   4772  CD  PRO A 657     134.460   0.223  67.043  1.00 30.38           C  
ATOM   4773  N   ARG A 658     132.234   0.399  64.088  1.00 30.28           N  
ATOM   4774  CA  ARG A 658     131.536   0.072  62.839  1.00 30.28           C  
ATOM   4775  C   ARG A 658     130.011   0.146  62.971  1.00 30.70           C  
ATOM   4776  O   ARG A 658     129.296   0.210  61.966  1.00 30.86           O  
ATOM   4777  CB  ARG A 658     131.949  -1.319  62.321  1.00 30.49           C  
ATOM   4778  CG  ARG A 658     133.452  -1.519  62.041  1.00 29.97           C  
ATOM   4779  CD  ARG A 658     133.971  -0.721  60.849  1.00 29.73           C  
ATOM   4780  NE  ARG A 658     133.904   0.722  61.085  1.00 31.16           N  
ATOM   4781  CZ  ARG A 658     134.834   1.425  61.728  1.00 31.50           C  
ATOM   4782  NH1 ARG A 658     135.921   0.821  62.195  1.00 33.25           N  
ATOM   4783  NH2 ARG A 658     134.673   2.730  61.910  1.00 29.36           N  
ATOM   4784  N   ASP A 659     129.514   0.126  64.205  1.00 30.96           N  
ATOM   4785  CA  ASP A 659     128.089   0.305  64.461  1.00 31.63           C  
ATOM   4786  C   ASP A 659     127.653   1.758  64.306  1.00 32.32           C  
ATOM   4787  O   ASP A 659     126.456   2.049  64.343  1.00 32.28           O  
ATOM   4788  CB  ASP A 659     127.711  -0.222  65.849  1.00 31.39           C  
ATOM   4789  CG  ASP A 659     127.805  -1.747  65.948  1.00 32.02           C  
ATOM   4790  OD1 ASP A 659     128.190  -2.400  64.954  1.00 32.21           O  
ATOM   4791  OD2 ASP A 659     127.494  -2.295  67.026  1.00 32.44           O  
ATOM   4792  N   ALA A 660     128.622   2.659  64.126  1.00 32.96           N  
ATOM   4793  CA  ALA A 660     128.348   4.093  64.001  1.00 33.71           C  
ATOM   4794  C   ALA A 660     128.660   4.611  62.608  1.00 34.17           C  
ATOM   4795  O   ALA A 660     129.823   4.706  62.216  1.00 34.57           O  
ATOM   4796  CB  ALA A 660     129.126   4.882  65.047  1.00 33.62           C  
ATOM   4797  N   LYS A 661     127.616   4.947  61.861  1.00 34.67           N  
ATOM   4798  CA  LYS A 661     127.783   5.447  60.494  1.00 35.20           C  
ATOM   4799  C   LYS A 661     128.065   6.955  60.474  1.00 35.00           C  
ATOM   4800  O   LYS A 661     128.576   7.495  59.489  1.00 35.11           O  
ATOM   4801  CB  LYS A 661     126.550   5.102  59.652  1.00 35.57           C  
ATOM   4802  CG  LYS A 661     126.333   3.586  59.445  1.00 37.18           C  
ATOM   4803  CD  LYS A 661     126.947   3.077  58.139  1.00 40.13           C  
ATOM   4804  CE  LYS A 661     128.475   3.166  58.141  1.00 42.21           C  
ATOM   4805  NZ  LYS A 661     129.080   2.753  56.838  1.00 44.24           N  
ATOM   4806  N   ALA A 662     127.727   7.623  61.572  1.00 34.53           N  
ATOM   4807  CA  ALA A 662     127.943   9.052  61.709  1.00 34.30           C  
ATOM   4808  C   ALA A 662     129.136   9.319  62.624  1.00 34.30           C  
ATOM   4809  O   ALA A 662     129.392   8.564  63.569  1.00 33.90           O  
ATOM   4810  CB  ALA A 662     126.690   9.720  62.257  1.00 34.12           C  
ATOM   4811  N   CYS A 663     129.882  10.378  62.331  1.00 34.26           N  
ATOM   4812  CA  CYS A 663     130.939  10.808  63.239  1.00 34.73           C  
ATOM   4813  C   CYS A 663     131.095  12.321  63.316  1.00 34.08           C  
ATOM   4814  O   CYS A 663     130.774  13.046  62.369  1.00 34.09           O  
ATOM   4815  CB  CYS A 663     132.268  10.146  62.888  1.00 34.79           C  
ATOM   4816  SG  CYS A 663     132.887  10.581  61.277  1.00 39.34           S  
ATOM   4817  N   VAL A 664     131.584  12.777  64.465  1.00 33.70           N  
ATOM   4818  CA  VAL A 664     131.874  14.181  64.718  1.00 33.33           C  
ATOM   4819  C   VAL A 664     133.319  14.272  65.213  1.00 33.46           C  
ATOM   4820  O   VAL A 664     133.639  13.798  66.305  1.00 33.52           O  
ATOM   4821  CB  VAL A 664     130.892  14.773  65.766  1.00 33.36           C  
ATOM   4822  CG1 VAL A 664     131.291  16.202  66.158  1.00 33.13           C  
ATOM   4823  CG2 VAL A 664     129.447  14.736  65.244  1.00 32.79           C  
ATOM   4824  N   VAL A 665     134.193  14.857  64.398  1.00 33.45           N  
ATOM   4825  CA  VAL A 665     135.620  14.951  64.735  1.00 33.37           C  
ATOM   4826  C   VAL A 665     136.010  16.385  65.116  1.00 32.98           C  
ATOM   4827  O   VAL A 665     135.874  17.300  64.313  1.00 32.52           O  
ATOM   4828  CB  VAL A 665     136.520  14.436  63.568  1.00 33.52           C  
ATOM   4829  CG1 VAL A 665     138.012  14.612  63.896  1.00 33.32           C  
ATOM   4830  CG2 VAL A 665     136.209  12.976  63.247  1.00 34.17           C  
ATOM   4831  N   HIS A 666     136.477  16.570  66.348  1.00 32.95           N  
ATOM   4832  CA  HIS A 666     137.018  17.857  66.790  1.00 33.13           C  
ATOM   4833  C   HIS A 666     138.425  18.090  66.204  1.00 33.55           C  
ATOM   4834  O   HIS A 666     139.226  17.151  66.094  1.00 33.43           O  
ATOM   4835  CB  HIS A 666     137.058  17.917  68.317  1.00 32.68           C  
ATOM   4836  CG  HIS A 666     137.280  19.293  68.866  1.00 32.98           C  
ATOM   4837  ND1 HIS A 666     138.515  19.910  68.860  1.00 31.87           N  
ATOM   4838  CD2 HIS A 666     136.425  20.168  69.448  1.00 31.66           C  
ATOM   4839  CE1 HIS A 666     138.407  21.108  69.406  1.00 30.58           C  
ATOM   4840  NE2 HIS A 666     137.151  21.288  69.774  1.00 30.18           N  
ATOM   4841  N   GLY A 667     138.717  19.337  65.835  1.00 33.95           N  
ATOM   4842  CA  GLY A 667     140.012  19.702  65.244  1.00 35.20           C  
ATOM   4843  C   GLY A 667     141.222  19.337  66.088  1.00 36.18           C  
ATOM   4844  O   GLY A 667     142.277  18.990  65.556  1.00 36.09           O  
ATOM   4845  N   SER A 668     141.066  19.424  67.408  1.00 37.29           N  
ATOM   4846  CA  SER A 668     142.115  19.054  68.347  1.00 38.59           C  
ATOM   4847  C   SER A 668     142.475  17.574  68.283  1.00 39.21           C  
ATOM   4848  O   SER A 668     143.628  17.211  68.512  1.00 39.43           O  
ATOM   4849  CB  SER A 668     141.742  19.447  69.777  1.00 38.59           C  
ATOM   4850  OG  SER A 668     142.020  20.818  69.993  1.00 39.58           O  
ATOM   4851  N   ASP A 669     141.502  16.723  67.974  1.00 40.06           N  
ATOM   4852  CA  ASP A 669     141.801  15.306  67.749  1.00 40.95           C  
ATOM   4853  C   ASP A 669     142.334  15.075  66.331  1.00 41.06           C  
ATOM   4854  O   ASP A 669     143.270  14.292  66.136  1.00 41.10           O  
ATOM   4855  CB  ASP A 669     140.577  14.437  68.035  1.00 41.13           C  
ATOM   4856  CG  ASP A 669     139.969  14.716  69.404  1.00 43.01           C  
ATOM   4857  OD1 ASP A 669     140.702  15.140  70.328  1.00 44.06           O  
ATOM   4858  OD2 ASP A 669     138.745  14.514  69.560  1.00 45.97           O  
ATOM   4859  N   LEU A 670     141.752  15.774  65.353  1.00 41.04           N  
ATOM   4860  CA  LEU A 670     142.200  15.689  63.959  1.00 41.36           C  
ATOM   4861  C   LEU A 670     143.713  15.925  63.849  1.00 41.46           C  
ATOM   4862  O   LEU A 670     144.399  15.269  63.063  1.00 41.24           O  
ATOM   4863  CB  LEU A 670     141.449  16.711  63.094  1.00 41.18           C  
ATOM   4864  CG  LEU A 670     141.157  16.450  61.607  1.00 41.65           C  
ATOM   4865  CD1 LEU A 670     140.578  17.694  60.958  1.00 40.72           C  
ATOM   4866  CD2 LEU A 670     142.366  15.985  60.818  1.00 42.58           C  
ATOM   4867  N   LYS A 671     144.207  16.860  64.655  1.00 41.65           N  
ATOM   4868  CA  LYS A 671     145.611  17.265  64.671  1.00 42.33           C  
ATOM   4869  C   LYS A 671     146.588  16.113  64.953  1.00 42.32           C  
ATOM   4870  O   LYS A 671     147.686  16.079  64.399  1.00 42.32           O  
ATOM   4871  CB  LYS A 671     145.788  18.413  65.680  1.00 42.53           C  
ATOM   4872  CG  LYS A 671     147.191  18.637  66.216  1.00 43.43           C  
ATOM   4873  CD  LYS A 671     147.204  19.703  67.317  1.00 46.37           C  
ATOM   4874  CE  LYS A 671     146.305  19.341  68.506  1.00 48.02           C  
ATOM   4875  NZ  LYS A 671     146.762  18.107  69.226  1.00 49.52           N  
ATOM   4876  N   ASP A 672     146.188  15.178  65.807  1.00 42.45           N  
ATOM   4877  CA  ASP A 672     147.053  14.054  66.153  1.00 42.91           C  
ATOM   4878  C   ASP A 672     146.759  12.782  65.345  1.00 42.64           C  
ATOM   4879  O   ASP A 672     147.243  11.701  65.689  1.00 42.83           O  
ATOM   4880  CB  ASP A 672     146.985  13.761  67.658  1.00 43.24           C  
ATOM   4881  CG  ASP A 672     147.494  14.912  68.506  1.00 44.75           C  
ATOM   4882  OD1 ASP A 672     148.659  15.325  68.313  1.00 46.96           O  
ATOM   4883  OD2 ASP A 672     146.732  15.403  69.373  1.00 45.79           O  
ATOM   4884  N   LEU A 673     145.973  12.911  64.279  1.00 42.21           N  
ATOM   4885  CA  LEU A 673     145.698  11.783  63.393  1.00 41.98           C  
ATOM   4886  C   LEU A 673     146.516  11.884  62.118  1.00 41.69           C  
ATOM   4887  O   LEU A 673     146.661  12.964  61.539  1.00 41.69           O  
ATOM   4888  CB  LEU A 673     144.207  11.681  63.046  1.00 42.06           C  
ATOM   4889  CG  LEU A 673     143.190  11.503  64.181  1.00 42.54           C  
ATOM   4890  CD1 LEU A 673     141.778  11.571  63.620  1.00 42.81           C  
ATOM   4891  CD2 LEU A 673     143.397  10.209  64.973  1.00 41.75           C  
ATOM   4892  N   SER A 674     147.055  10.748  61.693  1.00 41.30           N  
ATOM   4893  CA  SER A 674     147.737  10.648  60.413  1.00 41.10           C  
ATOM   4894  C   SER A 674     146.701  10.625  59.300  1.00 41.40           C  
ATOM   4895  O   SER A 674     145.523  10.345  59.539  1.00 41.29           O  
ATOM   4896  CB  SER A 674     148.570   9.369  60.353  1.00 40.83           C  
ATOM   4897  OG  SER A 674     147.746   8.246  60.084  1.00 39.66           O  
ATOM   4898  N   THR A 675     147.155  10.902  58.085  1.00 41.77           N  
ATOM   4899  CA  THR A 675     146.296  10.930  56.909  1.00 42.52           C  
ATOM   4900  C   THR A 675     145.662   9.567  56.602  1.00 42.28           C  
ATOM   4901  O   THR A 675     144.524   9.490  56.143  1.00 42.29           O  
ATOM   4902  CB  THR A 675     147.078  11.439  55.692  1.00 42.95           C  
ATOM   4903  OG1 THR A 675     148.420  10.926  55.746  1.00 44.74           O  
ATOM   4904  CG2 THR A 675     147.120  12.974  55.687  1.00 42.98           C  
ATOM   4905  N   GLU A 676     146.403   8.499  56.877  1.00 42.14           N  
ATOM   4906  CA  GLU A 676     145.895   7.140  56.721  1.00 41.87           C  
ATOM   4907  C   GLU A 676     144.705   6.916  57.649  1.00 41.06           C  
ATOM   4908  O   GLU A 676     143.742   6.241  57.290  1.00 40.47           O  
ATOM   4909  CB  GLU A 676     147.002   6.116  56.997  1.00 42.19           C  
ATOM   4910  CG  GLU A 676     148.251   6.279  56.112  1.00 44.40           C  
ATOM   4911  CD  GLU A 676     149.035   7.568  56.389  1.00 47.52           C  
ATOM   4912  OE1 GLU A 676     149.240   7.921  57.569  1.00 48.25           O  
ATOM   4913  OE2 GLU A 676     149.449   8.236  55.417  1.00 50.13           O  
ATOM   4914  N   VAL A 677     144.774   7.500  58.840  1.00 40.59           N  
ATOM   4915  CA  VAL A 677     143.699   7.372  59.814  1.00 40.21           C  
ATOM   4916  C   VAL A 677     142.521   8.268  59.440  1.00 39.98           C  
ATOM   4917  O   VAL A 677     141.363   7.924  59.693  1.00 40.02           O  
ATOM   4918  CB  VAL A 677     144.199   7.642  61.236  1.00 40.16           C  
ATOM   4919  CG1 VAL A 677     143.055   8.066  62.160  1.00 41.01           C  
ATOM   4920  CG2 VAL A 677     144.892   6.402  61.782  1.00 40.07           C  
ATOM   4921  N   LEU A 678     142.832   9.402  58.822  1.00 39.56           N  
ATOM   4922  CA  LEU A 678     141.818  10.291  58.271  1.00 39.39           C  
ATOM   4923  C   LEU A 678     141.102   9.615  57.112  1.00 38.99           C  
ATOM   4924  O   LEU A 678     139.882   9.743  56.967  1.00 38.83           O  
ATOM   4925  CB  LEU A 678     142.442  11.620  57.825  1.00 39.47           C  
ATOM   4926  CG  LEU A 678     143.134  12.369  58.965  1.00 39.64           C  
ATOM   4927  CD1 LEU A 678     143.950  13.564  58.492  1.00 39.38           C  
ATOM   4928  CD2 LEU A 678     142.098  12.788  59.973  1.00 41.44           C  
ATOM   4929  N   ASP A 679     141.868   8.890  56.298  1.00 38.69           N  
ATOM   4930  CA  ASP A 679     141.312   8.097  55.200  1.00 38.82           C  
ATOM   4931  C   ASP A 679     140.347   7.009  55.682  1.00 37.89           C  
ATOM   4932  O   ASP A 679     139.302   6.796  55.076  1.00 37.34           O  
ATOM   4933  CB  ASP A 679     142.425   7.518  54.316  1.00 39.18           C  
ATOM   4934  CG  ASP A 679     142.955   8.540  53.299  1.00 42.63           C  
ATOM   4935  OD1 ASP A 679     142.197   8.941  52.371  1.00 44.92           O  
ATOM   4936  OD2 ASP A 679     144.134   8.944  53.421  1.00 44.97           O  
ATOM   4937  N   ASP A 680     140.689   6.340  56.779  1.00 37.57           N  
ATOM   4938  CA  ASP A 680     139.782   5.371  57.388  1.00 37.53           C
[truncated: 221,698 more chars]
