# Supplementary material for: Alignment of Helical Membrane Protein Sequences Using AlignMe
Source: PLoS One. 2013 Mar 4;8(3):e57731. doi: 10.1371/journal.pone.0057731 (PMC3587630; doi:10.1371/journal.pone.0057731)
Supplement: File S2 — Dataset of HOMEP2 homologous membrane proteins. (GZ) [file pone.0057731.s002.gz › HOMEP2010_pdbs/sodium-coupled_transporters/3L1L_A.pdb]

ATOM      1  N   ALA A   7     -22.498  23.970  12.007  1.00110.46           N  
ATOM      2  CA  ALA A   7     -23.426  23.566  13.061  1.00119.56           C  
ATOM      3  C   ALA A   7     -23.750  22.064  13.061  1.00125.82           C  
ATOM      4  O   ALA A   7     -24.582  21.605  13.850  1.00123.86           O  
ATOM      5  CB  ALA A   7     -24.714  24.394  12.986  1.00108.14           C  
ATOM      6  N   HIS A   8     -23.098  21.301  12.184  1.00125.28           N  
ATOM      7  CA  HIS A   8     -23.451  19.891  12.015  1.00125.15           C  
ATOM      8  C   HIS A   8     -22.225  18.961  12.087  1.00121.82           C  
ATOM      9  O   HIS A   8     -21.158  19.356  12.553  1.00118.03           O  
ATOM     10  CB  HIS A   8     -24.276  19.682  10.721  1.00126.01           C  
ATOM     11  CG  HIS A   8     -25.274  18.561  10.808  1.00130.28           C  
ATOM     12  ND1 HIS A   8     -26.165  18.432  11.857  1.00125.28           N  
ATOM     13  CD2 HIS A   8     -25.522  17.518   9.976  1.00118.57           C  
ATOM     14  CE1 HIS A   8     -26.914  17.359  11.668  1.00119.55           C  
ATOM     15  NE2 HIS A   8     -26.543  16.785  10.535  1.00119.05           N  
ATOM     16  N   LYS A   9     -22.388  17.732  11.607  1.00120.45           N  
ATOM     17  CA  LYS A   9     -21.434  16.661  11.851  1.00111.26           C  
ATOM     18  C   LYS A   9     -20.492  16.373  10.683  1.00110.34           C  
ATOM     19  O   LYS A   9     -20.423  17.137   9.738  1.00115.78           O  
ATOM     20  CB  LYS A   9     -22.203  15.414  12.268  1.00107.76           C  
ATOM     21  CG  LYS A   9     -23.115  15.698  13.435  1.00102.57           C  
ATOM     22  CD  LYS A   9     -24.207  14.675  13.570  1.00107.40           C  
ATOM     23  CE  LYS A   9     -25.183  15.085  14.661  1.00111.53           C  
ATOM     24  NZ  LYS A   9     -24.503  15.342  15.968  1.00104.10           N  
ATOM     25  N   VAL A  10     -19.759  15.269  10.762  1.00114.28           N  
ATOM     26  CA  VAL A  10     -18.671  14.991   9.825  1.00113.73           C  
ATOM     27  C   VAL A  10     -18.929  13.714   9.024  1.00113.51           C  
ATOM     28  O   VAL A  10     -19.651  12.822   9.478  1.00113.21           O  
ATOM     29  CB  VAL A  10     -17.315  14.866  10.569  1.00112.57           C  
ATOM     30  CG1 VAL A  10     -16.187  14.550   9.596  1.00109.85           C  
ATOM     31  CG2 VAL A  10     -17.012  16.139  11.355  1.00108.47           C  
ATOM     32  N   GLY A  11     -18.330  13.623   7.841  1.00106.53           N  
ATOM     33  CA  GLY A  11     -18.621  12.527   6.936  1.00111.06           C  
ATOM     34  C   GLY A  11     -17.603  11.408   6.971  1.00111.81           C  
ATOM     35  O   GLY A  11     -16.440  11.648   7.292  1.00111.23           O  
ATOM     36  N   LEU A  12     -18.042  10.196   6.624  1.00104.23           N  
ATOM     37  CA  LEU A  12     -17.193   9.010   6.660  1.00102.90           C  
ATOM     38  C   LEU A  12     -15.742   9.305   6.308  1.00106.50           C  
ATOM     39  O   LEU A  12     -14.899   9.358   7.191  1.00110.56           O  
ATOM     40  CB  LEU A  12     -17.726   7.913   5.741  1.00104.02           C  
ATOM     41  CG  LEU A  12     -17.531   6.471   6.233  1.00106.33           C  
ATOM     42  CD1 LEU A  12     -17.770   5.471   5.119  1.00 89.55           C  
ATOM     43  CD2 LEU A  12     -16.154   6.259   6.856  1.00107.02           C  
ATOM     44  N   ILE A  13     -15.451   9.511   5.029  1.00102.68           N  
ATOM     45  CA  ILE A  13     -14.059   9.656   4.605  1.00106.12           C  
ATOM     46  C   ILE A  13     -13.204  10.476   5.567  1.00104.55           C  
ATOM     47  O   ILE A  13     -12.161  10.003   6.015  1.00104.78           O  
ATOM     48  CB  ILE A  13     -13.919  10.184   3.161  1.00108.81           C  
ATOM     49  CG1 ILE A  13     -14.117   9.031   2.176  1.00115.61           C  
ATOM     50  CG2 ILE A  13     -12.544  10.817   2.955  1.00100.75           C  
ATOM     51  CD1 ILE A  13     -13.271   7.786   2.501  1.00114.20           C  
ATOM     52  N   PRO A  14     -13.641  11.705   5.888  1.00106.76           N  
ATOM     53  CA  PRO A  14     -12.923  12.546   6.856  1.00111.30           C  
ATOM     54  C   PRO A  14     -12.770  11.890   8.244  1.00106.81           C  
ATOM     55  O   PRO A  14     -11.684  11.921   8.814  1.00107.42           O  
ATOM     56  CB  PRO A  14     -13.802  13.801   6.943  1.00108.74           C  
ATOM     57  CG  PRO A  14     -14.533  13.840   5.667  1.00105.81           C  
ATOM     58  CD  PRO A  14     -14.791  12.412   5.299  1.00106.65           C  
ATOM     59  N   VAL A  15     -13.838  11.300   8.771  1.00102.22           N  
ATOM     60  CA  VAL A  15     -13.771  10.584  10.042  1.00103.81           C  
ATOM     61  C   VAL A  15     -12.760   9.436  10.028  1.00106.05           C  
ATOM     62  O   VAL A  15     -11.969   9.271  10.964  1.00104.39           O  
ATOM     63  CB  VAL A  15     -15.130   9.978  10.412  1.00104.70           C  
ATOM     64  CG1 VAL A  15     -15.020   9.230  11.719  1.00 98.33           C  
ATOM     65  CG2 VAL A  15     -16.183  11.057  10.507  1.00111.42           C  
ATOM     66  N   THR A  16     -12.812   8.630   8.972  1.00105.82           N  
ATOM     67  CA  THR A  16     -11.948   7.463   8.846  1.00104.23           C  
ATOM     68  C   THR A  16     -10.486   7.904   8.671  1.00 99.99           C  
ATOM     69  O   THR A  16      -9.560   7.252   9.159  1.00 99.38           O  
ATOM     70  CB  THR A  16     -12.462   6.492   7.729  1.00100.70           C  
ATOM     71  OG1 THR A  16     -11.420   5.601   7.316  1.00 94.59           O  
ATOM     72  CG2 THR A  16     -12.935   7.267   6.534  1.00102.38           C  
ATOM     73  N   LEU A  17     -10.275   9.046   8.032  1.00 95.01           N  
ATOM     74  CA  LEU A  17      -8.927   9.591   7.968  1.00 98.16           C  
ATOM     75  C   LEU A  17      -8.469  10.116   9.328  1.00100.91           C  
ATOM     76  O   LEU A  17      -7.282  10.076   9.660  1.00 98.87           O  
ATOM     77  CB  LEU A  17      -8.836  10.685   6.920  1.00102.06           C  
ATOM     78  CG  LEU A  17      -8.697  10.143   5.502  1.00108.48           C  
ATOM     79  CD1 LEU A  17      -8.591  11.305   4.534  1.00107.44           C  
ATOM     80  CD2 LEU A  17      -7.490   9.209   5.384  1.00 97.06           C  
ATOM     81  N   MET A  18      -9.422  10.589  10.125  1.00100.16           N  
ATOM     82  CA  MET A  18      -9.120  11.018  11.483  1.00 98.63           C  
ATOM     83  C   MET A  18      -8.649   9.861  12.336  1.00 99.08           C  
ATOM     84  O   MET A  18      -7.710  10.005  13.105  1.00100.46           O  
ATOM     85  CB  MET A  18     -10.336  11.614  12.169  1.00101.52           C  
ATOM     86  CG  MET A  18     -10.343  11.278  13.649  1.00103.74           C  
ATOM     87  SD  MET A  18     -11.489  12.271  14.589  1.00115.73           S  
ATOM     88  CE  MET A  18     -10.895  13.903  14.148  1.00106.66           C  
ATOM     89  N   VAL A  19      -9.334   8.729  12.238  1.00 95.44           N  
ATOM     90  CA  VAL A  19      -8.898   7.549  12.959  1.00 88.37           C  
ATOM     91  C   VAL A  19      -7.529   7.111  12.475  1.00 88.00           C  
ATOM     92  O   VAL A  19      -6.654   6.814  13.274  1.00 96.49           O  
ATOM     93  CB  VAL A  19      -9.878   6.406  12.810  1.00 88.81           C  
ATOM     94  CG1 VAL A  19      -9.301   5.157  13.420  1.00 87.42           C  
ATOM     95  CG2 VAL A  19     -11.191   6.772  13.467  1.00 89.28           C  
ATOM     96  N   SER A  20      -7.331   7.078  11.168  1.00 91.98           N  
ATOM     97  CA  SER A  20      -6.026   6.717  10.643  1.00 94.27           C  
ATOM     98  C   SER A  20      -4.980   7.640  11.233  1.00 92.50           C  
ATOM     99  O   SER A  20      -3.885   7.215  11.584  1.00 96.77           O  
ATOM    100  CB  SER A  20      -6.011   6.805   9.116  1.00100.31           C  
ATOM    101  OG  SER A  20      -6.846   5.813   8.541  1.00100.17           O  
ATOM    102  N   GLY A  21      -5.332   8.911  11.374  1.00 94.44           N  
ATOM    103  CA  GLY A  21      -4.398   9.906  11.879  1.00 99.87           C  
ATOM    104  C   GLY A  21      -4.237   9.960  13.391  1.00 90.94           C  
ATOM    105  O   GLY A  21      -3.210  10.386  13.898  1.00 89.67           O  
ATOM    106  N   ALA A  22      -5.266   9.561  14.118  1.00 86.26           N  
ATOM    107  CA  ALA A  22      -5.146   9.406  15.545  1.00 85.43           C  
ATOM    108  C   ALA A  22      -4.027   8.401  15.777  1.00 88.55           C  
ATOM    109  O   ALA A  22      -3.111   8.634  16.565  1.00 90.84           O  
ATOM    110  CB  ALA A  22      -6.449   8.906  16.124  1.00 81.97           C  
ATOM    111  N   ILE A  23      -4.090   7.291  15.055  1.00 86.17           N  
ATOM    112  CA  ILE A  23      -3.093   6.231  15.183  1.00 86.55           C  
ATOM    113  C   ILE A  23      -1.699   6.582  14.617  1.00 87.82           C  
ATOM    114  O   ILE A  23      -0.690   6.104  15.123  1.00 88.21           O  
ATOM    115  CB  ILE A  23      -3.630   4.910  14.587  1.00 86.33           C  
ATOM    116  CG1 ILE A  23      -5.010   4.609  15.182  1.00 83.75           C  
ATOM    117  CG2 ILE A  23      -2.648   3.768  14.810  1.00 82.12           C  
ATOM    118  CD1 ILE A  23      -5.738   3.489  14.502  1.00 87.26           C  
ATOM    119  N   MET A  24      -1.627   7.406  13.575  1.00 87.57           N  
ATOM    120  CA  MET A  24      -0.326   7.930  13.150  1.00 91.74           C  
ATOM    121  C   MET A  24      -0.165   9.438  13.441  1.00100.66           C  
ATOM    122  O   MET A  24      -1.027  10.087  14.038  1.00 99.76           O  
ATOM    123  CB  MET A  24      -0.089   7.691  11.666  1.00 98.27           C  
ATOM    124  CG  MET A  24      -0.804   6.499  11.067  1.00106.04           C  
ATOM    125  SD  MET A  24      -0.856   6.614   9.252  1.00112.21           S  
ATOM    126  CE  MET A  24      -0.730   4.876   8.856  1.00107.20           C  
ATOM    127  N   GLY A  25       0.944  10.002  12.994  1.00 94.53           N  
ATOM    128  CA  GLY A  25       1.231  11.391  13.263  1.00 89.69           C  
ATOM    129  C   GLY A  25       2.656  11.397  13.743  1.00102.27           C  
ATOM    130  O   GLY A  25       3.566  11.921  13.068  1.00101.95           O  
ATOM    131  N   SER A  26       2.843  10.771  14.905  1.00 97.05           N  
ATOM    132  CA  SER A  26       4.160  10.608  15.509  1.00 98.25           C  
ATOM    133  C   SER A  26       4.700   9.222  15.201  1.00 94.12           C  
ATOM    134  O   SER A  26       5.832   9.068  14.727  1.00 94.85           O  
ATOM    135  CB  SER A  26       4.067  10.809  17.023  1.00 92.30           C  
ATOM    136  OG  SER A  26       2.910  10.174  17.541  1.00 90.81           O  
ATOM    137  N   GLY A  27       3.864   8.223  15.467  1.00 93.41           N  
ATOM    138  CA  GLY A  27       4.226   6.827  15.322  1.00 96.46           C  
ATOM    139  C   GLY A  27       4.814   6.407  13.981  1.00102.68           C  
ATOM    140  O   GLY A  27       5.815   5.696  13.962  1.00101.57           O  
ATOM    141  N   VAL A  28       4.211   6.824  12.867  1.00 98.04           N  
ATOM    142  CA  VAL A  28       4.701   6.390  11.555  1.00100.96           C  
ATOM    143  C   VAL A  28       6.182   6.618  11.354  1.00101.80           C  
ATOM    144  O   VAL A  28       6.831   5.830  10.671  1.00107.03           O  
ATOM    145  CB  VAL A  28       3.975   7.048  10.347  1.00104.98           C  
ATOM    146  CG1 VAL A  28       3.093   6.028   9.618  1.00102.47           C  
ATOM    147  CG2 VAL A  28       3.215   8.300  10.761  1.00105.34           C  
ATOM    148  N   PHE A  29       6.717   7.696  11.915  1.00 92.79           N  
ATOM    149  CA  PHE A  29       8.109   8.041  11.648  1.00 96.85           C  
ATOM    150  C   PHE A  29       9.004   7.590  12.777  1.00 97.53           C  
ATOM    151  O   PHE A  29      10.199   7.355  12.588  1.00 98.40           O  
ATOM    152  CB  PHE A  29       8.259   9.536  11.399  1.00 91.90           C  
ATOM    153  CG  PHE A  29       7.419  10.041  10.259  1.00102.21           C  
ATOM    154  CD1 PHE A  29       8.009  10.450   9.068  1.00105.06           C  
ATOM    155  CD2 PHE A  29       6.034  10.087  10.370  1.00103.83           C  
ATOM    156  CE1 PHE A  29       7.240  10.908   8.017  1.00104.07           C  
ATOM    157  CE2 PHE A  29       5.253  10.546   9.324  1.00106.31           C  
ATOM    158  CZ  PHE A  29       5.858  10.958   8.143  1.00110.04           C  
ATOM    159  N   LEU A  30       8.402   7.454  13.952  1.00 95.25           N  
ATOM    160  CA  LEU A  30       9.123   7.034  15.136  1.00 90.04           C  
ATOM    161  C   LEU A  30       9.316   5.523  15.159  1.00 93.71           C  
ATOM    162  O   LEU A  30      10.423   5.021  15.404  1.00 94.83           O  
ATOM    163  CB  LEU A  30       8.346   7.472  16.371  1.00 96.40           C  
ATOM    164  CG  LEU A  30       8.279   8.975  16.637  1.00 92.43           C  
ATOM    165  CD1 LEU A  30       7.495   9.227  17.921  1.00 75.56           C  
ATOM    166  CD2 LEU A  30       9.687   9.596  16.676  1.00 75.69           C  
ATOM    167  N   LEU A  31       8.226   4.812  14.887  1.00 93.36           N  
ATOM    168  CA  LEU A  31       8.173   3.360  15.030  1.00 97.81           C  
ATOM    169  C   LEU A  31       9.102   2.593  14.101  1.00 95.94           C  
ATOM    170  O   LEU A  31       9.902   1.800  14.575  1.00 94.56           O  
ATOM    171  CB  LEU A  31       6.742   2.836  14.860  1.00100.06           C  
ATOM    172  CG  LEU A  31       6.288   1.728  15.826  1.00 98.78           C  
ATOM    173  CD1 LEU A  31       5.376   0.720  15.135  1.00 91.37           C  
ATOM    174  CD2 LEU A  31       7.467   1.023  16.483  1.00 93.32           C  
ATOM    175  N   PRO A  32       8.969   2.798  12.778  1.00104.43           N  
ATOM    176  CA  PRO A  32       9.724   2.025  11.782  1.00106.38           C  
ATOM    177  C   PRO A  32      11.229   2.207  11.928  1.00104.14           C  
ATOM    178  O   PRO A  32      11.958   1.215  11.956  1.00100.81           O  
ATOM    179  CB  PRO A  32       9.240   2.608  10.451  1.00103.13           C  
ATOM    180  CG  PRO A  32       7.917   3.188  10.754  1.00100.66           C  
ATOM    181  CD  PRO A  32       8.070   3.762  12.126  1.00103.53           C  
ATOM    182  N   ALA A  33      11.676   3.458  12.004  1.00108.72           N  
ATOM    183  CA  ALA A  33      13.059   3.771  12.363  1.00115.41           C  
ATOM    184  C   ALA A  33      13.465   2.928  13.565  1.00111.75           C  
ATOM    185  O   ALA A  33      14.061   1.862  13.416  1.00112.70           O  
ATOM    186  CB  ALA A  33      13.200   5.262  12.691  1.00116.48           C  
ATOM    187  N   ASN A  34      13.101   3.416  14.747  1.00111.81           N  
ATOM    188  CA  ASN A  34      13.287   2.705  16.008  1.00114.50           C  
ATOM    189  C   ASN A  34      13.311   1.167  15.889  1.00114.23           C  
ATOM    190  O   ASN A  34      14.288   0.503  16.275  1.00114.79           O  
ATOM    191  CB  ASN A  34      12.172   3.143  16.964  1.00110.83           C  
ATOM    192  CG  ASN A  34      12.525   2.928  18.416  1.00116.42           C  
ATOM    193  OD1 ASN A  34      12.659   3.888  19.182  1.00121.24           O  
ATOM    194  ND2 ASN A  34      12.675   1.667  18.809  1.00112.28           N  
ATOM    195  N   LEU A  35      12.216   0.621  15.368  1.00107.87           N  
ATOM    196  CA  LEU A  35      12.010  -0.823  15.230  1.00111.70           C  
ATOM    197  C   LEU A  35      13.066  -1.541  14.398  1.00119.36           C  
ATOM    198  O   LEU A  35      13.582  -2.580  14.806  1.00120.99           O  
ATOM    199  CB  LEU A  35      10.638  -1.099  14.616  1.00106.86           C  
ATOM    200  CG  LEU A  35       9.633  -1.669  15.598  1.00101.63           C  
ATOM    201  CD1 LEU A  35       8.475  -2.322  14.862  1.00 99.11           C  
ATOM    202  CD2 LEU A  35      10.367  -2.657  16.469  1.00 97.13           C  
ATOM    203  N   ALA A  36      13.348  -1.006  13.212  1.00118.65           N  
ATOM    204  CA  ALA A  36      14.396  -1.542  12.358  1.00118.33           C  
ATOM    205  C   ALA A  36      15.728  -1.466  13.093  1.00120.94           C  
ATOM    206  O   ALA A  36      16.454  -2.460  13.195  1.00126.24           O  
ATOM    207  CB  ALA A  36      14.462  -0.760  11.058  1.00118.06           C  
ATOM    208  N   SER A  37      16.027  -0.281  13.616  1.00113.62           N  
ATOM    209  CA  SER A  37      17.253  -0.036  14.364  1.00118.38           C  
ATOM    210  C   SER A  37      17.589  -1.167  15.346  1.00125.32           C  
ATOM    211  O   SER A  37      18.639  -1.806  15.232  1.00127.95           O  
ATOM    212  CB  SER A  37      17.154   1.298  15.106  1.00117.18           C  
ATOM    213  OG  SER A  37      18.436   1.784  15.447  1.00116.83           O  
ATOM    214  N   THR A  38      16.700  -1.422  16.304  1.00123.16           N  
ATOM    215  CA  THR A  38      16.985  -2.430  17.332  1.00123.22           C  
ATOM    216  C   THR A  38      16.704  -3.877  16.888  1.00125.58           C  
ATOM    217  O   THR A  38      17.505  -4.778  17.142  1.00125.47           O  
ATOM    218  CB  THR A  38      16.260  -2.119  18.653  1.00116.65           C  
ATOM    219  OG1 THR A  38      14.886  -2.506  18.553  1.00116.20           O  
ATOM    220  CG2 THR A  38      16.351  -0.634  18.956  1.00124.08           C  
ATOM    221  N   GLY A  39      15.561  -4.087  16.240  1.00129.89           N  
ATOM    222  CA  GLY A  39      15.224  -5.359  15.618  1.00127.00           C  
ATOM    223  C   GLY A  39      15.294  -6.604  16.488  1.00125.23           C  
ATOM    224  O   GLY A  39      15.829  -6.583  17.596  1.00126.75           O  
ATOM    225  N   GLY A  40      14.743  -7.699  15.972  1.00122.84           N  
ATOM    226  CA  GLY A  40      14.826  -8.983  16.637  1.00124.63           C  
ATOM    227  C   GLY A  40      13.685  -9.227  17.602  1.00120.16           C  
ATOM    228  O   GLY A  40      12.541  -9.428  17.187  1.00119.65           O  
ATOM    229  N   ILE A  41      14.002  -9.223  18.893  1.00112.65           N  
ATOM    230  CA  ILE A  41      13.003  -9.455  19.924  1.00116.21           C  
ATOM    231  C   ILE A  41      11.928  -8.394  19.795  1.00110.35           C  
ATOM    232  O   ILE A  41      10.744  -8.656  20.018  1.00106.65           O  
ATOM    233  CB  ILE A  41      13.613  -9.365  21.351  1.00125.50           C  
ATOM    234  CG1 ILE A  41      15.102  -9.752  21.347  1.00127.99           C  
ATOM    235  CG2 ILE A  41      12.792 -10.196  22.351  1.00106.93           C  
ATOM    236  CD1 ILE A  41      16.050  -8.631  20.905  1.00124.44           C  
ATOM    237  N   ALA A  42      12.368  -7.194  19.423  1.00109.02           N  
ATOM    238  CA  ALA A  42      11.506  -6.026  19.307  1.00104.98           C  
ATOM    239  C   ALA A  42      10.375  -6.230  18.301  1.00104.39           C  
ATOM    240  O   ALA A  42       9.239  -5.808  18.530  1.00103.21           O  
ATOM    241  CB  ALA A  42      12.333  -4.811  18.942  1.00106.23           C  
ATOM    242  N   ILE A  43      10.686  -6.893  17.193  1.00109.94           N  
ATOM    243  CA  ILE A  43       9.693  -7.140  16.154  1.00109.63           C  
ATOM    244  C   ILE A  43       8.546  -8.011  16.655  1.00107.94           C  
ATOM    245  O   ILE A  43       7.398  -7.790  16.289  1.00108.29           O  
ATOM    246  CB  ILE A  43      10.305  -7.788  14.899  1.00109.99           C  
ATOM    247  CG1 ILE A  43      11.753  -7.332  14.701  1.00113.25           C  
ATOM    248  CG2 ILE A  43       9.463  -7.446  13.687  1.00109.01           C  
ATOM    249  CD1 ILE A  43      11.891  -5.880  14.267  1.00110.33           C  
ATOM    250  N   TYR A  44       8.854  -9.002  17.484  1.00109.00           N  
ATOM    251  CA  TYR A  44       7.811  -9.848  18.054  1.00111.79           C  
ATOM    252  C   TYR A  44       6.853  -9.000  18.862  1.00107.56           C  
ATOM    253  O   TYR A  44       5.632  -9.145  18.747  1.00 98.22           O  
ATOM    254  CB  TYR A  44       8.412 -10.934  18.945  1.00116.10           C  
ATOM    255  CG  TYR A  44       9.209 -11.948  18.167  1.00129.20           C  
ATOM    256  CD1 TYR A  44       8.580 -13.017  17.536  1.00132.18           C  
ATOM    257  CD2 TYR A  44      10.590 -11.827  18.044  1.00127.33           C  
ATOM    258  CE1 TYR A  44       9.305 -13.943  16.811  1.00134.02           C  
ATOM    259  CE2 TYR A  44      11.323 -12.747  17.323  1.00132.74           C  
ATOM    260  CZ  TYR A  44      10.676 -13.803  16.708  1.00138.68           C  
ATOM    261  OH  TYR A  44      11.406 -14.722  15.988  1.00146.25           O  
ATOM    262  N   GLY A  45       7.430  -8.139  19.697  1.00109.30           N  
ATOM    263  CA  GLY A  45       6.662  -7.234  20.528  1.00107.39           C  
ATOM    264  C   GLY A  45       5.729  -6.462  19.630  1.00103.77           C  
ATOM    265  O   GLY A  45       4.522  -6.394  19.885  1.00102.23           O  
ATOM    266  N   TRP A  46       6.303  -5.901  18.569  1.00 99.45           N  
ATOM    267  CA  TRP A  46       5.551  -5.156  17.562  1.00101.64           C  
ATOM    268  C   TRP A  46       4.398  -5.973  16.985  1.00 95.08           C  
ATOM    269  O   TRP A  46       3.270  -5.492  16.904  1.00 87.54           O  
ATOM    270  CB  TRP A  46       6.503  -4.682  16.460  1.00102.65           C  
ATOM    271  CG  TRP A  46       5.852  -4.030  15.276  1.00106.75           C  
ATOM    272  CD1 TRP A  46       5.053  -2.927  15.279  1.00105.90           C  
ATOM    273  CD2 TRP A  46       5.976  -4.430  13.905  1.00110.92           C  
ATOM    274  NE1 TRP A  46       4.660  -2.620  13.996  1.00102.78           N  
ATOM    275  CE2 TRP A  46       5.213  -3.530  13.135  1.00108.40           C  
ATOM    276  CE3 TRP A  46       6.651  -5.469  13.255  1.00110.98           C  
ATOM    277  CZ2 TRP A  46       5.112  -3.632  11.747  1.00113.17           C  
ATOM    278  CZ3 TRP A  46       6.548  -5.570  11.879  1.00116.87           C  
ATOM    279  CH2 TRP A  46       5.786  -4.654  11.139  1.00113.71           C  
ATOM    280  N   LEU A  47       4.702  -7.209  16.597  1.00100.47           N  
ATOM    281  CA  LEU A  47       3.720  -8.156  16.067  1.00103.99           C  
ATOM    282  C   LEU A  47       2.570  -8.370  17.038  1.00100.38           C  
ATOM    283  O   LEU A  47       1.394  -8.319  16.656  1.00 96.63           O  
ATOM    284  CB  LEU A  47       4.386  -9.511  15.779  1.00106.95           C  
ATOM    285  CG  LEU A  47       4.804  -9.840  14.345  1.00102.67           C  
ATOM    286  CD1 LEU A  47       3.581  -9.829  13.455  1.00102.62           C  
ATOM    287  CD2 LEU A  47       5.834  -8.848  13.852  1.00104.30           C  
ATOM    288  N   VAL A  48       2.930  -8.637  18.290  1.00 97.84           N  
ATOM    289  CA  VAL A  48       1.959  -8.869  19.340  1.00 97.79           C  
ATOM    290  C   VAL A  48       1.023  -7.680  19.429  1.00 95.54           C  
ATOM    291  O   VAL A  48      -0.195  -7.844  19.404  1.00 94.67           O  
ATOM    292  CB  VAL A  48       2.641  -9.092  20.703  1.00 98.32           C  
ATOM    293  CG1 VAL A  48       1.601  -9.344  21.780  1.00 90.22           C  
ATOM    294  CG2 VAL A  48       3.599 -10.256  20.620  1.00 97.00           C  
ATOM    295  N   THR A  49       1.584  -6.479  19.515  1.00 94.06           N  
ATOM    296  CA  THR A  49       0.737  -5.310  19.729  1.00 97.59           C  
ATOM    297  C   THR A  49      -0.106  -4.971  18.500  1.00 98.78           C  
ATOM    298  O   THR A  49      -1.222  -4.474  18.645  1.00100.22           O  
ATOM    299  CB  THR A  49       1.514  -4.075  20.266  1.00 95.87           C  
ATOM    300  OG1 THR A  49       1.614  -3.062  19.259  1.00100.88           O  
ATOM    301  CG2 THR A  49       2.894  -4.477  20.757  1.00 93.00           C  
ATOM    302  N   ILE A  50       0.412  -5.262  17.304  1.00 96.61           N  
ATOM    303  CA  ILE A  50      -0.387  -5.143  16.078  1.00 98.05           C  
ATOM    304  C   ILE A  50      -1.639  -6.021  16.179  1.00 94.66           C  
ATOM    305  O   ILE A  50      -2.760  -5.549  15.982  1.00 93.50           O  
ATOM    306  CB  ILE A  50       0.416  -5.522  14.790  1.00 97.66           C  
ATOM    307  CG1 ILE A  50       1.229  -4.338  14.277  1.00 96.10           C  
ATOM    308  CG2 ILE A  50      -0.512  -5.952  13.674  1.00 92.61           C  
ATOM    309  CD1 ILE A  50       2.112  -4.670  13.104  1.00 91.64           C  
ATOM    310  N   ILE A  51      -1.434  -7.299  16.472  1.00 90.42           N  
ATOM    311  CA  ILE A  51      -2.534  -8.240  16.606  1.00 92.81           C  
ATOM    312  C   ILE A  51      -3.539  -7.765  17.642  1.00 94.26           C  
ATOM    313  O   ILE A  51      -4.750  -7.799  17.404  1.00 91.90           O  
ATOM    314  CB  ILE A  51      -2.026  -9.626  17.024  1.00 99.68           C  
ATOM    315  CG1 ILE A  51      -1.151 -10.226  15.918  1.00102.78           C  
ATOM    316  CG2 ILE A  51      -3.194 -10.534  17.353  1.00 86.44           C  
ATOM    317  CD1 ILE A  51      -0.063 -11.161  16.428  1.00103.32           C  
ATOM    318  N   GLY A  52      -3.028  -7.316  18.789  1.00 95.57           N  
ATOM    319  CA  GLY A  52      -3.863  -6.820  19.875  1.00 92.14           C  
ATOM    320  C   GLY A  52      -4.687  -5.598  19.500  1.00 90.26           C  
ATOM    321  O   GLY A  52      -5.873  -5.513  19.811  1.00 86.15           O  
ATOM    322  N   ALA A  53      -4.048  -4.648  18.829  1.00 86.57           N  
ATOM    323  CA  ALA A  53      -4.739  -3.479  18.311  1.00 88.52           C  
ATOM    324  C   ALA A  53      -5.821  -3.834  17.277  1.00 97.82           C  
ATOM    325  O   ALA A  53      -6.913  -3.262  17.294  1.00 97.75           O  
ATOM    326  CB  ALA A  53      -3.747  -2.515  17.725  1.00 89.43           C  
ATOM    327  N   LEU A  54      -5.528  -4.770  16.376  1.00 97.54           N  
ATOM    328  CA  LEU A  54      -6.536  -5.224  15.420  1.00 93.38           C  
ATOM    329  C   LEU A  54      -7.755  -5.812  16.142  1.00 95.11           C  
ATOM    330  O   LEU A  54      -8.906  -5.522  15.784  1.00 97.14           O  
ATOM    331  CB  LEU A  54      -5.942  -6.230  14.433  1.00 92.60           C  
ATOM    332  CG  LEU A  54      -5.005  -5.648  13.368  1.00 98.19           C  
ATOM    333  CD1 LEU A  54      -4.113  -6.720  12.729  1.00 89.44           C  
ATOM    334  CD2 LEU A  54      -5.810  -4.912  12.314  1.00 94.02           C  
ATOM    335  N   GLY A  55      -7.508  -6.609  17.177  1.00 84.21           N  
ATOM    336  CA  GLY A  55      -8.602  -7.183  17.938  1.00 89.36           C  
ATOM    337  C   GLY A  55      -9.405  -6.119  18.669  1.00 95.17           C  
ATOM    338  O   GLY A  55     -10.640  -6.127  18.692  1.00 94.62           O  
ATOM    339  N   LEU A  56      -8.685  -5.188  19.274  1.00 95.56           N  
ATOM    340  CA  LEU A  56      -9.294  -4.142  20.077  1.00 92.89           C  
ATOM    341  C   LEU A  56     -10.180  -3.298  19.182  1.00 87.90           C  
ATOM    342  O   LEU A  56     -11.257  -2.853  19.577  1.00 85.41           O  
ATOM    343  CB  LEU A  56      -8.190  -3.293  20.714  1.00 91.51           C  
ATOM    344  CG  LEU A  56      -8.511  -2.385  21.896  1.00 84.40           C  
ATOM    345  CD1 LEU A  56      -9.183  -3.158  23.018  1.00 82.79           C  
ATOM    346  CD2 LEU A  56      -7.226  -1.759  22.359  1.00 89.75           C  
ATOM    347  N   SER A  57      -9.707  -3.096  17.958  1.00 94.51           N  
ATOM    348  CA  SER A  57     -10.450  -2.370  16.938  1.00 93.44           C  
ATOM    349  C   SER A  57     -11.751  -3.061  16.528  1.00 92.24           C  
ATOM    350  O   SER A  57     -12.775  -2.409  16.366  1.00 88.42           O  
ATOM    351  CB  SER A  57      -9.585  -2.156  15.713  1.00 87.36           C  
ATOM    352  OG  SER A  57     -10.294  -1.341  14.813  1.00 97.42           O  
ATOM    353  N   MET A  58     -11.711  -4.378  16.346  1.00 94.46           N  
ATOM    354  CA  MET A  58     -12.947  -5.119  16.124  1.00 92.77           C  
ATOM    355  C   MET A  58     -13.913  -4.919  17.298  1.00 93.91           C  
ATOM    356  O   MET A  58     -15.105  -4.677  17.092  1.00 92.88           O  
ATOM    357  CB  MET A  58     -12.654  -6.595  15.848  1.00 91.66           C  
ATOM    358  CG  MET A  58     -11.955  -6.794  14.505  1.00 99.92           C  
ATOM    359  SD  MET A  58     -10.754  -8.149  14.422  1.00116.20           S  
ATOM    360  CE  MET A  58     -11.814  -9.508  13.933  1.00109.59           C  
ATOM    361  N   VAL A  59     -13.389  -4.997  18.522  1.00 93.70           N  
ATOM    362  CA  VAL A  59     -14.165  -4.715  19.739  1.00 93.54           C  
ATOM    363  C   VAL A  59     -14.842  -3.341  19.732  1.00 94.18           C  
ATOM    364  O   VAL A  59     -16.029  -3.214  20.039  1.00 92.86           O  
ATOM    365  CB  VAL A  59     -13.273  -4.762  20.988  1.00 90.28           C  
ATOM    366  CG1 VAL A  59     -14.087  -4.428  22.248  1.00 82.04           C  
ATOM    367  CG2 VAL A  59     -12.586  -6.113  21.094  1.00 93.01           C  
ATOM    368  N   TYR A  60     -14.083  -2.308  19.387  1.00 88.18           N  
ATOM    369  CA  TYR A  60     -14.631  -0.964  19.362  1.00 89.82           C  
ATOM    370  C   TYR A  60     -15.647  -0.803  18.247  1.00 94.90           C  
ATOM    371  O   TYR A  60     -16.711  -0.212  18.437  1.00 89.71           O  
ATOM    372  CB  TYR A  60     -13.512   0.065  19.225  1.00 93.69           C  
ATOM    373  CG  TYR A  60     -13.056   0.605  20.556  1.00 94.54           C  
ATOM    374  CD1 TYR A  60     -11.847   0.213  21.115  1.00 91.77           C  
ATOM    375  CD2 TYR A  60     -13.854   1.491  21.271  1.00 92.51           C  
ATOM    376  CE1 TYR A  60     -11.439   0.705  22.352  1.00 92.88           C  
ATOM    377  CE2 TYR A  60     -13.456   1.989  22.500  1.00 93.38           C  
ATOM    378  CZ  TYR A  60     -12.248   1.595  23.038  1.00 92.07           C  
ATOM    379  OH  TYR A  60     -11.858   2.098  24.258  1.00 82.93           O  
ATOM    380  N   ALA A  61     -15.291  -1.324  17.076  1.00 98.88           N  
ATOM    381  CA  ALA A  61     -16.168  -1.342  15.914  1.00 95.50           C  
ATOM    382  C   ALA A  61     -17.521  -1.932  16.293  1.00 97.99           C  
ATOM    383  O   ALA A  61     -18.569  -1.305  16.109  1.00 97.83           O  
ATOM    384  CB  ALA A  61     -15.528  -2.155  14.798  1.00 88.52           C  
ATOM    385  N   LYS A  62     -17.490  -3.137  16.851  1.00 94.00           N  
ATOM    386  CA  LYS A  62     -18.716  -3.806  17.236  1.00 94.05           C  
ATOM    387  C   LYS A  62     -19.466  -3.038  18.317  1.00 98.44           C  
ATOM    388  O   LYS A  62     -20.690  -2.960  18.283  1.00101.18           O  
ATOM    389  CB  LYS A  62     -18.431  -5.231  17.697  1.00 94.19           C  
ATOM    390  CG  LYS A  62     -19.691  -6.048  17.951  1.00104.02           C  
ATOM    391  CD  LYS A  62     -20.560  -6.111  16.700  1.00114.84           C  
ATOM    392  CE  LYS A  62     -21.793  -6.997  16.895  1.00121.32           C  
ATOM    393  NZ  LYS A  62     -22.661  -7.052  15.670  1.00125.84           N  
ATOM    394  N   MET A  63     -18.737  -2.456  19.266  1.00 97.19           N  
ATOM    395  CA  MET A  63     -19.371  -1.817  20.412  1.00 94.84           C  
ATOM    396  C   MET A  63     -20.025  -0.486  20.033  1.00 95.66           C  
ATOM    397  O   MET A  63     -21.136  -0.186  20.454  1.00 93.90           O  
ATOM    398  CB  MET A  63     -18.367  -1.641  21.554  1.00 90.29           C  
ATOM    399  CG  MET A  63     -18.865  -2.177  22.897  1.00 90.37           C  
ATOM    400  SD  MET A  63     -20.376  -1.371  23.462  1.00104.35           S  
ATOM    401  CE  MET A  63     -21.056  -2.581  24.589  1.00 98.83           C  
ATOM    402  N   SER A  64     -19.341   0.309  19.225  1.00 97.04           N  
ATOM    403  CA  SER A  64     -19.930   1.552  18.737  1.00100.40           C  
ATOM    404  C   SER A  64     -21.113   1.240  17.834  1.00103.73           C  
ATOM    405  O   SER A  64     -22.066   2.012  17.750  1.00103.26           O  
ATOM    406  CB  SER A  64     -18.900   2.397  17.985  1.00 96.08           C  
ATOM    407  OG  SER A  64     -18.312   1.666  16.928  1.00 97.35           O  
ATOM    408  N   PHE A  65     -21.037   0.107  17.147  1.00105.26           N  
ATOM    409  CA  PHE A  65     -22.171  -0.372  16.384  1.00102.83           C  
ATOM    410  C   PHE A  65     -23.372  -0.565  17.309  1.00102.99           C  
ATOM    411  O   PHE A  65     -24.382   0.118  17.175  1.00105.17           O  
ATOM    412  CB  PHE A  65     -21.840  -1.678  15.661  1.00104.54           C  
ATOM    413  CG  PHE A  65     -23.007  -2.249  14.916  1.00114.43           C  
ATOM    414  CD1 PHE A  65     -23.450  -1.655  13.739  1.00110.50           C  
ATOM    415  CD2 PHE A  65     -23.691  -3.350  15.410  1.00112.67           C  
ATOM    416  CE1 PHE A  65     -24.536  -2.155  13.065  1.00107.81           C  
ATOM    417  CE2 PHE A  65     -24.778  -3.859  14.736  1.00114.27           C  
ATOM    418  CZ  PHE A  65     -25.199  -3.262  13.560  1.00116.37           C  
ATOM    419  N   LEU A  66     -23.253  -1.497  18.249  1.00104.01           N  
ATOM    420  CA  LEU A  66     -24.288  -1.725  19.254  1.00101.53           C  
ATOM    421  C   LEU A  66     -24.804  -0.410  19.808  1.00105.06           C  
ATOM    422  O   LEU A  66     -26.006  -0.142  19.800  1.00103.32           O  
ATOM    423  CB  LEU A  66     -23.726  -2.557  20.405  1.00103.30           C  
ATOM    424  CG  LEU A  66     -23.732  -4.081  20.284  1.00105.95           C  
ATOM    425  CD1 LEU A  66     -25.078  -4.630  20.697  1.00110.21           C  
ATOM    426  CD2 LEU A  66     -23.370  -4.531  18.879  1.00104.19           C  
ATOM    427  N   ASP A  67     -23.878   0.409  20.293  1.00106.88           N  
ATOM    428  CA  ASP A  67     -24.226   1.688  20.896  1.00108.41           C  
ATOM    429  C   ASP A  67     -23.412   2.834  20.307  1.00107.13           C  
ATOM    430  O   ASP A  67     -22.262   3.029  20.678  1.00109.95           O  
ATOM    431  CB  ASP A  67     -24.015   1.631  22.407  1.00106.64           C  
ATOM    432  CG  ASP A  67     -24.566   2.851  23.114  1.00113.89           C  
ATOM    433  OD1 ASP A  67     -25.385   3.570  22.496  1.00114.50           O  
ATOM    434  OD2 ASP A  67     -24.185   3.091  24.281  1.00113.19           O  
ATOM    435  N   PRO A  68     -24.012   3.601  19.382  1.00110.77           N  
ATOM    436  CA  PRO A  68     -23.314   4.716  18.730  1.00114.61           C  
ATOM    437  C   PRO A  68     -23.243   5.964  19.616  1.00114.57           C  
ATOM    438  O   PRO A  68     -23.399   7.085  19.115  1.00114.00           O  
ATOM    439  CB  PRO A  68     -24.178   4.999  17.485  1.00111.62           C  
ATOM    440  CG  PRO A  68     -25.167   3.873  17.401  1.00108.11           C  
ATOM    441  CD  PRO A  68     -25.342   3.377  18.798  1.00112.38           C  
ATOM    442  N   SER A  69     -22.999   5.768  20.910  1.00113.49           N  
ATOM    443  CA  SER A  69     -22.970   6.871  21.871  1.00107.89           C  
ATOM    444  C   SER A  69     -21.647   7.640  21.918  1.00105.97           C  
ATOM    445  O   SER A  69     -20.580   7.092  21.629  1.00109.14           O  
ATOM    446  CB  SER A  69     -23.312   6.357  23.269  1.00104.96           C  
ATOM    447  OG  SER A  69     -24.703   6.441  23.509  1.00108.18           O  
ATOM    448  N   PRO A  70     -21.722   8.927  22.280  1.00107.89           N  
ATOM    449  CA  PRO A  70     -20.540   9.735  22.584  1.00108.00           C  
ATOM    450  C   PRO A  70     -20.236   9.646  24.078  1.00105.91           C  
ATOM    451  O   PRO A  70     -21.162   9.493  24.884  1.00111.13           O  
ATOM    452  CB  PRO A  70     -21.003  11.165  22.261  1.00113.44           C  
ATOM    453  CG  PRO A  70     -22.527  11.089  22.036  1.00106.78           C  
ATOM    454  CD  PRO A  70     -22.963   9.708  22.417  1.00110.41           C  
ATOM    455  N   GLY A  71     -18.968   9.703  24.453  1.00 94.98           N  
ATOM    456  CA  GLY A  71     -17.877   9.593  23.524  1.00 88.98           C  
ATOM    457  C   GLY A  71     -17.177   8.302  23.892  1.00 97.28           C  
ATOM    458  O   GLY A  71     -16.479   8.218  24.910  1.00 97.86           O  
ATOM    459  N   GLY A  72     -17.401   7.278  23.077  1.00100.21           N  
ATOM    460  CA  GLY A  72     -16.723   6.004  23.222  1.00 91.36           C  
ATOM    461  C   GLY A  72     -16.836   5.330  24.578  1.00 88.47           C  
ATOM    462  O   GLY A  72     -17.888   5.336  25.219  1.00 85.68           O  
ATOM    463  N   SER A  73     -15.715   4.751  24.995  1.00 89.53           N  
ATOM    464  CA  SER A  73     -15.597   3.917  26.181  1.00 82.28           C  
ATOM    465  C   SER A  73     -16.223   4.507  27.433  1.00 84.76           C  
ATOM    466  O   SER A  73     -16.720   3.768  28.286  1.00 81.19           O  
ATOM    467  CB  SER A  73     -14.127   3.608  26.410  1.00 75.50           C  
ATOM    468  OG  SER A  73     -13.339   4.516  25.669  1.00 81.92           O  
ATOM    469  N   TYR A  74     -16.211   5.831  27.550  1.00 87.30           N  
ATOM    470  CA  TYR A  74     -16.891   6.468  28.673  1.00 86.99           C  
ATOM    471  C   TYR A  74     -18.339   5.972  28.788  1.00 85.03           C  
ATOM    472  O   TYR A  74     -18.788   5.524  29.855  1.00 82.71           O  
ATOM    473  CB  TYR A  74     -16.895   7.996  28.546  1.00 87.78           C  
ATOM    474  CG  TYR A  74     -18.041   8.575  29.333  1.00 83.92           C  
ATOM    475  CD1 TYR A  74     -18.034   8.536  30.716  1.00 85.72           C  
ATOM    476  CD2 TYR A  74     -19.158   9.095  28.698  1.00 83.77           C  
ATOM    477  CE1 TYR A  74     -19.097   9.022  31.455  1.00 88.07           C  
ATOM    478  CE2 TYR A  74     -20.225   9.584  29.428  1.00 87.01           C  
ATOM    479  CZ  TYR A  74     -20.187   9.542  30.808  1.00 90.19           C  
ATOM    480  OH  TYR A  74     -21.240  10.023  31.548  1.00 97.73           O  
ATOM    481  N   ALA A  75     -19.057   6.061  27.669  1.00 87.88           N  
ATOM    482  CA  ALA A  75     -20.481   5.737  27.600  1.00 86.42           C  
ATOM    483  C   ALA A  75     -20.728   4.271  27.885  1.00 90.67           C  
ATOM    484  O   ALA A  75     -21.625   3.919  28.659  1.00 91.33           O  
ATOM    485  CB  ALA A  75     -21.032   6.101  26.239  1.00 90.78           C  
ATOM    486  N   TYR A  76     -19.922   3.430  27.240  1.00 93.15           N  
ATOM    487  CA  TYR A  76     -19.987   1.981  27.392  1.00 93.28           C  
ATOM    488  C   TYR A  76     -19.747   1.559  28.841  1.00 90.99           C  
ATOM    489  O   TYR A  76     -20.467   0.715  29.375  1.00 92.95           O  
ATOM    490  CB  TYR A  76     -18.962   1.296  26.475  1.00 91.60           C  
ATOM    491  CG  TYR A  76     -18.885   1.859  25.068  1.00 90.76           C  
ATOM    492  CD1 TYR A  76     -19.966   2.515  24.507  1.00 90.73           C  
ATOM    493  CD2 TYR A  76     -17.736   1.697  24.292  1.00 87.33           C  
ATOM    494  CE1 TYR A  76     -19.906   3.008  23.233  1.00 95.94           C  
ATOM    495  CE2 TYR A  76     -17.665   2.186  23.014  1.00 82.34           C  
ATOM    496  CZ  TYR A  76     -18.758   2.844  22.485  1.00 93.42           C  
ATOM    497  OH  TYR A  76     -18.723   3.366  21.209  1.00 96.67           O  
ATOM    498  N   ALA A  77     -18.728   2.140  29.468  1.00 83.79           N  
ATOM    499  CA  ALA A  77     -18.429   1.853  30.863  1.00 85.68           C  
ATOM    500  C   ALA A  77     -19.553   2.322  31.790  1.00 89.71           C  
ATOM    501  O   ALA A  77     -19.871   1.656  32.773  1.00 88.49           O  
ATOM    502  CB  ALA A  77     -17.102   2.475  31.258  1.00 86.84           C  
ATOM    503  N   ARG A  78     -20.171   3.454  31.468  1.00 90.63           N  
ATOM    504  CA  ARG A  78     -21.294   3.923  32.270  1.00 94.33           C  
ATOM    505  C   ARG A  78     -22.496   2.986  32.217  1.00 95.92           C  
ATOM    506  O   ARG A  78     -23.130   2.742  33.239  1.00100.88           O  
ATOM    507  CB  ARG A  78     -21.725   5.342  31.890  1.00 96.08           C  
ATOM    508  CG  ARG A  78     -22.561   6.007  33.002  1.00100.62           C  
ATOM    509  CD  ARG A  78     -23.178   7.327  32.566  1.00104.18           C  
ATOM    510  NE  ARG A  78     -24.522   7.150  32.022  1.00110.92           N  
ATOM    511  CZ  ARG A  78     -25.639   7.483  32.662  1.00108.07           C  
ATOM    512  NH1 ARG A  78     -25.582   8.020  33.877  1.00107.74           N  
ATOM    513  NH2 ARG A  78     -26.814   7.278  32.083  1.00101.83           N  
ATOM    514  N   ARG A  79     -22.824   2.480  31.031  1.00 95.42           N  
ATOM    515  CA  ARG A  79     -23.939   1.547  30.893  1.00 95.67           C  
ATOM    516  C   ARG A  79     -23.615   0.262  31.632  1.00 96.70           C  
ATOM    517  O   ARG A  79     -24.349  -0.188  32.502  1.00 94.66           O  
ATOM    518  CB  ARG A  79     -24.181   1.200  29.424  1.00 97.00           C  
ATOM    519  CG  ARG A  79     -24.552   2.354  28.530  1.00 97.96           C  
ATOM    520  CD  ARG A  79     -24.968   1.844  27.157  1.00102.80           C  
ATOM    521  NE  ARG A  79     -26.416   1.676  27.059  1.00114.54           N  
ATOM    522  CZ  ARG A  79     -27.190   2.305  26.177  1.00115.12           C  
ATOM    523  NH1 ARG A  79     -26.655   3.134  25.290  1.00105.87           N  
ATOM    524  NH2 ARG A  79     -28.501   2.094  26.171  1.00116.55           N  
ATOM    525  N   CYS A  80     -22.493  -0.318  31.237  1.00 99.70           N  
ATOM    526  CA  CYS A  80     -21.953  -1.557  31.775  1.00 98.94           C  
ATOM    527  C   CYS A  80     -21.865  -1.628  33.311  1.00100.01           C  
ATOM    528  O   CYS A  80     -22.483  -2.489  33.947  1.00 97.75           O  
ATOM    529  CB  CYS A  80     -20.563  -1.718  31.179  1.00 94.80           C  
ATOM    530  SG  CYS A  80     -19.906  -3.309  31.366  1.00112.39           S  
ATOM    531  N   PHE A  81     -21.064  -0.739  33.896  1.00 96.36           N  
ATOM    532  CA  PHE A  81     -20.965  -0.622  35.344  1.00 93.92           C  
ATOM    533  C   PHE A  81     -21.659   0.654  35.765  1.00 99.06           C  
ATOM    534  O   PHE A  81     -22.614   1.090  35.129  1.00105.15           O  
ATOM    535  CB  PHE A  81     -19.508  -0.600  35.782  1.00 90.71           C  
ATOM    536  CG  PHE A  81     -18.684  -1.696  35.172  1.00 98.49           C  
ATOM    537  CD1 PHE A  81     -18.778  -2.998  35.644  1.00 94.50           C  
ATOM    538  CD2 PHE A  81     -17.826  -1.432  34.114  1.00 95.76           C  
ATOM    539  CE1 PHE A  81     -18.029  -4.006  35.079  1.00 93.76           C  
ATOM    540  CE2 PHE A  81     -17.070  -2.440  33.545  1.00 88.90           C  
ATOM    541  CZ  PHE A  81     -17.169  -3.725  34.030  1.00 91.37           C  
ATOM    542  N   GLY A  82     -21.185   1.281  36.825  1.00100.82           N  
ATOM    543  CA  GLY A  82     -21.865   2.475  37.287  1.00109.63           C  
ATOM    544  C   GLY A  82     -21.518   3.818  36.651  1.00104.97           C  
ATOM    545  O   GLY A  82     -20.670   3.934  35.748  1.00 95.33           O  
ATOM    546  N   PRO A  83     -22.194   4.867  37.137  1.00104.35           N  
ATOM    547  CA  PRO A  83     -21.708   6.236  36.986  1.00101.33           C  
ATOM    548  C   PRO A  83     -20.256   6.339  37.445  1.00 98.94           C  
ATOM    549  O   PRO A  83     -19.508   7.112  36.857  1.00 95.36           O  
ATOM    550  CB  PRO A  83     -22.605   7.021  37.943  1.00100.23           C  
ATOM    551  CG  PRO A  83     -23.891   6.269  37.928  1.00105.05           C  
ATOM    552  CD  PRO A  83     -23.538   4.818  37.739  1.00101.29           C  
ATOM    553  N   PHE A  84     -19.864   5.583  38.472  1.00 98.58           N  
ATOM    554  CA  PHE A  84     -18.501   5.687  38.985  1.00 91.09           C  
ATOM    555  C   PHE A  84     -17.456   5.205  37.992  1.00 93.42           C  
ATOM    556  O   PHE A  84     -16.436   5.861  37.806  1.00 92.70           O  
ATOM    557  CB  PHE A  84     -18.320   4.957  40.304  1.00 92.01           C  
ATOM    558  CG  PHE A  84     -16.891   4.904  40.748  1.00 97.13           C  
ATOM    559  CD1 PHE A  84     -16.109   6.049  40.718  1.00 92.82           C  
ATOM    560  CD2 PHE A  84     -16.318   3.715  41.175  1.00 98.97           C  
ATOM    561  CE1 PHE A  84     -14.787   6.014  41.115  1.00 89.58           C  
ATOM    562  CE2 PHE A  84     -14.998   3.671  41.582  1.00 93.72           C  
ATOM    563  CZ  PHE A  84     -14.230   4.823  41.548  1.00 92.32           C  
ATOM    564  N   LEU A  85     -17.708   4.066  37.350  1.00 97.88           N  
ATOM    565  CA  LEU A  85     -16.815   3.596  36.294  1.00 91.04           C  
ATOM    566  C   LEU A  85     -16.891   4.516  35.096  1.00 87.57           C  
ATOM    567  O   LEU A  85     -15.897   4.720  34.417  1.00 89.94           O  
ATOM    568  CB  LEU A  85     -17.098   2.147  35.891  1.00 91.69           C  
ATOM    569  CG  LEU A  85     -16.584   1.105  36.897  1.00102.02           C  
ATOM    570  CD1 LEU A  85     -15.142   1.393  37.286  1.00 93.69           C  
ATOM    571  CD2 LEU A  85     -17.470   1.047  38.150  1.00100.08           C  
ATOM    572  N   GLY A  86     -18.053   5.108  34.851  1.00 87.53           N  
ATOM    573  CA  GLY A  86     -18.143   6.104  33.799  1.00 83.60           C  
ATOM    574  C   GLY A  86     -17.246   7.281  34.120  1.00 79.79           C  
ATOM    575  O   GLY A  86     -16.403   7.700  33.323  1.00 77.42           O  
ATOM    576  N   TYR A  87     -17.447   7.815  35.313  1.00 82.76           N  
ATOM    577  CA  TYR A  87     -16.691   8.942  35.825  1.00 83.90           C  
ATOM    578  C   TYR A  87     -15.199   8.714  35.639  1.00 83.91           C  
ATOM    579  O   TYR A  87     -14.498   9.531  35.035  1.00 84.83           O  
ATOM    580  CB  TYR A  87     -17.020   9.139  37.307  1.00 82.06           C  
ATOM    581  CG  TYR A  87     -16.211  10.221  37.983  1.00 84.25           C  
ATOM    582  CD1 TYR A  87     -16.520  11.565  37.807  1.00 82.19           C  
ATOM    583  CD2 TYR A  87     -15.141   9.897  38.800  1.00 81.27           C  
ATOM    584  CE1 TYR A  87     -15.783  12.551  38.425  1.00 80.47           C  
ATOM    585  CE2 TYR A  87     -14.397  10.873  39.419  1.00 82.80           C  
ATOM    586  CZ  TYR A  87     -14.719  12.200  39.233  1.00 86.24           C  
ATOM    587  OH  TYR A  87     -13.968  13.171  39.867  1.00 86.81           O  
ATOM    588  N   GLN A  88     -14.736   7.585  36.160  1.00 82.02           N  
ATOM    589  CA  GLN A  88     -13.335   7.209  36.137  1.00 80.22           C  
ATOM    590  C   GLN A  88     -12.782   7.017  34.717  1.00 83.17           C  
ATOM    591  O   GLN A  88     -11.678   7.476  34.412  1.00 82.36           O  
ATOM    592  CB  GLN A  88     -13.169   5.941  36.963  1.00 81.61           C  
ATOM    593  CG  GLN A  88     -11.808   5.297  36.919  1.00 85.25           C  
ATOM    594  CD  GLN A  88     -11.860   3.844  37.375  1.00 89.39           C  
ATOM    595  OE1 GLN A  88     -12.140   3.552  38.540  1.00 90.37           O  
ATOM    596  NE2 GLN A  88     -11.596   2.927  36.453  1.00 88.37           N  
ATOM    597  N   THR A  89     -13.539   6.345  33.852  1.00 81.61           N  
ATOM    598  CA  THR A  89     -13.074   6.089  32.494  1.00 79.82           C  
ATOM    599  C   THR A  89     -12.798   7.393  31.802  1.00 83.43           C  
ATOM    600  O   THR A  89     -11.749   7.562  31.179  1.00 85.74           O  
ATOM    601  CB  THR A  89     -14.100   5.358  31.639  1.00 81.18           C  
ATOM    602  OG1 THR A  89     -14.515   4.165  32.302  1.00 85.92           O  
ATOM    603  CG2 THR A  89     -13.486   4.991  30.305  1.00 80.36           C  
ATOM    604  N   ASN A  90     -13.752   8.312  31.896  1.00 81.25           N  
ATOM    605  CA  ASN A  90     -13.552   9.637  31.325  1.00 81.75           C  
ATOM    606  C   ASN A  90     -12.375  10.415  31.947  1.00 81.86           C  
ATOM    607  O   ASN A  90     -11.562  10.983  31.225  1.00 79.94           O  
ATOM    608  CB  ASN A  90     -14.841  10.462  31.391  1.00 84.65           C  
ATOM    609  CG  ASN A  90     -14.622  11.922  31.012  1.00 86.74           C  
ATOM    610  OD1 ASN A  90     -14.848  12.830  31.812  1.00 91.45           O  
ATOM    611  ND2 ASN A  90     -14.166  12.149  29.795  1.00 85.16           N  
ATOM    612  N   VAL A  91     -12.273  10.467  33.272  1.00 76.48           N  
ATOM    613  CA  VAL A  91     -11.177  11.235  33.848  1.00 76.14           C  
ATOM    614  C   VAL A  91      -9.858  10.709  33.288  1.00 79.60           C  
ATOM    615  O   VAL A  91      -8.989  11.480  32.877  1.00 83.26           O  
ATOM    616  CB  VAL A  91     -11.195  11.259  35.393  1.00 76.68           C  
ATOM    617  CG1 VAL A  91     -10.012  12.053  35.930  1.00 68.99           C  
ATOM    618  CG2 VAL A  91     -12.493  11.875  35.890  1.00 80.27           C  
ATOM    619  N   LEU A  92      -9.739   9.390  33.202  1.00 80.74           N  
ATOM    620  CA  LEU A  92      -8.528   8.783  32.662  1.00 77.55           C  
ATOM    621  C   LEU A  92      -8.295   9.134  31.195  1.00 81.19           C  
ATOM    622  O   LEU A  92      -7.228   9.640  30.831  1.00 78.91           O  
ATOM    623  CB  LEU A  92      -8.552   7.270  32.858  1.00 77.07           C  
ATOM    624  CG  LEU A  92      -8.240   6.827  34.294  1.00 81.60           C  
ATOM    625  CD1 LEU A  92      -8.319   5.318  34.414  1.00 82.13           C  
ATOM    626  CD2 LEU A  92      -6.883   7.344  34.775  1.00 70.22           C  
ATOM    627  N   TYR A  93      -9.294   8.876  30.358  1.00 82.64           N  
ATOM    628  CA  TYR A  93      -9.149   9.091  28.921  1.00 78.62           C  
ATOM    629  C   TYR A  93      -8.948  10.563  28.567  1.00 82.67           C  
ATOM    630  O   TYR A  93      -8.175  10.919  27.670  1.00 78.67           O  
ATOM    631  CB  TYR A  93     -10.349   8.537  28.164  1.00 76.95           C  
ATOM    632  CG  TYR A  93     -10.141   8.614  26.675  1.00 84.72           C  
ATOM    633  CD1 TYR A  93     -10.862   9.504  25.893  1.00 80.85           C  
ATOM    634  CD2 TYR A  93      -9.177   7.826  26.058  1.00 89.33           C  
ATOM    635  CE1 TYR A  93     -10.644   9.586  24.533  1.00 87.52           C  
ATOM    636  CE2 TYR A  93      -8.953   7.897  24.701  1.00 88.24           C  
ATOM    637  CZ  TYR A  93      -9.686   8.776  23.940  1.00 89.49           C  
ATOM    638  OH  TYR A  93      -9.454   8.843  22.587  1.00 87.86           O  
ATOM    639  N   TRP A  94      -9.666  11.412  29.285  1.00 83.34           N  
ATOM    640  CA  TRP A  94      -9.597  12.848  29.104  1.00 80.72           C  
ATOM    641  C   TRP A  94      -8.177  13.311  29.401  1.00 82.26           C  
ATOM    642  O   TRP A  94      -7.562  14.015  28.593  1.00 77.13           O  
ATOM    643  CB  TRP A  94     -10.607  13.509  30.044  1.00 79.15           C  
ATOM    644  CG  TRP A  94     -10.620  14.999  30.038  1.00 78.90           C  
ATOM    645  CD1 TRP A  94     -11.143  15.815  29.073  1.00 80.88           C  
ATOM    646  CD2 TRP A  94     -10.122  15.862  31.067  1.00 80.45           C  
ATOM    647  NE1 TRP A  94     -10.983  17.132  29.430  1.00 80.39           N  
ATOM    648  CE2 TRP A  94     -10.358  17.188  30.651  1.00 82.09           C  
ATOM    649  CE3 TRP A  94      -9.492  15.643  32.297  1.00 79.23           C  
ATOM    650  CZ2 TRP A  94      -9.982  18.294  31.425  1.00 76.40           C  
ATOM    651  CZ3 TRP A  94      -9.124  16.742  33.058  1.00 77.94           C  
ATOM    652  CH2 TRP A  94      -9.376  18.048  32.621  1.00 74.24           C  
ATOM    653  N   LEU A  95      -7.658  12.898  30.559  1.00 80.37           N  
ATOM    654  CA  LEU A  95      -6.297  13.225  30.944  1.00 73.66           C  
ATOM    655  C   LEU A  95      -5.310  12.769  29.864  1.00 78.76           C  
ATOM    656  O   LEU A  95      -4.403  13.519  29.463  1.00 75.10           O  
ATOM    657  CB  LEU A  95      -5.967  12.577  32.284  1.00 73.89           C  
ATOM    658  CG  LEU A  95      -6.440  13.282  33.557  1.00 76.51           C  
ATOM    659  CD1 LEU A  95      -6.060  12.492  34.791  1.00 65.67           C  
ATOM    660  CD2 LEU A  95      -5.829  14.664  33.637  1.00 80.43           C  
ATOM    661  N   ALA A  96      -5.491  11.536  29.397  1.00 76.23           N  
ATOM    662  CA  ALA A  96      -4.584  10.954  28.411  1.00 73.21           C  
ATOM    663  C   ALA A  96      -4.520  11.756  27.121  1.00 77.68           C  
ATOM    664  O   ALA A  96      -3.429  12.019  26.632  1.00 80.45           O  
ATOM    665  CB  ALA A  96      -4.958   9.533  28.124  1.00 75.97           C  
ATOM    666  N   CYS A  97      -5.680  12.151  26.585  1.00 82.45           N  
ATOM    667  CA  CYS A  97      -5.761  12.934  25.338  1.00 78.20           C  
ATOM    668  C   CYS A  97      -4.931  14.200  25.370  1.00 79.36           C  
ATOM    669  O   CYS A  97      -4.069  14.406  24.519  1.00 82.15           O  
ATOM    670  CB  CYS A  97      -7.197  13.333  25.017  1.00 77.61           C  
ATOM    671  SG  CYS A  97      -8.303  11.989  24.592  1.00 88.08           S  
ATOM    672  N   TRP A  98      -5.193  15.067  26.338  1.00 77.54           N  
ATOM    673  CA  TRP A  98      -4.434  16.311  26.384  1.00 81.22           C  
ATOM    674  C   TRP A  98      -2.998  16.169  26.886  1.00 78.16           C  
ATOM    675  O   TRP A  98      -2.121  16.877  26.404  1.00 78.42           O  
ATOM    676  CB  TRP A  98      -5.193  17.471  27.072  1.00 79.24           C  
ATOM    677  CG  TRP A  98      -5.461  17.352  28.537  1.00 73.58           C  
ATOM    678  CD1 TRP A  98      -6.601  16.892  29.124  1.00 75.70           C  
ATOM    679  CD2 TRP A  98      -4.587  17.734  29.604  1.00 74.59           C  
ATOM    680  NE1 TRP A  98      -6.492  16.954  30.489  1.00 74.60           N  
ATOM    681  CE2 TRP A  98      -5.263  17.467  30.812  1.00 78.25           C  
ATOM    682  CE3 TRP A  98      -3.295  18.266  29.656  1.00 72.86           C  
ATOM    683  CZ2 TRP A  98      -4.692  17.718  32.058  1.00 73.19           C  
ATOM    684  CZ3 TRP A  98      -2.737  18.516  30.879  1.00 74.11           C  
ATOM    685  CH2 TRP A  98      -3.432  18.241  32.071  1.00 75.45           C  
ATOM    686  N   ILE A  99      -2.739  15.266  27.829  1.00 74.92           N  
ATOM    687  CA  ILE A  99      -1.359  15.112  28.293  1.00 79.36           C  
ATOM    688  C   ILE A  99      -0.448  14.633  27.145  1.00 82.28           C  
ATOM    689  O   ILE A  99       0.686  15.110  26.985  1.00 75.08           O  
ATOM    690  CB  ILE A  99      -1.231  14.176  29.500  1.00 74.66           C  
ATOM    691  CG1 ILE A  99      -1.791  14.831  30.759  1.00 78.17           C  
ATOM    692  CG2 ILE A  99       0.220  13.841  29.736  1.00 75.96           C  
ATOM    693  CD1 ILE A  99      -1.886  13.879  31.963  1.00 66.69           C  
ATOM    694  N   GLY A 100      -0.961  13.700  26.345  1.00 81.52           N  
ATOM    695  CA  GLY A 100      -0.250  13.214  25.180  1.00 79.57           C  
ATOM    696  C   GLY A 100       0.097  14.325  24.206  1.00 81.34           C  
ATOM    697  O   GLY A 100       1.102  14.246  23.494  1.00 81.06           O  
ATOM    698  N   ASN A 101      -0.726  15.367  24.174  1.00 76.79           N  
ATOM    699  CA  ASN A 101      -0.474  16.481  23.276  1.00 77.14           C  
ATOM    700  C   ASN A 101       0.818  17.201  23.590  1.00 81.42           C  
ATOM    701  O   ASN A 101       1.434  17.800  22.706  1.00 82.94           O  
ATOM    702  CB  ASN A 101      -1.628  17.468  23.303  1.00 79.57           C  
ATOM    703  CG  ASN A 101      -2.812  16.990  22.507  1.00 86.73           C  
ATOM    704  OD1 ASN A 101      -2.724  16.007  21.775  1.00 89.03           O  
ATOM    705  ND2 ASN A 101      -3.937  17.681  22.646  1.00 89.21           N  
ATOM    706  N   ILE A 102       1.222  17.145  24.854  1.00 81.06           N  
ATOM    707  CA  ILE A 102       2.423  17.834  25.302  1.00 84.32           C  
ATOM    708  C   ILE A 102       3.636  17.224  24.619  1.00 82.40           C  
ATOM    709  O   ILE A 102       4.608  17.913  24.341  1.00 85.80           O  
ATOM    710  CB  ILE A 102       2.590  17.779  26.852  1.00 90.51           C  
ATOM    711  CG1 ILE A 102       1.353  18.344  27.551  1.00 85.35           C  
ATOM    712  CG2 ILE A 102       3.849  18.537  27.302  1.00 87.45           C  
ATOM    713  CD1 ILE A 102       0.804  19.566  26.870  1.00 84.35           C  
ATOM    714  N   ALA A 103       3.573  15.927  24.345  1.00 83.01           N  
ATOM    715  CA  ALA A 103       4.662  15.240  23.658  1.00 83.84           C  
ATOM    716  C   ALA A 103       4.665  15.600  22.168  1.00 86.09           C  
ATOM    717  O   ALA A 103       5.691  16.032  21.628  1.00 83.13           O  
ATOM    718  CB  ALA A 103       4.559  13.730  23.864  1.00 71.98           C  
ATOM    719  N   MET A 104       3.502  15.450  21.533  1.00 83.71           N  
ATOM    720  CA  MET A 104       3.324  15.713  20.109  1.00 80.28           C  
ATOM    721  C   MET A 104       3.699  17.128  19.651  1.00 86.67           C  
ATOM    722  O   MET A 104       4.309  17.282  18.600  1.00 86.18           O  
ATOM    723  CB  MET A 104       1.891  15.396  19.688  1.00 79.70           C  
ATOM    724  CG  MET A 104       1.513  13.939  19.807  1.00 82.12           C  
ATOM    725  SD  MET A 104      -0.257  13.659  19.557  1.00 94.62           S  
ATOM    726  CE  MET A 104      -0.312  13.281  17.814  1.00 94.65           C  
ATOM    727  N   VAL A 105       3.321  18.170  20.391  1.00 85.21           N  
ATOM    728  CA  VAL A 105       3.765  19.504  19.983  1.00 84.37           C  
ATOM    729  C   VAL A 105       5.279  19.591  19.933  1.00 88.69           C  
ATOM    730  O   VAL A 105       5.837  20.057  18.946  1.00 88.74           O  
ATOM    731  CB  VAL A 105       3.282  20.636  20.896  1.00 86.38           C  
ATOM    732  CG1 VAL A 105       2.165  21.409  20.235  1.00 85.39           C  
ATOM    733  CG2 VAL A 105       2.902  20.107  22.262  1.00 87.89           C  
ATOM    734  N   VAL A 106       5.949  19.165  21.001  1.00 86.22           N  
ATOM    735  CA  VAL A 106       7.403  19.251  21.028  1.00 86.14           C  
ATOM    736  C   VAL A 106       8.017  18.485  19.845  1.00 89.45           C  
ATOM    737  O   VAL A 106       8.907  18.988  19.152  1.00 86.96           O  
ATOM    738  CB  VAL A 106       7.973  18.778  22.362  1.00 76.75           C  
ATOM    739  CG1 VAL A 106       9.401  19.219  22.492  1.00 77.50           C  
ATOM    740  CG2 VAL A 106       7.188  19.376  23.465  1.00 82.08           C  
ATOM    741  N   ILE A 107       7.492  17.294  19.573  1.00 88.85           N  
ATOM    742  CA  ILE A 107       7.961  16.491  18.443  1.00 89.15           C  
ATOM    743  C   ILE A 107       7.702  17.150  17.072  1.00 92.01           C  
ATOM    744  O   ILE A 107       8.652  17.459  16.336  1.00 92.64           O  
ATOM    745  CB  ILE A 107       7.375  15.061  18.495  1.00 86.63           C  
ATOM    746  CG1 ILE A 107       8.137  14.219  19.516  1.00 82.39           C  
ATOM    747  CG2 ILE A 107       7.452  14.386  17.142  1.00 89.45           C  
ATOM    748  CD1 ILE A 107       7.369  13.001  19.962  1.00 83.65           C  
ATOM    749  N   GLY A 108       6.427  17.360  16.748  1.00 89.31           N  
ATOM    750  CA  GLY A 108       6.012  17.879  15.453  1.00 87.77           C  
ATOM    751  C   GLY A 108       6.580  19.240  15.108  1.00 89.97           C  
ATOM    752  O   GLY A 108       6.711  19.582  13.937  1.00 93.58           O  
ATOM    753  N   VAL A 109       6.906  20.025  16.129  1.00 91.89           N  
ATOM    754  CA  VAL A 109       7.549  21.322  15.934  1.00 89.48           C  
ATOM    755  C   VAL A 109       9.051  21.112  15.791  1.00 94.11           C  
ATOM    756  O   VAL A 109       9.732  21.868  15.097  1.00 98.78           O  
ATOM    757  CB  VAL A 109       7.259  22.305  17.105  1.00 86.15           C  
ATOM    758  CG1 VAL A 109       8.373  23.330  17.252  1.00 85.20           C  
ATOM    759  CG2 VAL A 109       5.927  23.000  16.915  1.00 85.28           C  
ATOM    760  N   GLY A 110       9.568  20.079  16.450  1.00 91.47           N  
ATOM    761  CA  GLY A 110      10.956  19.705  16.268  1.00 94.72           C  
ATOM    762  C   GLY A 110      11.235  19.452  14.798  1.00 95.94           C  
ATOM    763  O   GLY A 110      12.233  19.940  14.258  1.00 93.22           O  
ATOM    764  N   TYR A 111      10.344  18.704  14.145  1.00 93.14           N  
ATOM    765  CA  TYR A 111      10.508  18.388  12.725  1.00 94.45           C  
ATOM    766  C   TYR A 111      10.749  19.625  11.861  1.00 97.11           C  
ATOM    767  O   TYR A 111      11.553  19.590  10.929  1.00101.57           O  
ATOM    768  CB  TYR A 111       9.313  17.603  12.184  1.00 90.97           C  
ATOM    769  CG  TYR A 111       9.254  16.167  12.651  1.00 91.50           C  
ATOM    770  CD1 TYR A 111      10.403  15.388  12.744  1.00 87.06           C  
ATOM    771  CD2 TYR A 111       8.041  15.585  12.987  1.00 93.88           C  
ATOM    772  CE1 TYR A 111      10.337  14.061  13.173  1.00 81.61           C  
ATOM    773  CE2 TYR A 111       7.966  14.270  13.410  1.00 98.06           C  
ATOM    774  CZ  TYR A 111       9.111  13.512  13.500  1.00 90.43           C  
ATOM    775  OH  TYR A 111       8.998  12.211  13.931  1.00 89.56           O  
ATOM    776  N   LEU A 112      10.053  20.715  12.166  1.00 94.43           N  
ATOM    777  CA  LEU A 112      10.215  21.948  11.407  1.00 94.26           C  
ATOM    778  C   LEU A 112      11.495  22.704  11.776  1.00 97.41           C  
ATOM    779  O   LEU A 112      11.767  23.764  11.225  1.00 98.52           O  
ATOM    780  CB  LEU A 112       8.992  22.850  11.576  1.00 95.44           C  
ATOM    781  CG  LEU A 112       7.647  22.237  11.174  1.00 96.56           C  
ATOM    782  CD1 LEU A 112       6.473  23.122  11.598  1.00 89.73           C  
ATOM    783  CD2 LEU A 112       7.611  21.955   9.682  1.00 88.40           C  
ATOM    784  N   SER A 113      12.286  22.165  12.697  1.00 95.66           N  
ATOM    785  CA  SER A 113      13.540  22.820  13.057  1.00 98.13           C  
ATOM    786  C   SER A 113      14.523  22.660  11.912  1.00 98.90           C  
ATOM    787  O   SER A 113      15.508  23.396  11.804  1.00 97.69           O  
ATOM    788  CB  SER A 113      14.129  22.232  14.338  1.00 99.32           C  
ATOM    789  OG  SER A 113      14.798  21.015  14.076  1.00 96.13           O  
ATOM    790  N   TYR A 114      14.238  21.669  11.073  1.00103.48           N  
ATOM    791  CA  TYR A 114      14.960  21.418   9.830  1.00103.29           C  
ATOM    792  C   TYR A 114      14.938  22.688   8.990  1.00102.93           C  
ATOM    793  O   TYR A 114      15.979  23.174   8.540  1.00101.49           O  
ATOM    794  CB  TYR A 114      14.277  20.264   9.083  1.00104.27           C  
ATOM    795  CG  TYR A 114      14.849  19.933   7.721  1.00113.08           C  
ATOM    796  CD1 TYR A 114      15.710  18.854   7.552  1.00115.03           C  
ATOM    797  CD2 TYR A 114      14.507  20.685   6.596  1.00110.41           C  
ATOM    798  CE1 TYR A 114      16.229  18.540   6.303  1.00120.48           C  
ATOM    799  CE2 TYR A 114      15.022  20.381   5.344  1.00112.74           C  
ATOM    800  CZ  TYR A 114      15.883  19.307   5.201  1.00121.19           C  
ATOM    801  OH  TYR A 114      16.397  18.995   3.957  1.00118.16           O  
ATOM    802  N   PHE A 115      13.740  23.228   8.801  1.00 99.19           N  
ATOM    803  CA  PHE A 115      13.558  24.464   8.058  1.00100.41           C  
ATOM    804  C   PHE A 115      13.933  25.722   8.868  1.00105.99           C  
ATOM    805  O   PHE A 115      14.589  26.628   8.356  1.00109.52           O  
ATOM    806  CB  PHE A 115      12.115  24.573   7.572  1.00 99.95           C  
ATOM    807  CG  PHE A 115      11.627  23.367   6.812  1.00103.35           C  
ATOM    808  CD1 PHE A 115      12.037  23.137   5.507  1.00106.60           C  
ATOM    809  CD2 PHE A 115      10.731  22.481   7.393  1.00102.36           C  
ATOM    810  CE1 PHE A 115      11.572  22.038   4.798  1.00104.82           C  
ATOM    811  CE2 PHE A 115      10.257  21.385   6.692  1.00102.80           C  
ATOM    812  CZ  PHE A 115      10.678  21.164   5.393  1.00106.94           C  
ATOM    813  N   PHE A 116      13.511  25.790  10.128  1.00109.33           N  
ATOM    814  CA  PHE A 116      13.763  26.985  10.936  1.00103.07           C  
ATOM    815  C   PHE A 116      14.672  26.665  12.091  1.00 95.88           C  
ATOM    816  O   PHE A 116      14.203  26.403  13.184  1.00 96.86           O  
ATOM    817  CB  PHE A 116      12.452  27.590  11.434  1.00 92.37           C  
ATOM    818  CG  PHE A 116      11.461  27.804  10.346  1.00 94.98           C  
ATOM    819  CD1 PHE A 116      11.587  28.880   9.484  1.00 99.78           C  
ATOM    820  CD2 PHE A 116      10.427  26.902  10.146  1.00 99.10           C  
ATOM    821  CE1 PHE A 116      10.680  29.075   8.453  1.00101.36           C  
ATOM    822  CE2 PHE A 116       9.514  27.085   9.116  1.00106.58           C  
ATOM    823  CZ  PHE A 116       9.641  28.178   8.267  1.00104.89           C  
ATOM    824  N   PRO A 117      15.984  26.687  11.836  1.00 99.76           N  
ATOM    825  CA  PRO A 117      17.049  26.373  12.795  1.00 97.92           C  
ATOM    826  C   PRO A 117      16.765  26.944  14.175  1.00 96.58           C  
ATOM    827  O   PRO A 117      16.986  26.244  15.154  1.00 95.30           O  
ATOM    828  CB  PRO A 117      18.274  27.047  12.189  1.00 98.21           C  
ATOM    829  CG  PRO A 117      18.007  27.037  10.720  1.00112.24           C  
ATOM    830  CD  PRO A 117      16.516  27.079  10.521  1.00101.45           C  
ATOM    831  N   ILE A 118      16.271  28.178  14.247  1.00 98.68           N  
ATOM    832  CA  ILE A 118      15.928  28.816  15.524  1.00 97.17           C  
ATOM    833  C   ILE A 118      15.024  27.952  16.425  1.00 94.84           C  
ATOM    834  O   ILE A 118      15.085  28.045  17.650  1.00 93.53           O  
ATOM    835  CB  ILE A 118      15.255  30.183  15.296  1.00 90.41           C  
ATOM    836  CG1 ILE A 118      15.590  31.146  16.432  1.00 92.25           C  
ATOM    837  CG2 ILE A 118      13.743  30.029  15.110  1.00 86.57           C  
ATOM    838  CD1 ILE A 118      15.202  32.593  16.122  1.00100.70           C  
ATOM    839  N   LEU A 119      14.190  27.115  15.815  1.00 92.55           N  
ATOM    840  CA  LEU A 119      13.321  26.210  16.562  1.00 92.33           C  
ATOM    841  C   LEU A 119      14.091  25.196  17.409  1.00 94.09           C  
ATOM    842  O   LEU A 119      13.563  24.151  17.766  1.00 95.87           O  
ATOM    843  CB  LEU A 119      12.388  25.460  15.608  1.00 89.31           C  
ATOM    844  CG  LEU A 119      11.208  26.236  15.028  1.00 88.14           C  
ATOM    845  CD1 LEU A 119      10.372  25.336  14.135  1.00 89.15           C  
ATOM    846  CD2 LEU A 119      10.362  26.776  16.152  1.00 88.07           C  
ATOM    847  N   LYS A 120      15.339  25.489  17.733  1.00 94.47           N  
ATOM    848  CA  LYS A 120      16.120  24.535  18.505  1.00 95.78           C  
ATOM    849  C   LYS A 120      16.732  25.215  19.724  1.00 92.90           C  
ATOM    850  O   LYS A 120      17.344  24.575  20.572  1.00 91.14           O  
ATOM    851  CB  LYS A 120      17.144  23.793  17.612  1.00105.22           C  
ATOM    852  CG  LYS A 120      18.518  24.444  17.396  1.00110.91           C  
ATOM    853  CD  LYS A 120      18.468  25.969  17.252  1.00110.46           C  
ATOM    854  CE  LYS A 120      19.694  26.511  16.505  1.00113.96           C  
ATOM    855  NZ  LYS A 120      19.600  27.977  16.215  1.00108.16           N  
ATOM    856  N   ASP A 121      16.553  26.528  19.795  1.00 97.29           N  
ATOM    857  CA  ASP A 121      16.741  27.262  21.036  1.00 94.32           C  
ATOM    858  C   ASP A 121      15.562  26.839  21.900  1.00 94.73           C  
ATOM    859  O   ASP A 121      14.425  26.805  21.416  1.00 94.92           O  
ATOM    860  CB  ASP A 121      16.749  28.771  20.752  1.00 91.86           C  
ATOM    861  CG  ASP A 121      16.413  29.630  21.976  1.00104.51           C  
ATOM    862  OD1 ASP A 121      17.111  29.558  23.029  1.00103.96           O  
ATOM    863  OD2 ASP A 121      15.446  30.419  21.856  1.00104.20           O  
ATOM    864  N   PRO A 122      15.825  26.459  23.161  1.00 92.96           N  
ATOM    865  CA  PRO A 122      14.721  25.899  23.939  1.00 95.02           C  
ATOM    866  C   PRO A 122      13.599  26.913  24.083  1.00 94.33           C  
ATOM    867  O   PRO A 122      12.427  26.525  24.041  1.00 93.22           O  
ATOM    868  CB  PRO A 122      15.362  25.594  25.297  1.00 88.94           C  
ATOM    869  CG  PRO A 122      16.821  25.574  25.035  1.00 85.45           C  
ATOM    870  CD  PRO A 122      17.057  26.561  23.956  1.00 87.71           C  
ATOM    871  N   TRP A 123      13.961  28.188  24.233  1.00 90.97           N  
ATOM    872  CA  TRP A 123      12.979  29.248  24.424  1.00 91.07           C  
ATOM    873  C   TRP A 123      12.035  29.347  23.244  1.00 88.91           C  
ATOM    874  O   TRP A 123      10.820  29.290  23.408  1.00 91.75           O  
ATOM    875  CB  TRP A 123      13.655  30.596  24.651  1.00 84.64           C  
ATOM    876  CG  TRP A 123      14.415  30.661  25.917  1.00 89.58           C  
ATOM    877  CD1 TRP A 123      14.340  29.786  26.963  1.00 92.60           C  
ATOM    878  CD2 TRP A 123      15.352  31.673  26.304  1.00 90.92           C  
ATOM    879  NE1 TRP A 123      15.185  30.178  27.970  1.00 89.93           N  
ATOM    880  CE2 TRP A 123      15.817  31.336  27.597  1.00 89.34           C  
ATOM    881  CE3 TRP A 123      15.846  32.830  25.684  1.00 86.36           C  
ATOM    882  CZ2 TRP A 123      16.759  32.110  28.281  1.00 82.29           C  
ATOM    883  CZ3 TRP A 123      16.778  33.596  26.363  1.00 87.42           C  
ATOM    884  CH2 TRP A 123      17.227  33.230  27.652  1.00 84.94           C  
ATOM    885  N   VAL A 124      12.596  29.530  22.060  1.00 81.64           N  
ATOM    886  CA  VAL A 124      11.777  29.627  20.878  1.00 85.77           C  
ATOM    887  C   VAL A 124      10.935  28.367  20.727  1.00 85.74           C  
ATOM    888  O   VAL A 124       9.764  28.438  20.374  1.00 84.07           O  
ATOM    889  CB  VAL A 124      12.631  29.865  19.627  1.00 89.25           C  
ATOM    890  CG1 VAL A 124      11.771  29.802  18.383  1.00 81.08           C  
ATOM    891  CG2 VAL A 124      13.328  31.212  19.726  1.00 84.58           C  
ATOM    892  N   LEU A 125      11.533  27.217  21.011  1.00 88.64           N  
ATOM    893  CA  LEU A 125      10.824  25.948  20.910  1.00 87.08           C  
ATOM    894  C   LEU A 125       9.592  25.969  21.814  1.00 87.63           C  
ATOM    895  O   LEU A 125       8.480  25.716  21.364  1.00 87.59           O  
ATOM    896  CB  LEU A 125      11.745  24.784  21.300  1.00 91.20           C  
ATOM    897  CG  LEU A 125      11.588  23.408  20.619  1.00 88.88           C  
ATOM    898  CD1 LEU A 125      11.857  22.286  21.615  1.00 80.97           C  
ATOM    899  CD2 LEU A 125      10.224  23.200  19.970  1.00 80.69           C  
ATOM    900  N   THR A 126       9.797  26.284  23.089  1.00 85.51           N  
ATOM    901  CA  THR A 126       8.702  26.363  24.056  1.00 88.82           C  
ATOM    902  C   THR A 126       7.609  27.351  23.648  1.00 86.84           C  
ATOM    903  O   THR A 126       6.423  27.019  23.639  1.00 85.85           O  
ATOM    904  CB  THR A 126       9.210  26.766  25.456  1.00 88.61           C  
ATOM    905  OG1 THR A 126      10.064  25.741  25.971  1.00 95.32           O  
ATOM    906  CG2 THR A 126       8.053  26.937  26.400  1.00 84.14           C  
ATOM    907  N   ILE A 127       8.014  28.575  23.337  1.00 85.06           N  
ATOM    908  CA  ILE A 127       7.075  29.600  22.928  1.00 83.39           C  
ATOM    909  C   ILE A 127       6.253  29.111  21.731  1.00 88.16           C  
ATOM    910  O   ILE A 127       5.009  29.114  21.764  1.00 86.03           O  
ATOM    911  CB  ILE A 127       7.806  30.909  22.573  1.00 81.89           C  
ATOM    912  CG1 ILE A 127       8.540  31.458  23.796  1.00 81.23           C  
ATOM    913  CG2 ILE A 127       6.830  31.934  22.027  1.00 83.19           C  
ATOM    914  CD1 ILE A 127       9.435  32.644  23.502  1.00 71.43           C  
ATOM    915  N   THR A 128       6.958  28.696  20.682  1.00 85.10           N  
ATOM    916  CA  THR A 128       6.320  28.241  19.457  1.00 83.20           C  
ATOM    917  C   THR A 128       5.339  27.117  19.775  1.00 87.08           C  
ATOM    918  O   THR A 128       4.271  27.015  19.163  1.00 87.24           O  
ATOM    919  CB  THR A 128       7.367  27.791  18.412  1.00 85.01           C  
ATOM    920  OG1 THR A 128       8.405  28.775  18.321  1.00 82.62           O  
ATOM    921  CG2 THR A 128       6.733  27.632  17.047  1.00 74.23           C  
ATOM    922  N   CYS A 129       5.690  26.303  20.767  1.00 87.24           N  
ATOM    923  CA  CYS A 129       4.850  25.183  21.187  1.00 85.15           C  
ATOM    924  C   CYS A 129       3.512  25.636  21.750  1.00 85.68           C  
ATOM    925  O   CYS A 129       2.461  25.129  21.355  1.00 89.00           O  
ATOM    926  CB  CYS A 129       5.576  24.314  22.218  1.00 86.90           C  
ATOM    927  SG  CYS A 129       6.680  23.080  21.507  1.00 95.93           S  
ATOM    928  N   VAL A 130       3.548  26.582  22.681  1.00 83.93           N  
ATOM    929  CA  VAL A 130       2.310  27.048  23.296  1.00 86.72           C  
ATOM    930  C   VAL A 130       1.422  27.684  22.217  1.00 85.69           C  
ATOM    931  O   VAL A 130       0.204  27.431  22.145  1.00 83.06           O  
ATOM    932  CB  VAL A 130       2.574  28.030  24.483  1.00 86.92           C  
ATOM    933  CG1 VAL A 130       1.276  28.404  25.182  1.00 78.30           C  
ATOM    934  CG2 VAL A 130       3.551  27.422  25.488  1.00 84.25           C  
ATOM    935  N   VAL A 131       2.041  28.501  21.373  1.00 82.05           N  
ATOM    936  CA  VAL A 131       1.310  29.133  20.284  1.00 85.92           C  
ATOM    937  C   VAL A 131       0.575  28.121  19.397  1.00 86.87           C  
ATOM    938  O   VAL A 131      -0.595  28.329  19.066  1.00 88.75           O  
ATOM    939  CB  VAL A 131       2.227  30.008  19.412  1.00 86.05           C  
ATOM    940  CG1 VAL A 131       1.520  30.379  18.114  1.00 70.20           C  
ATOM    941  CG2 VAL A 131       2.674  31.244  20.192  1.00 80.15           C  
ATOM    942  N   VAL A 132       1.252  27.038  19.014  1.00 83.06           N  
ATOM    943  CA  VAL A 132       0.635  26.020  18.158  1.00 84.67           C  
ATOM    944  C   VAL A 132      -0.503  25.274  18.871  1.00 87.11           C  
ATOM    945  O   VAL A 132      -1.541  24.971  18.266  1.00 87.48           O  
ATOM    946  CB  VAL A 132       1.676  25.029  17.614  1.00 84.64           C  
ATOM    947  CG1 VAL A 132       1.000  23.840  16.956  1.00 79.71           C  
ATOM    948  CG2 VAL A 132       2.587  25.730  16.633  1.00 79.05           C  
ATOM    949  N   LEU A 133      -0.308  24.994  20.158  1.00 86.52           N  
ATOM    950  CA  LEU A 133      -1.365  24.413  20.986  1.00 84.91           C  
ATOM    951  C   LEU A 133      -2.633  25.228  20.881  1.00 83.70           C  
ATOM    952  O   LEU A 133      -3.703  24.701  20.603  1.00 84.42           O  
ATOM    953  CB  LEU A 133      -0.933  24.346  22.452  1.00 85.38           C  
ATOM    954  CG  LEU A 133       0.043  23.213  22.791  1.00 89.81           C  
ATOM    955  CD1 LEU A 133       0.608  23.397  24.199  1.00 86.46           C  
ATOM    956  CD2 LEU A 133      -0.596  21.805  22.597  1.00 76.32           C  
ATOM    957  N   TRP A 134      -2.506  26.532  21.088  1.00 87.53           N  
ATOM    958  CA  TRP A 134      -3.664  27.417  21.034  1.00 83.14           C  
ATOM    959  C   TRP A 134      -4.282  27.584  19.649  1.00 83.45           C  
ATOM    960  O   TRP A 134      -5.500  27.706  19.522  1.00 83.88           O  
ATOM    961  CB  TRP A 134      -3.312  28.758  21.641  1.00 78.95           C  
ATOM    962  CG  TRP A 134      -3.375  28.689  23.118  1.00 81.97           C  
ATOM    963  CD1 TRP A 134      -2.330  28.710  23.984  1.00 78.46           C  
ATOM    964  CD2 TRP A 134      -4.558  28.550  23.913  1.00 81.39           C  
ATOM    965  NE1 TRP A 134      -2.786  28.610  25.272  1.00 82.54           N  
ATOM    966  CE2 TRP A 134      -4.152  28.513  25.256  1.00 82.25           C  
ATOM    967  CE3 TRP A 134      -5.920  28.467  23.616  1.00 82.74           C  
ATOM    968  CZ2 TRP A 134      -5.060  28.401  26.306  1.00 84.10           C  
ATOM    969  CZ3 TRP A 134      -6.821  28.350  24.660  1.00 85.55           C  
ATOM    970  CH2 TRP A 134      -6.387  28.317  25.986  1.00 85.21           C  
ATOM    971  N   ILE A 135      -3.444  27.594  18.621  1.00 78.05           N  
ATOM    972  CA  ILE A 135      -3.928  27.581  17.251  1.00 75.74           C  
ATOM    973  C   ILE A 135      -4.842  26.378  17.022  1.00 85.42           C  
ATOM    974  O   ILE A 135      -5.910  26.503  16.429  1.00 88.58           O  
ATOM    975  CB  ILE A 135      -2.749  27.599  16.257  1.00 82.55           C  
ATOM    976  CG1 ILE A 135      -2.222  29.025  16.122  1.00 82.38           C  
ATOM    977  CG2 ILE A 135      -3.151  27.071  14.891  1.00 75.93           C  
ATOM    978  CD1 ILE A 135      -0.847  29.103  15.554  1.00 84.30           C  
ATOM    979  N   PHE A 136      -4.456  25.209  17.515  1.00 84.19           N  
ATOM    980  CA  PHE A 136      -5.339  24.058  17.359  1.00 85.20           C  
ATOM    981  C   PHE A 136      -6.576  24.088  18.263  1.00 89.96           C  
ATOM    982  O   PHE A 136      -7.624  23.524  17.926  1.00 88.42           O  
ATOM    983  CB  PHE A 136      -4.558  22.759  17.458  1.00 81.11           C  
ATOM    984  CG  PHE A 136      -3.821  22.441  16.204  1.00 88.44           C  
ATOM    985  CD1 PHE A 136      -4.486  21.885  15.124  1.00 86.05           C  
ATOM    986  CD2 PHE A 136      -2.475  22.752  16.071  1.00 89.79           C  
ATOM    987  CE1 PHE A 136      -3.810  21.609  13.950  1.00 88.65           C  
ATOM    988  CE2 PHE A 136      -1.789  22.471  14.891  1.00 84.20           C  
ATOM    989  CZ  PHE A 136      -2.458  21.902  13.835  1.00 84.58           C  
ATOM    990  N   VAL A 137      -6.473  24.794  19.385  1.00 88.59           N  
ATOM    991  CA  VAL A 137      -7.640  25.023  20.222  1.00 87.04           C  
ATOM    992  C   VAL A 137      -8.620  25.876  19.449  1.00 84.52           C  
ATOM    993  O   VAL A 137      -9.793  25.537  19.342  1.00 88.40           O  
ATOM    994  CB  VAL A 137      -7.290  25.726  21.534  1.00 85.02           C  
ATOM    995  CG1 VAL A 137      -8.522  25.814  22.408  1.00 84.38           C  
ATOM    996  CG2 VAL A 137      -6.197  24.972  22.247  1.00 80.79           C  
ATOM    997  N   LEU A 138      -8.127  26.982  18.903  1.00 85.76           N  
ATOM    998  CA  LEU A 138      -8.928  27.846  18.031  1.00 91.01           C  
ATOM    999  C   LEU A 138      -9.606  27.058  16.908  1.00 92.60           C  
ATOM   1000  O   LEU A 138     -10.816  27.168  16.700  1.00 88.33           O  
ATOM   1001  CB  LEU A 138      -8.060  28.955  17.426  1.00 79.58           C  
ATOM   1002  CG  LEU A 138      -7.572  30.006  18.413  1.00 82.79           C  
ATOM   1003  CD1 LEU A 138      -6.671  30.995  17.727  1.00 75.80           C  
ATOM   1004  CD2 LEU A 138      -8.762  30.701  19.053  1.00 86.18           C  
ATOM   1005  N   LEU A 139      -8.811  26.284  16.180  1.00 88.81           N  
ATOM   1006  CA  LEU A 139      -9.330  25.490  15.094  1.00 87.85           C  
ATOM   1007  C   LEU A 139     -10.477  24.597  15.581  1.00 89.30           C  
ATOM   1008  O   LEU A 139     -11.536  24.552  14.983  1.00 97.25           O  
ATOM   1009  CB  LEU A 139      -8.199  24.694  14.441  1.00 92.97           C  
ATOM   1010  CG  LEU A 139      -7.201  25.487  13.575  1.00 95.33           C  
ATOM   1011  CD1 LEU A 139      -6.262  24.558  12.799  1.00 90.83           C  
ATOM   1012  CD2 LEU A 139      -7.909  26.432  12.611  1.00 82.81           C  
ATOM   1013  N   ASN A 140     -10.286  23.901  16.683  1.00 90.49           N  
ATOM   1014  CA  ASN A 140     -11.389  23.142  17.256  1.00 98.06           C  
ATOM   1015  C   ASN A 140     -12.626  23.970  17.590  1.00 99.28           C  
ATOM   1016  O   ASN A 140     -13.746  23.453  17.547  1.00 98.39           O  
ATOM   1017  CB  ASN A 140     -10.924  22.427  18.514  1.00 99.69           C  
ATOM   1018  CG  ASN A 140     -10.366  21.088  18.216  1.00 95.72           C  
ATOM   1019  OD1 ASN A 140     -11.119  20.149  17.952  1.00 93.26           O  
ATOM   1020  ND2 ASN A 140      -9.033  20.981  18.221  1.00 87.86           N  
ATOM   1021  N   ILE A 141     -12.407  25.233  17.964  1.00 96.75           N  
ATOM   1022  CA  ILE A 141     -13.484  26.160  18.323  1.00 97.57           C  
ATOM   1023  C   ILE A 141     -14.239  26.569  17.052  1.00 98.28           C  
ATOM   1024  O   ILE A 141     -15.465  26.745  17.048  1.00 97.78           O  
ATOM   1025  CB  ILE A 141     -12.922  27.411  19.064  1.00 96.16           C  
ATOM   1026  CG1 ILE A 141     -12.489  27.049  20.487  1.00 95.16           C  
ATOM   1027  CG2 ILE A 141     -13.941  28.531  19.122  1.00 87.20           C  
ATOM   1028  CD1 ILE A 141     -11.848  28.192  21.232  1.00 83.01           C  
ATOM   1029  N   VAL A 142     -13.491  26.708  15.968  1.00 90.96           N  
ATOM   1030  CA  VAL A 142     -14.084  26.845  14.655  1.00 95.09           C  
ATOM   1031  C   VAL A 142     -14.976  25.624  14.384  1.00 99.35           C  
ATOM   1032  O   VAL A 142     -16.097  25.761  13.886  1.00103.89           O  
ATOM   1033  CB  VAL A 142     -12.996  26.975  13.572  1.00 97.93           C  
ATOM   1034  CG1 VAL A 142     -13.611  26.906  12.178  1.00 84.24           C  
ATOM   1035  CG2 VAL A 142     -12.182  28.259  13.789  1.00 86.84           C  
ATOM   1036  N   GLY A 143     -14.482  24.431  14.712  1.00 97.92           N  
ATOM   1037  CA  GLY A 143     -15.330  23.251  14.703  1.00 94.39           C  
ATOM   1038  C   GLY A 143     -14.702  21.932  14.303  1.00 93.97           C  
ATOM   1039  O   GLY A 143     -13.560  21.880  13.840  1.00 96.07           O  
ATOM   1040  N   PRO A 144     -15.464  20.846  14.484  1.00 90.78           N  
ATOM   1041  CA  PRO A 144     -15.101  19.465  14.142  1.00 93.91           C  
ATOM   1042  C   PRO A 144     -14.798  19.321  12.656  1.00104.21           C  
ATOM   1043  O   PRO A 144     -13.837  18.651  12.292  1.00104.56           O  
ATOM   1044  CB  PRO A 144     -16.364  18.673  14.491  1.00 87.15           C  
ATOM   1045  CG  PRO A 144     -17.092  19.524  15.472  1.00 96.30           C  
ATOM   1046  CD  PRO A 144     -16.800  20.938  15.090  1.00 90.60           C  
ATOM   1047  N   LYS A 145     -15.616  19.951  11.815  1.00109.58           N  
ATOM   1048  CA  LYS A 145     -15.409  19.953  10.369  1.00107.32           C  
ATOM   1049  C   LYS A 145     -14.047  20.550   9.987  1.00104.12           C  
ATOM   1050  O   LYS A 145     -13.305  19.965   9.187  1.00100.41           O  
ATOM   1051  CB  LYS A 145     -16.558  20.697   9.674  1.00109.49           C  
ATOM   1052  CG  LYS A 145     -17.844  19.870   9.525  1.00115.22           C  
ATOM   1053  CD  LYS A 145     -19.041  20.711   9.067  1.00121.44           C  
ATOM   1054  CE  LYS A 145     -20.197  19.833   8.563  1.00126.82           C  
ATOM   1055  NZ  LYS A 145     -21.565  20.374   8.880  1.00123.40           N  
ATOM   1056  N   MET A 146     -13.719  21.694  10.595  1.00103.90           N  
ATOM   1057  CA  MET A 146     -12.438  22.383  10.386  1.00100.90           C  
ATOM   1058  C   MET A 146     -11.266  21.565  10.898  1.00101.00           C  
ATOM   1059  O   MET A 146     -10.243  21.450  10.228  1.00102.68           O  
ATOM   1060  CB  MET A 146     -12.430  23.735  11.105  1.00100.43           C  
ATOM   1061  CG  MET A 146     -12.081  24.936  10.218  1.00108.33           C  
ATOM   1062  SD  MET A 146     -10.470  24.893   9.412  1.00107.61           S  
ATOM   1063  CE  MET A 146      -9.474  24.328  10.784  1.00112.04           C  
ATOM   1064  N   ILE A 147     -11.412  21.000  12.093  1.00 98.76           N  
ATOM   1065  CA  ILE A 147     -10.330  20.227  12.691  1.00102.91           C  
ATOM   1066  C   ILE A 147     -10.078  18.942  11.894  1.00105.08           C  
ATOM   1067  O   ILE A 147      -8.930  18.545  11.659  1.00 99.26           O  
ATOM   1068  CB  ILE A 147     -10.606  19.913  14.183  1.00 95.76           C  
ATOM   1069  CG1 ILE A 147      -9.362  20.191  15.012  1.00 90.63           C  
ATOM   1070  CG2 ILE A 147     -11.041  18.486  14.371  1.00 94.84           C  
ATOM   1071  CD1 ILE A 147      -8.949  21.625  14.973  1.00 91.12           C  
ATOM   1072  N   THR A 148     -11.172  18.323  11.453  1.00105.92           N  
ATOM   1073  CA  THR A 148     -11.136  17.074  10.705  1.00100.29           C  
ATOM   1074  C   THR A 148     -10.556  17.271   9.316  1.00106.25           C  
ATOM   1075  O   THR A 148      -9.735  16.471   8.877  1.00111.22           O  
ATOM   1076  CB  THR A 148     -12.538  16.466  10.557  1.00104.99           C  
ATOM   1077  OG1 THR A 148     -13.011  16.025  11.835  1.00102.21           O  
ATOM   1078  CG2 THR A 148     -12.498  15.281   9.614  1.00108.99           C  
ATOM   1079  N   ARG A 149     -10.992  18.316   8.615  1.00105.85           N  
ATOM   1080  CA  ARG A 149     -10.446  18.601   7.292  1.00108.24           C  
ATOM   1081  C   ARG A 149      -8.929  18.780   7.367  1.00106.14           C  
ATOM   1082  O   ARG A 149      -8.188  18.241   6.533  1.00101.42           O  
ATOM   1083  CB  ARG A 149     -11.121  19.823   6.654  1.00115.56           C  
ATOM   1084  CG  ARG A 149     -10.729  20.065   5.186  1.00128.76           C  
ATOM   1085  CD  ARG A 149     -11.866  20.699   4.363  1.00141.39           C  
ATOM   1086  NE  ARG A 149     -11.411  21.243   3.075  1.00159.44           N  
ATOM   1087  CZ  ARG A 149     -11.576  20.652   1.889  1.00162.90           C  
ATOM   1088  NH1 ARG A 149     -12.190  19.477   1.798  1.00162.06           N  
ATOM   1089  NH2 ARG A 149     -11.124  21.240   0.786  1.00155.77           N  
ATOM   1090  N   VAL A 150      -8.473  19.513   8.384  1.00105.76           N  
ATOM   1091  CA  VAL A 150      -7.038  19.730   8.596  1.00104.77           C  
ATOM   1092  C   VAL A 150      -6.299  18.435   8.956  1.00101.78           C  
ATOM   1093  O   VAL A 150      -5.200  18.178   8.465  1.00 97.31           O  
ATOM   1094  CB  VAL A 150      -6.755  20.812   9.669  1.00 94.50           C  
ATOM   1095  CG1 VAL A 150      -5.267  21.107   9.745  1.00 86.32           C  
ATOM   1096  CG2 VAL A 150      -7.513  22.075   9.356  1.00 90.00           C  
ATOM   1097  N   GLN A 151      -6.906  17.612   9.804  1.00100.30           N  
ATOM   1098  CA  GLN A 151      -6.297  16.335  10.139  1.00 99.96           C  
ATOM   1099  C   GLN A 151      -6.164  15.495   8.882  1.00104.16           C  
ATOM   1100  O   GLN A 151      -5.154  14.826   8.684  1.00103.78           O  
ATOM   1101  CB  GLN A 151      -7.105  15.586  11.203  1.00104.24           C  
ATOM   1102  CG  GLN A 151      -6.519  14.225  11.562  1.00101.95           C  
ATOM   1103  CD  GLN A 151      -6.821  13.796  12.989  1.00106.14           C  
ATOM   1104  OE1 GLN A 151      -7.973  13.825  13.435  1.00106.56           O  
ATOM   1105  NE2 GLN A 151      -5.782  13.379  13.711  1.00104.91           N  
ATOM   1106  N   ALA A 152      -7.190  15.548   8.037  1.00105.82           N  
ATOM   1107  CA  ALA A 152      -7.228  14.794   6.792  1.00 99.79           C  
ATOM   1108  C   ALA A 152      -6.072  15.167   5.867  1.00103.18           C  
ATOM   1109  O   ALA A 152      -5.305  14.297   5.426  1.00106.04           O  
ATOM   1110  CB  ALA A 152      -8.543  15.015   6.105  1.00 95.33           C  
ATOM   1111  N   VAL A 153      -5.949  16.456   5.562  1.00102.85           N  
ATOM   1112  CA  VAL A 153      -4.865  16.907   4.688  1.00107.68           C  
ATOM   1113  C   VAL A 153      -3.528  16.550   5.320  1.00103.93           C  
ATOM   1114  O   VAL A 153      -2.577  16.160   4.635  1.00107.07           O  
ATOM   1115  CB  VAL A 153      -4.920  18.431   4.398  1.00108.81           C  
ATOM   1116  CG1 VAL A 153      -3.779  18.840   3.472  1.00 95.93           C  
ATOM   1117  CG2 VAL A 153      -6.265  18.816   3.792  1.00105.47           C  
ATOM   1118  N   ALA A 154      -3.479  16.651   6.642  1.00101.63           N  
ATOM   1119  CA  ALA A 154      -2.262  16.381   7.389  1.00101.23           C  
ATOM   1120  C   ALA A 154      -1.815  14.922   7.274  1.00102.63           C  
ATOM   1121  O   ALA A 154      -0.649  14.646   6.974  1.00101.15           O  
ATOM   1122  CB  ALA A 154      -2.445  16.781   8.840  1.00103.04           C  
ATOM   1123  N   THR A 155      -2.728  13.977   7.487  1.00100.37           N  
ATOM   1124  CA  THR A 155      -2.316  12.577   7.410  1.00107.03           C  
ATOM   1125  C   THR A 155      -1.911  12.190   5.984  1.00112.01           C  
ATOM   1126  O   THR A 155      -0.856  11.563   5.798  1.00111.91           O  
ATOM   1127  CB  THR A 155      -3.352  11.548   7.982  1.00110.87           C  
ATOM   1128  OG1 THR A 155      -3.968  10.818   6.912  1.00112.86           O  
ATOM   1129  CG2 THR A 155      -4.407  12.206   8.877  1.00 99.67           C  
ATOM   1130  N   VAL A 156      -2.724  12.562   4.987  1.00107.91           N  
ATOM   1131  CA  VAL A 156      -2.388  12.213   3.600  1.00110.28           C  
ATOM   1132  C   VAL A 156      -1.004  12.751   3.238  1.00110.89           C  
ATOM   1133  O   VAL A 156      -0.186  12.041   2.646  1.00113.25           O  
ATOM   1134  CB  VAL A 156      -3.435  12.699   2.570  1.00105.27           C  
ATOM   1135  CG1 VAL A 156      -4.727  11.914   2.702  1.00 95.84           C  
ATOM   1136  CG2 VAL A 156      -3.695  14.169   2.749  1.00110.64           C  
ATOM   1137  N   LEU A 157      -0.737  14.001   3.606  1.00103.23           N  
ATOM   1138  CA  LEU A 157       0.603  14.546   3.452  1.00106.43           C  
ATOM   1139  C   LEU A 157       1.654  13.624   4.078  1.00107.02           C  
ATOM   1140  O   LEU A 157       2.719  13.409   3.501  1.00104.53           O  
ATOM   1141  CB  LEU A 157       0.686  15.934   4.080  1.00106.44           C  
ATOM   1142  CG  LEU A 157       0.069  17.087   3.294  1.00106.63           C  
ATOM   1143  CD1 LEU A 157      -0.463  18.147   4.243  1.00103.69           C  
ATOM   1144  CD2 LEU A 157       1.084  17.680   2.324  1.00107.44           C  
ATOM   1145  N   ALA A 158       1.349  13.081   5.255  1.00106.33           N  
ATOM   1146  CA  ALA A 158       2.303  12.239   5.978  1.00106.68           C  
ATOM   1147  C   ALA A 158       2.483  10.871   5.336  1.00111.69           C  
ATOM   1148  O   ALA A 158       3.456  10.165   5.622  1.00109.74           O  
ATOM   1149  CB  ALA A 158       1.888  12.087   7.422  1.00104.57           C  
ATOM   1150  N   LEU A 159       1.541  10.499   4.474  1.00113.09           N  
ATOM   1151  CA  LEU A 159       1.619   9.233   3.749  1.00113.15           C  
ATOM   1152  C   LEU A 159       2.528   9.317   2.536  1.00110.70           C  
ATOM   1153  O   LEU A 159       3.075   8.317   2.087  1.00108.46           O  
ATOM   1154  CB  LEU A 159       0.232   8.780   3.318  1.00107.99           C  
ATOM   1155  CG  LEU A 159      -0.521   8.214   4.509  1.00112.93           C  
ATOM   1156  CD1 LEU A 159      -1.751   7.455   4.046  1.00112.99           C  
ATOM   1157  CD2 LEU A 159       0.422   7.321   5.313  1.00110.89           C  
ATOM   1158  N   ILE A 160       2.668  10.514   1.987  1.00107.66           N  
ATOM   1159  CA  ILE A 160       3.585  10.702   0.884  1.00106.43           C  
ATOM   1160  C   ILE A 160       4.910  10.020   1.216  1.00105.77           C  
ATOM   1161  O   ILE A 160       5.336   9.126   0.499  1.00109.08           O  
ATOM   1162  CB  ILE A 160       3.770  12.194   0.557  1.00107.46           C  
ATOM   1163  CG1 ILE A 160       2.447  12.785   0.067  1.00107.71           C  
ATOM   1164  CG2 ILE A 160       4.861  12.398  -0.471  1.00 92.32           C  
ATOM   1165  CD1 ILE A 160       2.470  14.298  -0.055  1.00111.54           C  
ATOM   1166  N   PRO A 161       5.549  10.397   2.332  1.00106.28           N  
ATOM   1167  CA  PRO A 161       6.855   9.774   2.590  1.00107.17           C  
ATOM   1168  C   PRO A 161       6.769   8.272   2.896  1.00108.33           C  
ATOM   1169  O   PRO A 161       7.668   7.520   2.523  1.00106.95           O  
ATOM   1170  CB  PRO A 161       7.384  10.539   3.812  1.00102.70           C  
ATOM   1171  CG  PRO A 161       6.499  11.746   3.949  1.00107.99           C  
ATOM   1172  CD  PRO A 161       5.172  11.349   3.387  1.00104.97           C  
ATOM   1173  N   ILE A 162       5.694   7.834   3.543  1.00110.23           N  
ATOM   1174  CA  ILE A 162       5.584   6.432   3.943  1.00113.48           C  
ATOM   1175  C   ILE A 162       5.321   5.554   2.734  1.00113.07           C  
ATOM   1176  O   ILE A 162       6.044   4.591   2.487  1.00116.05           O  
ATOM   1177  CB  ILE A 162       4.499   6.209   5.021  1.00114.03           C  
ATOM   1178  CG1 ILE A 162       5.091   6.426   6.417  1.00106.38           C  
ATOM   1179  CG2 ILE A 162       3.924   4.796   4.923  1.00110.10           C  
ATOM   1180  CD1 ILE A 162       5.784   7.764   6.605  1.00105.38           C  
ATOM   1181  N   VAL A 163       4.274   5.901   1.995  1.00112.05           N  
ATOM   1182  CA  VAL A 163       3.971   5.318   0.692  1.00113.10           C  
ATOM   1183  C   VAL A 163       5.169   5.325  -0.264  1.00112.46           C  
ATOM   1184  O   VAL A 163       5.412   4.351  -0.967  1.00109.65           O  
ATOM   1185  CB  VAL A 163       2.807   6.078   0.037  1.00114.67           C  
ATOM   1186  CG1 VAL A 163       2.976   6.138  -1.492  1.00101.62           C  
ATOM   1187  CG2 VAL A 163       1.468   5.470   0.473  1.00107.44           C  
ATOM   1188  N   GLY A 164       5.913   6.428  -0.278  1.00112.77           N  
ATOM   1189  CA  GLY A 164       7.116   6.546  -1.085  1.00113.56           C  
ATOM   1190  C   GLY A 164       8.216   5.557  -0.729  1.00116.49           C  
ATOM   1191  O   GLY A 164       8.705   4.820  -1.583  1.00120.00           O  
ATOM   1192  N   ILE A 165       8.638   5.560   0.527  1.00115.52           N  
ATOM   1193  CA  ILE A 165       9.644   4.611   0.976  1.00119.02           C  
ATOM   1194  C   ILE A 165       9.208   3.177   0.691  1.00120.57           C  
ATOM   1195  O   ILE A 165      10.015   2.348   0.284  1.00123.10           O  
ATOM   1196  CB  ILE A 165       9.943   4.778   2.473  1.00123.29           C  
ATOM   1197  CG1 ILE A 165      10.782   6.040   2.696  1.00125.35           C  
ATOM   1198  CG2 ILE A 165      10.635   3.531   3.026  1.00119.21           C  
ATOM   1199  CD1 ILE A 165      11.435   6.125   4.055  1.00124.05           C  
ATOM   1200  N   ALA A 166       7.926   2.891   0.881  1.00119.26           N  
ATOM   1201  CA  ALA A 166       7.408   1.563   0.578  1.00117.07           C  
ATOM   1202  C   ALA A 166       7.596   1.244  -0.909  1.00125.73           C  
ATOM   1203  O   ALA A 166       8.298   0.297  -1.273  1.00127.35           O  
ATOM   1204  CB  ALA A 166       5.935   1.452   0.978  1.00104.97           C  
ATOM   1205  N   VAL A 167       6.977   2.053  -1.764  1.00124.07           N  
ATOM   1206  CA  VAL A 167       7.014   1.838  -3.208  1.00123.16           C  
ATOM   1207  C   VAL A 167       8.429   1.730  -3.793  1.00126.69           C  
ATOM   1208  O   VAL A 167       8.653   0.967  -4.728  1.00131.70           O  
ATOM   1209  CB  VAL A 167       6.193   2.921  -3.955  1.00121.91           C  
ATOM   1210  CG1 VAL A 167       6.751   3.185  -5.343  1.00119.35           C  
ATOM   1211  CG2 VAL A 167       4.729   2.515  -4.021  1.00116.19           C  
ATOM   1212  N   PHE A 168       9.387   2.469  -3.245  1.00125.10           N  
ATOM   1213  CA  PHE A 168      10.735   2.454  -3.814  1.00126.97           C  
ATOM   1214  C   PHE A 168      11.721   1.668  -2.953  1.00126.11           C  
ATOM   1215  O   PHE A 168      12.930   1.714  -3.167  1.00129.62           O  
ATOM   1216  CB  PHE A 168      11.241   3.880  -4.089  1.00130.07           C  
ATOM   1217  CG  PHE A 168      10.303   4.710  -4.947  1.00135.28           C  
ATOM   1218  CD1 PHE A 168       9.951   4.292  -6.228  1.00133.64           C  
ATOM   1219  CD2 PHE A 168       9.779   5.910  -4.474  1.00129.81           C  
ATOM   1220  CE1 PHE A 168       9.085   5.049  -7.019  1.00129.72           C  
ATOM   1221  CE2 PHE A 168       8.916   6.669  -5.259  1.00130.55           C  
ATOM   1222  CZ  PHE A 168       8.569   6.235  -6.535  1.00131.17           C  
ATOM   1223  N   GLY A 169      11.192   0.941  -1.979  1.00130.20           N  
ATOM   1224  CA  GLY A 169      12.011   0.127  -1.101  1.00134.52           C  
ATOM   1225  C   GLY A 169      11.894  -1.306  -1.553  1.00136.83           C  
ATOM   1226  O   GLY A 169      12.623  -2.190  -1.116  1.00134.67           O  
ATOM   1227  N   TRP A 170      10.961  -1.523  -2.469  1.00142.17           N  
ATOM   1228  CA  TRP A 170      10.791  -2.822  -3.095  1.00146.93           C  
ATOM   1229  C   TRP A 170      11.997  -3.127  -3.983  1.00143.98           C  
ATOM   1230  O   TRP A 170      12.476  -4.261  -4.031  1.00144.92           O  
ATOM   1231  CB  TRP A 170       9.495  -2.845  -3.905  1.00145.64           C  
ATOM   1232  CG  TRP A 170       9.177  -4.172  -4.476  1.00146.99           C  
ATOM   1233  CD1 TRP A 170       8.607  -5.229  -3.831  1.00143.77           C  
ATOM   1234  CD2 TRP A 170       9.413  -4.596  -5.818  1.00152.86           C  
ATOM   1235  NE1 TRP A 170       8.473  -6.290  -4.691  1.00146.65           N  
ATOM   1236  CE2 TRP A 170       8.962  -5.928  -5.919  1.00155.11           C  
ATOM   1237  CE3 TRP A 170       9.966  -3.981  -6.945  1.00150.12           C  
ATOM   1238  CZ2 TRP A 170       9.043  -6.655  -7.106  1.00155.91           C  
ATOM   1239  CZ3 TRP A 170      10.047  -4.701  -8.121  1.00153.60           C  
ATOM   1240  CH2 TRP A 170       9.586  -6.026  -8.194  1.00157.67           C  
ATOM   1241  N   PHE A 171      12.491  -2.104  -4.673  1.00136.83           N  
ATOM   1242  CA  PHE A 171      13.679  -2.252  -5.500  1.00137.77           C  
ATOM   1243  C   PHE A 171      14.893  -2.631  -4.660  1.00139.51           C  
ATOM   1244  O   PHE A 171      15.734  -3.423  -5.094  1.00138.77           O  
ATOM   1245  CB  PHE A 171      13.959  -0.966  -6.278  1.00138.52           C  
ATOM   1246  CG  PHE A 171      12.805  -0.509  -7.123  1.00145.73           C  
ATOM   1247  CD1 PHE A 171      11.963  -1.432  -7.729  1.00149.50           C  
ATOM   1248  CD2 PHE A 171      12.566   0.842  -7.326  1.00143.31           C  
ATOM   1249  CE1 PHE A 171      10.897  -1.017  -8.511  1.00143.32           C  
ATOM   1250  CE2 PHE A 171      11.501   1.264  -8.110  1.00143.13           C  
ATOM   1251  CZ  PHE A 171      10.665   0.331  -8.702  1.00140.37           C  
ATOM   1252  N   TRP A 172      14.976  -2.064  -3.458  1.00137.67           N  
ATOM   1253  CA  TRP A 172      16.097  -2.319  -2.556  1.00132.02           C  
ATOM   1254  C   TRP A 172      15.809  -3.436  -1.565  1.00135.35           C  
ATOM   1255  O   TRP A 172      16.626  -3.723  -0.695  1.00133.13           O  
ATOM   1256  CB  TRP A 172      16.428  -1.076  -1.754  1.00128.51           C  
ATOM   1257  CG  TRP A 172      16.674   0.140  -2.553  1.00130.48           C  
ATOM   1258  CD1 TRP A 172      15.738   0.970  -3.101  1.00130.45           C  
ATOM   1259  CD2 TRP A 172      17.948   0.705  -2.864  1.00130.99           C  
ATOM   1260  NE1 TRP A 172      16.355   2.013  -3.749  1.00130.55           N  
ATOM   1261  CE2 TRP A 172      17.714   1.872  -3.620  1.00134.43           C  
ATOM   1262  CE3 TRP A 172      19.268   0.334  -2.581  1.00128.98           C  
ATOM   1263  CZ2 TRP A 172      18.752   2.669  -4.102  1.00134.75           C  
ATOM   1264  CZ3 TRP A 172      20.294   1.124  -3.052  1.00128.83           C  
ATOM   1265  CH2 TRP A 172      20.032   2.280  -3.808  1.00136.45           C  
ATOM   1266  N   PHE A 173      14.638  -4.047  -1.683  1.00138.79           N  
ATOM   1267  CA  PHE A 173      14.239  -5.109  -0.779  1.00139.73           C  
ATOM   1268  C   PHE A 173      15.101  -6.353  -1.012  1.00146.57           C  
ATOM   1269  O   PHE A 173      15.323  -6.752  -2.159  1.00148.05           O  
ATOM   1270  CB  PHE A 173      12.763  -5.438  -0.988  1.00141.83           C  
ATOM   1271  CG  PHE A 173      12.132  -6.153   0.170  1.00146.61           C  
ATOM   1272  CD1 PHE A 173      12.911  -6.870   1.068  1.00144.01           C  
ATOM   1273  CD2 PHE A 173      10.761  -6.125   0.351  1.00145.86           C  
ATOM   1274  CE1 PHE A 173      12.345  -7.534   2.130  1.00138.17           C  
ATOM   1275  CE2 PHE A 173      10.183  -6.793   1.410  1.00148.23           C  
ATOM   1276  CZ  PHE A 173      10.979  -7.498   2.304  1.00143.92           C  
ATOM   1277  N   ARG A 174      15.578  -6.963   0.077  1.00149.07           N  
ATOM   1278  CA  ARG A 174      16.451  -8.139   0.000  1.00146.51           C  
ATOM   1279  C   ARG A 174      16.262  -9.164   1.129  1.00147.04           C  
ATOM   1280  O   ARG A 174      15.151  -9.635   1.388  1.00142.61           O  
ATOM   1281  CB  ARG A 174      17.915  -7.703  -0.019  1.00145.90           C  
ATOM   1282  CG  ARG A 174      18.457  -7.314  -1.377  1.00140.75           C  
ATOM   1283  CD  ARG A 174      19.857  -6.750  -1.237  1.00138.88           C  
ATOM   1284  NE  ARG A 174      19.840  -5.345  -0.829  1.00148.33           N  
ATOM   1285  CZ  ARG A 174      19.749  -4.914   0.429  1.00148.10           C  
ATOM   1286  NH1 ARG A 174      19.668  -5.778   1.436  1.00149.52           N  
ATOM   1287  NH2 ARG A 174      19.745  -3.609   0.683  1.00142.00           N  
ATOM   1288  N   GLY A 175      17.376  -9.509   1.775  1.00151.01           N  
ATOM   1289  CA  GLY A 175      17.405 -10.486   2.852  1.00149.79           C  
ATOM   1290  C   GLY A 175      17.281  -9.820   4.209  1.00158.20           C  
ATOM   1291  O   GLY A 175      17.795  -8.717   4.433  1.00153.95           O  
ATOM   1292  N   GLU A 176      16.598 -10.502   5.121  1.00158.46           N  
ATOM   1293  CA  GLU A 176      16.224  -9.907   6.397  1.00152.78           C  
ATOM   1294  C   GLU A 176      16.911 -10.525   7.601  1.00156.32           C  
ATOM   1295  O   GLU A 176      16.638 -11.669   7.979  1.00150.04           O  
ATOM   1296  CB  GLU A 176      14.722 -10.011   6.603  1.00146.31           C  
ATOM   1297  CG  GLU A 176      13.916  -9.094   5.739  1.00137.12           C  
ATOM   1298  CD  GLU A 176      12.471  -9.092   6.155  1.00139.71           C  
ATOM   1299  OE1 GLU A 176      12.104  -9.920   7.016  1.00134.61           O  
ATOM   1300  OE2 GLU A 176      11.701  -8.266   5.631  1.00144.78           O  
ATOM   1301  N   THR A 177      17.792  -9.743   8.209  1.00159.06           N  
ATOM   1302  CA  THR A 177      18.368 -10.095   9.493  1.00159.06           C  
ATOM   1303  C   THR A 177      17.334  -9.837  10.597  1.00163.24           C  
ATOM   1304  O   THR A 177      16.932  -8.694  10.851  1.00154.94           O  
ATOM   1305  CB  THR A 177      19.673  -9.326   9.737  1.00159.11           C  
ATOM   1306  OG1 THR A 177      19.561  -8.005   9.186  1.00149.49           O  
ATOM   1307  CG2 THR A 177      20.827 -10.050   9.060  1.00153.97           C  
ATOM   1308  N   TYR A 178      16.909 -10.922  11.239  1.00162.96           N  
ATOM   1309  CA  TYR A 178      15.736 -10.931  12.110  1.00156.58           C  
ATOM   1310  C   TYR A 178      16.158 -11.301  13.535  1.00151.57           C  
ATOM   1311  O   TYR A 178      15.331 -11.402  14.446  1.00142.63           O  
ATOM   1312  CB  TYR A 178      14.748 -11.963  11.565  1.00148.22           C  
ATOM   1313  CG  TYR A 178      13.276 -11.684  11.774  1.00137.16           C  
ATOM   1314  CD1 TYR A 178      12.679 -11.861  13.021  1.00139.26           C  
ATOM   1315  CD2 TYR A 178      12.470 -11.303  10.707  1.00126.31           C  
ATOM   1316  CE1 TYR A 178      11.321 -11.633  13.206  1.00132.43           C  
ATOM   1317  CE2 TYR A 178      11.117 -11.076  10.876  1.00124.83           C  
ATOM   1318  CZ  TYR A 178      10.545 -11.242  12.128  1.00132.43           C  
ATOM   1319  OH  TYR A 178       9.196 -11.016  12.302  1.00123.48           O  
ATOM   1320  N   MET A 179      17.458 -11.515  13.708  1.00157.11           N  
ATOM   1321  CA  MET A 179      18.031 -11.811  15.016  1.00158.91           C  
ATOM   1322  C   MET A 179      19.030 -10.719  15.397  1.00156.35           C  
ATOM   1323  O   MET A 179      20.000 -10.469  14.673  1.00154.47           O  
ATOM   1324  CB  MET A 179      18.701 -13.183  15.008  1.00157.24           C  
ATOM   1325  N   ALA A 180      18.778 -10.068  16.530  1.00150.78           N  
ATOM   1326  CA  ALA A 180      19.595  -8.945  16.984  1.00150.11           C  
ATOM   1327  C   ALA A 180      19.015  -8.333  18.261  1.00146.85           C  
ATOM   1328  O   ALA A 180      19.749  -7.866  19.137  1.00142.14           O  
ATOM   1329  CB  ALA A 180      19.711  -7.886  15.881  1.00135.11           C  
ATOM   1330  N   ALA A 192      16.806  -0.455  25.809  1.00132.10           N  
ATOM   1331  CA  ALA A 192      16.792  -0.540  24.345  1.00138.05           C  
ATOM   1332  C   ALA A 192      15.514  -1.206  23.818  1.00133.97           C  
ATOM   1333  O   ALA A 192      14.654  -0.534  23.237  1.00123.77           O  
ATOM   1334  CB  ALA A 192      18.034  -1.261  23.832  1.00135.45           C  
ATOM   1335  N   ILE A 193      15.391  -2.520  24.016  1.00136.04           N  
ATOM   1336  CA  ILE A 193      14.115  -3.198  23.785  1.00132.63           C  
ATOM   1337  C   ILE A 193      13.052  -2.516  24.647  1.00130.97           C  
ATOM   1338  O   ILE A 193      11.909  -2.338  24.221  1.00129.37           O  
ATOM   1339  CB  ILE A 193      14.207  -4.696  24.105  1.00118.62           C  
ATOM   1340  N   GLN A 194      13.446  -2.104  25.850  1.00126.60           N  
ATOM   1341  CA  GLN A 194      12.579  -1.307  26.712  1.00129.01           C  
ATOM   1342  C   GLN A 194      11.918  -0.134  25.974  1.00126.93           C  
ATOM   1343  O   GLN A 194      10.706  -0.138  25.731  1.00120.61           O  
ATOM   1344  CB  GLN A 194      13.376  -0.768  27.900  1.00138.80           C  
ATOM   1345  CG  GLN A 194      12.707   0.400  28.620  1.00139.15           C  
ATOM   1346  CD  GLN A 194      13.714   1.450  29.082  1.00149.17           C  
ATOM   1347  OE1 GLN A 194      14.877   1.136  29.356  1.00150.53           O  
ATOM   1348  NE2 GLN A 194      13.269   2.705  29.163  1.00143.32           N  
ATOM   1349  N   SER A 195      12.714   0.874  25.617  1.00128.85           N  
ATOM   1350  CA  SER A 195      12.162   2.098  25.030  1.00121.58           C  
ATOM   1351  C   SER A 195      11.556   1.879  23.644  1.00113.52           C  
ATOM   1352  O   SER A 195      10.677   2.637  23.223  1.00111.20           O  
ATOM   1353  CB  SER A 195      13.192   3.230  25.000  1.00112.35           C  
ATOM   1354  OG  SER A 195      14.018   3.130  23.862  1.00117.11           O  
ATOM   1355  N   THR A 196      11.985   0.839  22.936  1.00110.08           N  
ATOM   1356  CA  THR A 196      11.294   0.547  21.690  1.00111.41           C  
ATOM   1357  C   THR A 196       9.893   0.101  22.035  1.00103.06           C  
ATOM   1358  O   THR A 196       8.956   0.389  21.308  1.00102.77           O  
ATOM   1359  CB  THR A 196      11.972  -0.529  20.814  1.00119.61           C  
ATOM   1360  OG1 THR A 196      11.809  -1.824  21.411  1.00126.66           O  
ATOM   1361  CG2 THR A 196      13.449  -0.212  20.609  1.00120.88           C  
ATOM   1362  N   LEU A 197       9.755  -0.601  23.152  1.00104.92           N  
ATOM   1363  CA  LEU A 197       8.452  -1.106  23.559  1.00102.06           C  
ATOM   1364  C   LEU A 197       7.548   0.062  23.923  1.00 99.62           C  
ATOM   1365  O   LEU A 197       6.343   0.046  23.656  1.00 93.29           O  
ATOM   1366  CB  LEU A 197       8.599  -2.087  24.717  1.00 97.98           C  
ATOM   1367  CG  LEU A 197       7.376  -2.931  25.070  1.00 96.57           C  
ATOM   1368  CD1 LEU A 197       6.563  -3.327  23.835  1.00 88.95           C  
ATOM   1369  CD2 LEU A 197       7.819  -4.152  25.870  1.00 96.34           C  
ATOM   1370  N   ASN A 198       8.152   1.092  24.504  1.00102.65           N  
ATOM   1371  CA  ASN A 198       7.446   2.337  24.749  1.00 95.83           C  
ATOM   1372  C   ASN A 198       6.897   2.893  23.447  1.00 95.53           C  
ATOM   1373  O   ASN A 198       5.692   3.104  23.324  1.00 97.08           O  
ATOM   1374  CB  ASN A 198       8.355   3.361  25.430  1.00101.88           C  
ATOM   1375  CG  ASN A 198       8.752   2.946  26.846  1.00116.90           C  
ATOM   1376  OD1 ASN A 198       8.866   3.786  27.743  1.00123.98           O  
ATOM   1377  ND2 ASN A 198       8.960   1.648  27.051  1.00113.42           N  
ATOM   1378  N   VAL A 199       7.771   3.116  22.468  1.00 93.82           N  
ATOM   1379  CA  VAL A 199       7.324   3.642  21.180  1.00 88.14           C  
ATOM   1380  C   VAL A 199       6.269   2.762  20.510  1.00 90.62           C  
ATOM   1381  O   VAL A 199       5.295   3.277  19.978  1.00 90.94           O  
ATOM   1382  CB  VAL A 199       8.484   3.846  20.197  1.00 90.42           C  
ATOM   1383  CG1 VAL A 199       8.005   4.583  18.966  1.00 87.86           C  
ATOM   1384  CG2 VAL A 199       9.597   4.609  20.853  1.00 94.07           C  
ATOM   1385  N   THR A 200       6.457   1.446  20.513  1.00 86.75           N  
ATOM   1386  CA  THR A 200       5.498   0.589  19.823  1.00 91.14           C  
ATOM   1387  C   THR A 200       4.103   0.593  20.462  1.00 89.15           C  
ATOM   1388  O   THR A 200       3.094   0.575  19.758  1.00 90.71           O  
ATOM   1389  CB  THR A 200       6.032  -0.866  19.488  1.00 93.59           C  
ATOM   1390  OG1 THR A 200       5.015  -1.845  19.750  1.00 89.17           O  
ATOM   1391  CG2 THR A 200       7.263  -1.216  20.266  1.00 89.70           C  
ATOM   1392  N   LEU A 201       4.041   0.637  21.787  1.00 90.67           N  
ATOM   1393  CA  LEU A 201       2.751   0.715  22.465  1.00 89.44           C  
ATOM   1394  C   LEU A 201       2.044   2.023  22.115  1.00 85.56           C  
ATOM   1395  O   LEU A 201       0.864   2.032  21.772  1.00 83.22           O  
ATOM   1396  CB  LEU A 201       2.935   0.583  23.980  1.00 87.17           C  
ATOM   1397  CG  LEU A 201       3.371  -0.799  24.485  1.00 90.70           C  
ATOM   1398  CD1 LEU A 201       3.742  -0.776  25.970  1.00 85.49           C  
ATOM   1399  CD2 LEU A 201       2.289  -1.846  24.207  1.00 87.76           C  
ATOM   1400  N   TRP A 202       2.796   3.117  22.199  1.00 84.81           N  
ATOM   1401  CA  TRP A 202       2.330   4.461  21.878  1.00 82.90           C  
ATOM   1402  C   TRP A 202       1.770   4.535  20.469  1.00 88.75           C  
ATOM   1403  O   TRP A 202       0.669   5.027  20.241  1.00 94.39           O  
ATOM   1404  CB  TRP A 202       3.509   5.420  22.019  1.00 81.93           C  
ATOM   1405  CG  TRP A 202       3.341   6.770  21.397  1.00 84.27           C  
ATOM   1406  CD1 TRP A 202       3.792   7.169  20.170  1.00 85.90           C  
ATOM   1407  CD2 TRP A 202       2.726   7.919  21.987  1.00 85.23           C  
ATOM   1408  NE1 TRP A 202       3.477   8.487  19.949  1.00 81.65           N  
ATOM   1409  CE2 TRP A 202       2.821   8.973  21.049  1.00 88.37           C  
ATOM   1410  CE3 TRP A 202       2.096   8.162  23.213  1.00 85.14           C  
ATOM   1411  CZ2 TRP A 202       2.313  10.251  21.304  1.00 88.45           C  
ATOM   1412  CZ3 TRP A 202       1.582   9.433  23.462  1.00 81.20           C  
ATOM   1413  CH2 TRP A 202       1.700  10.459  22.515  1.00 84.77           C  
ATOM   1414  N   SER A 203       2.543   4.021  19.525  1.00 89.99           N  
ATOM   1415  CA  SER A 203       2.212   4.079  18.111  1.00 88.11           C  
ATOM   1416  C   SER A 203       0.873   3.463  17.711  1.00 85.51           C  
ATOM   1417  O   SER A 203       0.436   3.633  16.583  1.00 91.30           O  
ATOM   1418  CB  SER A 203       3.332   3.430  17.299  1.00 92.68           C  
ATOM   1419  OG  SER A 203       4.510   4.217  17.336  1.00 92.43           O  
ATOM   1420  N   PHE A 204       0.212   2.746  18.601  1.00 82.22           N  
ATOM   1421  CA  PHE A 204      -1.060   2.156  18.207  1.00 89.43           C  
ATOM   1422  C   PHE A 204      -2.238   2.634  19.028  1.00 93.96           C  
ATOM   1423  O   PHE A 204      -3.322   2.046  18.978  1.00 97.09           O  
ATOM   1424  CB  PHE A 204      -0.994   0.629  18.176  1.00 93.84           C  
ATOM   1425  CG  PHE A 204      -0.507   0.091  16.874  1.00 97.73           C  
ATOM   1426  CD1 PHE A 204      -1.384  -0.038  15.797  1.00 97.21           C  
ATOM   1427  CD2 PHE A 204       0.834  -0.243  16.703  1.00 97.29           C  
ATOM   1428  CE1 PHE A 204      -0.938  -0.500  14.564  1.00 97.59           C  
ATOM   1429  CE2 PHE A 204       1.291  -0.711  15.479  1.00103.95           C  
ATOM   1430  CZ  PHE A 204       0.403  -0.839  14.403  1.00101.80           C  
ATOM   1431  N   ILE A 205      -2.020   3.701  19.785  1.00 86.08           N  
ATOM   1432  CA  ILE A 205      -3.113   4.356  20.471  1.00 84.26           C  
ATOM   1433  C   ILE A 205      -3.836   5.191  19.425  1.00 87.41           C  
ATOM   1434  O   ILE A 205      -3.194   5.784  18.553  1.00 88.46           O  
ATOM   1435  CB  ILE A 205      -2.608   5.245  21.619  1.00 80.01           C  
ATOM   1436  CG1 ILE A 205      -2.667   4.494  22.945  1.00 81.04           C  
ATOM   1437  CG2 ILE A 205      -3.462   6.468  21.743  1.00 90.51           C  
ATOM   1438  CD1 ILE A 205      -1.395   3.840  23.325  1.00 82.44           C  
ATOM   1439  N   GLY A 206      -5.164   5.225  19.492  1.00 85.28           N  
ATOM   1440  CA  GLY A 206      -5.952   5.955  18.510  1.00 89.68           C  
ATOM   1441  C   GLY A 206      -7.085   5.121  17.938  1.00 89.39           C  
ATOM   1442  O   GLY A 206      -8.028   5.637  17.346  1.00 85.92           O  
ATOM   1443  N   VAL A 207      -6.975   3.814  18.127  1.00 94.49           N  
ATOM   1444  CA  VAL A 207      -8.023   2.866  17.783  1.00 92.33           C  
ATOM   1445  C   VAL A 207      -9.414   3.357  18.195  1.00 91.09           C  
ATOM   1446  O   VAL A 207     -10.360   3.261  17.414  1.00 93.52           O  
ATOM   1447  CB  VAL A 207      -7.735   1.502  18.454  1.00 96.21           C  
ATOM   1448  CG1 VAL A 207      -8.970   0.619  18.452  1.00 95.14           C  
ATOM   1449  CG2 VAL A 207      -6.557   0.817  17.776  1.00 88.00           C  
ATOM   1450  N   GLU A 208      -9.523   3.895  19.411  1.00 92.41           N  
ATOM   1451  CA  GLU A 208     -10.809   4.292  20.015  1.00 88.41           C  
ATOM   1452  C   GLU A 208     -11.414   5.606  19.553  1.00 86.84           C  
ATOM   1453  O   GLU A 208     -12.528   5.940  19.967  1.00 87.03           O  
ATOM   1454  CB  GLU A 208     -10.689   4.376  21.534  1.00 88.31           C  
ATOM   1455  CG  GLU A 208      -9.264   4.379  22.097  1.00 91.77           C  
ATOM   1456  CD  GLU A 208      -8.320   5.401  21.479  1.00 89.48           C  
ATOM   1457  OE1 GLU A 208      -8.547   6.614  21.650  1.00 90.26           O  
ATOM   1458  OE2 GLU A 208      -7.318   4.980  20.859  1.00 89.17           O  
ATOM   1459  N   SER A 209     -10.686   6.334  18.712  1.00 82.48           N  
ATOM   1460  CA  SER A 209     -10.996   7.727  18.429  1.00 81.75           C  
ATOM   1461  C   SER A 209     -12.381   7.988  17.855  1.00 86.49           C  
ATOM   1462  O   SER A 209     -13.135   8.764  18.424  1.00 90.78           O  
ATOM   1463  CB  SER A 209      -9.920   8.355  17.544  1.00 88.92           C  
ATOM   1464  OG  SER A 209      -9.610   7.527  16.447  1.00 89.60           O  
ATOM   1465  N   ALA A 210     -12.709   7.363  16.731  1.00 91.95           N  
ATOM   1466  CA  ALA A 210     -14.013   7.572  16.110  1.00 89.77           C  
ATOM   1467  C   ALA A 210     -15.135   7.286  17.094  1.00 92.51           C  
ATOM   1468  O   ALA A 210     -16.091   8.056  17.197  1.00 95.89           O  
ATOM   1469  CB  ALA A 210     -14.163   6.704  14.889  1.00 88.90           C  
ATOM   1470  N   SER A 211     -15.015   6.166  17.798  1.00 93.02           N  
ATOM   1471  CA  SER A 211     -15.992   5.770  18.811  1.00 99.62           C  
ATOM   1472  C   SER A 211     -16.239   6.844  19.883  1.00102.04           C  
ATOM   1473  O   SER A 211     -17.380   7.045  20.340  1.00 97.01           O  
ATOM   1474  CB  SER A 211     -15.556   4.474  19.488  1.00 91.07           C  
ATOM   1475  OG  SER A 211     -16.303   4.292  20.673  1.00 95.06           O  
ATOM   1476  N   VAL A 212     -15.159   7.510  20.290  1.00 95.41           N  
ATOM   1477  CA  VAL A 212     -15.249   8.607  21.238  1.00 93.83           C  
ATOM   1478  C   VAL A 212     -15.857   9.839  20.571  1.00 94.25           C  
ATOM   1479  O   VAL A 212     -16.675  10.546  21.162  1.00 97.85           O  
ATOM   1480  CB  VAL A 212     -13.867   8.933  21.843  1.00 92.49           C  
ATOM   1481  CG1 VAL A 212     -13.876  10.299  22.562  1.00 87.84           C  
ATOM   1482  CG2 VAL A 212     -13.426   7.806  22.768  1.00 82.55           C  
ATOM   1483  N   ALA A 213     -15.473  10.081  19.326  1.00 96.01           N  
ATOM   1484  CA  ALA A 213     -15.962  11.247  18.599  1.00 99.54           C  
ATOM   1485  C   ALA A 213     -17.279  10.963  17.876  1.00101.91           C  
ATOM   1486  O   ALA A 213     -17.617  11.640  16.916  1.00105.02           O  
ATOM   1487  CB  ALA A 213     -14.903  11.737  17.613  1.00 92.54           C  
ATOM   1488  N   ALA A 214     -18.021   9.961  18.339  1.00104.09           N  
ATOM   1489  CA  ALA A 214     -19.275   9.576  17.692  1.00101.13           C  
ATOM   1490  C   ALA A 214     -20.348  10.672  17.719  1.00110.49           C  
ATOM   1491  O   ALA A 214     -21.100  10.829  16.749  1.00114.54           O  
ATOM   1492  CB  ALA A 214     -19.813   8.284  18.287  1.00100.21           C  
ATOM   1493  N   GLY A 215     -20.419  11.430  18.815  1.00106.46           N  
ATOM   1494  CA  GLY A 215     -21.402  12.500  18.937  1.00107.30           C  
ATOM   1495  C   GLY A 215     -21.334  13.575  17.850  1.00112.43           C  
ATOM   1496  O   GLY A 215     -22.240  14.399  17.712  1.00112.71           O  
ATOM   1497  N   VAL A 216     -20.262  13.549  17.063  1.00107.77           N  
ATOM   1498  CA  VAL A 216     -19.922  14.634  16.154  1.00101.43           C  
ATOM   1499  C   VAL A 216     -19.712  14.072  14.741  1.00110.96           C  
ATOM   1500  O   VAL A 216     -19.196  14.749  13.840  1.00106.30           O  
ATOM   1501  CB  VAL A 216     -18.652  15.373  16.658  1.00 94.87           C  
ATOM   1502  CG1 VAL A 216     -17.394  14.895  15.918  1.00 90.99           C  
ATOM   1503  CG2 VAL A 216     -18.815  16.866  16.531  1.00100.88           C  
ATOM   1504  N   VAL A 217     -20.122  12.820  14.561  1.00111.50           N  
ATOM   1505  CA  VAL A 217     -20.069  12.165  13.261  1.00109.59           C  
ATOM   1506  C   VAL A 217     -21.487  11.866  12.792  1.00114.13           C  
ATOM   1507  O   VAL A 217     -22.259  11.232  13.519  1.00115.31           O  
ATOM   1508  CB  VAL A 217     -19.291  10.851  13.335  1.00108.20           C  
ATOM   1509  CG1 VAL A 217     -19.415  10.095  12.028  1.00109.21           C  
ATOM   1510  CG2 VAL A 217     -17.837  11.120  13.671  1.00105.81           C  
ATOM   1511  N   LYS A 218     -21.832  12.328  11.590  1.00112.56           N  
ATOM   1512  CA  LYS A 218     -23.177  12.113  11.062  1.00114.56           C  
ATOM   1513  C   LYS A 218     -23.394  10.643  10.705  1.00117.56           C  
ATOM   1514  O   LYS A 218     -22.560  10.027  10.034  1.00112.19           O  
ATOM   1515  CB  LYS A 218     -23.492  13.045   9.879  1.00113.99           C  
ATOM   1516  CG  LYS A 218     -22.534  12.956   8.699  1.00118.07           C  
ATOM   1517  CD  LYS A 218     -22.790  14.060   7.653  1.00118.62           C  
ATOM   1518  CE  LYS A 218     -22.683  15.462   8.271  1.00128.55           C  
ATOM   1519  NZ  LYS A 218     -22.395  16.554   7.283  1.00122.58           N  
ATOM   1520  N   ASN A 219     -24.519  10.100  11.174  1.00119.01           N  
ATOM   1521  CA  ASN A 219     -24.821   8.667  11.104  1.00118.85           C  
ATOM   1522  C   ASN A 219     -23.750   7.808  11.789  1.00118.97           C  
ATOM   1523  O   ASN A 219     -22.941   7.142  11.130  1.00116.39           O  
ATOM   1524  CB  ASN A 219     -25.073   8.210   9.665  1.00121.53           C  
ATOM   1525  CG  ASN A 219     -25.717   6.830   9.593  1.00132.03           C  
ATOM   1526  OD1 ASN A 219     -25.800   6.229   8.521  1.00134.85           O  
ATOM   1527  ND2 ASN A 219     -26.174   6.321  10.741  1.00127.09           N  
ATOM   1528  N   PRO A 220     -23.738   7.844  13.126  1.00116.47           N  
ATOM   1529  CA  PRO A 220     -22.754   7.128  13.936  1.00112.15           C  
ATOM   1530  C   PRO A 220     -22.783   5.618  13.709  1.00109.97           C  
ATOM   1531  O   PRO A 220     -21.732   5.051  13.440  1.00108.06           O  
ATOM   1532  CB  PRO A 220     -23.181   7.467  15.367  1.00114.50           C  
ATOM   1533  CG  PRO A 220     -23.877   8.785  15.244  1.00111.95           C  
ATOM   1534  CD  PRO A 220     -24.615   8.695  13.949  1.00117.28           C  
ATOM   1535  N   LYS A 221     -23.963   5.006  13.783  1.00114.43           N  
ATOM   1536  CA  LYS A 221     -24.124   3.547  13.754  1.00107.60           C  
ATOM   1537  C   LYS A 221     -23.527   2.858  12.521  1.00107.36           C  
ATOM   1538  O   LYS A 221     -23.015   1.745  12.613  1.00108.12           O  
ATOM   1539  CB  LYS A 221     -25.604   3.189  13.903  1.00 94.01           C  
ATOM   1540  CG  LYS A 221     -25.896   1.799  14.432  1.00 96.69           C  
ATOM   1541  CD  LYS A 221     -27.193   1.829  15.249  1.00103.00           C  
ATOM   1542  CE  LYS A 221     -27.757   0.441  15.533  1.00108.49           C  
ATOM   1543  NZ  LYS A 221     -26.728  -0.567  15.920  1.00109.22           N  
ATOM   1544  N   ARG A 222     -23.596   3.507  11.366  1.00104.33           N  
ATOM   1545  CA  ARG A 222     -22.987   2.938  10.175  1.00112.11           C  
ATOM   1546  C   ARG A 222     -21.565   3.453  10.039  1.00110.18           C  
ATOM   1547  O   ARG A 222     -20.629   2.691   9.798  1.00103.77           O  
ATOM   1548  CB  ARG A 222     -23.775   3.319   8.914  1.00127.34           C  
ATOM   1549  CG  ARG A 222     -25.133   2.638   8.735  1.00138.99           C  
ATOM   1550  CD  ARG A 222     -25.606   2.764   7.277  1.00149.86           C  
ATOM   1551  NE  ARG A 222     -26.969   2.269   7.058  1.00159.98           N  
ATOM   1552  CZ  ARG A 222     -28.002   3.029   6.696  1.00158.38           C  
ATOM   1553  NH1 ARG A 222     -27.841   4.333   6.504  1.00152.28           N  
ATOM   1554  NH2 ARG A 222     -29.202   2.486   6.518  1.00156.56           N  
ATOM   1555  N   ASN A 223     -21.422   4.764  10.199  1.00111.59           N  
ATOM   1556  CA  ASN A 223     -20.186   5.471   9.888  1.00105.84           C  
ATOM   1557  C   ASN A 223     -19.007   5.161  10.792  1.00108.29           C  
ATOM   1558  O   ASN A 223     -17.873   5.021  10.325  1.00102.99           O  
ATOM   1559  CB  ASN A 223     -20.449   6.962   9.937  1.00112.66           C  
ATOM   1560  CG  ASN A 223     -20.928   7.496   8.628  1.00114.91           C  
ATOM   1561  OD1 ASN A 223     -20.193   7.478   7.639  1.00113.56           O  
ATOM   1562  ND2 ASN A 223     -22.163   7.984   8.602  1.00112.72           N  
ATOM   1563  N   VAL A 224     -19.281   5.054  12.090  1.00105.90           N  
ATOM   1564  CA  VAL A 224     -18.232   4.861  13.081  1.00 99.47           C  
ATOM   1565  C   VAL A 224     -17.571   3.482  13.015  1.00102.13           C  
ATOM   1566  O   VAL A 224     -16.347   3.405  12.946  1.00102.31           O  
ATOM   1567  CB  VAL A 224     -18.721   5.186  14.509  1.00100.25           C  
ATOM   1568  CG1 VAL A 224     -17.708   4.719  15.544  1.00 98.93           C  
ATOM   1569  CG2 VAL A 224     -18.967   6.672  14.647  1.00 99.83           C  
ATOM   1570  N   PRO A 225     -18.364   2.390  13.067  1.00 98.58           N  
ATOM   1571  CA  PRO A 225     -17.715   1.083  12.928  1.00 92.48           C  
ATOM   1572  C   PRO A 225     -16.904   0.985  11.649  1.00 96.50           C  
ATOM   1573  O   PRO A 225     -15.807   0.419  11.659  1.00 96.72           O  
ATOM   1574  CB  PRO A 225     -18.891   0.118  12.895  1.00 87.62           C  
ATOM   1575  CG  PRO A 225     -19.901   0.773  13.760  1.00 97.45           C  
ATOM   1576  CD  PRO A 225     -19.770   2.253  13.484  1.00 99.27           C  
ATOM   1577  N   ILE A 226     -17.416   1.539  10.557  1.00 95.93           N  
ATOM   1578  CA  ILE A 226     -16.686   1.439   9.305  1.00 98.69           C  
ATOM   1579  C   ILE A 226     -15.403   2.226   9.440  1.00 97.81           C  
ATOM   1580  O   ILE A 226     -14.336   1.771   9.016  1.00 94.06           O  
ATOM   1581  CB  ILE A 226     -17.489   1.967   8.102  1.00102.11           C  
ATOM   1582  CG1 ILE A 226     -18.815   1.216   7.973  1.00 98.51           C  
ATOM   1583  CG2 ILE A 226     -16.661   1.855   6.810  1.00 93.38           C  
ATOM   1584  CD1 ILE A 226     -19.745   1.803   6.933  1.00 99.97           C  
ATOM   1585  N   ALA A 227     -15.529   3.405  10.045  1.00100.27           N  
ATOM   1586  CA  ALA A 227     -14.440   4.372  10.149  1.00101.75           C  
ATOM   1587  C   ALA A 227     -13.258   3.816  10.930  1.00103.21           C  
ATOM   1588  O   ALA A 227     -12.102   3.959  10.500  1.00 95.51           O  
ATOM   1589  CB  ALA A 227     -14.937   5.649  10.794  1.00100.03           C  
ATOM   1590  N   THR A 228     -13.561   3.171  12.064  1.00100.90           N  
ATOM   1591  CA  THR A 228     -12.531   2.642  12.955  1.00 91.56           C  
ATOM   1592  C   THR A 228     -11.765   1.499  12.295  1.00 96.04           C  
ATOM   1593  O   THR A 228     -10.541   1.456  12.372  1.00 97.78           O  
ATOM   1594  CB  THR A 228     -13.078   2.193  14.339  1.00 95.08           C  
ATOM   1595  OG1 THR A 228     -13.219   0.772  14.374  1.00100.38           O  
ATOM   1596  CG2 THR A 228     -14.405   2.843  14.663  1.00 90.17           C  
ATOM   1597  N   ILE A 229     -12.470   0.596  11.614  1.00 96.86           N  
ATOM   1598  CA  ILE A 229     -11.793  -0.505  10.924  1.00 96.17           C  
ATOM   1599  C   ILE A 229     -11.039  -0.013   9.695  1.00 97.01           C  
ATOM   1600  O   ILE A 229      -9.896  -0.410   9.455  1.00 93.68           O  
ATOM   1601  CB  ILE A 229     -12.756  -1.622  10.530  1.00 96.86           C  
ATOM   1602  CG1 ILE A 229     -13.357  -2.250  11.786  1.00 96.46           C  
ATOM   1603  CG2 ILE A 229     -12.022  -2.680   9.708  1.00 90.03           C  
ATOM   1604  CD1 ILE A 229     -14.647  -2.967  11.532  1.00102.12           C  
ATOM   1605  N   GLY A 230     -11.678   0.867   8.931  1.00 92.17           N  
ATOM   1606  CA  GLY A 230     -11.017   1.522   7.820  1.00 89.24           C  
ATOM   1607  C   GLY A 230      -9.705   2.142   8.261  1.00 97.57           C  
ATOM   1608  O   GLY A 230      -8.646   1.840   7.683  1.00 86.74           O  
ATOM   1609  N   GLY A 231      -9.797   2.998   9.290  1.00 99.00           N  
ATOM   1610  CA  GLY A 231      -8.678   3.732   9.865  1.00 92.62           C  
ATOM   1611  C   GLY A 231      -7.575   2.845  10.419  1.00 97.00           C  
ATOM   1612  O   GLY A 231      -6.386   3.048  10.139  1.00 99.20           O  
ATOM   1613  N   VAL A 232      -7.961   1.843  11.199  1.00 92.39           N  
ATOM   1614  CA  VAL A 232      -6.986   0.922  11.758  1.00 96.61           C  
ATOM   1615  C   VAL A 232      -6.297   0.172  10.640  1.00 96.23           C  
ATOM   1616  O   VAL A 232      -5.095  -0.075  10.692  1.00 91.10           O  
ATOM   1617  CB  VAL A 232      -7.641  -0.096  12.705  1.00 95.83           C  
ATOM   1618  CG1 VAL A 232      -6.656  -1.195  13.076  1.00 88.10           C  
ATOM   1619  CG2 VAL A 232      -8.148   0.610  13.949  1.00100.54           C  
ATOM   1620  N   LEU A 233      -7.084  -0.182   9.630  1.00 99.72           N  
ATOM   1621  CA  LEU A 233      -6.622  -0.991   8.507  1.00100.25           C  
ATOM   1622  C   LEU A 233      -5.556  -0.273   7.703  1.00 97.87           C  
ATOM   1623  O   LEU A 233      -4.494  -0.837   7.415  1.00 90.00           O  
ATOM   1624  CB  LEU A 233      -7.801  -1.316   7.605  1.00 99.76           C  
ATOM   1625  CG  LEU A 233      -7.843  -2.792   7.258  1.00104.03           C  
ATOM   1626  CD1 LEU A 233      -7.011  -3.570   8.283  1.00 97.75           C  
ATOM   1627  CD2 LEU A 233      -9.292  -3.241   7.268  1.00 95.46           C  
ATOM   1628  N   ILE A 234      -5.861   0.976   7.350  1.00 93.93           N  
ATOM   1629  CA  ILE A 234      -4.916   1.858   6.684  1.00 93.11           C  
ATOM   1630  C   ILE A 234      -3.634   1.990   7.493  1.00102.12           C  
ATOM   1631  O   ILE A 234      -2.524   1.838   6.956  1.00 98.26           O  
ATOM   1632  CB  ILE A 234      -5.503   3.262   6.516  1.00 97.87           C  
ATOM   1633  CG1 ILE A 234      -6.859   3.196   5.808  1.00 94.18           C  
ATOM   1634  CG2 ILE A 234      -4.520   4.158   5.776  1.00 95.93           C  
ATOM   1635  CD1 ILE A 234      -7.432   4.551   5.447  1.00 87.83           C  
ATOM   1636  N   ALA A 235      -3.801   2.278   8.785  1.00102.68           N  
ATOM   1637  CA  ALA A 235      -2.676   2.467   9.701  1.00101.00           C  
ATOM   1638  C   ALA A 235      -1.837   1.203   9.884  1.00 95.79           C  
ATOM   1639  O   ALA A 235      -0.604   1.248   9.826  1.00 94.94           O  
ATOM   1640  CB  ALA A 235      -3.168   2.984  11.041  1.00102.86           C  
ATOM   1641  N   ALA A 236      -2.513   0.084  10.112  1.00 89.79           N  
ATOM   1642  CA  ALA A 236      -1.874  -1.228  10.139  1.00 94.04           C  
ATOM   1643  C   ALA A 236      -1.014  -1.465   8.895  1.00100.13           C  
ATOM   1644  O   ALA A 236       0.170  -1.829   8.995  1.00 95.56           O  
ATOM   1645  CB  ALA A 236      -2.926  -2.312  10.257  1.00 92.43           C  
ATOM   1646  N   VAL A 237      -1.625  -1.262   7.726  1.00100.30           N  
ATOM   1647  CA  VAL A 237      -0.938  -1.422   6.442  1.00103.11           C  
ATOM   1648  C   VAL A 237       0.341  -0.584   6.347  1.00101.96           C  
ATOM   1649  O   VAL A 237       1.416  -1.127   6.074  1.00 99.70           O  
ATOM   1650  CB  VAL A 237      -1.884  -1.148   5.234  1.00 99.60           C  
ATOM   1651  CG1 VAL A 237      -1.101  -0.692   4.008  1.00 93.69           C  
ATOM   1652  CG2 VAL A 237      -2.711  -2.390   4.920  1.00 89.23           C  
ATOM   1653  N   CYS A 238       0.223   0.724   6.575  1.00 96.65           N  
ATOM   1654  CA  CYS A 238       1.382   1.608   6.493  1.00102.43           C  
ATOM   1655  C   CYS A 238       2.485   1.233   7.471  1.00103.59           C  
ATOM   1656  O   CYS A 238       3.662   1.269   7.120  1.00106.42           O  
ATOM   1657  CB  CYS A 238       0.988   3.062   6.725  1.00106.11           C  
ATOM   1658  SG  CYS A 238      -0.342   3.634   5.684  1.00117.64           S  
ATOM   1659  N   TYR A 239       2.119   0.888   8.699  1.00100.33           N  
ATOM   1660  CA  TYR A 239       3.141   0.533   9.672  1.00103.17           C  
ATOM   1661  C   TYR A 239       3.934  -0.672   9.180  1.00105.81           C  
ATOM   1662  O   TYR A 239       5.167  -0.648   9.180  1.00102.56           O  
ATOM   1663  CB  TYR A 239       2.540   0.252  11.053  1.00105.74           C  
ATOM   1664  CG  TYR A 239       2.444   1.461  11.959  1.00101.10           C  
ATOM   1665  CD1 TYR A 239       3.581   2.149  12.355  1.00102.58           C  
ATOM   1666  CD2 TYR A 239       1.217   1.896  12.440  1.00100.50           C  
ATOM   1667  CE1 TYR A 239       3.494   3.256  13.193  1.00103.52           C  
ATOM   1668  CE2 TYR A 239       1.117   2.995  13.274  1.00 98.27           C  
ATOM   1669  CZ  TYR A 239       2.257   3.676  13.647  1.00101.70           C  
ATOM   1670  OH  TYR A 239       2.157   4.775  14.476  1.00 97.97           O  
ATOM   1671  N   VAL A 240       3.220  -1.711   8.737  1.00108.10           N  
ATOM   1672  CA  VAL A 240       3.861  -2.960   8.314  1.00107.53           C  
ATOM   1673  C   VAL A 240       4.717  -2.749   7.071  1.00106.25           C  
ATOM   1674  O   VAL A 240       5.850  -3.231   6.982  1.00103.61           O  
ATOM   1675  CB  VAL A 240       2.833  -4.080   8.035  1.00102.50           C  
ATOM   1676  CG1 VAL A 240       3.548  -5.376   7.731  1.00 93.44           C  
ATOM   1677  CG2 VAL A 240       1.907  -4.267   9.225  1.00 99.47           C  
ATOM   1678  N   LEU A 241       4.176  -2.008   6.116  1.00104.01           N  
ATOM   1679  CA  LEU A 241       4.888  -1.776   4.870  1.00106.05           C  
ATOM   1680  C   LEU A 241       6.166  -0.964   5.066  1.00108.85           C  
ATOM   1681  O   LEU A 241       7.239  -1.383   4.632  1.00114.49           O  
ATOM   1682  CB  LEU A 241       3.964  -1.170   3.809  1.00104.19           C  
ATOM   1683  CG  LEU A 241       2.912  -2.217   3.400  1.00110.10           C  
ATOM   1684  CD1 LEU A 241       1.959  -1.727   2.303  1.00 96.94           C  
ATOM   1685  CD2 LEU A 241       3.585  -3.547   3.006  1.00 96.78           C  
ATOM   1686  N   SER A 242       6.067   0.181   5.729  1.00108.04           N  
ATOM   1687  CA  SER A 242       7.250   1.002   5.956  1.00104.86           C  
ATOM   1688  C   SER A 242       8.284   0.250   6.787  1.00107.49           C  
ATOM   1689  O   SER A 242       9.485   0.349   6.534  1.00108.17           O  
ATOM   1690  CB  SER A 242       6.874   2.309   6.641  1.00103.83           C  
ATOM   1691  OG  SER A 242       6.115   2.053   7.808  1.00106.73           O  
ATOM   1692  N   THR A 243       7.818  -0.527   7.763  1.00108.78           N  
ATOM   1693  CA  THR A 243       8.732  -1.253   8.647  1.00111.63           C  
ATOM   1694  C   THR A 243       9.504  -2.344   7.905  1.00111.15           C  
ATOM   1695  O   THR A 243      10.737  -2.388   7.975  1.00109.39           O  
ATOM   1696  CB  THR A 243       8.013  -1.858   9.880  1.00107.26           C  
ATOM   1697  OG1 THR A 243       7.221  -0.847  10.512  1.00105.94           O  
ATOM   1698  CG2 THR A 243       9.027  -2.400  10.879  1.00 99.45           C  
ATOM   1699  N   THR A 244       8.786  -3.220   7.200  1.00109.40           N  
ATOM   1700  CA  THR A 244       9.441  -4.300   6.457  1.00114.04           C  
ATOM   1701  C   THR A 244      10.366  -3.723   5.398  1.00114.88           C  
ATOM   1702  O   THR A 244      11.478  -4.218   5.198  1.00118.76           O  
ATOM   1703  CB  THR A 244       8.440  -5.259   5.774  1.00112.82           C  
ATOM   1704  OG1 THR A 244       7.787  -4.585   4.696  1.00109.00           O  
ATOM   1705  CG2 THR A 244       7.398  -5.763   6.768  1.00114.46           C  
ATOM   1706  N   ALA A 245       9.891  -2.678   4.725  1.00108.25           N  
ATOM   1707  CA  ALA A 245      10.681  -1.957   3.740  1.00101.35           C  
ATOM   1708  C   ALA A 245      12.051  -1.536   4.289  1.00110.32           C  
ATOM   1709  O   ALA A 245      13.083  -1.817   3.678  1.00118.23           O  
ATOM   1710  CB  ALA A 245       9.911  -0.761   3.243  1.00106.36           C  
ATOM   1711  N   ILE A 246      12.064  -0.867   5.439  1.00111.43           N  
ATOM   1712  CA  ILE A 246      13.319  -0.419   6.046  1.00114.57           C  
ATOM   1713  C   ILE A 246      14.219  -1.601   6.420  1.00114.30           C  
ATOM   1714  O   ILE A 246      15.426  -1.582   6.168  1.00118.43           O  
ATOM   1715  CB  ILE A 246      13.075   0.468   7.307  1.00111.43           C  
ATOM   1716  CG1 ILE A 246      12.060   1.564   7.014  1.00107.44           C  
ATOM   1717  CG2 ILE A 246      14.359   1.113   7.788  1.00104.18           C  
ATOM   1718  CD1 ILE A 246      12.150   2.727   7.965  1.00107.96           C  
ATOM   1719  N   MET A 247      13.632  -2.625   7.030  1.00116.66           N  
ATOM   1720  CA  MET A 247      14.407  -3.776   7.487  1.00120.09           C  
ATOM   1721  C   MET A 247      15.076  -4.450   6.308  1.00122.25           C  
ATOM   1722  O   MET A 247      16.168  -5.004   6.432  1.00125.05           O  
ATOM   1723  CB  MET A 247      13.513  -4.791   8.206  1.00124.44           C  
ATOM   1724  CG  MET A 247      12.922  -4.305   9.525  1.00119.14           C  
ATOM   1725  SD  MET A 247      11.581  -5.371  10.088  1.00125.11           S  
ATOM   1726  CE  MET A 247      12.437  -6.929  10.307  1.00121.90           C  
ATOM   1727  N   GLY A 248      14.405  -4.393   5.161  1.00122.43           N  
ATOM   1728  CA  GLY A 248      14.892  -5.022   3.949  1.00128.80           C  
ATOM   1729  C   GLY A 248      15.937  -4.228   3.189  1.00128.54           C  
ATOM   1730  O   GLY A 248      16.790  -4.815   2.521  1.00133.75           O  
ATOM   1731  N   MET A 249      15.885  -2.900   3.290  1.00123.16           N  
ATOM   1732  CA  MET A 249      16.745  -2.060   2.458  1.00125.17           C  
ATOM   1733  C   MET A 249      17.958  -1.419   3.134  1.00130.35           C  
ATOM   1734  O   MET A 249      18.899  -1.018   2.444  1.00135.42           O  
ATOM   1735  CB  MET A 249      15.933  -1.011   1.696  1.00121.29           C  
ATOM   1736  CG  MET A 249      15.257   0.022   2.544  1.00118.32           C  
ATOM   1737  SD  MET A 249      13.927   0.798   1.609  1.00128.48           S  
ATOM   1738  CE  MET A 249      14.858   1.908   0.556  1.00129.64           C  
ATOM   1739  N   ILE A 250      17.951  -1.302   4.459  1.00127.97           N  
ATOM   1740  CA  ILE A 250      19.191  -0.937   5.143  1.00129.36           C  
ATOM   1741  C   ILE A 250      19.822  -2.205   5.711  1.00133.44           C  
ATOM   1742  O   ILE A 250      19.178  -2.965   6.433  1.00130.16           O  
ATOM   1743  CB  ILE A 250      18.968   0.123   6.212  1.00100.64           C  
ATOM   1744  N   PRO A 251      21.075  -2.441   5.341  1.00139.28           N  
ATOM   1745  CA  PRO A 251      21.761  -3.689   5.656  1.00142.32           C  
ATOM   1746  C   PRO A 251      21.908  -3.938   7.156  1.00147.80           C  
ATOM   1747  O   PRO A 251      21.796  -3.017   7.968  1.00145.91           O  
ATOM   1748  CB  PRO A 251      23.124  -3.721   4.976  1.00142.85           C  
ATOM   1749  N   ASN A 252      22.173  -5.193   7.512  1.00150.39           N  
ATOM   1750  CA  ASN A 252      22.355  -5.580   8.910  1.00156.33           C  
ATOM   1751  C   ASN A 252      23.574  -4.902   9.536  1.00158.71           C  
ATOM   1752  O   ASN A 252      23.535  -4.483  10.698  1.00158.50           O  
ATOM   1753  CB  ASN A 252      22.467  -7.092   9.033  1.00154.69           C  
ATOM   1754  N   ALA A 253      24.655  -4.807   8.765  1.00158.98           N  
ATOM   1755  CA  ALA A 253      25.857  -4.107   9.209  1.00157.79           C  
ATOM   1756  C   ALA A 253      25.589  -2.607   9.253  1.00155.58           C  
ATOM   1757  O   ALA A 253      26.280  -1.856   9.941  1.00156.30           O  
ATOM   1758  CB  ALA A 253      27.028  -4.417   8.285  1.00150.55           C  
ATOM   1759  N   ALA A 254      24.571  -2.184   8.511  1.00154.48           N  
ATOM   1760  CA  ALA A 254      24.189  -0.781   8.449  1.00154.56           C  
ATOM   1761  C   ALA A 254      23.405  -0.387   9.689  1.00158.35           C  
ATOM   1762  O   ALA A 254      23.472   0.760  10.136  1.00157.98           O  
ATOM   1763  CB  ALA A 254      23.367  -0.514   7.196  1.00151.22           C  
ATOM   1764  N   LEU A 255      22.656  -1.345  10.230  1.00160.30           N  
ATOM   1765  CA  LEU A 255      21.848  -1.120  11.424  1.00158.33           C  
ATOM   1766  C   LEU A 255      22.588  -0.228  12.409  1.00162.33           C  
ATOM   1767  O   LEU A 255      22.011   0.706  12.971  1.00162.31           O  
ATOM   1768  CB  LEU A 255      21.498  -2.450  12.094  1.00155.97           C  
ATOM   1769  CG  LEU A 255      20.732  -3.481  11.264  1.00153.34           C  
ATOM   1770  CD1 LEU A 255      20.264  -4.623  12.160  1.00146.38           C  
ATOM   1771  CD2 LEU A 255      19.558  -2.834  10.533  1.00144.88           C  
ATOM   1772  N   ARG A 256      23.873  -0.523  12.601  1.00164.43           N  
ATOM   1773  CA  ARG A 256      24.733   0.230  13.515  1.00170.07           C  
ATOM   1774  C   ARG A 256      24.658   1.749  13.311  1.00174.11           C  
ATOM   1775  O   ARG A 256      24.181   2.473  14.190  1.00170.20           O  
ATOM   1776  CB  ARG A 256      26.180  -0.255  13.400  1.00162.36           C  
ATOM   1777  N   VAL A 257      25.134   2.215  12.155  1.00171.67           N  
ATOM   1778  CA  VAL A 257      25.180   3.643  11.825  1.00170.02           C  
ATOM   1779  C   VAL A 257      24.237   4.486  12.680  1.00168.19           C  
ATOM   1780  O   VAL A 257      23.030   4.520  12.439  1.00164.47           O  
ATOM   1781  CB  VAL A 257      24.853   3.899  10.335  1.00168.82           C  
ATOM   1782  CG1 VAL A 257      25.195   5.337   9.959  1.00166.20           C  
ATOM   1783  CG2 VAL A 257      25.607   2.923   9.447  1.00168.56           C  
ATOM   1784  N   SER A 258      24.798   5.161  13.680  1.00170.49           N  
ATOM   1785  CA  SER A 258      24.013   6.007  14.573  1.00172.07           C  
ATOM   1786  C   SER A 258      23.304   7.131  13.810  1.00169.01           C  
ATOM   1787  O   SER A 258      23.694   7.483  12.691  1.00161.50           O  
ATOM   1788  CB  SER A 258      24.893   6.575  15.691  1.00163.25           C  
ATOM   1789  N   ALA A 259      22.255   7.676  14.427  1.00168.22           N  
ATOM   1790  CA  ALA A 259      21.444   8.745  13.839  1.00166.28           C  
ATOM   1791  C   ALA A 259      20.945   8.426  12.420  1.00161.48           C  
ATOM   1792  O   ALA A 259      20.285   9.248  11.781  1.00157.91           O  
ATOM   1793  CB  ALA A 259      22.197  10.085  13.878  1.00157.97           C  
ATOM   1794  N   SER A 260      21.247   7.224  11.940  1.00151.79           N  
ATOM   1795  CA  SER A 260      20.861   6.827  10.596  1.00146.67           C  
ATOM   1796  C   SER A 260      19.417   6.337  10.549  1.00142.07           C  
ATOM   1797  O   SER A 260      18.475   7.131  10.608  1.00136.68           O  
ATOM   1798  CB  SER A 260      21.798   5.755  10.081  1.00150.31           C  
ATOM   1799  N   PRO A 261      19.262   5.022  10.418  1.00140.46           N  
ATOM   1800  CA  PRO A 261      17.955   4.376  10.464  1.00138.03           C  
ATOM   1801  C   PRO A 261      16.987   4.859   9.379  1.00136.38           C  
ATOM   1802  O   PRO A 261      17.191   4.612   8.190  1.00130.50           O  
ATOM   1803  CB  PRO A 261      17.339   4.551  11.846  1.00131.26           C  
ATOM   1804  N   PHE A 262      15.926   5.538   9.806  1.00136.80           N  
ATOM   1805  CA  PHE A 262      14.869   5.992   8.907  1.00131.05           C  
ATOM   1806  C   PHE A 262      15.407   6.919   7.826  1.00132.24           C  
ATOM   1807  O   PHE A 262      15.157   6.694   6.644  1.00130.56           O  
ATOM   1808  CB  PHE A 262      13.771   6.700   9.706  1.00124.99           C  
ATOM   1809  CG  PHE A 262      12.526   7.025   8.908  1.00120.96           C  
ATOM   1810  CD1 PHE A 262      11.496   6.102   8.791  1.00117.24           C  
ATOM   1811  CD2 PHE A 262      12.368   8.269   8.312  1.00118.11           C  
ATOM   1812  CE1 PHE A 262      10.338   6.408   8.077  1.00114.45           C  
ATOM   1813  CE2 PHE A 262      11.211   8.580   7.598  1.00113.42           C  
ATOM   1814  CZ  PHE A 262      10.198   7.649   7.480  1.00112.28           C  
ATOM   1815  N   GLY A 263      16.139   7.955   8.236  1.00133.22           N  
ATOM   1816  CA  GLY A 263      16.666   8.947   7.309  1.00135.69           C  
ATOM   1817  C   GLY A 263      17.465   8.350   6.162  1.00134.27           C  
ATOM   1818  O   GLY A 263      17.401   8.824   5.026  1.00126.22           O  
ATOM   1819  N   ASP A 264      18.229   7.308   6.474  1.00136.67           N  
ATOM   1820  CA  ASP A 264      18.978   6.570   5.471  1.00126.59           C  
ATOM   1821  C   ASP A 264      18.060   6.088   4.373  1.00122.86           C  
ATOM   1822  O   ASP A 264      18.277   6.393   3.203  1.00128.45           O  
ATOM   1823  CB  ASP A 264      19.682   5.372   6.102  1.00125.38           C  
ATOM   1824  CG  ASP A 264      20.966   5.757   6.796  1.00128.90           C  
ATOM   1825  OD1 ASP A 264      21.160   6.966   7.051  1.00130.24           O  
ATOM   1826  OD2 ASP A 264      21.783   4.853   7.080  1.00129.37           O  
ATOM   1827  N   ALA A 265      17.051   5.315   4.755  1.00120.87           N  
ATOM   1828  CA  ALA A 265      16.083   4.795   3.799  1.00125.45           C  
ATOM   1829  C   ALA A 265      15.378   5.939   3.092  1.00127.76           C  
ATOM   1830  O   ALA A 265      15.052   5.850   1.910  1.00126.47           O  
ATOM   1831  CB  ALA A 265      15.074   3.909   4.495  1.00126.64           C  
ATOM   1832  N   ALA A 266      15.173   7.029   3.821  1.00130.45           N  
ATOM   1833  CA  ALA A 266      14.492   8.189   3.278  1.00127.45           C  
ATOM   1834  C   ALA A 266      15.231   8.727   2.055  1.00124.99           C  
ATOM   1835  O   ALA A 266      14.657   8.812   0.965  1.00124.32           O  
ATOM   1836  CB  ALA A 266      14.347   9.266   4.351  1.00126.78           C  
ATOM   1837  N   ARG A 267      16.507   9.073   2.234  1.00125.60           N  
ATOM   1838  CA  ARG A 267      17.300   9.665   1.154  1.00126.48           C  
ATOM   1839  C   ARG A 267      17.549   8.677   0.017  1.00126.59           C  
ATOM   1840  O   ARG A 267      17.367   9.021  -1.150  1.00120.96           O  
ATOM   1841  CB  ARG A 267      18.628  10.226   1.674  1.00128.30           C  
ATOM   1842  CG  ARG A 267      18.476  11.258   2.774  1.00132.51           C  
ATOM   1843  CD  ARG A 267      19.799  11.511   3.473  1.00133.16           C  
ATOM   1844  NE  ARG A 267      20.660  10.333   3.437  1.00134.94           N  
ATOM   1845  CZ  ARG A 267      21.739  10.164   4.196  1.00142.18           C  
ATOM   1846  NH1 ARG A 267      22.097  11.098   5.075  1.00139.20           N  
ATOM   1847  NH2 ARG A 267      22.458   9.052   4.082  1.00135.71           N  
ATOM   1848  N   MET A 268      17.926   7.449   0.365  1.00125.07           N  
ATOM   1849  CA  MET A 268      18.236   6.438  -0.643  1.00123.77           C  
ATOM   1850  C   MET A 268      17.026   6.025  -1.475  1.00122.75           C  
ATOM   1851  O   MET A 268      17.178   5.549  -2.598  1.00135.48           O  
ATOM   1852  CB  MET A 268      18.884   5.200  -0.014  1.00123.85           C  
ATOM   1853  CG  MET A 268      17.915   4.084   0.340  1.00121.69           C  
ATOM   1854  SD  MET A 268      18.782   2.625   0.952  1.00128.60           S  
ATOM   1855  CE  MET A 268      20.261   3.384   1.626  1.00119.19           C  
ATOM   1856  N   ALA A 269      15.827   6.205  -0.938  1.00118.20           N  
ATOM   1857  CA  ALA A 269      14.628   5.840  -1.677  1.00119.98           C  
ATOM   1858  C   ALA A 269      13.905   7.042  -2.290  1.00121.77           C  
ATOM   1859  O   ALA A 269      12.930   6.864  -3.018  1.00124.24           O  
ATOM   1860  CB  ALA A 269      13.679   5.033  -0.791  1.00119.60           C  
ATOM   1861  N   LEU A 270      14.384   8.258  -2.015  1.00125.17           N  
ATOM   1862  CA  LEU A 270      13.645   9.464  -2.416  1.00128.91           C  
ATOM   1863  C   LEU A 270      14.485  10.649  -2.951  1.00127.99           C  
ATOM   1864  O   LEU A 270      13.933  11.631  -3.459  1.00124.97           O  
ATOM   1865  CB  LEU A 270      12.717   9.924  -1.262  1.00123.21           C  
ATOM   1866  N   GLY A 271      15.806  10.563  -2.844  1.00121.95           N  
ATOM   1867  CA  GLY A 271      16.662  11.630  -3.325  1.00124.68           C  
ATOM   1868  C   GLY A 271      17.327  12.355  -2.181  1.00131.08           C  
ATOM   1869  O   GLY A 271      17.224  11.928  -1.036  1.00136.98           O  
ATOM   1870  N   ASP A 272      18.019  13.449  -2.480  1.00134.73           N  
ATOM   1871  CA  ASP A 272      18.683  14.218  -1.431  1.00142.57           C  
ATOM   1872  C   ASP A 272      17.850  15.427  -1.009  1.00138.79           C  
ATOM   1873  O   ASP A 272      18.379  16.435  -0.534  1.00134.43           O  
ATOM   1874  CB  ASP A 272      20.109  14.613  -1.836  1.00148.04           C  
ATOM   1875  CG  ASP A 272      21.149  13.565  -1.426  1.00149.52           C  
ATOM   1876  OD1 ASP A 272      20.762  12.404  -1.143  1.00143.32           O  
ATOM   1877  OD2 ASP A 272      22.354  13.907  -1.373  1.00146.96           O  
ATOM   1878  N   THR A 273      16.539  15.299  -1.194  1.00136.77           N  
ATOM   1879  CA  THR A 273      15.564  16.258  -0.685  1.00134.16           C  
ATOM   1880  C   THR A 273      14.612  15.571   0.287  1.00128.17           C  
ATOM   1881  O   THR A 273      13.641  16.182   0.755  1.00124.49           O  
ATOM   1882  CB  THR A 273      14.715  16.853  -1.812  1.00134.12           C  
ATOM   1883  OG1 THR A 273      14.158  15.791  -2.602  1.00128.60           O  
ATOM   1884  CG2 THR A 273      15.558  17.761  -2.689  1.00137.12           C  
ATOM   1885  N   ALA A 274      14.884  14.295   0.559  1.00128.35           N  
ATOM   1886  CA  ALA A 274      14.089  13.510   1.493  1.00122.99           C  
ATOM   1887  C   ALA A 274      14.042  14.231   2.835  1.00123.54           C  
ATOM   1888  O   ALA A 274      13.028  14.198   3.535  1.00117.93           O  
ATOM   1889  CB  ALA A 274      14.672  12.130   1.647  1.00120.55           C  
ATOM   1890  N   GLY A 275      15.138  14.903   3.178  1.00120.69           N  
ATOM   1891  CA  GLY A 275      15.158  15.766   4.344  1.00121.49           C  
ATOM   1892  C   GLY A 275      13.933  16.663   4.439  1.00115.46           C  
ATOM   1893  O   GLY A 275      13.143  16.566   5.380  1.00115.40           O  
ATOM   1894  N   ALA A 276      13.772  17.544   3.463  1.00109.63           N  
ATOM   1895  CA  ALA A 276      12.633  18.443   3.459  1.00110.38           C  
ATOM   1896  C   ALA A 276      11.294  17.702   3.416  1.00107.45           C  
ATOM   1897  O   ALA A 276      10.419  17.937   4.243  1.00101.39           O  
ATOM   1898  CB  ALA A 276      12.741  19.408   2.306  1.00113.66           C  
ATOM   1899  N   ILE A 277      11.124  16.818   2.442  1.00113.15           N  
ATOM   1900  CA  ILE A 277       9.825  16.168   2.249  1.00119.17           C  
ATOM   1901  C   ILE A 277       9.353  15.507   3.540  1.00109.98           C  
ATOM   1902  O   ILE A 277       8.197  15.655   3.961  1.00101.07           O  
ATOM   1903  CB  ILE A 277       9.885  15.102   1.123  1.00118.94           C  
ATOM   1904  CG1 ILE A 277      10.503  15.706  -0.140  1.00115.95           C  
ATOM   1905  CG2 ILE A 277       8.494  14.520   0.845  1.00106.62           C  
ATOM   1906  CD1 ILE A 277      11.387  14.757  -0.912  1.00116.07           C  
ATOM   1907  N   VAL A 278      10.281  14.790   4.164  1.00109.47           N  
ATOM   1908  CA  VAL A 278      10.012  13.993   5.352  1.00109.26           C  
ATOM   1909  C   VAL A 278       9.767  14.851   6.589  1.00110.32           C  
ATOM   1910  O   VAL A 278       8.771  14.665   7.294  1.00107.09           O  
ATOM   1911  CB  VAL A 278      11.171  13.000   5.615  1.00110.59           C  
ATOM   1912  CG1 VAL A 278      11.525  12.930   7.092  1.00104.34           C  
ATOM   1913  CG2 VAL A 278      10.828  11.625   5.058  1.00109.70           C  
ATOM   1914  N   SER A 279      10.675  15.782   6.865  1.00103.38           N  
ATOM   1915  CA  SER A 279      10.506  16.628   8.031  1.00100.49           C  
ATOM   1916  C   SER A 279       9.383  17.637   7.804  1.00100.51           C  
ATOM   1917  O   SER A 279       9.109  18.478   8.649  1.00102.88           O  
ATOM   1918  CB  SER A 279      11.818  17.314   8.420  1.00105.99           C  
ATOM   1919  OG  SER A 279      12.192  18.287   7.469  1.00109.99           O  
ATOM   1920  N   PHE A 280       8.726  17.549   6.657  1.00103.97           N  
ATOM   1921  CA  PHE A 280       7.540  18.361   6.426  1.00102.59           C  
ATOM   1922  C   PHE A 280       6.290  17.534   6.684  1.00 97.77           C  
ATOM   1923  O   PHE A 280       5.378  17.974   7.367  1.00 96.94           O  
ATOM   1924  CB  PHE A 280       7.499  18.954   5.006  1.00103.56           C  
ATOM   1925  CG  PHE A 280       6.277  19.794   4.749  1.00 95.77           C  
ATOM   1926  CD1 PHE A 280       6.303  21.160   4.961  1.00 98.79           C  
ATOM   1927  CD2 PHE A 280       5.088  19.207   4.340  1.00 96.85           C  
ATOM   1928  CE1 PHE A 280       5.165  21.928   4.749  1.00100.70           C  
ATOM   1929  CE2 PHE A 280       3.945  19.966   4.136  1.00 93.16           C  
ATOM   1930  CZ  PHE A 280       3.983  21.326   4.339  1.00 93.65           C  
ATOM   1931  N   CYS A 281       6.244  16.326   6.139  1.00 99.85           N  
ATOM   1932  CA  CYS A 281       5.053  15.502   6.290  1.00102.98           C  
ATOM   1933  C   CYS A 281       4.979  14.910   7.696  1.00104.69           C  
ATOM   1934  O   CYS A 281       3.893  14.650   8.220  1.00 99.48           O  
ATOM   1935  CB  CYS A 281       5.024  14.420   5.221  1.00108.27           C  
ATOM   1936  SG  CYS A 281       5.161  15.108   3.566  1.00109.15           S  
ATOM   1937  N   ALA A 282       6.143  14.744   8.316  1.00101.21           N  
ATOM   1938  CA  ALA A 282       6.223  14.387   9.728  1.00 98.52           C  
ATOM   1939  C   ALA A 282       5.547  15.449  10.596  1.00 94.43           C  
ATOM   1940  O   ALA A 282       4.619  15.152  11.360  1.00 89.43           O  
ATOM   1941  CB  ALA A 282       7.671  14.224  10.135  1.00 98.36           C  
ATOM   1942  N   ALA A 283       6.045  16.677  10.479  1.00 91.58           N  
ATOM   1943  CA  ALA A 283       5.470  17.821  11.164  1.00 89.76           C  
ATOM   1944  C   ALA A 283       3.974  17.904  10.906  1.00 92.08           C  
ATOM   1945  O   ALA A 283       3.181  18.120  11.826  1.00 93.79           O  
ATOM   1946  CB  ALA A 283       6.148  19.082  10.708  1.00 86.61           C  
ATOM   1947  N   ALA A 284       3.605  17.752   9.640  1.00 93.03           N  
ATOM   1948  CA  ALA A 284       2.212  17.771   9.202  1.00 93.63           C  
ATOM   1949  C   ALA A 284       1.353  16.778   9.967  1.00 97.34           C  
ATOM   1950  O   ALA A 284       0.281  17.131  10.459  1.00 96.05           O  
ATOM   1951  CB  ALA A 284       2.125  17.482   7.711  1.00 95.08           C  
ATOM   1952  N   GLY A 285       1.820  15.533  10.049  1.00 93.77           N  
ATOM   1953  CA  GLY A 285       1.073  14.477  10.709  1.00 93.52           C  
ATOM   1954  C   GLY A 285       1.017  14.642  12.219  1.00100.74           C  
ATOM   1955  O   GLY A 285       0.028  14.268  12.854  1.00 99.90           O  
ATOM   1956  N   CYS A 286       2.074  15.212  12.795  1.00 97.51           N  
ATOM   1957  CA  CYS A 286       2.156  15.395  14.242  1.00 92.99           C  
ATOM   1958  C   CYS A 286       1.232  16.497  14.749  1.00 95.45           C  
ATOM   1959  O   CYS A 286       0.398  16.279  15.629  1.00 96.73           O  
ATOM   1960  CB  CYS A 286       3.587  15.709  14.645  1.00 92.83           C  
ATOM   1961  SG  CYS A 286       4.055  14.868  16.139  1.00 98.40           S  
ATOM   1962  N   LEU A 287       1.394  17.694  14.204  1.00 96.14           N  
ATOM   1963  CA  LEU A 287       0.450  18.759  14.482  1.00 90.68           C  
ATOM   1964  C   LEU A 287      -0.792  18.422  13.676  1.00 98.26           C  
ATOM   1965  O   LEU A 287      -0.701  17.767  12.635  1.00101.76           O  
ATOM   1966  CB  LEU A 287       1.037  20.097  14.041  1.00 90.81           C  
ATOM   1967  CG  LEU A 287       2.551  20.216  14.262  1.00 93.34           C  
ATOM   1968  CD1 LEU A 287       3.058  21.596  13.894  1.00 88.77           C  
ATOM   1969  CD2 LEU A 287       2.932  19.889  15.699  1.00 90.96           C  
ATOM   1970  N   GLY A 288      -1.962  18.836  14.133  1.00 92.60           N  
ATOM   1971  CA  GLY A 288      -3.152  18.553  13.346  1.00 96.94           C  
ATOM   1972  C   GLY A 288      -3.616  17.136  13.599  1.00 99.25           C  
ATOM   1973  O   GLY A 288      -4.765  16.775  13.324  1.00 96.66           O  
ATOM   1974  N   SER A 289      -2.706  16.325  14.127  1.00100.32           N  
ATOM   1975  CA  SER A 289      -3.111  15.126  14.831  1.00 92.34           C  
ATOM   1976  C   SER A 289      -3.506  15.575  16.229  1.00 92.91           C  
ATOM   1977  O   SER A 289      -4.509  15.119  16.784  1.00 92.38           O  
ATOM   1978  CB  SER A 289      -1.979  14.121  14.898  1.00 93.22           C  
ATOM   1979  OG  SER A 289      -2.440  12.890  15.428  1.00105.29           O  
ATOM   1980  N   LEU A 290      -2.746  16.510  16.795  1.00 90.57           N  
ATOM   1981  CA  LEU A 290      -3.142  17.027  18.100  1.00 94.04           C  
ATOM   1982  C   LEU A 290      -4.404  17.876  17.996  1.00 91.12           C  
ATOM   1983  O   LEU A 290      -5.113  18.065  18.980  1.00 97.25           O  
ATOM   1984  CB  LEU A 290      -1.999  17.726  18.859  1.00 90.79           C  
ATOM   1985  CG  LEU A 290      -1.693  19.210  18.750  1.00 87.34           C  
ATOM   1986  CD1 LEU A 290      -0.297  19.433  19.272  1.00 83.95           C  
ATOM   1987  CD2 LEU A 290      -1.790  19.644  17.318  1.00 96.64           C  
ATOM   1988  N   GLY A 291      -4.714  18.343  16.794  1.00 87.58           N  
ATOM   1989  CA  GLY A 291      -6.009  18.947  16.559  1.00 89.56           C  
ATOM   1990  C   GLY A 291      -7.105  17.946  16.878  1.00 85.63           C  
ATOM   1991  O   GLY A 291      -8.126  18.284  17.471  1.00 81.79           O  
ATOM   1992  N   GLY A 292      -6.877  16.698  16.491  1.00 86.62           N  
ATOM   1993  CA  GLY A 292      -7.858  15.648  16.687  1.00 88.02           C  
ATOM   1994  C   GLY A 292      -7.932  15.189  18.125  1.00 85.38           C  
ATOM   1995  O   GLY A 292      -9.010  14.855  18.629  1.00 82.16           O  
ATOM   1996  N   TRP A 293      -6.785  15.191  18.801  1.00 82.95           N  
ATOM   1997  CA  TRP A 293      -6.763  14.827  20.212  1.00 79.70           C  
ATOM   1998  C   TRP A 293      -7.356  15.905  21.115  1.00 84.01           C  
ATOM   1999  O   TRP A 293      -8.059  15.593  22.072  1.00 88.60           O  
ATOM   2000  CB  TRP A 293      -5.368  14.428  20.657  1.00 83.70           C  
ATOM   2001  CG  TRP A 293      -4.931  13.106  20.078  1.00 88.84           C  
ATOM   2002  CD1 TRP A 293      -4.091  12.916  19.014  1.00 90.04           C  
ATOM   2003  CD2 TRP A 293      -5.314  11.796  20.521  1.00 79.73           C  
ATOM   2004  NE1 TRP A 293      -3.925  11.576  18.773  1.00 86.51           N  
ATOM   2005  CE2 TRP A 293      -4.661  10.865  19.687  1.00 83.62           C  
ATOM   2006  CE3 TRP A 293      -6.131  11.320  21.550  1.00 85.34           C  
ATOM   2007  CZ2 TRP A 293      -4.803   9.478  19.848  1.00 84.58           C  
ATOM   2008  CZ3 TRP A 293      -6.279   9.938  21.704  1.00 87.95           C  
ATOM   2009  CH2 TRP A 293      -5.620   9.039  20.853  1.00 85.93           C  
ATOM   2010  N   THR A 294      -7.105  17.173  20.818  1.00 79.51           N  
ATOM   2011  CA  THR A 294      -7.847  18.215  21.506  1.00 78.26           C  
ATOM   2012  C   THR A 294      -9.355  17.985  21.375  1.00 81.38           C  
ATOM   2013  O   THR A 294     -10.085  18.044  22.366  1.00 76.57           O  
ATOM   2014  CB  THR A 294      -7.492  19.590  20.982  1.00 81.46           C  
ATOM   2015  OG1 THR A 294      -6.074  19.766  21.051  1.00 84.61           O  
ATOM   2016  CG2 THR A 294      -8.167  20.665  21.827  1.00 84.36           C  
ATOM   2017  N   LEU A 295      -9.804  17.716  20.148  1.00 85.11           N  
ATOM   2018  CA  LEU A 295     -11.206  17.394  19.856  1.00 83.54           C  
ATOM   2019  C   LEU A 295     -11.743  16.293  20.756  1.00 86.04           C  
ATOM   2020  O   LEU A 295     -12.790  16.457  21.405  1.00 83.50           O  
ATOM   2021  CB  LEU A 295     -11.365  16.952  18.399  1.00 82.03           C  
ATOM   2022  CG  LEU A 295     -12.787  16.822  17.819  1.00 82.94           C  
ATOM   2023  CD1 LEU A 295     -12.765  16.946  16.317  1.00 87.54           C  
ATOM   2024  CD2 LEU A 295     -13.466  15.531  18.185  1.00 83.99           C  
ATOM   2025  N   LEU A 296     -11.020  15.171  20.769  1.00 79.15           N  
ATOM   2026  CA  LEU A 296     -11.411  13.979  21.519  1.00 83.42           C  
ATOM   2027  C   LEU A 296     -11.512  14.231  23.022  1.00 87.14           C  
ATOM   2028  O   LEU A 296     -12.414  13.715  23.696  1.00 85.14           O  
ATOM   2029  CB  LEU A 296     -10.438  12.830  21.237  1.00 81.06           C  
ATOM   2030  CG  LEU A 296     -10.589  12.177  19.863  1.00 85.37           C  
ATOM   2031  CD1 LEU A 296      -9.546  11.094  19.610  1.00 77.29           C  
ATOM   2032  CD2 LEU A 296     -11.996  11.619  19.744  1.00 88.21           C  
ATOM   2033  N   ALA A 297     -10.569  15.018  23.537  1.00 85.27           N  
ATOM   2034  CA  ALA A 297     -10.569  15.414  24.931  1.00 77.61           C  
ATOM   2035  C   ALA A 297     -11.868  16.135  25.224  1.00 84.95           C  
ATOM   2036  O   ALA A 297     -12.553  15.813  26.190  1.00 86.97           O  
ATOM   2037  CB  ALA A 297      -9.393  16.313  25.218  1.00 80.29           C  
ATOM   2038  N   GLY A 298     -12.205  17.110  24.378  1.00 86.78           N  
ATOM   2039  CA  GLY A 298     -13.442  17.858  24.519  1.00 82.96           C  
ATOM   2040  C   GLY A 298     -14.681  16.977  24.454  1.00 91.32           C  
ATOM   2041  O   GLY A 298     -15.657  17.213  25.169  1.00 93.99           O  
ATOM   2042  N   GLN A 299     -14.636  15.940  23.621  1.00 86.02           N  
ATOM   2043  CA  GLN A 299     -15.777  15.042  23.466  1.00 83.87           C  
ATOM   2044  C   GLN A 299     -16.075  14.138  24.670  1.00 91.07           C  
ATOM   2045  O   GLN A 299     -17.243  13.961  25.026  1.00 91.12           O  
ATOM   2046  CB  GLN A 299     -15.635  14.201  22.202  1.00 89.06           C  
ATOM   2047  CG  GLN A 299     -15.743  15.000  20.913  1.00 96.23           C  
ATOM   2048  CD  GLN A 299     -16.948  15.920  20.893  1.00 98.88           C  
ATOM   2049  OE1 GLN A 299     -18.095  15.470  20.799  1.00 96.37           O  
ATOM   2050  NE2 GLN A 299     -16.690  17.224  20.983  1.00103.89           N  
ATOM   2051  N   THR A 300     -15.046  13.565  25.299  1.00 87.29           N  
ATOM   2052  CA  THR A 300     -15.287  12.734  26.484  1.00 87.55           C  
ATOM   2053  C   THR A 300     -15.877  13.590  27.584  1.00 92.91           C  
ATOM   2054  O   THR A 300     -16.840  13.198  28.252  1.00 87.75           O  
ATOM   2055  CB  THR A 300     -14.004  12.165  27.109  1.00 83.84           C  
ATOM   2056  OG1 THR A 300     -12.859  12.588  26.366  1.00 92.39           O  
ATOM   2057  CG2 THR A 300     -14.074  10.634  27.241  1.00 80.19           C  
ATOM   2058  N   ALA A 301     -15.254  14.752  27.783  1.00 93.49           N  
ATOM   2059  CA  ALA A 301     -15.602  15.652  28.869  1.00 87.64           C  
ATOM   2060  C   ALA A 301     -17.026  16.123  28.678  1.00 87.68           C  
ATOM   2061  O   ALA A 301     -17.801  16.179  29.632  1.00 82.71           O  
ATOM   2062  CB  ALA A 301     -14.642  16.828  28.909  1.00 85.93           C  
ATOM   2063  N   LYS A 302     -17.375  16.435  27.433  1.00 86.03           N  
ATOM   2064  CA  LYS A 302     -18.733  16.858  27.119  1.00 91.26           C  
ATOM   2065  C   LYS A 302     -19.728  15.726  27.350  1.00 89.82           C  
ATOM   2066  O   LYS A 302     -20.725  15.900  28.051  1.00 88.57           O  
ATOM   2067  CB  LYS A 302     -18.830  17.386  25.687  1.00 94.77           C  
ATOM   2068  CG  LYS A 302     -20.256  17.627  25.227  1.00 97.01           C  
ATOM   2069  CD  LYS A 302     -20.307  18.356  23.901  1.00 97.27           C  
ATOM   2070  CE  LYS A 302     -21.657  18.163  23.229  1.00104.04           C  
ATOM   2071  NZ  LYS A 302     -22.783  18.412  24.171  1.00109.21           N  
ATOM   2072  N   ALA A 303     -19.453  14.575  26.742  1.00 88.38           N  
ATOM   2073  CA  ALA A 303     -20.230  13.358  26.970  1.00 88.65           C  
ATOM   2074  C   ALA A 303     -20.542  13.112  28.450  1.00 91.71           C  
ATOM   2075  O   ALA A 303     -21.656  12.726  28.802  1.00 94.50           O  
ATOM   2076  CB  ALA A 303     -19.496  12.165  26.388  1.00 84.77           C  
ATOM   2077  N   ALA A 304     -19.550  13.340  29.305  1.00 85.97           N  
ATOM   2078  CA  ALA A 304     -19.653  13.028  30.716  1.00 82.47           C  
ATOM   2079  C   ALA A 304     -20.369  14.128  31.475  1.00 95.78           C  
ATOM   2080  O   ALA A 304     -21.206  13.863  32.350  1.00 98.65           O  
ATOM   2081  CB  ALA A 304     -18.286  12.825  31.284  1.00 85.15           C  
ATOM   2082  N   ALA A 305     -20.036  15.372  31.146  1.00 96.12           N  
ATOM   2083  CA  ALA A 305     -20.652  16.509  31.810  1.00 92.47           C  
ATOM   2084  C   ALA A 305     -22.149  16.480  31.553  1.00 95.03           C  
ATOM   2085  O   ALA A 305     -22.934  16.762  32.453  1.00 95.74           O  
ATOM   2086  CB  ALA A 305     -20.042  17.806  31.333  1.00 92.71           C  
ATOM   2087  N   ASP A 306     -22.536  16.110  30.331  1.00 95.41           N  
ATOM   2088  CA  ASP A 306     -23.949  15.950  29.968  1.00 94.30           C  
ATOM   2089  C   ASP A 306     -24.711  15.006  30.898  1.00 98.59           C  
ATOM   2090  O   ASP A 306     -25.892  15.212  31.161  1.00104.02           O  
ATOM   2091  CB  ASP A 306     -24.094  15.457  28.530  1.00 93.79           C  
ATOM   2092  CG  ASP A 306     -23.867  16.561  27.501  1.00106.77           C  
ATOM   2093  OD1 ASP A 306     -23.867  17.758  27.890  1.00102.69           O  
ATOM   2094  OD2 ASP A 306     -23.694  16.224  26.298  1.00101.18           O  
ATOM   2095  N   ASP A 307     -24.040  13.970  31.386  1.00 97.38           N  
ATOM   2096  CA  ASP A 307     -24.675  13.019  32.285  1.00 95.30           C  
ATOM   2097  C   ASP A 307     -24.482  13.436  33.728  1.00 96.94           C  
ATOM   2098  O   ASP A 307     -24.953  12.761  34.641  1.00103.57           O  
ATOM   2099  CB  ASP A 307     -24.112  11.615  32.078  1.00 96.64           C  
ATOM   2100  CG  ASP A 307     -24.404  11.072  30.698  1.00110.99           C  
ATOM   2101  OD1 ASP A 307     -24.973  11.821  29.876  1.00117.92           O  
ATOM   2102  OD2 ASP A 307     -24.067   9.897  30.427  1.00116.68           O  
ATOM   2103  N   GLY A 308     -23.773  14.538  33.939  1.00 89.31           N  
ATOM   2104  CA  GLY A 308     -23.567  15.041  35.286  1.00 88.17           C  
ATOM   2105  C   GLY A 308     -22.453  14.316  36.010  1.00 92.70           C  
ATOM   2106  O   GLY A 308     -22.495  14.160  37.233  1.00 83.64           O  
ATOM   2107  N   LEU A 309     -21.455  13.882  35.237  1.00 97.39           N  
ATOM   2108  CA  LEU A 309     -20.319  13.112  35.746  1.00 93.65           C  
ATOM   2109  C   LEU A 309     -18.990  13.834  35.517  1.00 94.11           C  
ATOM   2110  O   LEU A 309     -17.918  13.217  35.518  1.00 94.62           O  
ATOM   2111  CB  LEU A 309     -20.289  11.735  35.091  1.00 90.79           C  
ATOM   2112  CG  LEU A 309     -21.376  10.772  35.553  1.00 87.93           C  
ATOM   2113  CD1 LEU A 309     -21.434   9.593  34.627  1.00 89.55           C  
ATOM   2114  CD2 LEU A 309     -21.101  10.329  36.975  1.00 87.52           C  
ATOM   2115  N   PHE A 310     -19.084  15.145  35.315  1.00 92.71           N  
ATOM   2116  CA  PHE A 310     -17.938  16.036  35.214  1.00 87.90           C  
ATOM   2117  C   PHE A 310     -18.510  17.416  35.504  1.00 89.56           C  
ATOM   2118  O   PHE A 310     -19.732  17.561  35.583  1.00 94.83           O  
ATOM   2119  CB  PHE A 310     -17.341  15.974  33.810  1.00 87.31           C  
ATOM   2120  CG  PHE A 310     -15.836  16.010  33.787  1.00 88.29           C  
ATOM   2121  CD1 PHE A 310     -15.097  15.484  34.840  1.00 88.60           C  
ATOM   2122  CD2 PHE A 310     -15.158  16.543  32.703  1.00 83.15           C  
ATOM   2123  CE1 PHE A 310     -13.716  15.514  34.817  1.00 83.09           C  
ATOM   2124  CE2 PHE A 310     -13.778  16.576  32.678  1.00 78.62           C  
ATOM   2125  CZ  PHE A 310     -13.057  16.064  33.726  1.00 77.75           C  
ATOM   2126  N   PRO A 311     -17.655  18.435  35.694  1.00 85.12           N  
ATOM   2127  CA  PRO A 311     -18.298  19.735  35.921  1.00 86.63           C  
ATOM   2128  C   PRO A 311     -19.061  20.196  34.668  1.00 94.42           C  
ATOM   2129  O   PRO A 311     -18.696  19.822  33.537  1.00 89.24           O  
ATOM   2130  CB  PRO A 311     -17.123  20.669  36.245  1.00 79.75           C  
ATOM   2131  CG  PRO A 311     -16.008  19.776  36.626  1.00 74.67           C  
ATOM   2132  CD  PRO A 311     -16.194  18.509  35.844  1.00 80.51           C  
ATOM   2133  N   PRO A 312     -20.125  20.993  34.868  1.00 94.97           N  
ATOM   2134  CA  PRO A 312     -21.052  21.314  33.780  1.00 86.74           C  
ATOM   2135  C   PRO A 312     -20.431  22.234  32.733  1.00 92.64           C  
ATOM   2136  O   PRO A 312     -20.867  22.213  31.575  1.00 96.90           O  
ATOM   2137  CB  PRO A 312     -22.210  22.014  34.493  1.00 76.61           C  
ATOM   2138  CG  PRO A 312     -21.999  21.746  35.962  1.00 92.09           C  
ATOM   2139  CD  PRO A 312     -20.534  21.611  36.139  1.00 91.09           C  
ATOM   2140  N   ILE A 313     -19.424  23.018  33.102  1.00 88.50           N  
ATOM   2141  CA  ILE A 313     -18.831  23.887  32.093  1.00 88.33           C  
ATOM   2142  C   ILE A 313     -18.363  23.090  30.888  1.00 89.36           C  
ATOM   2143  O   ILE A 313     -18.297  23.609  29.780  1.00 96.08           O  
ATOM   2144  CB  ILE A 313     -17.679  24.765  32.607  1.00 83.34           C  
ATOM   2145  CG1 ILE A 313     -17.215  25.665  31.462  1.00 84.72           C  
ATOM   2146  CG2 ILE A 313     -16.530  23.917  33.109  1.00 80.63           C  
ATOM   2147  CD1 ILE A 313     -16.932  27.075  31.850  1.00 87.46           C  
ATOM   2148  N   PHE A 314     -18.050  21.820  31.103  1.00 92.04           N  
ATOM   2149  CA  PHE A 314     -17.558  20.980  30.018  1.00 95.43           C  
ATOM   2150  C   PHE A 314     -18.666  20.629  29.023  1.00 96.48           C  
ATOM   2151  O   PHE A 314     -18.402  20.320  27.851  1.00 91.93           O  
ATOM   2152  CB  PHE A 314     -16.906  19.720  30.582  1.00 91.24           C  
ATOM   2153  CG  PHE A 314     -15.654  19.990  31.359  1.00 86.84           C  
ATOM   2154  CD1 PHE A 314     -14.457  20.220  30.703  1.00 82.15           C  
ATOM   2155  CD2 PHE A 314     -15.678  20.022  32.742  1.00 83.22           C  
ATOM   2156  CE1 PHE A 314     -13.310  20.474  31.409  1.00 78.94           C  
ATOM   2157  CE2 PHE A 314     -14.530  20.268  33.462  1.00 80.01           C  
ATOM   2158  CZ  PHE A 314     -13.345  20.492  32.797  1.00 82.69           C  
ATOM   2159  N   ALA A 315     -19.905  20.699  29.501  1.00 92.54           N  
ATOM   2160  CA  ALA A 315     -21.062  20.377  28.684  1.00 98.38           C  
ATOM   2161  C   ALA A 315     -21.556  21.608  27.918  1.00103.00           C  
ATOM   2162  O   ALA A 315     -22.362  21.492  26.986  1.00100.30           O  
ATOM   2163  CB  ALA A 315     -22.167  19.802  29.552  1.00 96.92           C  
ATOM   2164  N   ARG A 316     -21.052  22.775  28.311  1.00 96.65           N  
ATOM   2165  CA  ARG A 316     -21.463  24.060  27.741  1.00 98.52           C  
ATOM   2166  C   ARG A 316     -21.056  24.265  26.275  1.00 99.39           C  
ATOM   2167  O   ARG A 316     -19.893  24.544  25.954  1.00 99.84           O  
ATOM   2168  CB  ARG A 316     -20.919  25.190  28.611  1.00 96.83           C  
ATOM   2169  CG  ARG A 316     -21.316  26.586  28.209  1.00 96.02           C  
ATOM   2170  CD  ARG A 316     -21.274  27.484  29.439  1.00106.73           C  
ATOM   2171  NE  ARG A 316     -20.714  28.797  29.134  1.00117.85           N  
ATOM   2172  CZ  ARG A 316     -20.231  29.635  30.047  1.00115.35           C  
ATOM   2173  NH1 ARG A 316     -20.240  29.294  31.332  1.00101.57           N  
ATOM   2174  NH2 ARG A 316     -19.738  30.814  29.672  1.00112.64           N  
ATOM   2175  N   VAL A 317     -22.039  24.148  25.393  1.00 89.93           N  
ATOM   2176  CA  VAL A 317     -21.790  24.225  23.969  1.00 96.24           C  
ATOM   2177  C   VAL A 317     -22.355  25.493  23.318  1.00101.87           C  
ATOM   2178  O   VAL A 317     -23.094  26.265  23.925  1.00 97.22           O  
ATOM   2179  CB  VAL A 317     -22.349  22.986  23.247  1.00100.91           C  
ATOM   2180  CG1 VAL A 317     -21.743  21.723  23.828  1.00 99.83           C  
ATOM   2181  CG2 VAL A 317     -23.857  22.946  23.350  1.00 94.63           C  
ATOM   2182  N   ASN A 318     -21.985  25.708  22.068  1.00101.73           N  
ATOM   2183  CA  ASN A 318     -22.463  26.855  21.345  1.00 98.95           C  
ATOM   2184  C   ASN A 318     -23.489  26.428  20.288  1.00112.46           C  
ATOM   2185  O   ASN A 318     -24.115  25.364  20.405  1.00108.64           O  
ATOM   2186  CB  ASN A 318     -21.281  27.597  20.724  1.00 99.60           C  
ATOM   2187  CG  ASN A 318     -20.639  26.833  19.582  1.00103.71           C  
ATOM   2188  OD1 ASN A 318     -21.008  25.698  19.289  1.00100.90           O  
ATOM   2189  ND2 ASN A 318     -19.674  27.461  18.923  1.00102.61           N  
ATOM   2190  N   LYS A 319     -23.662  27.264  19.267  1.00116.65           N  
ATOM   2191  CA  LYS A 319     -24.575  26.988  18.160  1.00115.68           C  
ATOM   2192  C   LYS A 319     -24.431  25.554  17.652  1.00117.29           C  
ATOM   2193  O   LYS A 319     -25.358  24.751  17.758  1.00119.69           O  
ATOM   2194  CB  LYS A 319     -24.321  27.963  17.003  1.00122.03           C  
ATOM   2195  CG  LYS A 319     -24.558  29.441  17.330  1.00137.99           C  
ATOM   2196  CD  LYS A 319     -23.363  30.094  18.041  1.00132.11           C  
ATOM   2197  CE  LYS A 319     -23.399  31.625  17.926  1.00134.19           C  
ATOM   2198  NZ  LYS A 319     -24.648  32.253  18.469  1.00126.16           N  
ATOM   2199  N   ALA A 320     -23.261  25.244  17.098  1.00111.41           N  
ATOM   2200  CA  ALA A 320     -22.986  23.927  16.534  1.00107.22           C  
ATOM   2201  C   ALA A 320     -22.915  22.825  17.587  1.00106.70           C  
ATOM   2202  O   ALA A 320     -22.747  21.657  17.256  1.00101.31           O  
ATOM   2203  CB  ALA A 320     -21.695  23.967  15.751  1.00112.86           C  
ATOM   2204  N   GLY A 321     -23.033  23.201  18.855  1.00112.92           N  
ATOM   2205  CA  GLY A 321     -22.900  22.254  19.947  1.00106.78           C  
ATOM   2206  C   GLY A 321     -21.449  21.903  20.232  1.00105.24           C  
ATOM   2207  O   GLY A 321     -21.121  20.744  20.495  1.00108.30           O  
ATOM   2208  N   THR A 322     -20.583  22.911  20.182  1.00102.91           N  
ATOM   2209  CA  THR A 322     -19.157  22.732  20.422  1.00 95.27           C  
ATOM   2210  C   THR A 322     -18.830  23.265  21.799  1.00 96.14           C  
ATOM   2211  O   THR A 322     -19.096  24.430  22.073  1.00 97.16           O  
ATOM   2212  CB  THR A 322     -18.318  23.515  19.391  1.00 96.79           C  
ATOM   2213  OG1 THR A 322     -18.557  23.001  18.069  1.00102.06           O  
ATOM   2214  CG2 THR A 322     -16.841  23.427  19.720  1.00 82.28           C  
ATOM   2215  N   PRO A 323     -18.241  22.418  22.667  1.00 98.51           N  
ATOM   2216  CA  PRO A 323     -17.867  22.780  24.041  1.00 95.47           C  
ATOM   2217  C   PRO A 323     -16.661  23.713  24.032  1.00 92.51           C  
ATOM   2218  O   PRO A 323     -15.533  23.272  24.221  1.00 94.05           O  
ATOM   2219  CB  PRO A 323     -17.456  21.442  24.656  1.00 95.84           C  
ATOM   2220  CG  PRO A 323     -17.701  20.403  23.608  1.00 93.50           C  
ATOM   2221  CD  PRO A 323     -17.722  21.093  22.306  1.00 92.40           C  
ATOM   2222  N   VAL A 324     -16.903  24.991  23.789  1.00 88.66           N  
ATOM   2223  CA  VAL A 324     -15.829  25.943  23.599  1.00 89.09           C  
ATOM   2224  C   VAL A 324     -15.054  26.165  24.898  1.00 94.00           C  
ATOM   2225  O   VAL A 324     -13.821  26.159  24.895  1.00 91.34           O  
ATOM   2226  CB  VAL A 324     -16.374  27.281  23.046  1.00 92.46           C  
ATOM   2227  CG1 VAL A 324     -15.245  28.303  22.847  1.00 87.24           C  
ATOM   2228  CG2 VAL A 324     -17.139  27.032  21.752  1.00 82.19           C  
ATOM   2229  N   ALA A 325     -15.774  26.366  26.002  1.00 91.99           N  
ATOM   2230  CA  ALA A 325     -15.133  26.509  27.305  1.00 87.69           C  
ATOM   2231  C   ALA A 325     -14.367  25.233  27.644  1.00 93.85           C  
ATOM   2232  O   ALA A 325     -13.241  25.290  28.150  1.00 88.41           O  
ATOM   2233  CB  ALA A 325     -16.157  26.812  28.372  1.00 84.25           C  
ATOM   2234  N   GLY A 326     -14.990  24.087  27.371  1.00 91.78           N  
ATOM   2235  CA  GLY A 326     -14.320  22.809  27.498  1.00 84.60           C  
ATOM   2236  C   GLY A 326     -12.950  22.841  26.846  1.00 87.74           C  
ATOM   2237  O   GLY A 326     -11.928  22.750  27.531  1.00 94.61           O  
ATOM   2238  N   LEU A 327     -12.931  22.981  25.524  1.00 85.52           N  
ATOM   2239  CA  LEU A 327     -11.690  23.052  24.761  1.00 81.29           C  
ATOM   2240  C   LEU A 327     -10.728  24.141  25.223  1.00 85.78           C  
ATOM   2241  O   LEU A 327      -9.528  23.910  25.265  1.00 87.67           O  
ATOM   2242  CB  LEU A 327     -12.000  23.261  23.294  1.00 86.76           C  
ATOM   2243  CG  LEU A 327     -12.899  22.198  22.686  1.00 85.05           C  
ATOM   2244  CD1 LEU A 327     -13.454  22.703  21.378  1.00 85.88           C  
ATOM   2245  CD2 LEU A 327     -12.092  20.939  22.495  1.00 89.17           C  
ATOM   2246  N   ILE A 328     -11.237  25.327  25.554  1.00 88.78           N  
ATOM   2247  CA  ILE A 328     -10.376  26.400  26.070  1.00 89.65           C  
ATOM   2248  C   ILE A 328      -9.634  25.948  27.332  1.00 87.26           C  
ATOM   2249  O   ILE A 328      -8.408  26.064  27.407  1.00 85.66           O  
ATOM   2250  CB  ILE A 328     -11.139  27.745  26.307  1.00 87.48           C  
ATOM   2251  CG1 ILE A 328     -11.258  28.527  24.993  1.00 88.96           C  
ATOM   2252  CG2 ILE A 328     -10.408  28.610  27.324  1.00 76.34           C  
ATOM   2253  CD1 ILE A 328     -12.226  29.709  25.019  1.00 79.73           C  
ATOM   2254  N   ILE A 329     -10.374  25.427  28.309  1.00 82.53           N  
ATOM   2255  CA  ILE A 329      -9.772  24.845  29.510  1.00 85.42           C  
ATOM   2256  C   ILE A 329      -8.633  23.886  29.145  1.00 89.45           C  
ATOM   2257  O   ILE A 329      -7.484  24.110  29.536  1.00 87.53           O  
ATOM   2258  CB  ILE A 329     -10.818  24.098  30.370  1.00 85.67           C  
ATOM   2259  CG1 ILE A 329     -11.759  25.100  31.040  1.00 86.98           C  
ATOM   2260  CG2 ILE A 329     -10.134  23.227  31.417  1.00 79.96           C  
ATOM   2261  CD1 ILE A 329     -13.073  24.512  31.484  1.00 83.79           C  
ATOM   2262  N   VAL A 330      -8.950  22.846  28.372  1.00 82.85           N  
ATOM   2263  CA  VAL A 330      -7.936  21.913  27.908  1.00 75.27           C  
ATOM   2264  C   VAL A 330      -6.708  22.643  27.354  1.00 80.84           C  
ATOM   2265  O   VAL A 330      -5.586  22.279  27.656  1.00 86.07           O  
ATOM   2266  CB  VAL A 330      -8.500  20.960  26.863  1.00 75.64           C  
ATOM   2267  CG1 VAL A 330      -7.472  19.917  26.500  1.00 73.45           C  
ATOM   2268  CG2 VAL A 330      -9.757  20.293  27.392  1.00 77.36           C  
ATOM   2269  N   GLY A 331      -6.917  23.680  26.555  1.00 82.53           N  
ATOM   2270  CA  GLY A 331      -5.826  24.541  26.134  1.00 75.69           C  
ATOM   2271  C   GLY A 331      -5.033  25.081  27.311  1.00 82.47           C  
ATOM   2272  O   GLY A 331      -3.815  25.006  27.298  1.00 85.68           O  
ATOM   2273  N   ILE A 332      -5.711  25.611  28.331  1.00 79.06           N  
ATOM   2274  CA  ILE A 332      -5.045  26.151  29.528  1.00 79.72           C  
ATOM   2275  C   ILE A 332      -4.210  25.104  30.280  1.00 84.55           C  
ATOM   2276  O   ILE A 332      -3.029  25.335  30.549  1.00 82.40           O  
ATOM   2277  CB  ILE A 332      -6.062  26.754  30.551  1.00 86.31           C  
ATOM   2278  CG1 ILE A 332      -6.794  27.964  29.989  1.00 78.36           C  
ATOM   2279  CG2 ILE A 332      -5.378  27.165  31.842  1.00 73.79           C  
ATOM   2280  CD1 ILE A 332      -8.019  28.290  30.772  1.00 68.92           C  
ATOM   2281  N   LEU A 333      -4.843  23.985  30.649  1.00 85.48           N  
ATOM   2282  CA  LEU A 333      -4.178  22.855  31.306  1.00 81.30           C  
ATOM   2283  C   LEU A 333      -2.960  22.375  30.526  1.00 82.57           C  
ATOM   2284  O   LEU A 333      -1.883  22.155  31.087  1.00 80.41           O  
ATOM   2285  CB  LEU A 333      -5.155  21.694  31.446  1.00 77.25           C  
ATOM   2286  CG  LEU A 333      -6.240  21.895  32.503  1.00 81.61           C  
ATOM   2287  CD1 LEU A 333      -7.316  20.831  32.405  1.00 78.73           C  
ATOM   2288  CD2 LEU A 333      -5.613  21.891  33.874  1.00 66.82           C  
ATOM   2289  N   MET A 334      -3.156  22.199  29.225  1.00 78.86           N  
ATOM   2290  CA  MET A 334      -2.093  21.823  28.315  1.00 73.39           C  
ATOM   2291  C   MET A 334      -0.927  22.789  28.441  1.00 81.12           C  
ATOM   2292  O   MET A 334       0.201  22.356  28.581  1.00 87.60           O  
ATOM   2293  CB  MET A 334      -2.619  21.823  26.887  1.00 76.29           C  
ATOM   2294  CG  MET A 334      -2.301  20.579  26.084  1.00 82.95           C  
ATOM   2295  SD  MET A 334      -3.600  20.116  24.893  1.00 84.56           S  
ATOM   2296  CE  MET A 334      -3.922  21.658  24.042  1.00 80.95           C  
ATOM   2297  N   THR A 335      -1.181  24.097  28.413  1.00 81.90           N  
ATOM   2298  CA  THR A 335      -0.068  25.051  28.498  1.00 78.31           C  
ATOM   2299  C   THR A 335       0.555  25.190  29.898  1.00 80.42           C  
ATOM   2300  O   THR A 335       1.753  25.452  30.017  1.00 81.08           O  
ATOM   2301  CB  THR A 335      -0.350  26.433  27.787  1.00 79.05           C  
ATOM   2302  OG1 THR A 335      -0.050  27.522  28.671  1.00 73.62           O  
ATOM   2303  CG2 THR A 335      -1.768  26.546  27.320  1.00 69.40           C  
ATOM   2304  N   ILE A 336      -0.223  24.958  30.954  1.00 82.20           N  
ATOM   2305  CA  ILE A 336       0.365  24.891  32.295  1.00 82.03           C  
ATOM   2306  C   ILE A 336       1.355  23.734  32.325  1.00 83.30           C  
ATOM   2307  O   ILE A 336       2.519  23.911  32.670  1.00 86.34           O  
ATOM   2308  CB  ILE A 336      -0.687  24.684  33.413  1.00 86.21           C  
ATOM   2309  CG1 ILE A 336      -1.614  25.902  33.528  1.00 83.80           C  
ATOM   2310  CG2 ILE A 336      -0.002  24.400  34.746  1.00 64.99           C  
ATOM   2311  CD1 ILE A 336      -2.682  25.763  34.597  1.00 74.70           C  
ATOM   2312  N   PHE A 337       0.887  22.552  31.937  1.00 81.89           N  
ATOM   2313  CA  PHE A 337       1.734  21.362  31.875  1.00 83.79           C  
ATOM   2314  C   PHE A 337       2.962  21.583  30.981  1.00 80.66           C  
ATOM   2315  O   PHE A 337       4.081  21.234  31.338  1.00 83.30           O  
ATOM   2316  CB  PHE A 337       0.910  20.176  31.367  1.00 88.07           C  
ATOM   2317  CG  PHE A 337       1.533  18.818  31.633  1.00 95.81           C  
ATOM   2318  CD1 PHE A 337       0.863  17.873  32.415  1.00 94.83           C  
ATOM   2319  CD2 PHE A 337       2.769  18.474  31.084  1.00 93.33           C  
ATOM   2320  CE1 PHE A 337       1.417  16.613  32.650  1.00 92.12           C  
ATOM   2321  CE2 PHE A 337       3.335  17.222  31.315  1.00 91.94           C  
ATOM   2322  CZ  PHE A 337       2.659  16.290  32.100  1.00 96.43           C  
ATOM   2323  N   GLN A 338       2.742  22.164  29.814  1.00 78.46           N  
ATOM   2324  CA  GLN A 338       3.817  22.422  28.865  1.00 82.18           C  
ATOM   2325  C   GLN A 338       4.920  23.287  29.462  1.00 83.49           C  
ATOM   2326  O   GLN A 338       6.097  23.054  29.201  1.00 89.15           O  
ATOM   2327  CB  GLN A 338       3.259  23.102  27.607  1.00 85.87           C  
ATOM   2328  CG  GLN A 338       4.226  23.189  26.429  1.00 84.49           C  
ATOM   2329  CD  GLN A 338       4.342  21.877  25.656  1.00 92.78           C  
ATOM   2330  OE1 GLN A 338       5.400  21.566  25.118  1.00 96.04           O  
ATOM   2331  NE2 GLN A 338       3.253  21.106  25.599  1.00 86.40           N  
ATOM   2332  N   LEU A 339       4.540  24.296  30.244  1.00 82.16           N  
ATOM   2333  CA  LEU A 339       5.517  25.218  30.815  1.00 79.70           C  
ATOM   2334  C   LEU A 339       6.046  24.685  32.135  1.00 82.12           C  
ATOM   2335  O   LEU A 339       6.891  25.308  32.774  1.00 82.63           O  
ATOM   2336  CB  LEU A 339       4.911  26.604  31.020  1.00 77.23           C  
ATOM   2337  CG  LEU A 339       4.487  27.371  29.772  1.00 85.17           C  
ATOM   2338  CD1 LEU A 339       3.838  28.686  30.162  1.00 77.45           C  
ATOM   2339  CD2 LEU A 339       5.672  27.606  28.846  1.00 81.85           C  
ATOM   2340  N   SER A 340       5.537  23.529  32.541  1.00 83.08           N  
ATOM   2341  CA  SER A 340       5.968  22.910  33.780  1.00 79.50           C  
ATOM   2342  C   SER A 340       7.306  22.200  33.604  1.00 80.37           C  
ATOM   2343  O   SER A 340       7.784  22.025  32.495  1.00 90.56           O  
ATOM   2344  CB  SER A 340       4.921  21.925  34.259  1.00 69.16           C  
ATOM   2345  OG  SER A 340       5.147  20.690  33.639  1.00 80.12           O  
ATOM   2346  N   SER A 341       7.898  21.793  34.717  1.00 89.07           N  
ATOM   2347  CA  SER A 341       9.211  21.151  34.750  1.00 93.41           C  
ATOM   2348  C   SER A 341       9.098  19.693  34.345  1.00 95.73           C  
ATOM   2349  O   SER A 341      10.096  19.021  34.063  1.00 98.28           O  
ATOM   2350  CB  SER A 341       9.749  21.191  36.177  1.00 93.46           C  
ATOM   2351  OG  SER A 341       8.832  20.552  37.055  1.00 82.12           O  
ATOM   2352  N   ILE A 342       7.865  19.209  34.348  1.00 91.10           N  
ATOM   2353  CA  ILE A 342       7.576  17.818  34.072  1.00 92.17           C  
ATOM   2354  C   ILE A 342       7.393  17.633  32.554  1.00 89.72           C  
ATOM   2355  O   ILE A 342       7.142  16.531  32.067  1.00 92.92           O  
ATOM   2356  CB  ILE A 342       6.335  17.379  34.910  1.00 89.79           C  
ATOM   2357  CG1 ILE A 342       6.506  15.973  35.457  1.00 95.85           C  
ATOM   2358  CG2 ILE A 342       5.023  17.538  34.150  1.00 83.43           C  
ATOM   2359  CD1 ILE A 342       5.359  15.567  36.346  1.00104.14           C  
ATOM   2360  N   SER A 343       7.555  18.730  31.821  1.00 84.38           N  
ATOM   2361  CA  SER A 343       7.369  18.765  30.377  1.00 87.24           C  
ATOM   2362  C   SER A 343       8.632  18.394  29.621  1.00 85.41           C  
ATOM   2363  O   SER A 343       9.730  18.675  30.078  1.00 89.52           O  
ATOM   2364  CB  SER A 343       6.927  20.169  29.945  1.00 89.23           C  
ATOM   2365  OG  SER A 343       7.207  20.414  28.574  1.00 85.31           O  
ATOM   2366  N   PRO A 344       8.469  17.770  28.449  1.00 87.12           N  
ATOM   2367  CA  PRO A 344       9.552  17.476  27.503  1.00 90.25           C  
ATOM   2368  C   PRO A 344      10.416  18.694  27.165  1.00 92.57           C  
ATOM   2369  O   PRO A 344      11.606  18.512  26.964  1.00 94.27           O  
ATOM   2370  CB  PRO A 344       8.802  16.989  26.268  1.00 87.54           C  
ATOM   2371  CG  PRO A 344       7.574  16.362  26.821  1.00 88.40           C  
ATOM   2372  CD  PRO A 344       7.185  17.205  28.001  1.00 88.90           C  
ATOM   2373  N   ASN A 345       9.842  19.894  27.154  1.00 92.01           N  
ATOM   2374  CA  ASN A 345      10.616  21.125  27.024  1.00 87.81           C  
ATOM   2375  C   ASN A 345      11.602  21.338  28.173  1.00 92.99           C  
ATOM   2376  O   ASN A 345      12.547  22.114  28.060  1.00 96.80           O  
ATOM   2377  CB  ASN A 345       9.679  22.327  26.996  1.00 89.41           C  
ATOM   2378  CG  ASN A 345       8.987  22.499  25.682  1.00 91.83           C  
ATOM   2379  OD1 ASN A 345       9.627  22.702  24.651  1.00 98.63           O  
ATOM   2380  ND2 ASN A 345       7.665  22.457  25.707  1.00 90.17           N  
ATOM   2381  N   ALA A 346      11.354  20.687  29.300  1.00 91.60           N  
ATOM   2382  CA  ALA A 346      12.159  20.917  30.484  1.00 90.44           C  
ATOM   2383  C   ALA A 346      13.146  19.789  30.625  1.00102.21           C  
ATOM   2384  O   ALA A 346      14.328  20.015  30.880  1.00109.17           O  
ATOM   2385  CB  ALA A 346      11.276  20.983  31.710  1.00 83.82           C  
ATOM   2386  N   THR A 347      12.642  18.571  30.433  1.00102.97           N  
ATOM   2387  CA  THR A 347      13.359  17.343  30.749  1.00 98.48           C  
ATOM   2388  C   THR A 347      14.065  16.766  29.534  1.00 97.49           C  
ATOM   2389  O   THR A 347      14.950  15.923  29.660  1.00 97.25           O  
ATOM   2390  CB  THR A 347      12.380  16.297  31.283  1.00 92.29           C  
ATOM   2391  OG1 THR A 347      11.412  15.998  30.273  1.00 91.74           O  
ATOM   2392  CG2 THR A 347      11.661  16.835  32.487  1.00 84.13           C  
ATOM   2393  N   LYS A 348      13.664  17.238  28.359  1.00104.10           N  
ATOM   2394  CA  LYS A 348      14.119  16.696  27.084  1.00105.73           C  
ATOM   2395  C   LYS A 348      13.856  15.191  26.960  1.00107.71           C  
ATOM   2396  O   LYS A 348      14.618  14.483  26.307  1.00110.35           O  
ATOM   2397  CB  LYS A 348      15.597  17.016  26.881  1.00102.64           C  
ATOM   2398  CG  LYS A 348      15.918  18.497  27.045  1.00107.66           C  
ATOM   2399  CD  LYS A 348      17.269  18.845  26.418  1.00125.11           C  
ATOM   2400  CE  LYS A 348      17.341  18.440  24.934  1.00121.17           C  
ATOM   2401  NZ  LYS A 348      18.692  18.652  24.319  1.00114.81           N  
ATOM   2402  N   GLU A 349      12.766  14.725  27.578  1.00108.33           N  
ATOM   2403  CA  GLU A 349      12.426  13.299  27.675  1.00103.87           C  
ATOM   2404  C   GLU A 349      10.947  13.038  27.349  1.00103.73           C  
ATOM   2405  O   GLU A 349      10.067  13.786  27.778  1.00102.69           O  
ATOM   2406  CB  GLU A 349      12.726  12.785  29.090  1.00106.62           C  
ATOM   2407  CG  GLU A 349      14.207  12.792  29.482  1.00114.99           C  
ATOM   2408  CD  GLU A 349      14.950  11.528  29.043  1.00128.74           C  
ATOM   2409  OE1 GLU A 349      16.143  11.627  28.675  1.00122.86           O  
ATOM   2410  OE2 GLU A 349      14.340  10.434  29.071  1.00134.52           O  
ATOM   2411  N   PHE A 350      10.668  11.961  26.618  1.00102.32           N  
ATOM   2412  CA  PHE A 350       9.298  11.676  26.186  1.00 88.91           C  
ATOM   2413  C   PHE A 350       8.635  10.492  26.878  1.00 91.78           C  
ATOM   2414  O   PHE A 350       7.463  10.192  26.631  1.00 88.79           O  
ATOM   2415  CB  PHE A 350       9.253  11.534  24.669  1.00 83.93           C  
ATOM   2416  CG  PHE A 350       9.580  12.809  23.958  1.00 92.31           C  
ATOM   2417  CD1 PHE A 350       8.577  13.707  23.623  1.00 86.89           C  
ATOM   2418  CD2 PHE A 350      10.894  13.145  23.686  1.00 94.01           C  
ATOM   2419  CE1 PHE A 350       8.875  14.896  23.004  1.00 88.42           C  
ATOM   2420  CE2 PHE A 350      11.199  14.335  23.059  1.00 96.96           C  
ATOM   2421  CZ  PHE A 350      10.188  15.213  22.718  1.00 90.77           C  
ATOM   2422  N   GLY A 351       9.380   9.864  27.785  1.00 97.63           N  
ATOM   2423  CA  GLY A 351       8.947   8.667  28.479  1.00 84.83           C  
ATOM   2424  C   GLY A 351       7.803   8.863  29.451  1.00 87.56           C  
ATOM   2425  O   GLY A 351       6.807   8.158  29.358  1.00 89.35           O  
ATOM   2426  N   LEU A 352       7.938   9.798  30.391  1.00 90.88           N  
ATOM   2427  CA  LEU A 352       6.857  10.073  31.343  1.00 87.34           C  
ATOM   2428  C   LEU A 352       5.547  10.392  30.615  1.00 87.99           C  
ATOM   2429  O   LEU A 352       4.526   9.710  30.790  1.00 82.59           O  
ATOM   2430  CB  LEU A 352       7.239  11.223  32.297  1.00 90.93           C  
ATOM   2431  CG  LEU A 352       6.194  11.941  33.189  1.00 91.96           C  
ATOM   2432  CD1 LEU A 352       5.463  10.990  34.134  1.00 92.73           C  
ATOM   2433  CD2 LEU A 352       6.830  13.070  33.995  1.00 79.34           C  
ATOM   2434  N   VAL A 353       5.570  11.445  29.812  1.00 88.92           N  
ATOM   2435  CA  VAL A 353       4.354  11.874  29.143  1.00 88.48           C  
ATOM   2436  C   VAL A 353       3.743  10.766  28.267  1.00 86.92           C  
ATOM   2437  O   VAL A 353       2.539  10.489  28.356  1.00 90.25           O  
ATOM   2438  CB  VAL A 353       4.564  13.180  28.351  1.00 84.51           C  
ATOM   2439  CG1 VAL A 353       3.267  13.611  27.715  1.00 88.10           C  
ATOM   2440  CG2 VAL A 353       5.068  14.280  29.274  1.00 87.44           C  
ATOM   2441  N   SER A 354       4.567  10.114  27.449  1.00 84.14           N  
ATOM   2442  CA  SER A 354       4.065   9.057  26.566  1.00 83.49           C  
ATOM   2443  C   SER A 354       3.500   7.863  27.353  1.00 84.37           C  
ATOM   2444  O   SER A 354       2.426   7.337  27.037  1.00 76.81           O  
ATOM   2445  CB  SER A 354       5.160   8.599  25.613  1.00 73.48           C  
ATOM   2446  OG  SER A 354       6.116   7.808  26.298  1.00 84.38           O  
ATOM   2447  N   SER A 355       4.228   7.459  28.390  1.00 81.73           N  
ATOM   2448  CA  SER A 355       3.812   6.384  29.276  1.00 76.94           C  
ATOM   2449  C   SER A 355       2.467   6.619  29.989  1.00 85.54           C  
ATOM   2450  O   SER A 355       1.612   5.729  29.985  1.00 81.24           O  
ATOM   2451  CB  SER A 355       4.904   6.100  30.308  1.00 85.94           C  
ATOM   2452  OG  SER A 355       5.824   5.125  29.848  1.00 92.62           O  
ATOM   2453  N   VAL A 356       2.264   7.775  30.627  1.00 82.59           N  
ATOM   2454  CA  VAL A 356       0.999   7.927  31.352  1.00 85.07           C  
ATOM   2455  C   VAL A 356      -0.110   8.042  30.323  1.00 85.28           C  
ATOM   2456  O   VAL A 356      -1.218   7.512  30.497  1.00 84.71           O  
ATOM   2457  CB  VAL A 356       0.944   9.098  32.406  1.00 83.65           C  
ATOM   2458  CG1 VAL A 356       2.248   9.222  33.189  1.00 77.39           C  
ATOM   2459  CG2 VAL A 356       0.544  10.408  31.766  1.00 85.74           C  
ATOM   2460  N   SER A 357       0.210   8.723  29.229  1.00 86.25           N  
ATOM   2461  CA  SER A 357      -0.731   8.860  28.133  1.00 84.35           C  
ATOM   2462  C   SER A 357      -1.219   7.475  27.663  1.00 86.30           C  
ATOM   2463  O   SER A 357      -2.418   7.257  27.504  1.00 87.60           O  
ATOM   2464  CB  SER A 357      -0.096   9.671  27.004  1.00 83.54           C  
ATOM   2465  OG  SER A 357      -1.018   9.886  25.952  1.00 95.85           O  
ATOM   2466  N   VAL A 358      -0.300   6.528  27.484  1.00 81.60           N  
ATOM   2467  CA  VAL A 358      -0.680   5.173  27.079  1.00 82.70           C  
ATOM   2468  C   VAL A 358      -1.459   4.367  28.134  1.00 88.04           C  
ATOM   2469  O   VAL A 358      -2.478   3.747  27.820  1.00 85.68           O  
ATOM   2470  CB  VAL A 358       0.535   4.346  26.688  1.00 80.98           C  
ATOM   2471  CG1 VAL A 358       0.097   2.935  26.346  1.00 79.73           C  
ATOM   2472  CG2 VAL A 358       1.274   4.993  25.532  1.00 76.74           C  
ATOM   2473  N   ILE A 359      -0.973   4.368  29.375  1.00 88.76           N  
ATOM   2474  CA  ILE A 359      -1.606   3.609  30.454  1.00 79.49           C  
ATOM   2475  C   ILE A 359      -2.986   4.117  30.835  1.00 86.49           C  
ATOM   2476  O   ILE A 359      -3.855   3.316  31.168  1.00 90.09           O  
ATOM   2477  CB  ILE A 359      -0.752   3.591  31.712  1.00 81.48           C  
ATOM   2478  CG1 ILE A 359       0.706   3.320  31.347  1.00 85.15           C  
ATOM   2479  CG2 ILE A 359      -1.276   2.542  32.672  1.00 80.70           C  
ATOM   2480  CD1 ILE A 359       1.667   3.459  32.487  1.00 76.74           C  
ATOM   2481  N   PHE A 360      -3.190   5.437  30.798  1.00 86.27           N  
ATOM   2482  CA  PHE A 360      -4.516   6.007  31.058  1.00 83.46           C  
ATOM   2483  C   PHE A 360      -5.527   5.640  29.975  1.00 89.63           C  
ATOM   2484  O   PHE A 360      -6.728   5.820  30.162  1.00 88.86           O  
ATOM   2485  CB  PHE A 360      -4.463   7.521  31.145  1.00 78.41           C  
ATOM   2486  CG  PHE A 360      -3.788   8.044  32.370  1.00 80.92           C  
ATOM   2487  CD1 PHE A 360      -3.853   9.394  32.681  1.00 78.97           C  
ATOM   2488  CD2 PHE A 360      -3.078   7.207  33.203  1.00 82.24           C  
ATOM   2489  CE1 PHE A 360      -3.209   9.892  33.777  1.00 74.77           C  
ATOM   2490  CE2 PHE A 360      -2.439   7.706  34.317  1.00 78.55           C  
ATOM   2491  CZ  PHE A 360      -2.503   9.045  34.601  1.00 74.73           C  
ATOM   2492  N   THR A 361      -5.040   5.158  28.833  1.00 90.77           N  
ATOM   2493  CA  THR A 361      -5.915   4.737  27.743  1.00 87.60           C  
ATOM   2494  C   THR A 361      -6.319   3.280  27.934  1.00 86.58           C  
ATOM   2495  O   THR A 361      -7.426   2.877  27.559  1.00 86.34           O  
ATOM   2496  CB  THR A 361      -5.238   4.926  26.368  1.00 88.06           C  
ATOM   2497  OG1 THR A 361      -4.581   6.195  26.334  1.00 92.12           O  
ATOM   2498  CG2 THR A 361      -6.254   4.889  25.240  1.00 83.29           C  
ATOM   2499  N   LEU A 362      -5.428   2.505  28.549  1.00 87.28           N  
ATOM   2500  CA  LEU A 362      -5.635   1.067  28.721  1.00 90.28           C  
ATOM   2501  C   LEU A 362      -6.821   0.723  29.610  1.00 89.69           C  
ATOM   2502  O   LEU A 362      -7.503  -0.271  29.382  1.00 89.79           O  
ATOM   2503  CB  LEU A 362      -4.376   0.388  29.259  1.00 83.25           C  
ATOM   2504  CG  LEU A 362      -3.173   0.465  28.321  1.00 89.41           C  
ATOM   2505  CD1 LEU A 362      -2.069  -0.461  28.794  1.00 86.60           C  
ATOM   2506  CD2 LEU A 362      -3.584   0.135  26.893  1.00 85.96           C  
ATOM   2507  N   VAL A 363      -7.078   1.526  30.629  1.00 83.72           N  
ATOM   2508  CA  VAL A 363      -8.203   1.203  31.486  1.00 88.78           C  
ATOM   2509  C   VAL A 363      -9.513   1.369  30.699  1.00 87.24           C  
ATOM   2510  O   VAL A 363     -10.379   0.498  30.755  1.00 90.53           O  
ATOM   2511  CB  VAL A 363      -8.158   1.970  32.846  1.00 90.40           C  
ATOM   2512  CG1 VAL A 363      -9.326   1.585  33.749  1.00 81.21           C  
ATOM   2513  CG2 VAL A 363      -6.851   1.677  33.550  1.00 81.52           C  
ATOM   2514  N   PRO A 364      -9.660   2.480  29.957  1.00 87.69           N  
ATOM   2515  CA  PRO A 364     -10.805   2.627  29.049  1.00 85.66           C  
ATOM   2516  C   PRO A 364     -10.920   1.476  28.065  1.00 84.99           C  
ATOM   2517  O   PRO A 364     -12.020   0.964  27.888  1.00 86.63           O  
ATOM   2518  CB  PRO A 364     -10.493   3.924  28.310  1.00 84.39           C  
ATOM   2519  CG  PRO A 364      -9.780   4.743  29.321  1.00 88.28           C  
ATOM   2520  CD  PRO A 364      -8.943   3.756  30.129  1.00 92.96           C  
ATOM   2521  N   TYR A 365      -9.816   1.076  27.437  1.00 84.84           N  
ATOM   2522  CA  TYR A 365      -9.834  -0.111  26.578  1.00 84.23           C  
ATOM   2523  C   TYR A 365     -10.454  -1.315  27.278  1.00 89.02           C  
ATOM   2524  O   TYR A 365     -11.437  -1.883  26.804  1.00 89.67           O  
ATOM   2525  CB  TYR A 365      -8.426  -0.490  26.146  1.00 81.45           C  
ATOM   2526  CG  TYR A 365      -7.840   0.433  25.124  1.00 85.55           C  
ATOM   2527  CD1 TYR A 365      -6.473   0.459  24.894  1.00 85.72           C  
ATOM   2528  CD2 TYR A 365      -8.651   1.296  24.399  1.00 83.42           C  
ATOM   2529  CE1 TYR A 365      -5.933   1.306  23.962  1.00 83.48           C  
ATOM   2530  CE2 TYR A 365      -8.124   2.144  23.481  1.00 75.58           C  
ATOM   2531  CZ  TYR A 365      -6.763   2.148  23.260  1.00 84.11           C  
ATOM   2532  OH  TYR A 365      -6.220   2.998  22.325  1.00 94.27           O  
ATOM   2533  N   LEU A 366      -9.840  -1.698  28.392  1.00 83.58           N  
ATOM   2534  CA  LEU A 366     -10.272  -2.804  29.221  1.00 81.73           C  
ATOM   2535  C   LEU A 366     -11.741  -2.740  29.621  1.00 82.60           C  
ATOM   2536  O   LEU A 366     -12.424  -3.761  29.649  1.00 85.94           O  
ATOM   2537  CB  LEU A 366      -9.414  -2.829  30.481  1.00 92.22           C  
ATOM   2538  CG  LEU A 366      -9.660  -3.910  31.529  1.00 88.12           C  
ATOM   2539  CD1 LEU A 366      -8.853  -5.141  31.166  1.00 82.47           C  
ATOM   2540  CD2 LEU A 366      -9.269  -3.377  32.900  1.00 84.25           C  
ATOM   2541  N   TYR A 367     -12.245  -1.557  29.947  1.00 82.30           N  
ATOM   2542  CA  TYR A 367     -13.651  -1.483  30.350  1.00 87.82           C  
ATOM   2543  C   TYR A 367     -14.538  -1.621  29.127  1.00 88.17           C  
ATOM   2544  O   TYR A 367     -15.630  -2.177  29.206  1.00 87.58           O  
ATOM   2545  CB  TYR A 367     -13.993  -0.197  31.116  1.00 88.19           C  
ATOM   2546  CG  TYR A 367     -13.411  -0.136  32.504  1.00 88.02           C  
ATOM   2547  CD1 TYR A 367     -13.086   1.081  33.091  1.00 89.80           C  
ATOM   2548  CD2 TYR A 367     -13.156  -1.293  33.214  1.00 87.65           C  
ATOM   2549  CE1 TYR A 367     -12.543   1.140  34.353  1.00 89.77           C  
ATOM   2550  CE2 TYR A 367     -12.610  -1.250  34.477  1.00 89.09           C  
ATOM   2551  CZ  TYR A 367     -12.304  -0.032  35.046  1.00 93.87           C  
ATOM   2552  OH  TYR A 367     -11.759   0.005  36.312  1.00 91.21           O  
ATOM   2553  N   THR A 368     -14.052  -1.127  27.991  1.00 82.96           N  
ATOM   2554  CA  THR A 368     -14.754  -1.290  26.724  1.00 86.73           C  
ATOM   2555  C   THR A 368     -14.912  -2.769  26.338  1.00 90.06           C  
ATOM   2556  O   THR A 368     -15.978  -3.185  25.885  1.00 89.83           O  
ATOM   2557  CB  THR A 368     -14.048  -0.527  25.603  1.00 85.19           C  
ATOM   2558  OG1 THR A 368     -14.236   0.876  25.811  1.00 81.84           O  
ATOM   2559  CG2 THR A 368     -14.602  -0.936  24.235  1.00 78.38           C  
ATOM   2560  N   CYS A 369     -13.860  -3.562  26.534  1.00 86.69           N  
ATOM   2561  CA  CYS A 369     -13.945  -4.997  26.299  1.00 84.78           C  
ATOM   2562  C   CYS A 369     -14.966  -5.626  27.242  1.00 87.26           C  
ATOM   2563  O   CYS A 369     -15.900  -6.293  26.802  1.00 87.24           O  
ATOM   2564  CB  CYS A 369     -12.577  -5.656  26.459  1.00 82.93           C  
ATOM   2565  SG  CYS A 369     -11.332  -5.025  25.321  1.00 85.17           S  
ATOM   2566  N   ALA A 370     -14.795  -5.406  28.542  1.00 88.23           N  
ATOM   2567  CA  ALA A 370     -15.774  -5.877  29.520  1.00 92.77           C  
ATOM   2568  C   ALA A 370     -17.199  -5.469  29.119  1.00 93.84           C  
ATOM   2569  O   ALA A 370     -18.169  -6.193  29.365  1.00 94.61           O  
ATOM   2570  CB  ALA A 370     -15.428  -5.353  30.924  1.00 88.04           C  
ATOM   2571  N   ALA A 371     -17.313  -4.311  28.480  1.00 90.27           N  
ATOM   2572  CA  ALA A 371     -18.603  -3.752  28.130  1.00 88.12           C  
ATOM   2573  C   ALA A 371     -19.232  -4.544  27.013  1.00 92.78           C  
ATOM   2574  O   ALA A 371     -20.415  -4.852  27.057  1.00 95.29           O  
ATOM   2575  CB  ALA A 371     -18.449  -2.314  27.714  1.00 88.78           C  
ATOM   2576  N   LEU A 372     -18.442  -4.844  25.989  1.00 97.39           N  
ATOM   2577  CA  LEU A 372     -18.954  -5.536  24.814  1.00 94.43           C  
ATOM   2578  C   LEU A 372     -19.669  -6.807  25.250  1.00 95.92           C  
ATOM   2579  O   LEU A 372     -20.776  -7.071  24.816  1.00101.73           O  
ATOM   2580  CB  LEU A 372     -17.829  -5.843  23.822  1.00 92.00           C  
ATOM   2581  CG  LEU A 372     -18.189  -6.626  22.555  1.00 97.70           C  
ATOM   2582  CD1 LEU A 372     -19.087  -5.818  21.646  1.00100.74           C  
ATOM   2583  CD2 LEU A 372     -16.941  -7.040  21.808  1.00 96.37           C  
ATOM   2584  N   LEU A 373     -19.060  -7.551  26.162  1.00 91.00           N  
ATOM   2585  CA  LEU A 373     -19.647  -8.788  26.662  1.00 93.76           C  
ATOM   2586  C   LEU A 373     -20.840  -8.571  27.596  1.00 98.23           C  
ATOM   2587  O   LEU A 373     -21.868  -9.215  27.455  1.00104.31           O  
ATOM   2588  CB  LEU A 373     -18.585  -9.624  27.380  1.00 96.67           C  
ATOM   2589  CG  LEU A 373     -17.262  -9.852  26.646  1.00 92.56           C  
ATOM   2590  CD1 LEU A 373     -16.319 -10.682  27.494  1.00 88.56           C  
ATOM   2591  CD2 LEU A 373     -17.501 -10.518  25.304  1.00 97.00           C  
ATOM   2592  N   LEU A 374     -20.709  -7.681  28.566  1.00 98.94           N  
ATOM   2593  CA  LEU A 374     -21.781  -7.512  29.534  1.00 98.44           C  
ATOM   2594  C   LEU A 374     -22.993  -6.829  28.914  1.00100.78           C  
ATOM   2595  O   LEU A 374     -24.101  -6.954  29.420  1.00107.03           O  
ATOM   2596  CB  LEU A 374     -21.287  -6.730  30.750  1.00 99.76           C  
ATOM   2597  CG  LEU A 374     -20.456  -7.494  31.781  1.00 99.04           C  
ATOM   2598  CD1 LEU A 374     -19.761  -8.675  31.141  1.00 98.34           C  
ATOM   2599  CD2 LEU A 374     -19.433  -6.567  32.424  1.00 96.89           C  
ATOM   2600  N   LEU A 375     -22.776  -6.112  27.816  1.00 99.37           N  
ATOM   2601  CA  LEU A 375     -23.841  -5.365  27.143  1.00104.56           C  
ATOM   2602  C   LEU A 375     -24.378  -6.099  25.912  1.00102.86           C  
ATOM   2603  O   LEU A 375     -25.587  -6.224  25.724  1.00104.60           O  
ATOM   2604  CB  LEU A 375     -23.352  -3.965  26.733  1.00101.37           C  
ATOM   2605  CG  LEU A 375     -23.444  -2.804  27.734  1.00102.41           C  
ATOM   2606  CD1 LEU A 375     -24.851  -2.246  27.843  1.00104.26           C  
ATOM   2607  CD2 LEU A 375     -22.947  -3.222  29.106  1.00105.63           C  
ATOM   2608  N   GLY A 376     -23.462  -6.590  25.087  1.00101.42           N  
ATOM   2609  CA  GLY A 376     -23.805  -7.194  23.817  1.00107.66           C  
ATOM   2610  C   GLY A 376     -23.859  -8.711  23.727  1.00109.84           C  
ATOM   2611  O   GLY A 376     -23.864  -9.251  22.625  1.00108.96           O  
ATOM   2612  N   HIS A 377     -23.886  -9.412  24.856  1.00109.27           N  
ATOM   2613  CA  HIS A 377     -24.261 -10.816  24.811  1.00110.10           C  
ATOM   2614  C   HIS A 377     -25.700 -10.785  24.330  1.00119.49           C  
ATOM   2615  O   HIS A 377     -26.395  -9.782  24.514  1.00122.69           O  
ATOM   2616  CB  HIS A 377     -24.213 -11.440  26.186  1.00105.99           C  
ATOM   2617  CG  HIS A 377     -25.414 -11.126  27.018  1.00112.44           C  
ATOM   2618  ND1 HIS A 377     -25.627  -9.883  27.574  1.00116.23           N  
ATOM   2619  CD2 HIS A 377     -26.475 -11.885  27.376  1.00114.93           C  
ATOM   2620  CE1 HIS A 377     -26.759  -9.895  28.256  1.00115.62           C  
ATOM   2621  NE2 HIS A 377     -27.294 -11.097  28.150  1.00118.37           N  
ATOM   2622  N   GLY A 378     -26.164 -11.862  23.715  1.00117.34           N  
ATOM   2623  CA  GLY A 378     -27.492 -11.835  23.135  1.00122.86           C  
ATOM   2624  C   GLY A 378     -27.439 -11.320  21.709  1.00116.34           C  
ATOM   2625  O   GLY A 378     -27.840 -12.019  20.780  1.00122.91           O  
ATOM   2626  N   HIS A 379     -26.935 -10.104  21.530  1.00107.25           N  
ATOM   2627  CA  HIS A 379     -26.684  -9.586  20.190  1.00109.55           C  
ATOM   2628  C   HIS A 379     -25.539 -10.314  19.482  1.00107.40           C  
ATOM   2629  O   HIS A 379     -25.120  -9.893  18.413  1.00108.83           O  
ATOM   2630  CB  HIS A 379     -26.370  -8.086  20.223  1.00110.30           C  
ATOM   2631  CG  HIS A 379     -27.503  -7.232  20.702  1.00114.70           C  
ATOM   2632  ND1 HIS A 379     -28.084  -6.259  19.917  1.00109.78           N  
ATOM   2633  CD2 HIS A 379     -28.152  -7.195  21.891  1.00118.53           C  
ATOM   2634  CE1 HIS A 379     -29.045  -5.662  20.601  1.00125.40           C  
ATOM   2635  NE2 HIS A 379     -29.106  -6.210  21.802  1.00124.34           N  
ATOM   2636  N   PHE A 380     -25.016 -11.385  20.080  1.00114.99           N  
ATOM   2637  CA  PHE A 380     -23.953 -12.176  19.441  1.00119.93           C  
ATOM   2638  C   PHE A 380     -24.526 -13.316  18.615  1.00122.56           C  
ATOM   2639  O   PHE A 380     -24.107 -13.540  17.481  1.00123.53           O  
ATOM   2640  CB  PHE A 380     -22.996 -12.810  20.463  1.00124.88           C  
ATOM   2641  CG  PHE A 380     -22.283 -11.829  21.342  1.00123.58           C  
ATOM   2642  CD1 PHE A 380     -21.802 -10.639  20.835  1.00119.06           C  
ATOM   2643  CD2 PHE A 380     -22.068 -12.120  22.681  1.00125.62           C  
ATOM   2644  CE1 PHE A 380     -21.141  -9.747  21.645  1.00113.02           C  
ATOM   2645  CE2 PHE A 380     -21.405 -11.231  23.495  1.00116.87           C  
ATOM   2646  CZ  PHE A 380     -20.945 -10.041  22.975  1.00114.16           C  
ATOM   2647  N   GLY A 381     -25.453 -14.060  19.213  1.00120.77           N  
ATOM   2648  CA  GLY A 381     -26.020 -15.235  18.581  1.00124.76           C  
ATOM   2649  C   GLY A 381     -24.990 -16.282  18.189  1.00128.07           C  
ATOM   2650  O   GLY A 381     -23.999 -16.494  18.890  1.00124.75           O  
ATOM   2651  N   LYS A 382     -25.236 -16.926  17.050  1.00131.66           N  
ATOM   2652  CA  LYS A 382     -24.421 -18.030  16.542  1.00134.87           C  
ATOM   2653  C   LYS A 382     -22.932 -17.696  16.373  1.00131.99           C  
ATOM   2654  O   LYS A 382     -22.103 -18.597  16.224  1.00127.42           O  
ATOM   2655  CB  LYS A 382     -24.985 -18.501  15.194  1.00140.43           C  
ATOM   2656  CG  LYS A 382     -26.436 -18.975  15.226  1.00143.59           C  
ATOM   2657  CD  LYS A 382     -26.526 -20.486  15.429  1.00149.19           C  
ATOM   2658  CE  LYS A 382     -27.966 -20.978  15.327  1.00150.70           C  
ATOM   2659  NZ  LYS A 382     -28.626 -20.524  14.070  1.00147.23           N  
ATOM   2660  N   ALA A 383     -22.598 -16.407  16.383  1.00132.03           N  
ATOM   2661  CA  ALA A 383     -21.218 -15.962  16.157  1.00132.02           C  
ATOM   2662  C   ALA A 383     -20.482 -15.657  17.467  1.00128.51           C  
ATOM   2663  O   ALA A 383     -19.540 -14.864  17.502  1.00126.71           O  
ATOM   2664  CB  ALA A 383     -21.201 -14.744  15.238  1.00125.61           C  
ATOM   2665  N   ARG A 384     -20.897 -16.317  18.539  1.00124.35           N  
ATOM   2666  CA  ARG A 384     -20.464 -15.943  19.879  1.00121.94           C  
ATOM   2667  C   ARG A 384     -18.973 -16.084  20.194  1.00120.22           C  
ATOM   2668  O   ARG A 384     -18.414 -15.209  20.836  1.00120.54           O  
ATOM   2669  CB  ARG A 384     -21.298 -16.675  20.930  1.00126.50           C  
ATOM   2670  CG  ARG A 384     -21.097 -16.174  22.335  1.00114.69           C  
ATOM   2671  CD  ARG A 384     -22.361 -16.348  23.142  1.00115.92           C  
ATOM   2672  NE  ARG A 384     -22.236 -15.733  24.456  1.00124.74           N  
ATOM   2673  CZ  ARG A 384     -21.499 -16.239  25.439  1.00121.68           C  
ATOM   2674  NH1 ARG A 384     -20.823 -17.364  25.251  1.00123.74           N  
ATOM   2675  NH2 ARG A 384     -21.430 -15.620  26.606  1.00112.50           N  
ATOM   2676  N   PRO A 385     -18.326 -17.185  19.778  1.00126.39           N  
ATOM   2677  CA  PRO A 385     -16.962 -17.291  20.309  1.00126.43           C  
ATOM   2678  C   PRO A 385     -15.876 -17.517  19.247  1.00131.41           C  
ATOM   2679  O   PRO A 385     -15.644 -18.687  18.933  1.00141.54           O  
ATOM   2680  CB  PRO A 385     -17.053 -18.571  21.157  1.00132.32           C  
ATOM   2681  CG  PRO A 385     -18.348 -19.336  20.610  1.00124.91           C  
ATOM   2682  CD  PRO A 385     -18.862 -18.516  19.454  1.00122.63           C  
ATOM   2683  N   ALA A 386     -15.206 -16.486  18.722  1.00126.01           N  
ATOM   2684  CA  ALA A 386     -15.425 -15.083  19.052  1.00121.11           C  
ATOM   2685  C   ALA A 386     -16.784 -14.669  18.535  1.00127.28           C  
ATOM   2686  O   ALA A 386     -17.349 -15.359  17.682  1.00125.54           O  
ATOM   2687  CB  ALA A 386     -14.341 -14.220  18.414  1.00114.70           C  
ATOM   2688  N   TYR A 387     -17.312 -13.538  19.002  1.00126.19           N  
ATOM   2689  CA  TYR A 387     -16.608 -12.514  19.792  1.00114.85           C  
ATOM   2690  C   TYR A 387     -15.736 -12.924  20.999  1.00113.34           C  
ATOM   2691  O   TYR A 387     -14.573 -12.535  21.062  1.00115.64           O  
ATOM   2692  CB  TYR A 387     -17.601 -11.403  20.164  1.00117.68           C  
ATOM   2693  CG  TYR A 387     -18.355 -10.902  18.945  1.00130.66           C  
ATOM   2694  CD1 TYR A 387     -17.691 -10.214  17.920  1.00132.33           C  
ATOM   2695  CD2 TYR A 387     -19.718 -11.148  18.793  1.00128.73           C  
ATOM   2696  CE1 TYR A 387     -18.371  -9.769  16.788  1.00125.57           C  
ATOM   2697  CE2 TYR A 387     -20.411 -10.704  17.665  1.00127.76           C  
ATOM   2698  CZ  TYR A 387     -19.732 -10.017  16.667  1.00131.30           C  
ATOM   2699  OH  TYR A 387     -20.420  -9.583  15.553  1.00128.34           O  
ATOM   2700  N   LEU A 388     -16.275 -13.698  21.937  1.00112.04           N  
ATOM   2701  CA  LEU A 388     -15.508 -14.137  23.109  1.00103.35           C  
ATOM   2702  C   LEU A 388     -14.005 -14.229  22.855  1.00102.49           C  
ATOM   2703  O   LEU A 388     -13.214 -13.637  23.582  1.00100.27           O  
ATOM   2704  CB  LEU A 388     -16.033 -15.474  23.647  1.00101.24           C  
ATOM   2705  CG  LEU A 388     -16.921 -15.405  24.894  1.00102.64           C  
ATOM   2706  CD1 LEU A 388     -18.104 -14.472  24.705  1.00102.00           C  
ATOM   2707  CD2 LEU A 388     -17.404 -16.780  25.290  1.00110.49           C  
ATOM   2708  N   ALA A 389     -13.616 -14.966  21.820  1.00105.73           N  
ATOM   2709  CA  ALA A 389     -12.205 -15.134  21.487  1.00 99.79           C  
ATOM   2710  C   ALA A 389     -11.532 -13.807  21.166  1.00 98.99           C  
ATOM   2711  O   ALA A 389     -10.544 -13.428  21.798  1.00102.12           O  
ATOM   2712  CB  ALA A 389     -12.054 -16.085  20.322  1.00 99.44           C  
ATOM   2713  N   VAL A 390     -12.066 -13.127  20.158  1.00101.41           N  
ATOM   2714  CA  VAL A 390     -11.570 -11.828  19.718  1.00102.43           C  
ATOM   2715  C   VAL A 390     -11.387 -10.841  20.873  1.00101.40           C  
ATOM   2716  O   VAL A 390     -10.431 -10.061  20.890  1.00100.99           O  
ATOM   2717  CB  VAL A 390     -12.506 -11.216  18.638  1.00102.63           C  
ATOM   2718  CG1 VAL A 390     -12.433  -9.693  18.637  1.00 95.20           C  
ATOM   2719  CG2 VAL A 390     -12.175 -11.783  17.270  1.00 97.24           C  
ATOM   2720  N   THR A 391     -12.290 -10.874  21.846  1.00 96.40           N  
ATOM   2721  CA  THR A 391     -12.185  -9.922  22.938  1.00 96.36           C  
ATOM   2722  C   THR A 391     -11.311 -10.380  24.105  1.00 94.74           C  
ATOM   2723  O   THR A 391     -10.753  -9.543  24.805  1.00 97.68           O  
ATOM   2724  CB  THR A 391     -13.551  -9.433  23.435  1.00 99.28           C  
ATOM   2725  OG1 THR A 391     -14.177 -10.460  24.199  1.00103.78           O  
ATOM   2726  CG2 THR A 391     -14.431  -9.074  22.260  1.00 98.16           C  
ATOM   2727  N   THR A 392     -11.146 -11.680  24.332  1.00 94.97           N  
ATOM   2728  CA  THR A 392     -10.155 -12.031  25.346  1.00 96.58           C  
ATOM   2729  C   THR A 392      -8.772 -11.691  24.789  1.00 93.49           C  
ATOM   2730  O   THR A 392      -7.829 -11.450  25.536  1.00 92.74           O  
ATOM   2731  CB  THR A 392     -10.229 -13.487  25.893  1.00 89.41           C  
ATOM   2732  OG1 THR A 392      -9.260 -14.302  25.236  1.00 88.03           O  
ATOM   2733  CG2 THR A 392     -11.607 -14.072  25.754  1.00 84.63           C  
ATOM   2734  N   ILE A 393      -8.666 -11.610  23.470  1.00 91.27           N  
ATOM   2735  CA  ILE A 393      -7.442 -11.086  22.869  1.00 92.14           C  
ATOM   2736  C   ILE A 393      -7.251  -9.586  23.189  1.00 93.86           C  
ATOM   2737  O   ILE A 393      -6.156  -9.155  23.557  1.00 91.85           O  
ATOM   2738  CB  ILE A 393      -7.373 -11.395  21.343  1.00 95.45           C  
ATOM   2739  CG1 ILE A 393      -7.110 -12.887  21.130  1.00 94.50           C  
ATOM   2740  CG2 ILE A 393      -6.294 -10.578  20.638  1.00 79.69           C  
ATOM   2741  CD1 ILE A 393      -7.301 -13.325  19.716  1.00 91.29           C  
ATOM   2742  N   ALA A 394      -8.304  -8.785  23.069  1.00 94.41           N  
ATOM   2743  CA  ALA A 394      -8.174  -7.381  23.445  1.00 93.29           C  
ATOM   2744  C   ALA A 394      -7.758  -7.289  24.913  1.00 89.73           C  
ATOM   2745  O   ALA A 394      -6.877  -6.506  25.273  1.00 90.85           O  
ATOM   2746  CB  ALA A 394      -9.462  -6.617  23.190  1.00 87.17           C  
ATOM   2747  N   PHE A 395      -8.386  -8.101  25.753  1.00 85.23           N  
ATOM   2748  CA  PHE A 395      -8.023  -8.166  27.160  1.00 87.65           C  
ATOM   2749  C   PHE A 395      -6.526  -8.427  27.360  1.00 87.48           C  
ATOM   2750  O   PHE A 395      -5.853  -7.701  28.093  1.00 86.25           O  
ATOM   2751  CB  PHE A 395      -8.823  -9.265  27.861  1.00 92.33           C  
ATOM   2752  CG  PHE A 395     -10.211  -8.859  28.258  1.00 89.43           C  
ATOM   2753  CD1 PHE A 395     -10.445  -7.633  28.863  1.00 83.48           C  
ATOM   2754  CD2 PHE A 395     -11.283  -9.721  28.052  1.00 86.67           C  
ATOM   2755  CE1 PHE A 395     -11.732  -7.262  29.244  1.00 85.00           C  
ATOM   2756  CE2 PHE A 395     -12.576  -9.356  28.433  1.00 89.60           C  
ATOM   2757  CZ  PHE A 395     -12.799  -8.124  29.033  1.00 84.46           C  
ATOM   2758  N   LEU A 396      -6.019  -9.480  26.726  1.00 87.01           N  
ATOM   2759  CA  LEU A 396      -4.623  -9.871  26.882  1.00 83.22           C  
ATOM   2760  C   LEU A 396      -3.687  -8.807  26.343  1.00 88.36           C  
ATOM   2761  O   LEU A 396      -2.592  -8.617  26.850  1.00 91.02           O  
ATOM   2762  CB  LEU A 396      -4.348 -11.214  26.207  1.00 87.35           C  
ATOM   2763  CG  LEU A 396      -4.807 -12.453  26.983  1.00 92.08           C  
ATOM   2764  CD1 LEU A 396      -4.844 -13.670  26.084  1.00 84.46           C  
ATOM   2765  CD2 LEU A 396      -3.923 -12.700  28.192  1.00 79.96           C  
ATOM   2766  N   TYR A 397      -4.114  -8.081  25.329  1.00 87.75           N  
ATOM   2767  CA  TYR A 397      -3.289  -6.981  24.868  1.00 90.50           C  
ATOM   2768  C   TYR A 397      -3.218  -5.839  25.899  1.00 94.21           C  
ATOM   2769  O   TYR A 397      -2.144  -5.287  26.143  1.00 95.13           O  
ATOM   2770  CB  TYR A 397      -3.771  -6.486  23.515  1.00 90.43           C  
ATOM   2771  CG  TYR A 397      -3.219  -5.149  23.120  1.00 86.16           C  
ATOM   2772  CD1 TYR A 397      -1.904  -5.016  22.705  1.00 86.50           C  
ATOM   2773  CD2 TYR A 397      -4.024  -4.016  23.150  1.00 89.39           C  
ATOM   2774  CE1 TYR A 397      -1.398  -3.782  22.325  1.00 97.63           C  
ATOM   2775  CE2 TYR A 397      -3.538  -2.782  22.773  1.00 98.25           C  
ATOM   2776  CZ  TYR A 397      -2.218  -2.658  22.359  1.00105.70           C  
ATOM   2777  OH  TYR A 397      -1.728  -1.407  21.990  1.00107.13           O  
ATOM   2778  N   CYS A 398      -4.347  -5.477  26.503  1.00 90.84           N  
ATOM   2779  CA  CYS A 398      -4.328  -4.438  27.538  1.00 87.87           C  
ATOM   2780  C   CYS A 398      -3.381  -4.828  28.668  1.00 90.78           C  
ATOM   2781  O   CYS A 398      -2.569  -4.023  29.146  1.00 90.94           O  
ATOM   2782  CB  CYS A 398      -5.727  -4.203  28.099  1.00 87.13           C  
ATOM   2783  SG  CYS A 398      -6.886  -3.529  26.911  1.00 89.23           S  
ATOM   2784  N   ILE A 399      -3.484  -6.079  29.094  1.00 89.45           N  
ATOM   2785  CA  ILE A 399      -2.575  -6.591  30.108  1.00 87.98           C  
ATOM   2786  C   ILE A 399      -1.126  -6.568  29.633  1.00 89.43           C  
ATOM   2787  O   ILE A 399      -0.241  -6.145  30.368  1.00 90.99           O  
ATOM   2788  CB  ILE A 399      -2.963  -7.997  30.532  1.00 80.99           C  
ATOM   2789  CG1 ILE A 399      -4.231  -7.922  31.385  1.00 88.71           C  
ATOM   2790  CG2 ILE A 399      -1.835  -8.627  31.284  1.00 66.55           C  
ATOM   2791  CD1 ILE A 399      -4.958  -9.223  31.550  1.00 84.46           C  
ATOM   2792  N   TRP A 400      -0.899  -7.041  28.412  1.00 87.31           N  
ATOM   2793  CA  TRP A 400       0.410  -7.015  27.778  1.00 85.82           C  
ATOM   2794  C   TRP A 400       1.023  -5.619  27.832  1.00 86.74           C  
ATOM   2795  O   TRP A 400       2.192  -5.451  28.182  1.00 83.60           O  
ATOM   2796  CB  TRP A 400       0.263  -7.496  26.331  1.00 91.13           C  
ATOM   2797  CG  TRP A 400       1.267  -6.950  25.322  1.00 98.71           C  
ATOM   2798  CD1 TRP A 400       1.057  -5.959  24.376  1.00 92.52           C  
ATOM   2799  CD2 TRP A 400       2.609  -7.394  25.133  1.00 93.48           C  
ATOM   2800  NE1 TRP A 400       2.198  -5.757  23.640  1.00 84.77           N  
ATOM   2801  CE2 TRP A 400       3.165  -6.625  24.081  1.00 95.63           C  
ATOM   2802  CE3 TRP A 400       3.399  -8.363  25.754  1.00 86.22           C  
ATOM   2803  CZ2 TRP A 400       4.475  -6.800  23.643  1.00103.20           C  
ATOM   2804  CZ3 TRP A 400       4.696  -8.530  25.321  1.00 99.41           C  
ATOM   2805  CH2 TRP A 400       5.224  -7.755  24.272  1.00100.56           C  
ATOM   2806  N   ALA A 401       0.225  -4.614  27.497  1.00 84.88           N  
ATOM   2807  CA  ALA A 401       0.731  -3.251  27.414  1.00 89.35           C  
ATOM   2808  C   ALA A 401       1.123  -2.728  28.791  1.00 92.49           C  
ATOM   2809  O   ALA A 401       2.167  -2.086  28.941  1.00 91.51           O  
ATOM   2810  CB  ALA A 401      -0.288  -2.337  26.757  1.00 87.34           C  
ATOM   2811  N   VAL A 402       0.295  -3.016  29.798  1.00 91.07           N  
ATOM   2812  CA  VAL A 402       0.602  -2.600  31.167  1.00 88.98           C  
ATOM   2813  C   VAL A 402       1.909  -3.232  31.623  1.00 85.45           C  
ATOM   2814  O   VAL A 402       2.840  -2.539  32.019  1.00 82.64           O  
ATOM   2815  CB  VAL A 402      -0.523  -2.980  32.142  1.00 89.85           C  
ATOM   2816  CG1 VAL A 402      -0.168  -2.578  33.565  1.00 76.28           C  
ATOM   2817  CG2 VAL A 402      -1.818  -2.322  31.708  1.00 93.99           C  
ATOM   2818  N   VAL A 403       1.969  -4.555  31.537  1.00 87.18           N  
ATOM   2819  CA  VAL A 403       3.164  -5.316  31.880  1.00 83.06           C  
ATOM   2820  C   VAL A 403       4.427  -4.847  31.141  1.00 85.55           C  
ATOM   2821  O   VAL A 403       5.514  -4.855  31.704  1.00 93.86           O  
ATOM   2822  CB  VAL A 403       2.936  -6.825  31.656  1.00 79.76           C  
ATOM   2823  CG1 VAL A 403       4.246  -7.581  31.687  1.00 74.21           C  
ATOM   2824  CG2 VAL A 403       1.971  -7.365  32.703  1.00 82.55           C  
ATOM   2825  N   GLY A 404       4.293  -4.429  29.892  1.00 83.22           N  
ATOM   2826  CA  GLY A 404       5.447  -3.960  29.149  1.00 84.25           C  
ATOM   2827  C   GLY A 404       5.776  -2.494  29.383  1.00 88.77           C  
ATOM   2828  O   GLY A 404       6.777  -1.985  28.877  1.00 90.45           O  
ATOM   2829  N   SER A 405       4.925  -1.800  30.130  1.00 86.71           N  
ATOM   2830  CA  SER A 405       5.182  -0.402  30.471  1.00 84.97           C  
ATOM   2831  C   SER A 405       6.131  -0.281  31.673  1.00 92.54           C  
ATOM   2832  O   SER A 405       6.559  -1.291  32.243  1.00 97.76           O  
ATOM   2833  CB  SER A 405       3.868   0.327  30.745  1.00 87.63           C  
ATOM   2834  OG  SER A 405       3.134   0.528  29.550  1.00 87.65           O  
ATOM   2835  N   GLY A 406       6.465   0.947  32.058  1.00 86.87           N  
ATOM   2836  CA  GLY A 406       7.350   1.161  33.191  1.00 86.03           C  
ATOM   2837  C   GLY A 406       6.653   0.957  34.523  1.00 87.26           C  
ATOM   2838  O   GLY A 406       5.464   1.273  34.652  1.00 83.82           O  
ATOM   2839  N   ALA A 407       7.385   0.441  35.515  1.00 84.57           N  
ATOM   2840  CA  ALA A 407       6.802   0.192  36.834  1.00 75.08           C  
ATOM   2841  C   ALA A 407       6.453   1.493  37.540  1.00 81.39           C  
ATOM   2842  O   ALA A 407       5.378   1.596  38.126  1.00 80.86           O  
ATOM   2843  CB  ALA A 407       7.714  -0.642  37.684  1.00 75.47           C  
ATOM   2844  N   LYS A 408       7.350   2.482  37.483  1.00 81.71           N  
ATOM   2845  CA  LYS A 408       7.082   3.789  38.084  1.00 79.21           C  
ATOM   2846  C   LYS A 408       5.769   4.322  37.582  1.00 82.67           C  
ATOM   2847  O   LYS A 408       4.899   4.696  38.369  1.00 84.19           O  
ATOM   2848  CB  LYS A 408       8.165   4.804  37.736  1.00 81.59           C  
ATOM   2849  CG  LYS A 408       9.189   5.044  38.824  1.00 99.37           C  
ATOM   2850  CD  LYS A 408       9.809   3.735  39.347  1.00106.05           C  
ATOM   2851  CE  LYS A 408      10.963   4.015  40.320  1.00107.74           C  
ATOM   2852  NZ  LYS A 408      10.590   5.009  41.389  1.00109.51           N  
ATOM   2853  N   GLU A 409       5.627   4.344  36.258  1.00 81.46           N  
ATOM   2854  CA  GLU A 409       4.465   4.942  35.606  1.00 78.93           C  
ATOM   2855  C   GLU A 409       3.188   4.126  35.771  1.00 77.62           C  
ATOM   2856  O   GLU A 409       2.103   4.690  35.891  1.00 81.06           O  
ATOM   2857  CB  GLU A 409       4.755   5.253  34.132  1.00 83.25           C  
ATOM   2858  CG  GLU A 409       5.838   4.371  33.503  1.00 91.74           C  
ATOM   2859  CD  GLU A 409       7.252   4.895  33.738  1.00 94.55           C  
ATOM   2860  OE1 GLU A 409       7.439   6.136  33.665  1.00 92.19           O  
ATOM   2861  OE2 GLU A 409       8.169   4.066  33.985  1.00 88.98           O  
ATOM   2862  N   VAL A 410       3.310   2.804  35.812  1.00 74.33           N  
ATOM   2863  CA  VAL A 410       2.161   1.971  36.154  1.00 75.51           C  
ATOM   2864  C   VAL A 410       1.699   2.257  37.589  1.00 76.86           C  
ATOM   2865  O   VAL A 410       0.504   2.314  37.882  1.00 75.91           O  
ATOM   2866  CB  VAL A 410       2.472   0.485  35.938  1.00 74.30           C  
ATOM   2867  CG1 VAL A 410       1.397  -0.423  36.580  1.00 69.42           C  
ATOM   2868  CG2 VAL A 410       2.626   0.219  34.448  1.00 75.29           C  
ATOM   2869  N   MET A 411       2.650   2.482  38.481  1.00 74.23           N  
ATOM   2870  CA  MET A 411       2.302   2.887  39.823  1.00 75.87           C  
ATOM   2871  C   MET A 411       1.635   4.280  39.864  1.00 82.60           C  
ATOM   2872  O   MET A 411       0.650   4.474  40.575  1.00 83.50           O  
ATOM   2873  CB  MET A 411       3.522   2.804  40.738  1.00 77.08           C  
ATOM   2874  CG  MET A 411       3.285   3.386  42.120  1.00 85.82           C  
ATOM   2875  SD  MET A 411       4.188   4.917  42.448  1.00 97.74           S  
ATOM   2876  CE  MET A 411       5.572   4.203  43.363  1.00 84.94           C  
ATOM   2877  N   TRP A 412       2.162   5.248  39.123  1.00 80.28           N  
ATOM   2878  CA  TRP A 412       1.533   6.569  39.095  1.00 83.90           C  
ATOM   2879  C   TRP A 412       0.095   6.508  38.581  1.00 80.30           C  
ATOM   2880  O   TRP A 412      -0.783   7.199  39.083  1.00 83.26           O  
ATOM   2881  CB  TRP A 412       2.395   7.616  38.357  1.00 83.73           C  
ATOM   2882  CG  TRP A 412       3.622   7.956  39.167  1.00 94.11           C  
ATOM   2883  CD1 TRP A 412       4.920   7.696  38.834  1.00 91.20           C  
ATOM   2884  CD2 TRP A 412       3.658   8.560  40.487  1.00109.60           C  
ATOM   2885  NE1 TRP A 412       5.762   8.106  39.845  1.00103.87           N  
ATOM   2886  CE2 TRP A 412       5.019   8.639  40.871  1.00117.45           C  
ATOM   2887  CE3 TRP A 412       2.675   9.060  41.369  1.00 99.56           C  
ATOM   2888  CZ2 TRP A 412       5.430   9.198  42.114  1.00115.33           C  
ATOM   2889  CZ3 TRP A 412       3.087   9.613  42.607  1.00 95.07           C  
ATOM   2890  CH2 TRP A 412       4.451   9.670  42.961  1.00 95.94           C  
ATOM   2891  N   SER A 413      -0.162   5.639  37.617  1.00 79.59           N  
ATOM   2892  CA  SER A 413      -1.529   5.433  37.148  1.00 79.32           C  
ATOM   2893  C   SER A 413      -2.403   4.750  38.211  1.00 82.62           C  
ATOM   2894  O   SER A 413      -3.588   5.069  38.337  1.00 78.16           O  
ATOM   2895  CB  SER A 413      -1.523   4.609  35.863  1.00 77.08           C  
ATOM   2896  OG  SER A 413      -0.420   4.962  35.054  1.00 77.89           O  
ATOM   2897  N   PHE A 414      -1.811   3.820  38.970  1.00 79.46           N  
ATOM   2898  CA  PHE A 414      -2.507   3.120  40.048  1.00 71.27           C  
ATOM   2899  C   PHE A 414      -2.879   4.083  41.168  1.00 78.43           C  
ATOM   2900  O   PHE A 414      -3.975   4.015  41.721  1.00 77.97           O  
ATOM   2901  CB  PHE A 414      -1.641   1.998  40.611  1.00 79.49           C  
ATOM   2902  CG  PHE A 414      -2.390   1.058  41.517  1.00 84.80           C  
ATOM   2903  CD1 PHE A 414      -2.623   1.385  42.840  1.00 84.78           C  
ATOM   2904  CD2 PHE A 414      -2.879  -0.145  41.040  1.00 87.98           C  
ATOM   2905  CE1 PHE A 414      -3.320   0.534  43.660  1.00 80.11           C  
ATOM   2906  CE2 PHE A 414      -3.579  -0.997  41.864  1.00 81.18           C  
ATOM   2907  CZ  PHE A 414      -3.796  -0.655  43.170  1.00 78.33           C  
ATOM   2908  N   VAL A 415      -1.961   4.980  41.508  1.00 80.20           N  
ATOM   2909  CA  VAL A 415      -2.269   6.068  42.428  1.00 77.32           C  
ATOM   2910  C   VAL A 415      -3.401   6.956  41.887  1.00 78.55           C  
ATOM   2911  O   VAL A 415      -4.358   7.242  42.600  1.00 78.61           O  
ATOM   2912  CB  VAL A 415      -1.036   6.944  42.708  1.00 75.32           C  
ATOM   2913  CG1 VAL A 415      -1.462   8.264  43.316  1.00 69.69           C  
ATOM   2914  CG2 VAL A 415      -0.053   6.220  43.611  1.00 73.79           C  
ATOM   2915  N   THR A 416      -3.288   7.381  40.629  1.00 74.84           N  
ATOM   2916  CA  THR A 416      -4.324   8.191  39.991  1.00 75.24           C  
ATOM   2917  C   THR A 416      -5.708   7.562  40.121  1.00 78.85           C  
ATOM   2918  O   THR A 416      -6.682   8.266  40.354  1.00 81.09           O  
ATOM   2919  CB  THR A 416      -3.996   8.475  38.499  1.00 74.54           C  
ATOM   2920  OG1 THR A 416      -2.803   9.257  38.425  1.00 74.79           O  
ATOM   2921  CG2 THR A 416      -5.141   9.223  37.782  1.00 58.37           C  
ATOM   2922  N   LEU A 417      -5.797   6.247  39.950  1.00 74.98           N  
ATOM   2923  CA  LEU A 417      -7.043   5.532  40.196  1.00 76.09           C  
ATOM   2924  C   LEU A 417      -7.606   5.834  41.589  1.00 86.69           C  
ATOM   2925  O   LEU A 417      -8.804   6.108  41.747  1.00 81.31           O  
ATOM   2926  CB  LEU A 417      -6.817   4.033  40.087  1.00 76.70           C  
ATOM   2927  CG  LEU A 417      -6.752   3.438  38.689  1.00 88.40           C  
ATOM   2928  CD1 LEU A 417      -6.833   1.909  38.783  1.00 94.73           C  
ATOM   2929  CD2 LEU A 417      -7.874   3.996  37.836  1.00 81.18           C  
ATOM   2930  N   MET A 418      -6.742   5.766  42.601  1.00 83.38           N  
ATOM   2931  CA  MET A 418      -7.151   6.055  43.965  1.00 79.60           C  
ATOM   2932  C   MET A 418      -7.567   7.519  44.137  1.00 80.97           C  
ATOM   2933  O   MET A 418      -8.573   7.815  44.782  1.00 81.04           O  
ATOM   2934  CB  MET A 418      -6.034   5.699  44.939  1.00 80.83           C  
ATOM   2935  CG  MET A 418      -5.392   4.357  44.670  1.00 86.68           C  
ATOM   2936  SD  MET A 418      -4.377   3.777  46.050  1.00 92.37           S  
ATOM   2937  CE  MET A 418      -5.472   2.572  46.779  1.00 91.10           C  
ATOM   2938  N   VAL A 419      -6.792   8.437  43.573  1.00 79.56           N  
ATOM   2939  CA  VAL A 419      -7.152   9.847  43.652  1.00 82.97           C  
ATOM   2940  C   VAL A 419      -8.520  10.066  43.002  1.00 82.15           C  
ATOM   2941  O   VAL A 419      -9.386  10.696  43.587  1.00 86.88           O  
ATOM   2942  CB  VAL A 419      -6.045  10.768  43.053  1.00 84.03           C  
ATOM   2943  CG1 VAL A 419      -6.514  12.239  42.927  1.00 61.23           C  
ATOM   2944  CG2 VAL A 419      -4.767  10.663  43.896  1.00 78.75           C  
ATOM   2945  N   ILE A 420      -8.718   9.527  41.806  1.00 78.54           N  
ATOM   2946  CA  ILE A 420     -10.018   9.584  41.141  1.00 78.74           C  
ATOM   2947  C   ILE A 420     -11.151   8.988  41.976  1.00 80.97           C  
ATOM   2948  O   ILE A 420     -12.229   9.566  42.039  1.00 85.87           O  
ATOM   2949  CB  ILE A 420      -9.981   8.877  39.776  1.00 77.75           C  
ATOM   2950  CG1 ILE A 420      -9.095   9.665  38.803  1.00 79.97           C  
ATOM   2951  CG2 ILE A 420     -11.392   8.682  39.245  1.00 74.87           C  
ATOM   2952  CD1 ILE A 420      -8.844   8.989  37.469  1.00 78.44           C  
ATOM   2953  N   THR A 421     -10.916   7.840  42.614  1.00 80.23           N  
ATOM   2954  CA  THR A 421     -11.936   7.226  43.468  1.00 82.08           C  
ATOM   2955  C   THR A 421     -12.338   8.172  44.587  1.00 84.22           C  
ATOM   2956  O   THR A 421     -13.506   8.510  44.722  1.00 83.87           O  
ATOM   2957  CB  THR A 421     -11.465   5.905  44.131  1.00 81.79           C  
ATOM   2958  OG1 THR A 421     -11.439   4.857  43.168  1.00 81.44           O  
ATOM   2959  CG2 THR A 421     -12.427   5.496  45.230  1.00 83.12           C  
ATOM   2960  N   ALA A 422     -11.352   8.574  45.388  1.00 84.24           N  
ATOM   2961  CA  ALA A 422     -11.560   9.442  46.536  1.00 80.07           C  
ATOM   2962  C   ALA A 422     -12.221  10.732  46.106  1.00 82.70           C  
ATOM   2963  O   ALA A 422     -13.073  11.272  46.790  1.00 88.02           O  
ATOM   2964  CB  ALA A 422     -10.235   9.741  47.200  1.00 76.97           C  
ATOM   2965  N   MET A 423     -11.820  11.228  44.956  1.00 85.18           N  
ATOM   2966  CA  MET A 423     -12.336  12.487  44.467  1.00 87.62           C  
ATOM   2967  C   MET A 423     -13.805  12.365  44.058  1.00 89.08           C  
ATOM   2968  O   MET A 423     -14.599  13.260  44.310  1.00 95.29           O  
ATOM   2969  CB  MET A 423     -11.442  12.998  43.345  1.00 90.65           C  
ATOM   2970  CG  MET A 423     -12.152  13.699  42.218  1.00107.52           C  
ATOM   2971  SD  MET A 423     -11.086  15.016  41.626  1.00124.04           S  
ATOM   2972  CE  MET A 423     -10.916  15.940  43.167  1.00104.87           C  
ATOM   2973  N   TYR A 424     -14.184  11.244  43.465  1.00 86.73           N  
ATOM   2974  CA  TYR A 424     -15.596  10.991  43.217  1.00 88.56           C  
ATOM   2975  C   TYR A 424     -16.373  10.875  44.535  1.00 90.13           C  
ATOM   2976  O   TYR A 424     -17.452  11.433  44.684  1.00 92.47           O  
ATOM   2977  CB  TYR A 424     -15.766   9.720  42.399  1.00 84.28           C  
ATOM   2978  CG  TYR A 424     -17.195   9.391  42.030  1.00 88.81           C  
ATOM   2979  CD1 TYR A 424     -17.731   9.808  40.815  1.00 88.13           C  
ATOM   2980  CD2 TYR A 424     -18.002   8.641  42.883  1.00 90.09           C  
ATOM   2981  CE1 TYR A 424     -19.038   9.498  40.459  1.00 91.27           C  
ATOM   2982  CE2 TYR A 424     -19.311   8.322  42.539  1.00 92.22           C  
ATOM   2983  CZ  TYR A 424     -19.825   8.752  41.323  1.00 97.97           C  
ATOM   2984  OH  TYR A 424     -21.124   8.443  40.970  1.00 97.71           O  
ATOM   2985  N   ALA A 425     -15.826  10.140  45.491  1.00 88.80           N  
ATOM   2986  CA  ALA A 425     -16.486   9.992  46.776  1.00 90.67           C  
ATOM   2987  C   ALA A 425     -16.813  11.373  47.337  1.00 96.83           C  
ATOM   2988  O   ALA A 425     -17.973  11.676  47.627  1.00100.70           O  
ATOM   2989  CB  ALA A 425     -15.608   9.196  47.756  1.00 87.86           C  
ATOM   2990  N   LEU A 426     -15.788  12.210  47.472  1.00 93.50           N  
ATOM   2991  CA  LEU A 426     -15.948  13.540  48.056  1.00 94.70           C  
ATOM   2992  C   LEU A 426     -16.880  14.446  47.241  1.00 99.69           C  
ATOM   2993  O   LEU A 426     -17.721  15.152  47.800  1.00104.03           O  
ATOM   2994  CB  LEU A 426     -14.584  14.210  48.245  1.00 89.18           C  
ATOM   2995  CG  LEU A 426     -13.658  13.530  49.251  1.00 81.62           C  
ATOM   2996  CD1 LEU A 426     -12.283  14.137  49.200  1.00 74.81           C  
ATOM   2997  CD2 LEU A 426     -14.224  13.644  50.633  1.00 84.40           C  
ATOM   2998  N   ASN A 427     -16.742  14.410  45.922  1.00 95.57           N  
ATOM   2999  CA  ASN A 427     -17.467  15.335  45.062  1.00 92.21           C  
ATOM   3000  C   ASN A 427     -18.863  14.906  44.653  1.00 92.38           C  
ATOM   3001  O   ASN A 427     -19.559  15.663  43.985  1.00 96.38           O  
ATOM   3002  CB  ASN A 427     -16.640  15.646  43.819  1.00 85.36           C  
ATOM   3003  CG  ASN A 427     -15.389  16.404  44.153  1.00 92.96           C  
ATOM   3004  OD1 ASN A 427     -15.432  17.362  44.920  1.00101.96           O  
ATOM   3005  ND2 ASN A 427     -14.259  15.977  43.600  1.00 90.45           N  
ATOM   3006  N   TYR A 428     -19.281  13.705  45.037  1.00 89.68           N  
ATOM   3007  CA  TYR A 428     -20.588  13.212  44.600  1.00 91.07           C  
ATOM   3008  C   TYR A 428     -21.372  12.528  45.711  1.00 96.87           C  
ATOM   3009  O   TYR A 428     -22.359  11.852  45.430  1.00 98.93           O  
ATOM   3010  CB  TYR A 428     -20.451  12.238  43.421  1.00 82.46           C  
ATOM   3011  CG  TYR A 428     -20.025  12.856  42.101  1.00 89.93           C  
ATOM   3012  CD1 TYR A 428     -20.937  13.042  41.071  1.00 86.27           C  
ATOM   3013  CD2 TYR A 428     -18.702  13.230  41.875  1.00 90.26           C  
ATOM   3014  CE1 TYR A 428     -20.547  13.593  39.863  1.00 83.81           C  
ATOM   3015  CE2 TYR A 428     -18.308  13.783  40.672  1.00 83.19           C  
ATOM   3016  CZ  TYR A 428     -19.234  13.964  39.672  1.00 84.55           C  
ATOM   3017  OH  TYR A 428     -18.842  14.520  38.475  1.00 93.90           O  
ATOM   3018  N   ASN A 429     -20.951  12.712  46.961  1.00 94.52           N  
ATOM   3019  CA  ASN A 429     -21.471  11.904  48.068  1.00101.34           C  
ATOM   3020  C   ASN A 429     -22.997  11.950  48.285  1.00111.24           C  
ATOM   3021  O   ASN A 429     -23.648  10.891  48.331  1.00111.55           O  
ATOM   3022  CB  ASN A 429     -20.693  12.148  49.369  1.00101.53           C  
ATOM   3023  CG  ASN A 429     -21.088  13.428  50.052  1.00110.38           C  
ATOM   3024  OD1 ASN A 429     -21.807  13.411  51.050  1.00113.55           O  
ATOM   3025  ND2 ASN A 429     -20.628  14.551  49.517  1.00113.67           N  
ATOM   3026  N   ARG A 430     -23.570  13.145  48.428  1.00108.88           N  
ATOM   3027  CA  ARG A 430     -25.021  13.277  48.291  1.00109.80           C  
ATOM   3028  C   ARG A 430     -25.293  13.170  46.800  1.00107.02           C  
ATOM   3029  O   ARG A 430     -24.404  13.443  46.006  1.00109.93           O  
ATOM   3030  CB  ARG A 430     -25.523  14.622  48.811  1.00111.89           C  
ATOM   3031  CG  ARG A 430     -25.689  14.706  50.317  1.00116.29           C  
ATOM   3032  CD  ARG A 430     -24.367  14.985  51.003  1.00123.65           C  
ATOM   3033  NE  ARG A 430     -23.656  16.102  50.377  1.00129.15           N  
ATOM   3034  CZ  ARG A 430     -23.597  17.336  50.874  1.00127.16           C  
ATOM   3035  NH1 ARG A 430     -24.207  17.624  52.019  1.00126.65           N  
ATOM   3036  NH2 ARG A 430     -22.922  18.280  50.226  1.00122.20           N  
ATOM   3037  N   LEU A 431     -26.490  12.753  46.412  1.00 98.84           N  
ATOM   3038  CA  LEU A 431     -26.853  12.718  44.989  1.00107.40           C  
ATOM   3039  C   LEU A 431     -26.270  11.541  44.175  1.00107.28           C  
ATOM   3040  O   LEU A 431     -26.527  11.422  42.970  1.00104.58           O  
ATOM   3041  CB  LEU A 431     -26.540  14.082  44.324  1.00115.22           C  
ATOM   3042  CG  LEU A 431     -25.364  14.408  43.374  1.00109.60           C  
ATOM   3043  CD1 LEU A 431     -24.857  15.848  43.584  1.00 86.52           C  
ATOM   3044  CD2 LEU A 431     -24.206  13.394  43.408  1.00102.17           C  
ATOM   3045  N   HIS A 432     -25.499  10.672  44.826  1.00107.32           N  
ATOM   3046  CA  HIS A 432     -24.898   9.537  44.129  1.00 99.96           C  
ATOM   3047  C   HIS A 432     -25.923   8.470  43.739  1.00101.48           C  
ATOM   3048  O   HIS A 432     -25.981   8.064  42.577  1.00113.10           O  
ATOM   3049  CB  HIS A 432     -23.732   8.941  44.930  1.00104.75           C  
ATOM   3050  CG  HIS A 432     -23.267   7.601  44.437  1.00107.46           C  
ATOM   3051  ND1 HIS A 432     -22.759   7.404  43.169  1.00 98.62           N  
ATOM   3052  CD2 HIS A 432     -23.216   6.394  45.053  1.00100.70           C  
ATOM   3053  CE1 HIS A 432     -22.442   6.129  43.019  1.00 96.12           C  
ATOM   3054  NE2 HIS A 432     -22.703   5.496  44.150  1.00 94.71           N  
ATOM   3055  N   LYS A 433     -26.745   8.026  44.683  1.00 93.73           N  
ATOM   3056  CA  LYS A 433     -27.702   6.933  44.409  1.00108.50           C  
ATOM   3057  C   LYS A 433     -27.004   5.569  44.315  1.00104.88           C  
ATOM   3058  O   LYS A 433     -26.652   5.120  43.219  1.00 91.13           O  
ATOM   3059  CB  LYS A 433     -28.528   7.157  43.119  1.00106.04           C  
ATOM   3060  CG  LYS A 433     -29.247   8.529  42.955  1.00117.34           C  
ATOM   3061  CD  LYS A 433     -30.417   8.766  43.937  1.00114.71           C  
ATOM   3062  CE  LYS A 433     -30.022   9.706  45.093  1.00112.59           C  
ATOM   3063  NZ  LYS A 433     -31.094   9.873  46.131  1.00110.59           N  
ATOM   3064  N   ASN A 434     -26.823   4.925  45.471  1.00104.23           N  
ATOM   3065  CA  ASN A 434     -26.196   3.608  45.568  1.00 97.68           C  
ATOM   3066  C   ASN A 434     -27.084   2.503  44.997  1.00101.27           C  
ATOM   3067  O   ASN A 434     -28.301   2.569  45.123  1.00101.68           O  
ATOM   3068  CB  ASN A 434     -25.875   3.281  47.032  1.00100.70           C  
ATOM   3069  CG  ASN A 434     -25.080   4.381  47.727  1.00104.81           C  
ATOM   3070  OD1 ASN A 434     -24.168   4.963  47.144  1.00108.00           O  
ATOM   3071  ND2 ASN A 434     -25.415   4.654  48.986  1.00 93.67           N  
ATOM   3072  N   PRO A 435     -26.475   1.486  44.354  1.00108.82           N  
ATOM   3073  CA  PRO A 435     -27.187   0.280  43.894  1.00104.93           C  
ATOM   3074  C   PRO A 435     -27.926  -0.526  44.986  1.00104.25           C  
ATOM   3075  O   PRO A 435     -28.858  -1.242  44.640  1.00109.13           O  
ATOM   3076  CB  PRO A 435     -26.068  -0.572  43.282  1.00 96.53           C  
ATOM   3077  CG  PRO A 435     -25.069   0.407  42.825  1.00 94.64           C  
ATOM   3078  CD  PRO A 435     -25.107   1.552  43.802  1.00100.38           C  
ATOM   3079  N   TYR A 436     -27.520  -0.422  46.252  1.00102.52           N  
ATOM   3080  CA  TYR A 436     -28.158  -1.151  47.357  1.00 99.74           C  
ATOM   3081  C   TYR A 436     -28.105  -0.318  48.636  1.00107.28           C  
ATOM   3082  O   TYR A 436     -27.297  -0.596  49.527  1.00103.60           O  
ATOM   3083  CB  TYR A 436     -27.436  -2.468  47.632  1.00 97.25           C  
ATOM   3084  CG  TYR A 436     -27.365  -3.422  46.468  1.00 98.78           C  
ATOM   3085  CD1 TYR A 436     -26.199  -3.559  45.737  1.00101.10           C  
ATOM   3086  CD2 TYR A 436     -28.459  -4.207  46.115  1.00101.76           C  
ATOM   3087  CE1 TYR A 436     -26.125  -4.443  44.674  1.00111.35           C  
ATOM   3088  CE2 TYR A 436     -28.400  -5.096  45.055  1.00101.62           C  
ATOM   3089  CZ  TYR A 436     -27.230  -5.210  44.334  1.00110.85           C  
ATOM   3090  OH  TYR A 436     -27.152  -6.087  43.274  1.00106.60           O  
ATOM   3091  N   PRO A 437     -28.978   0.694  48.741  1.00107.49           N  
ATOM   3092  CA  PRO A 437     -28.872   1.734  49.768  1.00105.14           C  
ATOM   3093  C   PRO A 437     -29.223   1.263  51.178  1.00117.58           C  
ATOM   3094  O   PRO A 437     -29.715   0.147  51.379  1.00115.07           O  
ATOM   3095  CB  PRO A 437     -29.895   2.778  49.312  1.00 98.71           C  
ATOM   3096  CG  PRO A 437     -30.318   2.359  47.933  1.00 99.41           C  
ATOM   3097  CD  PRO A 437     -30.159   0.895  47.891  1.00 98.60           C  
ATOM   3098  N   LEU A 438     -28.973   2.134  52.149  1.00116.32           N  
ATOM   3099  CA  LEU A 438     -29.334   1.863  53.529  1.00122.61           C  
ATOM   3100  C   LEU A 438     -30.784   2.270  53.808  1.00132.08           C  
ATOM   3101  O   LEU A 438     -31.633   2.203  52.920  1.00133.17           O  
ATOM   3102  CB  LEU A 438     -28.380   2.605  54.451  1.00125.94           C  
ATOM   3103  CG  LEU A 438     -26.923   2.401  54.055  1.00112.53           C  
ATOM   3104  CD1 LEU A 438     -26.015   3.291  54.901  1.00110.84           C  
ATOM   3105  CD2 LEU A 438     -26.563   0.934  54.202  1.00107.95           C  
ATOM   3106  N   ASP A 439     -31.069   2.683  55.041  1.00138.38           N  
ATOM   3107  CA  ASP A 439     -32.420   3.100  55.415  1.00138.18           C  
ATOM   3108  C   ASP A 439     -32.383   4.347  56.301  1.00141.18           C  
ATOM   3109  O   ASP A 439     -31.602   5.273  56.055  1.00136.91           O  
ATOM   3110  CB  ASP A 439     -33.163   1.972  56.145  1.00136.89           C  
ATOM   3111  CG  ASP A 439     -32.950   0.608  55.504  1.00133.40           C  
ATOM   3112  OD1 ASP A 439     -31.788   0.146  55.455  1.00131.62           O  
ATOM   3113  OD2 ASP A 439     -33.947  -0.011  55.070  1.00130.86           O  
ATOM   3114  N   ALA A 440     -33.236   4.350  57.327  1.00143.47           N  
ATOM   3115  CA  ALA A 440     -33.287   5.413  58.335  1.00141.58           C  
ATOM   3116  C   ALA A 440     -32.820   6.777  57.821  1.00132.68           C  
ATOM   3117  O   ALA A 440     -32.352   7.615  58.593  1.00127.92           O  
ATOM   3118  CB  ALA A 440     -32.494   5.003  59.580  1.00130.26           C  
