# Supplementary material for: Alignment of Helical Membrane Protein Sequences Using AlignMe
Source: PLoS One. 2013 Mar 4;8(3):e57731. doi: 10.1371/journal.pone.0057731 (PMC3587630; doi:10.1371/journal.pone.0057731)
Supplement: File S2 — Dataset of HOMEP2 homologous membrane proteins. (GZ) [file pone.0057731.s002.gz › HOMEP2010_pdbs/sodium-coupled_transporters/2JLN_A.pdb]

ATOM      1  N   GLU A   8      25.092  42.977 -13.797  1.00 87.61           N  
ATOM      2  CA  GLU A   8      24.847  41.784 -12.980  1.00 92.33           C  
ATOM      3  C   GLU A   8      24.247  40.574 -13.759  1.00 93.88           C  
ATOM      4  O   GLU A   8      24.965  39.743 -14.331  1.00 88.94           O  
ATOM      5  CB  GLU A   8      23.970  42.152 -11.766  1.00 86.07           C  
ATOM      6  CG  GLU A   8      23.862  41.079 -10.677  1.00 86.92           C  
ATOM      7  CD  GLU A   8      25.218  40.668 -10.083  1.00 96.44           C  
ATOM      8  OE1 GLU A   8      25.242  40.192  -8.921  1.00 92.89           O  
ATOM      9  OE2 GLU A   8      26.261  40.813 -10.771  1.00 96.38           O  
ATOM     10  N   ALA A   9      22.924  40.484 -13.786  1.00 92.94           N  
ATOM     11  CA  ALA A   9      22.270  39.281 -14.276  1.00 82.75           C  
ATOM     12  C   ALA A   9      21.545  39.450 -15.612  1.00 79.46           C  
ATOM     13  O   ALA A   9      20.708  40.348 -15.776  1.00 77.65           O  
ATOM     14  CB  ALA A   9      21.302  38.752 -13.207  1.00 77.56           C  
ATOM     15  N   ARG A  10      21.867  38.555 -16.544  1.00 72.86           N  
ATOM     16  CA  ARG A  10      21.182  38.429 -17.827  1.00 70.33           C  
ATOM     17  C   ARG A  10      19.687  38.098 -17.654  1.00 69.03           C  
ATOM     18  O   ARG A  10      19.330  37.323 -16.764  1.00 67.91           O  
ATOM     19  CB  ARG A  10      21.869  37.315 -18.616  1.00 71.02           C  
ATOM     20  CG  ARG A  10      21.732  37.424 -20.117  1.00 76.08           C  
ATOM     21  CD  ARG A  10      22.888  36.717 -20.838  1.00 80.16           C  
ATOM     22  NE  ARG A  10      22.796  35.254 -20.852  1.00 80.02           N  
ATOM     23  CZ  ARG A  10      22.018  34.551 -21.679  1.00 82.27           C  
ATOM     24  NH1 ARG A  10      21.229  35.176 -22.563  1.00 74.87           N  
ATOM     25  NH2 ARG A  10      22.021  33.216 -21.614  1.00 79.65           N  
ATOM     26  N   SER A  11      18.815  38.671 -18.491  1.00 62.54           N  
ATOM     27  CA  SER A  11      17.384  38.341 -18.426  1.00 59.80           C  
ATOM     28  C   SER A  11      17.020  37.188 -19.365  1.00 61.68           C  
ATOM     29  O   SER A  11      17.466  37.169 -20.524  1.00 62.21           O  
ATOM     30  CB  SER A  11      16.505  39.552 -18.754  1.00 60.55           C  
ATOM     31  OG  SER A  11      15.118  39.227 -18.640  1.00 60.14           O  
ATOM     32  N   LEU A  12      16.205  36.245 -18.868  1.00 56.09           N  
ATOM     33  CA  LEU A  12      15.811  35.057 -19.641  1.00 52.13           C  
ATOM     34  C   LEU A  12      14.354  35.098 -20.120  1.00 50.93           C  
ATOM     35  O   LEU A  12      13.869  34.130 -20.717  1.00 46.98           O  
ATOM     36  CB  LEU A  12      16.056  33.766 -18.842  1.00 52.52           C  
ATOM     37  CG  LEU A  12      17.476  33.349 -18.429  1.00 53.89           C  
ATOM     38  CD1 LEU A  12      17.432  32.082 -17.617  1.00 47.73           C  
ATOM     39  CD2 LEU A  12      18.431  33.184 -19.613  1.00 54.29           C  
ATOM     40  N   LEU A  13      13.667  36.214 -19.856  1.00 52.31           N  
ATOM     41  CA  LEU A  13      12.251  36.374 -20.215  1.00 46.41           C  
ATOM     42  C   LEU A  13      12.107  36.831 -21.653  1.00 46.02           C  
ATOM     43  O   LEU A  13      12.903  37.640 -22.126  1.00 51.23           O  
ATOM     44  CB  LEU A  13      11.564  37.372 -19.278  1.00 43.28           C  
ATOM     45  CG  LEU A  13      10.139  37.822 -19.581  1.00 40.85           C  
ATOM     46  CD1 LEU A  13       9.361  36.769 -20.256  1.00 44.65           C  
ATOM     47  CD2 LEU A  13       9.445  38.154 -18.300  1.00 46.76           C  
ATOM     48  N   ASN A  14      11.118  36.272 -22.342  1.00 41.73           N  
ATOM     49  CA  ASN A  14      10.672  36.737 -23.648  1.00 41.85           C  
ATOM     50  C   ASN A  14       9.170  36.432 -23.752  1.00 43.20           C  
ATOM     51  O   ASN A  14       8.654  35.665 -22.939  1.00 42.59           O  
ATOM     52  CB  ASN A  14      11.530  36.155 -24.792  1.00 46.64           C  
ATOM     53  CG  ASN A  14      11.161  34.708 -25.176  1.00 45.61           C  
ATOM     54  OD1 ASN A  14      10.095  34.212 -24.831  1.00 46.27           O  
ATOM     55  ND2 ASN A  14      12.041  34.051 -25.928  1.00 41.45           N  
ATOM     56  N   PRO A  15       8.451  37.056 -24.710  1.00 44.31           N  
ATOM     57  CA  PRO A  15       6.981  36.993 -24.655  1.00 43.10           C  
ATOM     58  C   PRO A  15       6.396  35.574 -24.691  1.00 44.35           C  
ATOM     59  O   PRO A  15       5.351  35.359 -24.086  1.00 45.49           O  
ATOM     60  CB  PRO A  15       6.545  37.811 -25.876  1.00 40.28           C  
ATOM     61  CG  PRO A  15       7.748  37.870 -26.731  1.00 42.67           C  
ATOM     62  CD  PRO A  15       8.895  37.942 -25.793  1.00 42.57           C  
ATOM     63  N   SER A  16       7.055  34.626 -25.349  1.00 43.49           N  
ATOM     64  CA  SER A  16       6.554  33.247 -25.395  1.00 43.98           C  
ATOM     65  C   SER A  16       6.715  32.478 -24.087  1.00 45.69           C  
ATOM     66  O   SER A  16       5.824  31.729 -23.705  1.00 48.89           O  
ATOM     67  CB  SER A  16       7.229  32.462 -26.521  1.00 47.95           C  
ATOM     68  OG  SER A  16       7.010  33.087 -27.777  1.00 50.30           O  
ATOM     69  N   ASN A  17       7.853  32.653 -23.416  1.00 45.75           N  
ATOM     70  CA  ASN A  17       8.165  31.948 -22.166  1.00 43.58           C  
ATOM     71  C   ASN A  17       7.778  32.695 -20.867  1.00 44.56           C  
ATOM     72  O   ASN A  17       8.236  32.354 -19.776  1.00 44.82           O  
ATOM     73  CB  ASN A  17       9.653  31.573 -22.140  1.00 42.58           C  
ATOM     74  CG  ASN A  17      10.568  32.784 -21.953  1.00 43.88           C  
ATOM     75  OD1 ASN A  17      10.237  33.694 -21.211  1.00 45.30           O  
ATOM     76  ND2 ASN A  17      11.725  32.788 -22.620  1.00 44.42           N  
ATOM     77  N   ALA A  18       6.938  33.714 -20.989  1.00 44.80           N  
ATOM     78  CA  ALA A  18       6.504  34.499 -19.835  1.00 46.21           C  
ATOM     79  C   ALA A  18       5.331  33.827 -19.160  1.00 42.41           C  
ATOM     80  O   ALA A  18       4.550  33.186 -19.830  1.00 44.42           O  
ATOM     81  CB  ALA A  18       6.097  35.887 -20.274  1.00 44.21           C  
ATOM     82  N   PRO A  19       5.189  33.993 -17.834  1.00 42.79           N  
ATOM     83  CA  PRO A  19       4.005  33.464 -17.148  1.00 43.37           C  
ATOM     84  C   PRO A  19       2.725  33.896 -17.872  1.00 47.81           C  
ATOM     85  O   PRO A  19       2.710  34.902 -18.576  1.00 53.23           O  
ATOM     86  CB  PRO A  19       4.096  34.100 -15.766  1.00 41.20           C  
ATOM     87  CG  PRO A  19       5.538  34.343 -15.583  1.00 41.55           C  
ATOM     88  CD  PRO A  19       6.092  34.691 -16.906  1.00 41.12           C  
ATOM     89  N   THR A  20       1.658  33.135 -17.709  1.00 46.18           N  
ATOM     90  CA  THR A  20       0.468  33.334 -18.501  1.00 48.20           C  
ATOM     91  C   THR A  20      -0.542  34.007 -17.620  1.00 52.14           C  
ATOM     92  O   THR A  20      -0.970  33.427 -16.610  1.00 51.12           O  
ATOM     93  CB  THR A  20      -0.076  31.975 -19.027  1.00 50.18           C  
ATOM     94  OG1 THR A  20       0.815  31.479 -20.043  1.00 54.22           O  
ATOM     95  CG2 THR A  20      -1.494  32.105 -19.596  1.00 46.66           C  
ATOM     96  N   ARG A  21      -0.918  35.227 -18.018  1.00 54.70           N  
ATOM     97  CA  ARG A  21      -1.781  36.110 -17.232  1.00 51.03           C  
ATOM     98  C   ARG A  21      -3.192  35.605 -17.019  1.00 51.47           C  
ATOM     99  O   ARG A  21      -3.757  34.967 -17.921  1.00 46.90           O  
ATOM    100  CB  ARG A  21      -1.833  37.482 -17.869  1.00 48.84           C  
ATOM    101  CG  ARG A  21      -0.492  38.122 -17.913  1.00 54.23           C  
ATOM    102  CD  ARG A  21      -0.525  39.639 -17.899  1.00 55.17           C  
ATOM    103  NE  ARG A  21       0.834  40.125 -18.072  1.00 53.53           N  
ATOM    104  CZ  ARG A  21       1.500  40.780 -17.143  1.00 51.95           C  
ATOM    105  NH1 ARG A  21       0.903  41.069 -16.009  1.00 54.44           N  
ATOM    106  NH2 ARG A  21       2.744  41.160 -17.364  1.00 54.60           N  
ATOM    107  N   TYR A  22      -3.734  35.917 -15.820  1.00 52.95           N  
ATOM    108  CA  TYR A  22      -5.107  35.567 -15.391  1.00 49.80           C  
ATOM    109  C   TYR A  22      -6.113  35.894 -16.490  1.00 48.84           C  
ATOM    110  O   TYR A  22      -6.959  35.083 -16.872  1.00 49.10           O  
ATOM    111  CB  TYR A  22      -5.526  36.311 -14.108  1.00 44.82           C  
ATOM    112  CG  TYR A  22      -4.650  36.092 -12.883  1.00 48.08           C  
ATOM    113  CD1 TYR A  22      -4.302  34.822 -12.454  1.00 46.75           C  
ATOM    114  CD2 TYR A  22      -4.202  37.161 -12.142  1.00 48.33           C  
ATOM    115  CE1 TYR A  22      -3.524  34.637 -11.338  1.00 45.83           C  
ATOM    116  CE2 TYR A  22      -3.429  36.986 -11.032  1.00 49.76           C  
ATOM    117  CZ  TYR A  22      -3.088  35.727 -10.628  1.00 51.13           C  
ATOM    118  OH  TYR A  22      -2.296  35.590  -9.506  1.00 52.20           O  
ATOM    119  N   ALA A  23      -6.002  37.101 -17.009  1.00 48.67           N  
ATOM    120  CA  ALA A  23      -6.873  37.507 -18.078  1.00 48.03           C  
ATOM    121  C   ALA A  23      -6.603  36.720 -19.348  1.00 49.85           C  
ATOM    122  O   ALA A  23      -7.494  36.619 -20.173  1.00 59.25           O  
ATOM    123  CB  ALA A  23      -6.760  39.003 -18.333  1.00 51.86           C  
ATOM    124  N   GLU A  24      -5.406  36.167 -19.528  1.00 47.90           N  
ATOM    125  CA  GLU A  24      -5.132  35.393 -20.746  1.00 52.21           C  
ATOM    126  C   GLU A  24      -5.613  33.897 -20.699  1.00 52.49           C  
ATOM    127  O   GLU A  24      -5.464  33.145 -21.670  1.00 50.84           O  
ATOM    128  CB  GLU A  24      -3.640  35.471 -21.113  1.00 51.83           C  
ATOM    129  CG  GLU A  24      -3.047  36.871 -21.117  1.00 58.95           C  
ATOM    130  CD  GLU A  24      -1.461  36.925 -21.176  1.00 76.40           C  
ATOM    131  OE1 GLU A  24      -0.930  37.946 -21.723  1.00 81.38           O  
ATOM    132  OE2 GLU A  24      -0.745  35.989 -20.675  1.00 65.25           O  
ATOM    133  N   ARG A  25      -6.192  33.453 -19.588  1.00 48.42           N  
ATOM    134  CA  ARG A  25      -6.477  32.019 -19.450  1.00 50.82           C  
ATOM    135  C   ARG A  25      -7.769  31.575 -20.166  1.00 53.06           C  
ATOM    136  O   ARG A  25      -8.736  32.308 -20.185  1.00 55.39           O  
ATOM    137  CB  ARG A  25      -6.480  31.625 -17.968  1.00 47.80           C  
ATOM    138  CG  ARG A  25      -5.273  32.161 -17.188  1.00 46.75           C  
ATOM    139  CD  ARG A  25      -4.203  31.107 -16.992  1.00 46.11           C  
ATOM    140  NE  ARG A  25      -3.065  31.572 -16.205  1.00 43.64           N  
ATOM    141  CZ  ARG A  25      -2.818  31.204 -14.952  1.00 45.00           C  
ATOM    142  NH1 ARG A  25      -3.627  30.373 -14.302  1.00 40.93           N  
ATOM    143  NH2 ARG A  25      -1.748  31.679 -14.342  1.00 46.63           N  
ATOM    144  N   SER A  26      -7.806  30.373 -20.734  1.00 55.66           N  
ATOM    145  CA  SER A  26      -8.925  30.016 -21.621  1.00 56.27           C  
ATOM    146  C   SER A  26      -9.516  28.599 -21.507  1.00 58.16           C  
ATOM    147  O   SER A  26     -10.449  28.258 -22.233  1.00 63.24           O  
ATOM    148  CB  SER A  26      -8.503  30.229 -23.081  1.00 60.27           C  
ATOM    149  OG  SER A  26      -7.667  29.178 -23.546  1.00 56.11           O  
ATOM    150  N   VAL A  27      -8.960  27.770 -20.636  1.00 55.28           N  
ATOM    151  CA  VAL A  27      -9.408  26.388 -20.491  1.00 51.10           C  
ATOM    152  C   VAL A  27      -9.999  26.157 -19.107  1.00 50.98           C  
ATOM    153  O   VAL A  27      -9.290  26.196 -18.104  1.00 50.79           O  
ATOM    154  CB  VAL A  27      -8.250  25.420 -20.721  1.00 49.13           C  
ATOM    155  CG1 VAL A  27      -8.510  24.113 -20.024  1.00 52.31           C  
ATOM    156  CG2 VAL A  27      -8.036  25.213 -22.200  1.00 53.01           C  
ATOM    157  N   GLY A  28     -11.307  25.942 -19.050  1.00 55.49           N  
ATOM    158  CA  GLY A  28     -11.977  25.656 -17.788  1.00 54.45           C  
ATOM    159  C   GLY A  28     -12.085  24.165 -17.573  1.00 52.82           C  
ATOM    160  O   GLY A  28     -11.456  23.388 -18.296  1.00 54.79           O  
ATOM    161  N   PRO A  29     -12.857  23.747 -16.570  1.00 55.36           N  
ATOM    162  CA  PRO A  29     -12.970  22.289 -16.277  1.00 59.90           C  
ATOM    163  C   PRO A  29     -13.676  21.346 -17.295  1.00 53.37           C  
ATOM    164  O   PRO A  29     -13.229  20.223 -17.452  1.00 53.72           O  
ATOM    165  CB  PRO A  29     -13.628  22.247 -14.893  1.00 52.44           C  
ATOM    166  CG  PRO A  29     -13.154  23.570 -14.252  1.00 55.70           C  
ATOM    167  CD  PRO A  29     -13.125  24.584 -15.389  1.00 48.75           C  
ATOM    168  N   PHE A  30     -14.729  21.775 -17.976  1.00 58.19           N  
ATOM    169  CA  PHE A  30     -15.380  20.890 -18.943  1.00 59.92           C  
ATOM    170  C   PHE A  30     -14.488  20.666 -20.156  1.00 57.56           C  
ATOM    171  O   PHE A  30     -14.507  19.605 -20.774  1.00 56.15           O  
ATOM    172  CB  PHE A  30     -16.754  21.431 -19.391  1.00 60.23           C  
ATOM    173  CG  PHE A  30     -17.180  20.951 -20.767  1.00 69.17           C  
ATOM    174  CD1 PHE A  30     -17.976  19.802 -20.912  1.00 68.83           C  
ATOM    175  CD2 PHE A  30     -16.776  21.646 -21.927  1.00 69.09           C  
ATOM    176  CE1 PHE A  30     -18.367  19.352 -22.191  1.00 70.23           C  
ATOM    177  CE2 PHE A  30     -17.159  21.204 -23.218  1.00 66.05           C  
ATOM    178  CZ  PHE A  30     -17.949  20.058 -23.350  1.00 68.88           C  
ATOM    179  N   SER A  31     -13.719  21.683 -20.502  1.00 55.63           N  
ATOM    180  CA  SER A  31     -12.964  21.666 -21.737  1.00 56.16           C  
ATOM    181  C   SER A  31     -11.761  20.765 -21.551  1.00 55.55           C  
ATOM    182  O   SER A  31     -11.352  20.055 -22.470  1.00 53.90           O  
ATOM    183  CB  SER A  31     -12.531  23.093 -22.107  1.00 63.53           C  
ATOM    184  OG  SER A  31     -12.429  23.277 -23.515  1.00 71.11           O  
ATOM    185  N   LEU A  32     -11.208  20.795 -20.341  1.00 57.91           N  
ATOM    186  CA  LEU A  32     -10.045  19.981 -19.995  1.00 53.86           C  
ATOM    187  C   LEU A  32     -10.407  18.494 -20.019  1.00 53.70           C  
ATOM    188  O   LEU A  32      -9.627  17.685 -20.490  1.00 53.91           O  
ATOM    189  CB  LEU A  32      -9.474  20.391 -18.637  1.00 49.06           C  
ATOM    190  CG  LEU A  32      -8.161  19.716 -18.262  1.00 51.95           C  
ATOM    191  CD1 LEU A  32      -7.050  20.047 -19.260  1.00 49.04           C  
ATOM    192  CD2 LEU A  32      -7.750  20.069 -16.832  1.00 49.94           C  
ATOM    193  N   ALA A  33     -11.588  18.129 -19.530  1.00 52.91           N  
ATOM    194  CA  ALA A  33     -12.068  16.761 -19.710  1.00 51.65           C  
ATOM    195  C   ALA A  33     -12.182  16.393 -21.197  1.00 52.58           C  
ATOM    196  O   ALA A  33     -11.901  15.270 -21.591  1.00 52.59           O  
ATOM    197  CB  ALA A  33     -13.382  16.558 -19.015  1.00 46.22           C  
ATOM    198  N   ALA A  34     -12.577  17.350 -22.028  1.00 56.08           N  
ATOM    199  CA  ALA A  34     -12.842  17.072 -23.437  1.00 53.96           C  
ATOM    200  C   ALA A  34     -11.541  16.948 -24.203  1.00 54.17           C  
ATOM    201  O   ALA A  34     -11.499  16.408 -25.292  1.00 55.08           O  
ATOM    202  CB  ALA A  34     -13.697  18.167 -24.031  1.00 55.01           C  
ATOM    203  N   ILE A  35     -10.477  17.489 -23.637  1.00 55.25           N  
ATOM    204  CA  ILE A  35      -9.160  17.356 -24.232  1.00 56.87           C  
ATOM    205  C   ILE A  35      -8.586  15.991 -23.820  1.00 57.55           C  
ATOM    206  O   ILE A  35      -7.994  15.291 -24.649  1.00 56.99           O  
ATOM    207  CB  ILE A  35      -8.213  18.506 -23.774  1.00 58.09           C  
ATOM    208  CG1 ILE A  35      -8.798  19.869 -24.142  1.00 55.82           C  
ATOM    209  CG2 ILE A  35      -6.777  18.322 -24.313  1.00 56.85           C  
ATOM    210  CD1 ILE A  35      -8.147  21.022 -23.400  1.00 55.21           C  
ATOM    211  N   TRP A  36      -8.775  15.608 -22.554  1.00 53.31           N  
ATOM    212  CA  TRP A  36      -8.314  14.310 -22.072  1.00 52.35           C  
ATOM    213  C   TRP A  36      -9.062  13.128 -22.682  1.00 53.22           C  
ATOM    214  O   TRP A  36      -8.494  12.054 -22.847  1.00 48.45           O  
ATOM    215  CB  TRP A  36      -8.361  14.257 -20.560  1.00 53.39           C  
ATOM    216  CG  TRP A  36      -7.129  14.811 -19.976  1.00 58.94           C  
ATOM    217  CD1 TRP A  36      -6.760  16.125 -19.921  1.00 64.34           C  
ATOM    218  CD2 TRP A  36      -6.070  14.077 -19.389  1.00 61.31           C  
ATOM    219  NE1 TRP A  36      -5.531  16.256 -19.323  1.00 59.81           N  
ATOM    220  CE2 TRP A  36      -5.085  15.008 -18.987  1.00 61.50           C  
ATOM    221  CE3 TRP A  36      -5.845  12.716 -19.173  1.00 68.88           C  
ATOM    222  CZ2 TRP A  36      -3.902  14.625 -18.374  1.00 66.18           C  
ATOM    223  CZ3 TRP A  36      -4.663  12.330 -18.568  1.00 76.91           C  
ATOM    224  CH2 TRP A  36      -3.701  13.284 -18.175  1.00 74.14           C  
ATOM    225  N   PHE A  37     -10.327  13.331 -23.037  1.00 54.11           N  
ATOM    226  CA  PHE A  37     -11.066  12.282 -23.716  1.00 52.91           C  
ATOM    227  C   PHE A  37     -10.452  12.040 -25.084  1.00 54.26           C  
ATOM    228  O   PHE A  37     -10.193  10.905 -25.447  1.00 59.74           O  
ATOM    229  CB  PHE A  37     -12.566  12.573 -23.825  1.00 50.60           C  
ATOM    230  CG  PHE A  37     -13.341  11.498 -24.543  1.00 54.87           C  
ATOM    231  CD1 PHE A  37     -13.301  11.397 -25.933  1.00 57.42           C  
ATOM    232  CD2 PHE A  37     -14.115  10.582 -23.833  1.00 58.31           C  
ATOM    233  CE1 PHE A  37     -14.007  10.388 -26.601  1.00 58.74           C  
ATOM    234  CE2 PHE A  37     -14.841   9.570 -24.495  1.00 54.99           C  
ATOM    235  CZ  PHE A  37     -14.781   9.476 -25.876  1.00 56.45           C  
ATOM    236  N   ALA A  38     -10.200  13.081 -25.856  1.00 52.42           N  
ATOM    237  CA  ALA A  38      -9.633  12.851 -27.182  1.00 54.67           C  
ATOM    238  C   ALA A  38      -8.132  12.498 -27.149  1.00 56.55           C  
ATOM    239  O   ALA A  38      -7.653  11.778 -28.025  1.00 56.85           O  
ATOM    240  CB  ALA A  38      -9.906  14.025 -28.105  1.00 57.44           C  
ATOM    241  N   MET A  39      -7.406  12.985 -26.137  1.00 56.51           N  
ATOM    242  CA  MET A  39      -5.971  12.681 -25.952  1.00 53.48           C  
ATOM    243  C   MET A  39      -5.682  11.226 -25.526  1.00 50.27           C  
ATOM    244  O   MET A  39      -4.620  10.716 -25.806  1.00 48.25           O  
ATOM    245  CB  MET A  39      -5.319  13.699 -24.983  1.00 52.75           C  
ATOM    246  CG  MET A  39      -3.828  13.495 -24.650  1.00 53.03           C  
ATOM    247  SD  MET A  39      -2.863  14.937 -24.019  1.00 57.19           S  
ATOM    248  CE  MET A  39      -4.045  15.702 -22.900  1.00 59.22           C  
ATOM    249  N   ALA A  40      -6.630  10.554 -24.878  1.00 50.23           N  
ATOM    250  CA  ALA A  40      -6.437   9.158 -24.465  1.00 49.10           C  
ATOM    251  C   ALA A  40      -6.724   8.096 -25.534  1.00 50.21           C  
ATOM    252  O   ALA A  40      -6.205   6.983 -25.450  1.00 49.89           O  
ATOM    253  CB  ALA A  40      -7.241   8.859 -23.240  1.00 52.13           C  
ATOM    254  N   ILE A  41      -7.572   8.419 -26.509  1.00 51.47           N  
ATOM    255  CA  ILE A  41      -7.847   7.522 -27.637  1.00 51.25           C  
ATOM    256  C   ILE A  41      -6.697   7.512 -28.656  1.00 52.62           C  
ATOM    257  O   ILE A  41      -6.547   8.417 -29.466  1.00 50.85           O  
ATOM    258  CB  ILE A  41      -9.122   7.932 -28.361  1.00 51.25           C  
ATOM    259  CG1 ILE A  41     -10.277   8.028 -27.374  1.00 56.60           C  
ATOM    260  CG2 ILE A  41      -9.437   6.969 -29.480  1.00 49.16           C  
ATOM    261  CD1 ILE A  41     -11.348   9.061 -27.795  1.00 58.11           C  
ATOM    262  N   GLN A  42      -5.875   6.480 -28.616  1.00 55.40           N  
ATOM    263  CA  GLN A  42      -4.728   6.441 -29.494  1.00 51.02           C  
ATOM    264  C   GLN A  42      -4.040   5.092 -29.376  1.00 53.29           C  
ATOM    265  O   GLN A  42      -3.797   4.598 -28.272  1.00 55.38           O  
ATOM    266  CB  GLN A  42      -3.769   7.562 -29.135  1.00 47.61           C  
ATOM    267  CG  GLN A  42      -3.330   7.497 -27.694  1.00 51.45           C  
ATOM    268  CD  GLN A  42      -2.006   6.755 -27.467  1.00 56.68           C  
ATOM    269  OE1 GLN A  42      -1.272   6.419 -28.403  1.00 56.53           O  
ATOM    270  NE2 GLN A  42      -1.689   6.523 -26.203  1.00 64.30           N  
ATOM    271  N   VAL A  43      -3.745   4.516 -30.535  1.00 52.54           N  
ATOM    272  CA  VAL A  43      -2.988   3.273 -30.695  1.00 52.19           C  
ATOM    273  C   VAL A  43      -2.425   2.569 -29.465  1.00 51.94           C  
ATOM    274  O   VAL A  43      -2.852   1.463 -29.162  1.00 55.44           O  
ATOM    275  CB  VAL A  43      -1.899   3.457 -31.751  1.00 57.14           C  
ATOM    276  CG1 VAL A  43      -0.741   2.488 -31.546  1.00 54.16           C  
ATOM    277  CG2 VAL A  43      -2.537   3.318 -33.137  1.00 65.05           C  
ATOM    278  N   ALA A  44      -1.476   3.171 -28.763  1.00 50.11           N  
ATOM    279  CA  ALA A  44      -0.869   2.491 -27.616  1.00 53.31           C  
ATOM    280  C   ALA A  44      -1.842   1.586 -26.814  1.00 55.15           C  
ATOM    281  O   ALA A  44      -1.492   0.470 -26.435  1.00 53.55           O  
ATOM    282  CB  ALA A  44      -0.188   3.503 -26.688  1.00 51.43           C  
ATOM    283  N   ILE A  45      -3.059   2.059 -26.558  1.00 54.00           N  
ATOM    284  CA  ILE A  45      -3.973   1.332 -25.680  1.00 55.15           C  
ATOM    285  C   ILE A  45      -4.687   0.134 -26.354  1.00 54.62           C  
ATOM    286  O   ILE A  45      -5.190  -0.763 -25.669  1.00 53.33           O  
ATOM    287  CB  ILE A  45      -5.012   2.278 -25.011  1.00 54.31           C  
ATOM    288  CG1 ILE A  45      -5.540   1.649 -23.716  1.00 52.91           C  
ATOM    289  CG2 ILE A  45      -6.140   2.648 -25.993  1.00 48.45           C  
ATOM    290  CD1 ILE A  45      -7.035   1.781 -23.570  1.00 52.59           C  
ATOM    291  N   PHE A  46      -4.745   0.107 -27.677  1.00 47.71           N  
ATOM    292  CA  PHE A  46      -5.120  -1.127 -28.317  1.00 48.48           C  
ATOM    293  C   PHE A  46      -4.036  -2.175 -28.037  1.00 52.03           C  
ATOM    294  O   PHE A  46      -4.318  -3.284 -27.601  1.00 53.04           O  
ATOM    295  CB  PHE A  46      -5.306  -0.929 -29.809  1.00 52.56           C  
ATOM    296  CG  PHE A  46      -6.553  -0.174 -30.166  1.00 53.25           C  
ATOM    297  CD1 PHE A  46      -6.632   0.549 -31.343  1.00 53.64           C  
ATOM    298  CD2 PHE A  46      -7.643  -0.182 -29.327  1.00 52.01           C  
ATOM    299  CE1 PHE A  46      -7.781   1.242 -31.673  1.00 54.37           C  
ATOM    300  CE2 PHE A  46      -8.795   0.516 -29.658  1.00 52.66           C  
ATOM    301  CZ  PHE A  46      -8.861   1.224 -30.831  1.00 51.95           C  
ATOM    302  N   ILE A  47      -2.782  -1.825 -28.269  1.00 53.16           N  
ATOM    303  CA  ILE A  47      -1.701  -2.777 -28.056  1.00 54.18           C  
ATOM    304  C   ILE A  47      -1.600  -3.241 -26.596  1.00 51.69           C  
ATOM    305  O   ILE A  47      -1.549  -4.427 -26.295  1.00 54.83           O  
ATOM    306  CB  ILE A  47      -0.366  -2.187 -28.528  1.00 51.82           C  
ATOM    307  CG1 ILE A  47      -0.396  -1.994 -30.033  1.00 50.40           C  
ATOM    308  CG2 ILE A  47       0.773  -3.102 -28.161  1.00 52.46           C  
ATOM    309  CD1 ILE A  47       0.740  -1.168 -30.524  1.00 55.85           C  
ATOM    310  N   ALA A  48      -1.583  -2.300 -25.680  1.00 49.53           N  
ATOM    311  CA  ALA A  48      -1.432  -2.650 -24.288  1.00 48.95           C  
ATOM    312  C   ALA A  48      -2.539  -3.573 -23.795  1.00 50.23           C  
ATOM    313  O   ALA A  48      -2.263  -4.591 -23.206  1.00 52.73           O  
ATOM    314  CB  ALA A  48      -1.383  -1.396 -23.449  1.00 50.74           C  
ATOM    315  N   ALA A  49      -3.791  -3.197 -24.022  1.00 53.53           N  
ATOM    316  CA  ALA A  49      -4.931  -3.896 -23.447  1.00 49.40           C  
ATOM    317  C   ALA A  49      -5.136  -5.208 -24.161  1.00 51.87           C  
ATOM    318  O   ALA A  49      -5.651  -6.151 -23.571  1.00 54.36           O  
ATOM    319  CB  ALA A  49      -6.178  -3.053 -23.543  1.00 48.53           C  
ATOM    320  N   GLY A  50      -4.728  -5.270 -25.428  1.00 51.06           N  
ATOM    321  CA  GLY A  50      -4.711  -6.515 -26.189  1.00 51.20           C  
ATOM    322  C   GLY A  50      -3.782  -7.595 -25.640  1.00 53.54           C  
ATOM    323  O   GLY A  50      -4.221  -8.697 -25.290  1.00 52.72           O  
ATOM    324  N   GLN A  51      -2.493  -7.285 -25.558  1.00 53.48           N  
ATOM    325  CA  GLN A  51      -1.533  -8.183 -24.926  1.00 53.66           C  
ATOM    326  C   GLN A  51      -1.807  -8.593 -23.458  1.00 53.90           C  
ATOM    327  O   GLN A  51      -1.394  -9.657 -23.027  1.00 58.26           O  
ATOM    328  CB  GLN A  51      -0.151  -7.600 -25.083  1.00 53.47           C  
ATOM    329  CG  GLN A  51       0.197  -7.492 -26.546  1.00 63.10           C  
ATOM    330  CD  GLN A  51       1.600  -6.961 -26.773  1.00 73.87           C  
ATOM    331  OE1 GLN A  51       2.152  -7.089 -27.877  1.00 72.70           O  
ATOM    332  NE2 GLN A  51       2.189  -6.354 -25.727  1.00 65.32           N  
ATOM    333  N   MET A  52      -2.510  -7.773 -22.692  1.00 55.25           N  
ATOM    334  CA  MET A  52      -2.860  -8.137 -21.323  1.00 52.70           C  
ATOM    335  C   MET A  52      -3.828  -9.316 -21.217  1.00 57.08           C  
ATOM    336  O   MET A  52      -3.845  -9.976 -20.189  1.00 58.01           O  
ATOM    337  CB  MET A  52      -3.457  -6.940 -20.596  1.00 54.76           C  
ATOM    338  CG  MET A  52      -2.471  -5.826 -20.371  1.00 62.91           C  
ATOM    339  SD  MET A  52      -1.373  -6.204 -19.000  1.00 76.19           S  
ATOM    340  CE  MET A  52      -2.591  -6.121 -17.693  1.00 65.28           C  
ATOM    341  N   THR A  53      -4.644  -9.567 -22.250  1.00 56.85           N  
ATOM    342  CA  THR A  53      -5.638 -10.651 -22.207  1.00 54.10           C  
ATOM    343  C   THR A  53      -4.958 -11.999 -22.098  1.00 56.99           C  
ATOM    344  O   THR A  53      -5.556 -12.968 -21.650  1.00 59.31           O  
ATOM    345  CB  THR A  53      -6.499 -10.722 -23.464  1.00 53.40           C  
ATOM    346  OG1 THR A  53      -5.642 -10.830 -24.601  1.00 57.23           O  
ATOM    347  CG2 THR A  53      -7.404  -9.505 -23.595  1.00 50.93           C  
ATOM    348  N   SER A  54      -3.708 -12.063 -22.535  1.00 58.06           N  
ATOM    349  CA  SER A  54      -2.851 -13.213 -22.258  1.00 56.56           C  
ATOM    350  C   SER A  54      -2.726 -13.560 -20.771  1.00 57.49           C  
ATOM    351  O   SER A  54      -2.634 -14.712 -20.435  1.00 63.69           O  
ATOM    352  CB  SER A  54      -1.448 -12.972 -22.827  1.00 59.29           C  
ATOM    353  OG  SER A  54      -0.500 -13.816 -22.206  1.00 60.63           O  
ATOM    354  N   SER A  55      -2.706 -12.576 -19.878  1.00 60.21           N  
ATOM    355  CA  SER A  55      -2.438 -12.845 -18.461  1.00 57.14           C  
ATOM    356  C   SER A  55      -3.674 -12.745 -17.555  1.00 57.79           C  
ATOM    357  O   SER A  55      -3.709 -13.320 -16.463  1.00 60.93           O  
ATOM    358  CB  SER A  55      -1.328 -11.920 -17.944  1.00 60.90           C  
ATOM    359  OG  SER A  55      -0.217 -11.868 -18.836  1.00 65.23           O  
ATOM    360  N   PHE A  56      -4.683 -12.002 -17.994  1.00 56.02           N  
ATOM    361  CA  PHE A  56      -5.901 -11.834 -17.209  1.00 55.50           C  
ATOM    362  C   PHE A  56      -7.062 -11.872 -18.184  1.00 56.31           C  
ATOM    363  O   PHE A  56      -6.860 -11.785 -19.400  1.00 55.87           O  
ATOM    364  CB  PHE A  56      -5.905 -10.496 -16.453  1.00 53.37           C  
ATOM    365  CG  PHE A  56      -4.603 -10.166 -15.759  1.00 53.84           C  
ATOM    366  CD1 PHE A  56      -4.459 -10.348 -14.403  1.00 53.81           C  
ATOM    367  CD2 PHE A  56      -3.534  -9.645 -16.467  1.00 58.43           C  
ATOM    368  CE1 PHE A  56      -3.267 -10.035 -13.766  1.00 57.77           C  
ATOM    369  CE2 PHE A  56      -2.335  -9.332 -15.836  1.00 61.13           C  
ATOM    370  CZ  PHE A  56      -2.206  -9.526 -14.482  1.00 62.11           C  
ATOM    371  N   GLN A  57      -8.280 -12.004 -17.678  1.00 51.11           N  
ATOM    372  CA  GLN A  57      -9.409 -11.953 -18.582  1.00 54.84           C  
ATOM    373  C   GLN A  57      -9.938 -10.516 -18.839  1.00 56.59           C  
ATOM    374  O   GLN A  57      -9.763  -9.618 -18.018  1.00 55.84           O  
ATOM    375  CB  GLN A  57     -10.504 -12.922 -18.138  1.00 56.78           C  
ATOM    376  CG  GLN A  57     -10.514 -13.183 -16.668  1.00 59.73           C  
ATOM    377  CD  GLN A  57     -11.551 -14.230 -16.258  1.00 62.65           C  
ATOM    378  OE1 GLN A  57     -12.719 -14.181 -16.670  1.00 58.82           O  
ATOM    379  NE2 GLN A  57     -11.122 -15.176 -15.422  1.00 63.61           N  
ATOM    380  N   VAL A  58     -10.569 -10.314 -19.995  1.00 53.68           N  
ATOM    381  CA  VAL A  58     -11.029  -9.002 -20.418  1.00 51.42           C  
ATOM    382  C   VAL A  58     -11.602  -8.115 -19.310  1.00 53.72           C  
ATOM    383  O   VAL A  58     -11.187  -6.970 -19.190  1.00 55.04           O  
ATOM    384  CB  VAL A  58     -12.002  -9.094 -21.596  1.00 51.61           C  
ATOM    385  CG1 VAL A  58     -12.249  -7.728 -22.178  1.00 47.42           C  
ATOM    386  CG2 VAL A  58     -11.415  -9.984 -22.659  1.00 52.90           C  
ATOM    387  N   TRP A  59     -12.533  -8.607 -18.499  1.00 53.75           N  
ATOM    388  CA  TRP A  59     -13.067  -7.761 -17.420  1.00 53.89           C  
ATOM    389  C   TRP A  59     -11.954  -7.249 -16.483  1.00 57.19           C  
ATOM    390  O   TRP A  59     -11.945  -6.076 -16.092  1.00 55.82           O  
ATOM    391  CB  TRP A  59     -14.191  -8.448 -16.624  1.00 53.77           C  
ATOM    392  CG  TRP A  59     -13.745  -9.584 -15.751  1.00 55.29           C  
ATOM    393  CD1 TRP A  59     -13.621 -10.899 -16.114  1.00 61.20           C  
ATOM    394  CD2 TRP A  59     -13.372  -9.519 -14.379  1.00 54.09           C  
ATOM    395  NE1 TRP A  59     -13.191 -11.658 -15.046  1.00 59.60           N  
ATOM    396  CE2 TRP A  59     -13.032 -10.835 -13.967  1.00 57.93           C  
ATOM    397  CE3 TRP A  59     -13.277  -8.484 -13.458  1.00 55.88           C  
ATOM    398  CZ2 TRP A  59     -12.608 -11.135 -12.677  1.00 54.73           C  
ATOM    399  CZ3 TRP A  59     -12.857  -8.790 -12.169  1.00 60.84           C  
ATOM    400  CH2 TRP A  59     -12.524 -10.109 -11.793  1.00 51.79           C  
ATOM    401  N   GLN A  60     -11.007  -8.112 -16.132  1.00 55.97           N  
ATOM    402  CA  GLN A  60      -9.871  -7.663 -15.337  1.00 55.97           C  
ATOM    403  C   GLN A  60      -9.033  -6.583 -16.057  1.00 56.26           C  
ATOM    404  O   GLN A  60      -8.499  -5.667 -15.423  1.00 57.62           O  
ATOM    405  CB  GLN A  60      -9.010  -8.850 -14.905  1.00 52.67           C  
ATOM    406  CG  GLN A  60      -9.789  -9.901 -14.134  1.00 57.62           C  
ATOM    407  CD  GLN A  60      -8.998 -11.209 -13.910  1.00 64.40           C  
ATOM    408  OE1 GLN A  60      -8.500 -11.838 -14.862  1.00 62.32           O  
ATOM    409  NE2 GLN A  60      -8.894 -11.622 -12.644  1.00 63.45           N  
ATOM    410  N   VAL A  61      -8.919  -6.682 -17.377  1.00 54.05           N  
ATOM    411  CA  VAL A  61      -8.129  -5.712 -18.125  1.00 51.37           C  
ATOM    412  C   VAL A  61      -8.795  -4.358 -17.987  1.00 55.29           C  
ATOM    413  O   VAL A  61      -8.123  -3.360 -17.725  1.00 56.50           O  
ATOM    414  CB  VAL A  61      -7.963  -6.126 -19.586  1.00 48.49           C  
ATOM    415  CG1 VAL A  61      -7.493  -4.991 -20.421  1.00 46.24           C  
ATOM    416  CG2 VAL A  61      -6.986  -7.268 -19.675  1.00 52.60           C  
ATOM    417  N   ILE A  62     -10.124  -4.336 -18.119  1.00 56.07           N  
ATOM    418  CA  ILE A  62     -10.930  -3.132 -17.864  1.00 53.17           C  
ATOM    419  C   ILE A  62     -10.693  -2.559 -16.452  1.00 57.21           C  
ATOM    420  O   ILE A  62     -10.653  -1.344 -16.268  1.00 57.79           O  
ATOM    421  CB  ILE A  62     -12.429  -3.407 -18.037  1.00 46.71           C  
ATOM    422  CG1 ILE A  62     -12.753  -3.756 -19.487  1.00 51.09           C  
ATOM    423  CG2 ILE A  62     -13.226  -2.225 -17.636  1.00 47.86           C  
ATOM    424  CD1 ILE A  62     -11.814  -3.155 -20.489  1.00 51.85           C  
ATOM    425  N   VAL A  63     -10.518  -3.433 -15.462  1.00 58.54           N  
ATOM    426  CA  VAL A  63     -10.279  -2.983 -14.096  1.00 56.81           C  
ATOM    427  C   VAL A  63      -8.875  -2.454 -13.916  1.00 56.86           C  
ATOM    428  O   VAL A  63      -8.702  -1.451 -13.245  1.00 60.25           O  
ATOM    429  CB  VAL A  63     -10.529  -4.075 -13.022  1.00 57.30           C  
ATOM    430  CG1 VAL A  63      -9.889  -3.655 -11.701  1.00 51.43           C  
ATOM    431  CG2 VAL A  63     -12.020  -4.318 -12.834  1.00 50.96           C  
ATOM    432  N   ALA A  64      -7.876  -3.122 -14.496  1.00 57.89           N  
ATOM    433  CA  ALA A  64      -6.485  -2.623 -14.457  1.00 59.71           C  
ATOM    434  C   ALA A  64      -6.333  -1.248 -15.154  1.00 60.15           C  
ATOM    435  O   ALA A  64      -5.476  -0.435 -14.796  1.00 56.20           O  
ATOM    436  CB  ALA A  64      -5.522  -3.642 -15.063  1.00 53.32           C  
ATOM    437  N   ILE A  65      -7.183  -1.010 -16.147  1.00 59.50           N  
ATOM    438  CA  ILE A  65      -7.233   0.244 -16.869  1.00 58.81           C  
ATOM    439  C   ILE A  65      -7.850   1.378 -16.025  1.00 61.23           C  
ATOM    440  O   ILE A  65      -7.232   2.444 -15.868  1.00 60.62           O  
ATOM    441  CB  ILE A  65      -8.011   0.049 -18.182  1.00 59.40           C  
ATOM    442  CG1 ILE A  65      -7.114  -0.615 -19.222  1.00 54.56           C  
ATOM    443  CG2 ILE A  65      -8.607   1.379 -18.701  1.00 58.58           C  
ATOM    444  CD1 ILE A  65      -7.888  -1.065 -20.446  1.00 52.78           C  
ATOM    445  N   ALA A  66      -9.056   1.156 -15.491  1.00 58.00           N  
ATOM    446  CA  ALA A  66      -9.678   2.113 -14.566  1.00 54.94           C  
ATOM    447  C   ALA A  66      -8.785   2.416 -13.359  1.00 55.66           C  
ATOM    448  O   ALA A  66      -8.714   3.550 -12.909  1.00 57.44           O  
ATOM    449  CB  ALA A  66     -11.033   1.619 -14.108  1.00 50.63           C  
ATOM    450  N   ALA A  67      -8.105   1.398 -12.839  1.00 56.77           N  
ATOM    451  CA  ALA A  67      -7.173   1.563 -11.721  1.00 54.68           C  
ATOM    452  C   ALA A  67      -5.939   2.364 -12.136  1.00 57.27           C  
ATOM    453  O   ALA A  67      -5.533   3.301 -11.452  1.00 56.72           O  
ATOM    454  CB  ALA A  67      -6.759   0.195 -11.146  1.00 48.27           C  
ATOM    455  N   GLY A  68      -5.338   1.976 -13.254  1.00 57.89           N  
ATOM    456  CA  GLY A  68      -4.184   2.671 -13.785  1.00 57.25           C  
ATOM    457  C   GLY A  68      -4.521   4.095 -14.165  1.00 59.82           C  
ATOM    458  O   GLY A  68      -3.694   4.970 -14.038  1.00 63.18           O  
ATOM    459  N   CYS A  69      -5.739   4.335 -14.633  1.00 64.20           N  
ATOM    460  CA  CYS A  69      -6.218   5.703 -14.885  1.00 63.99           C  
ATOM    461  C   CYS A  69      -6.284   6.567 -13.625  1.00 62.24           C  
ATOM    462  O   CYS A  69      -5.951   7.755 -13.643  1.00 62.35           O  
ATOM    463  CB  CYS A  69      -7.598   5.672 -15.551  1.00 60.50           C  
ATOM    464  SG  CYS A  69      -7.482   5.646 -17.340  1.00 69.16           S  
ATOM    465  N   THR A  70      -6.719   5.948 -12.536  1.00 63.09           N  
ATOM    466  CA  THR A  70      -6.916   6.620 -11.265  1.00 61.65           C  
ATOM    467  C   THR A  70      -5.608   6.990 -10.560  1.00 59.17           C  
ATOM    468  O   THR A  70      -5.510   8.054  -9.978  1.00 62.44           O  
ATOM    469  CB  THR A  70      -7.807   5.759 -10.341  1.00 62.89           C  
ATOM    470  OG1 THR A  70      -9.143   5.738 -10.868  1.00 60.28           O  
ATOM    471  CG2 THR A  70      -7.825   6.323  -8.925  1.00 60.93           C  
ATOM    472  N   ILE A  71      -4.606   6.126 -10.602  1.00 60.21           N  
ATOM    473  CA  ILE A  71      -3.310   6.462 -10.012  1.00 60.75           C  
ATOM    474  C   ILE A  71      -2.683   7.644 -10.766  1.00 62.26           C  
ATOM    475  O   ILE A  71      -2.017   8.494 -10.156  1.00 60.63           O  
ATOM    476  CB  ILE A  71      -2.348   5.232  -9.996  1.00 59.22           C  
ATOM    477  CG1 ILE A  71      -2.688   4.323  -8.818  1.00 58.88           C  
ATOM    478  CG2 ILE A  71      -0.885   5.649  -9.929  1.00 50.25           C  
ATOM    479  CD1 ILE A  71      -2.439   2.861  -9.106  1.00 60.81           C  
ATOM    480  N   ALA A  72      -2.919   7.704 -12.084  1.00 60.13           N  
ATOM    481  CA  ALA A  72      -2.404   8.788 -12.922  1.00 54.51           C  
ATOM    482  C   ALA A  72      -2.939  10.137 -12.467  1.00 56.02           C  
ATOM    483  O   ALA A  72      -2.167  11.069 -12.348  1.00 59.12           O  
ATOM    484  CB  ALA A  72      -2.721   8.557 -14.373  1.00 55.92           C  
ATOM    485  N   VAL A  73      -4.245  10.236 -12.208  1.00 55.75           N  
ATOM    486  CA  VAL A  73      -4.874  11.444 -11.635  1.00 53.81           C  
ATOM    487  C   VAL A  73      -4.409  11.925 -10.223  1.00 55.76           C  
ATOM    488  O   VAL A  73      -4.127  13.105 -10.042  1.00 53.77           O  
ATOM    489  CB  VAL A  73      -6.376  11.293 -11.614  1.00 52.66           C  
ATOM    490  CG1 VAL A  73      -6.960  12.292 -10.667  1.00 50.40           C  
ATOM    491  CG2 VAL A  73      -6.925  11.462 -13.025  1.00 55.98           C  
ATOM    492  N   ILE A  74      -4.339  11.034  -9.234  1.00 54.03           N  
ATOM    493  CA  ILE A  74      -3.658  11.342  -7.969  1.00 53.00           C  
ATOM    494  C   ILE A  74      -2.266  11.954  -8.152  1.00 54.19           C  
ATOM    495  O   ILE A  74      -1.862  12.778  -7.352  1.00 57.50           O  
ATOM    496  CB  ILE A  74      -3.490  10.085  -7.066  1.00 57.65           C  
ATOM    497  CG1 ILE A  74      -4.855   9.613  -6.538  1.00 57.44           C  
ATOM    498  CG2 ILE A  74      -2.483  10.350  -5.909  1.00 47.26           C  
ATOM    499  CD1 ILE A  74      -4.927   8.126  -6.220  1.00 48.30           C  
ATOM    500  N   LEU A  75      -1.517  11.536  -9.168  1.00 53.31           N  
ATOM    501  CA  LEU A  75      -0.215  12.146  -9.458  1.00 53.15           C  
ATOM    502  C   LEU A  75      -0.369  13.533 -10.077  1.00 57.84           C  
ATOM    503  O   LEU A  75       0.430  14.436  -9.788  1.00 56.86           O  
ATOM    504  CB  LEU A  75       0.608  11.278 -10.412  1.00 57.85           C  
ATOM    505  CG  LEU A  75       1.611  10.303  -9.793  1.00 64.21           C  
ATOM    506  CD1 LEU A  75       2.299   9.444 -10.867  1.00 65.99           C  
ATOM    507  CD2 LEU A  75       2.646  11.069  -8.981  1.00 61.85           C  
ATOM    508  N   LEU A  76      -1.392  13.689 -10.931  1.00 58.02           N  
ATOM    509  CA  LEU A  76      -1.710  14.952 -11.609  1.00 53.89           C  
ATOM    510  C   LEU A  76      -2.116  16.030 -10.612  1.00 55.48           C  
ATOM    511  O   LEU A  76      -1.618  17.153 -10.679  1.00 57.61           O  
ATOM    512  CB  LEU A  76      -2.805  14.749 -12.659  1.00 53.39           C  
ATOM    513  CG  LEU A  76      -2.304  14.058 -13.937  1.00 56.06           C  
ATOM    514  CD1 LEU A  76      -3.417  13.541 -14.817  1.00 56.07           C  
ATOM    515  CD2 LEU A  76      -1.443  14.991 -14.717  1.00 55.24           C  
ATOM    516  N   PHE A  77      -3.000  15.678  -9.681  1.00 53.94           N  
ATOM    517  CA  PHE A  77      -3.369  16.557  -8.577  1.00 53.06           C  
ATOM    518  C   PHE A  77      -2.144  17.269  -7.988  1.00 55.95           C  
ATOM    519  O   PHE A  77      -2.241  18.436  -7.621  1.00 57.50           O  
ATOM    520  CB  PHE A  77      -4.090  15.750  -7.499  1.00 51.91           C  
ATOM    521  CG  PHE A  77      -4.535  16.557  -6.303  1.00 56.27           C  
ATOM    522  CD1 PHE A  77      -3.781  16.572  -5.138  1.00 56.77           C  
ATOM    523  CD2 PHE A  77      -5.728  17.267  -6.324  1.00 60.64           C  
ATOM    524  CE1 PHE A  77      -4.199  17.304  -4.020  1.00 56.60           C  
ATOM    525  CE2 PHE A  77      -6.158  17.998  -5.210  1.00 59.95           C  
ATOM    526  CZ  PHE A  77      -5.392  18.014  -4.060  1.00 57.45           C  
ATOM    527  N   PHE A  78      -1.000  16.588  -7.916  1.00 50.65           N  
ATOM    528  CA  PHE A  78       0.205  17.185  -7.333  1.00 52.31           C  
ATOM    529  C   PHE A  78       1.158  17.865  -8.345  1.00 55.87           C  
ATOM    530  O   PHE A  78       1.670  18.957  -8.089  1.00 58.19           O  
ATOM    531  CB  PHE A  78       0.985  16.171  -6.481  1.00 49.96           C  
ATOM    532  CG  PHE A  78       0.271  15.747  -5.247  1.00 49.80           C  
ATOM    533  CD1 PHE A  78      -0.236  14.464  -5.124  1.00 54.00           C  
ATOM    534  CD2 PHE A  78       0.092  16.622  -4.205  1.00 51.04           C  
ATOM    535  CE1 PHE A  78      -0.912  14.051  -3.963  1.00 52.68           C  
ATOM    536  CE2 PHE A  78      -0.587  16.217  -3.039  1.00 55.16           C  
ATOM    537  CZ  PHE A  78      -1.090  14.929  -2.924  1.00 50.54           C  
ATOM    538  N   THR A  79       1.415  17.237  -9.486  1.00 55.70           N  
ATOM    539  CA  THR A  79       2.382  17.802 -10.427  1.00 50.48           C  
ATOM    540  C   THR A  79       1.834  18.995 -11.215  1.00 53.39           C  
ATOM    541  O   THR A  79       2.591  19.680 -11.894  1.00 52.39           O  
ATOM    542  CB  THR A  79       2.875  16.750 -11.417  1.00 48.62           C  
ATOM    543  OG1 THR A  79       1.816  16.422 -12.318  1.00 48.58           O  
ATOM    544  CG2 THR A  79       3.317  15.505 -10.684  1.00 42.97           C  
ATOM    545  N   GLN A  80       0.528  19.248 -11.136  1.00 53.26           N  
ATOM    546  CA  GLN A  80      -0.086  20.285 -11.967  1.00 52.07           C  
ATOM    547  C   GLN A  80      -0.360  21.561 -11.179  1.00 54.82           C  
ATOM    548  O   GLN A  80      -0.744  22.594 -11.760  1.00 52.06           O  
ATOM    549  CB  GLN A  80      -1.426  19.802 -12.517  1.00 50.75           C  
ATOM    550  CG  GLN A  80      -2.487  19.768 -11.424  1.00 55.01           C  
ATOM    551  CD  GLN A  80      -3.899  19.491 -11.924  1.00 59.86           C  
ATOM    552  OE1 GLN A  80      -4.888  19.761 -11.209  1.00 60.29           O  
ATOM    553  NE2 GLN A  80      -4.010  18.953 -13.150  1.00 53.06           N  
ATOM    554  N   SER A  81      -0.197  21.497  -9.859  1.00 55.09           N  
ATOM    555  CA  SER A  81      -0.781  22.533  -9.007  1.00 53.05           C  
ATOM    556  C   SER A  81      -0.089  23.895  -9.115  1.00 52.70           C  
ATOM    557  O   SER A  81      -0.754  24.928  -9.025  1.00 52.54           O  
ATOM    558  CB  SER A  81      -0.845  22.083  -7.556  1.00 52.42           C  
ATOM    559  OG  SER A  81      -1.306  23.151  -6.767  1.00 58.78           O  
ATOM    560  N   ALA A  82       1.234  23.882  -9.307  1.00 52.10           N  
ATOM    561  CA  ALA A  82       2.040  25.097  -9.438  1.00 46.79           C  
ATOM    562  C   ALA A  82       1.838  25.782 -10.770  1.00 46.08           C  
ATOM    563  O   ALA A  82       1.948  26.990 -10.845  1.00 48.36           O  
ATOM    564  CB  ALA A  82       3.527  24.797  -9.236  1.00 42.75           C  
ATOM    565  N   ALA A  83       1.564  25.012 -11.818  1.00 45.09           N  
ATOM    566  CA  ALA A  83       1.410  25.557 -13.157  1.00 40.63           C  
ATOM    567  C   ALA A  83       0.089  26.297 -13.291  1.00 45.77           C  
ATOM    568  O   ALA A  83       0.008  27.327 -13.959  1.00 46.33           O  
ATOM    569  CB  ALA A  83       1.505  24.461 -14.180  1.00 43.45           C  
ATOM    570  N   ILE A  84      -0.955  25.766 -12.664  1.00 47.77           N  
ATOM    571  CA  ILE A  84      -2.267  26.411 -12.652  1.00 43.20           C  
ATOM    572  C   ILE A  84      -2.208  27.767 -11.913  1.00 47.41           C  
ATOM    573  O   ILE A  84      -2.676  28.798 -12.421  1.00 49.54           O  
ATOM    574  CB  ILE A  84      -3.317  25.468 -12.021  1.00 44.31           C  
ATOM    575  CG1 ILE A  84      -3.632  24.321 -12.982  1.00 46.36           C  
ATOM    576  CG2 ILE A  84      -4.580  26.207 -11.661  1.00 47.49           C  
ATOM    577  CD1 ILE A  84      -4.568  23.288 -12.441  1.00 46.33           C  
ATOM    578  N   ARG A  85      -1.606  27.777 -10.727  1.00 45.81           N  
ATOM    579  CA  ARG A  85      -1.574  28.977  -9.906  1.00 46.06           C  
ATOM    580  C   ARG A  85      -0.696  30.083 -10.514  1.00 48.02           C  
ATOM    581  O   ARG A  85      -1.108  31.245 -10.526  1.00 46.93           O  
ATOM    582  CB  ARG A  85      -1.114  28.624  -8.485  1.00 47.58           C  
ATOM    583  CG  ARG A  85      -1.594  29.551  -7.384  1.00 47.71           C  
ATOM    584  CD  ARG A  85      -0.979  30.889  -7.585  1.00 52.99           C  
ATOM    585  NE  ARG A  85      -1.416  31.895  -6.625  1.00 58.13           N  
ATOM    586  CZ  ARG A  85      -1.471  33.197  -6.904  1.00 57.39           C  
ATOM    587  NH1 ARG A  85      -1.157  33.627  -8.120  1.00 54.17           N  
ATOM    588  NH2 ARG A  85      -1.856  34.068  -5.976  1.00 61.43           N  
ATOM    589  N   TRP A  86       0.488  29.726 -11.027  1.00 44.68           N  
ATOM    590  CA  TRP A  86       1.488  30.723 -11.430  1.00 44.78           C  
ATOM    591  C   TRP A  86       1.706  30.856 -12.924  1.00 42.59           C  
ATOM    592  O   TRP A  86       2.587  31.600 -13.356  1.00 42.55           O  
ATOM    593  CB  TRP A  86       2.845  30.462 -10.768  1.00 45.91           C  
ATOM    594  CG  TRP A  86       2.807  30.470  -9.277  1.00 51.22           C  
ATOM    595  CD1 TRP A  86       3.058  29.407  -8.434  1.00 53.02           C  
ATOM    596  CD2 TRP A  86       2.477  31.580  -8.431  1.00 53.06           C  
ATOM    597  NE1 TRP A  86       2.903  29.797  -7.122  1.00 54.95           N  
ATOM    598  CE2 TRP A  86       2.550  31.126  -7.094  1.00 56.46           C  
ATOM    599  CE3 TRP A  86       2.120  32.915  -8.670  1.00 52.46           C  
ATOM    600  CZ2 TRP A  86       2.298  31.972  -6.006  1.00 54.15           C  
ATOM    601  CZ3 TRP A  86       1.868  33.747  -7.582  1.00 50.55           C  
ATOM    602  CH2 TRP A  86       1.962  33.275  -6.277  1.00 50.38           C  
ATOM    603  N   GLY A  87       0.927  30.125 -13.706  1.00 40.17           N  
ATOM    604  CA  GLY A  87       1.024  30.178 -15.152  1.00 41.12           C  
ATOM    605  C   GLY A  87       2.340  29.798 -15.826  1.00 43.45           C  
ATOM    606  O   GLY A  87       2.544  30.193 -16.958  1.00 47.62           O  
ATOM    607  N   ILE A  88       3.213  29.014 -15.185  1.00 43.51           N  
ATOM    608  CA  ILE A  88       4.549  28.728 -15.740  1.00 40.46           C  
ATOM    609  C   ILE A  88       4.746  27.419 -16.527  1.00 42.63           C  
ATOM    610  O   ILE A  88       3.995  26.471 -16.362  1.00 45.21           O  
ATOM    611  CB  ILE A  88       5.670  28.833 -14.657  1.00 40.52           C  
ATOM    612  CG1 ILE A  88       5.386  27.943 -13.457  1.00 39.39           C  
ATOM    613  CG2 ILE A  88       5.864  30.271 -14.188  1.00 40.29           C  
ATOM    614  CD1 ILE A  88       6.535  27.915 -12.454  1.00 38.29           C  
ATOM    615  N   ASN A  89       5.772  27.418 -17.385  1.00 47.64           N  
ATOM    616  CA  ASN A  89       6.371  26.250 -18.095  1.00 47.69           C  
ATOM    617  C   ASN A  89       6.765  25.095 -17.243  1.00 47.67           C  
ATOM    618  O   ASN A  89       7.055  25.279 -16.061  1.00 50.75           O  
ATOM    619  CB  ASN A  89       7.764  26.641 -18.607  1.00 50.48           C  
ATOM    620  CG  ASN A  89       7.811  26.849 -20.056  1.00 46.77           C  
ATOM    621  OD1 ASN A  89       6.850  26.566 -20.751  1.00 53.16           O  
ATOM    622  ND2 ASN A  89       8.930  27.361 -20.542  1.00 46.51           N  
ATOM    623  N   PHE A  90       6.931  23.939 -17.882  1.00 48.43           N  
ATOM    624  CA  PHE A  90       7.708  22.831 -17.312  1.00 46.60           C  
ATOM    625  C   PHE A  90       9.216  23.176 -17.248  1.00 47.85           C  
ATOM    626  O   PHE A  90       9.843  23.149 -16.178  1.00 44.86           O  
ATOM    627  CB  PHE A  90       7.497  21.557 -18.137  1.00 44.96           C  
ATOM    628  CG  PHE A  90       8.405  20.424 -17.747  1.00 48.01           C  
ATOM    629  CD1 PHE A  90       9.506  20.091 -18.531  1.00 47.77           C  
ATOM    630  CD2 PHE A  90       8.172  19.697 -16.595  1.00 49.43           C  
ATOM    631  CE1 PHE A  90      10.346  19.066 -18.182  1.00 41.82           C  
ATOM    632  CE2 PHE A  90       9.008  18.664 -16.240  1.00 47.08           C  
ATOM    633  CZ  PHE A  90      10.093  18.354 -17.044  1.00 49.56           C  
ATOM    634  N   THR A  91       9.791  23.527 -18.397  1.00 47.82           N  
ATOM    635  CA  THR A  91      11.220  23.780 -18.475  1.00 45.60           C  
ATOM    636  C   THR A  91      11.670  24.858 -17.496  1.00 49.29           C  
ATOM    637  O   THR A  91      12.713  24.720 -16.848  1.00 49.16           O  
ATOM    638  CB  THR A  91      11.632  24.180 -19.888  1.00 49.06           C  
ATOM    639  OG1 THR A  91      11.178  23.187 -20.818  1.00 54.56           O  
ATOM    640  CG2 THR A  91      13.131  24.278 -19.985  1.00 47.26           C  
ATOM    641  N   VAL A  92      10.884  25.933 -17.397  1.00 52.39           N  
ATOM    642  CA  VAL A  92      11.135  27.013 -16.423  1.00 48.92           C  
ATOM    643  C   VAL A  92      11.005  26.592 -14.944  1.00 47.57           C  
ATOM    644  O   VAL A  92      11.849  26.957 -14.116  1.00 44.34           O  
ATOM    645  CB  VAL A  92      10.218  28.227 -16.677  1.00 46.26           C  
ATOM    646  CG1 VAL A  92      10.085  29.072 -15.412  1.00 45.18           C  
ATOM    647  CG2 VAL A  92      10.757  29.049 -17.815  1.00 44.78           C  
ATOM    648  N   ALA A  93       9.947  25.837 -14.624  1.00 47.95           N  
ATOM    649  CA  ALA A  93       9.691  25.377 -13.251  1.00 43.60           C  
ATOM    650  C   ALA A  93      10.777  24.444 -12.689  1.00 46.57           C  
ATOM    651  O   ALA A  93      10.961  24.377 -11.472  1.00 44.49           O  
ATOM    652  CB  ALA A  93       8.321  24.735 -13.142  1.00 37.10           C  
ATOM    653  N   ALA A  94      11.495  23.728 -13.562  1.00 46.18           N  
ATOM    654  CA  ALA A  94      12.543  22.812 -13.105  1.00 44.55           C  
ATOM    655  C   ALA A  94      13.748  23.568 -12.534  1.00 48.40           C  
ATOM    656  O   ALA A  94      14.530  23.024 -11.752  1.00 49.42           O  
ATOM    657  CB  ALA A  94      12.960  21.878 -14.201  1.00 42.75           C  
ATOM    658  N   ARG A  95      13.868  24.838 -12.905  1.00 47.57           N  
ATOM    659  CA  ARG A  95      14.964  25.672 -12.456  1.00 44.79           C  
ATOM    660  C   ARG A  95      15.007  25.722 -10.956  1.00 46.82           C  
ATOM    661  O   ARG A  95      16.042  25.953 -10.366  1.00 48.97           O  
ATOM    662  CB  ARG A  95      14.808  27.069 -13.020  1.00 42.71           C  
ATOM    663  CG  ARG A  95      15.138  27.125 -14.479  1.00 46.29           C  
ATOM    664  CD  ARG A  95      14.802  28.447 -15.100  1.00 43.99           C  
ATOM    665  NE  ARG A  95      14.906  28.363 -16.546  1.00 44.02           N  
ATOM    666  CZ  ARG A  95      14.606  29.350 -17.372  1.00 44.76           C  
ATOM    667  NH1 ARG A  95      14.186  30.506 -16.885  1.00 51.23           N  
ATOM    668  NH2 ARG A  95      14.735  29.192 -18.679  1.00 44.54           N  
ATOM    669  N   MET A  96      13.870  25.470 -10.342  1.00 48.68           N  
ATOM    670  CA  MET A  96      13.733  25.582  -8.906  1.00 49.44           C  
ATOM    671  C   MET A  96      14.617  24.578  -8.129  1.00 51.42           C  
ATOM    672  O   MET A  96      15.571  24.982  -7.479  1.00 51.02           O  
ATOM    673  CB  MET A  96      12.247  25.457  -8.544  1.00 52.68           C  
ATOM    674  CG  MET A  96      11.743  26.453  -7.514  1.00 54.81           C  
ATOM    675  SD  MET A  96      10.180  27.278  -7.946  1.00 59.44           S  
ATOM    676  CE  MET A  96       9.208  25.999  -8.778  1.00 48.80           C  
ATOM    677  N   PRO A  97      14.310  23.268  -8.182  1.00 52.04           N  
ATOM    678  CA  PRO A  97      15.132  22.348  -7.383  1.00 49.86           C  
ATOM    679  C   PRO A  97      16.509  22.080  -8.002  1.00 49.45           C  
ATOM    680  O   PRO A  97      17.515  22.161  -7.303  1.00 50.88           O  
ATOM    681  CB  PRO A  97      14.296  21.065  -7.372  1.00 50.98           C  
ATOM    682  CG  PRO A  97      13.559  21.116  -8.655  1.00 51.89           C  
ATOM    683  CD  PRO A  97      13.150  22.572  -8.758  1.00 51.44           C  
ATOM    684  N   PHE A  98      16.564  21.743  -9.285  1.00 49.40           N  
ATOM    685  CA  PHE A  98      17.852  21.632  -9.972  1.00 50.51           C  
ATOM    686  C   PHE A  98      18.274  23.067 -10.253  1.00 53.27           C  
ATOM    687  O   PHE A  98      17.528  23.985  -9.910  1.00 56.52           O  
ATOM    688  CB  PHE A  98      17.697  20.804 -11.240  1.00 47.23           C  
ATOM    689  CG  PHE A  98      16.952  19.526 -11.012  1.00 46.16           C  
ATOM    690  CD1 PHE A  98      15.624  19.409 -11.366  1.00 48.02           C  
ATOM    691  CD2 PHE A  98      17.560  18.465 -10.386  1.00 45.46           C  
ATOM    692  CE1 PHE A  98      14.935  18.244 -11.139  1.00 47.29           C  
ATOM    693  CE2 PHE A  98      16.865  17.294 -10.146  1.00 48.04           C  
ATOM    694  CZ  PHE A  98      15.556  17.184 -10.519  1.00 45.88           C  
ATOM    695  N   GLY A  99      19.431  23.326 -10.843  1.00 49.31           N  
ATOM    696  CA  GLY A  99      19.733  24.741 -11.068  1.00 52.85           C  
ATOM    697  C   GLY A  99      18.937  25.505 -12.142  1.00 51.48           C  
ATOM    698  O   GLY A  99      18.009  25.011 -12.753  1.00 54.61           O  
ATOM    699  N   ILE A 100      19.304  26.744 -12.388  1.00 52.04           N  
ATOM    700  CA  ILE A 100      18.822  27.430 -13.571  1.00 47.91           C  
ATOM    701  C   ILE A 100      19.439  26.765 -14.802  1.00 53.24           C  
ATOM    702  O   ILE A 100      18.861  26.810 -15.880  1.00 59.29           O  
ATOM    703  CB  ILE A 100      19.180  28.944 -13.507  1.00 50.84           C  
ATOM    704  CG1 ILE A 100      18.205  29.643 -12.566  1.00 50.91           C  
ATOM    705  CG2 ILE A 100      19.214  29.593 -14.891  1.00 45.44           C  
ATOM    706  CD1 ILE A 100      18.365  31.099 -12.497  1.00 52.42           C  
ATOM    707  N   ARG A 101      20.616  26.152 -14.644  1.00 54.64           N  
ATOM    708  CA  ARG A 101      21.300  25.454 -15.742  1.00 52.24           C  
ATOM    709  C   ARG A 101      21.321  23.953 -15.523  1.00 55.13           C  
ATOM    710  O   ARG A 101      21.094  23.196 -16.465  1.00 56.45           O  
ATOM    711  CB  ARG A 101      22.718  25.962 -15.933  1.00 51.97           C  
ATOM    712  CG  ARG A 101      22.772  27.260 -16.719  1.00 69.44           C  
ATOM    713  CD  ARG A 101      24.201  27.794 -16.905  1.00 82.88           C  
ATOM    714  NE  ARG A 101      24.200  29.252 -17.085  1.00 93.94           N  
ATOM    715  CZ  ARG A 101      25.245  30.048 -16.840  1.00101.56           C  
ATOM    716  NH1 ARG A 101      26.398  29.529 -16.403  1.00 98.97           N  
ATOM    717  NH2 ARG A 101      25.139  31.366 -17.029  1.00 95.97           N  
ATOM    718  N   GLY A 102      21.576  23.535 -14.279  1.00 55.23           N  
ATOM    719  CA  GLY A 102      21.483  22.139 -13.856  1.00 52.55           C  
ATOM    720  C   GLY A 102      20.199  21.408 -14.233  1.00 51.49           C  
ATOM    721  O   GLY A 102      20.201  20.200 -14.456  1.00 49.06           O  
ATOM    722  N   SER A 103      19.097  22.141 -14.310  1.00 51.26           N  
ATOM    723  CA  SER A 103      17.842  21.587 -14.785  1.00 49.45           C  
ATOM    724  C   SER A 103      17.954  21.066 -16.216  1.00 49.52           C  
ATOM    725  O   SER A 103      17.199  20.188 -16.619  1.00 47.58           O  
ATOM    726  CB  SER A 103      16.790  22.674 -14.771  1.00 51.33           C  
ATOM    727  OG  SER A 103      17.248  23.757 -15.567  1.00 54.43           O  
ATOM    728  N   LEU A 104      18.878  21.619 -16.994  1.00 48.08           N  
ATOM    729  CA  LEU A 104      19.041  21.180 -18.380  1.00 49.94           C  
ATOM    730  C   LEU A 104      19.344  19.664 -18.565  1.00 54.73           C  
ATOM    731  O   LEU A 104      19.031  19.081 -19.619  1.00 53.97           O  
ATOM    732  CB  LEU A 104      20.069  22.050 -19.100  1.00 47.24           C  
ATOM    733  CG  LEU A 104      19.521  23.426 -19.506  1.00 50.55           C  
ATOM    734  CD1 LEU A 104      20.592  24.237 -20.229  1.00 45.08           C  
ATOM    735  CD2 LEU A 104      18.241  23.307 -20.363  1.00 45.93           C  
ATOM    736  N   ILE A 105      19.928  19.029 -17.542  1.00 54.83           N  
ATOM    737  CA  ILE A 105      20.245  17.592 -17.574  1.00 48.98           C  
ATOM    738  C   ILE A 105      19.007  16.677 -17.627  1.00 51.19           C  
ATOM    739  O   ILE A 105      18.760  16.091 -18.671  1.00 54.35           O  
ATOM    740  CB  ILE A 105      21.235  17.207 -16.454  1.00 49.51           C  
ATOM    741  CG1 ILE A 105      22.651  17.611 -16.875  1.00 48.57           C  
ATOM    742  CG2 ILE A 105      21.149  15.728 -16.155  1.00 48.71           C  
ATOM    743  CD1 ILE A 105      23.509  18.189 -15.767  1.00 46.84           C  
ATOM    744  N   PRO A 106      18.210  16.574 -16.532  1.00 51.44           N  
ATOM    745  CA  PRO A 106      16.964  15.805 -16.644  1.00 49.01           C  
ATOM    746  C   PRO A 106      16.030  16.297 -17.755  1.00 53.16           C  
ATOM    747  O   PRO A 106      15.405  15.476 -18.406  1.00 57.56           O  
ATOM    748  CB  PRO A 106      16.285  16.043 -15.291  1.00 46.90           C  
ATOM    749  CG  PRO A 106      16.891  17.310 -14.798  1.00 45.29           C  
ATOM    750  CD  PRO A 106      18.324  17.157 -15.184  1.00 51.49           C  
ATOM    751  N   ILE A 107      15.909  17.600 -17.969  1.00 50.00           N  
ATOM    752  CA  ILE A 107      15.008  18.087 -19.008  1.00 48.42           C  
ATOM    753  C   ILE A 107      15.414  17.607 -20.393  1.00 50.83           C  
ATOM    754  O   ILE A 107      14.564  17.410 -21.249  1.00 52.47           O  
ATOM    755  CB  ILE A 107      14.908  19.618 -18.980  1.00 50.70           C  
ATOM    756  CG1 ILE A 107      13.744  20.041 -18.096  1.00 51.03           C  
ATOM    757  CG2 ILE A 107      14.771  20.211 -20.372  1.00 43.92           C  
ATOM    758  CD1 ILE A 107      13.932  21.440 -17.557  1.00 52.67           C  
ATOM    759  N   THR A 108      16.711  17.422 -20.615  1.00 52.79           N  
ATOM    760  CA  THR A 108      17.191  16.886 -21.889  1.00 55.36           C  
ATOM    761  C   THR A 108      16.810  15.415 -22.039  1.00 56.98           C  
ATOM    762  O   THR A 108      16.446  14.945 -23.128  1.00 56.13           O  
ATOM    763  CB  THR A 108      18.699  17.060 -22.039  1.00 54.92           C  
ATOM    764  OG1 THR A 108      18.964  18.436 -22.332  1.00 54.49           O  
ATOM    765  CG2 THR A 108      19.223  16.198 -23.183  1.00 54.70           C  
ATOM    766  N   LEU A 109      16.887  14.697 -20.928  1.00 55.13           N  
ATOM    767  CA  LEU A 109      16.344  13.354 -20.858  1.00 57.75           C  
ATOM    768  C   LEU A 109      14.896  13.360 -21.363  1.00 56.76           C  
ATOM    769  O   LEU A 109      14.532  12.587 -22.231  1.00 60.44           O  
ATOM    770  CB  LEU A 109      16.433  12.825 -19.417  1.00 58.19           C  
ATOM    771  CG  LEU A 109      16.918  11.379 -19.262  1.00 66.53           C  
ATOM    772  CD1 LEU A 109      18.063  11.216 -18.216  1.00 59.56           C  
ATOM    773  CD2 LEU A 109      15.726  10.455 -18.981  1.00 67.04           C  
ATOM    774  N   LYS A 110      14.076  14.262 -20.847  1.00 55.27           N  
ATOM    775  CA  LYS A 110      12.654  14.235 -21.148  1.00 53.75           C  
ATOM    776  C   LYS A 110      12.335  14.737 -22.560  1.00 56.88           C  
ATOM    777  O   LYS A 110      11.460  14.204 -23.235  1.00 57.31           O  
ATOM    778  CB  LYS A 110      11.883  15.037 -20.095  1.00 54.50           C  
ATOM    779  CG  LYS A 110      10.395  14.720 -20.008  1.00 53.87           C  
ATOM    780  CD  LYS A 110       9.631  15.469 -21.086  1.00 54.79           C  
ATOM    781  CE  LYS A 110       8.208  14.933 -21.251  1.00 59.68           C  
ATOM    782  NZ  LYS A 110       7.347  15.750 -22.207  1.00 58.98           N  
ATOM    783  N   ALA A 111      13.029  15.771 -23.011  1.00 59.42           N  
ATOM    784  CA  ALA A 111      12.788  16.279 -24.354  1.00 54.46           C  
ATOM    785  C   ALA A 111      13.108  15.219 -25.399  1.00 56.25           C  
ATOM    786  O   ALA A 111      12.518  15.242 -26.470  1.00 60.28           O  
ATOM    787  CB  ALA A 111      13.571  17.554 -24.610  1.00 51.31           C  
ATOM    788  N   LEU A 112      14.029  14.296 -25.087  1.00 56.70           N  
ATOM    789  CA  LEU A 112      14.388  13.178 -25.994  1.00 59.32           C  
ATOM    790  C   LEU A 112      13.277  12.123 -26.215  1.00 58.65           C  
ATOM    791  O   LEU A 112      12.976  11.762 -27.355  1.00 57.83           O  
ATOM    792  CB  LEU A 112      15.687  12.479 -25.547  1.00 61.69           C  
ATOM    793  CG  LEU A 112      17.006  13.174 -25.926  1.00 69.41           C  
ATOM    794  CD1 LEU A 112      18.211  12.551 -25.210  1.00 64.42           C  
ATOM    795  CD2 LEU A 112      17.223  13.214 -27.451  1.00 66.23           C  
ATOM    796  N   LEU A 113      12.692  11.615 -25.135  1.00 54.77           N  
ATOM    797  CA  LEU A 113      11.506  10.786 -25.268  1.00 57.46           C  
ATOM    798  C   LEU A 113      10.435  11.468 -26.120  1.00 58.12           C  
ATOM    799  O   LEU A 113       9.929  10.887 -27.077  1.00 62.01           O  
ATOM    800  CB  LEU A 113      10.897  10.478 -23.912  1.00 56.86           C  
ATOM    801  CG  LEU A 113      11.566   9.432 -23.054  1.00 62.45           C  
ATOM    802  CD1 LEU A 113      10.584   9.015 -21.964  1.00 66.78           C  
ATOM    803  CD2 LEU A 113      11.957   8.262 -23.915  1.00 65.80           C  
ATOM    804  N   SER A 114      10.074  12.690 -25.749  1.00 54.50           N  
ATOM    805  CA  SER A 114       8.978  13.391 -26.386  1.00 53.21           C  
ATOM    806  C   SER A 114       9.190  13.486 -27.884  1.00 55.19           C  
ATOM    807  O   SER A 114       8.284  13.177 -28.664  1.00 54.86           O  
ATOM    808  CB  SER A 114       8.829  14.788 -25.784  1.00 56.15           C  
ATOM    809  OG  SER A 114       7.822  14.799 -24.790  1.00 59.44           O  
ATOM    810  N   LEU A 115      10.390  13.916 -28.275  1.00 55.28           N  
ATOM    811  CA  LEU A 115      10.780  14.060 -29.675  1.00 52.47           C  
ATOM    812  C   LEU A 115      10.740  12.735 -30.436  1.00 58.55           C  
ATOM    813  O   LEU A 115      10.319  12.691 -31.589  1.00 61.63           O  
ATOM    814  CB  LEU A 115      12.187  14.626 -29.748  1.00 53.81           C  
ATOM    815  CG  LEU A 115      12.270  16.135 -29.661  1.00 53.34           C  
ATOM    816  CD1 LEU A 115      13.644  16.611 -30.157  1.00 45.60           C  
ATOM    817  CD2 LEU A 115      11.121  16.705 -30.483  1.00 50.55           C  
ATOM    818  N   PHE A 116      11.210  11.661 -29.803  1.00 59.32           N  
ATOM    819  CA  PHE A 116      11.097  10.329 -30.375  1.00 59.91           C  
ATOM    820  C   PHE A 116       9.633   9.994 -30.697  1.00 61.84           C  
ATOM    821  O   PHE A 116       9.271   9.796 -31.863  1.00 62.02           O  
ATOM    822  CB  PHE A 116      11.677   9.287 -29.417  1.00 59.73           C  
ATOM    823  CG  PHE A 116      11.643   7.869 -29.953  1.00 65.81           C  
ATOM    824  CD1 PHE A 116      10.581   7.018 -29.647  1.00 66.54           C  
ATOM    825  CD2 PHE A 116      12.680   7.386 -30.752  1.00 65.37           C  
ATOM    826  CE1 PHE A 116      10.546   5.712 -30.140  1.00 68.33           C  
ATOM    827  CE2 PHE A 116      12.661   6.091 -31.237  1.00 68.96           C  
ATOM    828  CZ  PHE A 116      11.586   5.250 -30.934  1.00 73.92           C  
ATOM    829  N   TRP A 117       8.791   9.935 -29.671  1.00 57.62           N  
ATOM    830  CA  TRP A 117       7.410   9.567 -29.892  1.00 56.13           C  
ATOM    831  C   TRP A 117       6.667  10.480 -30.860  1.00 55.71           C  
ATOM    832  O   TRP A 117       5.774  10.017 -31.560  1.00 56.90           O  
ATOM    833  CB  TRP A 117       6.663   9.440 -28.578  1.00 58.34           C  
ATOM    834  CG  TRP A 117       7.156   8.309 -27.749  1.00 61.15           C  
ATOM    835  CD1 TRP A 117       7.712   8.390 -26.511  1.00 64.39           C  
ATOM    836  CD2 TRP A 117       7.154   6.923 -28.100  1.00 64.23           C  
ATOM    837  NE1 TRP A 117       8.047   7.140 -26.057  1.00 68.19           N  
ATOM    838  CE2 TRP A 117       7.723   6.219 -27.017  1.00 67.27           C  
ATOM    839  CE3 TRP A 117       6.737   6.206 -29.229  1.00 67.12           C  
ATOM    840  CZ2 TRP A 117       7.887   4.833 -27.026  1.00 63.95           C  
ATOM    841  CZ3 TRP A 117       6.904   4.832 -29.242  1.00 66.32           C  
ATOM    842  CH2 TRP A 117       7.476   4.161 -28.144  1.00 66.23           C  
ATOM    843  N   PHE A 118       7.024  11.759 -30.923  1.00 53.62           N  
ATOM    844  CA  PHE A 118       6.441  12.620 -31.951  1.00 51.70           C  
ATOM    845  C   PHE A 118       6.607  12.071 -33.393  1.00 54.77           C  
ATOM    846  O   PHE A 118       5.672  12.122 -34.191  1.00 53.35           O  
ATOM    847  CB  PHE A 118       6.972  14.053 -31.894  1.00 47.70           C  
ATOM    848  CG  PHE A 118       6.546  14.872 -33.080  1.00 50.04           C  
ATOM    849  CD1 PHE A 118       5.243  15.362 -33.168  1.00 51.45           C  
ATOM    850  CD2 PHE A 118       7.407  15.089 -34.141  1.00 47.13           C  
ATOM    851  CE1 PHE A 118       4.818  16.072 -34.263  1.00 46.11           C  
ATOM    852  CE2 PHE A 118       6.996  15.814 -35.235  1.00 45.62           C  
ATOM    853  CZ  PHE A 118       5.696  16.302 -35.297  1.00 48.66           C  
ATOM    854  N   GLY A 119       7.795  11.567 -33.732  1.00 57.81           N  
ATOM    855  CA  GLY A 119       8.037  10.969 -35.045  1.00 60.85           C  
ATOM    856  C   GLY A 119       7.384   9.598 -35.264  1.00 62.71           C  
ATOM    857  O   GLY A 119       6.998   9.234 -36.380  1.00 60.92           O  
ATOM    858  N   PHE A 120       7.247   8.824 -34.195  1.00 59.56           N  
ATOM    859  CA  PHE A 120       6.543   7.572 -34.307  1.00 58.76           C  
ATOM    860  C   PHE A 120       5.088   7.816 -34.690  1.00 61.69           C  
ATOM    861  O   PHE A 120       4.589   7.224 -35.636  1.00 64.89           O  
ATOM    862  CB  PHE A 120       6.631   6.772 -33.010  1.00 65.70           C  
ATOM    863  CG  PHE A 120       6.144   5.357 -33.147  1.00 66.35           C  
ATOM    864  CD1 PHE A 120       6.824   4.460 -33.956  1.00 63.54           C  
ATOM    865  CD2 PHE A 120       5.000   4.931 -32.474  1.00 69.95           C  
ATOM    866  CE1 PHE A 120       6.371   3.166 -34.099  1.00 71.07           C  
ATOM    867  CE2 PHE A 120       4.528   3.626 -32.610  1.00 69.42           C  
ATOM    868  CZ  PHE A 120       5.217   2.741 -33.422  1.00 72.30           C  
ATOM    869  N   GLN A 121       4.398   8.687 -33.964  1.00 59.24           N  
ATOM    870  CA  GLN A 121       2.993   8.938 -34.262  1.00 56.40           C  
ATOM    871  C   GLN A 121       2.796   9.703 -35.570  1.00 57.57           C  
ATOM    872  O   GLN A 121       1.748   9.579 -36.215  1.00 57.05           O  
ATOM    873  CB  GLN A 121       2.340   9.681 -33.108  1.00 53.89           C  
ATOM    874  CG  GLN A 121       2.594   9.007 -31.794  1.00 56.05           C  
ATOM    875  CD  GLN A 121       1.348   8.475 -31.146  1.00 55.25           C  
ATOM    876  OE1 GLN A 121       1.208   8.568 -29.936  1.00 61.27           O  
ATOM    877  NE2 GLN A 121       0.435   7.916 -31.933  1.00 56.14           N  
ATOM    878  N   THR A 122       3.793  10.492 -35.966  1.00 56.37           N  
ATOM    879  CA  THR A 122       3.695  11.198 -37.232  1.00 57.55           C  
ATOM    880  C   THR A 122       3.612  10.141 -38.304  1.00 58.93           C  
ATOM    881  O   THR A 122       2.874  10.283 -39.273  1.00 61.61           O  
ATOM    882  CB  THR A 122       4.872  12.175 -37.489  1.00 59.11           C  
ATOM    883  OG1 THR A 122       4.672  13.372 -36.727  1.00 56.96           O  
ATOM    884  CG2 THR A 122       4.940  12.569 -38.969  1.00 59.17           C  
ATOM    885  N   TRP A 123       4.350   9.060 -38.091  1.00 58.07           N  
ATOM    886  CA  TRP A 123       4.336   7.898 -38.979  1.00 61.56           C  
ATOM    887  C   TRP A 123       2.957   7.215 -39.123  1.00 61.82           C  
ATOM    888  O   TRP A 123       2.484   7.015 -40.242  1.00 61.12           O  
ATOM    889  CB  TRP A 123       5.396   6.912 -38.494  1.00 63.28           C  
ATOM    890  CG  TRP A 123       5.627   5.674 -39.312  1.00 66.62           C  
ATOM    891  CD1 TRP A 123       6.131   5.597 -40.587  1.00 67.72           C  
ATOM    892  CD2 TRP A 123       5.437   4.320 -38.874  1.00 69.44           C  
ATOM    893  NE1 TRP A 123       6.234   4.280 -40.973  1.00 68.00           N  
ATOM    894  CE2 TRP A 123       5.824   3.478 -39.937  1.00 68.86           C  
ATOM    895  CE3 TRP A 123       4.982   3.736 -37.680  1.00 66.06           C  
ATOM    896  CZ2 TRP A 123       5.762   2.087 -39.841  1.00 65.55           C  
ATOM    897  CZ3 TRP A 123       4.941   2.359 -37.587  1.00 62.46           C  
ATOM    898  CH2 TRP A 123       5.318   1.552 -38.661  1.00 61.25           C  
ATOM    899  N   LEU A 124       2.314   6.862 -38.009  1.00 60.51           N  
ATOM    900  CA  LEU A 124       0.993   6.230 -38.067  1.00 60.02           C  
ATOM    901  C   LEU A 124       0.016   7.115 -38.821  1.00 59.66           C  
ATOM    902  O   LEU A 124      -0.812   6.637 -39.590  1.00 58.95           O  
ATOM    903  CB  LEU A 124       0.423   5.958 -36.670  1.00 58.44           C  
ATOM    904  CG  LEU A 124       1.138   5.077 -35.653  1.00 60.29           C  
ATOM    905  CD1 LEU A 124       0.184   4.825 -34.533  1.00 58.51           C  
ATOM    906  CD2 LEU A 124       1.599   3.755 -36.250  1.00 64.30           C  
ATOM    907  N   GLY A 125       0.100   8.413 -38.581  1.00 57.65           N  
ATOM    908  CA  GLY A 125      -0.742   9.342 -39.297  1.00 57.48           C  
ATOM    909  C   GLY A 125      -0.522   9.243 -40.788  1.00 60.50           C  
ATOM    910  O   GLY A 125      -1.487   9.192 -41.541  1.00 64.55           O  
ATOM    911  N   ALA A 126       0.743   9.207 -41.209  1.00 60.93           N  
ATOM    912  CA  ALA A 126       1.103   9.065 -42.626  1.00 61.38           C  
ATOM    913  C   ALA A 126       0.588   7.761 -43.257  1.00 64.53           C  
ATOM    914  O   ALA A 126       0.065   7.768 -44.381  1.00 65.09           O  
ATOM    915  CB  ALA A 126       2.604   9.170 -42.797  1.00 61.84           C  
ATOM    916  N   LEU A 127       0.753   6.644 -42.547  1.00 64.17           N  
ATOM    917  CA  LEU A 127       0.234   5.365 -43.028  1.00 64.17           C  
ATOM    918  C   LEU A 127      -1.235   5.542 -43.331  1.00 66.67           C  
ATOM    919  O   LEU A 127      -1.712   5.074 -44.358  1.00 72.60           O  
ATOM    920  CB  LEU A 127       0.434   4.222 -42.017  1.00 59.76           C  
ATOM    921  CG  LEU A 127       1.831   3.582 -41.957  1.00 60.24           C  
ATOM    922  CD1 LEU A 127       1.998   2.690 -40.739  1.00 57.11           C  
ATOM    923  CD2 LEU A 127       2.158   2.822 -43.223  1.00 57.27           C  
ATOM    924  N   ALA A 128      -1.947   6.244 -42.454  1.00 63.36           N  
ATOM    925  CA  ALA A 128      -3.383   6.391 -42.617  1.00 64.67           C  
ATOM    926  C   ALA A 128      -3.719   7.212 -43.861  1.00 66.01           C  
ATOM    927  O   ALA A 128      -4.500   6.783 -44.698  1.00 69.21           O  
ATOM    928  CB  ALA A 128      -4.027   6.986 -41.358  1.00 57.62           C  
ATOM    929  N   LEU A 129      -3.131   8.389 -43.996  1.00 64.68           N  
ATOM    930  CA  LEU A 129      -3.488   9.240 -45.125  1.00 67.28           C  
ATOM    931  C   LEU A 129      -3.097   8.516 -46.391  1.00 69.59           C  
ATOM    932  O   LEU A 129      -3.797   8.607 -47.403  1.00 71.29           O  
ATOM    933  CB  LEU A 129      -2.809  10.619 -45.055  1.00 64.60           C  
ATOM    934  CG  LEU A 129      -3.257  11.513 -43.899  1.00 59.44           C  
ATOM    935  CD1 LEU A 129      -2.092  12.321 -43.333  1.00 52.70           C  
ATOM    936  CD2 LEU A 129      -4.424  12.388 -44.327  1.00 53.55           C  
ATOM    937  N   ASP A 130      -1.987   7.781 -46.322  1.00 69.53           N  
ATOM    938  CA  ASP A 130      -1.487   7.043 -47.476  1.00 73.06           C  
ATOM    939  C   ASP A 130      -2.409   5.869 -47.873  1.00 77.36           C  
ATOM    940  O   ASP A 130      -2.628   5.596 -49.063  1.00 77.05           O  
ATOM    941  CB  ASP A 130      -0.067   6.546 -47.232  1.00 70.88           C  
ATOM    942  CG  ASP A 130       0.642   6.203 -48.523  1.00 78.59           C  
ATOM    943  OD1 ASP A 130       0.405   6.924 -49.525  1.00 81.12           O  
ATOM    944  OD2 ASP A 130       1.420   5.225 -48.544  1.00 76.77           O  
ATOM    945  N   GLU A 131      -2.948   5.176 -46.875  1.00 77.30           N  
ATOM    946  CA  GLU A 131      -3.960   4.164 -47.137  1.00 77.45           C  
ATOM    947  C   GLU A 131      -5.209   4.798 -47.739  1.00 75.85           C  
ATOM    948  O   GLU A 131      -5.792   4.246 -48.661  1.00 80.66           O  
ATOM    949  CB  GLU A 131      -4.326   3.384 -45.874  1.00 74.78           C  
ATOM    950  CG  GLU A 131      -5.096   2.098 -46.177  1.00 82.67           C  
ATOM    951  CD  GLU A 131      -4.314   1.099 -47.073  1.00 95.38           C  
ATOM    952  OE1 GLU A 131      -3.091   1.304 -47.344  1.00 91.00           O  
ATOM    953  OE2 GLU A 131      -4.943   0.093 -47.499  1.00 93.86           O  
ATOM    954  N   ILE A 132      -5.623   5.951 -47.224  1.00 71.45           N  
ATOM    955  CA  ILE A 132      -6.775   6.637 -47.788  1.00 71.96           C  
ATOM    956  C   ILE A 132      -6.566   7.028 -49.252  1.00 76.69           C  
ATOM    957  O   ILE A 132      -7.472   6.849 -50.068  1.00 76.60           O  
ATOM    958  CB  ILE A 132      -7.185   7.869 -46.978  1.00 69.12           C  
ATOM    959  CG1 ILE A 132      -7.499   7.466 -45.541  1.00 67.95           C  
ATOM    960  CG2 ILE A 132      -8.391   8.537 -47.614  1.00 62.06           C  
ATOM    961  CD1 ILE A 132      -8.064   8.583 -44.700  1.00 67.34           C  
ATOM    962  N   THR A 133      -5.392   7.550 -49.608  1.00 75.15           N  
ATOM    963  CA  THR A 133      -5.211   7.964 -51.000  1.00 76.22           C  
ATOM    964  C   THR A 133      -5.135   6.783 -51.956  1.00 78.91           C  
ATOM    965  O   THR A 133      -5.769   6.807 -53.007  1.00 82.26           O  
ATOM    966  CB  THR A 133      -4.036   8.969 -51.262  1.00 74.40           C  
ATOM    967  OG1 THR A 133      -2.764   8.320 -51.094  1.00 78.89           O  
ATOM    968  CG2 THR A 133      -4.156  10.199 -50.371  1.00 69.88           C  
ATOM    969  N   ARG A 134      -4.382   5.744 -51.617  1.00 79.85           N  
ATOM    970  CA  ARG A 134      -4.277   4.637 -52.571  1.00 83.79           C  
ATOM    971  C   ARG A 134      -5.576   3.800 -52.685  1.00 80.27           C  
ATOM    972  O   ARG A 134      -5.777   3.090 -53.664  1.00 78.91           O  
ATOM    973  CB  ARG A 134      -2.992   3.803 -52.376  1.00 81.51           C  
ATOM    974  CG  ARG A 134      -3.025   2.766 -51.302  1.00 81.69           C  
ATOM    975  CD  ARG A 134      -3.438   1.443 -51.873  1.00 81.76           C  
ATOM    976  NE  ARG A 134      -3.393   0.407 -50.853  1.00 87.39           N  
ATOM    977  CZ  ARG A 134      -4.131  -0.697 -50.877  1.00 88.88           C  
ATOM    978  NH1 ARG A 134      -4.981  -0.913 -51.873  1.00 85.47           N  
ATOM    979  NH2 ARG A 134      -4.020  -1.581 -49.896  1.00 94.53           N  
ATOM    980  N   LEU A 135      -6.473   3.929 -51.714  1.00 77.73           N  
ATOM    981  CA  LEU A 135      -7.799   3.333 -51.839  1.00 78.60           C  
ATOM    982  C   LEU A 135      -8.724   4.252 -52.628  1.00 80.42           C  
ATOM    983  O   LEU A 135      -9.951   4.082 -52.587  1.00 77.94           O  
ATOM    984  CB  LEU A 135      -8.440   3.076 -50.474  1.00 78.81           C  
ATOM    985  CG  LEU A 135      -7.813   2.102 -49.489  1.00 78.27           C  
ATOM    986  CD1 LEU A 135      -8.757   1.902 -48.305  1.00 69.84           C  
ATOM    987  CD2 LEU A 135      -7.505   0.799 -50.201  1.00 80.15           C  
ATOM    988  N   LEU A 136      -8.141   5.235 -53.315  1.00 80.12           N  
ATOM    989  CA  LEU A 136      -8.892   6.147 -54.181  1.00 77.36           C  
ATOM    990  C   LEU A 136      -8.141   6.378 -55.481  1.00 78.80           C  
ATOM    991  O   LEU A 136      -8.641   7.049 -56.367  1.00 81.63           O  
ATOM    992  CB  LEU A 136      -9.142   7.502 -53.496  1.00 71.74           C  
ATOM    993  CG  LEU A 136     -10.382   7.558 -52.606  1.00 72.03           C  
ATOM    994  CD1 LEU A 136     -10.657   8.943 -52.014  1.00 65.26           C  
ATOM    995  CD2 LEU A 136     -11.562   7.091 -53.413  1.00 74.29           C  
ATOM    996  N   THR A 137      -6.945   5.819 -55.604  1.00 78.43           N  
ATOM    997  CA  THR A 137      -6.049   6.272 -56.655  1.00 81.79           C  
ATOM    998  C   THR A 137      -4.866   5.338 -56.924  1.00 86.73           C  
ATOM    999  O   THR A 137      -4.041   5.607 -57.799  1.00 90.37           O  
ATOM   1000  CB  THR A 137      -5.497   7.669 -56.297  1.00 82.79           C  
ATOM   1001  OG1 THR A 137      -6.576   8.512 -55.872  1.00 78.49           O  
ATOM   1002  CG2 THR A 137      -4.791   8.304 -57.493  1.00 92.80           C  
ATOM   1003  N   GLY A 138      -4.769   4.249 -56.170  1.00 83.24           N  
ATOM   1004  CA  GLY A 138      -3.642   3.338 -56.309  1.00 83.66           C  
ATOM   1005  C   GLY A 138      -2.269   3.941 -56.028  1.00 86.02           C  
ATOM   1006  O   GLY A 138      -1.292   3.196 -55.870  1.00 80.87           O  
ATOM   1007  N   PHE A 139      -2.204   5.278 -55.971  1.00 87.30           N  
ATOM   1008  CA  PHE A 139      -0.974   6.027 -55.668  1.00 92.34           C  
ATOM   1009  C   PHE A 139      -0.519   5.762 -54.220  1.00 91.68           C  
ATOM   1010  O   PHE A 139      -1.317   5.899 -53.274  1.00 86.77           O  
ATOM   1011  CB  PHE A 139      -1.184   7.541 -55.934  1.00 92.69           C  
ATOM   1012  CG  PHE A 139       0.042   8.409 -55.654  1.00 95.79           C  
ATOM   1013  CD1 PHE A 139       1.246   8.191 -56.326  1.00 98.21           C  
ATOM   1014  CD2 PHE A 139      -0.022   9.458 -54.733  1.00 95.46           C  
ATOM   1015  CE1 PHE A 139       2.376   8.993 -56.072  1.00 98.61           C  
ATOM   1016  CE2 PHE A 139       1.102  10.262 -54.472  1.00 97.35           C  
ATOM   1017  CZ  PHE A 139       2.302  10.026 -55.145  1.00 95.84           C  
ATOM   1018  N   THR A 140       0.755   5.391 -54.051  1.00 87.52           N  
ATOM   1019  CA  THR A 140       1.240   4.926 -52.752  1.00 85.41           C  
ATOM   1020  C   THR A 140       2.622   5.436 -52.347  1.00 84.60           C  
ATOM   1021  O   THR A 140       3.547   4.653 -52.138  1.00 88.54           O  
ATOM   1022  CB  THR A 140       1.236   3.381 -52.685  1.00 86.06           C  
ATOM   1023  OG1 THR A 140      -0.047   2.894 -53.097  1.00 92.61           O  
ATOM   1024  CG2 THR A 140       1.517   2.890 -51.266  1.00 84.71           C  
ATOM   1025  N   ASN A 141       2.775   6.744 -52.211  1.00 82.52           N  
ATOM   1026  CA  ASN A 141       4.039   7.253 -51.691  1.00 84.38           C  
ATOM   1027  C   ASN A 141       3.930   7.571 -50.200  1.00 79.49           C  
ATOM   1028  O   ASN A 141       3.118   8.405 -49.791  1.00 77.39           O  
ATOM   1029  CB  ASN A 141       4.520   8.482 -52.487  1.00 88.51           C  
ATOM   1030  CG  ASN A 141       5.948   8.908 -52.118  1.00 81.94           C  
ATOM   1031  OD1 ASN A 141       6.572   8.331 -51.216  1.00 75.82           O  
ATOM   1032  ND2 ASN A 141       6.463   9.929 -52.812  1.00 79.64           N  
ATOM   1033  N   LEU A 142       4.748   6.908 -49.392  1.00 75.58           N  
ATOM   1034  CA  LEU A 142       4.719   7.144 -47.956  1.00 72.05           C  
ATOM   1035  C   LEU A 142       5.630   8.295 -47.482  1.00 72.57           C  
ATOM   1036  O   LEU A 142       5.162   9.193 -46.778  1.00 72.60           O  
ATOM   1037  CB  LEU A 142       5.014   5.868 -47.180  1.00 67.91           C  
ATOM   1038  CG  LEU A 142       4.786   6.012 -45.686  1.00 66.75           C  
ATOM   1039  CD1 LEU A 142       3.307   5.937 -45.371  1.00 62.78           C  
ATOM   1040  CD2 LEU A 142       5.559   4.942 -44.950  1.00 66.87           C  
ATOM   1041  N   PRO A 143       6.927   8.282 -47.850  1.00 70.58           N  
ATOM   1042  CA  PRO A 143       7.800   9.371 -47.380  1.00 68.93           C  
ATOM   1043  C   PRO A 143       7.246  10.773 -47.663  1.00 73.13           C  
ATOM   1044  O   PRO A 143       7.374  11.652 -46.810  1.00 70.91           O  
ATOM   1045  CB  PRO A 143       9.090   9.141 -48.150  1.00 64.19           C  
ATOM   1046  CG  PRO A 143       9.111   7.672 -48.357  1.00 67.62           C  
ATOM   1047  CD  PRO A 143       7.682   7.270 -48.604  1.00 68.23           C  
ATOM   1048  N   LEU A 144       6.628  10.984 -48.822  1.00 73.45           N  
ATOM   1049  CA  LEU A 144       6.006  12.273 -49.092  1.00 71.04           C  
ATOM   1050  C   LEU A 144       4.894  12.552 -48.082  1.00 71.14           C  
ATOM   1051  O   LEU A 144       4.778  13.684 -47.597  1.00 71.84           O  
ATOM   1052  CB  LEU A 144       5.453  12.345 -50.518  1.00 75.32           C  
ATOM   1053  CG  LEU A 144       4.296  13.339 -50.704  1.00 76.66           C  
ATOM   1054  CD1 LEU A 144       4.791  14.665 -51.276  1.00 69.24           C  
ATOM   1055  CD2 LEU A 144       3.190  12.728 -51.581  1.00 78.11           C  
ATOM   1056  N   TRP A 145       4.088  11.527 -47.772  1.00 70.28           N  
ATOM   1057  CA  TRP A 145       2.953  11.647 -46.837  1.00 67.00           C  
ATOM   1058  C   TRP A 145       3.364  11.801 -45.382  1.00 66.20           C  
ATOM   1059  O   TRP A 145       2.599  12.344 -44.587  1.00 63.91           O  
ATOM   1060  CB  TRP A 145       2.033  10.439 -46.922  1.00 68.91           C  
ATOM   1061  CG  TRP A 145       0.853  10.612 -47.810  1.00 71.61           C  
ATOM   1062  CD1 TRP A 145       0.446   9.776 -48.819  1.00 68.64           C  
ATOM   1063  CD2 TRP A 145      -0.095  11.676 -47.762  1.00 70.82           C  
ATOM   1064  NE1 TRP A 145      -0.694  10.258 -49.395  1.00 67.04           N  
ATOM   1065  CE2 TRP A 145      -1.050  11.427 -48.772  1.00 69.67           C  
ATOM   1066  CE3 TRP A 145      -0.235  12.818 -46.959  1.00 69.06           C  
ATOM   1067  CZ2 TRP A 145      -2.132  12.283 -49.010  1.00 69.03           C  
ATOM   1068  CZ3 TRP A 145      -1.312  13.668 -47.194  1.00 67.01           C  
ATOM   1069  CH2 TRP A 145      -2.248  13.393 -48.213  1.00 67.06           C  
ATOM   1070  N   ILE A 146       4.550  11.297 -45.032  1.00 64.55           N  
ATOM   1071  CA  ILE A 146       5.144  11.567 -43.726  1.00 60.74           C  
ATOM   1072  C   ILE A 146       5.313  13.072 -43.556  1.00 62.14           C  
ATOM   1073  O   ILE A 146       4.606  13.683 -42.768  1.00 63.01           O  
ATOM   1074  CB  ILE A 146       6.496  10.876 -43.552  1.00 57.56           C  
ATOM   1075  CG1 ILE A 146       6.281   9.423 -43.187  1.00 60.52           C  
ATOM   1076  CG2 ILE A 146       7.290  11.519 -42.446  1.00 54.69           C  
ATOM   1077  CD1 ILE A 146       7.428   8.842 -42.441  1.00 63.57           C  
ATOM   1078  N   VAL A 147       6.238  13.654 -44.319  1.00 65.52           N  
ATOM   1079  CA  VAL A 147       6.481  15.100 -44.376  1.00 60.86           C  
ATOM   1080  C   VAL A 147       5.207  15.955 -44.431  1.00 60.35           C  
ATOM   1081  O   VAL A 147       4.980  16.768 -43.539  1.00 61.20           O  
ATOM   1082  CB  VAL A 147       7.393  15.461 -45.577  1.00 62.27           C  
ATOM   1083  CG1 VAL A 147       7.452  16.963 -45.769  1.00 55.34           C  
ATOM   1084  CG2 VAL A 147       8.806  14.857 -45.398  1.00 52.44           C  
ATOM   1085  N   ILE A 148       4.376  15.797 -45.457  1.00 57.88           N  
ATOM   1086  CA  ILE A 148       3.093  16.520 -45.462  1.00 62.11           C  
ATOM   1087  C   ILE A 148       2.314  16.502 -44.124  1.00 60.27           C  
ATOM   1088  O   ILE A 148       1.688  17.495 -43.763  1.00 59.95           O  
ATOM   1089  CB  ILE A 148       2.158  16.089 -46.629  1.00 63.97           C  
ATOM   1090  CG1 ILE A 148       2.793  16.488 -47.966  1.00 65.54           C  
ATOM   1091  CG2 ILE A 148       0.747  16.708 -46.466  1.00 53.15           C  
ATOM   1092  CD1 ILE A 148       2.160  15.851 -49.185  1.00 69.37           C  
ATOM   1093  N   PHE A 149       2.345  15.387 -43.396  1.00 59.97           N  
ATOM   1094  CA  PHE A 149       1.672  15.303 -42.090  1.00 58.49           C  
ATOM   1095  C   PHE A 149       2.434  16.028 -40.951  1.00 61.61           C  
ATOM   1096  O   PHE A 149       1.855  16.847 -40.213  1.00 61.60           O  
ATOM   1097  CB  PHE A 149       1.412  13.853 -41.704  1.00 54.22           C  
ATOM   1098  CG  PHE A 149       0.447  13.703 -40.583  1.00 54.51           C  
ATOM   1099  CD1 PHE A 149      -0.846  14.190 -40.702  1.00 54.03           C  
ATOM   1100  CD2 PHE A 149       0.822  13.071 -39.409  1.00 54.42           C  
ATOM   1101  CE1 PHE A 149      -1.761  14.056 -39.653  1.00 55.85           C  
ATOM   1102  CE2 PHE A 149      -0.080  12.929 -38.361  1.00 53.96           C  
ATOM   1103  CZ  PHE A 149      -1.380  13.427 -38.481  1.00 54.40           C  
ATOM   1104  N   GLY A 150       3.722  15.720 -40.797  1.00 59.71           N  
ATOM   1105  CA  GLY A 150       4.572  16.478 -39.897  1.00 57.96           C  
ATOM   1106  C   GLY A 150       4.244  17.948 -40.071  1.00 59.33           C  
ATOM   1107  O   GLY A 150       4.055  18.679 -39.093  1.00 58.99           O  
ATOM   1108  N   ALA A 151       4.119  18.358 -41.332  1.00 57.08           N  
ATOM   1109  CA  ALA A 151       3.862  19.737 -41.677  1.00 52.01           C  
ATOM   1110  C   ALA A 151       2.481  20.190 -41.212  1.00 56.89           C  
ATOM   1111  O   ALA A 151       2.352  21.274 -40.630  1.00 58.93           O  
ATOM   1112  CB  ALA A 151       4.039  19.946 -43.154  1.00 50.33           C  
ATOM   1113  N   ILE A 152       1.447  19.380 -41.440  1.00 55.99           N  
ATOM   1114  CA  ILE A 152       0.085  19.789 -41.042  1.00 60.51           C  
ATOM   1115  C   ILE A 152      -0.040  20.006 -39.528  1.00 59.52           C  
ATOM   1116  O   ILE A 152      -0.693  20.951 -39.067  1.00 56.07           O  
ATOM   1117  CB  ILE A 152      -0.998  18.798 -41.534  1.00 61.67           C  
ATOM   1118  CG1 ILE A 152      -1.270  19.010 -43.023  1.00 63.18           C  
ATOM   1119  CG2 ILE A 152      -2.306  18.971 -40.767  1.00 56.92           C  
ATOM   1120  CD1 ILE A 152      -1.599  17.710 -43.744  1.00 64.68           C  
ATOM   1121  N   GLN A 153       0.611  19.130 -38.769  1.00 58.30           N  
ATOM   1122  CA  GLN A 153       0.638  19.235 -37.318  1.00 58.29           C  
ATOM   1123  C   GLN A 153       1.336  20.508 -36.852  1.00 56.97           C  
ATOM   1124  O   GLN A 153       0.846  21.202 -35.965  1.00 57.20           O  
ATOM   1125  CB  GLN A 153       1.331  18.014 -36.715  1.00 56.42           C  
ATOM   1126  CG  GLN A 153       0.666  16.706 -37.050  1.00 56.44           C  
ATOM   1127  CD  GLN A 153       1.432  15.535 -36.503  1.00 56.33           C  
ATOM   1128  OE1 GLN A 153       1.231  15.139 -35.361  1.00 54.74           O  
ATOM   1129  NE2 GLN A 153       2.331  14.975 -37.311  1.00 57.14           N  
ATOM   1130  N   VAL A 154       2.492  20.798 -37.438  1.00 55.45           N  
ATOM   1131  CA  VAL A 154       3.224  22.012 -37.116  1.00 54.76           C  
ATOM   1132  C   VAL A 154       2.345  23.260 -37.275  1.00 57.40           C  
ATOM   1133  O   VAL A 154       2.340  24.145 -36.407  1.00 55.07           O  
ATOM   1134  CB  VAL A 154       4.460  22.146 -38.001  1.00 48.36           C  
ATOM   1135  CG1 VAL A 154       4.969  23.549 -37.992  1.00 43.43           C  
ATOM   1136  CG2 VAL A 154       5.519  21.190 -37.528  1.00 50.63           C  
ATOM   1137  N   VAL A 155       1.591  23.323 -38.373  1.00 56.87           N  
ATOM   1138  CA  VAL A 155       0.810  24.519 -38.676  1.00 56.39           C  
ATOM   1139  C   VAL A 155      -0.423  24.646 -37.757  1.00 56.47           C  
ATOM   1140  O   VAL A 155      -0.783  25.744 -37.326  1.00 59.85           O  
ATOM   1141  CB  VAL A 155       0.468  24.646 -40.206  1.00 59.36           C  
ATOM   1142  CG1 VAL A 155      -0.103  25.990 -40.495  1.00 58.79           C  
ATOM   1143  CG2 VAL A 155       1.710  24.480 -41.073  1.00 50.98           C  
ATOM   1144  N   THR A 156      -1.054  23.534 -37.413  1.00 57.85           N  
ATOM   1145  CA  THR A 156      -2.118  23.595 -36.411  1.00 58.89           C  
ATOM   1146  C   THR A 156      -1.624  23.804 -34.986  1.00 58.41           C  
ATOM   1147  O   THR A 156      -2.384  24.262 -34.140  1.00 63.70           O  
ATOM   1148  CB  THR A 156      -3.004  22.344 -36.391  1.00 60.83           C  
ATOM   1149  OG1 THR A 156      -2.189  21.165 -36.263  1.00 57.56           O  
ATOM   1150  CG2 THR A 156      -3.880  22.296 -37.633  1.00 59.44           C  
ATOM   1151  N   THR A 157      -0.378  23.446 -34.706  1.00 54.96           N  
ATOM   1152  CA  THR A 157       0.202  23.682 -33.383  1.00 54.69           C  
ATOM   1153  C   THR A 157       0.636  25.150 -33.153  1.00 58.04           C  
ATOM   1154  O   THR A 157       0.708  25.598 -32.008  1.00 57.77           O  
ATOM   1155  CB  THR A 157       1.374  22.750 -33.138  1.00 51.63           C  
ATOM   1156  OG1 THR A 157       0.923  21.412 -33.307  1.00 57.93           O  
ATOM   1157  CG2 THR A 157       1.898  22.902 -31.750  1.00 49.17           C  
ATOM   1158  N   PHE A 158       0.913  25.892 -34.230  1.00 57.35           N  
ATOM   1159  CA  PHE A 158       1.148  27.333 -34.136  1.00 55.26           C  
ATOM   1160  C   PHE A 158       0.041  28.031 -33.326  1.00 55.87           C  
ATOM   1161  O   PHE A 158       0.295  28.990 -32.614  1.00 56.60           O  
ATOM   1162  CB  PHE A 158       1.240  27.984 -35.522  1.00 54.62           C  
ATOM   1163  CG  PHE A 158       2.540  27.715 -36.273  1.00 54.35           C  
ATOM   1164  CD1 PHE A 158       2.575  27.785 -37.668  1.00 49.17           C  
ATOM   1165  CD2 PHE A 158       3.708  27.389 -35.606  1.00 53.75           C  
ATOM   1166  CE1 PHE A 158       3.729  27.547 -38.368  1.00 45.65           C  
ATOM   1167  CE2 PHE A 158       4.889  27.147 -36.319  1.00 50.33           C  
ATOM   1168  CZ  PHE A 158       4.895  27.229 -37.698  1.00 46.04           C  
ATOM   1169  N   TYR A 159      -1.189  27.553 -33.437  1.00 56.01           N  
ATOM   1170  CA  TYR A 159      -2.298  28.136 -32.686  1.00 56.56           C  
ATOM   1171  C   TYR A 159      -2.328  27.691 -31.233  1.00 59.11           C  
ATOM   1172  O   TYR A 159      -3.335  27.872 -30.552  1.00 60.68           O  
ATOM   1173  CB  TYR A 159      -3.638  27.817 -33.368  1.00 59.01           C  
ATOM   1174  CG  TYR A 159      -3.750  28.520 -34.699  1.00 63.85           C  
ATOM   1175  CD1 TYR A 159      -3.343  27.892 -35.887  1.00 66.15           C  
ATOM   1176  CD2 TYR A 159      -4.195  29.834 -34.768  1.00 61.12           C  
ATOM   1177  CE1 TYR A 159      -3.407  28.554 -37.108  1.00 66.79           C  
ATOM   1178  CE2 TYR A 159      -4.262  30.500 -35.975  1.00 64.70           C  
ATOM   1179  CZ  TYR A 159      -3.865  29.866 -37.140  1.00 70.47           C  
ATOM   1180  OH  TYR A 159      -3.945  30.560 -38.330  1.00 71.66           O  
ATOM   1181  N   GLY A 160      -1.227  27.104 -30.769  1.00 59.05           N  
ATOM   1182  CA  GLY A 160      -1.122  26.588 -29.411  1.00 58.44           C  
ATOM   1183  C   GLY A 160      -2.407  25.970 -28.878  1.00 61.77           C  
ATOM   1184  O   GLY A 160      -3.125  25.267 -29.596  1.00 61.63           O  
ATOM   1185  N   ILE A 161      -2.724  26.242 -27.619  1.00 56.92           N  
ATOM   1186  CA  ILE A 161      -3.872  25.588 -27.021  1.00 56.64           C  
ATOM   1187  C   ILE A 161      -5.235  25.935 -27.642  1.00 60.25           C  
ATOM   1188  O   ILE A 161      -6.215  25.232 -27.383  1.00 61.90           O  
ATOM   1189  CB  ILE A 161      -3.920  25.802 -25.500  1.00 58.19           C  
ATOM   1190  CG1 ILE A 161      -4.344  24.511 -24.803  1.00 50.16           C  
ATOM   1191  CG2 ILE A 161      -4.846  26.958 -25.135  1.00 55.49           C  
ATOM   1192  CD1 ILE A 161      -5.112  24.766 -23.575  1.00 51.23           C  
ATOM   1193  N   THR A 162      -5.316  26.997 -28.448  1.00 60.65           N  
ATOM   1194  CA  THR A 162      -6.599  27.393 -29.068  1.00 61.37           C  
ATOM   1195  C   THR A 162      -7.138  26.329 -30.027  1.00 59.73           C  
ATOM   1196  O   THR A 162      -8.315  25.962 -29.987  1.00 56.99           O  
ATOM   1197  CB  THR A 162      -6.495  28.711 -29.853  1.00 60.10           C  
ATOM   1198  OG1 THR A 162      -5.813  29.692 -29.066  1.00 61.61           O  
ATOM   1199  CG2 THR A 162      -7.879  29.223 -30.200  1.00 55.85           C  
ATOM   1200  N   PHE A 163      -6.260  25.845 -30.898  1.00 59.96           N  
ATOM   1201  CA  PHE A 163      -6.589  24.722 -31.771  1.00 62.21           C  
ATOM   1202  C   PHE A 163      -6.801  23.394 -31.013  1.00 59.15           C  
ATOM   1203  O   PHE A 163      -7.853  22.784 -31.124  1.00 56.91           O  
ATOM   1204  CB  PHE A 163      -5.527  24.551 -32.862  1.00 63.24           C  
ATOM   1205  CG  PHE A 163      -5.574  23.216 -33.527  1.00 65.76           C  
ATOM   1206  CD1 PHE A 163      -6.459  22.988 -34.587  1.00 64.04           C  
ATOM   1207  CD2 PHE A 163      -4.749  22.169 -33.080  1.00 64.07           C  
ATOM   1208  CE1 PHE A 163      -6.527  21.731 -35.204  1.00 67.01           C  
ATOM   1209  CE2 PHE A 163      -4.800  20.909 -33.694  1.00 68.57           C  
ATOM   1210  CZ  PHE A 163      -5.697  20.683 -34.760  1.00 67.86           C  
ATOM   1211  N   ILE A 164      -5.805  22.934 -30.263  1.00 58.43           N  
ATOM   1212  CA  ILE A 164      -5.996  21.714 -29.488  1.00 58.09           C  
ATOM   1213  C   ILE A 164      -7.398  21.703 -28.896  1.00 56.94           C  
ATOM   1214  O   ILE A 164      -8.117  20.746 -29.047  1.00 60.38           O  
ATOM   1215  CB  ILE A 164      -4.969  21.545 -28.325  1.00 57.78           C  
ATOM   1216  CG1 ILE A 164      -3.556  21.256 -28.851  1.00 54.41           C  
ATOM   1217  CG2 ILE A 164      -5.432  20.463 -27.331  1.00 47.63           C  
ATOM   1218  CD1 ILE A 164      -2.463  21.529 -27.822  1.00 50.51           C  
ATOM   1219  N   ARG A 165      -7.809  22.771 -28.236  1.00 57.94           N  
ATOM   1220  CA  ARG A 165      -9.044  22.697 -27.474  1.00 57.44           C  
ATOM   1221  C   ARG A 165     -10.272  22.645 -28.357  1.00 61.32           C  
ATOM   1222  O   ARG A 165     -11.234  21.964 -28.046  1.00 64.74           O  
ATOM   1223  CB  ARG A 165      -9.141  23.846 -26.493  1.00 60.35           C  
ATOM   1224  CG  ARG A 165     -10.529  24.090 -25.955  1.00 64.98           C  
ATOM   1225  CD  ARG A 165     -10.450  25.193 -24.899  1.00 73.43           C  
ATOM   1226  NE  ARG A 165     -11.703  25.928 -24.699  1.00 78.88           N  
ATOM   1227  CZ  ARG A 165     -11.938  27.150 -25.175  1.00 80.96           C  
ATOM   1228  NH1 ARG A 165     -11.008  27.780 -25.896  1.00 76.91           N  
ATOM   1229  NH2 ARG A 165     -13.103  27.740 -24.925  1.00 80.74           N  
ATOM   1230  N   TRP A 166     -10.252  23.351 -29.473  1.00 63.65           N  
ATOM   1231  CA  TRP A 166     -11.425  23.329 -30.331  1.00 63.32           C  
ATOM   1232  C   TRP A 166     -11.507  22.033 -31.130  1.00 63.00           C  
ATOM   1233  O   TRP A 166     -12.572  21.460 -31.283  1.00 65.53           O  
ATOM   1234  CB  TRP A 166     -11.516  24.604 -31.182  1.00 65.68           C  
ATOM   1235  CG  TRP A 166     -12.034  25.753 -30.329  1.00 77.97           C  
ATOM   1236  CD1 TRP A 166     -11.344  26.877 -29.942  1.00 77.64           C  
ATOM   1237  CD2 TRP A 166     -13.335  25.847 -29.696  1.00 82.36           C  
ATOM   1238  NE1 TRP A 166     -12.140  27.666 -29.129  1.00 82.78           N  
ATOM   1239  CE2 TRP A 166     -13.362  27.057 -28.966  1.00 86.36           C  
ATOM   1240  CE3 TRP A 166     -14.478  25.031 -29.687  1.00 77.82           C  
ATOM   1241  CZ2 TRP A 166     -14.492  27.469 -28.243  1.00 88.23           C  
ATOM   1242  CZ3 TRP A 166     -15.589  25.442 -28.965  1.00 78.13           C  
ATOM   1243  CH2 TRP A 166     -15.589  26.646 -28.257  1.00 83.71           C  
ATOM   1244  N   MET A 167     -10.359  21.557 -31.582  1.00 61.59           N  
ATOM   1245  CA  MET A 167     -10.239  20.311 -32.315  1.00 57.65           C  
ATOM   1246  C   MET A 167     -10.622  19.085 -31.487  1.00 61.45           C  
ATOM   1247  O   MET A 167     -11.200  18.156 -32.013  1.00 64.10           O  
ATOM   1248  CB  MET A 167      -8.803  20.195 -32.836  1.00 61.87           C  
ATOM   1249  CG  MET A 167      -8.160  18.823 -32.679  1.00 66.28           C  
ATOM   1250  SD  MET A 167      -8.053  17.900 -34.227  1.00 81.44           S  
ATOM   1251  CE  MET A 167      -9.779  17.959 -34.762  1.00 64.29           C  
ATOM   1252  N   ASN A 168     -10.300  19.071 -30.196  1.00 62.56           N  
ATOM   1253  CA  ASN A 168     -10.598  17.914 -29.349  1.00 59.97           C  
ATOM   1254  C   ASN A 168     -12.059  17.915 -28.916  1.00 64.43           C  
ATOM   1255  O   ASN A 168     -12.632  16.866 -28.632  1.00 67.54           O  
ATOM   1256  CB  ASN A 168      -9.710  17.866 -28.094  1.00 56.78           C  
ATOM   1257  CG  ASN A 168      -8.324  17.267 -28.353  1.00 58.96           C  
ATOM   1258  OD1 ASN A 168      -7.697  17.487 -29.406  1.00 57.15           O  
ATOM   1259  ND2 ASN A 168      -7.826  16.528 -27.369  1.00 55.59           N  
ATOM   1260  N   VAL A 169     -12.671  19.090 -28.838  1.00 66.58           N  
ATOM   1261  CA  VAL A 169     -14.081  19.136 -28.462  1.00 66.65           C  
ATOM   1262  C   VAL A 169     -14.971  18.647 -29.602  1.00 66.87           C  
ATOM   1263  O   VAL A 169     -15.973  17.981 -29.364  1.00 66.70           O  
ATOM   1264  CB  VAL A 169     -14.530  20.527 -28.012  1.00 61.39           C  
ATOM   1265  CG1 VAL A 169     -15.984  20.472 -27.606  1.00 59.51           C  
ATOM   1266  CG2 VAL A 169     -13.684  20.976 -26.846  1.00 60.99           C  
ATOM   1267  N   PHE A 170     -14.604  18.961 -30.840  1.00 67.87           N  
ATOM   1268  CA  PHE A 170     -15.362  18.432 -31.968  1.00 68.03           C  
ATOM   1269  C   PHE A 170     -14.988  16.996 -32.290  1.00 66.10           C  
ATOM   1270  O   PHE A 170     -15.861  16.229 -32.652  1.00 71.27           O  
ATOM   1271  CB  PHE A 170     -15.357  19.360 -33.191  1.00 67.64           C  
ATOM   1272  CG  PHE A 170     -16.124  20.651 -32.955  1.00 80.02           C  
ATOM   1273  CD1 PHE A 170     -15.541  21.903 -33.214  1.00 80.43           C  
ATOM   1274  CD2 PHE A 170     -17.421  20.614 -32.420  1.00 76.73           C  
ATOM   1275  CE1 PHE A 170     -16.242  23.086 -32.961  1.00 73.61           C  
ATOM   1276  CE2 PHE A 170     -18.125  21.792 -32.165  1.00 72.84           C  
ATOM   1277  CZ  PHE A 170     -17.532  23.029 -32.434  1.00 73.26           C  
ATOM   1278  N   ALA A 171     -13.730  16.609 -32.101  1.00 63.32           N  
ATOM   1279  CA  ALA A 171     -13.346  15.196 -32.270  1.00 64.68           C  
ATOM   1280  C   ALA A 171     -14.008  14.251 -31.248  1.00 63.76           C  
ATOM   1281  O   ALA A 171     -14.448  13.148 -31.589  1.00 63.74           O  
ATOM   1282  CB  ALA A 171     -11.821  15.021 -32.253  1.00 61.66           C  
ATOM   1283  N   SER A 172     -14.094  14.681 -30.003  1.00 62.50           N  
ATOM   1284  CA  SER A 172     -14.585  13.790 -28.963  1.00 66.15           C  
ATOM   1285  C   SER A 172     -15.823  12.952 -29.298  1.00 65.67           C  
ATOM   1286  O   SER A 172     -15.759  11.718 -29.234  1.00 62.72           O  
ATOM   1287  CB  SER A 172     -14.756  14.524 -27.642  1.00 65.06           C  
ATOM   1288  OG  SER A 172     -13.541  14.395 -26.937  1.00 64.38           O  
ATOM   1289  N   PRO A 173     -16.948  13.609 -29.641  1.00 65.80           N  
ATOM   1290  CA  PRO A 173     -18.196  12.872 -29.921  1.00 63.33           C  
ATOM   1291  C   PRO A 173     -18.116  12.014 -31.197  1.00 62.24           C  
ATOM   1292  O   PRO A 173     -18.644  10.898 -31.201  1.00 59.72           O  
ATOM   1293  CB  PRO A 173     -19.225  13.992 -30.086  1.00 57.40           C  
ATOM   1294  CG  PRO A 173     -18.391  15.151 -30.561  1.00 62.72           C  
ATOM   1295  CD  PRO A 173     -17.157  15.063 -29.713  1.00 62.59           C  
ATOM   1296  N   VAL A 174     -17.465  12.517 -32.246  1.00 58.19           N  
ATOM   1297  CA  VAL A 174     -17.275  11.739 -33.461  1.00 58.48           C  
ATOM   1298  C   VAL A 174     -16.544  10.427 -33.168  1.00 63.83           C  
ATOM   1299  O   VAL A 174     -17.005   9.346 -33.573  1.00 59.64           O  
ATOM   1300  CB  VAL A 174     -16.494  12.528 -34.506  1.00 57.14           C  
ATOM   1301  CG1 VAL A 174     -16.051  11.613 -35.656  1.00 58.65           C  
ATOM   1302  CG2 VAL A 174     -17.337  13.655 -35.014  1.00 52.60           C  
ATOM   1303  N   LEU A 175     -15.407  10.536 -32.468  1.00 64.93           N  
ATOM   1304  CA  LEU A 175     -14.643   9.381 -31.960  1.00 61.87           C  
ATOM   1305  C   LEU A 175     -15.438   8.420 -31.055  1.00 60.95           C  
ATOM   1306  O   LEU A 175     -15.327   7.211 -31.189  1.00 61.62           O  
ATOM   1307  CB  LEU A 175     -13.397   9.852 -31.213  1.00 59.71           C  
ATOM   1308  CG  LEU A 175     -12.212  10.250 -32.082  1.00 59.79           C  
ATOM   1309  CD1 LEU A 175     -10.972  10.471 -31.239  1.00 58.23           C  
ATOM   1310  CD2 LEU A 175     -11.964   9.173 -33.076  1.00 60.56           C  
ATOM   1311  N   LEU A 176     -16.222   8.956 -30.124  1.00 61.83           N  
ATOM   1312  CA  LEU A 176     -17.076   8.120 -29.278  1.00 61.93           C  
ATOM   1313  C   LEU A 176     -18.078   7.288 -30.097  1.00 66.14           C  
ATOM   1314  O   LEU A 176     -18.341   6.124 -29.773  1.00 65.76           O  
ATOM   1315  CB  LEU A 176     -17.840   8.970 -28.266  1.00 58.59           C  
ATOM   1316  CG  LEU A 176     -18.805   8.150 -27.412  1.00 57.36           C  
ATOM   1317  CD1 LEU A 176     -18.049   7.009 -26.734  1.00 55.11           C  
ATOM   1318  CD2 LEU A 176     -19.548   9.022 -26.400  1.00 49.94           C  
ATOM   1319  N   ALA A 177     -18.648   7.889 -31.145  1.00 67.74           N  
ATOM   1320  CA  ALA A 177     -19.630   7.197 -31.982  1.00 64.43           C  
ATOM   1321  C   ALA A 177     -18.941   6.218 -32.914  1.00 62.63           C  
ATOM   1322  O   ALA A 177     -19.342   5.069 -32.990  1.00 62.64           O  
ATOM   1323  CB  ALA A 177     -20.490   8.182 -32.766  1.00 60.14           C  
ATOM   1324  N   MET A 178     -17.903   6.665 -33.618  1.00 63.07           N  
ATOM   1325  CA  MET A 178     -17.133   5.743 -34.447  1.00 65.76           C  
ATOM   1326  C   MET A 178     -16.760   4.520 -33.616  1.00 68.34           C  
ATOM   1327  O   MET A 178     -16.639   3.422 -34.146  1.00 71.25           O  
ATOM   1328  CB  MET A 178     -15.853   6.384 -34.996  1.00 66.33           C  
ATOM   1329  CG  MET A 178     -16.069   7.679 -35.792  1.00 72.76           C  
ATOM   1330  SD  MET A 178     -14.648   8.169 -36.834  1.00 83.75           S  
ATOM   1331  CE  MET A 178     -14.479   6.700 -37.864  1.00 77.26           C  
ATOM   1332  N   GLY A 179     -16.585   4.706 -32.309  1.00 65.14           N  
ATOM   1333  CA  GLY A 179     -16.177   3.618 -31.436  1.00 62.90           C  
ATOM   1334  C   GLY A 179     -17.298   2.684 -31.003  1.00 64.05           C  
ATOM   1335  O   GLY A 179     -17.122   1.467 -31.035  1.00 63.19           O  
ATOM   1336  N   VAL A 180     -18.434   3.244 -30.579  1.00 62.03           N  
ATOM   1337  CA  VAL A 180     -19.618   2.432 -30.286  1.00 65.61           C  
ATOM   1338  C   VAL A 180     -20.152   1.623 -31.511  1.00 67.38           C  
ATOM   1339  O   VAL A 180     -20.559   0.464 -31.385  1.00 65.25           O  
ATOM   1340  CB  VAL A 180     -20.730   3.266 -29.626  1.00 59.31           C  
ATOM   1341  CG1 VAL A 180     -22.101   2.762 -30.039  1.00 55.27           C  
ATOM   1342  CG2 VAL A 180     -20.579   3.207 -28.124  1.00 58.02           C  
ATOM   1343  N   TYR A 181     -20.143   2.219 -32.693  1.00 63.22           N  
ATOM   1344  CA  TYR A 181     -20.406   1.454 -33.897  1.00 64.28           C  
ATOM   1345  C   TYR A 181     -19.423   0.283 -34.015  1.00 66.75           C  
ATOM   1346  O   TYR A 181     -19.843  -0.829 -34.304  1.00 69.18           O  
ATOM   1347  CB  TYR A 181     -20.322   2.365 -35.122  1.00 67.76           C  
ATOM   1348  CG  TYR A 181     -20.647   1.714 -36.448  1.00 70.59           C  
ATOM   1349  CD1 TYR A 181     -21.882   1.094 -36.672  1.00 74.82           C  
ATOM   1350  CD2 TYR A 181     -19.733   1.751 -37.492  1.00 73.48           C  
ATOM   1351  CE1 TYR A 181     -22.185   0.502 -37.905  1.00 72.19           C  
ATOM   1352  CE2 TYR A 181     -20.020   1.174 -38.718  1.00 79.67           C  
ATOM   1353  CZ  TYR A 181     -21.245   0.551 -38.923  1.00 77.82           C  
ATOM   1354  OH  TYR A 181     -21.502  -0.009 -40.153  1.00 73.58           O  
ATOM   1355  N   MET A 182     -18.129   0.531 -33.783  1.00 65.67           N  
ATOM   1356  CA  MET A 182     -17.080  -0.511 -33.854  1.00 63.49           C  
ATOM   1357  C   MET A 182     -17.329  -1.744 -32.986  1.00 63.75           C  
ATOM   1358  O   MET A 182     -17.170  -2.857 -33.461  1.00 65.35           O  
ATOM   1359  CB  MET A 182     -15.705   0.053 -33.489  1.00 64.80           C  
ATOM   1360  CG  MET A 182     -14.765   0.273 -34.661  1.00 65.04           C  
ATOM   1361  SD  MET A 182     -13.226   1.112 -34.166  1.00 63.79           S  
ATOM   1362  CE  MET A 182     -12.256   0.842 -35.666  1.00 68.87           C  
ATOM   1363  N   VAL A 183     -17.675  -1.552 -31.713  1.00 62.22           N  
ATOM   1364  CA  VAL A 183     -18.105  -2.664 -30.854  1.00 61.09           C  
ATOM   1365  C   VAL A 183     -19.313  -3.415 -31.421  1.00 64.05           C  
ATOM   1366  O   VAL A 183     -19.404  -4.630 -31.313  1.00 61.56           O  
ATOM   1367  CB  VAL A 183     -18.459  -2.189 -29.434  1.00 59.10           C  
ATOM   1368  CG1 VAL A 183     -19.353  -3.193 -28.743  1.00 54.58           C  
ATOM   1369  CG2 VAL A 183     -17.199  -1.973 -28.639  1.00 61.10           C  
ATOM   1370  N   TYR A 184     -20.241  -2.677 -32.026  1.00 70.03           N  
ATOM   1371  CA  TYR A 184     -21.423  -3.271 -32.637  1.00 68.19           C  
ATOM   1372  C   TYR A 184     -21.083  -4.173 -33.826  1.00 66.87           C  
ATOM   1373  O   TYR A 184     -21.520  -5.313 -33.862  1.00 70.57           O  
ATOM   1374  CB  TYR A 184     -22.438  -2.203 -33.062  1.00 73.05           C  
ATOM   1375  CG  TYR A 184     -23.481  -2.785 -33.989  1.00 83.11           C  
ATOM   1376  CD1 TYR A 184     -24.668  -3.318 -33.487  1.00 82.75           C  
ATOM   1377  CD2 TYR A 184     -23.255  -2.854 -35.372  1.00 84.60           C  
ATOM   1378  CE1 TYR A 184     -25.615  -3.888 -34.340  1.00 88.98           C  
ATOM   1379  CE2 TYR A 184     -24.192  -3.423 -36.234  1.00 87.14           C  
ATOM   1380  CZ  TYR A 184     -25.368  -3.937 -35.712  1.00 92.48           C  
ATOM   1381  OH  TYR A 184     -26.301  -4.491 -36.561  1.00 96.10           O  
ATOM   1382  N   LEU A 185     -20.336  -3.664 -34.803  1.00 62.44           N  
ATOM   1383  CA  LEU A 185     -19.865  -4.498 -35.910  1.00 64.33           C  
ATOM   1384  C   LEU A 185     -19.223  -5.806 -35.436  1.00 66.36           C  
ATOM   1385  O   LEU A 185     -19.482  -6.848 -36.015  1.00 66.32           O  
ATOM   1386  CB  LEU A 185     -18.867  -3.750 -36.797  1.00 65.64           C  
ATOM   1387  CG  LEU A 185     -19.456  -2.748 -37.787  1.00 71.96           C  
ATOM   1388  CD1 LEU A 185     -18.386  -2.089 -38.676  1.00 70.23           C  
ATOM   1389  CD2 LEU A 185     -20.503  -3.452 -38.626  1.00 73.01           C  
ATOM   1390  N   MET A 186     -18.383  -5.751 -34.400  1.00 65.16           N  
ATOM   1391  CA  MET A 186     -17.743  -6.953 -33.844  1.00 64.70           C  
ATOM   1392  C   MET A 186     -18.702  -7.937 -33.161  1.00 64.76           C  
ATOM   1393  O   MET A 186     -18.897  -9.043 -33.653  1.00 63.52           O  
ATOM   1394  CB  MET A 186     -16.659  -6.582 -32.836  1.00 64.94           C  
ATOM   1395  CG  MET A 186     -15.319  -6.239 -33.433  1.00 68.86           C  
ATOM   1396  SD  MET A 186     -14.099  -6.071 -32.117  1.00 68.24           S  
ATOM   1397  CE  MET A 186     -13.267  -7.634 -32.261  1.00 65.02           C  
ATOM   1398  N   LEU A 187     -19.257  -7.545 -32.013  1.00 62.07           N  
ATOM   1399  CA  LEU A 187     -20.156  -8.407 -31.258  1.00 61.75           C  
ATOM   1400  C   LEU A 187     -21.160  -9.108 -32.154  1.00 67.56           C  
ATOM   1401  O   LEU A 187     -21.296 -10.340 -32.121  1.00 67.63           O  
ATOM   1402  CB  LEU A 187     -20.898  -7.637 -30.171  1.00 61.89           C  
ATOM   1403  CG  LEU A 187     -20.047  -7.204 -28.975  1.00 68.46           C  
ATOM   1404  CD1 LEU A 187     -20.870  -7.213 -27.680  1.00 65.98           C  
ATOM   1405  CD2 LEU A 187     -18.804  -8.079 -28.839  1.00 62.33           C  
ATOM   1406  N   ASP A 188     -21.870  -8.325 -32.956  1.00 69.59           N  
ATOM   1407  CA  ASP A 188     -22.828  -8.895 -33.891  1.00 73.39           C  
ATOM   1408  C   ASP A 188     -22.162  -9.966 -34.770  1.00 69.31           C  
ATOM   1409  O   ASP A 188     -22.523 -11.133 -34.715  1.00 71.12           O  
ATOM   1410  CB  ASP A 188     -23.472  -7.793 -34.749  1.00 80.35           C  
ATOM   1411  CG  ASP A 188     -24.713  -8.280 -35.512  1.00 90.46           C  
ATOM   1412  OD1 ASP A 188     -25.689  -8.736 -34.858  1.00 89.01           O  
ATOM   1413  OD2 ASP A 188     -24.712  -8.196 -36.767  1.00 91.73           O  
ATOM   1414  N   GLY A 189     -21.175  -9.561 -35.554  1.00 66.52           N  
ATOM   1415  CA  GLY A 189     -20.563 -10.429 -36.540  1.00 64.54           C  
ATOM   1416  C   GLY A 189     -19.882 -11.669 -36.010  1.00 64.05           C  
ATOM   1417  O   GLY A 189     -19.605 -12.601 -36.776  1.00 62.59           O  
ATOM   1418  N   ALA A 190     -19.599 -11.687 -34.710  1.00 64.93           N  
ATOM   1419  CA  ALA A 190     -19.019 -12.873 -34.083  1.00 66.42           C  
ATOM   1420  C   ALA A 190     -20.095 -13.660 -33.345  1.00 68.35           C  
ATOM   1421  O   ALA A 190     -19.871 -14.809 -32.943  1.00 66.83           O  
ATOM   1422  CB  ALA A 190     -17.862 -12.505 -33.145  1.00 61.54           C  
ATOM   1423  N   ASP A 191     -21.259 -13.025 -33.183  1.00 70.45           N  
ATOM   1424  CA  ASP A 191     -22.444 -13.649 -32.584  1.00 70.15           C  
ATOM   1425  C   ASP A 191     -22.269 -13.899 -31.106  1.00 68.59           C  
ATOM   1426  O   ASP A 191     -22.610 -14.965 -30.609  1.00 68.39           O  
ATOM   1427  CB  ASP A 191     -22.786 -14.962 -33.285  1.00 70.72           C  
ATOM   1428  CG  ASP A 191     -24.114 -14.899 -34.017  1.00 78.29           C  
ATOM   1429  OD1 ASP A 191     -24.166 -14.354 -35.151  1.00 77.09           O  
ATOM   1430  OD2 ASP A 191     -25.112 -15.413 -33.452  1.00 80.85           O  
ATOM   1431  N   VAL A 192     -21.738 -12.906 -30.405  1.00 70.21           N  
ATOM   1432  CA  VAL A 192     -21.379 -13.062 -29.005  1.00 68.42           C  
ATOM   1433  C   VAL A 192     -21.959 -11.899 -28.207  1.00 67.13           C  
ATOM   1434  O   VAL A 192     -21.959 -10.767 -28.679  1.00 66.69           O  
ATOM   1435  CB  VAL A 192     -19.848 -13.091 -28.848  1.00 65.54           C  
ATOM   1436  CG1 VAL A 192     -19.476 -13.455 -27.450  1.00 71.31           C  
ATOM   1437  CG2 VAL A 192     -19.257 -14.096 -29.785  1.00 62.60           C  
ATOM   1438  N   SER A 193     -22.465 -12.172 -27.009  1.00 67.13           N  
ATOM   1439  CA  SER A 193     -22.982 -11.108 -26.156  1.00 68.46           C  
ATOM   1440  C   SER A 193     -21.822 -10.385 -25.503  1.00 71.62           C  
ATOM   1441  O   SER A 193     -20.708 -10.922 -25.435  1.00 71.05           O  
ATOM   1442  CB  SER A 193     -23.859 -11.676 -25.047  1.00 72.71           C  
ATOM   1443  OG  SER A 193     -23.062 -12.027 -23.921  1.00 73.63           O  
ATOM   1444  N   LEU A 194     -22.088  -9.184 -24.992  1.00 71.40           N  
ATOM   1445  CA  LEU A 194     -21.071  -8.415 -24.270  1.00 70.22           C  
ATOM   1446  C   LEU A 194     -20.538  -9.149 -23.028  1.00 69.04           C  
ATOM   1447  O   LEU A 194     -19.332  -9.167 -22.784  1.00 70.08           O  
ATOM   1448  CB  LEU A 194     -21.605  -7.037 -23.880  1.00 70.18           C  
ATOM   1449  CG  LEU A 194     -20.662  -6.169 -23.050  1.00 71.62           C  
ATOM   1450  CD1 LEU A 194     -19.953  -5.209 -23.957  1.00 67.51           C  
ATOM   1451  CD2 LEU A 194     -21.450  -5.402 -22.001  1.00 75.32           C  
ATOM   1452  N   GLY A 195     -21.430  -9.766 -22.258  1.00 67.30           N  
ATOM   1453  CA  GLY A 195     -21.033 -10.440 -21.032  1.00 66.18           C  
ATOM   1454  C   GLY A 195     -20.124 -11.635 -21.249  1.00 64.22           C  
ATOM   1455  O   GLY A 195     -19.291 -11.958 -20.402  1.00 60.00           O  
ATOM   1456  N   GLU A 196     -20.295 -12.291 -22.393  1.00 67.20           N  
ATOM   1457  CA  GLU A 196     -19.503 -13.463 -22.762  1.00 69.10           C  
ATOM   1458  C   GLU A 196     -18.054 -13.115 -23.040  1.00 68.10           C  
ATOM   1459  O   GLU A 196     -17.141 -13.806 -22.563  1.00 66.61           O  
ATOM   1460  CB  GLU A 196     -20.055 -14.082 -24.035  1.00 71.22           C  
ATOM   1461  CG  GLU A 196     -21.086 -15.144 -23.843  1.00 73.96           C  
ATOM   1462  CD  GLU A 196     -21.640 -15.588 -25.171  1.00 81.13           C  
ATOM   1463  OE1 GLU A 196     -22.080 -14.692 -25.940  1.00 77.68           O  
ATOM   1464  OE2 GLU A 196     -21.618 -16.815 -25.451  1.00 86.07           O  
ATOM   1465  N   VAL A 197     -17.855 -12.066 -23.846  1.00 65.59           N  
ATOM   1466  CA  VAL A 197     -16.520 -11.606 -24.199  1.00 62.80           C  
ATOM   1467  C   VAL A 197     -15.805 -11.121 -22.950  1.00 60.87           C  
ATOM   1468  O   VAL A 197     -14.583 -11.203 -22.853  1.00 57.96           O  
ATOM   1469  CB  VAL A 197     -16.552 -10.464 -25.230  1.00 61.89           C  
ATOM   1470  CG1 VAL A 197     -15.130 -10.096 -25.656  1.00 52.17           C  
ATOM   1471  CG2 VAL A 197     -17.397 -10.858 -26.432  1.00 62.78           C  
ATOM   1472  N   MET A 198     -16.587 -10.631 -21.994  1.00 60.32           N  
ATOM   1473  CA  MET A 198     -16.051 -10.092 -20.754  1.00 59.37           C  
ATOM   1474  C   MET A 198     -15.239 -11.112 -19.951  1.00 57.80           C  
ATOM   1475  O   MET A 198     -14.528 -10.731 -19.026  1.00 56.50           O  
ATOM   1476  CB  MET A 198     -17.185  -9.507 -19.895  1.00 63.49           C  
ATOM   1477  CG  MET A 198     -16.791  -8.319 -18.990  1.00 62.58           C  
ATOM   1478  SD  MET A 198     -16.320  -6.809 -19.884  1.00 62.49           S  
ATOM   1479  CE  MET A 198     -17.858  -6.374 -20.709  1.00 65.95           C  
ATOM   1480  N   SER A 199     -15.328 -12.400 -20.286  1.00 58.42           N  
ATOM   1481  CA  SER A 199     -14.507 -13.395 -19.567  1.00 62.95           C  
ATOM   1482  C   SER A 199     -13.654 -14.353 -20.423  1.00 58.67           C  
ATOM   1483  O   SER A 199     -13.210 -15.395 -19.935  1.00 54.67           O  
ATOM   1484  CB  SER A 199     -15.347 -14.187 -18.558  1.00 62.87           C  
ATOM   1485  OG  SER A 199     -16.562 -14.606 -19.132  1.00 62.38           O  
ATOM   1486  N   MET A 200     -13.390 -13.970 -21.668  1.00 56.89           N  
ATOM   1487  CA  MET A 200     -12.696 -14.849 -22.602  1.00 60.44           C  
ATOM   1488  C   MET A 200     -11.167 -14.955 -22.429  1.00 63.04           C  
ATOM   1489  O   MET A 200     -10.521 -15.781 -23.111  1.00 67.84           O  
ATOM   1490  CB  MET A 200     -13.017 -14.492 -24.064  1.00 54.16           C  
ATOM   1491  CG  MET A 200     -14.466 -14.536 -24.410  1.00 54.61           C  
ATOM   1492  SD  MET A 200     -14.743 -14.705 -26.188  1.00 57.68           S  
ATOM   1493  CE  MET A 200     -14.980 -16.489 -26.345  1.00 60.96           C  
ATOM   1494  N   GLY A 201     -10.565 -14.158 -21.553  1.00 50.78           N  
ATOM   1495  CA  GLY A 201      -9.107 -14.173 -21.542  1.00 56.33           C  
ATOM   1496  C   GLY A 201      -8.387 -15.107 -20.572  1.00 59.78           C  
ATOM   1497  O   GLY A 201      -8.921 -16.127 -20.121  1.00 60.80           O  
ATOM   1498  N   GLY A 202      -7.140 -14.750 -20.280  1.00 58.71           N  
ATOM   1499  CA  GLY A 202      -6.439 -15.194 -19.084  1.00 59.31           C  
ATOM   1500  C   GLY A 202      -6.158 -16.668 -18.893  1.00 66.05           C  
ATOM   1501  O   GLY A 202      -6.477 -17.224 -17.844  1.00 64.08           O  
ATOM   1502  N   GLU A 203      -5.529 -17.283 -19.893  1.00 69.74           N  
ATOM   1503  CA  GLU A 203      -5.238 -18.708 -19.878  1.00 65.16           C  
ATOM   1504  C   GLU A 203      -3.770 -18.958 -19.737  1.00 68.84           C  
ATOM   1505  O   GLU A 203      -3.280 -19.976 -20.206  1.00 76.89           O  
ATOM   1506  CB  GLU A 203      -5.674 -19.351 -21.184  1.00 63.23           C  
ATOM   1507  CG  GLU A 203      -6.995 -20.045 -21.112  1.00 65.35           C  
ATOM   1508  CD  GLU A 203      -7.525 -20.379 -22.478  1.00 64.27           C  
ATOM   1509  OE1 GLU A 203      -6.704 -20.571 -23.403  1.00 61.99           O  
ATOM   1510  OE2 GLU A 203      -8.766 -20.445 -22.618  1.00 67.10           O  
ATOM   1511  N   ASN A 204      -3.058 -18.038 -19.112  1.00 66.90           N  
ATOM   1512  CA  ASN A 204      -1.616 -18.171 -18.991  1.00 67.86           C  
ATOM   1513  C   ASN A 204      -1.103 -17.252 -17.882  1.00 70.10           C  
ATOM   1514  O   ASN A 204      -0.200 -16.435 -18.105  1.00 67.61           O  
ATOM   1515  CB  ASN A 204      -0.960 -17.860 -20.341  1.00 62.53           C  
ATOM   1516  CG  ASN A 204       0.562 -18.005 -20.310  1.00 77.11           C  
ATOM   1517  OD1 ASN A 204       1.247 -17.563 -21.237  1.00 82.46           O  
ATOM   1518  ND2 ASN A 204       1.099 -18.619 -19.241  1.00 73.78           N  
ATOM   1519  N   PRO A 205      -1.715 -17.357 -16.687  1.00 70.43           N  
ATOM   1520  CA  PRO A 205      -1.459 -16.436 -15.572  1.00 71.58           C  
ATOM   1521  C   PRO A 205      -0.007 -16.506 -15.128  1.00 77.21           C  
ATOM   1522  O   PRO A 205       0.665 -17.480 -15.491  1.00 78.23           O  
ATOM   1523  CB  PRO A 205      -2.390 -16.963 -14.473  1.00 67.34           C  
ATOM   1524  CG  PRO A 205      -2.651 -18.381 -14.875  1.00 70.41           C  
ATOM   1525  CD  PRO A 205      -2.798 -18.288 -16.347  1.00 70.07           C  
ATOM   1526  N   GLY A 206       0.456 -15.503 -14.373  1.00 75.91           N  
ATOM   1527  CA  GLY A 206       1.859 -15.385 -13.978  1.00 79.30           C  
ATOM   1528  C   GLY A 206       2.263 -13.963 -13.581  1.00 83.56           C  
ATOM   1529  O   GLY A 206       2.969 -13.739 -12.582  1.00 79.98           O  
ATOM   1530  N   MET A 207       1.806 -12.997 -14.376  1.00 80.12           N  
ATOM   1531  CA  MET A 207       2.040 -11.583 -14.138  1.00 68.74           C  
ATOM   1532  C   MET A 207       1.219 -11.114 -12.952  1.00 69.27           C  
ATOM   1533  O   MET A 207       0.004 -11.320 -12.922  1.00 67.40           O  
ATOM   1534  CB  MET A 207       1.596 -10.806 -15.370  1.00 69.08           C  
ATOM   1535  CG  MET A 207       2.148  -9.413 -15.455  1.00 73.65           C  
ATOM   1536  SD  MET A 207       1.834  -8.679 -17.068  1.00 84.39           S  
ATOM   1537  CE  MET A 207       0.441  -7.609 -16.703  1.00 70.78           C  
ATOM   1538  N   PRO A 208       1.870 -10.454 -11.978  1.00 70.88           N  
ATOM   1539  CA  PRO A 208       1.125  -9.872 -10.847  1.00 68.22           C  
ATOM   1540  C   PRO A 208       0.161  -8.778 -11.328  1.00 70.15           C  
ATOM   1541  O   PRO A 208       0.480  -8.030 -12.269  1.00 69.43           O  
ATOM   1542  CB  PRO A 208       2.216  -9.245  -9.965  1.00 60.22           C  
ATOM   1543  CG  PRO A 208       3.538  -9.612 -10.597  1.00 67.21           C  
ATOM   1544  CD  PRO A 208       3.276 -10.021 -12.018  1.00 69.48           C  
ATOM   1545  N   PHE A 209      -1.000  -8.668 -10.690  1.00 66.75           N  
ATOM   1546  CA  PHE A 209      -1.946  -7.622 -11.067  1.00 64.83           C  
ATOM   1547  C   PHE A 209      -1.420  -6.195 -10.854  1.00 66.31           C  
ATOM   1548  O   PHE A 209      -1.891  -5.261 -11.509  1.00 64.04           O  
ATOM   1549  CB  PHE A 209      -3.253  -7.791 -10.317  1.00 59.48           C  
ATOM   1550  CG  PHE A 209      -4.322  -6.862 -10.767  1.00 57.41           C  
ATOM   1551  CD1 PHE A 209      -5.033  -7.122 -11.925  1.00 60.43           C  
ATOM   1552  CD2 PHE A 209      -4.624  -5.735 -10.029  1.00 56.11           C  
ATOM   1553  CE1 PHE A 209      -6.032  -6.275 -12.342  1.00 63.09           C  
ATOM   1554  CE2 PHE A 209      -5.610  -4.886 -10.419  1.00 55.99           C  
ATOM   1555  CZ  PHE A 209      -6.326  -5.145 -11.584  1.00 63.58           C  
ATOM   1556  N   SER A 210      -0.475  -6.033  -9.926  1.00 67.00           N  
ATOM   1557  CA  SER A 210       0.143  -4.735  -9.652  1.00 65.66           C  
ATOM   1558  C   SER A 210       0.995  -4.283 -10.843  1.00 67.00           C  
ATOM   1559  O   SER A 210       1.067  -3.094 -11.173  1.00 65.69           O  
ATOM   1560  CB  SER A 210       1.039  -4.835  -8.412  1.00 65.55           C  
ATOM   1561  OG  SER A 210       2.332  -5.346  -8.747  1.00 68.13           O  
ATOM   1562  N   THR A 211       1.658  -5.241 -11.473  1.00 64.61           N  
ATOM   1563  CA  THR A 211       2.562  -4.942 -12.559  1.00 65.27           C  
ATOM   1564  C   THR A 211       1.760  -4.682 -13.798  1.00 67.47           C  
ATOM   1565  O   THR A 211       2.280  -4.149 -14.777  1.00 69.78           O  
ATOM   1566  CB  THR A 211       3.494  -6.121 -12.837  1.00 71.93           C  
ATOM   1567  OG1 THR A 211       4.482  -6.191 -11.799  1.00 75.54           O  
ATOM   1568  CG2 THR A 211       4.163  -5.990 -14.220  1.00 65.24           C  
ATOM   1569  N   ALA A 212       0.489  -5.076 -13.767  1.00 66.85           N  
ATOM   1570  CA  ALA A 212      -0.410  -4.802 -14.886  1.00 65.10           C  
ATOM   1571  C   ALA A 212      -0.790  -3.326 -14.868  1.00 64.46           C  
ATOM   1572  O   ALA A 212      -0.647  -2.622 -15.876  1.00 63.05           O  
ATOM   1573  CB  ALA A 212      -1.643  -5.667 -14.793  1.00 62.78           C  
ATOM   1574  N   ILE A 213      -1.261  -2.873 -13.703  1.00 63.21           N  
ATOM   1575  CA  ILE A 213      -1.639  -1.490 -13.490  1.00 59.81           C  
ATOM   1576  C   ILE A 213      -0.478  -0.589 -13.880  1.00 64.52           C  
ATOM   1577  O   ILE A 213      -0.662   0.422 -14.563  1.00 64.83           O  
ATOM   1578  CB  ILE A 213      -2.008  -1.214 -12.034  1.00 56.68           C  
ATOM   1579  CG1 ILE A 213      -3.111  -2.155 -11.563  1.00 59.49           C  
ATOM   1580  CG2 ILE A 213      -2.470   0.231 -11.869  1.00 61.15           C  
ATOM   1581  CD1 ILE A 213      -3.784  -1.717 -10.254  1.00 56.80           C  
ATOM   1582  N   MET A 214       0.719  -0.969 -13.455  1.00 62.58           N  
ATOM   1583  CA  MET A 214       1.920  -0.218 -13.785  1.00 61.85           C  
ATOM   1584  C   MET A 214       2.206  -0.153 -15.277  1.00 60.39           C  
ATOM   1585  O   MET A 214       2.997   0.663 -15.703  1.00 62.60           O  
ATOM   1586  CB  MET A 214       3.130  -0.825 -13.069  1.00 67.93           C  
ATOM   1587  CG  MET A 214       4.407  -0.006 -13.160  1.00 66.76           C  
ATOM   1588  SD  MET A 214       4.170   1.623 -12.422  1.00 86.61           S  
ATOM   1589  CE  MET A 214       3.011   1.248 -11.088  1.00 68.06           C  
ATOM   1590  N   ILE A 215       1.598  -1.017 -16.077  1.00 60.82           N  
ATOM   1591  CA  ILE A 215       1.848  -0.963 -17.513  1.00 59.66           C  
ATOM   1592  C   ILE A 215       0.960   0.084 -18.153  1.00 62.14           C  
ATOM   1593  O   ILE A 215       1.361   0.728 -19.111  1.00 66.02           O  
ATOM   1594  CB  ILE A 215       1.694  -2.334 -18.197  1.00 60.90           C  
ATOM   1595  CG1 ILE A 215       2.942  -3.175 -17.927  1.00 60.55           C  
ATOM   1596  CG2 ILE A 215       1.454  -2.200 -19.711  1.00 49.81           C  
ATOM   1597  CD1 ILE A 215       2.653  -4.650 -17.793  1.00 66.63           C  
ATOM   1598  N   PHE A 216      -0.233   0.291 -17.613  1.00 62.23           N  
ATOM   1599  CA  PHE A 216      -1.089   1.362 -18.124  1.00 60.92           C  
ATOM   1600  C   PHE A 216      -0.684   2.777 -17.657  1.00 63.07           C  
ATOM   1601  O   PHE A 216      -0.785   3.733 -18.428  1.00 64.08           O  
ATOM   1602  CB  PHE A 216      -2.552   1.074 -17.797  1.00 65.20           C  
ATOM   1603  CG  PHE A 216      -3.088  -0.155 -18.478  1.00 66.97           C  
ATOM   1604  CD1 PHE A 216      -3.365  -1.305 -17.751  1.00 65.24           C  
ATOM   1605  CD2 PHE A 216      -3.296  -0.163 -19.852  1.00 62.51           C  
ATOM   1606  CE1 PHE A 216      -3.840  -2.436 -18.386  1.00 65.61           C  
ATOM   1607  CE2 PHE A 216      -3.773  -1.293 -20.494  1.00 58.82           C  
ATOM   1608  CZ  PHE A 216      -4.038  -2.428 -19.771  1.00 61.69           C  
ATOM   1609  N   VAL A 217      -0.239   2.911 -16.406  1.00 62.08           N  
ATOM   1610  CA  VAL A 217       0.201   4.200 -15.882  1.00 59.46           C  
ATOM   1611  C   VAL A 217       1.454   4.624 -16.631  1.00 59.40           C  
ATOM   1612  O   VAL A 217       1.662   5.799 -16.920  1.00 57.42           O  
ATOM   1613  CB  VAL A 217       0.492   4.141 -14.367  1.00 57.26           C  
ATOM   1614  CG1 VAL A 217       1.080   5.426 -13.891  1.00 56.52           C  
ATOM   1615  CG2 VAL A 217      -0.772   3.903 -13.609  1.00 60.15           C  
ATOM   1616  N   GLY A 218       2.276   3.653 -16.977  1.00 57.05           N  
ATOM   1617  CA  GLY A 218       3.534   3.948 -17.622  1.00 55.47           C  
ATOM   1618  C   GLY A 218       3.335   4.514 -18.999  1.00 55.21           C  
ATOM   1619  O   GLY A 218       4.287   4.867 -19.667  1.00 62.77           O  
ATOM   1620  N   GLY A 219       2.096   4.614 -19.436  1.00 55.40           N  
ATOM   1621  CA  GLY A 219       1.828   5.237 -20.718  1.00 57.55           C  
ATOM   1622  C   GLY A 219       1.543   6.723 -20.583  1.00 62.77           C  
ATOM   1623  O   GLY A 219       1.717   7.487 -21.517  1.00 64.42           O  
ATOM   1624  N   TRP A 220       1.107   7.145 -19.407  1.00 63.32           N  
ATOM   1625  CA  TRP A 220       0.910   8.554 -19.155  1.00 57.84           C  
ATOM   1626  C   TRP A 220       2.161   9.240 -18.610  1.00 57.63           C  
ATOM   1627  O   TRP A 220       2.261  10.447 -18.694  1.00 57.75           O  
ATOM   1628  CB  TRP A 220      -0.201   8.748 -18.144  1.00 62.87           C  
ATOM   1629  CG  TRP A 220      -1.491   8.128 -18.532  1.00 71.46           C  
ATOM   1630  CD1 TRP A 220      -1.937   6.876 -18.193  1.00 75.61           C  
ATOM   1631  CD2 TRP A 220      -2.536   8.732 -19.300  1.00 74.32           C  
ATOM   1632  NE1 TRP A 220      -3.192   6.663 -18.714  1.00 81.20           N  
ATOM   1633  CE2 TRP A 220      -3.582   7.785 -19.399  1.00 77.02           C  
ATOM   1634  CE3 TRP A 220      -2.696   9.986 -19.904  1.00 77.22           C  
ATOM   1635  CZ2 TRP A 220      -4.761   8.045 -20.087  1.00 74.29           C  
ATOM   1636  CZ3 TRP A 220      -3.869  10.248 -20.588  1.00 76.05           C  
ATOM   1637  CH2 TRP A 220      -4.888   9.279 -20.674  1.00 77.95           C  
ATOM   1638  N   ILE A 221       3.106   8.489 -18.042  1.00 57.77           N  
ATOM   1639  CA  ILE A 221       4.221   9.095 -17.297  1.00 52.33           C  
ATOM   1640  C   ILE A 221       4.679  10.438 -17.852  1.00 51.81           C  
ATOM   1641  O   ILE A 221       4.507  11.451 -17.195  1.00 54.56           O  
ATOM   1642  CB  ILE A 221       5.448   8.173 -17.177  1.00 52.98           C  
ATOM   1643  CG1 ILE A 221       5.201   7.052 -16.172  1.00 53.63           C  
ATOM   1644  CG2 ILE A 221       6.667   8.975 -16.734  1.00 54.10           C  
ATOM   1645  CD1 ILE A 221       6.141   5.886 -16.340  1.00 53.19           C  
ATOM   1646  N   ALA A 222       5.236  10.444 -19.059  1.00 50.13           N  
ATOM   1647  CA  ALA A 222       5.843  11.638 -19.654  1.00 52.08           C  
ATOM   1648  C   ALA A 222       4.922  12.866 -19.765  1.00 56.60           C  
ATOM   1649  O   ALA A 222       5.381  14.015 -19.713  1.00 56.21           O  
ATOM   1650  CB  ALA A 222       6.423  11.306 -21.008  1.00 56.98           C  
ATOM   1651  N   VAL A 223       3.629  12.618 -19.942  1.00 58.52           N  
ATOM   1652  CA  VAL A 223       2.613  13.670 -19.929  1.00 52.92           C  
ATOM   1653  C   VAL A 223       2.308  14.171 -18.513  1.00 51.51           C  
ATOM   1654  O   VAL A 223       2.132  15.359 -18.304  1.00 54.24           O  
ATOM   1655  CB  VAL A 223       1.326  13.169 -20.582  1.00 48.97           C  
ATOM   1656  CG1 VAL A 223       0.128  13.815 -19.939  1.00 52.29           C  
ATOM   1657  CG2 VAL A 223       1.379  13.419 -22.062  1.00 47.81           C  
ATOM   1658  N   VAL A 224       2.258  13.263 -17.547  1.00 51.53           N  
ATOM   1659  CA  VAL A 224       2.033  13.628 -16.153  1.00 52.57           C  
ATOM   1660  C   VAL A 224       3.193  14.392 -15.536  1.00 50.71           C  
ATOM   1661  O   VAL A 224       3.001  15.297 -14.730  1.00 52.63           O  
ATOM   1662  CB  VAL A 224       1.751  12.389 -15.287  1.00 55.59           C  
ATOM   1663  CG1 VAL A 224       2.214  12.619 -13.841  1.00 54.69           C  
ATOM   1664  CG2 VAL A 224       0.265  12.045 -15.348  1.00 56.35           C  
ATOM   1665  N   VAL A 225       4.401  14.030 -15.912  1.00 50.05           N  
ATOM   1666  CA  VAL A 225       5.572  14.716 -15.399  1.00 50.89           C  
ATOM   1667  C   VAL A 225       5.770  16.126 -16.007  1.00 53.49           C  
ATOM   1668  O   VAL A 225       6.575  16.926 -15.516  1.00 53.77           O  
ATOM   1669  CB  VAL A 225       6.801  13.804 -15.528  1.00 47.72           C  
ATOM   1670  CG1 VAL A 225       8.049  14.565 -15.899  1.00 49.55           C  
ATOM   1671  CG2 VAL A 225       6.971  13.033 -14.243  1.00 52.41           C  
ATOM   1672  N   SER A 226       5.004  16.459 -17.042  1.00 51.98           N  
ATOM   1673  CA  SER A 226       5.104  17.803 -17.612  1.00 50.86           C  
ATOM   1674  C   SER A 226       3.784  18.428 -18.118  1.00 51.46           C  
ATOM   1675  O   SER A 226       3.804  19.192 -19.099  1.00 52.83           O  
ATOM   1676  CB  SER A 226       6.167  17.836 -18.722  1.00 52.04           C  
ATOM   1677  OG  SER A 226       5.742  17.111 -19.869  1.00 56.57           O  
ATOM   1678  N   ILE A 227       2.654  18.147 -17.460  1.00 47.92           N  
ATOM   1679  CA  ILE A 227       1.422  18.833 -17.843  1.00 48.31           C  
ATOM   1680  C   ILE A 227       1.570  20.350 -17.850  1.00 48.51           C  
ATOM   1681  O   ILE A 227       0.923  20.992 -18.652  1.00 52.57           O  
ATOM   1682  CB  ILE A 227       0.153  18.476 -17.015  1.00 46.61           C  
ATOM   1683  CG1 ILE A 227       0.523  17.793 -15.724  1.00 46.76           C  
ATOM   1684  CG2 ILE A 227      -0.833  17.635 -17.842  1.00 47.64           C  
ATOM   1685  CD1 ILE A 227       1.301  18.650 -14.848  1.00 51.32           C  
ATOM   1686  N   HIS A 228       2.394  20.933 -16.985  1.00 44.51           N  
ATOM   1687  CA  HIS A 228       2.561  22.383 -17.007  1.00 47.13           C  
ATOM   1688  C   HIS A 228       2.232  22.985 -18.377  1.00 48.36           C  
ATOM   1689  O   HIS A 228       1.515  23.986 -18.485  1.00 45.47           O  
ATOM   1690  CB  HIS A 228       3.992  22.790 -16.712  1.00 46.23           C  
ATOM   1691  CG  HIS A 228       4.515  22.307 -15.407  1.00 46.38           C  
ATOM   1692  ND1 HIS A 228       4.753  20.978 -15.148  1.00 46.42           N  
ATOM   1693  CD2 HIS A 228       4.908  22.986 -14.305  1.00 48.97           C  
ATOM   1694  CE1 HIS A 228       5.260  20.854 -13.935  1.00 49.71           C  
ATOM   1695  NE2 HIS A 228       5.362  22.057 -13.402  1.00 52.30           N  
ATOM   1696  N   ASP A 229       2.774  22.384 -19.428  1.00 47.13           N  
ATOM   1697  CA  ASP A 229       2.688  23.015 -20.732  1.00 48.43           C  
ATOM   1698  C   ASP A 229       1.240  23.123 -21.285  1.00 47.73           C  
ATOM   1699  O   ASP A 229       0.967  23.878 -22.200  1.00 51.21           O  
ATOM   1700  CB  ASP A 229       3.715  22.381 -21.687  1.00 52.45           C  
ATOM   1701  CG  ASP A 229       5.175  22.478 -21.134  1.00 58.24           C  
ATOM   1702  OD1 ASP A 229       5.387  23.268 -20.179  1.00 56.56           O  
ATOM   1703  OD2 ASP A 229       6.118  21.783 -21.630  1.00 57.85           O  
ATOM   1704  N   ILE A 230       0.302  22.414 -20.677  1.00 47.91           N  
ATOM   1705  CA  ILE A 230      -1.111  22.490 -21.051  1.00 47.36           C  
ATOM   1706  C   ILE A 230      -1.940  23.287 -20.034  1.00 46.15           C  
ATOM   1707  O   ILE A 230      -2.791  24.087 -20.376  1.00 45.49           O  
ATOM   1708  CB  ILE A 230      -1.724  21.083 -21.110  1.00 44.81           C  
ATOM   1709  CG1 ILE A 230      -0.953  20.210 -22.091  1.00 50.44           C  
ATOM   1710  CG2 ILE A 230      -3.183  21.153 -21.486  1.00 42.67           C  
ATOM   1711  CD1 ILE A 230      -1.693  18.945 -22.485  1.00 50.43           C  
ATOM   1712  N   VAL A 231      -1.653  23.055 -18.771  1.00 47.32           N  
ATOM   1713  CA  VAL A 231      -2.508  23.444 -17.679  1.00 45.29           C  
ATOM   1714  C   VAL A 231      -2.161  24.813 -17.077  1.00 47.96           C  
ATOM   1715  O   VAL A 231      -2.949  25.379 -16.311  1.00 48.20           O  
ATOM   1716  CB  VAL A 231      -2.457  22.327 -16.647  1.00 43.65           C  
ATOM   1717  CG1 VAL A 231      -2.007  22.832 -15.303  1.00 44.78           C  
ATOM   1718  CG2 VAL A 231      -3.772  21.611 -16.625  1.00 46.55           C  
ATOM   1719  N   LYS A 232      -0.995  25.346 -17.440  1.00 46.63           N  
ATOM   1720  CA  LYS A 232      -0.647  26.743 -17.184  1.00 45.87           C  
ATOM   1721  C   LYS A 232      -1.628  27.644 -17.901  1.00 46.84           C  
ATOM   1722  O   LYS A 232      -1.529  28.852 -17.812  1.00 52.02           O  
ATOM   1723  CB  LYS A 232       0.732  27.062 -17.761  1.00 45.90           C  
ATOM   1724  CG  LYS A 232       0.697  27.127 -19.273  1.00 44.59           C  
ATOM   1725  CD  LYS A 232       2.032  27.437 -19.891  1.00 47.53           C  
ATOM   1726  CE  LYS A 232       1.870  27.708 -21.393  1.00 53.41           C  
ATOM   1727  NZ  LYS A 232       2.399  29.055 -21.777  1.00 56.41           N  
ATOM   1728  N   GLU A 233      -2.545  27.052 -18.650  1.00 46.18           N  
ATOM   1729  CA  GLU A 233      -3.564  27.788 -19.384  1.00 46.25           C  
ATOM   1730  C   GLU A 233      -4.976  27.704 -18.747  1.00 48.00           C  
ATOM   1731  O   GLU A 233      -5.921  28.303 -19.236  1.00 48.54           O  
ATOM   1732  CB  GLU A 233      -3.616  27.257 -20.808  1.00 45.24           C  
ATOM   1733  CG  GLU A 233      -3.440  28.336 -21.817  1.00 56.34           C  
ATOM   1734  CD  GLU A 233      -1.991  28.770 -21.947  1.00 58.61           C  
ATOM   1735  OE1 GLU A 233      -1.108  28.035 -21.451  1.00 57.49           O  
ATOM   1736  OE2 GLU A 233      -1.736  29.841 -22.556  1.00 61.81           O  
ATOM   1737  N   CYS A 234      -5.112  26.957 -17.659  1.00 48.28           N  
ATOM   1738  CA  CYS A 234      -6.390  26.777 -16.980  1.00 48.61           C  
ATOM   1739  C   CYS A 234      -6.799  27.985 -16.153  1.00 50.66           C  
ATOM   1740  O   CYS A 234      -5.958  28.771 -15.714  1.00 48.72           O  
ATOM   1741  CB  CYS A 234      -6.324  25.573 -16.044  1.00 52.61           C  
ATOM   1742  SG  CYS A 234      -6.522  23.968 -16.840  1.00 52.98           S  
ATOM   1743  N   LYS A 235      -8.101  28.087 -15.905  1.00 51.90           N  
ATOM   1744  CA  LYS A 235      -8.686  29.245 -15.249  1.00 50.93           C  
ATOM   1745  C   LYS A 235      -8.481  29.224 -13.746  1.00 52.80           C  
ATOM   1746  O   LYS A 235      -8.771  28.231 -13.109  1.00 55.32           O  
ATOM   1747  CB  LYS A 235     -10.169  29.299 -15.571  1.00 47.09           C  
ATOM   1748  CG  LYS A 235     -10.435  29.910 -16.909  1.00 47.72           C  
ATOM   1749  CD  LYS A 235     -11.881  29.810 -17.266  1.00 48.27           C  
ATOM   1750  CE  LYS A 235     -12.108  30.171 -18.726  1.00 55.65           C  
ATOM   1751  NZ  LYS A 235     -13.348  29.505 -19.251  1.00 63.40           N  
ATOM   1752  N   VAL A 236      -8.000  30.323 -13.174  1.00 53.69           N  
ATOM   1753  CA  VAL A 236      -7.755  30.371 -11.735  1.00 56.31           C  
ATOM   1754  C   VAL A 236      -8.371  31.636 -11.168  1.00 60.66           C  
ATOM   1755  O   VAL A 236      -8.428  32.649 -11.863  1.00 65.12           O  
ATOM   1756  CB  VAL A 236      -6.230  30.362 -11.422  1.00 54.27           C  
ATOM   1757  CG1 VAL A 236      -5.645  31.742 -11.567  1.00 49.05           C  
ATOM   1758  CG2 VAL A 236      -5.954  29.822 -10.024  1.00 54.18           C  
ATOM   1759  N   ASP A 237      -8.852  31.576  -9.924  1.00 64.55           N  
ATOM   1760  CA  ASP A 237      -9.223  32.784  -9.163  1.00 62.21           C  
ATOM   1761  C   ASP A 237      -8.063  33.089  -8.232  1.00 60.34           C  
ATOM   1762  O   ASP A 237      -7.811  32.353  -7.269  1.00 60.55           O  
ATOM   1763  CB  ASP A 237     -10.541  32.575  -8.377  1.00 71.61           C  
ATOM   1764  CG  ASP A 237     -10.777  33.625  -7.246  1.00 74.35           C  
ATOM   1765  OD1 ASP A 237     -10.589  34.853  -7.470  1.00 70.49           O  
ATOM   1766  OD2 ASP A 237     -11.185  33.204  -6.127  1.00 70.03           O  
ATOM   1767  N   PRO A 238      -7.339  34.169  -8.534  1.00 60.60           N  
ATOM   1768  CA  PRO A 238      -6.128  34.600  -7.814  1.00 59.82           C  
ATOM   1769  C   PRO A 238      -6.387  34.806  -6.318  1.00 63.71           C  
ATOM   1770  O   PRO A 238      -5.461  34.696  -5.506  1.00 58.76           O  
ATOM   1771  CB  PRO A 238      -5.785  35.937  -8.486  1.00 58.06           C  
ATOM   1772  CG  PRO A 238      -7.087  36.362  -9.193  1.00 58.03           C  
ATOM   1773  CD  PRO A 238      -7.677  35.075  -9.649  1.00 59.12           C  
ATOM   1774  N   ASN A 239      -7.652  35.089  -5.981  1.00 69.57           N  
ATOM   1775  CA  ASN A 239      -8.099  35.381  -4.606  1.00 68.64           C  
ATOM   1776  C   ASN A 239      -8.755  34.217  -3.897  1.00 71.23           C  
ATOM   1777  O   ASN A 239      -9.713  34.415  -3.146  1.00 74.67           O  
ATOM   1778  CB  ASN A 239      -9.092  36.536  -4.601  1.00 62.29           C  
ATOM   1779  CG  ASN A 239      -8.437  37.841  -4.909  1.00 63.48           C  
ATOM   1780  OD1 ASN A 239      -7.586  38.294  -4.150  1.00 66.83           O  
ATOM   1781  ND2 ASN A 239      -8.809  38.456  -6.031  1.00 57.63           N  
ATOM   1782  N   ALA A 240      -8.269  33.006  -4.146  1.00 70.31           N  
ATOM   1783  CA  ALA A 240      -8.751  31.861  -3.404  1.00 68.20           C  
ATOM   1784  C   ALA A 240      -8.053  31.885  -2.052  1.00 65.86           C  
ATOM   1785  O   ALA A 240      -7.623  32.923  -1.603  1.00 65.11           O  
ATOM   1786  CB  ALA A 240      -8.449  30.587  -4.156  1.00 69.24           C  
ATOM   1787  N   SER A 241      -7.938  30.735  -1.413  1.00 71.30           N  
ATOM   1788  CA  SER A 241      -7.249  30.611  -0.137  1.00 70.48           C  
ATOM   1789  C   SER A 241      -6.512  29.285  -0.180  1.00 72.11           C  
ATOM   1790  O   SER A 241      -6.542  28.603  -1.201  1.00 72.23           O  
ATOM   1791  CB  SER A 241      -8.252  30.642   1.035  1.00 69.71           C  
ATOM   1792  OG  SER A 241      -9.607  30.495   0.603  1.00 65.68           O  
ATOM   1793  N   ARG A 242      -5.858  28.904   0.908  1.00 71.15           N  
ATOM   1794  CA  ARG A 242      -5.270  27.578   0.954  1.00 73.21           C  
ATOM   1795  C   ARG A 242      -6.365  26.564   0.585  1.00 76.86           C  
ATOM   1796  O   ARG A 242      -6.119  25.595  -0.143  1.00 80.41           O  
ATOM   1797  CB  ARG A 242      -4.711  27.258   2.347  1.00 76.22           C  
ATOM   1798  CG  ARG A 242      -3.589  28.173   2.841  1.00 86.92           C  
ATOM   1799  CD  ARG A 242      -2.215  27.736   2.312  1.00102.42           C  
ATOM   1800  NE  ARG A 242      -1.112  28.197   3.165  1.00109.97           N  
ATOM   1801  CZ  ARG A 242       0.130  27.703   3.137  1.00109.90           C  
ATOM   1802  NH1 ARG A 242       0.451  26.716   2.289  1.00 95.83           N  
ATOM   1803  NH2 ARG A 242       1.054  28.194   3.962  1.00101.97           N  
ATOM   1804  N   GLU A 243      -7.583  26.796   1.071  1.00 71.95           N  
ATOM   1805  CA  GLU A 243      -8.633  25.790   0.976  1.00 67.98           C  
ATOM   1806  C   GLU A 243      -9.463  25.936  -0.288  1.00 68.69           C  
ATOM   1807  O   GLU A 243     -10.023  24.965  -0.776  1.00 73.74           O  
ATOM   1808  CB  GLU A 243      -9.509  25.811   2.228  1.00 67.11           C  
ATOM   1809  CG  GLU A 243      -9.345  27.107   3.042  1.00 76.35           C  
ATOM   1810  CD  GLU A 243      -8.318  27.004   4.199  1.00 79.14           C  
ATOM   1811  OE1 GLU A 243      -8.199  25.901   4.809  1.00 75.48           O  
ATOM   1812  OE2 GLU A 243      -7.651  28.041   4.498  1.00 70.47           O  
ATOM   1813  N   GLY A 244      -9.534  27.137  -0.837  1.00 65.35           N  
ATOM   1814  CA  GLY A 244     -10.212  27.317  -2.107  1.00 65.65           C  
ATOM   1815  C   GLY A 244      -9.321  26.941  -3.280  1.00 69.16           C  
ATOM   1816  O   GLY A 244      -9.816  26.548  -4.342  1.00 64.60           O  
ATOM   1817  N   GLN A 245      -8.006  27.083  -3.080  1.00 70.60           N  
ATOM   1818  CA  GLN A 245      -6.996  26.636  -4.038  1.00 70.16           C  
ATOM   1819  C   GLN A 245      -6.984  25.118  -4.111  1.00 69.08           C  
ATOM   1820  O   GLN A 245      -6.706  24.536  -5.169  1.00 69.09           O  
ATOM   1821  CB  GLN A 245      -5.599  27.077  -3.601  1.00 75.65           C  
ATOM   1822  CG  GLN A 245      -5.095  28.395  -4.162  1.00 80.09           C  
ATOM   1823  CD  GLN A 245      -3.940  28.986  -3.314  1.00 83.45           C  
ATOM   1824  OE1 GLN A 245      -2.940  28.302  -3.026  1.00 77.35           O  
ATOM   1825  NE2 GLN A 245      -4.086  30.263  -2.914  1.00 77.84           N  
ATOM   1826  N   THR A 246      -7.254  24.473  -2.980  1.00 65.95           N  
ATOM   1827  CA  THR A 246      -7.265  23.020  -2.962  1.00 65.13           C  
ATOM   1828  C   THR A 246      -8.480  22.460  -3.676  1.00 61.81           C  
ATOM   1829  O   THR A 246      -8.365  21.480  -4.401  1.00 61.05           O  
ATOM   1830  CB  THR A 246      -7.178  22.437  -1.558  1.00 65.99           C  
ATOM   1831  OG1 THR A 246      -5.875  22.694  -1.014  1.00 62.82           O  
ATOM   1832  CG2 THR A 246      -7.392  20.935  -1.625  1.00 63.67           C  
ATOM   1833  N   LYS A 247      -9.640  23.077  -3.497  1.00 62.18           N  
ATOM   1834  CA  LYS A 247     -10.798  22.636  -4.266  1.00 64.21           C  
ATOM   1835  C   LYS A 247     -10.585  22.897  -5.754  1.00 65.27           C  
ATOM   1836  O   LYS A 247     -11.085  22.140  -6.587  1.00 66.83           O  
ATOM   1837  CB  LYS A 247     -12.111  23.266  -3.788  1.00 64.05           C  
ATOM   1838  CG  LYS A 247     -12.370  23.163  -2.273  1.00 69.92           C  
ATOM   1839  CD  LYS A 247     -12.438  21.719  -1.717  1.00 73.56           C  
ATOM   1840  CE  LYS A 247     -13.080  21.674  -0.298  1.00 72.47           C  
ATOM   1841  NZ  LYS A 247     -12.175  22.073   0.828  1.00 71.74           N  
ATOM   1842  N   ALA A 248      -9.844  23.954  -6.094  1.00 65.21           N  
ATOM   1843  CA  ALA A 248      -9.516  24.245  -7.501  1.00 63.37           C  
ATOM   1844  C   ALA A 248      -8.670  23.130  -8.107  1.00 62.10           C  
ATOM   1845  O   ALA A 248      -8.989  22.611  -9.176  1.00 59.76           O  
ATOM   1846  CB  ALA A 248      -8.802  25.556  -7.624  1.00 58.45           C  
ATOM   1847  N   ASP A 249      -7.596  22.769  -7.415  1.00 58.76           N  
ATOM   1848  CA  ASP A 249      -6.819  21.593  -7.776  1.00 61.02           C  
ATOM   1849  C   ASP A 249      -7.660  20.323  -7.937  1.00 60.12           C  
ATOM   1850  O   ASP A 249      -7.455  19.565  -8.877  1.00 59.56           O  
ATOM   1851  CB  ASP A 249      -5.744  21.323  -6.733  1.00 66.00           C  
ATOM   1852  CG  ASP A 249      -4.549  22.260  -6.857  1.00 71.86           C  
ATOM   1853  OD1 ASP A 249      -4.429  22.937  -7.908  1.00 69.72           O  
ATOM   1854  OD2 ASP A 249      -3.725  22.302  -5.895  1.00 75.59           O  
ATOM   1855  N   ALA A 250      -8.585  20.084  -7.011  1.00 61.61           N  
ATOM   1856  CA  ALA A 250      -9.406  18.866  -7.016  1.00 57.72           C  
ATOM   1857  C   ALA A 250     -10.444  18.840  -8.144  1.00 58.71           C  
ATOM   1858  O   ALA A 250     -10.723  17.792  -8.721  1.00 56.94           O  
ATOM   1859  CB  ALA A 250     -10.087  18.695  -5.686  1.00 50.35           C  
ATOM   1860  N   ARG A 251     -11.023  19.996  -8.447  1.00 62.26           N  
ATOM   1861  CA  ARG A 251     -12.008  20.113  -9.518  1.00 60.34           C  
ATOM   1862  C   ARG A 251     -11.389  19.846 -10.884  1.00 59.30           C  
ATOM   1863  O   ARG A 251     -12.025  19.249 -11.732  1.00 62.08           O  
ATOM   1864  CB  ARG A 251     -12.624  21.507  -9.498  1.00 65.83           C  
ATOM   1865  CG  ARG A 251     -13.905  21.659 -10.303  1.00 70.72           C  
ATOM   1866  CD  ARG A 251     -14.800  22.751  -9.668  1.00 75.08           C  
ATOM   1867  NE  ARG A 251     -14.001  23.796  -9.010  1.00 79.77           N  
ATOM   1868  CZ  ARG A 251     -14.507  24.773  -8.258  1.00 77.35           C  
ATOM   1869  NH1 ARG A 251     -15.827  24.835  -8.064  1.00 78.56           N  
ATOM   1870  NH2 ARG A 251     -13.697  25.680  -7.699  1.00 65.27           N  
ATOM   1871  N   TYR A 252     -10.154  20.294 -11.096  1.00 57.17           N  
ATOM   1872  CA  TYR A 252      -9.401  19.967 -12.314  1.00 56.52           C  
ATOM   1873  C   TYR A 252      -8.988  18.466 -12.439  1.00 58.53           C  
ATOM   1874  O   TYR A 252      -9.205  17.824 -13.481  1.00 53.57           O  
ATOM   1875  CB  TYR A 252      -8.182  20.906 -12.452  1.00 56.33           C  
ATOM   1876  CG  TYR A 252      -8.558  22.239 -13.059  1.00 55.70           C  
ATOM   1877  CD1 TYR A 252      -8.485  23.428 -12.318  1.00 52.12           C  
ATOM   1878  CD2 TYR A 252      -9.038  22.298 -14.363  1.00 52.16           C  
ATOM   1879  CE1 TYR A 252      -8.859  24.620 -12.871  1.00 47.35           C  
ATOM   1880  CE2 TYR A 252      -9.422  23.478 -14.919  1.00 52.16           C  
ATOM   1881  CZ  TYR A 252      -9.333  24.638 -14.181  1.00 53.12           C  
ATOM   1882  OH  TYR A 252      -9.720  25.813 -14.797  1.00 55.41           O  
ATOM   1883  N   ALA A 253      -8.386  17.917 -11.383  1.00 57.92           N  
ATOM   1884  CA  ALA A 253      -8.089  16.491 -11.342  1.00 54.52           C  
ATOM   1885  C   ALA A 253      -9.351  15.668 -11.592  1.00 55.80           C  
ATOM   1886  O   ALA A 253      -9.293  14.655 -12.274  1.00 59.68           O  
ATOM   1887  CB  ALA A 253      -7.448  16.099 -10.024  1.00 51.55           C  
ATOM   1888  N   THR A 254     -10.490  16.086 -11.049  1.00 55.07           N  
ATOM   1889  CA  THR A 254     -11.732  15.350 -11.296  1.00 57.65           C  
ATOM   1890  C   THR A 254     -12.150  15.430 -12.769  1.00 56.68           C  
ATOM   1891  O   THR A 254     -12.660  14.451 -13.330  1.00 56.74           O  
ATOM   1892  CB  THR A 254     -12.916  15.796 -10.385  1.00 55.56           C  
ATOM   1893  OG1 THR A 254     -12.630  15.458  -9.025  1.00 49.53           O  
ATOM   1894  CG2 THR A 254     -14.196  15.090 -10.802  1.00 48.13           C  
ATOM   1895  N   ALA A 255     -11.928  16.579 -13.398  1.00 53.15           N  
ATOM   1896  CA  ALA A 255     -12.330  16.742 -14.793  1.00 54.94           C  
ATOM   1897  C   ALA A 255     -11.484  15.871 -15.730  1.00 59.43           C  
ATOM   1898  O   ALA A 255     -11.970  15.425 -16.786  1.00 58.72           O  
ATOM   1899  CB  ALA A 255     -12.285  18.206 -15.222  1.00 50.30           C  
ATOM   1900  N   GLN A 256     -10.229  15.624 -15.349  1.00 54.28           N  
ATOM   1901  CA  GLN A 256      -9.363  14.814 -16.184  1.00 53.12           C  
ATOM   1902  C   GLN A 256      -9.743  13.353 -16.035  1.00 58.22           C  
ATOM   1903  O   GLN A 256      -9.630  12.564 -16.970  1.00 59.43           O  
ATOM   1904  CB  GLN A 256      -7.915  15.056 -15.823  1.00 54.66           C  
ATOM   1905  CG  GLN A 256      -7.514  16.469 -16.129  1.00 58.11           C  
ATOM   1906  CD  GLN A 256      -6.202  16.892 -15.505  1.00 59.68           C  
ATOM   1907  OE1 GLN A 256      -6.049  16.896 -14.281  1.00 61.47           O  
ATOM   1908  NE2 GLN A 256      -5.258  17.302 -16.348  1.00 60.18           N  
ATOM   1909  N   TRP A 257     -10.238  13.004 -14.856  1.00 59.75           N  
ATOM   1910  CA  TRP A 257     -10.656  11.643 -14.586  1.00 57.74           C  
ATOM   1911  C   TRP A 257     -11.899  11.265 -15.399  1.00 57.64           C  
ATOM   1912  O   TRP A 257     -11.950  10.187 -15.974  1.00 60.49           O  
ATOM   1913  CB  TRP A 257     -10.877  11.431 -13.080  1.00 55.58           C  
ATOM   1914  CG  TRP A 257     -11.080   9.979 -12.681  1.00 58.23           C  
ATOM   1915  CD1 TRP A 257     -10.115   9.083 -12.296  1.00 60.50           C  
ATOM   1916  CD2 TRP A 257     -12.324   9.271 -12.627  1.00 56.01           C  
ATOM   1917  NE1 TRP A 257     -10.685   7.862 -12.010  1.00 58.85           N  
ATOM   1918  CE2 TRP A 257     -12.039   7.952 -12.204  1.00 58.68           C  
ATOM   1919  CE3 TRP A 257     -13.652   9.626 -12.887  1.00 55.95           C  
ATOM   1920  CZ2 TRP A 257     -13.035   6.987 -12.041  1.00 57.72           C  
ATOM   1921  CZ3 TRP A 257     -14.639   8.673 -12.720  1.00 58.72           C  
ATOM   1922  CH2 TRP A 257     -14.324   7.363 -12.300  1.00 58.41           C  
ATOM   1923  N   LEU A 258     -12.901  12.134 -15.452  1.00 55.93           N  
ATOM   1924  CA  LEU A 258     -14.136  11.785 -16.156  1.00 53.44           C  
ATOM   1925  C   LEU A 258     -13.891  11.844 -17.638  1.00 54.38           C  
ATOM   1926  O   LEU A 258     -14.714  11.406 -18.419  1.00 54.28           O  
ATOM   1927  CB  LEU A 258     -15.280  12.730 -15.788  1.00 53.27           C  
ATOM   1928  CG  LEU A 258     -15.839  12.591 -14.368  1.00 54.09           C  
ATOM   1929  CD1 LEU A 258     -16.068  13.962 -13.734  1.00 51.27           C  
ATOM   1930  CD2 LEU A 258     -17.104  11.768 -14.355  1.00 45.67           C  
ATOM   1931  N   GLY A 259     -12.751  12.403 -18.027  1.00 57.37           N  
ATOM   1932  CA  GLY A 259     -12.387  12.474 -19.433  1.00 55.37           C  
ATOM   1933  C   GLY A 259     -11.624  11.250 -19.933  1.00 60.33           C  
ATOM   1934  O   GLY A 259     -11.913  10.747 -21.027  1.00 59.61           O  
ATOM   1935  N   MET A 260     -10.670  10.764 -19.124  1.00 61.64           N  
ATOM   1936  CA  MET A 260      -9.745   9.698 -19.524  1.00 57.85           C  
ATOM   1937  C   MET A 260     -10.198   8.254 -19.209  1.00 57.03           C  
ATOM   1938  O   MET A 260      -9.816   7.315 -19.896  1.00 56.76           O  
ATOM   1939  CB  MET A 260      -8.342   9.980 -18.977  1.00 58.52           C  
ATOM   1940  CG  MET A 260      -8.229  10.045 -17.453  1.00 65.10           C  
ATOM   1941  SD  MET A 260      -6.496  10.130 -16.849  1.00 73.71           S  
ATOM   1942  CE  MET A 260      -5.902   8.551 -17.452  1.00 68.81           C  
ATOM   1943  N   VAL A 261     -11.014   8.074 -18.182  1.00 59.02           N  
ATOM   1944  CA  VAL A 261     -11.535   6.743 -17.844  1.00 56.78           C  
ATOM   1945  C   VAL A 261     -12.501   6.185 -18.917  1.00 58.07           C  
ATOM   1946  O   VAL A 261     -12.135   5.243 -19.630  1.00 58.09           O  
ATOM   1947  CB  VAL A 261     -12.160   6.704 -16.416  1.00 54.52           C  
ATOM   1948  CG1 VAL A 261     -12.821   5.402 -16.159  1.00 50.20           C  
ATOM   1949  CG2 VAL A 261     -11.101   6.954 -15.373  1.00 57.78           C  
ATOM   1950  N   PRO A 262     -13.725   6.759 -19.051  1.00 57.80           N  
ATOM   1951  CA  PRO A 262     -14.655   6.216 -20.053  1.00 54.36           C  
ATOM   1952  C   PRO A 262     -14.080   6.167 -21.478  1.00 55.79           C  
ATOM   1953  O   PRO A 262     -14.447   5.294 -22.251  1.00 55.46           O  
ATOM   1954  CB  PRO A 262     -15.857   7.176 -19.977  1.00 47.00           C  
ATOM   1955  CG  PRO A 262     -15.338   8.364 -19.295  1.00 52.20           C  
ATOM   1956  CD  PRO A 262     -14.367   7.847 -18.299  1.00 55.06           C  
ATOM   1957  N   ALA A 263     -13.187   7.075 -21.839  1.00 57.35           N  
ATOM   1958  CA  ALA A 263     -12.576   6.956 -23.155  1.00 55.49           C  
ATOM   1959  C   ALA A 263     -11.658   5.739 -23.217  1.00 53.94           C  
ATOM   1960  O   ALA A 263     -11.738   4.937 -24.134  1.00 56.67           O  
ATOM   1961  CB  ALA A 263     -11.817   8.218 -23.527  1.00 56.84           C  
ATOM   1962  N   SER A 264     -10.786   5.576 -22.236  1.00 55.87           N  
ATOM   1963  CA  SER A 264      -9.781   4.532 -22.372  1.00 56.63           C  
ATOM   1964  C   SER A 264     -10.303   3.144 -21.968  1.00 58.50           C  
ATOM   1965  O   SER A 264      -9.696   2.136 -22.329  1.00 58.05           O  
ATOM   1966  CB  SER A 264      -8.486   4.905 -21.648  1.00 51.66           C  
ATOM   1967  OG  SER A 264      -8.609   4.604 -20.293  1.00 53.41           O  
ATOM   1968  N   ILE A 265     -11.427   3.093 -21.244  1.00 54.93           N  
ATOM   1969  CA  ILE A 265     -12.118   1.829 -20.963  1.00 51.16           C  
ATOM   1970  C   ILE A 265     -12.829   1.268 -22.212  1.00 52.13           C  
ATOM   1971  O   ILE A 265     -12.714   0.087 -22.518  1.00 49.93           O  
ATOM   1972  CB  ILE A 265     -13.120   1.990 -19.795  1.00 52.18           C  
ATOM   1973  CG1 ILE A 265     -12.398   1.862 -18.461  1.00 53.19           C  
ATOM   1974  CG2 ILE A 265     -14.251   0.966 -19.855  1.00 46.02           C  
ATOM   1975  CD1 ILE A 265     -13.348   1.738 -17.310  1.00 48.36           C  
ATOM   1976  N   ILE A 266     -13.556   2.119 -22.932  1.00 53.68           N  
ATOM   1977  CA  ILE A 266     -14.199   1.724 -24.191  1.00 53.89           C  
ATOM   1978  C   ILE A 266     -13.194   1.242 -25.238  1.00 55.38           C  
ATOM   1979  O   ILE A 266     -13.445   0.242 -25.924  1.00 54.18           O  
ATOM   1980  CB  ILE A 266     -14.986   2.883 -24.849  1.00 54.17           C  
ATOM   1981  CG1 ILE A 266     -16.106   3.370 -23.933  1.00 53.80           C  
ATOM   1982  CG2 ILE A 266     -15.555   2.446 -26.186  1.00 48.04           C  
ATOM   1983  CD1 ILE A 266     -16.875   4.512 -24.522  1.00 52.67           C  
ATOM   1984  N   PHE A 267     -12.072   1.952 -25.384  1.00 52.82           N  
ATOM   1985  CA  PHE A 267     -11.100   1.583 -26.422  1.00 54.09           C  
ATOM   1986  C   PHE A 267     -10.117   0.482 -25.982  1.00 53.39           C  
ATOM   1987  O   PHE A 267      -9.626  -0.286 -26.801  1.00 50.93           O  
ATOM   1988  CB  PHE A 267     -10.417   2.822 -27.022  1.00 49.56           C  
ATOM   1989  CG  PHE A 267     -11.362   3.681 -27.816  1.00 55.80           C  
ATOM   1990  CD1 PHE A 267     -12.350   4.425 -27.179  1.00 55.68           C  
ATOM   1991  CD2 PHE A 267     -11.313   3.708 -29.200  1.00 58.33           C  
ATOM   1992  CE1 PHE A 267     -13.248   5.203 -27.904  1.00 52.18           C  
ATOM   1993  CE2 PHE A 267     -12.222   4.483 -29.930  1.00 55.59           C  
ATOM   1994  CZ  PHE A 267     -13.183   5.230 -29.270  1.00 52.97           C  
ATOM   1995  N   GLY A 268      -9.860   0.389 -24.684  1.00 53.66           N  
ATOM   1996  CA  GLY A 268      -9.123  -0.736 -24.154  1.00 49.16           C  
ATOM   1997  C   GLY A 268      -9.914  -1.987 -24.437  1.00 48.43           C  
ATOM   1998  O   GLY A 268      -9.377  -2.940 -24.973  1.00 48.56           O  
ATOM   1999  N   PHE A 269     -11.201  -1.982 -24.091  1.00 51.62           N  
ATOM   2000  CA  PHE A 269     -12.082  -3.104 -24.423  1.00 51.77           C  
ATOM   2001  C   PHE A 269     -12.053  -3.498 -25.920  1.00 50.28           C  
ATOM   2002  O   PHE A 269     -12.044  -4.681 -26.240  1.00 52.43           O  
ATOM   2003  CB  PHE A 269     -13.520  -2.861 -23.944  1.00 50.40           C  
ATOM   2004  CG  PHE A 269     -14.496  -3.931 -24.374  1.00 50.00           C  
ATOM   2005  CD1 PHE A 269     -14.664  -5.077 -23.622  1.00 50.66           C  
ATOM   2006  CD2 PHE A 269     -15.239  -3.788 -25.539  1.00 50.70           C  
ATOM   2007  CE1 PHE A 269     -15.561  -6.066 -24.022  1.00 53.62           C  
ATOM   2008  CE2 PHE A 269     -16.129  -4.773 -25.953  1.00 50.46           C  
ATOM   2009  CZ  PHE A 269     -16.287  -5.916 -25.191  1.00 54.08           C  
ATOM   2010  N   ILE A 270     -12.030  -2.540 -26.837  1.00 47.35           N  
ATOM   2011  CA  ILE A 270     -11.923  -2.907 -28.248  1.00 48.42           C  
ATOM   2012  C   ILE A 270     -10.603  -3.633 -28.586  1.00 50.41           C  
ATOM   2013  O   ILE A 270     -10.597  -4.613 -29.341  1.00 51.22           O  
ATOM   2014  CB  ILE A 270     -12.180  -1.710 -29.196  1.00 48.18           C  
ATOM   2015  CG1 ILE A 270     -13.641  -1.282 -29.095  1.00 50.67           C  
ATOM   2016  CG2 ILE A 270     -11.826  -2.067 -30.630  1.00 47.87           C  
ATOM   2017  CD1 ILE A 270     -14.088  -0.372 -30.184  1.00 57.54           C  
ATOM   2018  N   GLY A 271      -9.488  -3.176 -28.028  1.00 49.05           N  
ATOM   2019  CA  GLY A 271      -8.220  -3.852 -28.252  1.00 48.99           C  
ATOM   2020  C   GLY A 271      -8.186  -5.275 -27.702  1.00 47.50           C  
ATOM   2021  O   GLY A 271      -7.703  -6.207 -28.362  1.00 45.58           O  
ATOM   2022  N   ALA A 272      -8.693  -5.431 -26.479  1.00 47.55           N  
ATOM   2023  CA  ALA A 272      -8.786  -6.729 -25.818  1.00 44.50           C  
ATOM   2024  C   ALA A 272      -9.698  -7.710 -26.575  1.00 47.58           C  
ATOM   2025  O   ALA A 272      -9.312  -8.850 -26.807  1.00 47.48           O  
ATOM   2026  CB  ALA A 272      -9.235  -6.560 -24.407  1.00 40.59           C  
ATOM   2027  N   ALA A 273     -10.893  -7.259 -26.963  1.00 46.37           N  
ATOM   2028  CA  ALA A 273     -11.835  -8.056 -27.756  1.00 44.87           C  
ATOM   2029  C   ALA A 273     -11.237  -8.578 -29.080  1.00 48.99           C  
ATOM   2030  O   ALA A 273     -11.325  -9.760 -29.385  1.00 47.81           O  
ATOM   2031  CB  ALA A 273     -13.107  -7.266 -28.013  1.00 44.02           C  
ATOM   2032  N   SER A 274     -10.630  -7.701 -29.868  1.00 49.32           N  
ATOM   2033  CA  SER A 274      -9.850  -8.148 -31.011  1.00 47.62           C  
ATOM   2034  C   SER A 274      -8.904  -9.311 -30.703  1.00 49.22           C  
ATOM   2035  O   SER A 274      -8.925 -10.291 -31.431  1.00 50.18           O  
ATOM   2036  CB  SER A 274      -9.035  -6.995 -31.581  1.00 51.05           C  
ATOM   2037  OG  SER A 274      -9.847  -6.125 -32.318  1.00 56.40           O  
ATOM   2038  N   MET A 275      -8.044  -9.200 -29.679  1.00 48.45           N  
ATOM   2039  CA  MET A 275      -7.092 -10.286 -29.365  1.00 49.04           C  
ATOM   2040  C   MET A 275      -7.831 -11.611 -29.191  1.00 50.21           C  
ATOM   2041  O   MET A 275      -7.469 -12.635 -29.753  1.00 49.98           O  
ATOM   2042  CB  MET A 275      -6.310 -10.018 -28.068  1.00 47.91           C  
ATOM   2043  CG  MET A 275      -4.816  -9.650 -28.200  1.00 56.68           C  
ATOM   2044  SD  MET A 275      -3.785 -10.492 -29.445  1.00 57.17           S  
ATOM   2045  CE  MET A 275      -4.172 -12.180 -29.042  1.00 59.46           C  
ATOM   2046  N   VAL A 276      -8.906 -11.555 -28.416  1.00 52.00           N  
ATOM   2047  CA  VAL A 276      -9.555 -12.720 -27.862  1.00 43.35           C  
ATOM   2048  C   VAL A 276     -10.541 -13.355 -28.857  1.00 44.04           C  
ATOM   2049  O   VAL A 276     -10.695 -14.556 -28.894  1.00 43.85           O  
ATOM   2050  CB  VAL A 276     -10.189 -12.312 -26.506  1.00 42.93           C  
ATOM   2051  CG1 VAL A 276     -11.706 -12.254 -26.564  1.00 42.21           C  
ATOM   2052  CG2 VAL A 276      -9.703 -13.214 -25.423  1.00 46.62           C  
ATOM   2053  N   LEU A 277     -11.184 -12.551 -29.688  1.00 43.52           N  
ATOM   2054  CA  LEU A 277     -12.064 -13.087 -30.717  1.00 42.22           C  
ATOM   2055  C   LEU A 277     -11.298 -13.642 -31.923  1.00 44.62           C  
ATOM   2056  O   LEU A 277     -11.705 -14.635 -32.509  1.00 46.55           O  
ATOM   2057  CB  LEU A 277     -13.065 -12.020 -31.194  1.00 43.30           C  
ATOM   2058  CG  LEU A 277     -14.114 -11.511 -30.180  1.00 47.64           C  
ATOM   2059  CD1 LEU A 277     -15.157 -10.641 -30.847  1.00 46.37           C  
ATOM   2060  CD2 LEU A 277     -14.797 -12.656 -29.412  1.00 46.09           C  
ATOM   2061  N   VAL A 278     -10.186 -13.023 -32.289  1.00 41.84           N  
ATOM   2062  CA  VAL A 278      -9.615 -13.256 -33.601  1.00 41.14           C  
ATOM   2063  C   VAL A 278      -8.102 -13.388 -33.568  1.00 46.01           C  
ATOM   2064  O   VAL A 278      -7.496 -13.801 -34.541  1.00 48.74           O  
ATOM   2065  CB  VAL A 278      -9.993 -12.107 -34.572  1.00 46.12           C  
ATOM   2066  CG1 VAL A 278      -8.929 -11.930 -35.676  1.00 45.47           C  
ATOM   2067  CG2 VAL A 278     -11.405 -12.283 -35.139  1.00 44.34           C  
ATOM   2068  N   GLY A 279      -7.471 -13.030 -32.461  1.00 48.76           N  
ATOM   2069  CA  GLY A 279      -6.034 -13.236 -32.347  1.00 48.30           C  
ATOM   2070  C   GLY A 279      -5.132 -12.068 -32.702  1.00 53.75           C  
ATOM   2071  O   GLY A 279      -3.916 -12.239 -32.696  1.00 50.35           O  
ATOM   2072  N   GLU A 280      -5.727 -10.901 -32.995  1.00 58.11           N  
ATOM   2073  CA  GLU A 280      -5.016  -9.650 -33.363  1.00 60.95           C  
ATOM   2074  C   GLU A 280      -5.475  -8.466 -32.491  1.00 57.21           C  
ATOM   2075  O   GLU A 280      -6.673  -8.343 -32.259  1.00 58.02           O  
ATOM   2076  CB  GLU A 280      -5.291  -9.303 -34.839  1.00 62.13           C  
ATOM   2077  CG  GLU A 280      -4.445 -10.065 -35.865  1.00 67.07           C  
ATOM   2078  CD  GLU A 280      -2.950  -9.714 -35.779  1.00 85.25           C  
ATOM   2079  OE1 GLU A 280      -2.115 -10.659 -35.820  1.00 86.04           O  
ATOM   2080  OE2 GLU A 280      -2.608  -8.500 -35.647  1.00 87.48           O  
ATOM   2081  N   TRP A 281      -4.563  -7.595 -32.030  1.00 56.81           N  
ATOM   2082  CA  TRP A 281      -4.950  -6.419 -31.194  1.00 57.33           C  
ATOM   2083  C   TRP A 281      -5.589  -5.256 -31.976  1.00 57.19           C  
ATOM   2084  O   TRP A 281      -6.309  -4.420 -31.415  1.00 52.07           O  
ATOM   2085  CB  TRP A 281      -3.769  -5.861 -30.369  1.00 55.60           C  
ATOM   2086  CG  TRP A 281      -2.547  -5.429 -31.189  1.00 58.04           C  
ATOM   2087  CD1 TRP A 281      -1.368  -6.097 -31.282  1.00 60.75           C  
ATOM   2088  CD2 TRP A 281      -2.398  -4.255 -32.013  1.00 56.77           C  
ATOM   2089  NE1 TRP A 281      -0.496  -5.427 -32.102  1.00 61.62           N  
ATOM   2090  CE2 TRP A 281      -1.101  -4.291 -32.563  1.00 59.10           C  
ATOM   2091  CE3 TRP A 281      -3.232  -3.180 -32.336  1.00 59.56           C  
ATOM   2092  CZ2 TRP A 281      -0.612  -3.294 -33.424  1.00 61.76           C  
ATOM   2093  CZ3 TRP A 281      -2.746  -2.183 -33.200  1.00 60.18           C  
ATOM   2094  CH2 TRP A 281      -1.451  -2.252 -33.730  1.00 59.69           C  
ATOM   2095  N   ASN A 282      -5.296  -5.215 -33.271  1.00 57.66           N  
ATOM   2096  CA  ASN A 282      -5.766  -4.181 -34.179  1.00 54.84           C  
ATOM   2097  C   ASN A 282      -7.200  -4.412 -34.672  1.00 56.28           C  
ATOM   2098  O   ASN A 282      -7.479  -5.389 -35.369  1.00 57.52           O  
ATOM   2099  CB  ASN A 282      -4.795  -4.162 -35.354  1.00 58.92           C  
ATOM   2100  CG  ASN A 282      -5.105  -3.096 -36.361  1.00 57.59           C  
ATOM   2101  OD1 ASN A 282      -6.211  -2.543 -36.401  1.00 56.54           O  
ATOM   2102  ND2 ASN A 282      -4.125  -2.806 -37.201  1.00 52.69           N  
ATOM   2103  N   PRO A 283      -8.122  -3.514 -34.314  1.00 55.65           N  
ATOM   2104  CA  PRO A 283      -9.543  -3.652 -34.676  1.00 58.15           C  
ATOM   2105  C   PRO A 283      -9.830  -3.591 -36.191  1.00 56.92           C  
ATOM   2106  O   PRO A 283     -10.814  -4.159 -36.665  1.00 55.72           O  
ATOM   2107  CB  PRO A 283     -10.200  -2.469 -33.947  1.00 56.71           C  
ATOM   2108  CG  PRO A 283      -9.079  -1.511 -33.736  1.00 56.44           C  
ATOM   2109  CD  PRO A 283      -7.917  -2.388 -33.398  1.00 55.10           C  
ATOM   2110  N   VAL A 284      -8.980  -2.908 -36.943  1.00 55.46           N  
ATOM   2111  CA  VAL A 284      -9.134  -2.874 -38.392  1.00 57.61           C  
ATOM   2112  C   VAL A 284      -9.162  -4.294 -38.981  1.00 65.44           C  
ATOM   2113  O   VAL A 284     -10.121  -4.675 -39.663  1.00 67.08           O  
ATOM   2114  CB  VAL A 284      -8.014  -2.053 -39.042  1.00 60.81           C  
ATOM   2115  CG1 VAL A 284      -7.932  -2.357 -40.508  1.00 57.72           C  
ATOM   2116  CG2 VAL A 284      -8.234  -0.540 -38.783  1.00 66.29           C  
ATOM   2117  N   ILE A 285      -8.114  -5.077 -38.710  1.00 65.74           N  
ATOM   2118  CA  ILE A 285      -8.072  -6.491 -39.097  1.00 60.64           C  
ATOM   2119  C   ILE A 285      -9.182  -7.326 -38.464  1.00 60.33           C  
ATOM   2120  O   ILE A 285      -9.881  -8.067 -39.141  1.00 61.71           O  
ATOM   2121  CB  ILE A 285      -6.774  -7.138 -38.650  1.00 60.54           C  
ATOM   2122  CG1 ILE A 285      -5.568  -6.372 -39.196  1.00 64.78           C  
ATOM   2123  CG2 ILE A 285      -6.756  -8.582 -39.070  1.00 58.95           C  
ATOM   2124  CD1 ILE A 285      -4.224  -6.989 -38.778  1.00 68.60           C  
ATOM   2125  N   ALA A 286      -9.320  -7.228 -37.152  1.00 59.06           N  
ATOM   2126  CA  ALA A 286     -10.268  -8.070 -36.446  1.00 56.92           C  
ATOM   2127  C   ALA A 286     -11.693  -7.893 -36.954  1.00 59.36           C  
ATOM   2128  O   ALA A 286     -12.440  -8.859 -37.020  1.00 62.28           O  
ATOM   2129  CB  ALA A 286     -10.192  -7.828 -34.943  1.00 56.67           C  
ATOM   2130  N   ILE A 287     -12.087  -6.675 -37.311  1.00 60.21           N  
ATOM   2131  CA  ILE A 287     -13.458  -6.474 -37.785  1.00 63.35           C  
ATOM   2132  C   ILE A 287     -13.597  -6.978 -39.213  1.00 61.92           C  
ATOM   2133  O   ILE A 287     -14.636  -7.518 -39.597  1.00 60.40           O  
ATOM   2134  CB  ILE A 287     -13.949  -5.001 -37.660  1.00 64.20           C  
ATOM   2135  CG1 ILE A 287     -13.916  -4.562 -36.191  1.00 63.88           C  
ATOM   2136  CG2 ILE A 287     -15.369  -4.840 -38.238  1.00 59.65           C  
ATOM   2137  CD1 ILE A 287     -14.697  -3.293 -35.910  1.00 63.78           C  
ATOM   2138  N   THR A 288     -12.533  -6.819 -39.988  1.00 61.02           N  
ATOM   2139  CA  THR A 288     -12.516  -7.306 -41.359  1.00 62.20           C  
ATOM   2140  C   THR A 288     -12.835  -8.795 -41.448  1.00 64.57           C  
ATOM   2141  O   THR A 288     -13.739  -9.184 -42.188  1.00 66.75           O  
ATOM   2142  CB  THR A 288     -11.165  -7.074 -42.003  1.00 63.79           C  
ATOM   2143  OG1 THR A 288     -10.998  -5.670 -42.249  1.00 67.48           O  
ATOM   2144  CG2 THR A 288     -11.075  -7.862 -43.298  1.00 60.91           C  
ATOM   2145  N   GLU A 289     -12.089  -9.621 -40.706  1.00 64.80           N  
ATOM   2146  CA  GLU A 289     -12.379 -11.054 -40.625  1.00 61.62           C  
ATOM   2147  C   GLU A 289     -13.798 -11.308 -40.179  1.00 62.13           C  
ATOM   2148  O   GLU A 289     -14.602 -11.796 -40.953  1.00 65.87           O  
ATOM   2149  CB  GLU A 289     -11.423 -11.787 -39.692  1.00 55.90           C  
ATOM   2150  CG  GLU A 289     -10.465 -12.696 -40.430  1.00 60.18           C  
ATOM   2151  CD  GLU A 289     -11.073 -14.064 -40.880  1.00 69.50           C  
ATOM   2152  OE1 GLU A 289     -10.287 -14.852 -41.477  1.00 62.34           O  
ATOM   2153  OE2 GLU A 289     -12.293 -14.373 -40.643  1.00 66.07           O  
ATOM   2154  N   VAL A 290     -14.099 -10.976 -38.931  1.00 62.12           N  
ATOM   2155  CA  VAL A 290     -15.394 -11.287 -38.330  1.00 60.55           C  
ATOM   2156  C   VAL A 290     -16.596 -10.997 -39.220  1.00 59.10           C  
ATOM   2157  O   VAL A 290     -17.625 -11.648 -39.112  1.00 56.73           O  
ATOM   2158  CB  VAL A 290     -15.550 -10.552 -36.985  1.00 61.73           C  
ATOM   2159  CG1 VAL A 290     -17.016 -10.363 -36.624  1.00 63.55           C  
ATOM   2160  CG2 VAL A 290     -14.822 -11.316 -35.903  1.00 61.74           C  
ATOM   2161  N   VAL A 291     -16.447 -10.019 -40.104  1.00 64.78           N  
ATOM   2162  CA  VAL A 291     -17.543  -9.527 -40.944  1.00 65.78           C  
ATOM   2163  C   VAL A 291     -17.408 -10.022 -42.386  1.00 63.78           C  
ATOM   2164  O   VAL A 291     -18.347  -9.973 -43.170  1.00 63.44           O  
ATOM   2165  CB  VAL A 291     -17.565  -7.978 -40.933  1.00 69.26           C  
ATOM   2166  CG1 VAL A 291     -18.387  -7.420 -42.101  1.00 70.26           C  
ATOM   2167  CG2 VAL A 291     -18.051  -7.452 -39.578  1.00 63.60           C  
ATOM   2168  N   GLY A 292     -16.223 -10.500 -42.728  1.00 66.49           N  
ATOM   2169  CA  GLY A 292     -15.999 -11.102 -44.024  1.00 66.02           C  
ATOM   2170  C   GLY A 292     -15.912 -10.057 -45.113  1.00 69.47           C  
ATOM   2171  O   GLY A 292     -16.740 -10.054 -46.021  1.00 73.38           O  
ATOM   2172  N   GLY A 293     -14.914  -9.178 -45.019  1.00 66.06           N  
ATOM   2173  CA  GLY A 293     -14.680  -8.146 -46.017  1.00 67.47           C  
ATOM   2174  C   GLY A 293     -15.512  -6.893 -45.796  1.00 71.06           C  
ATOM   2175  O   GLY A 293     -16.550  -6.948 -45.139  1.00 73.39           O  
ATOM   2176  N   VAL A 294     -15.063  -5.758 -46.328  1.00 70.40           N  
ATOM   2177  CA  VAL A 294     -15.856  -4.526 -46.233  1.00 73.88           C  
ATOM   2178  C   VAL A 294     -15.720  -3.589 -47.452  1.00 75.10           C  
ATOM   2179  O   VAL A 294     -14.691  -3.584 -48.151  1.00 70.93           O  
ATOM   2180  CB  VAL A 294     -15.565  -3.730 -44.921  1.00 74.99           C  
ATOM   2181  CG1 VAL A 294     -16.105  -4.466 -43.687  1.00 66.72           C  
ATOM   2182  CG2 VAL A 294     -14.066  -3.439 -44.791  1.00 75.35           C  
ATOM   2183  N   SER A 295     -16.775  -2.803 -47.678  1.00 72.86           N  
ATOM   2184  CA  SER A 295     -16.868  -1.828 -48.776  1.00 77.44           C  
ATOM   2185  C   SER A 295     -15.803  -0.723 -48.733  1.00 76.10           C  
ATOM   2186  O   SER A 295     -15.343  -0.355 -47.656  1.00 79.13           O  
ATOM   2187  CB  SER A 295     -18.255  -1.178 -48.739  1.00 75.86           C  
ATOM   2188  OG  SER A 295     -18.751  -1.134 -47.408  1.00 76.10           O  
ATOM   2189  N   ILE A 296     -15.427  -0.168 -49.886  1.00 73.38           N  
ATOM   2190  CA  ILE A 296     -14.408   0.895 -49.899  1.00 74.51           C  
ATOM   2191  C   ILE A 296     -14.694   2.112 -48.984  1.00 72.74           C  
ATOM   2192  O   ILE A 296     -13.815   2.559 -48.253  1.00 68.99           O  
ATOM   2193  CB  ILE A 296     -14.089   1.379 -51.311  1.00 71.45           C  
ATOM   2194  CG1 ILE A 296     -13.270   0.323 -52.053  1.00 66.43           C  
ATOM   2195  CG2 ILE A 296     -13.313   2.695 -51.241  1.00 70.17           C  
ATOM   2196  CD1 ILE A 296     -11.795   0.670 -52.178  1.00 69.04           C  
ATOM   2197  N   PRO A 297     -15.917   2.663 -49.036  1.00 74.71           N  
ATOM   2198  CA  PRO A 297     -16.310   3.635 -48.008  1.00 74.39           C  
ATOM   2199  C   PRO A 297     -15.994   3.206 -46.559  1.00 72.38           C  
ATOM   2200  O   PRO A 297     -15.161   3.856 -45.938  1.00 72.83           O  
ATOM   2201  CB  PRO A 297     -17.835   3.781 -48.222  1.00 73.53           C  
ATOM   2202  CG  PRO A 297     -18.195   2.712 -49.268  1.00 74.12           C  
ATOM   2203  CD  PRO A 297     -16.943   2.576 -50.083  1.00 72.18           C  
ATOM   2204  N   MET A 298     -16.626   2.159 -46.031  1.00 70.15           N  
ATOM   2205  CA  MET A 298     -16.416   1.790 -44.628  1.00 69.68           C  
ATOM   2206  C   MET A 298     -14.974   1.489 -44.268  1.00 68.58           C  
ATOM   2207  O   MET A 298     -14.649   1.357 -43.098  1.00 69.93           O  
ATOM   2208  CB  MET A 298     -17.282   0.599 -44.235  1.00 77.49           C  
ATOM   2209  CG  MET A 298     -18.445   0.939 -43.298  1.00 85.28           C  
ATOM   2210  SD  MET A 298     -18.326   0.161 -41.668  1.00103.94           S  
ATOM   2211  CE  MET A 298     -17.299   1.353 -40.800  1.00 90.44           C  
ATOM   2212  N   ALA A 299     -14.120   1.357 -45.273  1.00 66.95           N  
ATOM   2213  CA  ALA A 299     -12.695   1.174 -45.049  1.00 63.30           C  
ATOM   2214  C   ALA A 299     -12.066   2.545 -44.803  1.00 70.83           C  
ATOM   2215  O   ALA A 299     -11.486   2.803 -43.751  1.00 75.44           O  
ATOM   2216  CB  ALA A 299     -12.064   0.507 -46.250  1.00 60.40           C  
ATOM   2217  N   ILE A 300     -12.173   3.420 -45.796  1.00 70.13           N  
ATOM   2218  CA  ILE A 300     -11.846   4.827 -45.647  1.00 64.88           C  
ATOM   2219  C   ILE A 300     -12.251   5.392 -44.266  1.00 65.32           C  
ATOM   2220  O   ILE A 300     -11.453   6.054 -43.614  1.00 64.79           O  
ATOM   2221  CB  ILE A 300     -12.461   5.615 -46.827  1.00 66.81           C  
ATOM   2222  CG1 ILE A 300     -11.481   5.620 -48.002  1.00 67.57           C  
ATOM   2223  CG2 ILE A 300     -12.843   7.030 -46.428  1.00 68.31           C  
ATOM   2224  CD1 ILE A 300     -11.962   6.401 -49.202  1.00 68.01           C  
ATOM   2225  N   LEU A 301     -13.478   5.126 -43.825  1.00 63.81           N  
ATOM   2226  CA  LEU A 301     -13.880   5.385 -42.441  1.00 65.18           C  
ATOM   2227  C   LEU A 301     -12.829   4.962 -41.414  1.00 66.89           C  
ATOM   2228  O   LEU A 301     -12.354   5.793 -40.653  1.00 66.37           O  
ATOM   2229  CB  LEU A 301     -15.176   4.643 -42.098  1.00 69.65           C  
ATOM   2230  CG  LEU A 301     -16.456   5.437 -41.913  1.00 65.16           C  
ATOM   2231  CD1 LEU A 301     -17.141   5.016 -40.632  1.00 61.38           C  
ATOM   2232  CD2 LEU A 301     -16.072   6.861 -41.823  1.00 68.67           C  
ATOM   2233  N   PHE A 302     -12.500   3.666 -41.370  1.00 66.42           N  
ATOM   2234  CA  PHE A 302     -11.522   3.142 -40.405  1.00 67.73           C  
ATOM   2235  C   PHE A 302     -10.275   4.014 -40.413  1.00 67.87           C  
ATOM   2236  O   PHE A 302      -9.725   4.340 -39.365  1.00 69.01           O  
ATOM   2237  CB  PHE A 302     -11.124   1.668 -40.676  1.00 72.61           C  
ATOM   2238  CG  PHE A 302     -12.281   0.650 -40.545  1.00 82.28           C  
ATOM   2239  CD1 PHE A 302     -12.188  -0.618 -41.150  1.00 73.35           C  
ATOM   2240  CD2 PHE A 302     -13.453   0.959 -39.832  1.00 81.35           C  
ATOM   2241  CE1 PHE A 302     -13.221  -1.539 -41.035  1.00 69.17           C  
ATOM   2242  CE2 PHE A 302     -14.498   0.034 -39.724  1.00 75.69           C  
ATOM   2243  CZ  PHE A 302     -14.380  -1.209 -40.325  1.00 74.39           C  
ATOM   2244  N   GLN A 303      -9.845   4.418 -41.601  1.00 68.07           N  
ATOM   2245  CA  GLN A 303      -8.643   5.231 -41.743  1.00 65.67           C  
ATOM   2246  C   GLN A 303      -8.809   6.714 -41.329  1.00 66.21           C  
ATOM   2247  O   GLN A 303      -7.871   7.325 -40.815  1.00 65.46           O  
ATOM   2248  CB  GLN A 303      -8.164   5.151 -43.178  1.00 69.12           C  
ATOM   2249  CG  GLN A 303      -6.758   4.649 -43.296  1.00 73.86           C  
ATOM   2250  CD  GLN A 303      -6.672   3.169 -43.018  1.00 77.17           C  
ATOM   2251  OE1 GLN A 303      -7.592   2.400 -43.352  1.00 75.12           O  
ATOM   2252  NE2 GLN A 303      -5.564   2.751 -42.402  1.00 75.07           N  
ATOM   2253  N   VAL A 304      -9.983   7.297 -41.576  1.00 65.09           N  
ATOM   2254  CA  VAL A 304     -10.295   8.629 -41.064  1.00 61.56           C  
ATOM   2255  C   VAL A 304     -10.247   8.594 -39.525  1.00 60.93           C  
ATOM   2256  O   VAL A 304      -9.791   9.546 -38.890  1.00 60.01           O  
ATOM   2257  CB  VAL A 304     -11.671   9.172 -41.607  1.00 56.80           C  
ATOM   2258  CG1 VAL A 304     -12.196  10.340 -40.770  1.00 48.57           C  
ATOM   2259  CG2 VAL A 304     -11.544   9.588 -43.047  1.00 51.39           C  
ATOM   2260  N   PHE A 305     -10.696   7.490 -38.929  1.00 61.28           N  
ATOM   2261  CA  PHE A 305     -10.618   7.318 -37.477  1.00 59.82           C  
ATOM   2262  C   PHE A 305      -9.174   7.383 -36.934  1.00 59.74           C  
ATOM   2263  O   PHE A 305      -8.854   8.234 -36.103  1.00 58.13           O  
ATOM   2264  CB  PHE A 305     -11.253   6.003 -37.056  1.00 55.53           C  
ATOM   2265  CG  PHE A 305     -10.943   5.620 -35.644  1.00 58.39           C  
ATOM   2266  CD1 PHE A 305     -11.780   6.003 -34.606  1.00 61.26           C  
ATOM   2267  CD2 PHE A 305      -9.808   4.887 -35.342  1.00 56.15           C  
ATOM   2268  CE1 PHE A 305     -11.493   5.645 -33.294  1.00 57.11           C  
ATOM   2269  CE2 PHE A 305      -9.517   4.534 -34.037  1.00 55.77           C  
ATOM   2270  CZ  PHE A 305     -10.356   4.915 -33.013  1.00 54.94           C  
ATOM   2271  N   VAL A 306      -8.314   6.477 -37.391  1.00 56.58           N  
ATOM   2272  CA  VAL A 306      -6.913   6.468 -36.982  1.00 54.76           C  
ATOM   2273  C   VAL A 306      -6.244   7.859 -37.062  1.00 57.57           C  
ATOM   2274  O   VAL A 306      -5.500   8.273 -36.154  1.00 54.45           O  
ATOM   2275  CB  VAL A 306      -6.121   5.469 -37.837  1.00 52.86           C  
ATOM   2276  CG1 VAL A 306      -4.640   5.511 -37.488  1.00 46.82           C  
ATOM   2277  CG2 VAL A 306      -6.692   4.072 -37.678  1.00 49.40           C  
ATOM   2278  N   LEU A 307      -6.507   8.571 -38.157  1.00 57.66           N  
ATOM   2279  CA  LEU A 307      -5.985   9.922 -38.362  1.00 55.15           C  
ATOM   2280  C   LEU A 307      -6.564  10.908 -37.353  1.00 54.96           C  
ATOM   2281  O   LEU A 307      -5.847  11.683 -36.751  1.00 54.98           O  
ATOM   2282  CB  LEU A 307      -6.319  10.403 -39.775  1.00 56.12           C  
ATOM   2283  CG  LEU A 307      -5.795  11.793 -40.127  1.00 53.76           C  
ATOM   2284  CD1 LEU A 307      -4.295  11.723 -40.307  1.00 55.29           C  
ATOM   2285  CD2 LEU A 307      -6.462  12.288 -41.380  1.00 54.18           C  
ATOM   2286  N   LEU A 308      -7.876  10.890 -37.183  1.00 56.01           N  
ATOM   2287  CA  LEU A 308      -8.509  11.735 -36.193  1.00 53.98           C  
ATOM   2288  C   LEU A 308      -8.002  11.420 -34.773  1.00 59.51           C  
ATOM   2289  O   LEU A 308      -7.897  12.305 -33.929  1.00 62.47           O  
ATOM   2290  CB  LEU A 308     -10.009  11.574 -36.277  1.00 51.50           C  
ATOM   2291  CG  LEU A 308     -10.753  12.796 -35.776  1.00 59.16           C  
ATOM   2292  CD1 LEU A 308     -10.289  14.019 -36.575  1.00 59.39           C  
ATOM   2293  CD2 LEU A 308     -12.284  12.587 -35.862  1.00 57.05           C  
ATOM   2294  N   ALA A 309      -7.660  10.165 -34.512  1.00 57.56           N  
ATOM   2295  CA  ALA A 309      -7.139   9.778 -33.201  1.00 57.18           C  
ATOM   2296  C   ALA A 309      -5.674  10.166 -32.927  1.00 54.92           C  
ATOM   2297  O   ALA A 309      -5.261  10.267 -31.789  1.00 55.90           O  
ATOM   2298  CB  ALA A 309      -7.341   8.276 -32.979  1.00 57.44           C  
ATOM   2299  N   THR A 310      -4.887  10.358 -33.967  1.00 55.86           N  
ATOM   2300  CA  THR A 310      -3.485  10.749 -33.816  1.00 55.67           C  
ATOM   2301  C   THR A 310      -3.345  12.268 -33.627  1.00 57.16           C  
ATOM   2302  O   THR A 310      -2.521  12.763 -32.863  1.00 55.37           O  
ATOM   2303  CB  THR A 310      -2.714  10.292 -35.065  1.00 52.18           C  
ATOM   2304  OG1 THR A 310      -3.023   8.916 -35.294  1.00 52.17           O  
ATOM   2305  CG2 THR A 310      -1.221  10.474 -34.919  1.00 47.37           C  
ATOM   2306  N   TRP A 311      -4.186  13.005 -34.331  1.00 60.20           N  
ATOM   2307  CA  TRP A 311      -4.143  14.448 -34.316  1.00 58.00           C  
ATOM   2308  C   TRP A 311      -4.571  14.975 -32.957  1.00 60.72           C  
ATOM   2309  O   TRP A 311      -4.183  16.066 -32.575  1.00 62.20           O  
ATOM   2310  CB  TRP A 311      -5.125  14.970 -35.351  1.00 60.45           C  
ATOM   2311  CG  TRP A 311      -4.629  16.118 -36.091  1.00 63.67           C  
ATOM   2312  CD1 TRP A 311      -3.635  16.978 -35.714  1.00 67.59           C  
ATOM   2313  CD2 TRP A 311      -5.100  16.570 -37.349  1.00 63.48           C  
ATOM   2314  NE1 TRP A 311      -3.457  17.941 -36.673  1.00 65.39           N  
ATOM   2315  CE2 TRP A 311      -4.347  17.712 -37.690  1.00 67.25           C  
ATOM   2316  CE3 TRP A 311      -6.083  16.119 -38.227  1.00 65.09           C  
ATOM   2317  CZ2 TRP A 311      -4.548  18.408 -38.875  1.00 66.42           C  
ATOM   2318  CZ3 TRP A 311      -6.283  16.804 -39.396  1.00 69.08           C  
ATOM   2319  CH2 TRP A 311      -5.514  17.939 -39.716  1.00 71.66           C  
ATOM   2320  N   SER A 312      -5.401  14.213 -32.243  1.00 62.03           N  
ATOM   2321  CA  SER A 312      -5.904  14.635 -30.941  1.00 56.64           C  
ATOM   2322  C   SER A 312      -4.927  14.287 -29.827  1.00 59.27           C  
ATOM   2323  O   SER A 312      -5.156  14.646 -28.672  1.00 61.33           O  
ATOM   2324  CB  SER A 312      -7.265  14.012 -30.665  1.00 51.89           C  
ATOM   2325  OG  SER A 312      -7.403  12.829 -31.413  1.00 54.09           O  
ATOM   2326  N   THR A 313      -3.837  13.597 -30.175  1.00 55.91           N  
ATOM   2327  CA  THR A 313      -2.855  13.176 -29.182  1.00 53.94           C  
ATOM   2328  C   THR A 313      -1.430  13.696 -29.434  1.00 56.57           C  
ATOM   2329  O   THR A 313      -0.819  14.311 -28.551  1.00 56.26           O  
ATOM   2330  CB  THR A 313      -2.838  11.650 -29.032  1.00 51.75           C  
ATOM   2331  OG1 THR A 313      -4.065  11.224 -28.431  1.00 52.46           O  
ATOM   2332  CG2 THR A 313      -1.702  11.220 -28.151  1.00 47.90           C  
ATOM   2333  N   ASN A 314      -0.896  13.455 -30.627  1.00 52.87           N  
ATOM   2334  CA  ASN A 314       0.477  13.853 -30.935  1.00 48.71           C  
ATOM   2335  C   ASN A 314       0.874  15.298 -30.545  1.00 53.17           C  
ATOM   2336  O   ASN A 314       1.722  15.477 -29.667  1.00 52.69           O  
ATOM   2337  CB  ASN A 314       0.798  13.571 -32.400  1.00 50.60           C  
ATOM   2338  CG  ASN A 314       2.273  13.406 -32.643  1.00 52.66           C  
ATOM   2339  OD1 ASN A 314       3.012  13.001 -31.748  1.00 52.05           O  
ATOM   2340  ND2 ASN A 314       2.719  13.726 -33.857  1.00 51.51           N  
ATOM   2341  N   PRO A 315       0.272  16.332 -31.187  1.00 54.33           N  
ATOM   2342  CA  PRO A 315       0.632  17.721 -30.871  1.00 53.57           C  
ATOM   2343  C   PRO A 315       0.717  17.996 -29.371  1.00 55.12           C  
ATOM   2344  O   PRO A 315       1.763  18.386 -28.833  1.00 52.08           O  
ATOM   2345  CB  PRO A 315      -0.546  18.506 -31.456  1.00 46.60           C  
ATOM   2346  CG  PRO A 315      -0.862  17.742 -32.660  1.00 50.53           C  
ATOM   2347  CD  PRO A 315      -0.844  16.313 -32.147  1.00 54.44           C  
ATOM   2348  N   ALA A 316      -0.408  17.795 -28.700  1.00 53.92           N  
ATOM   2349  CA  ALA A 316      -0.517  18.153 -27.304  1.00 49.84           C  
ATOM   2350  C   ALA A 316       0.458  17.374 -26.421  1.00 51.79           C  
ATOM   2351  O   ALA A 316       1.043  17.947 -25.511  1.00 53.26           O  
ATOM   2352  CB  ALA A 316      -1.956  17.983 -26.827  1.00 48.98           C  
ATOM   2353  N   ALA A 317       0.659  16.085 -26.690  1.00 50.48           N  
ATOM   2354  CA  ALA A 317       1.495  15.270 -25.806  1.00 48.09           C  
ATOM   2355  C   ALA A 317       2.991  15.260 -26.161  1.00 51.86           C  
ATOM   2356  O   ALA A 317       3.832  15.090 -25.284  1.00 52.48           O  
ATOM   2357  CB  ALA A 317       0.960  13.866 -25.723  1.00 45.68           C  
ATOM   2358  N   ASN A 318       3.332  15.468 -27.432  1.00 52.29           N  
ATOM   2359  CA  ASN A 318       4.706  15.257 -27.879  1.00 47.80           C  
ATOM   2360  C   ASN A 318       5.434  16.476 -28.448  1.00 49.85           C  
ATOM   2361  O   ASN A 318       6.658  16.512 -28.460  1.00 50.46           O  
ATOM   2362  CB  ASN A 318       4.750  14.123 -28.911  1.00 50.92           C  
ATOM   2363  CG  ASN A 318       4.388  12.766 -28.319  1.00 51.36           C  
ATOM   2364  OD1 ASN A 318       4.694  12.473 -27.168  1.00 50.89           O  
ATOM   2365  ND2 ASN A 318       3.737  11.931 -29.116  1.00 51.69           N  
ATOM   2366  N   LEU A 319       4.706  17.469 -28.946  1.00 53.36           N  
ATOM   2367  CA  LEU A 319       5.363  18.588 -29.646  1.00 52.89           C  
ATOM   2368  C   LEU A 319       5.412  19.888 -28.852  1.00 49.44           C  
ATOM   2369  O   LEU A 319       6.402  20.598 -28.915  1.00 48.80           O  
ATOM   2370  CB  LEU A 319       4.709  18.848 -31.001  1.00 52.96           C  
ATOM   2371  CG  LEU A 319       5.553  19.694 -31.937  1.00 48.99           C  
ATOM   2372  CD1 LEU A 319       6.819  18.941 -32.313  1.00 48.14           C  
ATOM   2373  CD2 LEU A 319       4.730  19.971 -33.149  1.00 51.88           C  
ATOM   2374  N   LEU A 320       4.336  20.191 -28.126  1.00 51.66           N  
ATOM   2375  CA  LEU A 320       4.288  21.320 -27.197  1.00 51.32           C  
ATOM   2376  C   LEU A 320       5.520  21.422 -26.311  1.00 53.68           C  
ATOM   2377  O   LEU A 320       6.099  22.497 -26.201  1.00 53.86           O  
ATOM   2378  CB  LEU A 320       3.075  21.229 -26.272  1.00 52.60           C  
ATOM   2379  CG  LEU A 320       1.763  21.838 -26.730  1.00 52.73           C  
ATOM   2380  CD1 LEU A 320       0.765  21.793 -25.595  1.00 49.19           C  
ATOM   2381  CD2 LEU A 320       2.017  23.269 -27.185  1.00 55.71           C  
ATOM   2382  N   SER A 321       5.918  20.328 -25.665  1.00 48.78           N  
ATOM   2383  CA  SER A 321       6.967  20.442 -24.660  1.00 48.24           C  
ATOM   2384  C   SER A 321       8.389  20.601 -25.169  1.00 50.39           C  
ATOM   2385  O   SER A 321       9.210  21.194 -24.486  1.00 55.27           O  
ATOM   2386  CB  SER A 321       6.894  19.319 -23.641  1.00 55.25           C  
ATOM   2387  OG  SER A 321       5.624  19.333 -23.009  1.00 60.15           O  
ATOM   2388  N   PRO A 322       8.719  20.058 -26.341  1.00 48.81           N  
ATOM   2389  CA  PRO A 322      10.065  20.501 -26.719  1.00 50.79           C  
ATOM   2390  C   PRO A 322      10.084  21.956 -27.250  1.00 52.27           C  
ATOM   2391  O   PRO A 322      11.077  22.682 -27.051  1.00 50.63           O  
ATOM   2392  CB  PRO A 322      10.482  19.477 -27.793  1.00 48.68           C  
ATOM   2393  CG  PRO A 322       9.213  18.842 -28.224  1.00 50.69           C  
ATOM   2394  CD  PRO A 322       8.389  18.779 -26.976  1.00 50.27           C  
ATOM   2395  N   ALA A 323       9.003  22.376 -27.908  1.00 49.19           N  
ATOM   2396  CA  ALA A 323       8.863  23.772 -28.301  1.00 49.17           C  
ATOM   2397  C   ALA A 323       9.186  24.723 -27.128  1.00 49.91           C  
ATOM   2398  O   ALA A 323      10.101  25.522 -27.233  1.00 53.43           O  
ATOM   2399  CB  ALA A 323       7.477  24.052 -28.886  1.00 46.07           C  
ATOM   2400  N   TYR A 324       8.471  24.638 -26.013  1.00 46.00           N  
ATOM   2401  CA  TYR A 324       8.755  25.533 -24.893  1.00 48.64           C  
ATOM   2402  C   TYR A 324      10.157  25.388 -24.284  1.00 54.90           C  
ATOM   2403  O   TYR A 324      10.653  26.350 -23.660  1.00 55.08           O  
ATOM   2404  CB  TYR A 324       7.746  25.373 -23.769  1.00 48.59           C  
ATOM   2405  CG  TYR A 324       6.406  25.971 -24.037  1.00 50.21           C  
ATOM   2406  CD1 TYR A 324       5.290  25.166 -24.099  1.00 55.66           C  
ATOM   2407  CD2 TYR A 324       6.240  27.335 -24.198  1.00 50.85           C  
ATOM   2408  CE1 TYR A 324       4.043  25.689 -24.334  1.00 58.17           C  
ATOM   2409  CE2 TYR A 324       4.987  27.878 -24.422  1.00 52.76           C  
ATOM   2410  CZ  TYR A 324       3.892  27.037 -24.493  1.00 56.66           C  
ATOM   2411  OH  TYR A 324       2.619  27.493 -24.719  1.00 61.78           O  
ATOM   2412  N   THR A 325      10.781  24.209 -24.422  1.00 51.51           N  
ATOM   2413  CA  THR A 325      12.156  24.009 -23.937  1.00 49.63           C  
ATOM   2414  C   THR A 325      13.157  24.815 -24.770  1.00 48.68           C  
ATOM   2415  O   THR A 325      14.093  25.400 -24.230  1.00 47.51           O  
ATOM   2416  CB  THR A 325      12.580  22.507 -23.906  1.00 50.55           C  
ATOM   2417  OG1 THR A 325      11.769  21.788 -22.969  1.00 54.88           O  
ATOM   2418  CG2 THR A 325      14.035  22.361 -23.472  1.00 44.92           C  
ATOM   2419  N   LEU A 326      12.952  24.847 -26.083  1.00 49.04           N  
ATOM   2420  CA  LEU A 326      13.791  25.655 -26.971  1.00 51.20           C  
ATOM   2421  C   LEU A 326      13.616  27.162 -26.768  1.00 49.36           C  
ATOM   2422  O   LEU A 326      14.589  27.892 -26.506  1.00 50.32           O  
ATOM   2423  CB  LEU A 326      13.566  25.289 -28.453  1.00 53.40           C  
ATOM   2424  CG  LEU A 326      14.111  23.915 -28.908  1.00 54.80           C  
ATOM   2425  CD1 LEU A 326      13.876  23.677 -30.408  1.00 51.74           C  
ATOM   2426  CD2 LEU A 326      15.587  23.754 -28.554  1.00 46.21           C  
ATOM   2427  N   CYS A 327      12.387  27.643 -26.884  1.00 47.85           N  
ATOM   2428  CA  CYS A 327      12.184  29.090 -26.873  1.00 51.53           C  
ATOM   2429  C   CYS A 327      12.459  29.643 -25.469  1.00 53.05           C  
ATOM   2430  O   CYS A 327      12.416  30.854 -25.218  1.00 52.92           O  
ATOM   2431  CB  CYS A 327      10.778  29.454 -27.361  1.00 49.87           C  
ATOM   2432  SG  CYS A 327       9.469  29.167 -26.159  1.00 50.18           S  
ATOM   2433  N   SER A 328      12.788  28.745 -24.557  1.00 51.10           N  
ATOM   2434  CA  SER A 328      12.843  29.105 -23.164  1.00 47.17           C  
ATOM   2435  C   SER A 328      14.236  28.906 -22.568  1.00 48.30           C  
ATOM   2436  O   SER A 328      14.540  29.457 -21.514  1.00 51.40           O  
ATOM   2437  CB  SER A 328      11.776  28.312 -22.427  1.00 45.14           C  
ATOM   2438  OG  SER A 328      12.127  28.146 -21.095  1.00 48.11           O  
ATOM   2439  N   THR A 329      15.079  28.132 -23.253  1.00 50.24           N  
ATOM   2440  CA  THR A 329      16.508  27.978 -22.911  1.00 50.85           C  
ATOM   2441  C   THR A 329      17.394  28.926 -23.751  1.00 50.65           C  
ATOM   2442  O   THR A 329      18.397  29.458 -23.263  1.00 46.17           O  
ATOM   2443  CB  THR A 329      17.029  26.536 -23.184  1.00 49.92           C  
ATOM   2444  OG1 THR A 329      16.417  25.593 -22.292  1.00 47.02           O  
ATOM   2445  CG2 THR A 329      18.549  26.490 -23.036  1.00 45.35           C  
ATOM   2446  N   PHE A 330      17.032  29.104 -25.026  1.00 50.11           N  
ATOM   2447  CA  PHE A 330      17.689  30.087 -25.897  1.00 52.43           C  
ATOM   2448  C   PHE A 330      16.724  31.231 -26.257  1.00 54.62           C  
ATOM   2449  O   PHE A 330      16.265  31.351 -27.418  1.00 52.41           O  
ATOM   2450  CB  PHE A 330      18.248  29.399 -27.141  1.00 51.69           C  
ATOM   2451  CG  PHE A 330      18.999  28.174 -26.820  1.00 47.94           C  
ATOM   2452  CD1 PHE A 330      18.472  26.932 -27.116  1.00 48.73           C  
ATOM   2453  CD2 PHE A 330      20.199  28.261 -26.141  1.00 44.61           C  
ATOM   2454  CE1 PHE A 330      19.153  25.781 -26.770  1.00 50.61           C  
ATOM   2455  CE2 PHE A 330      20.892  27.126 -25.798  1.00 48.62           C  
ATOM   2456  CZ  PHE A 330      20.371  25.870 -26.111  1.00 48.03           C  
ATOM   2457  N   PRO A 331      16.413  32.075 -25.252  1.00 48.95           N  
ATOM   2458  CA  PRO A 331      15.237  32.917 -25.417  1.00 50.30           C  
ATOM   2459  C   PRO A 331      15.418  34.033 -26.462  1.00 50.82           C  
ATOM   2460  O   PRO A 331      14.411  34.480 -26.997  1.00 51.59           O  
ATOM   2461  CB  PRO A 331      14.998  33.443 -23.995  1.00 47.16           C  
ATOM   2462  CG  PRO A 331      16.322  33.353 -23.356  1.00 44.51           C  
ATOM   2463  CD  PRO A 331      16.905  32.110 -23.868  1.00 44.05           C  
ATOM   2464  N   ARG A 332      16.643  34.457 -26.774  1.00 53.14           N  
ATOM   2465  CA  ARG A 332      16.808  35.469 -27.830  1.00 54.11           C  
ATOM   2466  C   ARG A 332      17.008  34.799 -29.201  1.00 53.78           C  
ATOM   2467  O   ARG A 332      16.831  35.447 -30.232  1.00 56.49           O  
ATOM   2468  CB  ARG A 332      17.908  36.522 -27.520  1.00 49.03           C  
ATOM   2469  CG  ARG A 332      18.160  36.800 -26.025  1.00 51.76           C  
ATOM   2470  CD  ARG A 332      17.610  38.111 -25.460  1.00 50.60           C  
ATOM   2471  NE  ARG A 332      16.155  38.137 -25.240  1.00 55.34           N  
ATOM   2472  CZ  ARG A 332      15.542  38.245 -24.057  1.00 50.63           C  
ATOM   2473  NH1 ARG A 332      16.223  38.311 -22.924  1.00 52.75           N  
ATOM   2474  NH2 ARG A 332      14.226  38.280 -24.011  1.00 45.92           N  
ATOM   2475  N   VAL A 333      17.329  33.501 -29.210  1.00 54.35           N  
ATOM   2476  CA  VAL A 333      17.414  32.730 -30.459  1.00 51.07           C  
ATOM   2477  C   VAL A 333      16.087  32.121 -30.961  1.00 54.89           C  
ATOM   2478  O   VAL A 333      15.835  32.162 -32.156  1.00 58.25           O  
ATOM   2479  CB  VAL A 333      18.445  31.590 -30.400  1.00 51.61           C  
ATOM   2480  CG1 VAL A 333      18.595  30.973 -31.761  1.00 53.97           C  
ATOM   2481  CG2 VAL A 333      19.770  32.090 -29.949  1.00 50.34           C  
ATOM   2482  N   PHE A 334      15.248  31.551 -30.088  1.00 54.87           N  
ATOM   2483  CA  PHE A 334      14.008  30.877 -30.546  1.00 53.63           C  
ATOM   2484  C   PHE A 334      12.773  31.500 -29.960  1.00 51.50           C  
ATOM   2485  O   PHE A 334      12.802  31.992 -28.843  1.00 55.18           O  
ATOM   2486  CB  PHE A 334      13.945  29.413 -30.087  1.00 51.17           C  
ATOM   2487  CG  PHE A 334      14.961  28.531 -30.703  1.00 52.24           C  
ATOM   2488  CD1 PHE A 334      16.055  28.111 -29.972  1.00 54.31           C  
ATOM   2489  CD2 PHE A 334      14.825  28.101 -32.006  1.00 57.05           C  
ATOM   2490  CE1 PHE A 334      17.010  27.290 -30.539  1.00 56.05           C  
ATOM   2491  CE2 PHE A 334      15.785  27.268 -32.581  1.00 58.07           C  
ATOM   2492  CZ  PHE A 334      16.876  26.869 -31.846  1.00 54.34           C  
ATOM   2493  N   THR A 335      11.662  31.415 -30.676  1.00 51.88           N  
ATOM   2494  CA  THR A 335      10.369  31.754 -30.081  1.00 53.41           C  
ATOM   2495  C   THR A 335       9.441  30.528 -30.129  1.00 50.36           C  
ATOM   2496  O   THR A 335       9.731  29.579 -30.816  1.00 51.97           O  
ATOM   2497  CB  THR A 335       9.709  33.001 -30.757  1.00 54.02           C  
ATOM   2498  OG1 THR A 335       9.654  32.830 -32.177  1.00 54.45           O  
ATOM   2499  CG2 THR A 335      10.485  34.257 -30.444  1.00 53.50           C  
ATOM   2500  N   PHE A 336       8.332  30.534 -29.405  1.00 51.00           N  
ATOM   2501  CA  PHE A 336       7.436  29.390 -29.468  1.00 51.37           C  
ATOM   2502  C   PHE A 336       7.172  28.877 -30.883  1.00 52.39           C  
ATOM   2503  O   PHE A 336       7.425  27.717 -31.163  1.00 52.97           O  
ATOM   2504  CB  PHE A 336       6.103  29.661 -28.798  1.00 50.72           C  
ATOM   2505  CG  PHE A 336       5.131  28.546 -28.972  1.00 51.52           C  
ATOM   2506  CD1 PHE A 336       5.263  27.381 -28.219  1.00 52.72           C  
ATOM   2507  CD2 PHE A 336       4.115  28.634 -29.912  1.00 52.10           C  
ATOM   2508  CE1 PHE A 336       4.382  26.323 -28.385  1.00 55.00           C  
ATOM   2509  CE2 PHE A 336       3.219  27.586 -30.084  1.00 54.38           C  
ATOM   2510  CZ  PHE A 336       3.354  26.419 -29.322  1.00 54.43           C  
ATOM   2511  N   LYS A 337       6.645  29.713 -31.768  1.00 53.94           N  
ATOM   2512  CA  LYS A 337       6.390  29.256 -33.134  1.00 53.64           C  
ATOM   2513  C   LYS A 337       7.656  28.687 -33.813  1.00 52.75           C  
ATOM   2514  O   LYS A 337       7.592  27.719 -34.580  1.00 55.62           O  
ATOM   2515  CB  LYS A 337       5.726  30.351 -33.989  1.00 56.85           C  
ATOM   2516  CG  LYS A 337       4.196  30.529 -33.764  1.00 61.35           C  
ATOM   2517  CD  LYS A 337       3.723  31.976 -34.129  1.00 67.38           C  
ATOM   2518  CE  LYS A 337       2.176  32.190 -34.051  1.00 71.86           C  
ATOM   2519  NZ  LYS A 337       1.345  31.983 -35.337  1.00 72.88           N  
ATOM   2520  N   THR A 338       8.814  29.245 -33.520  1.00 49.81           N  
ATOM   2521  CA  THR A 338      10.022  28.747 -34.163  1.00 50.21           C  
ATOM   2522  C   THR A 338      10.574  27.444 -33.570  1.00 52.91           C  
ATOM   2523  O   THR A 338      11.219  26.665 -34.290  1.00 52.55           O  
ATOM   2524  CB  THR A 338      11.087  29.838 -34.193  1.00 53.90           C  
ATOM   2525  OG1 THR A 338      10.936  30.552 -35.419  1.00 54.18           O  
ATOM   2526  CG2 THR A 338      12.500  29.265 -34.095  1.00 51.08           C  
ATOM   2527  N   GLY A 339      10.305  27.218 -32.273  1.00 52.84           N  
ATOM   2528  CA  GLY A 339      10.753  26.043 -31.523  1.00 49.26           C  
ATOM   2529  C   GLY A 339       9.980  24.806 -31.938  1.00 48.41           C  
ATOM   2530  O   GLY A 339      10.529  23.712 -32.005  1.00 46.57           O  
ATOM   2531  N   VAL A 340       8.697  25.011 -32.224  1.00 46.51           N  
ATOM   2532  CA  VAL A 340       7.830  24.022 -32.832  1.00 44.70           C  
ATOM   2533  C   VAL A 340       8.337  23.513 -34.184  1.00 49.36           C  
ATOM   2534  O   VAL A 340       8.327  22.322 -34.424  1.00 50.76           O  
ATOM   2535  CB  VAL A 340       6.452  24.597 -33.044  1.00 44.10           C  
ATOM   2536  CG1 VAL A 340       5.696  23.756 -34.032  1.00 48.12           C  
ATOM   2537  CG2 VAL A 340       5.707  24.690 -31.724  1.00 45.17           C  
ATOM   2538  N   ILE A 341       8.769  24.403 -35.072  1.00 51.40           N  
ATOM   2539  CA  ILE A 341       9.382  23.995 -36.349  1.00 52.23           C  
ATOM   2540  C   ILE A 341      10.698  23.198 -36.206  1.00 51.72           C  
ATOM   2541  O   ILE A 341      10.925  22.225 -36.928  1.00 50.84           O  
ATOM   2542  CB  ILE A 341       9.601  25.225 -37.306  1.00 56.59           C  
ATOM   2543  CG1 ILE A 341       8.362  25.436 -38.184  1.00 53.06           C  
ATOM   2544  CG2 ILE A 341      10.853  25.043 -38.184  1.00 51.58           C  
ATOM   2545  CD1 ILE A 341       7.895  26.891 -38.268  1.00 51.42           C  
ATOM   2546  N   VAL A 342      11.569  23.610 -35.292  1.00 50.13           N  
ATOM   2547  CA  VAL A 342      12.798  22.855 -35.063  1.00 49.67           C  
ATOM   2548  C   VAL A 342      12.572  21.502 -34.357  1.00 52.01           C  
ATOM   2549  O   VAL A 342      13.366  20.584 -34.526  1.00 56.19           O  
ATOM   2550  CB  VAL A 342      13.851  23.676 -34.283  1.00 49.52           C  
ATOM   2551  CG1 VAL A 342      15.014  22.797 -33.895  1.00 48.64           C  
ATOM   2552  CG2 VAL A 342      14.339  24.846 -35.111  1.00 48.91           C  
ATOM   2553  N   SER A 343      11.508  21.370 -33.567  1.00 51.11           N  
ATOM   2554  CA  SER A 343      11.249  20.118 -32.847  1.00 50.27           C  
ATOM   2555  C   SER A 343      10.649  19.046 -33.733  1.00 51.35           C  
ATOM   2556  O   SER A 343      10.982  17.881 -33.617  1.00 51.17           O  
ATOM   2557  CB  SER A 343      10.319  20.354 -31.670  1.00 47.06           C  
ATOM   2558  OG  SER A 343      11.013  21.023 -30.658  1.00 50.28           O  
ATOM   2559  N   ALA A 344       9.741  19.450 -34.604  1.00 50.30           N  
ATOM   2560  CA  ALA A 344       9.119  18.523 -35.512  1.00 50.54           C  
ATOM   2561  C   ALA A 344      10.126  18.061 -36.570  1.00 55.07           C  
ATOM   2562  O   ALA A 344       9.971  16.990 -37.150  1.00 57.36           O  
ATOM   2563  CB  ALA A 344       7.895  19.157 -36.151  1.00 50.16           C  
ATOM   2564  N   VAL A 345      11.163  18.853 -36.819  1.00 54.78           N  
ATOM   2565  CA  VAL A 345      12.213  18.435 -37.757  1.00 54.83           C  
ATOM   2566  C   VAL A 345      13.216  17.480 -37.108  1.00 58.24           C  
ATOM   2567  O   VAL A 345      13.444  16.392 -37.627  1.00 63.69           O  
ATOM   2568  CB  VAL A 345      12.965  19.625 -38.390  1.00 54.14           C  
ATOM   2569  CG1 VAL A 345      14.320  19.191 -38.872  1.00 50.28           C  
ATOM   2570  CG2 VAL A 345      12.155  20.218 -39.524  1.00 52.00           C  
ATOM   2571  N   VAL A 346      13.821  17.864 -35.987  1.00 54.62           N  
ATOM   2572  CA  VAL A 346      14.638  16.903 -35.241  1.00 57.85           C  
ATOM   2573  C   VAL A 346      13.889  15.570 -34.998  1.00 60.44           C  
ATOM   2574  O   VAL A 346      14.393  14.491 -35.307  1.00 62.70           O  
ATOM   2575  CB  VAL A 346      15.136  17.485 -33.910  1.00 55.91           C  
ATOM   2576  CG1 VAL A 346      15.589  16.370 -32.967  1.00 54.32           C  
ATOM   2577  CG2 VAL A 346      16.254  18.479 -34.165  1.00 52.91           C  
ATOM   2578  N   GLY A 347      12.678  15.646 -34.462  1.00 59.33           N  
ATOM   2579  CA  GLY A 347      11.863  14.458 -34.269  1.00 58.92           C  
ATOM   2580  C   GLY A 347      11.913  13.498 -35.444  1.00 61.94           C  
ATOM   2581  O   GLY A 347      12.195  12.321 -35.257  1.00 64.75           O  
ATOM   2582  N   LEU A 348      11.651  14.001 -36.650  1.00 59.91           N  
ATOM   2583  CA  LEU A 348      11.615  13.166 -37.850  1.00 62.27           C  
ATOM   2584  C   LEU A 348      12.989  12.691 -38.357  1.00 68.78           C  
ATOM   2585  O   LEU A 348      13.092  11.621 -38.955  1.00 75.82           O  
ATOM   2586  CB  LEU A 348      10.879  13.862 -38.993  1.00 61.03           C  
ATOM   2587  CG  LEU A 348       9.423  14.326 -38.885  1.00 59.95           C  
ATOM   2588  CD1 LEU A 348       9.122  15.183 -40.115  1.00 53.68           C  
ATOM   2589  CD2 LEU A 348       8.417  13.183 -38.743  1.00 53.81           C  
ATOM   2590  N   LEU A 349      14.047  13.462 -38.147  1.00 67.20           N  
ATOM   2591  CA  LEU A 349      15.363  12.992 -38.585  1.00 68.05           C  
ATOM   2592  C   LEU A 349      15.969  11.951 -37.633  1.00 72.56           C  
ATOM   2593  O   LEU A 349      17.091  11.499 -37.839  1.00 77.09           O  
ATOM   2594  CB  LEU A 349      16.327  14.160 -38.824  1.00 66.40           C  
ATOM   2595  CG  LEU A 349      15.959  15.020 -40.041  1.00 68.95           C  
ATOM   2596  CD1 LEU A 349      16.934  16.158 -40.220  1.00 69.94           C  
ATOM   2597  CD2 LEU A 349      15.903  14.194 -41.297  1.00 63.17           C  
ATOM   2598  N   MET A 350      15.234  11.579 -36.586  1.00 73.49           N  
ATOM   2599  CA  MET A 350      15.612  10.423 -35.769  1.00 75.51           C  
ATOM   2600  C   MET A 350      14.995   9.186 -36.418  1.00 76.97           C  
ATOM   2601  O   MET A 350      15.226   8.057 -35.990  1.00 77.94           O  
ATOM   2602  CB  MET A 350      15.093  10.537 -34.327  1.00 77.01           C  
ATOM   2603  CG  MET A 350      15.362  11.859 -33.602  1.00 75.61           C  
ATOM   2604  SD  MET A 350      14.904  11.791 -31.840  1.00 76.58           S  
ATOM   2605  CE  MET A 350      16.391  11.044 -31.170  1.00 79.29           C  
ATOM   2606  N   MET A 351      14.194   9.420 -37.453  1.00 76.49           N  
ATOM   2607  CA  MET A 351      13.472   8.357 -38.141  1.00 79.42           C  
ATOM   2608  C   MET A 351      13.152   7.208 -37.202  1.00 81.49           C  
ATOM   2609  O   MET A 351      13.548   6.072 -37.467  1.00 85.48           O  
ATOM   2610  CB  MET A 351      14.282   7.867 -39.339  1.00 83.71           C  
ATOM   2611  CG  MET A 351      14.615   8.990 -40.327  1.00 86.75           C  
ATOM   2612  SD  MET A 351      15.594   8.445 -41.737  1.00103.01           S  
ATOM   2613  CE  MET A 351      14.475   7.243 -42.466  1.00 94.43           C  
ATOM   2614  N   PRO A 352      12.424   7.511 -36.104  1.00 82.40           N  
ATOM   2615  CA  PRO A 352      12.193   6.631 -34.943  1.00 80.92           C  
ATOM   2616  C   PRO A 352      11.294   5.424 -35.204  1.00 78.74           C  
ATOM   2617  O   PRO A 352      11.174   4.570 -34.335  1.00 79.85           O  
ATOM   2618  CB  PRO A 352      11.519   7.572 -33.934  1.00 73.45           C  
ATOM   2619  CG  PRO A 352      10.885   8.631 -34.791  1.00 73.23           C  
ATOM   2620  CD  PRO A 352      11.886   8.864 -35.862  1.00 74.74           C  
ATOM   2621  N   TRP A 353      10.658   5.370 -36.368  1.00 82.28           N  
ATOM   2622  CA  TRP A 353       9.740   4.278 -36.689  1.00 83.67           C  
ATOM   2623  C   TRP A 353      10.513   3.028 -37.058  1.00 88.31           C  
ATOM   2624  O   TRP A 353       9.917   2.004 -37.398  1.00 85.95           O  
ATOM   2625  CB  TRP A 353       8.789   4.662 -37.833  1.00 78.70           C  
ATOM   2626  CG  TRP A 353       9.455   5.405 -38.937  1.00 80.14           C  
ATOM   2627  CD1 TRP A 353       9.932   4.887 -40.098  1.00 82.32           C  
ATOM   2628  CD2 TRP A 353       9.742   6.811 -38.970  1.00 77.87           C  
ATOM   2629  NE1 TRP A 353      10.501   5.887 -40.866  1.00 85.37           N  
ATOM   2630  CE2 TRP A 353      10.394   7.076 -40.195  1.00 80.06           C  
ATOM   2631  CE3 TRP A 353       9.517   7.864 -38.083  1.00 72.00           C  
ATOM   2632  CZ2 TRP A 353      10.813   8.347 -40.556  1.00 76.18           C  
ATOM   2633  CZ3 TRP A 353       9.930   9.118 -38.440  1.00 75.14           C  
ATOM   2634  CH2 TRP A 353      10.573   9.355 -39.670  1.00 75.18           C  
ATOM   2635  N   GLN A 354      11.840   3.120 -36.982  1.00 90.53           N  
ATOM   2636  CA  GLN A 354      12.714   1.996 -37.314  1.00 93.72           C  
ATOM   2637  C   GLN A 354      13.589   1.503 -36.146  1.00 95.94           C  
ATOM   2638  O   GLN A 354      14.443   0.637 -36.318  1.00100.69           O  
ATOM   2639  CB  GLN A 354      13.553   2.327 -38.552  1.00 93.20           C  
ATOM   2640  CG  GLN A 354      12.788   2.065 -39.848  1.00 98.16           C  
ATOM   2641  CD  GLN A 354      13.469   2.632 -41.083  1.00104.49           C  
ATOM   2642  OE1 GLN A 354      14.413   3.427 -40.984  1.00103.07           O  
ATOM   2643  NE2 GLN A 354      12.981   2.233 -42.260  1.00102.69           N  
ATOM   2644  N   PHE A 355      13.350   2.040 -34.955  1.00 95.82           N  
ATOM   2645  CA  PHE A 355      14.135   1.696 -33.772  1.00 93.00           C  
ATOM   2646  C   PHE A 355      13.217   1.402 -32.589  1.00 94.74           C  
ATOM   2647  O   PHE A 355      13.686   1.038 -31.510  1.00 93.53           O  
ATOM   2648  CB  PHE A 355      15.098   2.839 -33.419  1.00 87.31           C  
ATOM   2649  CG  PHE A 355      15.970   3.252 -34.555  1.00 93.79           C  
ATOM   2650  CD1 PHE A 355      15.505   4.144 -35.512  1.00 97.56           C  
ATOM   2651  CD2 PHE A 355      17.243   2.729 -34.695  1.00 95.48           C  
ATOM   2652  CE1 PHE A 355      16.304   4.518 -36.596  1.00 98.14           C  
ATOM   2653  CE2 PHE A 355      18.051   3.096 -35.769  1.00100.95           C  
ATOM   2654  CZ  PHE A 355      17.579   3.995 -36.722  1.00 99.56           C  
ATOM   2655  N   ALA A 356      11.910   1.584 -32.782  1.00 96.14           N  
ATOM   2656  CA  ALA A 356      10.941   1.324 -31.720  1.00 89.82           C  
ATOM   2657  C   ALA A 356      10.897  -0.170 -31.458  1.00 93.97           C  
ATOM   2658  O   ALA A 356      10.819  -0.594 -30.302  1.00 94.26           O  
ATOM   2659  CB  ALA A 356       9.557   1.847 -32.096  1.00 83.45           C  
ATOM   2660  N   GLY A 357      10.964  -0.957 -32.539  1.00 94.20           N  
ATOM   2661  CA  GLY A 357      11.010  -2.408 -32.454  1.00 90.92           C  
ATOM   2662  C   GLY A 357      12.182  -2.852 -31.595  1.00 92.63           C  
ATOM   2663  O   GLY A 357      11.996  -3.430 -30.524  1.00 93.89           O  
ATOM   2664  N   VAL A 358      13.393  -2.578 -32.069  1.00 93.27           N  
ATOM   2665  CA  VAL A 358      14.604  -2.758 -31.268  1.00 94.83           C  
ATOM   2666  C   VAL A 358      14.412  -2.170 -29.865  1.00 93.54           C  
ATOM   2667  O   VAL A 358      14.341  -2.897 -28.871  1.00 93.54           O  
ATOM   2668  CB  VAL A 358      15.846  -2.035 -31.919  1.00 96.04           C  
ATOM   2669  CG1 VAL A 358      17.137  -2.343 -31.157  1.00 88.66           C  
ATOM   2670  CG2 VAL A 358      15.994  -2.391 -33.396  1.00 94.88           C  
ATOM   2671  N   LEU A 359      14.302  -0.846 -29.812  1.00 90.12           N  
ATOM   2672  CA  LEU A 359      14.462  -0.085 -28.587  1.00 85.53           C  
ATOM   2673  C   LEU A 359      13.321  -0.175 -27.582  1.00 84.44           C  
ATOM   2674  O   LEU A 359      13.450   0.323 -26.473  1.00 83.95           O  
ATOM   2675  CB  LEU A 359      14.712   1.371 -28.940  1.00 87.59           C  
ATOM   2676  CG  LEU A 359      15.929   1.542 -29.832  1.00 89.42           C  
ATOM   2677  CD1 LEU A 359      16.055   2.976 -30.321  1.00 86.08           C  
ATOM   2678  CD2 LEU A 359      17.161   1.105 -29.062  1.00 92.32           C  
ATOM   2679  N   ASN A 360      12.210  -0.792 -27.952  1.00 84.11           N  
ATOM   2680  CA  ASN A 360      11.108  -0.935 -27.009  1.00 86.60           C  
ATOM   2681  C   ASN A 360      11.564  -0.967 -25.537  1.00 85.72           C  
ATOM   2682  O   ASN A 360      11.130  -0.147 -24.732  1.00 85.74           O  
ATOM   2683  CB  ASN A 360      10.268  -2.179 -27.336  1.00 90.27           C  
ATOM   2684  CG  ASN A 360       8.920  -2.178 -26.625  1.00 94.05           C  
ATOM   2685  OD1 ASN A 360       8.417  -3.228 -26.204  1.00 92.81           O  
ATOM   2686  ND2 ASN A 360       8.330  -0.989 -26.480  1.00 95.64           N  
ATOM   2687  N   THR A 361      12.450  -1.901 -25.196  1.00 87.89           N  
ATOM   2688  CA  THR A 361      12.918  -2.087 -23.814  1.00 87.99           C  
ATOM   2689  C   THR A 361      13.799  -0.963 -23.252  1.00 84.44           C  
ATOM   2690  O   THR A 361      13.781  -0.701 -22.050  1.00 82.18           O  
ATOM   2691  CB  THR A 361      13.716  -3.396 -23.670  1.00 94.10           C  
ATOM   2692  OG1 THR A 361      12.948  -4.490 -24.199  1.00 97.77           O  
ATOM   2693  CG2 THR A 361      14.073  -3.644 -22.195  1.00 87.88           C  
ATOM   2694  N   PHE A 362      14.586  -0.326 -24.113  1.00 82.99           N  
ATOM   2695  CA  PHE A 362      15.410   0.810 -23.721  1.00 76.83           C  
ATOM   2696  C   PHE A 362      14.539   1.989 -23.311  1.00 75.80           C  
ATOM   2697  O   PHE A 362      14.814   2.632 -22.302  1.00 73.81           O  
ATOM   2698  CB  PHE A 362      16.330   1.212 -24.878  1.00 82.71           C  
ATOM   2699  CG  PHE A 362      17.277   2.341 -24.552  1.00 87.49           C  
ATOM   2700  CD1 PHE A 362      18.235   2.202 -23.544  1.00 84.87           C  
ATOM   2701  CD2 PHE A 362      17.225   3.542 -25.266  1.00 88.67           C  
ATOM   2702  CE1 PHE A 362      19.116   3.245 -23.243  1.00 83.06           C  
ATOM   2703  CE2 PHE A 362      18.105   4.597 -24.972  1.00 87.05           C  
ATOM   2704  CZ  PHE A 362      19.050   4.448 -23.961  1.00 85.39           C  
ATOM   2705  N   LEU A 363      13.492   2.264 -24.097  1.00 77.95           N  
ATOM   2706  CA  LEU A 363      12.568   3.389 -23.852  1.00 74.90           C  
ATOM   2707  C   LEU A 363      11.693   3.225 -22.610  1.00 73.00           C  
ATOM   2708  O   LEU A 363      11.354   4.204 -21.958  1.00 69.68           O  
ATOM   2709  CB  LEU A 363      11.654   3.638 -25.052  1.00 67.10           C  
ATOM   2710  CG  LEU A 363      12.240   4.232 -26.323  1.00 69.38           C  
ATOM   2711  CD1 LEU A 363      11.112   4.540 -27.264  1.00 69.71           C  
ATOM   2712  CD2 LEU A 363      13.053   5.480 -26.052  1.00 71.35           C  
ATOM   2713  N   ASN A 364      11.307   1.995 -22.301  1.00 74.17           N  
ATOM   2714  CA  ASN A 364      10.558   1.727 -21.088  1.00 73.28           C  
ATOM   2715  C   ASN A 364      11.401   2.055 -19.870  1.00 71.19           C  
ATOM   2716  O   ASN A 364      10.874   2.404 -18.824  1.00 72.20           O  
ATOM   2717  CB  ASN A 364      10.123   0.264 -21.039  1.00 80.00           C  
ATOM   2718  CG  ASN A 364       8.622   0.111 -20.830  1.00 92.76           C  
ATOM   2719  OD1 ASN A 364       7.818   0.470 -21.708  1.00 97.51           O  
ATOM   2720  ND2 ASN A 364       8.232  -0.421 -19.667  1.00 91.18           N  
ATOM   2721  N   LEU A 365      12.718   1.931 -20.015  1.00 72.03           N  
ATOM   2722  CA  LEU A 365      13.668   2.343 -18.983  1.00 70.79           C  
ATOM   2723  C   LEU A 365      13.754   3.850 -18.851  1.00 69.81           C  
ATOM   2724  O   LEU A 365      13.643   4.383 -17.743  1.00 70.11           O  
ATOM   2725  CB  LEU A 365      15.073   1.853 -19.303  1.00 73.97           C  
ATOM   2726  CG  LEU A 365      15.516   0.481 -18.814  1.00 77.57           C  
ATOM   2727  CD1 LEU A 365      16.982   0.607 -18.402  1.00 74.31           C  
ATOM   2728  CD2 LEU A 365      14.642  -0.023 -17.663  1.00 71.70           C  
ATOM   2729  N   LEU A 366      13.993   4.529 -19.974  1.00 67.17           N  
ATOM   2730  CA  LEU A 366      14.104   5.980 -19.962  1.00 65.80           C  
ATOM   2731  C   LEU A 366      12.852   6.618 -19.379  1.00 65.62           C  
ATOM   2732  O   LEU A 366      12.952   7.555 -18.593  1.00 65.83           O  
ATOM   2733  CB  LEU A 366      14.430   6.550 -21.344  1.00 67.52           C  
ATOM   2734  CG  LEU A 366      15.748   6.021 -21.920  1.00 73.16           C  
ATOM   2735  CD1 LEU A 366      15.905   6.392 -23.387  1.00 76.61           C  
ATOM   2736  CD2 LEU A 366      16.932   6.505 -21.120  1.00 65.88           C  
ATOM   2737  N   ALA A 367      11.677   6.106 -19.730  1.00 65.01           N  
ATOM   2738  CA  ALA A 367      10.451   6.663 -19.171  1.00 60.92           C  
ATOM   2739  C   ALA A 367      10.404   6.468 -17.674  1.00 60.15           C  
ATOM   2740  O   ALA A 367      10.244   7.421 -16.933  1.00 62.00           O  
ATOM   2741  CB  ALA A 367       9.229   6.071 -19.811  1.00 62.00           C  
ATOM   2742  N   SER A 368      10.549   5.245 -17.203  1.00 60.97           N  
ATOM   2743  CA  SER A 368      10.413   5.062 -15.769  1.00 63.10           C  
ATOM   2744  C   SER A 368      11.546   5.712 -14.951  1.00 61.04           C  
ATOM   2745  O   SER A 368      11.448   5.791 -13.724  1.00 63.18           O  
ATOM   2746  CB  SER A 368      10.177   3.591 -15.400  1.00 65.53           C  
ATOM   2747  OG  SER A 368      11.206   2.769 -15.891  1.00 68.12           O  
ATOM   2748  N   ALA A 369      12.598   6.192 -15.624  1.00 60.49           N  
ATOM   2749  CA  ALA A 369      13.664   6.988 -14.966  1.00 60.92           C  
ATOM   2750  C   ALA A 369      13.315   8.487 -14.846  1.00 62.64           C  
ATOM   2751  O   ALA A 369      14.192   9.346 -14.820  1.00 62.12           O  
ATOM   2752  CB  ALA A 369      15.008   6.812 -15.680  1.00 54.50           C  
ATOM   2753  N   LEU A 370      12.024   8.791 -14.807  1.00 59.91           N  
ATOM   2754  CA  LEU A 370      11.549  10.137 -14.559  1.00 56.81           C  
ATOM   2755  C   LEU A 370      10.841  10.141 -13.201  1.00 56.57           C  
ATOM   2756  O   LEU A 370      10.290  11.143 -12.757  1.00 54.20           O  
ATOM   2757  CB  LEU A 370      10.591  10.563 -15.667  1.00 56.55           C  
ATOM   2758  CG  LEU A 370      11.204  10.547 -17.060  1.00 56.14           C  
ATOM   2759  CD1 LEU A 370      10.223  11.092 -18.090  1.00 54.97           C  
ATOM   2760  CD2 LEU A 370      12.506  11.325 -17.071  1.00 55.57           C  
ATOM   2761  N   GLY A 371      10.859   8.996 -12.541  1.00 57.53           N  
ATOM   2762  CA  GLY A 371      10.232   8.880 -11.245  1.00 57.30           C  
ATOM   2763  C   GLY A 371      10.836   9.849 -10.249  1.00 57.79           C  
ATOM   2764  O   GLY A 371      10.096  10.538  -9.551  1.00 57.45           O  
ATOM   2765  N   PRO A 372      12.182   9.885 -10.149  1.00 58.26           N  
ATOM   2766  CA  PRO A 372      12.788  10.906  -9.296  1.00 60.21           C  
ATOM   2767  C   PRO A 372      12.527  12.332  -9.797  1.00 57.12           C  
ATOM   2768  O   PRO A 372      12.382  13.227  -8.976  1.00 57.07           O  
ATOM   2769  CB  PRO A 372      14.289  10.553  -9.334  1.00 56.74           C  
ATOM   2770  CG  PRO A 372      14.427   9.663 -10.495  1.00 56.98           C  
ATOM   2771  CD  PRO A 372      13.181   8.868 -10.504  1.00 58.28           C  
ATOM   2772  N   LEU A 373      12.442  12.549 -11.101  1.00 57.32           N  
ATOM   2773  CA  LEU A 373      12.171  13.901 -11.578  1.00 57.32           C  
ATOM   2774  C   LEU A 373      10.827  14.405 -11.061  1.00 53.59           C  
ATOM   2775  O   LEU A 373      10.724  15.549 -10.634  1.00 52.02           O  
ATOM   2776  CB  LEU A 373      12.211  13.991 -13.103  1.00 58.15           C  
ATOM   2777  CG  LEU A 373      11.855  15.380 -13.631  1.00 56.79           C  
ATOM   2778  CD1 LEU A 373      13.044  16.323 -13.459  1.00 52.75           C  
ATOM   2779  CD2 LEU A 373      11.405  15.315 -15.084  1.00 53.82           C  
ATOM   2780  N   ALA A 374       9.806  13.555 -11.094  1.00 52.60           N  
ATOM   2781  CA  ALA A 374       8.483  13.935 -10.602  1.00 50.65           C  
ATOM   2782  C   ALA A 374       8.489  14.047  -9.086  1.00 52.11           C  
ATOM   2783  O   ALA A 374       7.722  14.825  -8.505  1.00 49.17           O  
ATOM   2784  CB  ALA A 374       7.449  12.934 -11.040  1.00 45.34           C  
ATOM   2785  N   GLY A 375       9.377  13.274  -8.457  1.00 52.65           N  
ATOM   2786  CA  GLY A 375       9.428  13.162  -7.011  1.00 51.18           C  
ATOM   2787  C   GLY A 375      10.102  14.355  -6.385  1.00 50.20           C  
ATOM   2788  O   GLY A 375       9.703  14.842  -5.348  1.00 51.55           O  
ATOM   2789  N   ILE A 376      11.139  14.832  -7.041  1.00 52.47           N  
ATOM   2790  CA  ILE A 376      11.902  15.965  -6.559  1.00 51.09           C  
ATOM   2791  C   ILE A 376      11.159  17.283  -6.791  1.00 51.22           C  
ATOM   2792  O   ILE A 376      11.350  18.247  -6.054  1.00 50.45           O  
ATOM   2793  CB  ILE A 376      13.280  15.995  -7.242  1.00 50.06           C  
ATOM   2794  CG1 ILE A 376      14.199  14.987  -6.570  1.00 50.30           C  
ATOM   2795  CG2 ILE A 376      13.895  17.380  -7.191  1.00 51.66           C  
ATOM   2796  CD1 ILE A 376      15.509  14.840  -7.264  1.00 56.09           C  
ATOM   2797  N   MET A 377      10.318  17.328  -7.820  1.00 52.65           N  
ATOM   2798  CA  MET A 377       9.618  18.562  -8.146  1.00 48.93           C  
ATOM   2799  C   MET A 377       8.404  18.693  -7.247  1.00 52.02           C  
ATOM   2800  O   MET A 377       8.088  19.799  -6.810  1.00 50.10           O  
ATOM   2801  CB  MET A 377       9.215  18.636  -9.615  1.00 42.74           C  
ATOM   2802  CG  MET A 377      10.371  18.902 -10.549  1.00 46.78           C  
ATOM   2803  SD  MET A 377       9.909  19.205 -12.281  1.00 50.36           S  
ATOM   2804  CE  MET A 377       9.557  20.955 -12.192  1.00 46.78           C  
ATOM   2805  N   ILE A 378       7.730  17.580  -6.949  1.00 50.39           N  
ATOM   2806  CA  ILE A 378       6.576  17.672  -6.061  1.00 50.04           C  
ATOM   2807  C   ILE A 378       7.067  18.105  -4.677  1.00 51.92           C  
ATOM   2808  O   ILE A 378       6.388  18.876  -3.982  1.00 51.53           O  
ATOM   2809  CB  ILE A 378       5.770  16.359  -5.968  1.00 47.71           C  
ATOM   2810  CG1 ILE A 378       4.960  16.142  -7.233  1.00 48.23           C  
ATOM   2811  CG2 ILE A 378       4.816  16.376  -4.770  1.00 41.79           C  
ATOM   2812  CD1 ILE A 378       4.513  14.703  -7.392  1.00 47.22           C  
ATOM   2813  N   SER A 379       8.261  17.644  -4.303  1.00 49.13           N  
ATOM   2814  CA  SER A 379       8.776  17.869  -2.954  1.00 50.68           C  
ATOM   2815  C   SER A 379       9.339  19.280  -2.761  1.00 51.83           C  
ATOM   2816  O   SER A 379       9.044  19.937  -1.763  1.00 51.22           O  
ATOM   2817  CB  SER A 379       9.834  16.825  -2.599  1.00 51.80           C  
ATOM   2818  OG  SER A 379      10.135  16.852  -1.217  1.00 53.75           O  
ATOM   2819  N   ASP A 380      10.154  19.734  -3.708  1.00 49.26           N  
ATOM   2820  CA  ASP A 380      10.656  21.094  -3.688  1.00 47.79           C  
ATOM   2821  C   ASP A 380       9.487  22.084  -3.526  1.00 50.31           C  
ATOM   2822  O   ASP A 380       9.474  22.881  -2.596  1.00 52.06           O  
ATOM   2823  CB  ASP A 380      11.459  21.353  -4.968  1.00 53.63           C  
ATOM   2824  CG  ASP A 380      12.325  22.639  -4.911  1.00 57.77           C  
ATOM   2825  OD1 ASP A 380      13.542  22.528  -4.620  1.00 57.07           O  
ATOM   2826  OD2 ASP A 380      11.798  23.750  -5.200  1.00 56.81           O  
ATOM   2827  N   TYR A 381       8.490  22.025  -4.405  1.00 49.44           N  
ATOM   2828  CA  TYR A 381       7.366  22.962  -4.332  1.00 44.31           C  
ATOM   2829  C   TYR A 381       6.407  22.779  -3.135  1.00 46.83           C  
ATOM   2830  O   TYR A 381       6.119  23.757  -2.465  1.00 50.48           O  
ATOM   2831  CB  TYR A 381       6.610  23.015  -5.663  1.00 41.84           C  
ATOM   2832  CG  TYR A 381       5.361  23.862  -5.684  1.00 39.22           C  
ATOM   2833  CD1 TYR A 381       5.432  25.225  -5.898  1.00 45.28           C  
ATOM   2834  CD2 TYR A 381       4.113  23.297  -5.526  1.00 43.01           C  
ATOM   2835  CE1 TYR A 381       4.298  26.021  -5.922  1.00 47.83           C  
ATOM   2836  CE2 TYR A 381       2.963  24.074  -5.553  1.00 49.28           C  
ATOM   2837  CZ  TYR A 381       3.058  25.450  -5.748  1.00 50.90           C  
ATOM   2838  OH  TYR A 381       1.922  26.249  -5.776  1.00 46.47           O  
ATOM   2839  N   PHE A 382       5.905  21.574  -2.846  1.00 45.60           N  
ATOM   2840  CA  PHE A 382       4.963  21.418  -1.711  1.00 45.37           C  
ATOM   2841  C   PHE A 382       5.591  21.388  -0.311  1.00 50.09           C  
ATOM   2842  O   PHE A 382       5.103  22.052   0.603  1.00 51.59           O  
ATOM   2843  CB  PHE A 382       4.054  20.197  -1.857  1.00 42.60           C  
ATOM   2844  CG  PHE A 382       2.949  20.384  -2.831  1.00 45.26           C  
ATOM   2845  CD1 PHE A 382       2.966  19.745  -4.049  1.00 46.27           C  
ATOM   2846  CD2 PHE A 382       1.897  21.219  -2.545  1.00 49.16           C  
ATOM   2847  CE1 PHE A 382       1.943  19.928  -4.959  1.00 46.17           C  
ATOM   2848  CE2 PHE A 382       0.879  21.413  -3.462  1.00 50.55           C  
ATOM   2849  CZ  PHE A 382       0.906  20.767  -4.671  1.00 47.37           C  
ATOM   2850  N   LEU A 383       6.652  20.608  -0.130  1.00 51.76           N  
ATOM   2851  CA  LEU A 383       7.194  20.370   1.209  1.00 51.04           C  
ATOM   2852  C   LEU A 383       8.295  21.355   1.609  1.00 55.58           C  
ATOM   2853  O   LEU A 383       8.182  22.023   2.628  1.00 63.59           O  
ATOM   2854  CB  LEU A 383       7.697  18.934   1.334  1.00 48.71           C  
ATOM   2855  CG  LEU A 383       6.656  17.851   1.083  1.00 46.87           C  
ATOM   2856  CD1 LEU A 383       7.270  16.425   1.117  1.00 45.67           C  
ATOM   2857  CD2 LEU A 383       5.556  18.006   2.098  1.00 38.68           C  
ATOM   2858  N   VAL A 384       9.352  21.436   0.807  1.00 54.77           N  
ATOM   2859  CA  VAL A 384      10.481  22.334   1.056  1.00 52.22           C  
ATOM   2860  C   VAL A 384      10.115  23.846   1.039  1.00 56.17           C  
ATOM   2861  O   VAL A 384      10.295  24.531   2.036  1.00 60.62           O  
ATOM   2862  CB  VAL A 384      11.610  22.059   0.041  1.00 49.41           C  
ATOM   2863  CG1 VAL A 384      12.715  23.082   0.160  1.00 51.98           C  
ATOM   2864  CG2 VAL A 384      12.143  20.676   0.226  1.00 52.18           C  
ATOM   2865  N   ARG A 385       9.604  24.369  -0.073  1.00 53.09           N  
ATOM   2866  CA  ARG A 385       9.355  25.810  -0.188  1.00 54.32           C  
ATOM   2867  C   ARG A 385       7.991  26.251   0.342  1.00 57.06           C  
ATOM   2868  O   ARG A 385       7.758  27.427   0.586  1.00 56.27           O  
ATOM   2869  CB  ARG A 385       9.540  26.270  -1.631  1.00 47.86           C  
ATOM   2870  CG  ARG A 385      10.818  25.772  -2.163  1.00 47.08           C  
ATOM   2871  CD  ARG A 385      11.373  26.628  -3.218  1.00 46.72           C  
ATOM   2872  NE  ARG A 385      12.487  25.933  -3.840  1.00 52.21           N  
ATOM   2873  CZ  ARG A 385      13.756  26.074  -3.487  1.00 48.49           C  
ATOM   2874  NH1 ARG A 385      14.073  26.910  -2.527  1.00 46.98           N  
ATOM   2875  NH2 ARG A 385      14.704  25.388  -4.110  1.00 49.45           N  
ATOM   2876  N   ARG A 386       7.093  25.298   0.527  1.00 57.88           N  
ATOM   2877  CA  ARG A 386       5.774  25.614   1.039  1.00 59.12           C  
ATOM   2878  C   ARG A 386       5.035  26.533   0.085  1.00 56.30           C  
ATOM   2879  O   ARG A 386       4.387  27.497   0.497  1.00 59.02           O  
ATOM   2880  CB  ARG A 386       5.872  26.200   2.446  1.00 63.71           C  
ATOM   2881  CG  ARG A 386       6.339  25.155   3.441  1.00 71.28           C  
ATOM   2882  CD  ARG A 386       6.294  25.633   4.871  1.00 90.52           C  
ATOM   2883  NE  ARG A 386       6.439  24.498   5.787  1.00112.47           N  
ATOM   2884  CZ  ARG A 386       6.711  24.606   7.090  1.00126.34           C  
ATOM   2885  NH1 ARG A 386       6.881  25.808   7.645  1.00129.73           N  
ATOM   2886  NH2 ARG A 386       6.824  23.510   7.841  1.00125.35           N  
ATOM   2887  N   ARG A 387       5.129  26.208  -1.200  1.00 55.16           N  
ATOM   2888  CA  ARG A 387       4.404  26.932  -2.236  1.00 54.12           C  
ATOM   2889  C   ARG A 387       4.893  28.360  -2.345  1.00 52.58           C  
ATOM   2890  O   ARG A 387       4.252  29.171  -2.961  1.00 55.67           O  
ATOM   2891  CB  ARG A 387       2.904  26.939  -1.941  1.00 52.95           C  
ATOM   2892  CG  ARG A 387       2.192  25.641  -2.221  1.00 53.01           C  
ATOM   2893  CD  ARG A 387       0.913  25.580  -1.403  1.00 64.70           C  
ATOM   2894  NE  ARG A 387      -0.070  24.650  -1.968  1.00 75.36           N  
ATOM   2895  CZ  ARG A 387      -1.338  24.536  -1.557  1.00 82.00           C  
ATOM   2896  NH1 ARG A 387      -1.800  25.300  -0.557  1.00 83.01           N  
ATOM   2897  NH2 ARG A 387      -2.146  23.655  -2.152  1.00 77.01           N  
ATOM   2898  N   ARG A 388       6.030  28.678  -1.754  1.00 53.42           N  
ATOM   2899  CA  ARG A 388       6.472  30.062  -1.744  1.00 54.88           C  
ATOM   2900  C   ARG A 388       7.629  30.281  -2.739  1.00 57.31           C  
ATOM   2901  O   ARG A 388       8.792  30.027  -2.436  1.00 56.69           O  
ATOM   2902  CB  ARG A 388       6.835  30.478  -0.312  1.00 58.72           C  
ATOM   2903  CG  ARG A 388       7.078  31.962  -0.112  1.00 64.71           C  
ATOM   2904  CD  ARG A 388       6.701  32.409   1.292  1.00 66.16           C  
ATOM   2905  NE  ARG A 388       7.747  32.151   2.285  1.00 69.91           N  
ATOM   2906  CZ  ARG A 388       8.758  32.987   2.553  1.00 75.63           C  
ATOM   2907  NH1 ARG A 388       8.879  34.141   1.890  1.00 73.63           N  
ATOM   2908  NH2 ARG A 388       9.660  32.674   3.486  1.00 72.36           N  
ATOM   2909  N   ILE A 389       7.305  30.758  -3.936  1.00 55.26           N  
ATOM   2910  CA  ILE A 389       8.305  30.822  -4.990  1.00 51.66           C  
ATOM   2911  C   ILE A 389       8.546  32.240  -5.519  1.00 53.98           C  
ATOM   2912  O   ILE A 389       7.727  33.140  -5.300  1.00 57.01           O  
ATOM   2913  CB  ILE A 389       7.892  29.933  -6.128  1.00 50.64           C  
ATOM   2914  CG1 ILE A 389       6.871  30.630  -7.003  1.00 47.60           C  
ATOM   2915  CG2 ILE A 389       7.273  28.680  -5.587  1.00 51.55           C  
ATOM   2916  CD1 ILE A 389       6.754  29.971  -8.325  1.00 49.42           C  
ATOM   2917  N   SER A 390       9.666  32.446  -6.211  1.00 47.87           N  
ATOM   2918  CA  SER A 390       9.996  33.774  -6.719  1.00 46.05           C  
ATOM   2919  C   SER A 390      10.078  33.843  -8.244  1.00 45.90           C  
ATOM   2920  O   SER A 390      11.135  33.631  -8.806  1.00 46.28           O  
ATOM   2921  CB  SER A 390      11.303  34.277  -6.099  1.00 44.84           C  
ATOM   2922  OG  SER A 390      11.688  35.525  -6.642  1.00 43.45           O  
ATOM   2923  N   LEU A 391       8.982  34.164  -8.920  1.00 44.24           N  
ATOM   2924  CA  LEU A 391       9.074  34.343 -10.364  1.00 45.66           C  
ATOM   2925  C   LEU A 391      10.263  35.215 -10.792  1.00 47.15           C  
ATOM   2926  O   LEU A 391      10.938  34.919 -11.770  1.00 49.34           O  
ATOM   2927  CB  LEU A 391       7.794  34.924 -10.942  1.00 47.16           C  
ATOM   2928  CG  LEU A 391       6.463  34.255 -10.662  1.00 45.65           C  
ATOM   2929  CD1 LEU A 391       5.557  34.550 -11.813  1.00 45.71           C  
ATOM   2930  CD2 LEU A 391       6.630  32.804 -10.534  1.00 45.23           C  
ATOM   2931  N   HIS A 392      10.520  36.294 -10.070  1.00 50.13           N  
ATOM   2932  CA  HIS A 392      11.620  37.191 -10.432  1.00 52.81           C  
ATOM   2933  C   HIS A 392      12.889  36.407 -10.733  1.00 51.08           C  
ATOM   2934  O   HIS A 392      13.572  36.651 -11.738  1.00 52.54           O  
ATOM   2935  CB  HIS A 392      11.870  38.201  -9.297  1.00 57.54           C  
ATOM   2936  CG  HIS A 392      13.024  39.129  -9.533  1.00 58.24           C  
ATOM   2937  ND1 HIS A 392      12.956  40.200 -10.406  1.00 60.40           N  
ATOM   2938  CD2 HIS A 392      14.265  39.166  -8.987  1.00 55.64           C  
ATOM   2939  CE1 HIS A 392      14.110  40.842 -10.397  1.00 61.09           C  
ATOM   2940  NE2 HIS A 392      14.925  40.230  -9.552  1.00 59.77           N  
ATOM   2941  N   ASP A 393      13.196  35.454  -9.864  1.00 48.47           N  
ATOM   2942  CA  ASP A 393      14.479  34.766  -9.939  1.00 49.03           C  
ATOM   2943  C   ASP A 393      14.520  33.634 -10.955  1.00 50.27           C  
ATOM   2944  O   ASP A 393      15.603  33.244 -11.371  1.00 54.02           O  
ATOM   2945  CB  ASP A 393      14.918  34.264  -8.560  1.00 49.95           C  
ATOM   2946  CG  ASP A 393      15.071  35.398  -7.538  1.00 55.21           C  
ATOM   2947  OD1 ASP A 393      14.074  36.129  -7.309  1.00 54.86           O  
ATOM   2948  OD2 ASP A 393      16.180  35.545  -6.957  1.00 55.30           O  
ATOM   2949  N   LEU A 394      13.355  33.115 -11.352  1.00 49.29           N  
ATOM   2950  CA  LEU A 394      13.272  32.030 -12.341  1.00 47.77           C  
ATOM   2951  C   LEU A 394      13.593  32.569 -13.732  1.00 50.77           C  
ATOM   2952  O   LEU A 394      13.925  31.814 -14.654  1.00 49.19           O  
ATOM   2953  CB  LEU A 394      11.880  31.369 -12.362  1.00 41.90           C  
ATOM   2954  CG  LEU A 394      11.482  30.443 -11.218  1.00 41.57           C  
ATOM   2955  CD1 LEU A 394      10.020  30.203 -11.198  1.00 44.98           C  
ATOM   2956  CD2 LEU A 394      12.167  29.148 -11.342  1.00 45.72           C  
ATOM   2957  N   TYR A 395      13.493  33.877 -13.903  1.00 47.60           N  
ATOM   2958  CA  TYR A 395      13.728  34.406 -15.222  1.00 49.70           C  
ATOM   2959  C   TYR A 395      15.033  35.188 -15.294  1.00 57.40           C  
ATOM   2960  O   TYR A 395      15.232  36.028 -16.201  1.00 57.86           O  
ATOM   2961  CB  TYR A 395      12.546  35.249 -15.658  1.00 49.22           C  
ATOM   2962  CG  TYR A 395      11.353  34.429 -15.997  1.00 44.06           C  
ATOM   2963  CD1 TYR A 395      10.357  34.212 -15.065  1.00 42.14           C  
ATOM   2964  CD2 TYR A 395      11.232  33.846 -17.247  1.00 45.31           C  
ATOM   2965  CE1 TYR A 395       9.259  33.442 -15.373  1.00 42.54           C  
ATOM   2966  CE2 TYR A 395      10.137  33.060 -17.569  1.00 43.49           C  
ATOM   2967  CZ  TYR A 395       9.157  32.868 -16.630  1.00 42.84           C  
ATOM   2968  OH  TYR A 395       8.074  32.099 -16.942  1.00 43.33           O  
ATOM   2969  N   ARG A 396      15.931  34.893 -14.353  1.00 54.68           N  
ATOM   2970  CA  ARG A 396      17.163  35.654 -14.222  1.00 55.60           C  
ATOM   2971  C   ARG A 396      18.310  34.717 -13.970  1.00 51.60           C  
ATOM   2972  O   ARG A 396      18.235  33.882 -13.098  1.00 56.73           O  
ATOM   2973  CB  ARG A 396      17.034  36.626 -13.041  1.00 61.76           C  
ATOM   2974  CG  ARG A 396      17.566  38.041 -13.306  1.00 64.07           C  
ATOM   2975  CD  ARG A 396      16.910  39.053 -12.381  1.00 58.70           C  
ATOM   2976  NE  ARG A 396      15.445  38.959 -12.421  1.00 62.57           N  
ATOM   2977  CZ  ARG A 396      14.671  39.485 -13.378  1.00 66.25           C  
ATOM   2978  NH1 ARG A 396      15.214  40.149 -14.397  1.00 67.94           N  
ATOM   2979  NH2 ARG A 396      13.349  39.349 -13.321  1.00 62.29           N  
ATOM   2980  N   THR A 397      19.370  34.872 -14.733  1.00 51.28           N  
ATOM   2981  CA  THR A 397      20.632  34.152 -14.565  1.00 52.74           C  
ATOM   2982  C   THR A 397      21.311  34.098 -13.158  1.00 57.41           C  
ATOM   2983  O   THR A 397      21.890  33.075 -12.764  1.00 52.15           O  
ATOM   2984  CB  THR A 397      21.607  34.761 -15.574  1.00 63.14           C  
ATOM   2985  OG1 THR A 397      21.531  34.021 -16.797  1.00 61.85           O  
ATOM   2986  CG2 THR A 397      23.040  34.818 -15.037  1.00 66.15           C  
ATOM   2987  N   LYS A 398      21.274  35.199 -12.410  1.00 62.41           N  
ATOM   2988  CA  LYS A 398      21.853  35.221 -11.060  1.00 59.32           C  
ATOM   2989  C   LYS A 398      20.822  35.606 -10.005  1.00 57.57           C  
ATOM   2990  O   LYS A 398      20.437  36.755  -9.913  1.00 62.99           O  
ATOM   2991  CB  LYS A 398      23.025  36.190 -11.007  1.00 62.84           C  
ATOM   2992  CG  LYS A 398      24.083  35.862 -12.036  1.00 74.13           C  
ATOM   2993  CD  LYS A 398      25.441  36.425 -11.669  1.00 83.72           C  
ATOM   2994  CE  LYS A 398      26.555  35.664 -12.382  1.00 86.42           C  
ATOM   2995  NZ  LYS A 398      27.850  36.411 -12.266  1.00102.22           N  
ATOM   2996  N   GLY A 399      20.370  34.643  -9.214  1.00 54.14           N  
ATOM   2997  CA  GLY A 399      19.332  34.891  -8.232  1.00 51.81           C  
ATOM   2998  C   GLY A 399      19.308  33.743  -7.252  1.00 52.69           C  
ATOM   2999  O   GLY A 399      20.290  33.005  -7.151  1.00 53.73           O  
ATOM   3000  N   ILE A 400      18.202  33.563  -6.537  1.00 51.24           N  
ATOM   3001  CA  ILE A 400      18.150  32.496  -5.534  1.00 52.15           C  
ATOM   3002  C   ILE A 400      18.086  31.061  -6.087  1.00 50.97           C  
ATOM   3003  O   ILE A 400      18.018  30.125  -5.305  1.00 54.17           O  
ATOM   3004  CB  ILE A 400      17.013  32.700  -4.512  1.00 49.60           C  
ATOM   3005  CG1 ILE A 400      15.691  32.203  -5.084  1.00 49.65           C  
ATOM   3006  CG2 ILE A 400      16.921  34.146  -4.109  1.00 49.16           C  
ATOM   3007  CD1 ILE A 400      14.549  32.255  -4.098  1.00 52.47           C  
ATOM   3008  N   TYR A 401      18.112  30.889  -7.413  1.00 54.21           N  
ATOM   3009  CA  TYR A 401      18.060  29.554  -8.050  1.00 50.97           C  
ATOM   3010  C   TYR A 401      19.323  29.232  -8.859  1.00 55.15           C  
ATOM   3011  O   TYR A 401      19.324  28.317  -9.684  1.00 55.89           O  
ATOM   3012  CB  TYR A 401      16.841  29.429  -8.964  1.00 45.55           C  
ATOM   3013  CG  TYR A 401      15.543  29.655  -8.244  1.00 48.13           C  
ATOM   3014  CD1 TYR A 401      14.596  30.542  -8.741  1.00 47.26           C  
ATOM   3015  CD2 TYR A 401      15.269  29.001  -7.046  1.00 49.01           C  
ATOM   3016  CE1 TYR A 401      13.410  30.766  -8.067  1.00 47.03           C  
ATOM   3017  CE2 TYR A 401      14.082  29.210  -6.369  1.00 47.86           C  
ATOM   3018  CZ  TYR A 401      13.158  30.099  -6.885  1.00 48.05           C  
ATOM   3019  OH  TYR A 401      11.980  30.330  -6.218  1.00 48.03           O  
ATOM   3020  N   THR A 402      20.396  29.987  -8.625  1.00 56.58           N  
ATOM   3021  CA  THR A 402      21.616  29.827  -9.403  1.00 51.65           C  
ATOM   3022  C   THR A 402      22.511  28.773  -8.779  1.00 52.37           C  
ATOM   3023  O   THR A 402      23.215  28.074  -9.498  1.00 55.30           O  
ATOM   3024  CB  THR A 402      22.405  31.154  -9.577  1.00 51.04           C  
ATOM   3025  OG1 THR A 402      21.524  32.222  -9.929  1.00 52.33           O  
ATOM   3026  CG2 THR A 402      23.390  31.019 -10.696  1.00 56.76           C  
ATOM   3027  N   TYR A 403      22.468  28.648  -7.451  1.00 52.75           N  
ATOM   3028  CA  TYR A 403      23.329  27.715  -6.709  1.00 49.89           C  
ATOM   3029  C   TYR A 403      24.798  27.826  -7.131  1.00 50.41           C  
ATOM   3030  O   TYR A 403      25.317  28.931  -7.290  1.00 53.52           O  
ATOM   3031  CB  TYR A 403      22.828  26.280  -6.854  1.00 50.70           C  
ATOM   3032  CG  TYR A 403      21.373  26.109  -6.467  1.00 52.68           C  
ATOM   3033  CD1 TYR A 403      20.374  26.139  -7.437  1.00 53.29           C  
ATOM   3034  CD2 TYR A 403      20.993  25.930  -5.134  1.00 49.30           C  
ATOM   3035  CE1 TYR A 403      19.047  26.001  -7.098  1.00 50.66           C  
ATOM   3036  CE2 TYR A 403      19.669  25.787  -4.789  1.00 46.66           C  
ATOM   3037  CZ  TYR A 403      18.702  25.821  -5.780  1.00 48.92           C  
ATOM   3038  OH  TYR A 403      17.379  25.669  -5.469  1.00 49.12           O  
ATOM   3039  N   TRP A 404      25.466  26.694  -7.318  1.00 50.14           N  
ATOM   3040  CA  TRP A 404      26.873  26.700  -7.726  1.00 49.98           C  
ATOM   3041  C   TRP A 404      27.012  26.977  -9.219  1.00 50.41           C  
ATOM   3042  O   TRP A 404      27.016  26.065 -10.034  1.00 51.54           O  
ATOM   3043  CB  TRP A 404      27.561  25.369  -7.387  1.00 47.51           C  
ATOM   3044  CG  TRP A 404      27.729  25.100  -5.934  1.00 48.00           C  
ATOM   3045  CD1 TRP A 404      28.729  25.542  -5.134  1.00 49.02           C  
ATOM   3046  CD2 TRP A 404      26.876  24.302  -5.104  1.00 49.22           C  
ATOM   3047  NE1 TRP A 404      28.554  25.076  -3.846  1.00 49.60           N  
ATOM   3048  CE2 TRP A 404      27.416  24.319  -3.805  1.00 46.48           C  
ATOM   3049  CE3 TRP A 404      25.710  23.573  -5.333  1.00 49.62           C  
ATOM   3050  CZ2 TRP A 404      26.830  23.652  -2.749  1.00 43.47           C  
ATOM   3051  CZ3 TRP A 404      25.125  22.908  -4.264  1.00 49.81           C  
ATOM   3052  CH2 TRP A 404      25.686  22.955  -2.993  1.00 42.70           C  
ATOM   3053  N   ARG A 405      27.115  28.242  -9.585  1.00 53.55           N  
ATOM   3054  CA  ARG A 405      27.364  28.596 -10.980  1.00 59.02           C  
ATOM   3055  C   ARG A 405      26.312  28.013 -11.952  1.00 61.59           C  
ATOM   3056  O   ARG A 405      26.635  27.628 -13.089  1.00 60.05           O  
ATOM   3057  CB  ARG A 405      28.777  28.163 -11.378  1.00 63.02           C  
ATOM   3058  CG  ARG A 405      29.600  29.279 -12.019  1.00 72.43           C  
ATOM   3059  CD  ARG A 405      31.026  28.837 -12.341  1.00 82.31           C  
ATOM   3060  NE  ARG A 405      31.592  29.590 -13.463  1.00 93.98           N  
ATOM   3061  CZ  ARG A 405      32.732  29.277 -14.080  1.00 98.88           C  
ATOM   3062  NH1 ARG A 405      33.439  28.219 -13.688  1.00 96.43           N  
ATOM   3063  NH2 ARG A 405      33.170  30.025 -15.090  1.00 99.31           N  
ATOM   3064  N   GLY A 406      25.057  27.961 -11.492  1.00 58.02           N  
ATOM   3065  CA  GLY A 406      23.928  27.534 -12.308  1.00 53.17           C  
ATOM   3066  C   GLY A 406      23.428  26.111 -12.097  1.00 51.79           C  
ATOM   3067  O   GLY A 406      22.464  25.708 -12.730  1.00 51.29           O  
ATOM   3068  N   VAL A 407      24.065  25.345 -11.215  1.00 51.96           N  
ATOM   3069  CA  VAL A 407      23.737  23.925 -11.059  1.00 50.07           C  
ATOM   3070  C   VAL A 407      23.674  23.505  -9.609  1.00 50.88           C  
ATOM   3071  O   VAL A 407      24.566  23.843  -8.847  1.00 54.81           O  
ATOM   3072  CB  VAL A 407      24.824  23.076 -11.665  1.00 49.14           C  
ATOM   3073  CG1 VAL A 407      24.599  21.622 -11.307  1.00 45.05           C  
ATOM   3074  CG2 VAL A 407      24.897  23.319 -13.169  1.00 49.70           C  
ATOM   3075  N   ASN A 408      22.645  22.764  -9.211  1.00 50.00           N  
ATOM   3076  CA  ASN A 408      22.548  22.334  -7.816  1.00 49.16           C  
ATOM   3077  C   ASN A 408      23.046  20.903  -7.672  1.00 48.12           C  
ATOM   3078  O   ASN A 408      22.257  19.970  -7.765  1.00 49.71           O  
ATOM   3079  CB  ASN A 408      21.104  22.474  -7.299  1.00 50.19           C  
ATOM   3080  CG  ASN A 408      20.895  21.840  -5.907  1.00 50.54           C  
ATOM   3081  OD1 ASN A 408      21.759  21.124  -5.387  1.00 49.80           O  
ATOM   3082  ND2 ASN A 408      19.736  22.096  -5.318  1.00 45.38           N  
ATOM   3083  N   TRP A 409      24.344  20.716  -7.449  1.00 48.33           N  
ATOM   3084  CA  TRP A 409      24.883  19.354  -7.436  1.00 49.19           C  
ATOM   3085  C   TRP A 409      24.246  18.454  -6.383  1.00 48.00           C  
ATOM   3086  O   TRP A 409      24.099  17.267  -6.632  1.00 49.65           O  
ATOM   3087  CB  TRP A 409      26.411  19.310  -7.362  1.00 46.70           C  
ATOM   3088  CG  TRP A 409      27.059  20.072  -8.472  1.00 46.91           C  
ATOM   3089  CD1 TRP A 409      27.501  21.361  -8.425  1.00 47.05           C  
ATOM   3090  CD2 TRP A 409      27.316  19.606  -9.806  1.00 45.81           C  
ATOM   3091  NE1 TRP A 409      28.028  21.727  -9.647  1.00 49.33           N  
ATOM   3092  CE2 TRP A 409      27.924  20.668 -10.511  1.00 47.48           C  
ATOM   3093  CE3 TRP A 409      27.082  18.403 -10.475  1.00 44.63           C  
ATOM   3094  CZ2 TRP A 409      28.300  20.562 -11.854  1.00 45.99           C  
ATOM   3095  CZ3 TRP A 409      27.476  18.292 -11.803  1.00 44.04           C  
ATOM   3096  CH2 TRP A 409      28.074  19.367 -12.477  1.00 45.54           C  
ATOM   3097  N   VAL A 410      23.822  18.992  -5.241  1.00 45.56           N  
ATOM   3098  CA  VAL A 410      23.178  18.131  -4.247  1.00 45.32           C  
ATOM   3099  C   VAL A 410      21.888  17.499  -4.757  1.00 49.13           C  
ATOM   3100  O   VAL A 410      21.624  16.335  -4.438  1.00 48.39           O  
ATOM   3101  CB  VAL A 410      22.934  18.817  -2.903  1.00 46.97           C  
ATOM   3102  CG1 VAL A 410      22.058  17.928  -1.995  1.00 45.05           C  
ATOM   3103  CG2 VAL A 410      24.262  19.132  -2.247  1.00 44.99           C  
ATOM   3104  N   ALA A 411      21.103  18.246  -5.556  1.00 51.59           N  
ATOM   3105  CA  ALA A 411      19.871  17.721  -6.236  1.00 52.24           C  
ATOM   3106  C   ALA A 411      20.090  16.679  -7.364  1.00 51.77           C  
ATOM   3107  O   ALA A 411      19.383  15.680  -7.416  1.00 52.09           O  
ATOM   3108  CB  ALA A 411      18.995  18.856  -6.744  1.00 51.97           C  
ATOM   3109  N   LEU A 412      21.053  16.918  -8.260  1.00 52.02           N  
ATOM   3110  CA  LEU A 412      21.552  15.868  -9.160  1.00 51.31           C  
ATOM   3111  C   LEU A 412      22.106  14.663  -8.391  1.00 53.22           C  
ATOM   3112  O   LEU A 412      22.145  13.553  -8.908  1.00 55.15           O  
ATOM   3113  CB  LEU A 412      22.622  16.409 -10.108  1.00 50.09           C  
ATOM   3114  CG  LEU A 412      22.090  17.542 -10.993  1.00 53.65           C  
ATOM   3115  CD1 LEU A 412      23.057  17.924 -12.108  1.00 49.59           C  
ATOM   3116  CD2 LEU A 412      20.762  17.100 -11.579  1.00 55.26           C  
ATOM   3117  N   ALA A 413      22.539  14.862  -7.155  1.00 52.62           N  
ATOM   3118  CA  ALA A 413      22.963  13.715  -6.361  1.00 51.81           C  
ATOM   3119  C   ALA A 413      21.742  12.941  -5.844  1.00 53.44           C  
ATOM   3120  O   ALA A 413      21.668  11.724  -6.014  1.00 53.44           O  
ATOM   3121  CB  ALA A 413      23.877  14.131  -5.236  1.00 45.93           C  
ATOM   3122  N   VAL A 414      20.782  13.633  -5.231  1.00 52.57           N  
ATOM   3123  CA  VAL A 414      19.541  12.973  -4.821  1.00 51.16           C  
ATOM   3124  C   VAL A 414      18.937  12.232  -6.011  1.00 54.54           C  
ATOM   3125  O   VAL A 414      18.359  11.156  -5.857  1.00 56.12           O  
ATOM   3126  CB  VAL A 414      18.490  13.961  -4.286  1.00 51.90           C  
ATOM   3127  CG1 VAL A 414      17.149  13.261  -4.085  1.00 51.27           C  
ATOM   3128  CG2 VAL A 414      18.958  14.601  -3.005  1.00 50.27           C  
ATOM   3129  N   TYR A 415      19.071  12.795  -7.208  1.00 53.69           N  
ATOM   3130  CA  TYR A 415      18.575  12.098  -8.397  1.00 57.13           C  
ATOM   3131  C   TYR A 415      19.293  10.739  -8.631  1.00 58.69           C  
ATOM   3132  O   TYR A 415      18.632   9.697  -8.772  1.00 57.50           O  
ATOM   3133  CB  TYR A 415      18.668  12.996  -9.636  1.00 56.53           C  
ATOM   3134  CG  TYR A 415      17.764  12.574 -10.766  1.00 56.55           C  
ATOM   3135  CD1 TYR A 415      16.496  13.102 -10.876  1.00 62.78           C  
ATOM   3136  CD2 TYR A 415      18.165  11.642 -11.712  1.00 58.16           C  
ATOM   3137  CE1 TYR A 415      15.640  12.733 -11.894  1.00 60.50           C  
ATOM   3138  CE2 TYR A 415      17.311  11.269 -12.743  1.00 59.78           C  
ATOM   3139  CZ  TYR A 415      16.046  11.829 -12.816  1.00 57.86           C  
ATOM   3140  OH  TYR A 415      15.153  11.498 -13.793  1.00 58.44           O  
ATOM   3141  N   ALA A 416      20.633  10.756  -8.655  1.00 56.53           N  
ATOM   3142  CA  ALA A 416      21.438   9.536  -8.826  1.00 53.47           C  
ATOM   3143  C   ALA A 416      21.102   8.472  -7.792  1.00 53.51           C  
ATOM   3144  O   ALA A 416      20.622   7.403  -8.147  1.00 51.27           O  
ATOM   3145  CB  ALA A 416      22.895   9.860  -8.775  1.00 49.65           C  
ATOM   3146  N   VAL A 417      21.340   8.777  -6.515  1.00 51.66           N  
ATOM   3147  CA  VAL A 417      20.982   7.862  -5.428  1.00 53.09           C  
ATOM   3148  C   VAL A 417      19.592   7.218  -5.592  1.00 57.28           C  
ATOM   3149  O   VAL A 417      19.450   6.005  -5.419  1.00 57.71           O  
ATOM   3150  CB  VAL A 417      21.082   8.521  -4.021  1.00 50.74           C  
ATOM   3151  CG1 VAL A 417      20.311   7.687  -2.961  1.00 43.86           C  
ATOM   3152  CG2 VAL A 417      22.551   8.749  -3.622  1.00 43.31           C  
ATOM   3153  N   ALA A 418      18.572   8.015  -5.923  1.00 57.53           N  
ATOM   3154  CA  ALA A 418      17.208   7.480  -6.051  1.00 57.71           C  
ATOM   3155  C   ALA A 418      17.003   6.565  -7.273  1.00 61.01           C  
ATOM   3156  O   ALA A 418      16.259   5.586  -7.195  1.00 62.95           O  
ATOM   3157  CB  ALA A 418      16.165   8.592  -6.019  1.00 54.36           C  
ATOM   3158  N   LEU A 419      17.661   6.861  -8.392  1.00 59.14           N  
ATOM   3159  CA  LEU A 419      17.580   5.974  -9.560  1.00 60.99           C  
ATOM   3160  C   LEU A 419      18.158   4.569  -9.229  1.00 62.95           C  
ATOM   3161  O   LEU A 419      17.595   3.546  -9.604  1.00 62.81           O  
ATOM   3162  CB  LEU A 419      18.312   6.602 -10.749  1.00 59.47           C  
ATOM   3163  CG  LEU A 419      17.636   6.721 -12.113  1.00 56.38           C  
ATOM   3164  CD1 LEU A 419      18.675   7.095 -13.177  1.00 56.57           C  
ATOM   3165  CD2 LEU A 419      16.919   5.464 -12.483  1.00 54.64           C  
ATOM   3166  N   ALA A 420      19.281   4.529  -8.515  1.00 63.48           N  
ATOM   3167  CA  ALA A 420      19.848   3.268  -8.047  1.00 61.54           C  
ATOM   3168  C   ALA A 420      18.864   2.501  -7.161  1.00 62.03           C  
ATOM   3169  O   ALA A 420      18.394   1.443  -7.565  1.00 67.41           O  
ATOM   3170  CB  ALA A 420      21.144   3.503  -7.326  1.00 57.19           C  
ATOM   3171  N   VAL A 421      18.548   3.016  -5.973  1.00 56.72           N  
ATOM   3172  CA  VAL A 421      17.499   2.407  -5.127  1.00 65.22           C  
ATOM   3173  C   VAL A 421      16.271   1.914  -5.935  1.00 67.93           C  
ATOM   3174  O   VAL A 421      15.572   0.978  -5.538  1.00 64.28           O  
ATOM   3175  CB  VAL A 421      16.983   3.395  -4.038  1.00 63.58           C  
ATOM   3176  CG1 VAL A 421      15.655   2.908  -3.440  1.00 56.46           C  
ATOM   3177  CG2 VAL A 421      18.024   3.602  -2.959  1.00 61.86           C  
ATOM   3178  N   SER A 422      16.026   2.573  -7.064  1.00 69.01           N  
ATOM   3179  CA  SER A 422      14.899   2.305  -7.952  1.00 66.64           C  
ATOM   3180  C   SER A 422      14.988   0.894  -8.555  1.00 69.30           C  
ATOM   3181  O   SER A 422      13.967   0.231  -8.778  1.00 68.18           O  
ATOM   3182  CB  SER A 422      14.907   3.379  -9.054  1.00 63.48           C  
ATOM   3183  OG  SER A 422      13.729   3.407  -9.836  1.00 68.44           O  
ATOM   3184  N   PHE A 423      16.223   0.444  -8.794  1.00 71.75           N  
ATOM   3185  CA  PHE A 423      16.518  -0.848  -9.446  1.00 74.54           C  
ATOM   3186  C   PHE A 423      16.256  -2.086  -8.587  1.00 73.36           C  
ATOM   3187  O   PHE A 423      16.136  -3.196  -9.108  1.00 72.46           O  
ATOM   3188  CB  PHE A 423      17.961  -0.884  -9.973  1.00 69.17           C  
ATOM   3189  CG  PHE A 423      18.130  -0.180 -11.280  1.00 73.76           C  
ATOM   3190  CD1 PHE A 423      18.473   1.162 -11.320  1.00 71.49           C  
ATOM   3191  CD2 PHE A 423      17.911  -0.849 -12.472  1.00 76.34           C  
ATOM   3192  CE1 PHE A 423      18.610   1.823 -12.532  1.00 72.14           C  
ATOM   3193  CE2 PHE A 423      18.052  -0.195 -13.689  1.00 77.67           C  
ATOM   3194  CZ  PHE A 423      18.397   1.145 -13.716  1.00 76.05           C  
ATOM   3195  N   LEU A 424      16.165  -1.892  -7.278  1.00 71.02           N  
ATOM   3196  CA  LEU A 424      15.842  -2.987  -6.391  1.00 71.37           C  
ATOM   3197  C   LEU A 424      14.397  -3.446  -6.583  1.00 74.28           C  
ATOM   3198  O   LEU A 424      13.997  -4.464  -6.031  1.00 81.54           O  
ATOM   3199  CB  LEU A 424      16.107  -2.615  -4.923  1.00 73.21           C  
ATOM   3200  CG  LEU A 424      17.520  -2.110  -4.567  1.00 75.74           C  
ATOM   3201  CD1 LEU A 424      17.777  -2.237  -3.062  1.00 63.52           C  
ATOM   3202  CD2 LEU A 424      18.647  -2.787  -5.393  1.00 69.59           C  
ATOM   3203  N   THR A 425      13.608  -2.722  -7.371  1.00 74.25           N  
ATOM   3204  CA  THR A 425      12.207  -3.125  -7.564  1.00 77.63           C  
ATOM   3205  C   THR A 425      11.657  -2.983  -9.006  1.00 75.26           C  
ATOM   3206  O   THR A 425      10.699  -2.246  -9.229  1.00 78.82           O  
ATOM   3207  CB  THR A 425      11.274  -2.378  -6.559  1.00 75.53           C  
ATOM   3208  OG1 THR A 425      11.237  -0.982  -6.879  1.00 75.91           O  
ATOM   3209  CG2 THR A 425      11.783  -2.531  -5.136  1.00 69.46           C  
ATOM   3210  N   PRO A 426      12.251  -3.707  -9.974  1.00 72.43           N  
ATOM   3211  CA  PRO A 426      12.020  -3.648 -11.427  1.00 75.35           C  
ATOM   3212  C   PRO A 426      10.582  -3.564 -11.983  1.00 75.99           C  
ATOM   3213  O   PRO A 426      10.392  -2.860 -12.973  1.00 77.26           O  
ATOM   3214  CB  PRO A 426      12.714  -4.913 -11.922  1.00 73.20           C  
ATOM   3215  CG  PRO A 426      13.880  -5.004 -11.044  1.00 69.18           C  
ATOM   3216  CD  PRO A 426      13.387  -4.590  -9.671  1.00 72.42           C  
ATOM   3217  N   ASP A 427       9.595  -4.238 -11.410  1.00 74.49           N  
ATOM   3218  CA  ASP A 427       8.252  -4.107 -11.984  1.00 75.72           C  
ATOM   3219  C   ASP A 427       7.500  -2.853 -11.517  1.00 75.74           C  
ATOM   3220  O   ASP A 427       6.383  -2.597 -11.960  1.00 74.01           O  
ATOM   3221  CB  ASP A 427       7.421  -5.369 -11.749  1.00 81.13           C  
ATOM   3222  CG  ASP A 427       7.933  -6.566 -12.554  1.00 90.17           C  
ATOM   3223  OD1 ASP A 427       7.313  -7.667 -12.495  1.00 85.74           O  
ATOM   3224  OD2 ASP A 427       8.964  -6.393 -13.252  1.00 94.49           O  
ATOM   3225  N   LEU A 428       8.123  -2.078 -10.628  1.00 76.43           N  
ATOM   3226  CA  LEU A 428       7.555  -0.827 -10.125  1.00 70.76           C  
ATOM   3227  C   LEU A 428       8.550   0.342 -10.158  1.00 71.23           C  
ATOM   3228  O   LEU A 428       8.326   1.345  -9.490  1.00 75.18           O  
ATOM   3229  CB  LEU A 428       7.059  -1.012  -8.694  1.00 68.36           C  
ATOM   3230  CG  LEU A 428       5.989  -2.069  -8.417  1.00 70.79           C  
ATOM   3231  CD1 LEU A 428       5.920  -2.368  -6.925  1.00 68.15           C  
ATOM   3232  CD2 LEU A 428       4.625  -1.660  -8.941  1.00 68.69           C  
ATOM   3233  N   MET A 429       9.629   0.211 -10.935  1.00 69.91           N  
ATOM   3234  CA  MET A 429      10.715   1.203 -11.039  1.00 66.15           C  
ATOM   3235  C   MET A 429      10.327   2.692 -10.888  1.00 69.07           C  
ATOM   3236  O   MET A 429      10.847   3.390 -10.006  1.00 66.94           O  
ATOM   3237  CB  MET A 429      11.463   1.017 -12.356  1.00 66.16           C  
ATOM   3238  CG  MET A 429      12.919   1.394 -12.280  1.00 73.63           C  
ATOM   3239  SD  MET A 429      13.841   1.254 -13.837  1.00 88.11           S  
ATOM   3240  CE  MET A 429      13.929   2.978 -14.329  1.00 69.89           C  
ATOM   3241  N   PHE A 430       9.435   3.176 -11.754  1.00 68.40           N  
ATOM   3242  CA  PHE A 430       8.943   4.566 -11.705  1.00 64.16           C  
ATOM   3243  C   PHE A 430       8.444   5.020 -10.328  1.00 62.58           C  
ATOM   3244  O   PHE A 430       8.864   6.054  -9.825  1.00 59.06           O  
ATOM   3245  CB  PHE A 430       7.823   4.751 -12.726  1.00 63.36           C  
ATOM   3246  CG  PHE A 430       7.121   6.078 -12.633  1.00 64.55           C  
ATOM   3247  CD1 PHE A 430       7.735   7.241 -13.091  1.00 61.47           C  
ATOM   3248  CD2 PHE A 430       5.830   6.164 -12.124  1.00 66.27           C  
ATOM   3249  CE1 PHE A 430       7.086   8.469 -13.027  1.00 58.84           C  
ATOM   3250  CE2 PHE A 430       5.170   7.404 -12.063  1.00 66.19           C  
ATOM   3251  CZ  PHE A 430       5.804   8.552 -12.507  1.00 59.40           C  
ATOM   3252  N   VAL A 431       7.546   4.242  -9.732  1.00 61.67           N  
ATOM   3253  CA  VAL A 431       6.962   4.568  -8.439  1.00 60.29           C  
ATOM   3254  C   VAL A 431       7.904   4.444  -7.226  1.00 61.66           C  
ATOM   3255  O   VAL A 431       7.720   5.136  -6.229  1.00 62.66           O  
ATOM   3256  CB  VAL A 431       5.685   3.748  -8.194  1.00 65.99           C  
ATOM   3257  CG1 VAL A 431       5.507   3.474  -6.711  1.00 62.00           C  
ATOM   3258  CG2 VAL A 431       4.451   4.459  -8.804  1.00 63.40           C  
ATOM   3259  N   THR A 432       8.914   3.585  -7.287  1.00 60.16           N  
ATOM   3260  CA  THR A 432       9.916   3.595  -6.221  1.00 61.20           C  
ATOM   3261  C   THR A 432      10.886   4.795  -6.309  1.00 60.79           C  
ATOM   3262  O   THR A 432      11.244   5.401  -5.303  1.00 57.92           O  
ATOM   3263  CB  THR A 432      10.696   2.263  -6.152  1.00 67.45           C  
ATOM   3264  OG1 THR A 432      10.093   1.415  -5.174  1.00 67.62           O  
ATOM   3265  CG2 THR A 432      12.151   2.488  -5.740  1.00 68.07           C  
ATOM   3266  N   GLY A 433      11.310   5.142  -7.515  1.00 62.67           N  
ATOM   3267  CA  GLY A 433      12.215   6.265  -7.685  1.00 60.42           C  
ATOM   3268  C   GLY A 433      11.607   7.605  -7.318  1.00 56.92           C  
ATOM   3269  O   GLY A 433      12.310   8.501  -6.860  1.00 55.75           O  
ATOM   3270  N   LEU A 434      10.302   7.741  -7.546  1.00 55.33           N  
ATOM   3271  CA  LEU A 434       9.559   8.940  -7.174  1.00 54.46           C  
ATOM   3272  C   LEU A 434       9.515   9.035  -5.645  1.00 56.13           C  
ATOM   3273  O   LEU A 434       9.965  10.031  -5.073  1.00 55.70           O  
ATOM   3274  CB  LEU A 434       8.148   8.911  -7.794  1.00 54.22           C  
ATOM   3275  CG  LEU A 434       7.082  10.011  -7.678  1.00 50.74           C  
ATOM   3276  CD1 LEU A 434       6.018   9.839  -8.752  1.00 50.74           C  
ATOM   3277  CD2 LEU A 434       6.424  10.007  -6.311  1.00 51.38           C  
ATOM   3278  N   ILE A 435       9.002   7.991  -4.992  1.00 53.59           N  
ATOM   3279  CA  ILE A 435       8.942   7.929  -3.533  1.00 53.55           C  
ATOM   3280  C   ILE A 435      10.317   8.119  -2.859  1.00 56.59           C  
ATOM   3281  O   ILE A 435      10.426   8.731  -1.795  1.00 55.25           O  
ATOM   3282  CB  ILE A 435       8.358   6.585  -3.062  1.00 52.86           C  
ATOM   3283  CG1 ILE A 435       6.880   6.481  -3.417  1.00 53.63           C  
ATOM   3284  CG2 ILE A 435       8.551   6.432  -1.572  1.00 50.78           C  
ATOM   3285  CD1 ILE A 435       5.967   7.269  -2.510  1.00 52.54           C  
ATOM   3286  N   ALA A 436      11.364   7.573  -3.469  1.00 57.22           N  
ATOM   3287  CA  ALA A 436      12.716   7.732  -2.945  1.00 56.46           C  
ATOM   3288  C   ALA A 436      13.228   9.191  -3.094  1.00 57.72           C  
ATOM   3289  O   ALA A 436      13.730   9.801  -2.133  1.00 52.80           O  
ATOM   3290  CB  ALA A 436      13.644   6.762  -3.637  1.00 55.96           C  
ATOM   3291  N   ALA A 437      13.101   9.733  -4.305  1.00 55.64           N  
ATOM   3292  CA  ALA A 437      13.532  11.093  -4.586  1.00 52.44           C  
ATOM   3293  C   ALA A 437      12.776  12.064  -3.710  1.00 52.85           C  
ATOM   3294  O   ALA A 437      13.365  12.944  -3.090  1.00 52.89           O  
ATOM   3295  CB  ALA A 437      13.320  11.426  -6.029  1.00 52.16           C  
ATOM   3296  N   LEU A 438      11.465  11.905  -3.652  1.00 53.00           N  
ATOM   3297  CA  LEU A 438      10.657  12.753  -2.780  1.00 52.84           C  
ATOM   3298  C   LEU A 438      11.259  12.818  -1.368  1.00 53.61           C  
ATOM   3299  O   LEU A 438      11.620  13.896  -0.903  1.00 54.27           O  
ATOM   3300  CB  LEU A 438       9.212  12.264  -2.758  1.00 52.00           C  
ATOM   3301  CG  LEU A 438       8.094  13.172  -2.286  1.00 50.77           C  
ATOM   3302  CD1 LEU A 438       6.728  12.523  -2.563  1.00 47.89           C  
ATOM   3303  CD2 LEU A 438       8.297  13.377  -0.827  1.00 54.87           C  
ATOM   3304  N   LEU A 439      11.422  11.672  -0.709  1.00 53.72           N  
ATOM   3305  CA  LEU A 439      11.940  11.660   0.667  1.00 52.95           C  
ATOM   3306  C   LEU A 439      13.401  12.162   0.875  1.00 56.69           C  
ATOM   3307  O   LEU A 439      13.659  12.894   1.825  1.00 58.32           O  
ATOM   3308  CB  LEU A 439      11.698  10.301   1.345  1.00 50.01           C  
ATOM   3309  CG  LEU A 439      10.213   9.956   1.562  1.00 49.00           C  
ATOM   3310  CD1 LEU A 439       9.982   8.460   1.756  1.00 44.27           C  
ATOM   3311  CD2 LEU A 439       9.587  10.747   2.691  1.00 41.10           C  
ATOM   3312  N   LEU A 440      14.350  11.810   0.010  1.00 54.82           N  
ATOM   3313  CA  LEU A 440      15.718  12.296   0.204  1.00 52.40           C  
ATOM   3314  C   LEU A 440      15.897  13.804  -0.048  1.00 58.92           C  
ATOM   3315  O   LEU A 440      16.807  14.428   0.509  1.00 60.43           O  
ATOM   3316  CB  LEU A 440      16.701  11.530  -0.669  1.00 54.59           C  
ATOM   3317  CG  LEU A 440      16.544  10.014  -0.713  1.00 65.97           C  
ATOM   3318  CD1 LEU A 440      17.669   9.394  -1.579  1.00 64.76           C  
ATOM   3319  CD2 LEU A 440      16.501   9.382   0.711  1.00 65.38           C  
ATOM   3320  N   HIS A 441      15.060  14.398  -0.898  1.00 59.07           N  
ATOM   3321  CA  HIS A 441      15.216  15.824  -1.231  1.00 56.51           C  
ATOM   3322  C   HIS A 441      15.093  16.682   0.029  1.00 57.39           C  
ATOM   3323  O   HIS A 441      15.761  17.701   0.162  1.00 56.50           O  
ATOM   3324  CB  HIS A 441      14.184  16.268  -2.287  1.00 52.96           C  
ATOM   3325  CG  HIS A 441      14.543  17.539  -2.981  1.00 51.66           C  
ATOM   3326  ND1 HIS A 441      15.624  17.643  -3.831  1.00 52.86           N  
ATOM   3327  CD2 HIS A 441      13.974  18.770  -2.946  1.00 55.99           C  
ATOM   3328  CE1 HIS A 441      15.712  18.882  -4.282  1.00 53.43           C  
ATOM   3329  NE2 HIS A 441      14.724  19.590  -3.757  1.00 52.87           N  
ATOM   3330  N   ILE A 442      14.249  16.252   0.962  1.00 57.17           N  
ATOM   3331  CA  ILE A 442      13.999  17.029   2.171  1.00 59.50           C  
ATOM   3332  C   ILE A 442      15.253  17.333   3.022  1.00 59.08           C  
ATOM   3333  O   ILE A 442      15.600  18.499   3.202  1.00 62.09           O  
ATOM   3334  CB  ILE A 442      12.857  16.422   2.995  1.00 59.27           C  
ATOM   3335  CG1 ILE A 442      11.545  16.600   2.242  1.00 55.89           C  
ATOM   3336  CG2 ILE A 442      12.735  17.122   4.309  1.00 57.28           C  
ATOM   3337  CD1 ILE A 442      10.404  15.877   2.874  1.00 55.59           C  
ATOM   3338  N   PRO A 443      15.941  16.301   3.534  1.00 56.06           N  
ATOM   3339  CA  PRO A 443      17.226  16.522   4.216  1.00 54.15           C  
ATOM   3340  C   PRO A 443      18.278  17.118   3.291  1.00 58.72           C  
ATOM   3341  O   PRO A 443      18.994  18.019   3.705  1.00 61.82           O  
ATOM   3342  CB  PRO A 443      17.669  15.117   4.607  1.00 56.00           C  
ATOM   3343  CG  PRO A 443      16.433  14.300   4.606  1.00 60.96           C  
ATOM   3344  CD  PRO A 443      15.551  14.885   3.542  1.00 60.60           C  
ATOM   3345  N   ALA A 444      18.393  16.627   2.062  1.00 55.52           N  
ATOM   3346  CA  ALA A 444      19.349  17.221   1.139  1.00 54.83           C  
ATOM   3347  C   ALA A 444      19.132  18.731   1.007  1.00 60.06           C  
ATOM   3348  O   ALA A 444      20.096  19.489   0.909  1.00 61.98           O  
ATOM   3349  CB  ALA A 444      19.277  16.559  -0.218  1.00 53.34           C  
ATOM   3350  N   MET A 445      17.876  19.175   0.996  1.00 59.24           N  
ATOM   3351  CA  MET A 445      17.594  20.595   0.766  1.00 61.41           C  
ATOM   3352  C   MET A 445      17.774  21.449   2.012  1.00 63.64           C  
ATOM   3353  O   MET A 445      18.127  22.626   1.903  1.00 62.94           O  
ATOM   3354  CB  MET A 445      16.205  20.831   0.158  1.00 59.02           C  
ATOM   3355  CG  MET A 445      16.189  20.957  -1.370  1.00 56.58           C  
ATOM   3356  SD  MET A 445      17.224  22.280  -2.047  1.00 65.36           S  
ATOM   3357  CE  MET A 445      18.532  21.261  -2.693  1.00 56.57           C  
ATOM   3358  N   ARG A 446      17.541  20.875   3.191  1.00 63.43           N  
ATOM   3359  CA  ARG A 446      17.829  21.616   4.421  1.00 67.45           C  
ATOM   3360  C   ARG A 446      19.327  21.754   4.673  1.00 66.04           C  
ATOM   3361  O   ARG A 446      19.752  22.429   5.603  1.00 71.49           O  
ATOM   3362  CB  ARG A 446      17.113  21.027   5.638  1.00 69.34           C  
ATOM   3363  CG  ARG A 446      15.689  21.569   5.799  1.00 86.31           C  
ATOM   3364  CD  ARG A 446      15.555  23.017   5.226  1.00 87.77           C  
ATOM   3365  NE  ARG A 446      14.280  23.671   5.567  1.00100.01           N  
ATOM   3366  CZ  ARG A 446      14.162  24.778   6.313  1.00106.56           C  
ATOM   3367  NH1 ARG A 446      15.248  25.390   6.803  1.00 96.06           N  
ATOM   3368  NH2 ARG A 446      12.947  25.283   6.560  1.00103.55           N  
ATOM   3369  N   TRP A 447      20.125  21.126   3.824  1.00 63.77           N  
ATOM   3370  CA  TRP A 447      21.570  21.212   3.940  1.00 64.31           C  
ATOM   3371  C   TRP A 447      22.108  22.291   2.993  1.00 62.68           C  
ATOM   3372  O   TRP A 447      22.855  23.173   3.409  1.00 64.09           O  
ATOM   3373  CB  TRP A 447      22.201  19.839   3.665  1.00 63.80           C  
ATOM   3374  CG  TRP A 447      23.668  19.821   3.813  1.00 65.04           C  
ATOM   3375  CD1 TRP A 447      24.383  20.214   4.901  1.00 67.52           C  
ATOM   3376  CD2 TRP A 447      24.617  19.378   2.846  1.00 69.33           C  
ATOM   3377  NE1 TRP A 447      25.730  20.054   4.671  1.00 68.44           N  
ATOM   3378  CE2 TRP A 447      25.900  19.544   3.413  1.00 70.81           C  
ATOM   3379  CE3 TRP A 447      24.510  18.860   1.552  1.00 67.58           C  
ATOM   3380  CZ2 TRP A 447      27.068  19.217   2.731  1.00 73.83           C  
ATOM   3381  CZ3 TRP A 447      25.670  18.527   0.875  1.00 72.52           C  
ATOM   3382  CH2 TRP A 447      26.935  18.709   1.466  1.00 78.80           C  
ATOM   3383  N   VAL A 448      21.713  22.224   1.725  1.00 59.89           N  
ATOM   3384  CA  VAL A 448      22.048  23.258   0.753  1.00 57.12           C  
ATOM   3385  C   VAL A 448      21.586  24.646   1.229  1.00 58.46           C  
ATOM   3386  O   VAL A 448      22.147  25.678   0.828  1.00 52.28           O  
ATOM   3387  CB  VAL A 448      21.408  22.930  -0.599  1.00 54.17           C  
ATOM   3388  CG1 VAL A 448      21.489  24.098  -1.556  1.00 52.52           C  
ATOM   3389  CG2 VAL A 448      22.086  21.736  -1.188  1.00 56.69           C  
ATOM   3390  N   ALA A 449      20.569  24.655   2.096  1.00 59.88           N  
ATOM   3391  CA  ALA A 449      19.939  25.895   2.556  1.00 56.30           C  
ATOM   3392  C   ALA A 449      20.804  26.659   3.566  1.00 60.30           C  
ATOM   3393  O   ALA A 449      20.515  27.807   3.893  1.00 57.56           O  
ATOM   3394  CB  ALA A 449      18.554  25.612   3.127  1.00 52.05           C  
ATOM   3395  N   LYS A 450      21.859  26.011   4.055  1.00 60.39           N  
ATOM   3396  CA  LYS A 450      22.798  26.628   4.970  1.00 56.85           C  
ATOM   3397  C   LYS A 450      23.801  27.454   4.176  1.00 61.53           C  
ATOM   3398  O   LYS A 450      24.545  28.267   4.732  1.00 64.73           O  
ATOM   3399  CB  LYS A 450      23.558  25.553   5.729  1.00 61.72           C  
ATOM   3400  CG  LYS A 450      22.879  24.980   6.961  1.00 66.35           C  
ATOM   3401  CD  LYS A 450      23.934  24.200   7.757  1.00 71.83           C  
ATOM   3402  CE  LYS A 450      23.364  23.089   8.643  1.00 81.65           C  
ATOM   3403  NZ  LYS A 450      24.451  22.131   9.081  1.00 78.08           N  
ATOM   3404  N   THR A 451      23.833  27.229   2.870  1.00 59.66           N  
ATOM   3405  CA  THR A 451      24.765  27.915   1.992  1.00 52.70           C  
ATOM   3406  C   THR A 451      24.055  28.885   1.061  1.00 56.34           C  
ATOM   3407  O   THR A 451      24.590  29.947   0.762  1.00 59.20           O  
ATOM   3408  CB  THR A 451      25.492  26.917   1.132  1.00 53.33           C  
ATOM   3409  OG1 THR A 451      26.295  26.075   1.972  1.00 57.40           O  
ATOM   3410  CG2 THR A 451      26.339  27.621   0.072  1.00 50.05           C  
ATOM   3411  N   PHE A 452      22.858  28.515   0.596  1.00 58.18           N  
ATOM   3412  CA  PHE A 452      22.086  29.321  -0.354  1.00 53.03           C  
ATOM   3413  C   PHE A 452      20.709  29.555   0.214  1.00 52.64           C  
ATOM   3414  O   PHE A 452      20.208  28.711   0.935  1.00 55.74           O  
ATOM   3415  CB  PHE A 452      21.915  28.559  -1.648  1.00 50.35           C  
ATOM   3416  CG  PHE A 452      23.182  28.299  -2.373  1.00 48.60           C  
ATOM   3417  CD1 PHE A 452      23.693  27.013  -2.455  1.00 52.21           C  
ATOM   3418  CD2 PHE A 452      23.855  29.328  -2.989  1.00 46.05           C  
ATOM   3419  CE1 PHE A 452      24.869  26.751  -3.151  1.00 51.65           C  
ATOM   3420  CE2 PHE A 452      25.027  29.094  -3.682  1.00 47.98           C  
ATOM   3421  CZ  PHE A 452      25.533  27.801  -3.772  1.00 53.45           C  
ATOM   3422  N   PRO A 453      20.066  30.680  -0.132  1.00 54.06           N  
ATOM   3423  CA  PRO A 453      18.794  31.005   0.518  1.00 54.92           C  
ATOM   3424  C   PRO A 453      17.630  30.344  -0.226  1.00 59.62           C  
ATOM   3425  O   PRO A 453      17.725  30.175  -1.448  1.00 60.60           O  
ATOM   3426  CB  PRO A 453      18.714  32.528   0.372  1.00 51.23           C  
ATOM   3427  CG  PRO A 453      19.860  32.933  -0.564  1.00 48.24           C  
ATOM   3428  CD  PRO A 453      20.390  31.665  -1.170  1.00 55.05           C  
ATOM   3429  N   LEU A 454      16.561  29.985   0.488  1.00 57.86           N  
ATOM   3430  CA  LEU A 454      15.413  29.302  -0.108  1.00 51.09           C  
ATOM   3431  C   LEU A 454      14.303  30.262  -0.507  1.00 57.28           C  
ATOM   3432  O   LEU A 454      13.370  29.864  -1.223  1.00 59.63           O  
ATOM   3433  CB  LEU A 454      14.806  28.288   0.860  1.00 50.96           C  
ATOM   3434  CG  LEU A 454      15.610  27.074   1.311  1.00 51.64           C  
ATOM   3435  CD1 LEU A 454      14.736  26.169   2.170  1.00 50.73           C  
ATOM   3436  CD2 LEU A 454      16.213  26.334   0.121  1.00 50.15           C  
ATOM   3437  N   PHE A 455      14.359  31.508  -0.030  1.00 57.01           N  
ATOM   3438  CA  PHE A 455      13.316  32.484  -0.393  1.00 57.61           C  
ATOM   3439  C   PHE A 455      13.948  33.788  -0.825  1.00 55.76           C  
ATOM   3440  O   PHE A 455      15.150  33.959  -0.668  1.00 57.55           O  
ATOM   3441  CB  PHE A 455      12.300  32.676   0.737  1.00 56.27           C  
ATOM   3442  CG  PHE A 455      11.697  31.386   1.220  1.00 57.54           C  
ATOM   3443  CD1 PHE A 455      12.273  30.687   2.269  1.00 56.60           C  
ATOM   3444  CD2 PHE A 455      10.582  30.848   0.602  1.00 60.60           C  
ATOM   3445  CE1 PHE A 455      11.746  29.490   2.706  1.00 55.76           C  
ATOM   3446  CE2 PHE A 455      10.041  29.643   1.040  1.00 61.17           C  
ATOM   3447  CZ  PHE A 455      10.622  28.965   2.098  1.00 58.65           C  
ATOM   3448  N   SER A 456      13.170  34.689  -1.414  1.00 54.21           N  
ATOM   3449  CA  SER A 456      13.763  35.944  -1.877  1.00 57.92           C  
ATOM   3450  C   SER A 456      12.842  37.155  -1.753  1.00 61.97           C  
ATOM   3451  O   SER A 456      11.612  37.037  -1.779  1.00 62.37           O  
ATOM   3452  CB  SER A 456      14.328  35.813  -3.303  1.00 57.38           C  
ATOM   3453  OG  SER A 456      13.523  36.450  -4.277  1.00 56.76           O  
ATOM   3454  N   GLU A 457      13.450  38.324  -1.601  1.00 63.55           N  
ATOM   3455  CA  GLU A 457      12.674  39.543  -1.467  1.00 69.79           C  
ATOM   3456  C   GLU A 457      11.890  39.863  -2.745  1.00 66.92           C  
ATOM   3457  O   GLU A 457      10.776  40.401  -2.681  1.00 66.27           O  
ATOM   3458  CB  GLU A 457      13.582  40.713  -1.102  1.00 76.48           C  
ATOM   3459  CG  GLU A 457      14.378  40.489   0.161  1.00 89.13           C  
ATOM   3460  CD  GLU A 457      14.784  41.795   0.837  1.00106.93           C  
ATOM   3461  OE1 GLU A 457      15.418  42.657   0.174  1.00105.71           O  
ATOM   3462  OE2 GLU A 457      14.468  41.952   2.040  1.00111.44           O  
ATOM   3463  N   ALA A 458      12.467  39.530  -3.899  1.00 60.85           N  
ATOM   3464  CA  ALA A 458      11.879  39.925  -5.169  1.00 58.35           C  
ATOM   3465  C   ALA A 458      10.571  39.186  -5.389  1.00 59.36           C  
ATOM   3466  O   ALA A 458       9.841  39.438  -6.354  1.00 59.66           O  
ATOM   3467  CB  ALA A 458      12.854  39.674  -6.314  1.00 56.42           C  
ATOM   3468  N   GLU A 459      10.264  38.278  -4.474  1.00 56.79           N  
ATOM   3469  CA  GLU A 459       9.052  37.498  -4.602  1.00 57.53           C  
ATOM   3470  C   GLU A 459       7.801  38.335  -4.409  1.00 59.47           C  
ATOM   3471  O   GLU A 459       6.678  37.838  -4.515  1.00 59.75           O  
ATOM   3472  CB  GLU A 459       9.050  36.372  -3.600  1.00 58.03           C  
ATOM   3473  CG  GLU A 459       8.608  36.773  -2.249  1.00 62.40           C  
ATOM   3474  CD  GLU A 459       7.917  35.623  -1.571  1.00 74.11           C  
ATOM   3475  OE1 GLU A 459       6.841  35.203  -2.085  1.00 68.45           O  
ATOM   3476  OE2 GLU A 459       8.467  35.130  -0.548  1.00 77.79           O  
ATOM   3477  N   SER A 460       7.991  39.610  -4.118  1.00 60.06           N  
ATOM   3478  CA  SER A 460       6.859  40.494  -3.963  1.00 58.64           C  
ATOM   3479  C   SER A 460       6.408  41.020  -5.324  1.00 57.23           C  
ATOM   3480  O   SER A 460       5.296  41.525  -5.453  1.00 59.85           O  
ATOM   3481  CB  SER A 460       7.193  41.626  -3.003  1.00 59.30           C  
ATOM   3482  OG  SER A 460       8.468  42.156  -3.312  1.00 65.57           O  
ATOM   3483  N   ARG A 461       7.244  40.873  -6.347  1.00 55.28           N  
ATOM   3484  CA  ARG A 461       6.814  41.241  -7.705  1.00 60.33           C  
ATOM   3485  C   ARG A 461       5.974  40.149  -8.438  1.00 61.75           C  
ATOM   3486  O   ARG A 461       5.610  40.326  -9.615  1.00 59.82           O  
ATOM   3487  CB  ARG A 461       8.008  41.681  -8.576  1.00 58.74           C  
ATOM   3488  CG  ARG A 461       9.029  42.575  -7.858  1.00 60.66           C  
ATOM   3489  CD  ARG A 461       9.920  43.385  -8.822  1.00 60.13           C  
ATOM   3490  NE  ARG A 461      10.227  42.693 -10.077  1.00 65.82           N  
ATOM   3491  CZ  ARG A 461       9.617  42.934 -11.250  1.00 72.75           C  
ATOM   3492  NH1 ARG A 461       8.648  43.866 -11.341  1.00 65.82           N  
ATOM   3493  NH2 ARG A 461       9.972  42.239 -12.344  1.00 65.59           N  
ATOM   3494  N   ASN A 462       5.665  39.038  -7.754  1.00 56.82           N  
ATOM   3495  CA  ASN A 462       4.995  37.901  -8.406  1.00 54.34           C  
ATOM   3496  C   ASN A 462       3.707  38.300  -9.129  1.00 55.75           C  
ATOM   3497  O   ASN A 462       3.417  37.837 -10.236  1.00 53.98           O  
ATOM   3498  CB  ASN A 462       4.676  36.781  -7.401  1.00 52.44           C  
ATOM   3499  CG  ASN A 462       5.837  35.831  -7.171  1.00 50.87           C  
ATOM   3500  OD1 ASN A 462       6.801  35.794  -7.939  1.00 51.99           O  
ATOM   3501  ND2 ASN A 462       5.746  35.049  -6.104  1.00 47.92           N  
ATOM   3502  N   GLU A 463       2.923  39.153  -8.485  1.00 56.14           N  
ATOM   3503  CA  GLU A 463       1.610  39.467  -8.996  1.00 54.29           C  
ATOM   3504  C   GLU A 463       1.725  40.456 -10.146  1.00 57.78           C  
ATOM   3505  O   GLU A 463       0.815  40.588 -10.968  1.00 56.39           O  
ATOM   3506  CB  GLU A 463       0.733  39.984  -7.869  1.00 54.40           C  
ATOM   3507  CG  GLU A 463       0.385  38.918  -6.843  1.00 50.58           C  
ATOM   3508  CD  GLU A 463      -0.678  37.955  -7.349  1.00 59.04           C  
ATOM   3509  OE1 GLU A 463      -1.428  38.326  -8.279  1.00 57.98           O  
ATOM   3510  OE2 GLU A 463      -0.774  36.823  -6.817  1.00 61.91           O  
ATOM   3511  N   ASP A 464       2.871  41.125 -10.214  1.00 58.92           N  
ATOM   3512  CA  ASP A 464       3.202  41.970 -11.354  1.00 57.75           C  
ATOM   3513  C   ASP A 464       3.204  41.171 -12.650  1.00 53.20           C  
ATOM   3514  O   ASP A 464       2.741  41.663 -13.668  1.00 54.10           O  
ATOM   3515  CB  ASP A 464       4.583  42.597 -11.179  1.00 62.29           C  
ATOM   3516  CG  ASP A 464       4.587  43.802 -10.247  1.00 65.02           C  
ATOM   3517  OD1 ASP A 464       3.518  44.206  -9.729  1.00 64.58           O  
ATOM   3518  OD2 ASP A 464       5.697  44.343 -10.039  1.00 65.22           O  
ATOM   3519  N   TYR A 465       3.747  39.953 -12.617  1.00 52.74           N  
ATOM   3520  CA  TYR A 465       3.785  39.076 -13.800  1.00 51.11           C  
ATOM   3521  C   TYR A 465       2.420  38.607 -14.316  1.00 53.13           C  
ATOM   3522  O   TYR A 465       2.263  38.321 -15.508  1.00 50.41           O  
ATOM   3523  CB  TYR A 465       4.638  37.844 -13.520  1.00 48.85           C  
ATOM   3524  CG  TYR A 465       6.095  38.140 -13.446  1.00 46.89           C  
ATOM   3525  CD1 TYR A 465       6.662  38.577 -12.274  1.00 48.59           C  
ATOM   3526  CD2 TYR A 465       6.905  38.003 -14.563  1.00 45.50           C  
ATOM   3527  CE1 TYR A 465       8.008  38.862 -12.212  1.00 54.25           C  
ATOM   3528  CE2 TYR A 465       8.251  38.284 -14.516  1.00 48.09           C  
ATOM   3529  CZ  TYR A 465       8.804  38.709 -13.335  1.00 52.75           C  
ATOM   3530  OH  TYR A 465      10.145  39.002 -13.253  1.00 54.33           O  
ATOM   3531  N   LEU A 466       1.443  38.524 -13.417  1.00 54.39           N  
ATOM   3532  CA  LEU A 466       0.129  37.985 -13.751  1.00 53.50           C  
ATOM   3533  C   LEU A 466      -1.012  38.998 -13.870  1.00 56.91           C  
ATOM   3534  O   LEU A 466      -1.824  38.902 -14.803  1.00 60.87           O  
ATOM   3535  CB  LEU A 466      -0.262  36.933 -12.727  1.00 50.07           C  
ATOM   3536  CG  LEU A 466       0.824  35.901 -12.698  1.00 49.15           C  
ATOM   3537  CD1 LEU A 466       0.538  34.898 -11.592  1.00 50.19           C  
ATOM   3538  CD2 LEU A 466       0.849  35.283 -14.088  1.00 47.74           C  
ATOM   3539  N   ARG A 467      -1.118  39.933 -12.925  1.00 55.44           N  
ATOM   3540  CA  ARG A 467      -2.312  40.770 -12.882  1.00 56.83           C  
ATOM   3541  C   ARG A 467      -2.342  41.643 -14.125  1.00 59.48           C  
ATOM   3542  O   ARG A 467      -1.328  41.782 -14.801  1.00 58.24           O  
ATOM   3543  CB  ARG A 467      -2.353  41.616 -11.622  1.00 57.58           C  
ATOM   3544  CG  ARG A 467      -1.671  42.955 -11.823  1.00 73.67           C  
ATOM   3545  CD  ARG A 467      -1.531  43.740 -10.525  1.00 77.08           C  
ATOM   3546  NE  ARG A 467      -0.586  44.843 -10.672  1.00 73.99           N  
ATOM   3547  CZ  ARG A 467       0.315  45.170  -9.746  1.00 84.42           C  
ATOM   3548  NH1 ARG A 467       0.415  44.461  -8.605  1.00 79.13           N  
ATOM   3549  NH2 ARG A 467       1.133  46.198  -9.969  1.00 86.70           N  
ATOM   3550  N   PRO A 468      -3.520  42.196 -14.455  1.00 66.46           N  
ATOM   3551  CA  PRO A 468      -3.725  43.097 -15.603  1.00 72.64           C  
ATOM   3552  C   PRO A 468      -2.910  44.408 -15.583  1.00 75.49           C  
ATOM   3553  O   PRO A 468      -2.718  45.054 -14.535  1.00 68.68           O  
ATOM   3554  CB  PRO A 468      -5.237  43.380 -15.562  1.00 68.68           C  
ATOM   3555  CG  PRO A 468      -5.697  42.882 -14.195  1.00 66.42           C  
ATOM   3556  CD  PRO A 468      -4.807  41.730 -13.916  1.00 66.55           C  
ATOM   3557  N   ILE A 469      -2.430  44.772 -16.773  1.00 78.35           N  
ATOM   3558  CA  ILE A 469      -1.539  45.917 -16.967  1.00 88.12           C  
ATOM   3559  C   ILE A 469      -2.302  47.117 -17.558  1.00 98.02           C  
ATOM   3560  O   ILE A 469      -3.152  46.949 -18.448  1.00 96.28           O  
ATOM   3561  CB  ILE A 469      -0.323  45.540 -17.880  1.00 83.34           C  
ATOM   3562  CG1 ILE A 469       0.839  44.995 -17.041  1.00 74.01           C  
ATOM   3563  CG2 ILE A 469       0.143  46.740 -18.712  1.00 81.61           C  
ATOM   3564  CD1 ILE A 469       2.133  44.854 -17.824  1.00 69.88           C  
ATOM   3565  N   GLY A 470      -2.008  48.317 -17.052  1.00 96.71           N  
ATOM   3566  CA  GLY A 470      -2.679  49.521 -17.520  1.00106.13           C  
ATOM   3567  C   GLY A 470      -2.353  50.794 -16.749  1.00119.00           C  
ATOM   3568  O   GLY A 470      -1.230  50.984 -16.266  1.00120.69           O  
ATOM   3569  N   PRO A 471      -3.208  51.679 -16.596  1.00117.75           N  
