# Supplementary material for: Alignment of Helical Membrane Protein Sequences Using AlignMe
Source: PLoS One. 2013 Mar 4;8(3):e57731. doi: 10.1371/journal.pone.0057731 (PMC3587630; doi:10.1371/journal.pone.0057731)
Supplement: File S2 — Dataset of HOMEP2 homologous membrane proteins. (GZ) [file pone.0057731.s002.gz › HOMEP2010_pdbs/sodium-coupled_transporters/3GIA_A.pdb]

ATOM      1  N   LEU A   3      60.286  26.780   4.157  1.00 37.46           N  
ATOM      2  CA  LEU A   3      59.293  26.083   3.277  1.00 37.13           C  
ATOM      3  C   LEU A   3      58.034  25.792   4.075  1.00 37.03           C  
ATOM      4  O   LEU A   3      58.102  25.273   5.193  1.00 37.02           O  
ATOM      5  CB  LEU A   3      59.885  24.795   2.695  1.00 37.29           C  
ATOM      6  CG  LEU A   3      59.007  23.847   1.867  1.00 37.28           C  
ATOM      7  CD1 LEU A   3      58.629  24.448   0.528  1.00 36.65           C  
ATOM      8  CD2 LEU A   3      59.731  22.544   1.664  1.00 36.71           C  
ATOM      9  N   LYS A   4      56.886  26.148   3.510  1.00 36.72           N  
ATOM     10  CA  LYS A   4      55.621  25.962   4.211  1.00 37.00           C  
ATOM     11  C   LYS A   4      54.474  25.719   3.246  1.00 36.07           C  
ATOM     12  O   LYS A   4      54.505  26.172   2.101  1.00 35.97           O  
ATOM     13  CB  LYS A   4      55.312  27.154   5.135  1.00 37.10           C  
ATOM     14  CG  LYS A   4      55.213  28.514   4.433  1.00 38.01           C  
ATOM     15  CD  LYS A   4      54.876  29.654   5.419  1.00 39.17           C  
ATOM     16  CE  LYS A   4      56.118  30.199   6.141  1.00 42.12           C  
ATOM     17  NZ  LYS A   4      57.112  30.815   5.192  1.00 43.58           N  
ATOM     18  N   ASN A   5      53.474  24.985   3.729  1.00 35.39           N  
ATOM     19  CA  ASN A   5      52.218  24.780   3.023  1.00 34.72           C  
ATOM     20  C   ASN A   5      51.379  26.060   2.970  1.00 35.08           C  
ATOM     21  O   ASN A   5      51.458  26.903   3.872  1.00 34.64           O  
ATOM     22  CB  ASN A   5      51.406  23.677   3.716  1.00 34.37           C  
ATOM     23  CG  ASN A   5      51.813  22.276   3.276  1.00 32.55           C  
ATOM     24  OD1 ASN A   5      52.119  22.045   2.111  1.00 31.10           O  
ATOM     25  ND2 ASN A   5      51.793  21.337   4.209  1.00 29.92           N  
ATOM     26  N   LYS A   6      50.587  26.195   1.908  1.00 35.30           N  
ATOM     27  CA  LYS A   6      49.540  27.204   1.842  1.00 35.78           C  
ATOM     28  C   LYS A   6      48.444  26.828   2.839  1.00 35.54           C  
ATOM     29  O   LYS A   6      47.779  25.787   2.699  1.00 35.79           O  
ATOM     30  CB  LYS A   6      48.964  27.308   0.425  1.00 36.07           C  
ATOM     31  CG  LYS A   6      49.967  27.796  -0.619  1.00 38.04           C  
ATOM     32  CD  LYS A   6      49.262  28.282  -1.881  1.00 41.49           C  
ATOM     33  CE  LYS A   6      49.020  27.137  -2.850  1.00 42.65           C  
ATOM     34  NZ  LYS A   6      48.214  27.547  -4.040  1.00 43.70           N  
ATOM     35  N   LYS A   7      48.268  27.671   3.848  1.00 34.90           N  
ATOM     36  CA  LYS A   7      47.358  27.363   4.938  1.00 34.73           C  
ATOM     37  C   LYS A   7      46.007  28.068   4.810  1.00 34.30           C  
ATOM     38  O   LYS A   7      45.914  29.161   4.245  1.00 34.21           O  
ATOM     39  CB  LYS A   7      48.025  27.661   6.279  1.00 34.89           C  
ATOM     40  CG  LYS A   7      49.200  26.744   6.566  1.00 35.85           C  
ATOM     41  CD  LYS A   7      49.577  26.750   8.027  1.00 37.53           C  
ATOM     42  CE  LYS A   7      50.627  25.687   8.306  1.00 39.26           C  
ATOM     43  NZ  LYS A   7      50.898  25.577   9.769  1.00 41.12           N  
ATOM     44  N   LEU A   8      44.963  27.409   5.311  1.00 33.65           N  
ATOM     45  CA  LEU A   8      43.617  27.968   5.349  1.00 33.16           C  
ATOM     46  C   LEU A   8      43.349  28.569   6.718  1.00 32.88           C  
ATOM     47  O   LEU A   8      43.704  27.979   7.746  1.00 32.72           O  
ATOM     48  CB  LEU A   8      42.557  26.892   5.096  1.00 33.03           C  
ATOM     49  CG  LEU A   8      42.578  25.964   3.881  1.00 33.90           C  
ATOM     50  CD1 LEU A   8      41.548  24.847   4.074  1.00 33.95           C  
ATOM     51  CD2 LEU A   8      42.317  26.710   2.589  1.00 34.15           C  
ATOM     52  N   SER A   9      42.699  29.728   6.734  1.00 32.60           N  
ATOM     53  CA  SER A   9      42.208  30.305   7.987  1.00 32.67           C  
ATOM     54  C   SER A   9      40.983  29.523   8.464  1.00 32.38           C  
ATOM     55  O   SER A   9      40.487  28.640   7.755  1.00 32.14           O  
ATOM     56  CB  SER A   9      41.838  31.772   7.786  1.00 32.53           C  
ATOM     57  OG  SER A   9      40.817  31.885   6.814  1.00 33.07           O  
ATOM     58  N   LEU A  10      40.498  29.857   9.658  1.00 32.42           N  
ATOM     59  CA  LEU A  10      39.285  29.246  10.206  1.00 32.30           C  
ATOM     60  C   LEU A  10      38.101  29.350   9.250  1.00 32.31           C  
ATOM     61  O   LEU A  10      37.407  28.365   9.010  1.00 32.31           O  
ATOM     62  CB  LEU A  10      38.917  29.875  11.553  1.00 32.07           C  
ATOM     63  CG  LEU A  10      37.556  29.499  12.161  1.00 32.56           C  
ATOM     64  CD1 LEU A  10      37.461  27.990  12.477  1.00 31.36           C  
ATOM     65  CD2 LEU A  10      37.260  30.348  13.412  1.00 32.26           C  
ATOM     66  N   TRP A  11      37.883  30.539   8.703  1.00 32.62           N  
ATOM     67  CA  TRP A  11      36.687  30.814   7.906  1.00 33.00           C  
ATOM     68  C   TRP A  11      36.727  30.159   6.539  1.00 32.50           C  
ATOM     69  O   TRP A  11      35.698  29.703   6.035  1.00 32.26           O  
ATOM     70  CB  TRP A  11      36.404  32.319   7.844  1.00 33.65           C  
ATOM     71  CG  TRP A  11      35.970  32.786   9.197  1.00 35.04           C  
ATOM     72  CD1 TRP A  11      36.678  33.562  10.058  1.00 35.73           C  
ATOM     73  CD2 TRP A  11      34.754  32.430   9.878  1.00 35.38           C  
ATOM     74  NE1 TRP A  11      35.975  33.733  11.224  1.00 36.67           N  
ATOM     75  CE2 TRP A  11      34.788  33.054  11.138  1.00 35.96           C  
ATOM     76  CE3 TRP A  11      33.634  31.657   9.533  1.00 36.47           C  
ATOM     77  CZ2 TRP A  11      33.743  32.939  12.064  1.00 35.83           C  
ATOM     78  CZ3 TRP A  11      32.594  31.533  10.455  1.00 35.99           C  
ATOM     79  CH2 TRP A  11      32.658  32.173  11.707  1.00 35.82           C  
ATOM     80  N   GLU A  12      37.924  30.097   5.967  1.00 32.05           N  
ATOM     81  CA  GLU A  12      38.168  29.316   4.763  1.00 31.79           C  
ATOM     82  C   GLU A  12      37.884  27.831   4.975  1.00 30.84           C  
ATOM     83  O   GLU A  12      37.300  27.189   4.112  1.00 30.53           O  
ATOM     84  CB  GLU A  12      39.599  29.519   4.282  1.00 32.10           C  
ATOM     85  CG  GLU A  12      39.840  30.894   3.692  1.00 34.24           C  
ATOM     86  CD  GLU A  12      41.300  31.142   3.381  1.00 36.71           C  
ATOM     87  OE1 GLU A  12      42.163  30.844   4.239  1.00 38.01           O  
ATOM     88  OE2 GLU A  12      41.582  31.642   2.275  1.00 39.05           O  
ATOM     89  N   ALA A  13      38.278  27.298   6.129  1.00 30.18           N  
ATOM     90  CA  ALA A  13      38.009  25.893   6.460  1.00 29.79           C  
ATOM     91  C   ALA A  13      36.504  25.648   6.662  1.00 29.66           C  
ATOM     92  O   ALA A  13      35.953  24.641   6.186  1.00 29.12           O  
ATOM     93  CB  ALA A  13      38.806  25.467   7.694  1.00 29.54           C  
ATOM     94  N   VAL A  14      35.853  26.585   7.358  1.00 29.39           N  
ATOM     95  CA  VAL A  14      34.399  26.567   7.548  1.00 28.99           C  
ATOM     96  C   VAL A  14      33.697  26.565   6.190  1.00 29.10           C  
ATOM     97  O   VAL A  14      32.860  25.709   5.920  1.00 29.37           O  
ATOM     98  CB  VAL A  14      33.905  27.764   8.426  1.00 29.11           C  
ATOM     99  CG1 VAL A  14      32.372  27.929   8.333  1.00 28.66           C  
ATOM    100  CG2 VAL A  14      34.351  27.606   9.885  1.00 27.50           C  
ATOM    101  N   SER A  15      34.074  27.512   5.336  1.00 29.18           N  
ATOM    102  CA  SER A  15      33.494  27.678   4.013  1.00 28.84           C  
ATOM    103  C   SER A  15      33.597  26.410   3.174  1.00 29.14           C  
ATOM    104  O   SER A  15      32.637  26.023   2.490  1.00 29.40           O  
ATOM    105  CB  SER A  15      34.203  28.823   3.302  1.00 28.77           C  
ATOM    106  OG  SER A  15      33.911  28.829   1.922  1.00 28.71           O  
ATOM    107  N   MET A  16      34.775  25.787   3.225  1.00 28.96           N  
ATOM    108  CA  MET A  16      35.074  24.536   2.531  1.00 28.75           C  
ATOM    109  C   MET A  16      34.114  23.409   2.931  1.00 28.07           C  
ATOM    110  O   MET A  16      33.580  22.703   2.073  1.00 28.25           O  
ATOM    111  CB  MET A  16      36.522  24.133   2.843  1.00 28.88           C  
ATOM    112  CG  MET A  16      36.953  22.775   2.315  1.00 28.97           C  
ATOM    113  SD  MET A  16      38.693  22.505   2.703  1.00 30.01           S  
ATOM    114  CE  MET A  16      38.625  22.208   4.474  1.00 29.18           C  
ATOM    115  N   ALA A  17      33.900  23.245   4.234  1.00 27.15           N  
ATOM    116  CA  ALA A  17      33.015  22.203   4.731  1.00 26.70           C  
ATOM    117  C   ALA A  17      31.553  22.541   4.428  1.00 26.63           C  
ATOM    118  O   ALA A  17      30.775  21.670   4.024  1.00 26.16           O  
ATOM    119  CB  ALA A  17      33.229  21.986   6.210  1.00 26.10           C  
ATOM    120  N   VAL A  18      31.196  23.813   4.601  1.00 26.72           N  
ATOM    121  CA  VAL A  18      29.841  24.276   4.332  1.00 26.84           C  
ATOM    122  C   VAL A  18      29.516  24.063   2.859  1.00 27.20           C  
ATOM    123  O   VAL A  18      28.436  23.565   2.530  1.00 27.31           O  
ATOM    124  CB  VAL A  18      29.647  25.755   4.733  1.00 27.16           C  
ATOM    125  CG1 VAL A  18      28.335  26.305   4.182  1.00 27.03           C  
ATOM    126  CG2 VAL A  18      29.693  25.911   6.262  1.00 26.03           C  
ATOM    127  N   GLY A  19      30.463  24.408   1.983  1.00 26.86           N  
ATOM    128  CA  GLY A  19      30.273  24.252   0.546  1.00 27.05           C  
ATOM    129  C   GLY A  19      29.987  22.818   0.138  1.00 27.39           C  
ATOM    130  O   GLY A  19      29.056  22.553  -0.610  1.00 27.51           O  
ATOM    131  N   VAL A  20      30.800  21.890   0.637  1.00 27.79           N  
ATOM    132  CA  VAL A  20      30.638  20.472   0.339  1.00 27.87           C  
ATOM    133  C   VAL A  20      29.295  19.951   0.880  1.00 27.89           C  
ATOM    134  O   VAL A  20      28.573  19.223   0.191  1.00 27.05           O  
ATOM    135  CB  VAL A  20      31.832  19.648   0.901  1.00 28.02           C  
ATOM    136  CG1 VAL A  20      31.527  18.174   0.905  1.00 27.96           C  
ATOM    137  CG2 VAL A  20      33.105  19.922   0.096  1.00 27.73           C  
ATOM    138  N   MET A  21      28.964  20.348   2.105  1.00 28.18           N  
ATOM    139  CA  MET A  21      27.752  19.868   2.772  1.00 28.89           C  
ATOM    140  C   MET A  21      26.480  20.333   2.056  1.00 28.92           C  
ATOM    141  O   MET A  21      25.584  19.528   1.800  1.00 28.96           O  
ATOM    142  CB  MET A  21      27.759  20.263   4.254  1.00 28.66           C  
ATOM    143  CG  MET A  21      28.799  19.506   5.066  1.00 28.29           C  
ATOM    144  SD  MET A  21      28.752  19.816   6.848  1.00 30.00           S  
ATOM    145  CE  MET A  21      29.419  21.459   6.956  1.00 27.94           C  
ATOM    146  N   ILE A  22      26.426  21.618   1.705  1.00 29.25           N  
ATOM    147  CA  ILE A  22      25.315  22.176   0.934  1.00 29.57           C  
ATOM    148  C   ILE A  22      25.178  21.553  -0.465  1.00 30.17           C  
ATOM    149  O   ILE A  22      24.070  21.237  -0.887  1.00 30.13           O  
ATOM    150  CB  ILE A  22      25.401  23.711   0.842  1.00 29.57           C  
ATOM    151  CG1 ILE A  22      25.128  24.334   2.214  1.00 29.25           C  
ATOM    152  CG2 ILE A  22      24.412  24.252  -0.197  1.00 29.32           C  
ATOM    153  CD1 ILE A  22      25.233  25.838   2.237  1.00 29.75           C  
ATOM    154  N   GLY A  23      26.291  21.388  -1.180  1.00 30.83           N  
ATOM    155  CA  GLY A  23      26.283  20.712  -2.487  1.00 31.36           C  
ATOM    156  C   GLY A  23      25.616  19.341  -2.451  1.00 32.19           C  
ATOM    157  O   GLY A  23      24.863  18.981  -3.366  1.00 32.36           O  
ATOM    158  N   ALA A  24      25.889  18.581  -1.391  1.00 32.48           N  
ATOM    159  CA  ALA A  24      25.296  17.259  -1.195  1.00 33.32           C  
ATOM    160  C   ALA A  24      23.832  17.317  -0.745  1.00 33.68           C  
ATOM    161  O   ALA A  24      22.980  16.656  -1.330  1.00 34.05           O  
ATOM    162  CB  ALA A  24      26.133  16.425  -0.202  1.00 33.07           C  
ATOM    163  N   SER A  25      23.543  18.111   0.282  1.00 34.18           N  
ATOM    164  CA  SER A  25      22.223  18.083   0.921  1.00 34.89           C  
ATOM    165  C   SER A  25      21.159  18.901   0.220  1.00 34.82           C  
ATOM    166  O   SER A  25      20.036  18.436   0.033  1.00 35.08           O  
ATOM    167  CB  SER A  25      22.318  18.536   2.368  1.00 34.88           C  
ATOM    168  OG  SER A  25      23.348  17.824   3.011  1.00 37.05           O  
ATOM    169  N   ILE A  26      21.499  20.128  -0.140  1.00 34.62           N  
ATOM    170  CA  ILE A  26      20.531  21.017  -0.741  1.00 34.67           C  
ATOM    171  C   ILE A  26      20.313  20.659  -2.203  1.00 35.04           C  
ATOM    172  O   ILE A  26      19.176  20.564  -2.655  1.00 35.75           O  
ATOM    173  CB  ILE A  26      20.946  22.500  -0.564  1.00 34.80           C  
ATOM    174  CG1 ILE A  26      20.813  22.928   0.906  1.00 33.80           C  
ATOM    175  CG2 ILE A  26      20.141  23.422  -1.471  1.00 34.82           C  
ATOM    176  CD1 ILE A  26      19.506  22.490   1.589  1.00 34.43           C  
ATOM    177  N   PHE A  27      21.399  20.418  -2.930  1.00 34.82           N  
ATOM    178  CA  PHE A  27      21.313  20.305  -4.382  1.00 34.67           C  
ATOM    179  C   PHE A  27      21.452  18.891  -4.950  1.00 34.75           C  
ATOM    180  O   PHE A  27      21.297  18.689  -6.153  1.00 34.98           O  
ATOM    181  CB  PHE A  27      22.310  21.260  -5.036  1.00 34.00           C  
ATOM    182  CG  PHE A  27      22.067  22.707  -4.701  1.00 33.45           C  
ATOM    183  CD1 PHE A  27      20.905  23.351  -5.130  1.00 33.40           C  
ATOM    184  CD2 PHE A  27      22.991  23.421  -3.959  1.00 31.88           C  
ATOM    185  CE1 PHE A  27      20.678  24.693  -4.839  1.00 33.50           C  
ATOM    186  CE2 PHE A  27      22.774  24.767  -3.655  1.00 33.03           C  
ATOM    187  CZ  PHE A  27      21.617  25.404  -4.096  1.00 33.21           C  
ATOM    188  N   SER A  28      21.734  17.917  -4.092  1.00 34.98           N  
ATOM    189  CA  SER A  28      21.866  16.538  -4.553  1.00 35.12           C  
ATOM    190  C   SER A  28      20.764  15.625  -4.011  1.00 35.28           C  
ATOM    191  O   SER A  28      20.034  15.015  -4.795  1.00 35.50           O  
ATOM    192  CB  SER A  28      23.262  15.983  -4.250  1.00 34.98           C  
ATOM    193  OG  SER A  28      24.268  16.838  -4.770  1.00 34.73           O  
ATOM    194  N   ILE A  29      20.630  15.543  -2.688  1.00 35.51           N  
ATOM    195  CA  ILE A  29      19.719  14.561  -2.075  1.00 35.74           C  
ATOM    196  C   ILE A  29      18.411  15.120  -1.513  1.00 36.08           C  
ATOM    197  O   ILE A  29      17.618  14.366  -0.952  1.00 36.33           O  
ATOM    198  CB  ILE A  29      20.408  13.698  -0.975  1.00 35.55           C  
ATOM    199  CG1 ILE A  29      20.789  14.550   0.239  1.00 35.22           C  
ATOM    200  CG2 ILE A  29      21.595  12.936  -1.548  1.00 35.94           C  
ATOM    201  CD1 ILE A  29      20.977  13.752   1.511  1.00 35.32           C  
ATOM    202  N   PHE A  30      18.182  16.424  -1.662  1.00 36.35           N  
ATOM    203  CA  PHE A  30      16.980  17.055  -1.127  1.00 36.98           C  
ATOM    204  C   PHE A  30      15.693  16.362  -1.583  1.00 37.55           C  
ATOM    205  O   PHE A  30      14.757  16.221  -0.791  1.00 37.78           O  
ATOM    206  CB  PHE A  30      16.927  18.542  -1.488  1.00 37.07           C  
ATOM    207  CG  PHE A  30      15.872  19.323  -0.729  1.00 36.76           C  
ATOM    208  CD1 PHE A  30      16.174  19.917   0.494  1.00 36.56           C  
ATOM    209  CD2 PHE A  30      14.585  19.475  -1.248  1.00 36.71           C  
ATOM    210  CE1 PHE A  30      15.210  20.652   1.195  1.00 37.20           C  
ATOM    211  CE2 PHE A  30      13.609  20.194  -0.557  1.00 35.98           C  
ATOM    212  CZ  PHE A  30      13.923  20.788   0.667  1.00 37.11           C  
ATOM    213  N   GLY A  31      15.658  15.935  -2.849  1.00 38.01           N  
ATOM    214  CA  GLY A  31      14.479  15.284  -3.434  1.00 38.43           C  
ATOM    215  C   GLY A  31      14.138  13.967  -2.760  1.00 38.90           C  
ATOM    216  O   GLY A  31      12.976  13.715  -2.419  1.00 39.22           O  
ATOM    217  N   VAL A  32      15.162  13.133  -2.569  1.00 38.93           N  
ATOM    218  CA  VAL A  32      15.056  11.878  -1.821  1.00 38.89           C  
ATOM    219  C   VAL A  32      14.412  12.088  -0.439  1.00 38.99           C  
ATOM    220  O   VAL A  32      13.595  11.275   0.007  1.00 38.83           O  
ATOM    221  CB  VAL A  32      16.448  11.200  -1.696  1.00 38.83           C  
ATOM    222  CG1 VAL A  32      16.416  10.021  -0.735  1.00 38.66           C  
ATOM    223  CG2 VAL A  32      16.948  10.760  -3.076  1.00 38.69           C  
ATOM    224  N   GLY A  33      14.777  13.188   0.218  1.00 39.20           N  
ATOM    225  CA  GLY A  33      14.241  13.538   1.528  1.00 39.44           C  
ATOM    226  C   GLY A  33      12.777  13.917   1.475  1.00 39.77           C  
ATOM    227  O   GLY A  33      12.001  13.509   2.335  1.00 39.95           O  
ATOM    228  N   ALA A  34      12.399  14.699   0.468  1.00 39.82           N  
ATOM    229  CA  ALA A  34      10.993  15.002   0.221  1.00 40.11           C  
ATOM    230  C   ALA A  34      10.180  13.714   0.013  1.00 40.26           C  
ATOM    231  O   ALA A  34       9.074  13.586   0.536  1.00 40.16           O  
ATOM    232  CB  ALA A  34      10.847  15.938  -0.966  1.00 39.88           C  
ATOM    233  N   LYS A  35      10.750  12.765  -0.727  1.00 40.31           N  
ATOM    234  CA  LYS A  35      10.128  11.464  -0.961  1.00 41.00           C  
ATOM    235  C   LYS A  35       9.911  10.661   0.330  1.00 41.13           C  
ATOM    236  O   LYS A  35       8.787  10.243   0.617  1.00 41.65           O  
ATOM    237  CB  LYS A  35      10.952  10.660  -1.971  1.00 41.08           C  
ATOM    238  CG  LYS A  35      10.377   9.305  -2.342  1.00 43.02           C  
ATOM    239  CD  LYS A  35      11.060   8.743  -3.589  1.00 46.46           C  
ATOM    240  CE  LYS A  35      10.630   9.512  -4.847  1.00 48.58           C  
ATOM    241  NZ  LYS A  35      11.528   9.294  -6.028  1.00 50.05           N  
ATOM    242  N   ILE A  36      10.975  10.464   1.110  1.00 41.00           N  
ATOM    243  CA  ILE A  36      10.919   9.626   2.317  1.00 40.47           C  
ATOM    244  C   ILE A  36      10.284  10.315   3.527  1.00 40.15           C  
ATOM    245  O   ILE A  36       9.433   9.725   4.195  1.00 40.43           O  
ATOM    246  CB  ILE A  36      12.310   9.038   2.687  1.00 40.36           C  
ATOM    247  CG1 ILE A  36      12.833   8.167   1.540  1.00 40.78           C  
ATOM    248  CG2 ILE A  36      12.232   8.195   3.969  1.00 40.78           C  
ATOM    249  CD1 ILE A  36      14.298   7.848   1.625  1.00 40.12           C  
ATOM    250  N   ALA A  37      10.689  11.553   3.801  1.00 39.75           N  
ATOM    251  CA  ALA A  37      10.234  12.272   4.999  1.00 39.40           C  
ATOM    252  C   ALA A  37       9.070  13.242   4.777  1.00 39.24           C  
ATOM    253  O   ALA A  37       8.446  13.693   5.748  1.00 39.08           O  
ATOM    254  CB  ALA A  37      11.398  12.998   5.656  1.00 39.28           C  
ATOM    255  N   GLY A  38       8.802  13.588   3.518  1.00 39.11           N  
ATOM    256  CA  GLY A  38       7.721  14.523   3.186  1.00 39.34           C  
ATOM    257  C   GLY A  38       7.808  15.839   3.941  1.00 39.52           C  
ATOM    258  O   GLY A  38       8.843  16.521   3.910  1.00 39.60           O  
ATOM    259  N   ARG A  39       6.726  16.193   4.627  1.00 39.40           N  
ATOM    260  CA  ARG A  39       6.660  17.442   5.402  1.00 39.75           C  
ATOM    261  C   ARG A  39       7.501  17.418   6.678  1.00 39.20           C  
ATOM    262  O   ARG A  39       7.726  18.460   7.303  1.00 38.96           O  
ATOM    263  CB  ARG A  39       5.208  17.770   5.759  1.00 40.22           C  
ATOM    264  CG  ARG A  39       4.479  16.621   6.435  1.00 42.20           C  
ATOM    265  CD  ARG A  39       3.019  16.929   6.629  1.00 45.63           C  
ATOM    266  NE  ARG A  39       2.796  18.017   7.577  1.00 47.33           N  
ATOM    267  CZ  ARG A  39       1.609  18.311   8.094  1.00 48.59           C  
ATOM    268  NH1 ARG A  39       0.539  17.597   7.763  1.00 49.09           N  
ATOM    269  NH2 ARG A  39       1.491  19.315   8.944  1.00 49.77           N  
ATOM    270  N   ASN A  40       7.949  16.228   7.067  1.00 39.03           N  
ATOM    271  CA  ASN A  40       8.801  16.074   8.245  1.00 39.02           C  
ATOM    272  C   ASN A  40      10.299  16.245   7.971  1.00 39.23           C  
ATOM    273  O   ASN A  40      11.126  16.079   8.883  1.00 39.37           O  
ATOM    274  CB  ASN A  40       8.528  14.737   8.925  1.00 38.65           C  
ATOM    275  CG  ASN A  40       7.271  14.763   9.770  1.00 38.09           C  
ATOM    276  OD1 ASN A  40       6.629  15.806   9.923  1.00 37.31           O  
ATOM    277  ND2 ASN A  40       6.918  13.616  10.333  1.00 36.88           N  
ATOM    278  N   LEU A  41      10.628  16.592   6.723  1.00 39.04           N  
ATOM    279  CA  LEU A  41      12.008  16.805   6.282  1.00 39.03           C  
ATOM    280  C   LEU A  41      12.794  17.812   7.140  1.00 39.10           C  
ATOM    281  O   LEU A  41      13.946  17.549   7.464  1.00 39.47           O  
ATOM    282  CB  LEU A  41      12.060  17.187   4.795  1.00 38.72           C  
ATOM    283  CG  LEU A  41      13.440  17.446   4.170  1.00 39.05           C  
ATOM    284  CD1 LEU A  41      14.268  16.167   4.066  1.00 39.52           C  
ATOM    285  CD2 LEU A  41      13.298  18.086   2.808  1.00 38.77           C  
ATOM    286  N   PRO A  42      12.185  18.960   7.515  1.00 39.19           N  
ATOM    287  CA  PRO A  42      12.921  19.860   8.415  1.00 39.51           C  
ATOM    288  C   PRO A  42      13.393  19.168   9.700  1.00 39.89           C  
ATOM    289  O   PRO A  42      14.509  19.424  10.163  1.00 40.08           O  
ATOM    290  CB  PRO A  42      11.891  20.948   8.745  1.00 39.25           C  
ATOM    291  CG  PRO A  42      10.965  20.943   7.592  1.00 39.08           C  
ATOM    292  CD  PRO A  42      10.868  19.518   7.156  1.00 38.99           C  
ATOM    293  N   GLU A  43      12.553  18.291  10.251  1.00 40.17           N  
ATOM    294  CA  GLU A  43      12.868  17.567  11.486  1.00 40.48           C  
ATOM    295  C   GLU A  43      13.924  16.483  11.231  1.00 40.45           C  
ATOM    296  O   GLU A  43      14.725  16.169  12.117  1.00 40.40           O  
ATOM    297  CB  GLU A  43      11.593  16.982  12.118  1.00 40.42           C  
ATOM    298  CG  GLU A  43      10.590  18.038  12.647  1.00 40.99           C  
ATOM    299  CD  GLU A  43       9.770  18.738  11.549  1.00 41.86           C  
ATOM    300  OE1 GLU A  43       9.671  18.218  10.414  1.00 41.70           O  
ATOM    301  OE2 GLU A  43       9.213  19.823  11.824  1.00 42.65           O  
ATOM    302  N   THR A  44      13.919  15.933  10.015  1.00 40.47           N  
ATOM    303  CA  THR A  44      14.951  14.994   9.549  1.00 40.45           C  
ATOM    304  C   THR A  44      16.356  15.623   9.568  1.00 40.30           C  
ATOM    305  O   THR A  44      17.290  15.029  10.107  1.00 40.40           O  
ATOM    306  CB  THR A  44      14.616  14.451   8.144  1.00 40.38           C  
ATOM    307  OG1 THR A  44      13.506  13.550   8.236  1.00 41.22           O  
ATOM    308  CG2 THR A  44      15.795  13.704   7.539  1.00 40.78           C  
ATOM    309  N   PHE A  45      16.495  16.820   8.995  1.00 39.85           N  
ATOM    310  CA  PHE A  45      17.761  17.570   9.041  1.00 39.28           C  
ATOM    311  C   PHE A  45      18.279  17.837  10.460  1.00 39.03           C  
ATOM    312  O   PHE A  45      19.481  17.736  10.714  1.00 39.08           O  
ATOM    313  CB  PHE A  45      17.623  18.903   8.310  1.00 39.00           C  
ATOM    314  CG  PHE A  45      17.722  18.794   6.821  1.00 38.71           C  
ATOM    315  CD1 PHE A  45      18.879  18.314   6.221  1.00 38.39           C  
ATOM    316  CD2 PHE A  45      16.667  19.206   6.012  1.00 38.39           C  
ATOM    317  CE1 PHE A  45      18.973  18.227   4.841  1.00 38.74           C  
ATOM    318  CE2 PHE A  45      16.755  19.126   4.629  1.00 37.88           C  
ATOM    319  CZ  PHE A  45      17.905  18.634   4.044  1.00 38.69           C  
ATOM    320  N   ILE A  46      17.375  18.196  11.369  1.00 38.41           N  
ATOM    321  CA  ILE A  46      17.723  18.429  12.763  1.00 37.99           C  
ATOM    322  C   ILE A  46      18.239  17.136  13.401  1.00 38.01           C  
ATOM    323  O   ILE A  46      19.290  17.129  14.050  1.00 37.76           O  
ATOM    324  CB  ILE A  46      16.511  18.969  13.560  1.00 38.17           C  
ATOM    325  CG1 ILE A  46      16.135  20.379  13.074  1.00 38.02           C  
ATOM    326  CG2 ILE A  46      16.802  18.961  15.060  1.00 37.61           C  
ATOM    327  CD1 ILE A  46      14.691  20.806  13.411  1.00 37.85           C  
ATOM    328  N   LEU A  47      17.497  16.050  13.194  1.00 37.81           N  
ATOM    329  CA  LEU A  47      17.843  14.743  13.744  1.00 37.91           C  
ATOM    330  C   LEU A  47      19.198  14.250  13.224  1.00 37.78           C  
ATOM    331  O   LEU A  47      20.026  13.785  14.006  1.00 38.08           O  
ATOM    332  CB  LEU A  47      16.726  13.735  13.453  1.00 37.66           C  
ATOM    333  CG  LEU A  47      16.810  12.320  14.040  1.00 38.59           C  
ATOM    334  CD1 LEU A  47      17.161  12.308  15.537  1.00 38.05           C  
ATOM    335  CD2 LEU A  47      15.509  11.555  13.775  1.00 38.28           C  
ATOM    336  N   SER A  48      19.421  14.368  11.914  1.00 37.62           N  
ATOM    337  CA  SER A  48      20.715  14.063  11.297  1.00 37.42           C  
ATOM    338  C   SER A  48      21.834  14.935  11.870  1.00 37.57           C  
ATOM    339  O   SER A  48      22.976  14.485  12.026  1.00 37.32           O  
ATOM    340  CB  SER A  48      20.639  14.250   9.784  1.00 37.34           C  
ATOM    341  OG  SER A  48      19.814  13.261   9.189  1.00 37.69           O  
ATOM    342  N   GLY A  49      21.490  16.183  12.180  1.00 37.53           N  
ATOM    343  CA  GLY A  49      22.413  17.119  12.798  1.00 37.92           C  
ATOM    344  C   GLY A  49      22.783  16.725  14.212  1.00 38.11           C  
ATOM    345  O   GLY A  49      23.874  17.053  14.678  1.00 38.61           O  
ATOM    346  N   ILE A  50      21.878  16.029  14.899  1.00 37.95           N  
ATOM    347  CA  ILE A  50      22.154  15.543  16.251  1.00 37.74           C  
ATOM    348  C   ILE A  50      23.205  14.428  16.167  1.00 37.34           C  
ATOM    349  O   ILE A  50      24.179  14.430  16.931  1.00 37.14           O  
ATOM    350  CB  ILE A  50      20.868  15.045  16.991  1.00 37.84           C  
ATOM    351  CG1 ILE A  50      19.792  16.151  17.086  1.00 38.62           C  
ATOM    352  CG2 ILE A  50      21.211  14.469  18.372  1.00 37.25           C  
ATOM    353  CD1 ILE A  50      20.176  17.390  17.910  1.00 40.78           C  
ATOM    354  N   TYR A  51      23.006  13.501  15.226  1.00 36.52           N  
ATOM    355  CA  TYR A  51      23.991  12.459  14.930  1.00 36.05           C  
ATOM    356  C   TYR A  51      25.351  13.070  14.612  1.00 35.56           C  
ATOM    357  O   TYR A  51      26.383  12.578  15.073  1.00 35.52           O  
ATOM    358  CB  TYR A  51      23.570  11.600  13.733  1.00 35.97           C  
ATOM    359  CG  TYR A  51      22.173  11.024  13.756  1.00 36.49           C  
ATOM    360  CD1 TYR A  51      21.518  10.735  14.959  1.00 36.76           C  
ATOM    361  CD2 TYR A  51      21.517  10.725  12.561  1.00 36.80           C  
ATOM    362  CE1 TYR A  51      20.235  10.193  14.967  1.00 36.73           C  
ATOM    363  CE2 TYR A  51      20.242  10.181  12.557  1.00 36.47           C  
ATOM    364  CZ  TYR A  51      19.604   9.916  13.762  1.00 36.92           C  
ATOM    365  OH  TYR A  51      18.333   9.379  13.759  1.00 36.67           O  
ATOM    366  N   ALA A  52      25.339  14.144  13.823  1.00 34.99           N  
ATOM    367  CA  ALA A  52      26.560  14.805  13.384  1.00 34.50           C  
ATOM    368  C   ALA A  52      27.304  15.422  14.560  1.00 34.33           C  
ATOM    369  O   ALA A  52      28.530  15.342  14.630  1.00 33.77           O  
ATOM    370  CB  ALA A  52      26.248  15.859  12.341  1.00 34.39           C  
ATOM    371  N   LEU A  53      26.553  16.038  15.474  1.00 34.33           N  
ATOM    372  CA  LEU A  53      27.125  16.637  16.678  1.00 34.32           C  
ATOM    373  C   LEU A  53      27.692  15.600  17.654  1.00 34.40           C  
ATOM    374  O   LEU A  53      28.705  15.846  18.314  1.00 34.33           O  
ATOM    375  CB  LEU A  53      26.109  17.547  17.371  1.00 34.20           C  
ATOM    376  CG  LEU A  53      25.803  18.861  16.639  1.00 34.56           C  
ATOM    377  CD1 LEU A  53      24.537  19.506  17.187  1.00 34.52           C  
ATOM    378  CD2 LEU A  53      26.990  19.840  16.687  1.00 33.93           C  
ATOM    379  N   LEU A  54      27.038  14.444  17.738  1.00 34.22           N  
ATOM    380  CA  LEU A  54      27.544  13.332  18.538  1.00 34.27           C  
ATOM    381  C   LEU A  54      28.905  12.846  18.007  1.00 34.06           C  
ATOM    382  O   LEU A  54      29.842  12.617  18.778  1.00 34.39           O  
ATOM    383  CB  LEU A  54      26.522  12.183  18.578  1.00 34.21           C  
ATOM    384  CG  LEU A  54      25.240  12.371  19.408  1.00 34.36           C  
ATOM    385  CD1 LEU A  54      24.353  11.137  19.314  1.00 34.37           C  
ATOM    386  CD2 LEU A  54      25.533  12.701  20.879  1.00 35.33           C  
ATOM    387  N   VAL A  55      29.002  12.705  16.686  1.00 33.58           N  
ATOM    388  CA  VAL A  55      30.256  12.362  16.015  1.00 32.83           C  
ATOM    389  C   VAL A  55      31.284  13.483  16.207  1.00 32.73           C  
ATOM    390  O   VAL A  55      32.454  13.217  16.505  1.00 32.86           O  
ATOM    391  CB  VAL A  55      30.019  12.055  14.516  1.00 32.83           C  
ATOM    392  CG1 VAL A  55      31.340  11.882  13.764  1.00 32.38           C  
ATOM    393  CG2 VAL A  55      29.159  10.801  14.375  1.00 31.76           C  
ATOM    394  N   ALA A  56      30.831  14.728  16.080  1.00 32.33           N  
ATOM    395  CA  ALA A  56      31.688  15.903  16.258  1.00 32.33           C  
ATOM    396  C   ALA A  56      32.354  15.962  17.633  1.00 32.37           C  
ATOM    397  O   ALA A  56      33.477  16.450  17.759  1.00 32.58           O  
ATOM    398  CB  ALA A  56      30.904  17.182  15.993  1.00 31.98           C  
ATOM    399  N   TYR A  57      31.660  15.469  18.657  1.00 32.73           N  
ATOM    400  CA  TYR A  57      32.227  15.366  20.003  1.00 32.98           C  
ATOM    401  C   TYR A  57      33.557  14.607  19.985  1.00 32.63           C  
ATOM    402  O   TYR A  57      34.520  15.031  20.616  1.00 32.96           O  
ATOM    403  CB  TYR A  57      31.240  14.675  20.951  1.00 33.50           C  
ATOM    404  CG  TYR A  57      31.686  14.640  22.404  1.00 34.16           C  
ATOM    405  CD1 TYR A  57      31.742  15.807  23.161  1.00 34.06           C  
ATOM    406  CD2 TYR A  57      32.037  13.433  23.021  1.00 34.75           C  
ATOM    407  CE1 TYR A  57      32.143  15.782  24.491  1.00 34.84           C  
ATOM    408  CE2 TYR A  57      32.439  13.395  24.352  1.00 34.26           C  
ATOM    409  CZ  TYR A  57      32.487  14.576  25.078  1.00 34.42           C  
ATOM    410  OH  TYR A  57      32.876  14.566  26.390  1.00 34.50           O  
ATOM    411  N   SER A  58      33.604  13.498  19.247  1.00 32.15           N  
ATOM    412  CA  SER A  58      34.833  12.719  19.096  1.00 31.78           C  
ATOM    413  C   SER A  58      35.878  13.374  18.180  1.00 31.76           C  
ATOM    414  O   SER A  58      37.056  13.437  18.540  1.00 31.62           O  
ATOM    415  CB  SER A  58      34.518  11.299  18.638  1.00 31.39           C  
ATOM    416  OG  SER A  58      33.858  10.598  19.667  1.00 30.63           O  
ATOM    417  N   TYR A  59      35.454  13.859  17.014  1.00 31.62           N  
ATOM    418  CA  TYR A  59      36.375  14.514  16.082  1.00 32.00           C  
ATOM    419  C   TYR A  59      37.060  15.724  16.706  1.00 32.54           C  
ATOM    420  O   TYR A  59      38.260  15.931  16.510  1.00 32.80           O  
ATOM    421  CB  TYR A  59      35.660  14.937  14.799  1.00 31.67           C  
ATOM    422  CG  TYR A  59      35.683  13.916  13.679  1.00 31.32           C  
ATOM    423  CD1 TYR A  59      34.768  12.857  13.649  1.00 31.34           C  
ATOM    424  CD2 TYR A  59      36.600  14.021  12.630  1.00 30.88           C  
ATOM    425  CE1 TYR A  59      34.777  11.920  12.607  1.00 30.10           C  
ATOM    426  CE2 TYR A  59      36.617  13.089  11.587  1.00 30.05           C  
ATOM    427  CZ  TYR A  59      35.704  12.045  11.588  1.00 30.35           C  
ATOM    428  OH  TYR A  59      35.712  11.130  10.566  1.00 31.30           O  
ATOM    429  N   THR A  60      36.300  16.514  17.461  1.00 33.15           N  
ATOM    430  CA  THR A  60      36.830  17.731  18.075  1.00 33.53           C  
ATOM    431  C   THR A  60      37.806  17.436  19.217  1.00 33.51           C  
ATOM    432  O   THR A  60      38.779  18.162  19.399  1.00 34.15           O  
ATOM    433  CB  THR A  60      35.710  18.695  18.552  1.00 33.62           C  
ATOM    434  OG1 THR A  60      34.808  18.005  19.427  1.00 33.68           O  
ATOM    435  CG2 THR A  60      34.933  19.238  17.355  1.00 33.91           C  
ATOM    436  N   LYS A  61      37.559  16.370  19.972  1.00 33.50           N  
ATOM    437  CA  LYS A  61      38.474  15.978  21.049  1.00 33.44           C  
ATOM    438  C   LYS A  61      39.771  15.394  20.487  1.00 33.06           C  
ATOM    439  O   LYS A  61      40.864  15.732  20.954  1.00 32.79           O  
ATOM    440  CB  LYS A  61      37.810  14.993  22.017  1.00 33.69           C  
ATOM    441  CG  LYS A  61      36.717  15.606  22.909  1.00 35.70           C  
ATOM    442  CD  LYS A  61      37.301  16.309  24.126  1.00 38.65           C  
ATOM    443  CE  LYS A  61      36.223  16.961  24.980  1.00 40.36           C  
ATOM    444  NZ  LYS A  61      35.837  18.308  24.467  1.00 42.00           N  
ATOM    445  N   LEU A  62      39.647  14.532  19.479  1.00 32.44           N  
ATOM    446  CA  LEU A  62      40.813  13.911  18.842  1.00 31.90           C  
ATOM    447  C   LEU A  62      41.650  14.919  18.057  1.00 31.79           C  
ATOM    448  O   LEU A  62      42.876  14.925  18.165  1.00 31.67           O  
ATOM    449  CB  LEU A  62      40.392  12.741  17.944  1.00 31.48           C  
ATOM    450  CG  LEU A  62      39.959  11.454  18.655  1.00 30.56           C  
ATOM    451  CD1 LEU A  62      39.101  10.602  17.740  1.00 30.38           C  
ATOM    452  CD2 LEU A  62      41.152  10.657  19.171  1.00 29.45           C  
ATOM    453  N   GLY A  63      40.980  15.777  17.290  1.00 31.82           N  
ATOM    454  CA  GLY A  63      41.644  16.785  16.450  1.00 31.91           C  
ATOM    455  C   GLY A  63      42.288  17.951  17.188  1.00 32.13           C  
ATOM    456  O   GLY A  63      43.079  18.695  16.603  1.00 32.29           O  
ATOM    457  N   ALA A  64      41.943  18.127  18.462  1.00 31.86           N  
ATOM    458  CA  ALA A  64      42.610  19.121  19.311  1.00 32.34           C  
ATOM    459  C   ALA A  64      43.943  18.588  19.840  1.00 32.47           C  
ATOM    460  O   ALA A  64      44.759  19.346  20.373  1.00 32.73           O  
ATOM    461  CB  ALA A  64      41.703  19.543  20.477  1.00 32.25           C  
ATOM    462  N   LYS A  65      44.163  17.284  19.697  1.00 32.51           N  
ATOM    463  CA  LYS A  65      45.402  16.669  20.167  1.00 32.55           C  
ATOM    464  C   LYS A  65      46.257  16.132  19.022  1.00 32.05           C  
ATOM    465  O   LYS A  65      47.474  16.235  19.067  1.00 32.71           O  
ATOM    466  CB  LYS A  65      45.099  15.564  21.184  1.00 32.42           C  
ATOM    467  CG  LYS A  65      44.341  16.057  22.412  1.00 33.81           C  
ATOM    468  CD  LYS A  65      45.210  16.957  23.292  1.00 35.96           C  
ATOM    469  CE  LYS A  65      44.536  17.245  24.617  1.00 38.20           C  
ATOM    470  NZ  LYS A  65      45.407  18.094  25.482  1.00 40.21           N  
ATOM    471  N   ILE A  66      45.607  15.580  18.000  1.00 31.41           N  
ATOM    472  CA  ILE A  66      46.279  14.896  16.885  1.00 30.41           C  
ATOM    473  C   ILE A  66      46.068  15.670  15.594  1.00 29.98           C  
ATOM    474  O   ILE A  66      44.927  15.947  15.208  1.00 30.17           O  
ATOM    475  CB  ILE A  66      45.733  13.457  16.711  1.00 30.57           C  
ATOM    476  CG1 ILE A  66      45.924  12.659  18.008  1.00 29.98           C  
ATOM    477  CG2 ILE A  66      46.390  12.758  15.510  1.00 30.02           C  
ATOM    478  CD1 ILE A  66      45.002  11.474  18.159  1.00 29.79           C  
ATOM    479  N   VAL A  67      47.166  16.024  14.931  1.00 29.26           N  
ATOM    480  CA  VAL A  67      47.106  16.793  13.688  1.00 28.55           C  
ATOM    481  C   VAL A  67      47.749  15.984  12.575  1.00 28.59           C  
ATOM    482  O   VAL A  67      48.904  15.557  12.687  1.00 28.62           O  
ATOM    483  CB  VAL A  67      47.802  18.169  13.809  1.00 28.50           C  
ATOM    484  CG1 VAL A  67      47.649  18.970  12.523  1.00 28.14           C  
ATOM    485  CG2 VAL A  67      47.255  18.958  15.001  1.00 28.70           C  
ATOM    486  N   SER A  68      46.998  15.773  11.500  1.00 28.30           N  
ATOM    487  CA  SER A  68      47.465  14.950  10.402  1.00 28.28           C  
ATOM    488  C   SER A  68      46.507  15.023   9.235  1.00 28.03           C  
ATOM    489  O   SER A  68      45.283  14.911   9.404  1.00 27.98           O  
ATOM    490  CB  SER A  68      47.619  13.490  10.850  1.00 28.42           C  
ATOM    491  OG  SER A  68      48.020  12.663   9.767  1.00 29.49           O  
ATOM    492  N   ASN A  69      47.075  15.197   8.048  1.00 27.62           N  
ATOM    493  CA  ASN A  69      46.323  15.119   6.811  1.00 27.41           C  
ATOM    494  C   ASN A  69      45.745  13.722   6.539  1.00 27.48           C  
ATOM    495  O   ASN A  69      44.956  13.542   5.613  1.00 28.03           O  
ATOM    496  CB  ASN A  69      47.184  15.596   5.644  1.00 27.19           C  
ATOM    497  CG  ASN A  69      47.259  17.115   5.554  1.00 27.28           C  
ATOM    498  OD1 ASN A  69      46.393  17.820   6.063  1.00 26.16           O  
ATOM    499  ND2 ASN A  69      48.292  17.621   4.890  1.00 27.58           N  
ATOM    500  N   ALA A  70      46.153  12.739   7.341  1.00 27.12           N  
ATOM    501  CA  ALA A  70      45.610  11.389   7.262  1.00 26.92           C  
ATOM    502  C   ALA A  70      44.213  11.368   7.884  1.00 26.89           C  
ATOM    503  O   ALA A  70      43.459  10.415   7.702  1.00 26.57           O  
ATOM    504  CB  ALA A  70      46.522  10.411   7.973  1.00 26.74           C  
ATOM    505  N   GLY A  71      43.894  12.431   8.624  1.00 26.99           N  
ATOM    506  CA  GLY A  71      42.573  12.644   9.191  1.00 26.99           C  
ATOM    507  C   GLY A  71      42.196  11.568  10.185  1.00 27.31           C  
ATOM    508  O   GLY A  71      42.948  11.310  11.125  1.00 27.77           O  
ATOM    509  N   PRO A  72      41.040  10.912   9.970  1.00 27.20           N  
ATOM    510  CA  PRO A  72      40.549   9.890  10.908  1.00 27.17           C  
ATOM    511  C   PRO A  72      41.492   8.699  11.001  1.00 27.21           C  
ATOM    512  O   PRO A  72      41.518   8.014  12.033  1.00 27.77           O  
ATOM    513  CB  PRO A  72      39.204   9.453  10.304  1.00 26.77           C  
ATOM    514  CG  PRO A  72      39.274   9.854   8.847  1.00 27.49           C  
ATOM    515  CD  PRO A  72      40.142  11.092   8.814  1.00 27.09           C  
ATOM    516  N   ILE A  73      42.260   8.458   9.939  1.00 27.04           N  
ATOM    517  CA  ILE A  73      43.206   7.341   9.903  1.00 27.11           C  
ATOM    518  C   ILE A  73      44.354   7.541  10.907  1.00 27.32           C  
ATOM    519  O   ILE A  73      44.891   6.565  11.430  1.00 27.60           O  
ATOM    520  CB  ILE A  73      43.757   7.083   8.461  1.00 27.23           C  
ATOM    521  CG1 ILE A  73      42.608   6.943   7.446  1.00 27.22           C  
ATOM    522  CG2 ILE A  73      44.708   5.860   8.423  1.00 26.55           C  
ATOM    523  CD1 ILE A  73      41.513   5.932   7.834  1.00 25.46           C  
ATOM    524  N   ALA A  74      44.718   8.793  11.181  1.00 27.18           N  
ATOM    525  CA  ALA A  74      45.678   9.084  12.250  1.00 27.45           C  
ATOM    526  C   ALA A  74      45.094   8.765  13.626  1.00 27.66           C  
ATOM    527  O   ALA A  74      45.787   8.191  14.469  1.00 27.80           O  
ATOM    528  CB  ALA A  74      46.128  10.520  12.199  1.00 27.22           C  
ATOM    529  N   PHE A  75      43.828   9.128  13.856  1.00 27.67           N  
ATOM    530  CA  PHE A  75      43.180   8.820  15.141  1.00 27.70           C  
ATOM    531  C   PHE A  75      43.110   7.297  15.306  1.00 28.07           C  
ATOM    532  O   PHE A  75      43.404   6.756  16.373  1.00 27.99           O  
ATOM    533  CB  PHE A  75      41.750   9.395  15.255  1.00 27.45           C  
ATOM    534  CG  PHE A  75      41.593  10.849  14.827  1.00 27.21           C  
ATOM    535  CD1 PHE A  75      42.611  11.787  15.003  1.00 26.30           C  
ATOM    536  CD2 PHE A  75      40.376  11.283  14.291  1.00 26.89           C  
ATOM    537  CE1 PHE A  75      42.435  13.125  14.624  1.00 26.02           C  
ATOM    538  CE2 PHE A  75      40.187  12.618  13.910  1.00 26.45           C  
ATOM    539  CZ  PHE A  75      41.224  13.541  14.079  1.00 26.71           C  
ATOM    540  N   ILE A  76      42.718   6.611  14.234  1.00 28.45           N  
ATOM    541  CA  ILE A  76      42.525   5.168  14.284  1.00 28.69           C  
ATOM    542  C   ILE A  76      43.852   4.435  14.504  1.00 29.14           C  
ATOM    543  O   ILE A  76      43.922   3.524  15.330  1.00 29.23           O  
ATOM    544  CB  ILE A  76      41.743   4.645  13.046  1.00 28.60           C  
ATOM    545  CG1 ILE A  76      40.321   5.240  13.034  1.00 28.44           C  
ATOM    546  CG2 ILE A  76      41.682   3.105  13.031  1.00 27.93           C  
ATOM    547  CD1 ILE A  76      39.681   5.328  11.639  1.00 28.69           C  
ATOM    548  N   HIS A  77      44.900   4.850  13.797  1.00 29.63           N  
ATOM    549  CA  HIS A  77      46.214   4.232  13.965  1.00 30.27           C  
ATOM    550  C   HIS A  77      46.748   4.423  15.385  1.00 30.73           C  
ATOM    551  O   HIS A  77      47.305   3.502  15.974  1.00 30.85           O  
ATOM    552  CB  HIS A  77      47.230   4.761  12.950  1.00 29.89           C  
ATOM    553  CG  HIS A  77      48.605   4.201  13.146  1.00 30.12           C  
ATOM    554  ND1 HIS A  77      49.490   4.709  14.073  1.00 30.43           N  
ATOM    555  CD2 HIS A  77      49.230   3.152  12.565  1.00 30.27           C  
ATOM    556  CE1 HIS A  77      50.609   4.010  14.038  1.00 31.31           C  
ATOM    557  NE2 HIS A  77      50.476   3.057  13.133  1.00 31.46           N  
ATOM    558  N   LYS A  78      46.571   5.627  15.916  1.00 31.31           N  
ATOM    559  CA  LYS A  78      46.992   5.956  17.266  1.00 32.39           C  
ATOM    560  C   LYS A  78      46.289   5.080  18.321  1.00 32.76           C  
ATOM    561  O   LYS A  78      46.863   4.799  19.372  1.00 33.09           O  
ATOM    562  CB  LYS A  78      46.774   7.461  17.512  1.00 32.59           C  
ATOM    563  CG  LYS A  78      47.081   8.001  18.912  1.00 33.96           C  
ATOM    564  CD  LYS A  78      48.516   7.798  19.331  1.00 37.52           C  
ATOM    565  CE  LYS A  78      48.837   8.589  20.605  1.00 37.90           C  
ATOM    566  NZ  LYS A  78      48.978  10.023  20.278  1.00 38.51           N  
ATOM    567  N   ALA A  79      45.070   4.628  18.025  1.00 33.05           N  
ATOM    568  CA  ALA A  79      44.293   3.811  18.965  1.00 33.16           C  
ATOM    569  C   ALA A  79      44.540   2.305  18.834  1.00 33.52           C  
ATOM    570  O   ALA A  79      44.679   1.607  19.843  1.00 33.59           O  
ATOM    571  CB  ALA A  79      42.809   4.114  18.834  1.00 32.84           C  
ATOM    572  N   ILE A  80      44.580   1.802  17.599  1.00 33.60           N  
ATOM    573  CA  ILE A  80      44.678   0.352  17.371  1.00 33.53           C  
ATOM    574  C   ILE A  80      45.955  -0.083  16.626  1.00 33.64           C  
ATOM    575  O   ILE A  80      46.138  -1.271  16.335  1.00 33.50           O  
ATOM    576  CB  ILE A  80      43.413  -0.211  16.665  1.00 33.68           C  
ATOM    577  CG1 ILE A  80      43.296   0.322  15.227  1.00 32.95           C  
ATOM    578  CG2 ILE A  80      42.157   0.106  17.488  1.00 33.58           C  
ATOM    579  CD1 ILE A  80      42.320  -0.457  14.353  1.00 33.27           C  
ATOM    580  N   GLY A  81      46.830   0.879  16.327  1.00 33.38           N  
ATOM    581  CA  GLY A  81      48.091   0.595  15.642  1.00 33.01           C  
ATOM    582  C   GLY A  81      47.862   0.275  14.185  1.00 32.81           C  
ATOM    583  O   GLY A  81      46.786   0.534  13.652  1.00 32.83           O  
ATOM    584  N   ASP A  82      48.875  -0.292  13.540  1.00 32.78           N  
ATOM    585  CA  ASP A  82      48.777  -0.654  12.135  1.00 32.62           C  
ATOM    586  C   ASP A  82      48.394  -2.109  11.972  1.00 32.52           C  
ATOM    587  O   ASP A  82      48.951  -2.987  12.637  1.00 33.13           O  
ATOM    588  CB  ASP A  82      50.096  -0.404  11.406  1.00 32.80           C  
ATOM    589  CG  ASP A  82      50.025  -0.776   9.935  1.00 33.05           C  
ATOM    590  OD1 ASP A  82      48.984  -0.520   9.294  1.00 32.99           O  
ATOM    591  OD2 ASP A  82      51.008  -1.334   9.420  1.00 34.61           O  
ATOM    592  N   ASN A  83      47.457  -2.348  11.061  1.00 31.85           N  
ATOM    593  CA  ASN A  83      46.934  -3.672  10.768  1.00 31.22           C  
ATOM    594  C   ASN A  83      45.934  -3.554   9.626  1.00 30.84           C  
ATOM    595  O   ASN A  83      45.764  -2.468   9.053  1.00 30.35           O  
ATOM    596  CB  ASN A  83      46.283  -4.293  12.009  1.00 31.23           C  
ATOM    597  CG  ASN A  83      45.249  -3.389  12.639  1.00 31.62           C  
ATOM    598  OD1 ASN A  83      44.190  -3.167  12.071  1.00 33.42           O  
ATOM    599  ND2 ASN A  83      45.547  -2.869  13.822  1.00 31.00           N  
ATOM    600  N   ILE A  84      45.266  -4.661   9.302  1.00 30.21           N  
ATOM    601  CA  ILE A  84      44.357  -4.691   8.154  1.00 29.82           C  
ATOM    602  C   ILE A  84      43.111  -3.835   8.351  1.00 29.07           C  
ATOM    603  O   ILE A  84      42.535  -3.362   7.384  1.00 29.15           O  
ATOM    604  CB  ILE A  84      44.003  -6.139   7.678  1.00 29.88           C  
ATOM    605  CG1 ILE A  84      43.337  -6.964   8.792  1.00 30.10           C  
ATOM    606  CG2 ILE A  84      45.254  -6.837   7.118  1.00 29.45           C  
ATOM    607  CD1 ILE A  84      42.652  -8.247   8.283  1.00 30.66           C  
ATOM    608  N   ILE A  85      42.707  -3.624   9.598  1.00 28.85           N  
ATOM    609  CA  ILE A  85      41.551  -2.776   9.888  1.00 29.12           C  
ATOM    610  C   ILE A  85      41.892  -1.318   9.563  1.00 29.10           C  
ATOM    611  O   ILE A  85      41.220  -0.676   8.743  1.00 29.19           O  
ATOM    612  CB  ILE A  85      41.062  -2.943  11.355  1.00 29.38           C  
ATOM    613  CG1 ILE A  85      40.778  -4.424  11.683  1.00 30.12           C  
ATOM    614  CG2 ILE A  85      39.867  -2.042  11.649  1.00 29.01           C  
ATOM    615  CD1 ILE A  85      39.861  -5.162  10.683  1.00 31.53           C  
ATOM    616  N   THR A  86      42.952  -0.813  10.190  1.00 29.05           N  
ATOM    617  CA  THR A  86      43.493   0.516   9.880  1.00 28.78           C  
ATOM    618  C   THR A  86      43.677   0.688   8.371  1.00 28.53           C  
ATOM    619  O   THR A  86      43.215   1.678   7.801  1.00 28.40           O  
ATOM    620  CB  THR A  86      44.808   0.759  10.649  1.00 28.64           C  
ATOM    621  OG1 THR A  86      44.548   0.602  12.051  1.00 29.07           O  
ATOM    622  CG2 THR A  86      45.352   2.165  10.404  1.00 28.63           C  
ATOM    623  N   GLY A  87      44.308  -0.296   7.727  1.00 28.33           N  
ATOM    624  CA  GLY A  87      44.508  -0.273   6.272  1.00 28.14           C  
ATOM    625  C   GLY A  87      43.221  -0.183   5.454  1.00 28.28           C  
ATOM    626  O   GLY A  87      43.116   0.649   4.544  1.00 28.14           O  
ATOM    627  N   ALA A  88      42.247  -1.041   5.774  1.00 28.06           N  
ATOM    628  CA  ALA A  88      40.954  -1.067   5.080  1.00 27.78           C  
ATOM    629  C   ALA A  88      40.155   0.205   5.303  1.00 27.82           C  
ATOM    630  O   ALA A  88      39.380   0.613   4.444  1.00 28.06           O  
ATOM    631  CB  ALA A  88      40.135  -2.267   5.514  1.00 27.81           C  
ATOM    632  N   LEU A  89      40.336   0.823   6.461  1.00 27.68           N  
ATOM    633  CA  LEU A  89      39.662   2.077   6.756  1.00 27.90           C  
ATOM    634  C   LEU A  89      40.232   3.243   5.943  1.00 27.66           C  
ATOM    635  O   LEU A  89      39.491   4.168   5.571  1.00 27.51           O  
ATOM    636  CB  LEU A  89      39.690   2.372   8.260  1.00 27.95           C  
ATOM    637  CG  LEU A  89      38.642   1.566   9.043  1.00 29.12           C  
ATOM    638  CD1 LEU A  89      39.031   1.428  10.506  1.00 30.57           C  
ATOM    639  CD2 LEU A  89      37.254   2.189   8.904  1.00 29.15           C  
ATOM    640  N   SER A  90      41.539   3.196   5.665  1.00 27.06           N  
ATOM    641  CA  SER A  90      42.146   4.199   4.807  1.00 26.89           C  
ATOM    642  C   SER A  90      41.582   4.104   3.391  1.00 26.70           C  
ATOM    643  O   SER A  90      41.277   5.124   2.778  1.00 26.37           O  
ATOM    644  CB  SER A  90      43.684   4.149   4.841  1.00 26.44           C  
ATOM    645  OG  SER A  90      44.199   3.134   4.019  1.00 26.79           O  
ATOM    646  N   ILE A  91      41.424   2.873   2.901  1.00 27.01           N  
ATOM    647  CA  ILE A  91      40.775   2.599   1.606  1.00 27.00           C  
ATOM    648  C   ILE A  91      39.298   3.023   1.637  1.00 27.17           C  
ATOM    649  O   ILE A  91      38.793   3.616   0.682  1.00 27.15           O  
ATOM    650  CB  ILE A  91      40.938   1.098   1.192  1.00 27.25           C  
ATOM    651  CG1 ILE A  91      42.425   0.773   0.943  1.00 26.79           C  
ATOM    652  CG2 ILE A  91      40.086   0.750  -0.041  1.00 26.50           C  
ATOM    653  CD1 ILE A  91      42.753  -0.720   0.838  1.00 26.90           C  
ATOM    654  N   LEU A  92      38.627   2.753   2.755  1.00 27.43           N  
ATOM    655  CA  LEU A  92      37.228   3.123   2.919  1.00 27.75           C  
ATOM    656  C   LEU A  92      37.037   4.638   2.923  1.00 28.04           C  
ATOM    657  O   LEU A  92      36.068   5.130   2.356  1.00 28.03           O  
ATOM    658  CB  LEU A  92      36.620   2.494   4.187  1.00 27.77           C  
ATOM    659  CG  LEU A  92      35.087   2.512   4.343  1.00 27.73           C  
ATOM    660  CD1 LEU A  92      34.401   1.774   3.198  1.00 27.30           C  
ATOM    661  CD2 LEU A  92      34.661   1.918   5.686  1.00 27.72           C  
ATOM    662  N   LEU A  93      37.953   5.366   3.562  1.00 28.36           N  
ATOM    663  CA  LEU A  93      37.922   6.835   3.542  1.00 28.66           C  
ATOM    664  C   LEU A  93      38.090   7.375   2.121  1.00 28.70           C  
ATOM    665  O   LEU A  93      37.384   8.313   1.727  1.00 28.94           O  
ATOM    666  CB  LEU A  93      38.967   7.438   4.493  1.00 28.65           C  
ATOM    667  CG  LEU A  93      39.103   8.965   4.593  1.00 28.66           C  
ATOM    668  CD1 LEU A  93      37.881   9.624   5.241  1.00 28.76           C  
ATOM    669  CD2 LEU A  93      40.372   9.314   5.362  1.00 28.77           C  
ATOM    670  N   TRP A  94      39.000   6.775   1.346  1.00 28.85           N  
ATOM    671  CA  TRP A  94      39.113   7.100  -0.080  1.00 28.54           C  
ATOM    672  C   TRP A  94      37.780   6.820  -0.805  1.00 28.68           C  
ATOM    673  O   TRP A  94      37.217   7.710  -1.452  1.00 28.68           O  
ATOM    674  CB  TRP A  94      40.300   6.371  -0.735  1.00 28.65           C  
ATOM    675  CG  TRP A  94      40.307   6.475  -2.247  1.00 28.47           C  
ATOM    676  CD1 TRP A  94      40.464   7.609  -2.992  1.00 28.88           C  
ATOM    677  CD2 TRP A  94      40.125   5.404  -3.186  1.00 29.07           C  
ATOM    678  NE1 TRP A  94      40.401   7.313  -4.337  1.00 28.52           N  
ATOM    679  CE2 TRP A  94      40.197   5.966  -4.483  1.00 28.90           C  
ATOM    680  CE3 TRP A  94      39.917   4.025  -3.058  1.00 28.63           C  
ATOM    681  CZ2 TRP A  94      40.059   5.196  -5.642  1.00 28.74           C  
ATOM    682  CZ3 TRP A  94      39.776   3.262  -4.212  1.00 28.90           C  
ATOM    683  CH2 TRP A  94      39.852   3.852  -5.488  1.00 28.65           C  
ATOM    684  N   MET A  95      37.263   5.598  -0.662  1.00 28.78           N  
ATOM    685  CA  MET A  95      35.933   5.223  -1.197  1.00 28.51           C  
ATOM    686  C   MET A  95      34.802   6.202  -0.847  1.00 27.94           C  
ATOM    687  O   MET A  95      33.947   6.493  -1.688  1.00 27.89           O  
ATOM    688  CB  MET A  95      35.547   3.803  -0.764  1.00 28.88           C  
ATOM    689  CG  MET A  95      36.353   2.693  -1.451  1.00 30.64           C  
ATOM    690  SD  MET A  95      36.291   2.794  -3.260  1.00 36.91           S  
ATOM    691  CE  MET A  95      34.572   2.372  -3.542  1.00 34.77           C  
ATOM    692  N   SER A  96      34.794   6.714   0.381  1.00 27.29           N  
ATOM    693  CA  SER A  96      33.792   7.702   0.775  1.00 27.05           C  
ATOM    694  C   SER A  96      33.832   8.951  -0.123  1.00 26.87           C  
ATOM    695  O   SER A  96      32.784   9.544  -0.409  1.00 27.25           O  
ATOM    696  CB  SER A  96      33.929   8.083   2.255  1.00 27.10           C  
ATOM    697  OG  SER A  96      34.897   9.095   2.466  1.00 28.04           O  
ATOM    698  N   TYR A  97      35.032   9.345  -0.563  1.00 26.25           N  
ATOM    699  CA  TYR A  97      35.182  10.440  -1.532  1.00 25.99           C  
ATOM    700  C   TYR A  97      34.772  10.016  -2.932  1.00 26.08           C  
ATOM    701  O   TYR A  97      34.204  10.813  -3.661  1.00 26.21           O  
ATOM    702  CB  TYR A  97      36.611  11.012  -1.553  1.00 25.39           C  
ATOM    703  CG  TYR A  97      36.970  11.814  -0.321  1.00 24.73           C  
ATOM    704  CD1 TYR A  97      36.273  12.979   0.006  1.00 24.21           C  
ATOM    705  CD2 TYR A  97      38.006  11.410   0.515  1.00 23.24           C  
ATOM    706  CE1 TYR A  97      36.597  13.719   1.138  1.00 23.81           C  
ATOM    707  CE2 TYR A  97      38.335  12.136   1.644  1.00 22.95           C  
ATOM    708  CZ  TYR A  97      37.629  13.287   1.947  1.00 24.28           C  
ATOM    709  OH  TYR A  97      37.966  14.006   3.064  1.00 24.94           O  
ATOM    710  N   VAL A  98      35.049   8.762  -3.291  1.00 26.67           N  
ATOM    711  CA  VAL A  98      34.675   8.206  -4.601  1.00 27.25           C  
ATOM    712  C   VAL A  98      33.157   8.201  -4.825  1.00 28.13           C  
ATOM    713  O   VAL A  98      32.669   8.602  -5.881  1.00 28.50           O  
ATOM    714  CB  VAL A  98      35.233   6.766  -4.791  1.00 27.31           C  
ATOM    715  CG1 VAL A  98      34.663   6.126  -6.049  1.00 27.38           C  
ATOM    716  CG2 VAL A  98      36.753   6.779  -4.854  1.00 26.02           C  
ATOM    717  N   ILE A  99      32.408   7.750  -3.826  1.00 29.13           N  
ATOM    718  CA  ILE A  99      30.959   7.618  -3.963  1.00 29.34           C  
ATOM    719  C   ILE A  99      30.294   8.987  -3.863  1.00 29.68           C  
ATOM    720  O   ILE A  99      29.245   9.206  -4.470  1.00 30.39           O  
ATOM    721  CB  ILE A  99      30.390   6.593  -2.950  1.00 29.62           C  
ATOM    722  CG1 ILE A  99      31.236   5.316  -2.984  1.00 30.32           C  
ATOM    723  CG2 ILE A  99      28.933   6.207  -3.298  1.00 29.75           C  
ATOM    724  CD1 ILE A  99      31.207   4.491  -1.698  1.00 32.15           C  
ATOM    725  N   SER A 100      30.921   9.906  -3.121  1.00 29.53           N  
ATOM    726  CA  SER A 100      30.499  11.307  -3.057  1.00 29.09           C  
ATOM    727  C   SER A 100      30.585  11.994  -4.420  1.00 29.01           C  
ATOM    728  O   SER A 100      29.742  12.835  -4.761  1.00 29.01           O  
ATOM    729  CB  SER A 100      31.362  12.079  -2.056  1.00 29.20           C  
ATOM    730  OG  SER A 100      31.187  11.593  -0.738  1.00 29.67           O  
ATOM    731  N   ILE A 101      31.619  11.646  -5.186  1.00 28.85           N  
ATOM    732  CA  ILE A 101      31.796  12.160  -6.548  1.00 28.56           C  
ATOM    733  C   ILE A 101      30.637  11.715  -7.443  1.00 28.44           C  
ATOM    734  O   ILE A 101      30.128  12.503  -8.233  1.00 27.99           O  
ATOM    735  CB  ILE A 101      33.164  11.731  -7.130  1.00 28.63           C  
ATOM    736  CG1 ILE A 101      34.285  12.521  -6.447  1.00 28.96           C  
ATOM    737  CG2 ILE A 101      33.212  11.924  -8.643  1.00 27.28           C  
ATOM    738  CD1 ILE A 101      35.608  11.767  -6.367  1.00 29.64           C  
ATOM    739  N   ALA A 102      30.220  10.455  -7.302  1.00 28.54           N  
ATOM    740  CA  ALA A 102      29.026   9.948  -7.986  1.00 29.01           C  
ATOM    741  C   ALA A 102      27.771  10.730  -7.593  1.00 29.30           C  
ATOM    742  O   ALA A 102      26.950  11.069  -8.446  1.00 29.49           O  
ATOM    743  CB  ALA A 102      28.834   8.465  -7.702  1.00 29.07           C  
ATOM    744  N   LEU A 103      27.639  11.021  -6.301  1.00 29.64           N  
ATOM    745  CA  LEU A 103      26.502  11.774  -5.774  1.00 30.08           C  
ATOM    746  C   LEU A 103      26.424  13.175  -6.398  1.00 30.08           C  
ATOM    747  O   LEU A 103      25.360  13.609  -6.838  1.00 29.91           O  
ATOM    748  CB  LEU A 103      26.610  11.875  -4.247  1.00 30.29           C  
ATOM    749  CG  LEU A 103      25.419  12.401  -3.454  1.00 31.22           C  
ATOM    750  CD1 LEU A 103      24.671  11.253  -2.807  1.00 33.42           C  
ATOM    751  CD2 LEU A 103      25.912  13.336  -2.384  1.00 33.00           C  
ATOM    752  N   PHE A 104      27.562  13.866  -6.432  1.00 30.12           N  
ATOM    753  CA  PHE A 104      27.650  15.202  -7.006  1.00 29.95           C  
ATOM    754  C   PHE A 104      27.398  15.210  -8.516  1.00 30.02           C  
ATOM    755  O   PHE A 104      26.669  16.062  -9.011  1.00 29.97           O  
ATOM    756  CB  PHE A 104      29.000  15.847  -6.671  1.00 29.79           C  
ATOM    757  CG  PHE A 104      29.174  16.167  -5.216  1.00 29.67           C  
ATOM    758  CD1 PHE A 104      28.151  16.777  -4.494  1.00 29.89           C  
ATOM    759  CD2 PHE A 104      30.367  15.874  -4.565  1.00 29.16           C  
ATOM    760  CE1 PHE A 104      28.313  17.077  -3.138  1.00 29.57           C  
ATOM    761  CE2 PHE A 104      30.536  16.170  -3.218  1.00 29.29           C  
ATOM    762  CZ  PHE A 104      29.507  16.771  -2.503  1.00 30.14           C  
ATOM    763  N   ALA A 105      27.974  14.252  -9.235  1.00 30.23           N  
ATOM    764  CA  ALA A 105      27.733  14.120 -10.669  1.00 30.98           C  
ATOM    765  C   ALA A 105      26.231  13.977 -10.961  1.00 31.94           C  
ATOM    766  O   ALA A 105      25.682  14.703 -11.807  1.00 32.03           O  
ATOM    767  CB  ALA A 105      28.515  12.945 -11.230  1.00 30.79           C  
ATOM    768  N   LYS A 106      25.575  13.062 -10.234  1.00 32.53           N  
ATOM    769  CA  LYS A 106      24.123  12.842 -10.327  1.00 32.70           C  
ATOM    770  C   LYS A 106      23.319  14.092 -10.031  1.00 32.55           C  
ATOM    771  O   LYS A 106      22.370  14.412 -10.755  1.00 32.87           O  
ATOM    772  CB  LYS A 106      23.679  11.764  -9.343  1.00 33.07           C  
ATOM    773  CG  LYS A 106      23.856  10.353  -9.814  1.00 34.32           C  
ATOM    774  CD  LYS A 106      22.694   9.503  -9.317  1.00 36.10           C  
ATOM    775  CE  LYS A 106      22.700   8.164  -9.990  1.00 37.41           C  
ATOM    776  NZ  LYS A 106      22.494   8.270 -11.459  1.00 38.79           N  
ATOM    777  N   GLY A 107      23.682  14.779  -8.950  1.00 32.15           N  
ATOM    778  CA  GLY A 107      23.024  16.018  -8.558  1.00 31.94           C  
ATOM    779  C   GLY A 107      23.176  17.106  -9.603  1.00 32.10           C  
ATOM    780  O   GLY A 107      22.239  17.861  -9.856  1.00 32.34           O  
ATOM    781  N   PHE A 108      24.360  17.186 -10.208  1.00 32.56           N  
ATOM    782  CA  PHE A 108      24.628  18.137 -11.296  1.00 32.84           C  
ATOM    783  C   PHE A 108      23.715  17.860 -12.498  1.00 33.22           C  
ATOM    784  O   PHE A 108      23.078  18.779 -13.009  1.00 33.46           O  
ATOM    785  CB  PHE A 108      26.098  18.069 -11.718  1.00 32.42           C  
ATOM    786  CG  PHE A 108      26.494  19.107 -12.741  1.00 32.43           C  
ATOM    787  CD1 PHE A 108      27.073  20.312 -12.341  1.00 30.75           C  
ATOM    788  CD2 PHE A 108      26.305  18.874 -14.105  1.00 31.43           C  
ATOM    789  CE1 PHE A 108      27.449  21.269 -13.281  1.00 31.11           C  
ATOM    790  CE2 PHE A 108      26.675  19.827 -15.053  1.00 31.43           C  
ATOM    791  CZ  PHE A 108      27.255  21.027 -14.639  1.00 30.98           C  
ATOM    792  N   ALA A 109      23.656  16.598 -12.930  1.00 33.38           N  
ATOM    793  CA  ALA A 109      22.804  16.173 -14.047  1.00 33.76           C  
ATOM    794  C   ALA A 109      21.334  16.516 -13.806  1.00 34.21           C  
ATOM    795  O   ALA A 109      20.646  17.003 -14.710  1.00 34.62           O  
ATOM    796  CB  ALA A 109      22.966  14.681 -14.306  1.00 33.38           C  
ATOM    797  N   GLY A 110      20.871  16.285 -12.577  1.00 34.43           N  
ATOM    798  CA  GLY A 110      19.506  16.596 -12.179  1.00 34.62           C  
ATOM    799  C   GLY A 110      19.071  18.047 -12.320  1.00 35.25           C  
ATOM    800  O   GLY A 110      17.912  18.313 -12.649  1.00 35.51           O  
ATOM    801  N   TYR A 111      19.969  18.992 -12.046  1.00 35.27           N  
ATOM    802  CA  TYR A 111      19.641  20.412 -12.203  1.00 35.58           C  
ATOM    803  C   TYR A 111      19.963  20.925 -13.604  1.00 36.30           C  
ATOM    804  O   TYR A 111      19.339  21.869 -14.076  1.00 36.26           O  
ATOM    805  CB  TYR A 111      20.353  21.272 -11.155  1.00 35.04           C  
ATOM    806  CG  TYR A 111      19.582  21.443  -9.867  1.00 34.21           C  
ATOM    807  CD1 TYR A 111      19.741  20.545  -8.812  1.00 34.03           C  
ATOM    808  CD2 TYR A 111      18.695  22.503  -9.701  1.00 33.49           C  
ATOM    809  CE1 TYR A 111      19.038  20.697  -7.625  1.00 33.59           C  
ATOM    810  CE2 TYR A 111      17.983  22.665  -8.517  1.00 33.90           C  
ATOM    811  CZ  TYR A 111      18.162  21.754  -7.481  1.00 33.99           C  
ATOM    812  OH  TYR A 111      17.460  21.901  -6.308  1.00 33.39           O  
ATOM    813  N   PHE A 112      20.930  20.282 -14.255  1.00 37.41           N  
ATOM    814  CA  PHE A 112      21.469  20.727 -15.540  1.00 38.69           C  
ATOM    815  C   PHE A 112      20.518  20.490 -16.712  1.00 39.53           C  
ATOM    816  O   PHE A 112      20.271  21.397 -17.506  1.00 39.87           O  
ATOM    817  CB  PHE A 112      22.828  20.061 -15.813  1.00 38.32           C  
ATOM    818  CG  PHE A 112      23.436  20.432 -17.133  1.00 38.45           C  
ATOM    819  CD1 PHE A 112      23.994  21.692 -17.331  1.00 38.85           C  
ATOM    820  CD2 PHE A 112      23.457  19.519 -18.183  1.00 38.61           C  
ATOM    821  CE1 PHE A 112      24.556  22.043 -18.565  1.00 38.38           C  
ATOM    822  CE2 PHE A 112      24.020  19.857 -19.412  1.00 38.20           C  
ATOM    823  CZ  PHE A 112      24.570  21.121 -19.602  1.00 38.24           C  
ATOM    824  N   LEU A 113      20.003  19.269 -16.821  1.00 40.72           N  
ATOM    825  CA  LEU A 113      19.138  18.887 -17.942  1.00 41.87           C  
ATOM    826  C   LEU A 113      17.818  19.686 -18.036  1.00 42.82           C  
ATOM    827  O   LEU A 113      17.446  20.110 -19.132  1.00 43.11           O  
ATOM    828  CB  LEU A 113      18.895  17.371 -17.962  1.00 41.71           C  
ATOM    829  CG  LEU A 113      20.135  16.479 -18.107  1.00 41.53           C  
ATOM    830  CD1 LEU A 113      19.784  15.026 -17.856  1.00 41.07           C  
ATOM    831  CD2 LEU A 113      20.782  16.632 -19.473  1.00 41.20           C  
ATOM    832  N   PRO A 114      17.099  19.879 -16.905  1.00 43.65           N  
ATOM    833  CA  PRO A 114      15.935  20.772 -16.953  1.00 44.46           C  
ATOM    834  C   PRO A 114      16.279  22.213 -17.342  1.00 45.50           C  
ATOM    835  O   PRO A 114      15.482  22.873 -18.012  1.00 45.55           O  
ATOM    836  CB  PRO A 114      15.397  20.732 -15.518  1.00 44.16           C  
ATOM    837  CG  PRO A 114      15.893  19.450 -14.967  1.00 44.02           C  
ATOM    838  CD  PRO A 114      17.248  19.268 -15.570  1.00 43.53           C  
ATOM    839  N   LEU A 115      17.448  22.690 -16.919  1.00 46.69           N  
ATOM    840  CA  LEU A 115      17.904  24.039 -17.251  1.00 47.75           C  
ATOM    841  C   LEU A 115      18.092  24.244 -18.760  1.00 48.96           C  
ATOM    842  O   LEU A 115      17.744  25.300 -19.293  1.00 49.08           O  
ATOM    843  CB  LEU A 115      19.203  24.360 -16.504  1.00 47.54           C  
ATOM    844  CG  LEU A 115      19.840  25.741 -16.680  1.00 47.22           C  
ATOM    845  CD1 LEU A 115      18.939  26.849 -16.165  1.00 46.12           C  
ATOM    846  CD2 LEU A 115      21.170  25.774 -15.976  1.00 47.37           C  
ATOM    847  N   ILE A 116      18.636  23.233 -19.436  1.00 50.40           N  
ATOM    848  CA  ILE A 116      18.892  23.319 -20.877  1.00 51.98           C  
ATOM    849  C   ILE A 116      17.762  22.722 -21.725  1.00 53.32           C  
ATOM    850  O   ILE A 116      17.901  22.582 -22.941  1.00 53.56           O  
ATOM    851  CB  ILE A 116      20.273  22.700 -21.286  1.00 51.89           C  
ATOM    852  CG1 ILE A 116      20.320  21.192 -21.004  1.00 51.65           C  
ATOM    853  CG2 ILE A 116      21.433  23.460 -20.616  1.00 51.76           C  
ATOM    854  CD1 ILE A 116      21.346  20.438 -21.843  1.00 51.65           C  
ATOM    855  N   ASN A 117      16.651  22.373 -21.075  1.00 54.92           N  
ATOM    856  CA  ASN A 117      15.483  21.785 -21.741  1.00 56.49           C  
ATOM    857  C   ASN A 117      15.685  20.378 -22.296  1.00 57.33           C  
ATOM    858  O   ASN A 117      14.899  19.923 -23.132  1.00 57.67           O  
ATOM    859  CB  ASN A 117      14.958  22.703 -22.854  1.00 56.80           C  
ATOM    860  CG  ASN A 117      13.652  23.375 -22.491  1.00 57.87           C  
ATOM    861  OD1 ASN A 117      12.696  22.720 -22.058  1.00 58.60           O  
ATOM    862  ND2 ASN A 117      13.595  24.690 -22.686  1.00 58.65           N  
ATOM    863  N   ALA A 118      16.734  19.695 -21.844  1.00 58.18           N  
ATOM    864  CA  ALA A 118      16.985  18.325 -22.278  1.00 58.89           C  
ATOM    865  C   ALA A 118      16.034  17.380 -21.554  1.00 59.48           C  
ATOM    866  O   ALA A 118      15.760  17.576 -20.363  1.00 59.68           O  
ATOM    867  CB  ALA A 118      18.432  17.932 -22.025  1.00 58.87           C  
ATOM    868  N   PRO A 119      15.506  16.368 -22.274  1.00 59.89           N  
ATOM    869  CA  PRO A 119      14.656  15.355 -21.650  1.00 60.11           C  
ATOM    870  C   PRO A 119      15.428  14.481 -20.669  1.00 60.37           C  
ATOM    871  O   PRO A 119      16.635  14.267 -20.835  1.00 60.51           O  
ATOM    872  CB  PRO A 119      14.180  14.513 -22.839  1.00 60.12           C  
ATOM    873  CG  PRO A 119      15.215  14.714 -23.888  1.00 60.02           C  
ATOM    874  CD  PRO A 119      15.662  16.133 -23.723  1.00 60.04           C  
ATOM    875  N   ILE A 120      14.731  13.989 -19.652  1.00 60.47           N  
ATOM    876  CA  ILE A 120      15.321  13.059 -18.707  1.00 60.63           C  
ATOM    877  C   ILE A 120      15.305  11.651 -19.310  1.00 60.67           C  
ATOM    878  O   ILE A 120      14.249  11.028 -19.456  1.00 60.81           O  
ATOM    879  CB  ILE A 120      14.612  13.113 -17.322  1.00 60.63           C  
ATOM    880  CG1 ILE A 120      15.025  14.372 -16.550  1.00 60.78           C  
ATOM    881  CG2 ILE A 120      14.943  11.886 -16.482  1.00 60.74           C  
ATOM    882  CD1 ILE A 120      14.341  15.659 -16.998  1.00 61.24           C  
ATOM    883  N   ASN A 121      16.488  11.185 -19.700  1.00 60.56           N  
ATOM    884  CA  ASN A 121      16.697   9.808 -20.130  1.00 60.26           C  
ATOM    885  C   ASN A 121      17.720   9.164 -19.213  1.00 59.87           C  
ATOM    886  O   ASN A 121      18.503   9.862 -18.572  1.00 60.02           O  
ATOM    887  CB  ASN A 121      17.251   9.754 -21.557  1.00 60.35           C  
ATOM    888  CG  ASN A 121      16.370  10.457 -22.563  1.00 61.01           C  
ATOM    889  OD1 ASN A 121      15.191  10.715 -22.313  1.00 62.00           O  
ATOM    890  ND2 ASN A 121      16.941  10.769 -23.724  1.00 61.52           N  
ATOM    891  N   THR A 122      17.722   7.835 -19.166  1.00 59.16           N  
ATOM    892  CA  THR A 122      18.823   7.084 -18.580  1.00 58.50           C  
ATOM    893  C   THR A 122      20.120   7.404 -19.333  1.00 57.86           C  
ATOM    894  O   THR A 122      21.203   7.386 -18.747  1.00 57.94           O  
ATOM    895  CB  THR A 122      18.524   5.567 -18.603  1.00 58.59           C  
ATOM    896  OG1 THR A 122      17.360   5.311 -17.809  1.00 58.74           O  
ATOM    897  CG2 THR A 122      19.688   4.750 -18.047  1.00 58.96           C  
ATOM    898  N   PHE A 123      19.996   7.715 -20.624  1.00 56.92           N  
ATOM    899  CA  PHE A 123      21.150   8.074 -21.450  1.00 56.13           C  
ATOM    900  C   PHE A 123      21.642   9.505 -21.203  1.00 55.47           C  
ATOM    901  O   PHE A 123      22.840   9.725 -21.015  1.00 55.62           O  
ATOM    902  CB  PHE A 123      20.855   7.864 -22.941  1.00 56.10           C  
ATOM    903  CG  PHE A 123      22.037   8.132 -23.831  1.00 55.83           C  
ATOM    904  CD1 PHE A 123      23.062   7.198 -23.945  1.00 56.04           C  
ATOM    905  CD2 PHE A 123      22.131   9.320 -24.546  1.00 55.79           C  
ATOM    906  CE1 PHE A 123      24.166   7.442 -24.763  1.00 56.16           C  
ATOM    907  CE2 PHE A 123      23.223   9.577 -25.364  1.00 56.10           C  
ATOM    908  CZ  PHE A 123      24.244   8.635 -25.476  1.00 56.42           C  
ATOM    909  N   ASN A 124      20.720  10.467 -21.221  1.00 54.40           N  
ATOM    910  CA  ASN A 124      21.048  11.870 -20.965  1.00 53.30           C  
ATOM    911  C   ASN A 124      21.645  12.098 -19.584  1.00 52.53           C  
ATOM    912  O   ASN A 124      22.574  12.889 -19.435  1.00 52.32           O  
ATOM    913  CB  ASN A 124      19.823  12.766 -21.168  1.00 53.36           C  
ATOM    914  CG  ASN A 124      19.567  13.083 -22.629  1.00 53.67           C  
ATOM    915  OD1 ASN A 124      20.367  12.740 -23.504  1.00 53.75           O  
ATOM    916  ND2 ASN A 124      18.450  13.753 -22.902  1.00 54.08           N  
ATOM    917  N   ILE A 125      21.100  11.406 -18.583  1.00 51.45           N  
ATOM    918  CA  ILE A 125      21.650  11.422 -17.234  1.00 50.40           C  
ATOM    919  C   ILE A 125      23.073  10.851 -17.257  1.00 49.70           C  
ATOM    920  O   ILE A 125      24.004  11.506 -16.800  1.00 49.58           O  
ATOM    921  CB  ILE A 125      20.744  10.648 -16.225  1.00 50.48           C  
ATOM    922  CG1 ILE A 125      19.400  11.370 -16.009  1.00 50.36           C  
ATOM    923  CG2 ILE A 125      21.466  10.404 -14.898  1.00 50.14           C  
ATOM    924  CD1 ILE A 125      19.446  12.595 -15.087  1.00 51.29           C  
ATOM    925  N   ALA A 126      23.232   9.650 -17.816  1.00 48.77           N  
ATOM    926  CA  ALA A 126      24.539   8.989 -17.921  1.00 47.87           C  
ATOM    927  C   ALA A 126      25.609   9.858 -18.594  1.00 47.18           C  
ATOM    928  O   ALA A 126      26.723   9.972 -18.086  1.00 46.98           O  
ATOM    929  CB  ALA A 126      24.409   7.651 -18.642  1.00 47.67           C  
ATOM    930  N   ILE A 127      25.257  10.456 -19.733  1.00 46.33           N  
ATOM    931  CA  ILE A 127      26.154  11.332 -20.497  1.00 45.64           C  
ATOM    932  C   ILE A 127      26.636  12.546 -19.686  1.00 44.55           C  
ATOM    933  O   ILE A 127      27.819  12.906 -19.727  1.00 44.31           O  
ATOM    934  CB  ILE A 127      25.486  11.774 -21.848  1.00 46.03           C  
ATOM    935  CG1 ILE A 127      25.826  10.786 -22.967  1.00 46.65           C  
ATOM    936  CG2 ILE A 127      25.897  13.201 -22.276  1.00 46.48           C  
ATOM    937  CD1 ILE A 127      27.293  10.822 -23.427  1.00 48.21           C  
ATOM    938  N   THR A 128      25.712  13.154 -18.949  1.00 43.29           N  
ATOM    939  CA  THR A 128      25.972  14.368 -18.196  1.00 42.33           C  
ATOM    940  C   THR A 128      26.863  14.077 -16.987  1.00 41.94           C  
ATOM    941  O   THR A 128      27.737  14.875 -16.653  1.00 41.95           O  
ATOM    942  CB  THR A 128      24.650  15.034 -17.772  1.00 42.37           C  
ATOM    943  OG1 THR A 128      23.806  15.177 -18.922  1.00 42.14           O  
ATOM    944  CG2 THR A 128      24.887  16.414 -17.149  1.00 42.35           C  
ATOM    945  N   GLU A 129      26.646  12.923 -16.354  1.00 41.11           N  
ATOM    946  CA  GLU A 129      27.496  12.445 -15.259  1.00 40.46           C  
ATOM    947  C   GLU A 129      28.917  12.146 -15.722  1.00 39.59           C  
ATOM    948  O   GLU A 129      29.882  12.619 -15.116  1.00 39.47           O  
ATOM    949  CB  GLU A 129      26.885  11.204 -14.599  1.00 40.44           C  
ATOM    950  CG  GLU A 129      25.601  11.494 -13.849  1.00 41.17           C  
ATOM    951  CD  GLU A 129      24.794  10.246 -13.552  1.00 43.47           C  
ATOM    952  OE1 GLU A 129      25.078   9.171 -14.136  1.00 44.21           O  
ATOM    953  OE2 GLU A 129      23.858  10.344 -12.731  1.00 44.51           O  
ATOM    954  N   ILE A 130      29.040  11.360 -16.790  1.00 38.92           N  
ATOM    955  CA  ILE A 130      30.342  11.078 -17.398  1.00 38.45           C  
ATOM    956  C   ILE A 130      31.029  12.391 -17.773  1.00 37.90           C  
ATOM    957  O   ILE A 130      32.193  12.601 -17.431  1.00 38.12           O  
ATOM    958  CB  ILE A 130      30.231  10.158 -18.642  1.00 38.42           C  
ATOM    959  CG1 ILE A 130      29.692   8.782 -18.254  1.00 38.68           C  
ATOM    960  CG2 ILE A 130      31.594  10.010 -19.330  1.00 38.66           C  
ATOM    961  CD1 ILE A 130      29.173   7.968 -19.431  1.00 38.34           C  
ATOM    962  N   GLY A 131      30.290  13.272 -18.448  1.00 37.20           N  
ATOM    963  CA  GLY A 131      30.805  14.564 -18.890  1.00 36.60           C  
ATOM    964  C   GLY A 131      31.334  15.460 -17.783  1.00 36.23           C  
ATOM    965  O   GLY A 131      32.427  16.024 -17.915  1.00 36.16           O  
ATOM    966  N   ILE A 132      30.569  15.596 -16.696  1.00 35.59           N  
ATOM    967  CA  ILE A 132      30.977  16.461 -15.586  1.00 34.95           C  
ATOM    968  C   ILE A 132      32.176  15.886 -14.825  1.00 34.87           C  
ATOM    969  O   ILE A 132      33.065  16.636 -14.408  1.00 34.96           O  
ATOM    970  CB  ILE A 132      29.790  16.867 -14.633  1.00 35.22           C  
ATOM    971  CG1 ILE A 132      30.194  18.009 -13.680  1.00 34.79           C  
ATOM    972  CG2 ILE A 132      29.256  15.678 -13.828  1.00 34.43           C  
ATOM    973  CD1 ILE A 132      30.620  19.317 -14.365  1.00 35.53           C  
ATOM    974  N   VAL A 133      32.212  14.560 -14.672  1.00 34.31           N  
ATOM    975  CA  VAL A 133      33.336  13.907 -13.998  1.00 33.68           C  
ATOM    976  C   VAL A 133      34.595  14.017 -14.855  1.00 33.55           C  
ATOM    977  O   VAL A 133      35.648  14.402 -14.354  1.00 33.68           O  
ATOM    978  CB  VAL A 133      33.037  12.433 -13.595  1.00 33.39           C  
ATOM    979  CG1 VAL A 133      34.269  11.774 -13.021  1.00 32.75           C  
ATOM    980  CG2 VAL A 133      31.914  12.375 -12.569  1.00 33.20           C  
ATOM    981  N   ALA A 134      34.482  13.698 -16.143  1.00 33.39           N  
ATOM    982  CA  ALA A 134      35.598  13.897 -17.081  1.00 33.59           C  
ATOM    983  C   ALA A 134      36.123  15.344 -17.046  1.00 33.49           C  
ATOM    984  O   ALA A 134      37.335  15.565 -17.036  1.00 33.47           O  
ATOM    985  CB  ALA A 134      35.201  13.496 -18.494  1.00 33.03           C  
ATOM    986  N   PHE A 135      35.213  16.317 -17.001  1.00 33.55           N  
ATOM    987  CA  PHE A 135      35.610  17.722 -16.922  1.00 33.73           C  
ATOM    988  C   PHE A 135      36.484  18.008 -15.694  1.00 33.55           C  
ATOM    989  O   PHE A 135      37.522  18.673 -15.804  1.00 33.61           O  
ATOM    990  CB  PHE A 135      34.400  18.666 -16.932  1.00 33.81           C  
ATOM    991  CG  PHE A 135      34.774  20.110 -16.695  1.00 34.93           C  
ATOM    992  CD1 PHE A 135      35.231  20.905 -17.743  1.00 35.26           C  
ATOM    993  CD2 PHE A 135      34.711  20.660 -15.418  1.00 35.15           C  
ATOM    994  CE1 PHE A 135      35.601  22.223 -17.526  1.00 35.53           C  
ATOM    995  CE2 PHE A 135      35.076  21.991 -15.190  1.00 35.64           C  
ATOM    996  CZ  PHE A 135      35.522  22.771 -16.246  1.00 35.41           C  
ATOM    997  N   PHE A 136      36.053  17.517 -14.531  1.00 33.02           N  
ATOM    998  CA  PHE A 136      36.804  17.719 -13.298  1.00 32.56           C  
ATOM    999  C   PHE A 136      38.080  16.894 -13.254  1.00 32.43           C  
ATOM   1000  O   PHE A 136      39.040  17.279 -12.593  1.00 32.47           O  
ATOM   1001  CB  PHE A 136      35.929  17.489 -12.062  1.00 32.38           C  
ATOM   1002  CG  PHE A 136      35.145  18.694 -11.668  1.00 31.86           C  
ATOM   1003  CD1 PHE A 136      35.712  19.664 -10.852  1.00 31.57           C  
ATOM   1004  CD2 PHE A 136      33.846  18.878 -12.132  1.00 31.91           C  
ATOM   1005  CE1 PHE A 136      34.998  20.802 -10.505  1.00 32.24           C  
ATOM   1006  CE2 PHE A 136      33.120  20.007 -11.787  1.00 31.92           C  
ATOM   1007  CZ  PHE A 136      33.699  20.975 -10.970  1.00 32.83           C  
ATOM   1008  N   THR A 137      38.087  15.775 -13.973  1.00 32.35           N  
ATOM   1009  CA  THR A 137      39.290  14.970 -14.156  1.00 32.59           C  
ATOM   1010  C   THR A 137      40.322  15.755 -14.976  1.00 33.08           C  
ATOM   1011  O   THR A 137      41.473  15.911 -14.550  1.00 33.26           O  
ATOM   1012  CB  THR A 137      38.962  13.617 -14.840  1.00 32.68           C  
ATOM   1013  OG1 THR A 137      38.016  12.902 -14.036  1.00 32.62           O  
ATOM   1014  CG2 THR A 137      40.225  12.763 -15.037  1.00 31.77           C  
ATOM   1015  N   ALA A 138      39.899  16.260 -16.136  1.00 33.09           N  
ATOM   1016  CA  ALA A 138      40.771  17.057 -17.005  1.00 33.61           C  
ATOM   1017  C   ALA A 138      41.279  18.329 -16.315  1.00 33.61           C  
ATOM   1018  O   ALA A 138      42.389  18.781 -16.596  1.00 33.78           O  
ATOM   1019  CB  ALA A 138      40.060  17.404 -18.317  1.00 33.04           C  
ATOM   1020  N   LEU A 139      40.466  18.876 -15.407  1.00 33.63           N  
ATOM   1021  CA  LEU A 139      40.771  20.110 -14.677  1.00 33.70           C  
ATOM   1022  C   LEU A 139      42.103  20.047 -13.941  1.00 34.04           C  
ATOM   1023  O   LEU A 139      42.771  21.071 -13.749  1.00 34.00           O  
ATOM   1024  CB  LEU A 139      39.649  20.415 -13.679  1.00 33.89           C  
ATOM   1025  CG  LEU A 139      39.439  21.847 -13.163  1.00 34.02           C  
ATOM   1026  CD1 LEU A 139      39.272  22.860 -14.299  1.00 33.14           C  
ATOM   1027  CD2 LEU A 139      38.224  21.893 -12.238  1.00 33.42           C  
ATOM   1028  N   ASN A 140      42.483  18.839 -13.529  1.00 34.39           N  
ATOM   1029  CA  ASN A 140      43.760  18.615 -12.879  1.00 34.89           C  
ATOM   1030  C   ASN A 140      44.905  19.204 -13.680  1.00 35.93           C  
ATOM   1031  O   ASN A 140      45.887  19.681 -13.113  1.00 35.91           O  
ATOM   1032  CB  ASN A 140      44.013  17.125 -12.694  1.00 34.22           C  
ATOM   1033  CG  ASN A 140      45.320  16.853 -12.010  1.00 32.77           C  
ATOM   1034  OD1 ASN A 140      45.543  17.302 -10.895  1.00 32.17           O  
ATOM   1035  ND2 ASN A 140      46.199  16.124 -12.673  1.00 31.80           N  
ATOM   1036  N   PHE A 141      44.759  19.173 -15.003  1.00 37.19           N  
ATOM   1037  CA  PHE A 141      45.846  19.527 -15.906  1.00 38.44           C  
ATOM   1038  C   PHE A 141      45.826  20.995 -16.349  1.00 39.07           C  
ATOM   1039  O   PHE A 141      46.840  21.500 -16.833  1.00 39.29           O  
ATOM   1040  CB  PHE A 141      45.896  18.546 -17.092  1.00 38.49           C  
ATOM   1041  CG  PHE A 141      46.023  17.106 -16.664  1.00 39.22           C  
ATOM   1042  CD1 PHE A 141      47.259  16.589 -16.263  1.00 39.71           C  
ATOM   1043  CD2 PHE A 141      44.903  16.275 -16.618  1.00 39.48           C  
ATOM   1044  CE1 PHE A 141      47.382  15.260 -15.835  1.00 38.65           C  
ATOM   1045  CE2 PHE A 141      45.016  14.941 -16.192  1.00 39.18           C  
ATOM   1046  CZ  PHE A 141      46.261  14.436 -15.805  1.00 38.88           C  
ATOM   1047  N   PHE A 142      44.703  21.689 -16.149  1.00 39.84           N  
ATOM   1048  CA  PHE A 142      44.623  23.096 -16.571  1.00 40.37           C  
ATOM   1049  C   PHE A 142      44.048  24.137 -15.598  1.00 40.10           C  
ATOM   1050  O   PHE A 142      44.395  25.323 -15.709  1.00 40.76           O  
ATOM   1051  CB  PHE A 142      43.958  23.234 -17.953  1.00 40.89           C  
ATOM   1052  CG  PHE A 142      42.506  22.846 -17.983  1.00 42.17           C  
ATOM   1053  CD1 PHE A 142      41.513  23.779 -17.684  1.00 43.22           C  
ATOM   1054  CD2 PHE A 142      42.127  21.555 -18.346  1.00 43.14           C  
ATOM   1055  CE1 PHE A 142      40.160  23.423 -17.722  1.00 43.46           C  
ATOM   1056  CE2 PHE A 142      40.777  21.187 -18.391  1.00 43.37           C  
ATOM   1057  CZ  PHE A 142      39.792  22.123 -18.079  1.00 42.86           C  
ATOM   1058  N   GLY A 143      43.181  23.738 -14.668  1.00 39.23           N  
ATOM   1059  CA  GLY A 143      42.507  24.749 -13.851  1.00 37.85           C  
ATOM   1060  C   GLY A 143      41.976  24.423 -12.468  1.00 37.06           C  
ATOM   1061  O   GLY A 143      41.172  25.185 -11.928  1.00 37.10           O  
ATOM   1062  N   SER A 144      42.422  23.321 -11.873  1.00 36.20           N  
ATOM   1063  CA  SER A 144      41.912  22.925 -10.554  1.00 35.27           C  
ATOM   1064  C   SER A 144      42.269  23.912  -9.425  1.00 34.89           C  
ATOM   1065  O   SER A 144      41.491  24.093  -8.487  1.00 34.38           O  
ATOM   1066  CB  SER A 144      42.333  21.492 -10.208  1.00 35.12           C  
ATOM   1067  OG  SER A 144      43.710  21.411  -9.876  1.00 34.71           O  
ATOM   1068  N   LYS A 145      43.425  24.564  -9.533  1.00 34.74           N  
ATOM   1069  CA  LYS A 145      43.852  25.575  -8.547  1.00 35.03           C  
ATOM   1070  C   LYS A 145      43.035  26.859  -8.655  1.00 34.50           C  
ATOM   1071  O   LYS A 145      42.688  27.465  -7.639  1.00 34.40           O  
ATOM   1072  CB  LYS A 145      45.345  25.900  -8.689  1.00 34.79           C  
ATOM   1073  CG  LYS A 145      46.266  24.700  -8.507  1.00 35.87           C  
ATOM   1074  CD  LYS A 145      47.706  24.992  -8.932  1.00 36.38           C  
ATOM   1075  CE  LYS A 145      48.475  25.687  -7.818  1.00 40.31           C  
ATOM   1076  NZ  LYS A 145      49.922  25.923  -8.157  1.00 43.23           N  
ATOM   1077  N   ALA A 146      42.733  27.255  -9.890  1.00 34.41           N  
ATOM   1078  CA  ALA A 146      41.953  28.458 -10.184  1.00 34.47           C  
ATOM   1079  C   ALA A 146      40.497  28.338  -9.726  1.00 34.55           C  
ATOM   1080  O   ALA A 146      39.942  29.286  -9.162  1.00 34.57           O  
ATOM   1081  CB  ALA A 146      42.021  28.785 -11.673  1.00 34.32           C  
ATOM   1082  N   VAL A 147      39.882  27.179  -9.972  1.00 34.50           N  
ATOM   1083  CA  VAL A 147      38.549  26.892  -9.443  1.00 34.26           C  
ATOM   1084  C   VAL A 147      38.632  26.868  -7.919  1.00 34.62           C  
ATOM   1085  O   VAL A 147      37.721  27.339  -7.235  1.00 34.59           O  
ATOM   1086  CB  VAL A 147      37.959  25.559  -9.994  1.00 34.54           C  
ATOM   1087  CG1 VAL A 147      36.602  25.245  -9.352  1.00 33.60           C  
ATOM   1088  CG2 VAL A 147      37.822  25.616 -11.521  1.00 34.37           C  
ATOM   1089  N   GLY A 148      39.742  26.342  -7.396  1.00 34.84           N  
ATOM   1090  CA  GLY A 148      40.002  26.334  -5.958  1.00 35.42           C  
ATOM   1091  C   GLY A 148      39.931  27.718  -5.324  1.00 36.04           C  
ATOM   1092  O   GLY A 148      39.342  27.882  -4.254  1.00 36.12           O  
ATOM   1093  N   ARG A 149      40.522  28.708  -5.995  1.00 36.49           N  
ATOM   1094  CA  ARG A 149      40.506  30.108  -5.548  1.00 37.32           C  
ATOM   1095  C   ARG A 149      39.104  30.716  -5.649  1.00 37.02           C  
ATOM   1096  O   ARG A 149      38.778  31.646  -4.914  1.00 37.34           O  
ATOM   1097  CB  ARG A 149      41.515  30.963  -6.347  1.00 37.17           C  
ATOM   1098  CG  ARG A 149      42.979  30.507  -6.239  1.00 38.29           C  
ATOM   1099  CD  ARG A 149      43.974  31.462  -6.911  1.00 39.35           C  
ATOM   1100  NE  ARG A 149      43.820  31.550  -8.370  1.00 45.60           N  
ATOM   1101  CZ  ARG A 149      44.688  31.075  -9.274  1.00 47.60           C  
ATOM   1102  NH1 ARG A 149      45.809  30.454  -8.898  1.00 47.47           N  
ATOM   1103  NH2 ARG A 149      44.434  31.226 -10.574  1.00 47.86           N  
ATOM   1104  N   ALA A 150      38.288  30.183  -6.557  1.00 36.77           N  
ATOM   1105  CA  ALA A 150      36.901  30.626  -6.738  1.00 36.51           C  
ATOM   1106  C   ALA A 150      35.928  29.994  -5.740  1.00 36.33           C  
ATOM   1107  O   ALA A 150      34.813  30.494  -5.572  1.00 36.10           O  
ATOM   1108  CB  ALA A 150      36.432  30.359  -8.179  1.00 36.36           C  
ATOM   1109  N   GLU A 151      36.351  28.909  -5.083  1.00 36.06           N  
ATOM   1110  CA  GLU A 151      35.472  28.150  -4.181  1.00 35.94           C  
ATOM   1111  C   GLU A 151      34.844  28.994  -3.073  1.00 35.88           C  
ATOM   1112  O   GLU A 151      33.636  28.914  -2.853  1.00 35.74           O  
ATOM   1113  CB  GLU A 151      36.186  26.932  -3.577  1.00 35.78           C  
ATOM   1114  CG  GLU A 151      36.306  25.726  -4.519  1.00 36.02           C  
ATOM   1115  CD  GLU A 151      37.148  24.587  -3.938  1.00 36.38           C  
ATOM   1116  OE1 GLU A 151      37.138  24.386  -2.698  1.00 38.33           O  
ATOM   1117  OE2 GLU A 151      37.824  23.881  -4.723  1.00 37.24           O  
ATOM   1118  N   PHE A 152      35.660  29.802  -2.392  1.00 35.83           N  
ATOM   1119  CA  PHE A 152      35.200  30.639  -1.273  1.00 35.77           C  
ATOM   1120  C   PHE A 152      34.109  31.623  -1.697  1.00 35.97           C  
ATOM   1121  O   PHE A 152      33.183  31.902  -0.939  1.00 35.83           O  
ATOM   1122  CB  PHE A 152      36.370  31.409  -0.650  1.00 35.51           C  
ATOM   1123  CG  PHE A 152      36.011  32.146   0.620  1.00 35.57           C  
ATOM   1124  CD1 PHE A 152      36.049  31.497   1.851  1.00 34.59           C  
ATOM   1125  CD2 PHE A 152      35.639  33.489   0.584  1.00 35.20           C  
ATOM   1126  CE1 PHE A 152      35.721  32.169   3.026  1.00 35.81           C  
ATOM   1127  CE2 PHE A 152      35.309  34.171   1.756  1.00 35.36           C  
ATOM   1128  CZ  PHE A 152      35.347  33.510   2.979  1.00 35.70           C  
ATOM   1129  N   PHE A 153      34.235  32.141  -2.911  1.00 36.27           N  
ATOM   1130  CA  PHE A 153      33.308  33.131  -3.426  1.00 36.80           C  
ATOM   1131  C   PHE A 153      32.026  32.498  -3.964  1.00 36.80           C  
ATOM   1132  O   PHE A 153      30.967  33.110  -3.885  1.00 36.72           O  
ATOM   1133  CB  PHE A 153      34.013  34.032  -4.451  1.00 37.18           C  
ATOM   1134  CG  PHE A 153      35.230  34.735  -3.883  1.00 38.40           C  
ATOM   1135  CD1 PHE A 153      35.085  35.860  -3.067  1.00 38.75           C  
ATOM   1136  CD2 PHE A 153      36.518  34.240  -4.125  1.00 39.16           C  
ATOM   1137  CE1 PHE A 153      36.205  36.501  -2.522  1.00 39.36           C  
ATOM   1138  CE2 PHE A 153      37.640  34.869  -3.586  1.00 39.37           C  
ATOM   1139  CZ  PHE A 153      37.485  36.002  -2.783  1.00 39.10           C  
ATOM   1140  N   ILE A 154      32.126  31.267  -4.478  1.00 36.86           N  
ATOM   1141  CA  ILE A 154      30.954  30.471  -4.871  1.00 36.78           C  
ATOM   1142  C   ILE A 154      30.113  30.102  -3.643  1.00 36.79           C  
ATOM   1143  O   ILE A 154      28.885  30.161  -3.685  1.00 37.11           O  
ATOM   1144  CB  ILE A 154      31.356  29.189  -5.653  1.00 36.91           C  
ATOM   1145  CG1 ILE A 154      31.923  29.549  -7.035  1.00 36.66           C  
ATOM   1146  CG2 ILE A 154      30.167  28.226  -5.787  1.00 36.85           C  
ATOM   1147  CD1 ILE A 154      32.645  28.395  -7.732  1.00 36.82           C  
ATOM   1148  N   VAL A 155      30.776  29.743  -2.552  1.00 36.69           N  
ATOM   1149  CA  VAL A 155      30.087  29.422  -1.301  1.00 36.91           C  
ATOM   1150  C   VAL A 155      29.318  30.626  -0.732  1.00 37.36           C  
ATOM   1151  O   VAL A 155      28.190  30.470  -0.256  1.00 37.69           O  
ATOM   1152  CB  VAL A 155      31.052  28.807  -0.251  1.00 36.63           C  
ATOM   1153  CG1 VAL A 155      30.357  28.580   1.094  1.00 36.04           C  
ATOM   1154  CG2 VAL A 155      31.619  27.493  -0.768  1.00 36.95           C  
ATOM   1155  N   LEU A 156      29.923  31.815  -0.788  1.00 37.62           N  
ATOM   1156  CA  LEU A 156      29.264  33.047  -0.334  1.00 37.92           C  
ATOM   1157  C   LEU A 156      28.025  33.362  -1.166  1.00 37.94           C  
ATOM   1158  O   LEU A 156      26.981  33.703  -0.624  1.00 38.18           O  
ATOM   1159  CB  LEU A 156      30.217  34.250  -0.391  1.00 37.74           C  
ATOM   1160  CG  LEU A 156      31.353  34.395   0.625  1.00 38.19           C  
ATOM   1161  CD1 LEU A 156      32.211  35.608   0.265  1.00 37.71           C  
ATOM   1162  CD2 LEU A 156      30.822  34.509   2.058  1.00 37.60           C  
ATOM   1163  N   VAL A 157      28.157  33.258  -2.483  1.00 37.93           N  
ATOM   1164  CA  VAL A 157      27.061  33.562  -3.393  1.00 38.21           C  
ATOM   1165  C   VAL A 157      25.873  32.618  -3.189  1.00 38.51           C  
ATOM   1166  O   VAL A 157      24.739  33.079  -3.035  1.00 38.71           O  
ATOM   1167  CB  VAL A 157      27.524  33.592  -4.879  1.00 38.20           C  
ATOM   1168  CG1 VAL A 157      26.328  33.684  -5.817  1.00 38.14           C  
ATOM   1169  CG2 VAL A 157      28.482  34.771  -5.121  1.00 37.33           C  
ATOM   1170  N   LYS A 158      26.130  31.311  -3.159  1.00 38.71           N  
ATOM   1171  CA  LYS A 158      25.059  30.336  -2.947  1.00 38.97           C  
ATOM   1172  C   LYS A 158      24.387  30.488  -1.574  1.00 39.20           C  
ATOM   1173  O   LYS A 158      23.210  30.170  -1.426  1.00 39.17           O  
ATOM   1174  CB  LYS A 158      25.549  28.900  -3.180  1.00 39.11           C  
ATOM   1175  CG  LYS A 158      26.233  28.227  -1.986  1.00 39.20           C  
ATOM   1176  CD  LYS A 158      27.146  27.109  -2.452  1.00 39.04           C  
ATOM   1177  CE  LYS A 158      27.520  26.178  -1.312  1.00 39.03           C  
ATOM   1178  NZ  LYS A 158      28.159  24.936  -1.838  1.00 38.68           N  
ATOM   1179  N   LEU A 159      25.127  30.977  -0.579  1.00 39.29           N  
ATOM   1180  CA  LEU A 159      24.537  31.243   0.735  1.00 39.62           C  
ATOM   1181  C   LEU A 159      23.571  32.423   0.681  1.00 39.86           C  
ATOM   1182  O   LEU A 159      22.547  32.418   1.368  1.00 39.55           O  
ATOM   1183  CB  LEU A 159      25.608  31.479   1.800  1.00 39.59           C  
ATOM   1184  CG  LEU A 159      26.237  30.237   2.444  1.00 39.73           C  
ATOM   1185  CD1 LEU A 159      27.421  30.629   3.322  1.00 38.13           C  
ATOM   1186  CD2 LEU A 159      25.210  29.441   3.241  1.00 39.02           C  
ATOM   1187  N   LEU A 160      23.906  33.423  -0.136  1.00 39.97           N  
ATOM   1188  CA  LEU A 160      23.033  34.572  -0.357  1.00 40.21           C  
ATOM   1189  C   LEU A 160      21.777  34.157  -1.120  1.00 40.20           C  
ATOM   1190  O   LEU A 160      20.661  34.513  -0.722  1.00 40.64           O  
ATOM   1191  CB  LEU A 160      23.778  35.688  -1.099  1.00 40.40           C  
ATOM   1192  CG  LEU A 160      24.945  36.345  -0.348  1.00 40.73           C  
ATOM   1193  CD1 LEU A 160      25.794  37.182  -1.282  1.00 40.23           C  
ATOM   1194  CD2 LEU A 160      24.453  37.182   0.834  1.00 41.50           C  
ATOM   1195  N   ILE A 161      21.971  33.393  -2.195  1.00 39.74           N  
ATOM   1196  CA  ILE A 161      20.879  32.851  -3.002  1.00 39.65           C  
ATOM   1197  C   ILE A 161      19.914  32.040  -2.133  1.00 39.76           C  
ATOM   1198  O   ILE A 161      18.693  32.161  -2.269  1.00 39.84           O  
ATOM   1199  CB  ILE A 161      21.410  31.976  -4.186  1.00 39.53           C  
ATOM   1200  CG1 ILE A 161      22.195  32.832  -5.191  1.00 39.61           C  
ATOM   1201  CG2 ILE A 161      20.270  31.258  -4.896  1.00 39.42           C  
ATOM   1202  CD1 ILE A 161      22.777  32.052  -6.384  1.00 39.44           C  
ATOM   1203  N   LEU A 162      20.469  31.227  -1.237  1.00 39.63           N  
ATOM   1204  CA  LEU A 162      19.668  30.435  -0.315  1.00 39.61           C  
ATOM   1205  C   LEU A 162      19.090  31.276   0.820  1.00 39.98           C  
ATOM   1206  O   LEU A 162      18.064  30.927   1.391  1.00 40.08           O  
ATOM   1207  CB  LEU A 162      20.469  29.249   0.233  1.00 39.57           C  
ATOM   1208  CG  LEU A 162      20.787  28.110  -0.741  1.00 38.47           C  
ATOM   1209  CD1 LEU A 162      21.676  27.080  -0.066  1.00 38.43           C  
ATOM   1210  CD2 LEU A 162      19.521  27.462  -1.271  1.00 37.79           C  
ATOM   1211  N   GLY A 163      19.751  32.382   1.142  1.00 40.38           N  
ATOM   1212  CA  GLY A 163      19.186  33.386   2.042  1.00 40.86           C  
ATOM   1213  C   GLY A 163      17.923  33.978   1.433  1.00 41.19           C  
ATOM   1214  O   GLY A 163      16.900  34.095   2.100  1.00 41.25           O  
ATOM   1215  N   LEU A 164      17.991  34.331   0.152  1.00 41.51           N  
ATOM   1216  CA  LEU A 164      16.818  34.820  -0.566  1.00 41.77           C  
ATOM   1217  C   LEU A 164      15.695  33.791  -0.553  1.00 41.68           C  
ATOM   1218  O   LEU A 164      14.563  34.123  -0.199  1.00 41.62           O  
ATOM   1219  CB  LEU A 164      17.162  35.218  -2.009  1.00 41.55           C  
ATOM   1220  CG  LEU A 164      15.995  35.674  -2.900  1.00 41.81           C  
ATOM   1221  CD1 LEU A 164      15.298  36.907  -2.328  1.00 42.05           C  
ATOM   1222  CD2 LEU A 164      16.455  35.933  -4.344  1.00 42.11           C  
ATOM   1223  N   PHE A 165      16.019  32.556  -0.942  1.00 41.60           N  
ATOM   1224  CA  PHE A 165      15.053  31.457  -1.001  1.00 41.67           C  
ATOM   1225  C   PHE A 165      14.333  31.255   0.326  1.00 42.23           C  
ATOM   1226  O   PHE A 165      13.128  30.989   0.346  1.00 42.41           O  
ATOM   1227  CB  PHE A 165      15.739  30.153  -1.425  1.00 41.18           C  
ATOM   1228  CG  PHE A 165      14.793  29.003  -1.637  1.00 40.36           C  
ATOM   1229  CD1 PHE A 165      14.266  28.742  -2.900  1.00 40.16           C  
ATOM   1230  CD2 PHE A 165      14.439  28.166  -0.582  1.00 39.74           C  
ATOM   1231  CE1 PHE A 165      13.394  27.670  -3.110  1.00 38.80           C  
ATOM   1232  CE2 PHE A 165      13.561  27.094  -0.782  1.00 39.34           C  
ATOM   1233  CZ  PHE A 165      13.042  26.848  -2.053  1.00 39.55           C  
ATOM   1234  N   ILE A 166      15.073  31.371   1.426  1.00 42.90           N  
ATOM   1235  CA  ILE A 166      14.510  31.143   2.754  1.00 43.61           C  
ATOM   1236  C   ILE A 166      13.572  32.279   3.154  1.00 44.32           C  
ATOM   1237  O   ILE A 166      12.398  32.034   3.417  1.00 44.06           O  
ATOM   1238  CB  ILE A 166      15.601  30.912   3.843  1.00 43.39           C  
ATOM   1239  CG1 ILE A 166      16.404  29.642   3.535  1.00 43.39           C  
ATOM   1240  CG2 ILE A 166      14.962  30.780   5.223  1.00 42.77           C  
ATOM   1241  CD1 ILE A 166      17.672  29.483   4.360  1.00 43.19           C  
ATOM   1242  N   PHE A 167      14.092  33.509   3.170  1.00 45.27           N  
ATOM   1243  CA  PHE A 167      13.374  34.664   3.730  1.00 46.45           C  
ATOM   1244  C   PHE A 167      12.232  35.227   2.868  1.00 46.97           C  
ATOM   1245  O   PHE A 167      11.274  35.794   3.406  1.00 46.98           O  
ATOM   1246  CB  PHE A 167      14.355  35.769   4.148  1.00 46.61           C  
ATOM   1247  CG  PHE A 167      15.176  35.414   5.358  1.00 47.39           C  
ATOM   1248  CD1 PHE A 167      16.453  34.873   5.216  1.00 47.46           C  
ATOM   1249  CD2 PHE A 167      14.661  35.593   6.642  1.00 48.14           C  
ATOM   1250  CE1 PHE A 167      17.212  34.525   6.331  1.00 48.15           C  
ATOM   1251  CE2 PHE A 167      15.410  35.249   7.767  1.00 48.90           C  
ATOM   1252  CZ  PHE A 167      16.692  34.711   7.610  1.00 48.64           C  
ATOM   1253  N   ALA A 168      12.336  35.081   1.548  1.00 47.44           N  
ATOM   1254  CA  ALA A 168      11.240  35.445   0.655  1.00 47.92           C  
ATOM   1255  C   ALA A 168      10.176  34.354   0.704  1.00 48.40           C  
ATOM   1256  O   ALA A 168       8.976  34.639   0.682  1.00 48.42           O  
ATOM   1257  CB  ALA A 168      11.739  35.648  -0.774  1.00 47.86           C  
ATOM   1258  N   GLY A 169      10.632  33.105   0.777  1.00 48.70           N  
ATOM   1259  CA  GLY A 169       9.752  31.953   0.855  1.00 49.27           C  
ATOM   1260  C   GLY A 169       8.900  31.920   2.109  1.00 49.88           C  
ATOM   1261  O   GLY A 169       7.762  31.452   2.072  1.00 49.56           O  
ATOM   1262  N   LEU A 170       9.449  32.416   3.217  1.00 50.63           N  
ATOM   1263  CA  LEU A 170       8.734  32.432   4.498  1.00 51.51           C  
ATOM   1264  C   LEU A 170       7.565  33.422   4.511  1.00 51.92           C  
ATOM   1265  O   LEU A 170       6.581  33.209   5.217  1.00 51.85           O  
ATOM   1266  CB  LEU A 170       9.689  32.714   5.669  1.00 51.59           C  
ATOM   1267  CG  LEU A 170      10.709  31.642   6.085  1.00 51.84           C  
ATOM   1268  CD1 LEU A 170      11.506  32.117   7.296  1.00 52.09           C  
ATOM   1269  CD2 LEU A 170      10.064  30.288   6.368  1.00 52.01           C  
ATOM   1270  N   ILE A 171       7.680  34.492   3.722  1.00 52.55           N  
ATOM   1271  CA  ILE A 171       6.609  35.486   3.585  1.00 53.05           C  
ATOM   1272  C   ILE A 171       5.302  34.855   3.098  1.00 53.34           C  
ATOM   1273  O   ILE A 171       4.222  35.223   3.564  1.00 53.57           O  
ATOM   1274  CB  ILE A 171       7.010  36.659   2.634  1.00 53.17           C  
ATOM   1275  CG1 ILE A 171       8.390  37.231   2.996  1.00 53.28           C  
ATOM   1276  CG2 ILE A 171       5.932  37.765   2.611  1.00 53.14           C  
ATOM   1277  CD1 ILE A 171       8.530  37.745   4.442  1.00 53.86           C  
ATOM   1278  N   THR A 172       5.405  33.891   2.186  1.00 53.57           N  
ATOM   1279  CA  THR A 172       4.222  33.320   1.545  1.00 53.81           C  
ATOM   1280  C   THR A 172       3.940  31.867   1.908  1.00 54.13           C  
ATOM   1281  O   THR A 172       3.032  31.257   1.341  1.00 53.97           O  
ATOM   1282  CB  THR A 172       4.294  33.440   0.007  1.00 53.89           C  
ATOM   1283  OG1 THR A 172       5.549  32.926  -0.458  1.00 53.73           O  
ATOM   1284  CG2 THR A 172       4.134  34.898  -0.432  1.00 53.79           C  
ATOM   1285  N   ILE A 173       4.704  31.311   2.847  1.00 54.60           N  
ATOM   1286  CA  ILE A 173       4.475  29.924   3.268  1.00 55.07           C  
ATOM   1287  C   ILE A 173       3.095  29.754   3.891  1.00 55.35           C  
ATOM   1288  O   ILE A 173       2.571  30.667   4.535  1.00 55.38           O  
ATOM   1289  CB  ILE A 173       5.539  29.370   4.273  1.00 55.12           C  
ATOM   1290  CG1 ILE A 173       5.682  30.277   5.501  1.00 54.80           C  
ATOM   1291  CG2 ILE A 173       6.878  29.121   3.587  1.00 55.09           C  
ATOM   1292  CD1 ILE A 173       6.175  29.559   6.732  1.00 55.04           C  
ATOM   1293  N   HIS A 174       2.514  28.583   3.674  1.00 55.74           N  
ATOM   1294  CA  HIS A 174       1.326  28.178   4.388  1.00 56.23           C  
ATOM   1295  C   HIS A 174       1.788  27.464   5.651  1.00 56.14           C  
ATOM   1296  O   HIS A 174       2.357  26.372   5.564  1.00 55.97           O  
ATOM   1297  CB  HIS A 174       0.473  27.251   3.531  1.00 56.73           C  
ATOM   1298  CG  HIS A 174      -0.028  27.881   2.269  1.00 58.31           C  
ATOM   1299  ND1 HIS A 174       0.703  27.817   1.089  1.00 59.76           N  
ATOM   1300  CD2 HIS A 174      -1.158  28.574   1.993  1.00 59.44           C  
ATOM   1301  CE1 HIS A 174       0.088  28.391   0.070  0.50 59.73           C  
ATOM   1302  NE2 HIS A 174      -1.083  28.903   0.641  1.00 59.76           N  
ATOM   1303  N   PRO A 175       1.563  28.087   6.829  1.00 56.15           N  
ATOM   1304  CA  PRO A 175       1.982  27.542   8.126  1.00 56.35           C  
ATOM   1305  C   PRO A 175       1.358  26.179   8.389  1.00 56.66           C  
ATOM   1306  O   PRO A 175       1.904  25.381   9.149  1.00 56.67           O  
ATOM   1307  CB  PRO A 175       1.433  28.559   9.136  1.00 56.20           C  
ATOM   1308  CG  PRO A 175       1.224  29.803   8.364  1.00 56.20           C  
ATOM   1309  CD  PRO A 175       0.861  29.375   6.979  1.00 56.14           C  
ATOM   1310  N   SER A 176       0.213  25.944   7.755  1.00 57.21           N  
ATOM   1311  CA  SER A 176      -0.522  24.684   7.813  1.00 57.89           C  
ATOM   1312  C   SER A 176       0.211  23.498   7.176  1.00 58.32           C  
ATOM   1313  O   SER A 176      -0.122  22.352   7.461  1.00 58.49           O  
ATOM   1314  CB  SER A 176      -1.906  24.861   7.178  1.00 57.96           C  
ATOM   1315  OG  SER A 176      -1.937  26.008   6.336  1.00 58.07           O  
ATOM   1316  N   TYR A 177       1.194  23.761   6.313  1.00 58.76           N  
ATOM   1317  CA  TYR A 177       2.080  22.684   5.858  1.00 59.12           C  
ATOM   1318  C   TYR A 177       3.529  22.836   6.310  1.00 58.83           C  
ATOM   1319  O   TYR A 177       4.453  22.404   5.625  1.00 58.54           O  
ATOM   1320  CB  TYR A 177       2.001  22.447   4.350  1.00 59.63           C  
ATOM   1321  CG  TYR A 177       2.200  20.978   4.029  1.00 60.50           C  
ATOM   1322  CD1 TYR A 177       1.227  20.042   4.373  1.00 60.92           C  
ATOM   1323  CD2 TYR A 177       3.362  20.519   3.419  1.00 60.07           C  
ATOM   1324  CE1 TYR A 177       1.389  18.701   4.095  1.00 61.01           C  
ATOM   1325  CE2 TYR A 177       3.533  19.173   3.138  1.00 60.38           C  
ATOM   1326  CZ  TYR A 177       2.538  18.270   3.482  1.00 60.54           C  
ATOM   1327  OH  TYR A 177       2.682  16.925   3.226  1.00 61.16           O  
ATOM   1328  N   VAL A 178       3.699  23.434   7.484  1.00 58.75           N  
ATOM   1329  CA  VAL A 178       5.001  23.620   8.112  1.00 58.65           C  
ATOM   1330  C   VAL A 178       5.037  22.817   9.412  1.00 58.53           C  
ATOM   1331  O   VAL A 178       6.068  22.240   9.769  1.00 58.68           O  
ATOM   1332  CB  VAL A 178       5.287  25.138   8.332  1.00 58.65           C  
ATOM   1333  CG1 VAL A 178       6.160  25.407   9.565  1.00 58.67           C  
ATOM   1334  CG2 VAL A 178       5.899  25.734   7.079  1.00 58.73           C  
ATOM   1335  N   ILE A 179       3.891  22.777  10.095  1.00 58.35           N  
ATOM   1336  CA  ILE A 179       3.689  22.021  11.341  1.00 58.03           C  
ATOM   1337  C   ILE A 179       3.983  20.514  11.155  1.00 57.56           C  
ATOM   1338  O   ILE A 179       3.473  19.895  10.221  1.00 57.33           O  
ATOM   1339  CB  ILE A 179       2.245  22.288  11.924  1.00 58.27           C  
ATOM   1340  CG1 ILE A 179       1.928  21.401  13.141  1.00 58.62           C  
ATOM   1341  CG2 ILE A 179       1.163  22.168  10.836  1.00 58.22           C  
ATOM   1342  CD1 ILE A 179       2.260  22.045  14.492  1.00 59.55           C  
ATOM   1343  N   PRO A 180       4.831  19.932  12.031  1.00 57.18           N  
ATOM   1344  CA  PRO A 180       5.269  18.540  11.875  1.00 56.91           C  
ATOM   1345  C   PRO A 180       4.146  17.508  11.957  1.00 56.63           C  
ATOM   1346  O   PRO A 180       3.322  17.556  12.871  1.00 56.73           O  
ATOM   1347  CB  PRO A 180       6.258  18.349  13.031  1.00 56.94           C  
ATOM   1348  CG  PRO A 180       5.913  19.397  14.015  1.00 56.87           C  
ATOM   1349  CD  PRO A 180       5.451  20.564  13.210  1.00 57.26           C  
ATOM   1350  N   ASP A 181       4.134  16.588  10.996  1.00 56.26           N  
ATOM   1351  CA  ASP A 181       3.160  15.499  10.936  1.00 56.09           C  
ATOM   1352  C   ASP A 181       3.544  14.400  11.924  1.00 55.88           C  
ATOM   1353  O   ASP A 181       4.633  13.829  11.840  1.00 55.69           O  
ATOM   1354  CB  ASP A 181       3.089  14.944   9.510  1.00 56.05           C  
ATOM   1355  CG  ASP A 181       1.968  13.932   9.312  1.00 56.75           C  
ATOM   1356  OD1 ASP A 181       1.345  13.482  10.300  1.00 57.16           O  
ATOM   1357  OD2 ASP A 181       1.719  13.573   8.141  1.00 57.75           O  
ATOM   1358  N   LEU A 182       2.637  14.102  12.851  1.00 55.72           N  
ATOM   1359  CA  LEU A 182       2.937  13.184  13.953  1.00 55.70           C  
ATOM   1360  C   LEU A 182       2.322  11.787  13.785  1.00 55.38           C  
ATOM   1361  O   LEU A 182       2.340  10.979  14.717  1.00 55.39           O  
ATOM   1362  CB  LEU A 182       2.552  13.813  15.305  1.00 55.91           C  
ATOM   1363  CG  LEU A 182       3.037  15.243  15.603  1.00 56.76           C  
ATOM   1364  CD1 LEU A 182       2.541  15.721  16.969  1.00 57.60           C  
ATOM   1365  CD2 LEU A 182       4.562  15.380  15.507  1.00 57.27           C  
ATOM   1366  N   ALA A 183       1.798  11.506  12.591  1.00 54.97           N  
ATOM   1367  CA  ALA A 183       1.355  10.158  12.234  1.00 54.81           C  
ATOM   1368  C   ALA A 183       2.536   9.184  12.316  1.00 54.66           C  
ATOM   1369  O   ALA A 183       3.650   9.543  11.929  1.00 54.83           O  
ATOM   1370  CB  ALA A 183       0.750  10.148  10.832  1.00 54.64           C  
ATOM   1371  N   PRO A 184       2.304   7.957  12.832  1.00 54.28           N  
ATOM   1372  CA  PRO A 184       3.348   6.934  12.990  1.00 53.86           C  
ATOM   1373  C   PRO A 184       4.188   6.668  11.737  1.00 53.28           C  
ATOM   1374  O   PRO A 184       5.387   6.416  11.850  1.00 53.26           O  
ATOM   1375  CB  PRO A 184       2.552   5.679  13.368  1.00 53.99           C  
ATOM   1376  CG  PRO A 184       1.370   6.205  14.077  1.00 54.27           C  
ATOM   1377  CD  PRO A 184       1.003   7.472  13.332  1.00 54.49           C  
ATOM   1378  N   SER A 185       3.562   6.721  10.564  1.00 52.64           N  
ATOM   1379  CA  SER A 185       4.265   6.521   9.297  1.00 51.93           C  
ATOM   1380  C   SER A 185       5.031   7.773   8.845  1.00 51.43           C  
ATOM   1381  O   SER A 185       6.025   7.672   8.124  1.00 51.26           O  
ATOM   1382  CB  SER A 185       3.288   6.074   8.207  1.00 51.92           C  
ATOM   1383  OG  SER A 185       2.267   7.039   8.019  1.00 51.94           O  
ATOM   1384  N   ALA A 186       4.556   8.947   9.256  1.00 50.79           N  
ATOM   1385  CA  ALA A 186       5.238  10.205   8.952  1.00 50.23           C  
ATOM   1386  C   ALA A 186       6.481  10.349   9.827  1.00 50.03           C  
ATOM   1387  O   ALA A 186       7.510  10.863   9.380  1.00 49.95           O  
ATOM   1388  CB  ALA A 186       4.308  11.381   9.153  1.00 50.04           C  
ATOM   1389  N   VAL A 187       6.364   9.879  11.069  1.00 49.63           N  
ATOM   1390  CA  VAL A 187       7.453   9.871  12.046  1.00 49.20           C  
ATOM   1391  C   VAL A 187       8.540   8.856  11.673  1.00 48.84           C  
ATOM   1392  O   VAL A 187       9.734   9.138  11.820  1.00 48.71           O  
ATOM   1393  CB  VAL A 187       6.915   9.589  13.477  1.00 49.17           C  
ATOM   1394  CG1 VAL A 187       8.047   9.307  14.460  1.00 49.22           C  
ATOM   1395  CG2 VAL A 187       6.063  10.758  13.964  1.00 49.52           C  
ATOM   1396  N   SER A 188       8.129   7.686  11.185  1.00 48.27           N  
ATOM   1397  CA  SER A 188       9.082   6.636  10.827  1.00 48.00           C  
ATOM   1398  C   SER A 188       9.794   6.922   9.496  1.00 47.68           C  
ATOM   1399  O   SER A 188      10.924   6.473   9.284  1.00 47.80           O  
ATOM   1400  CB  SER A 188       8.411   5.260  10.812  1.00 47.84           C  
ATOM   1401  OG  SER A 188       7.944   4.925   9.518  1.00 48.75           O  
ATOM   1402  N   GLY A 189       9.126   7.655   8.605  1.00 47.16           N  
ATOM   1403  CA  GLY A 189       9.747   8.125   7.365  1.00 46.53           C  
ATOM   1404  C   GLY A 189      10.799   9.180   7.666  1.00 46.08           C  
ATOM   1405  O   GLY A 189      11.853   9.230   7.027  1.00 45.95           O  
ATOM   1406  N   MET A 190      10.492  10.013   8.657  1.00 45.56           N  
ATOM   1407  CA  MET A 190      11.388  11.038   9.176  1.00 45.31           C  
ATOM   1408  C   MET A 190      12.673  10.437   9.768  1.00 44.68           C  
ATOM   1409  O   MET A 190      13.760  10.994   9.603  1.00 44.76           O  
ATOM   1410  CB  MET A 190      10.638  11.866  10.223  1.00 45.45           C  
ATOM   1411  CG  MET A 190      11.329  13.135  10.663  1.00 46.88           C  
ATOM   1412  SD  MET A 190      12.491  12.865  12.007  1.00 50.94           S  
ATOM   1413  CE  MET A 190      11.374  12.651  13.398  1.00 48.88           C  
ATOM   1414  N   ILE A 191      12.539   9.295  10.438  1.00 43.85           N  
ATOM   1415  CA  ILE A 191      13.674   8.617  11.068  1.00 42.88           C  
ATOM   1416  C   ILE A 191      14.513   7.829  10.052  1.00 42.27           C  
ATOM   1417  O   ILE A 191      15.744   7.817  10.134  1.00 42.03           O  
ATOM   1418  CB  ILE A 191      13.217   7.732  12.269  1.00 42.81           C  
ATOM   1419  CG1 ILE A 191      12.710   8.633  13.403  1.00 42.79           C  
ATOM   1420  CG2 ILE A 191      14.361   6.857  12.775  1.00 42.48           C  
ATOM   1421  CD1 ILE A 191      11.851   7.938  14.440  1.00 44.01           C  
ATOM   1422  N   PHE A 192      13.858   7.185   9.094  1.00 41.33           N  
ATOM   1423  CA  PHE A 192      14.592   6.498   8.040  1.00 40.89           C  
ATOM   1424  C   PHE A 192      15.372   7.478   7.164  1.00 40.16           C  
ATOM   1425  O   PHE A 192      16.522   7.224   6.824  1.00 39.99           O  
ATOM   1426  CB  PHE A 192      13.677   5.600   7.205  1.00 41.14           C  
ATOM   1427  CG  PHE A 192      13.362   4.278   7.863  1.00 42.39           C  
ATOM   1428  CD1 PHE A 192      14.388   3.421   8.265  1.00 42.91           C  
ATOM   1429  CD2 PHE A 192      12.043   3.882   8.070  1.00 42.66           C  
ATOM   1430  CE1 PHE A 192      14.102   2.197   8.870  1.00 43.28           C  
ATOM   1431  CE2 PHE A 192      11.747   2.656   8.673  1.00 43.06           C  
ATOM   1432  CZ  PHE A 192      12.778   1.815   9.075  1.00 42.90           C  
ATOM   1433  N   ALA A 193      14.745   8.601   6.822  1.00 39.44           N  
ATOM   1434  CA  ALA A 193      15.389   9.633   6.023  1.00 38.60           C  
ATOM   1435  C   ALA A 193      16.615  10.173   6.751  1.00 38.15           C  
ATOM   1436  O   ALA A 193      17.644  10.407   6.126  1.00 38.02           O  
ATOM   1437  CB  ALA A 193      14.415  10.756   5.701  1.00 38.34           C  
ATOM   1438  N   SER A 194      16.503  10.342   8.071  1.00 37.53           N  
ATOM   1439  CA  SER A 194      17.608  10.826   8.900  1.00 36.96           C  
ATOM   1440  C   SER A 194      18.866   9.963   8.753  1.00 36.90           C  
ATOM   1441  O   SER A 194      19.984  10.485   8.775  1.00 37.04           O  
ATOM   1442  CB  SER A 194      17.192  10.928  10.371  1.00 36.75           C  
ATOM   1443  OG  SER A 194      17.262   9.667  11.014  1.00 36.19           O  
ATOM   1444  N   ALA A 195      18.666   8.654   8.600  1.00 36.61           N  
ATOM   1445  CA  ALA A 195      19.749   7.701   8.376  1.00 36.74           C  
ATOM   1446  C   ALA A 195      20.452   7.952   7.046  1.00 37.08           C  
ATOM   1447  O   ALA A 195      21.682   7.942   6.989  1.00 37.08           O  
ATOM   1448  CB  ALA A 195      19.236   6.261   8.451  1.00 36.34           C  
ATOM   1449  N   ILE A 196      19.665   8.172   5.990  1.00 37.18           N  
ATOM   1450  CA  ILE A 196      20.184   8.497   4.659  1.00 37.59           C  
ATOM   1451  C   ILE A 196      20.851   9.872   4.678  1.00 37.65           C  
ATOM   1452  O   ILE A 196      21.905  10.076   4.077  1.00 38.24           O  
ATOM   1453  CB  ILE A 196      19.053   8.420   3.584  1.00 37.72           C  
ATOM   1454  CG1 ILE A 196      18.715   6.956   3.289  1.00 37.80           C  
ATOM   1455  CG2 ILE A 196      19.442   9.140   2.285  1.00 37.92           C  
ATOM   1456  CD1 ILE A 196      17.425   6.739   2.523  1.00 37.84           C  
ATOM   1457  N   PHE A 197      20.246  10.790   5.419  1.00 37.58           N  
ATOM   1458  CA  PHE A 197      20.666  12.182   5.466  1.00 37.31           C  
ATOM   1459  C   PHE A 197      21.779  12.468   6.474  1.00 37.28           C  
ATOM   1460  O   PHE A 197      22.047  13.625   6.800  1.00 37.10           O  
ATOM   1461  CB  PHE A 197      19.452  13.072   5.732  1.00 37.10           C  
ATOM   1462  CG  PHE A 197      18.745  13.504   4.487  1.00 37.13           C  
ATOM   1463  CD1 PHE A 197      18.127  12.573   3.658  1.00 37.95           C  
ATOM   1464  CD2 PHE A 197      18.700  14.844   4.137  1.00 37.24           C  
ATOM   1465  CE1 PHE A 197      17.479  12.976   2.497  1.00 38.27           C  
ATOM   1466  CE2 PHE A 197      18.050  15.259   2.982  1.00 37.85           C  
ATOM   1467  CZ  PHE A 197      17.438  14.325   2.162  1.00 37.97           C  
ATOM   1468  N   PHE A 198      22.423  11.411   6.964  1.00 37.18           N  
ATOM   1469  CA  PHE A 198      23.583  11.563   7.831  1.00 36.64           C  
ATOM   1470  C   PHE A 198      24.710  12.241   7.020  1.00 36.08           C  
ATOM   1471  O   PHE A 198      25.426  13.088   7.555  1.00 35.83           O  
ATOM   1472  CB  PHE A 198      24.013  10.193   8.384  1.00 36.87           C  
ATOM   1473  CG  PHE A 198      24.786  10.248   9.692  1.00 37.74           C  
ATOM   1474  CD1 PHE A 198      24.739   9.173  10.573  1.00 38.34           C  
ATOM   1475  CD2 PHE A 198      25.564  11.353  10.041  1.00 38.70           C  
ATOM   1476  CE1 PHE A 198      25.456   9.186  11.776  1.00 37.79           C  
ATOM   1477  CE2 PHE A 198      26.279  11.375  11.244  1.00 39.34           C  
ATOM   1478  CZ  PHE A 198      26.222  10.283  12.111  1.00 37.60           C  
ATOM   1479  N   LEU A 199      24.830  11.889   5.730  1.00 35.64           N  
ATOM   1480  CA  LEU A 199      25.866  12.444   4.827  1.00 35.21           C  
ATOM   1481  C   LEU A 199      25.792  13.963   4.669  1.00 35.40           C  
ATOM   1482  O   LEU A 199      26.757  14.593   4.229  1.00 35.41           O  
ATOM   1483  CB  LEU A 199      25.834  11.777   3.444  1.00 35.15           C  
ATOM   1484  CG  LEU A 199      24.677  12.028   2.460  1.00 35.09           C  
ATOM   1485  CD1 LEU A 199      24.715  13.412   1.787  1.00 35.57           C  
ATOM   1486  CD2 LEU A 199      24.674  10.965   1.402  1.00 34.78           C  
ATOM   1487  N   SER A 200      24.641  14.537   5.016  1.00 35.15           N  
ATOM   1488  CA  SER A 200      24.432  15.979   4.959  1.00 35.17           C  
ATOM   1489  C   SER A 200      25.466  16.754   5.768  1.00 34.95           C  
ATOM   1490  O   SER A 200      25.657  17.952   5.562  1.00 34.61           O  
ATOM   1491  CB  SER A 200      23.027  16.332   5.449  1.00 34.95           C  
ATOM   1492  OG  SER A 200      22.057  15.902   4.512  1.00 36.66           O  
ATOM   1493  N   TYR A 201      26.123  16.058   6.689  1.00 34.86           N  
ATOM   1494  CA  TYR A 201      27.089  16.685   7.577  1.00 34.93           C  
ATOM   1495  C   TYR A 201      28.477  16.068   7.366  1.00 35.15           C  
ATOM   1496  O   TYR A 201      29.216  15.802   8.314  1.00 35.41           O  
ATOM   1497  CB  TYR A 201      26.596  16.594   9.027  1.00 34.52           C  
ATOM   1498  CG  TYR A 201      25.255  17.285   9.239  1.00 34.13           C  
ATOM   1499  CD1 TYR A 201      25.194  18.626   9.624  1.00 33.45           C  
ATOM   1500  CD2 TYR A 201      24.050  16.603   9.039  1.00 34.28           C  
ATOM   1501  CE1 TYR A 201      23.974  19.270   9.807  1.00 33.58           C  
ATOM   1502  CE2 TYR A 201      22.816  17.240   9.218  1.00 33.36           C  
ATOM   1503  CZ  TYR A 201      22.788  18.573   9.601  1.00 33.86           C  
ATOM   1504  OH  TYR A 201      21.581  19.216   9.783  1.00 33.29           O  
ATOM   1505  N   MET A 202      28.818  15.874   6.095  1.00 35.21           N  
ATOM   1506  CA  MET A 202      30.079  15.265   5.680  1.00 35.78           C  
ATOM   1507  C   MET A 202      31.272  16.235   5.709  1.00 34.89           C  
ATOM   1508  O   MET A 202      32.288  15.994   5.051  1.00 35.23           O  
ATOM   1509  CB  MET A 202      29.928  14.685   4.271  1.00 35.59           C  
ATOM   1510  CG  MET A 202      29.710  15.739   3.180  1.00 36.27           C  
ATOM   1511  SD  MET A 202      29.427  15.024   1.550  1.00 38.71           S  
ATOM   1512  CE  MET A 202      30.956  14.158   1.283  1.00 39.76           C  
ATOM   1513  N   GLY A 203      31.150  17.319   6.473  1.00 34.01           N  
ATOM   1514  CA  GLY A 203      32.232  18.290   6.619  1.00 33.00           C  
ATOM   1515  C   GLY A 203      33.501  17.766   7.278  1.00 32.37           C  
ATOM   1516  O   GLY A 203      34.568  18.372   7.126  1.00 32.19           O  
ATOM   1517  N   PHE A 204      33.390  16.643   7.999  1.00 31.46           N  
ATOM   1518  CA  PHE A 204      34.517  16.059   8.743  1.00 31.04           C  
ATOM   1519  C   PHE A 204      35.705  15.717   7.839  1.00 30.48           C  
ATOM   1520  O   PHE A 204      36.864  15.901   8.221  1.00 30.48           O  
ATOM   1521  CB  PHE A 204      34.104  14.769   9.478  1.00 31.13           C  
ATOM   1522  CG  PHE A 204      32.971  14.933  10.456  1.00 31.61           C  
ATOM   1523  CD1 PHE A 204      33.185  15.493  11.712  1.00 32.44           C  
ATOM   1524  CD2 PHE A 204      31.695  14.477  10.138  1.00 32.43           C  
ATOM   1525  CE1 PHE A 204      32.140  15.626  12.626  1.00 32.45           C  
ATOM   1526  CE2 PHE A 204      30.637  14.606  11.053  1.00 32.68           C  
ATOM   1527  CZ  PHE A 204      30.863  15.184  12.294  1.00 31.43           C  
ATOM   1528  N   GLY A 205      35.395  15.190   6.654  1.00 29.82           N  
ATOM   1529  CA  GLY A 205      36.387  14.676   5.722  1.00 28.54           C  
ATOM   1530  C   GLY A 205      37.341  15.730   5.192  1.00 28.15           C  
ATOM   1531  O   GLY A 205      38.550  15.679   5.478  1.00 27.69           O  
ATOM   1532  N   VAL A 206      36.809  16.678   4.417  1.00 27.18           N  
ATOM   1533  CA  VAL A 206      37.630  17.747   3.851  1.00 26.81           C  
ATOM   1534  C   VAL A 206      38.400  18.572   4.894  1.00 27.07           C  
ATOM   1535  O   VAL A 206      39.483  19.069   4.592  1.00 27.53           O  
ATOM   1536  CB  VAL A 206      36.848  18.689   2.896  1.00 26.82           C  
ATOM   1537  CG1 VAL A 206      36.554  17.988   1.554  1.00 26.33           C  
ATOM   1538  CG2 VAL A 206      35.581  19.244   3.562  1.00 26.09           C  
ATOM   1539  N   ILE A 207      37.856  18.705   6.106  1.00 26.49           N  
ATOM   1540  CA  ILE A 207      38.527  19.448   7.180  1.00 26.10           C  
ATOM   1541  C   ILE A 207      39.730  18.689   7.742  1.00 26.40           C  
ATOM   1542  O   ILE A 207      40.835  19.239   7.809  1.00 26.78           O  
ATOM   1543  CB  ILE A 207      37.558  19.826   8.352  1.00 25.94           C  
ATOM   1544  CG1 ILE A 207      36.539  20.872   7.886  1.00 25.69           C  
ATOM   1545  CG2 ILE A 207      38.349  20.347   9.565  1.00 25.53           C  
ATOM   1546  CD1 ILE A 207      35.370  21.114   8.853  1.00 25.58           C  
ATOM   1547  N   THR A 208      39.515  17.439   8.150  1.00 26.10           N  
ATOM   1548  CA  THR A 208      40.575  16.666   8.796  1.00 26.24           C  
ATOM   1549  C   THR A 208      41.656  16.192   7.827  1.00 25.93           C  
ATOM   1550  O   THR A 208      42.824  16.090   8.211  1.00 26.05           O  
ATOM   1551  CB  THR A 208      40.036  15.491   9.640  1.00 26.14           C  
ATOM   1552  OG1 THR A 208      39.299  14.588   8.807  1.00 27.87           O  
ATOM   1553  CG2 THR A 208      39.143  16.007  10.749  1.00 25.69           C  
ATOM   1554  N   ASN A 209      41.275  15.921   6.579  1.00 25.81           N  
ATOM   1555  CA  ASN A 209      42.251  15.662   5.515  1.00 25.93           C  
ATOM   1556  C   ASN A 209      43.037  16.914   5.100  1.00 26.41           C  
ATOM   1557  O   ASN A 209      43.985  16.814   4.311  1.00 26.37           O  
ATOM   1558  CB  ASN A 209      41.588  15.036   4.281  1.00 25.58           C  
ATOM   1559  CG  ASN A 209      41.359  13.545   4.423  1.00 25.62           C  
ATOM   1560  OD1 ASN A 209      40.239  13.070   4.249  1.00 24.85           O  
ATOM   1561  ND2 ASN A 209      42.415  12.798   4.738  1.00 24.42           N  
ATOM   1562  N   ALA A 210      42.629  18.081   5.614  1.00 26.62           N  
ATOM   1563  CA  ALA A 210      43.363  19.337   5.402  1.00 27.04           C  
ATOM   1564  C   ALA A 210      43.952  19.915   6.696  1.00 27.57           C  
ATOM   1565  O   ALA A 210      44.432  21.045   6.705  1.00 27.48           O  
ATOM   1566  CB  ALA A 210      42.467  20.386   4.714  1.00 26.61           C  
ATOM   1567  N   SER A 211      43.930  19.149   7.781  1.00 28.15           N  
ATOM   1568  CA  SER A 211      44.268  19.707   9.093  1.00 29.27           C  
ATOM   1569  C   SER A 211      45.674  20.296   9.196  1.00 30.04           C  
ATOM   1570  O   SER A 211      45.881  21.256   9.938  1.00 30.30           O  
ATOM   1571  CB  SER A 211      44.020  18.694  10.213  1.00 29.21           C  
ATOM   1572  OG  SER A 211      44.708  17.498   9.976  1.00 29.67           O  
ATOM   1573  N   GLU A 212      46.628  19.748   8.444  1.00 30.50           N  
ATOM   1574  CA  GLU A 212      47.980  20.309   8.433  1.00 31.39           C  
ATOM   1575  C   GLU A 212      48.085  21.543   7.533  1.00 31.26           C  
ATOM   1576  O   GLU A 212      49.040  22.307   7.634  1.00 31.51           O  
ATOM   1577  CB  GLU A 212      49.023  19.255   8.049  1.00 31.67           C  
ATOM   1578  CG  GLU A 212      49.127  18.131   9.050  1.00 34.18           C  
ATOM   1579  CD  GLU A 212      50.531  17.612   9.174  1.00 40.35           C  
ATOM   1580  OE1 GLU A 212      51.170  17.898  10.220  1.00 42.96           O  
ATOM   1581  OE2 GLU A 212      51.008  16.938   8.226  1.00 41.28           O  
ATOM   1582  N   HIS A 213      47.100  21.721   6.657  1.00 31.07           N  
ATOM   1583  CA  HIS A 213      46.983  22.913   5.837  1.00 30.92           C  
ATOM   1584  C   HIS A 213      46.017  23.930   6.454  1.00 31.22           C  
ATOM   1585  O   HIS A 213      45.534  24.826   5.761  1.00 31.23           O  
ATOM   1586  CB  HIS A 213      46.490  22.544   4.444  1.00 30.69           C  
ATOM   1587  CG  HIS A 213      47.526  21.900   3.574  1.00 30.46           C  
ATOM   1588  ND1 HIS A 213      47.992  20.620   3.789  1.00 30.07           N  
ATOM   1589  CD2 HIS A 213      48.153  22.347   2.460  1.00 29.56           C  
ATOM   1590  CE1 HIS A 213      48.876  20.315   2.855  1.00 30.43           C  
ATOM   1591  NE2 HIS A 213      48.987  21.345   2.032  1.00 29.76           N  
ATOM   1592  N   ILE A 214      45.725  23.786   7.745  1.00 31.24           N  
ATOM   1593  CA  ILE A 214      44.841  24.727   8.443  1.00 31.63           C  
ATOM   1594  C   ILE A 214      45.636  25.433   9.536  1.00 32.45           C  
ATOM   1595  O   ILE A 214      46.288  24.769  10.357  1.00 32.77           O  
ATOM   1596  CB  ILE A 214      43.572  24.020   9.033  1.00 31.37           C  
ATOM   1597  CG1 ILE A 214      42.656  23.537   7.901  1.00 30.88           C  
ATOM   1598  CG2 ILE A 214      42.794  24.946   9.975  1.00 31.04           C  
ATOM   1599  CD1 ILE A 214      41.493  22.701   8.349  1.00 31.00           C  
ATOM   1600  N   GLU A 215      45.590  26.766   9.532  1.00 32.89           N  
ATOM   1601  CA AGLU A 215      46.263  27.584  10.545  0.50 33.41           C  
ATOM   1602  CA BGLU A 215      46.283  27.553  10.550  0.50 33.35           C  
ATOM   1603  C   GLU A 215      45.792  27.209  11.947  1.00 33.49           C  
ATOM   1604  O   GLU A 215      44.592  27.066  12.178  1.00 33.37           O  
ATOM   1605  CB AGLU A 215      46.010  29.077  10.294  0.50 33.33           C  
ATOM   1606  CB BGLU A 215      46.156  29.058  10.287  0.50 33.42           C  
ATOM   1607  CG AGLU A 215      46.398  29.556   8.897  0.50 33.82           C  
ATOM   1608  CG BGLU A 215      47.422  29.693   9.712  0.50 34.25           C  
ATOM   1609  CD AGLU A 215      46.345  31.069   8.738  0.50 34.06           C  
ATOM   1610  CD BGLU A 215      48.578  29.702  10.703  0.50 35.30           C  
ATOM   1611  OE1AGLU A 215      45.428  31.713   9.296  0.50 33.89           O  
ATOM   1612  OE1BGLU A 215      49.584  29.004  10.454  0.50 35.25           O  
ATOM   1613  OE2AGLU A 215      47.224  31.615   8.034  0.50 35.65           O  
ATOM   1614  OE2BGLU A 215      48.477  30.399  11.737  0.50 36.44           O  
ATOM   1615  N   ASN A 216      46.743  27.058  12.868  1.00 33.90           N  
ATOM   1616  CA  ASN A 216      46.454  26.704  14.255  1.00 34.71           C  
ATOM   1617  C   ASN A 216      45.416  25.568  14.347  1.00 34.65           C  
ATOM   1618  O   ASN A 216      44.351  25.740  14.965  1.00 34.66           O  
ATOM   1619  CB  ASN A 216      46.005  27.953  15.031  1.00 35.07           C  
ATOM   1620  CG  ASN A 216      46.067  27.771  16.541  1.00 37.70           C  
ATOM   1621  OD1 ASN A 216      46.417  26.699  17.051  1.00 40.43           O  
ATOM   1622  ND2 ASN A 216      45.715  28.829  17.270  1.00 40.38           N  
ATOM   1623  N   PRO A 217      45.735  24.394  13.746  1.00 34.49           N  
ATOM   1624  CA  PRO A 217      44.741  23.329  13.556  1.00 34.32           C  
ATOM   1625  C   PRO A 217      44.151  22.758  14.841  1.00 34.20           C  
ATOM   1626  O   PRO A 217      42.992  22.373  14.848  1.00 34.14           O  
ATOM   1627  CB  PRO A 217      45.511  22.250  12.784  1.00 34.22           C  
ATOM   1628  CG  PRO A 217      46.932  22.515  13.058  1.00 34.61           C  
ATOM   1629  CD  PRO A 217      47.059  23.997  13.231  1.00 34.55           C  
ATOM   1630  N   LYS A 218      44.930  22.706  15.916  1.00 34.61           N  
ATOM   1631  CA  LYS A 218      44.429  22.179  17.196  1.00 35.06           C  
ATOM   1632  C   LYS A 218      43.259  22.995  17.743  1.00 35.22           C  
ATOM   1633  O   LYS A 218      42.390  22.467  18.436  1.00 35.57           O  
ATOM   1634  CB  LYS A 218      45.549  22.085  18.231  1.00 34.79           C  
ATOM   1635  CG  LYS A 218      46.443  20.882  18.025  1.00 35.22           C  
ATOM   1636  CD  LYS A 218      47.654  20.905  18.938  1.00 35.20           C  
ATOM   1637  CE  LYS A 218      48.468  19.638  18.770  1.00 34.88           C  
ATOM   1638  NZ  LYS A 218      49.776  19.726  19.461  1.00 35.68           N  
ATOM   1639  N   LYS A 219      43.250  24.281  17.413  1.00 35.47           N  
ATOM   1640  CA  LYS A 219      42.153  25.178  17.751  1.00 35.80           C  
ATOM   1641  C   LYS A 219      41.127  25.163  16.609  1.00 35.08           C  
ATOM   1642  O   LYS A 219      39.948  24.919  16.843  1.00 35.01           O  
ATOM   1643  CB  LYS A 219      42.716  26.589  17.978  1.00 36.25           C  
ATOM   1644  CG  LYS A 219      41.775  27.633  18.566  1.00 39.76           C  
ATOM   1645  CD  LYS A 219      42.223  29.041  18.121  1.00 42.69           C  
ATOM   1646  CE  LYS A 219      42.257  30.050  19.270  1.00 44.55           C  
ATOM   1647  NZ  LYS A 219      42.604  31.445  18.802  1.00 43.94           N  
ATOM   1648  N   ASN A 220      41.593  25.379  15.375  1.00 34.33           N  
ATOM   1649  CA  ASN A 220      40.707  25.629  14.230  1.00 33.85           C  
ATOM   1650  C   ASN A 220      40.056  24.422  13.536  1.00 33.58           C  
ATOM   1651  O   ASN A 220      39.038  24.576  12.864  1.00 33.62           O  
ATOM   1652  CB  ASN A 220      41.393  26.537  13.207  1.00 33.81           C  
ATOM   1653  CG  ASN A 220      41.580  27.955  13.724  1.00 34.16           C  
ATOM   1654  OD1 ASN A 220      40.877  28.390  14.636  1.00 34.37           O  
ATOM   1655  ND2 ASN A 220      42.525  28.683  13.140  1.00 33.95           N  
ATOM   1656  N   VAL A 221      40.619  23.229  13.694  1.00 32.89           N  
ATOM   1657  CA  VAL A 221      39.929  22.038  13.205  1.00 32.22           C  
ATOM   1658  C   VAL A 221      38.636  21.791  14.009  1.00 32.29           C  
ATOM   1659  O   VAL A 221      37.575  21.659  13.403  1.00 31.99           O  
ATOM   1660  CB  VAL A 221      40.863  20.793  13.086  1.00 32.12           C  
ATOM   1661  CG1 VAL A 221      40.063  19.502  12.967  1.00 31.60           C  
ATOM   1662  CG2 VAL A 221      41.791  20.955  11.885  1.00 30.92           C  
ATOM   1663  N   PRO A 222      38.711  21.747  15.363  1.00 32.55           N  
ATOM   1664  CA  PRO A 222      37.471  21.627  16.148  1.00 32.83           C  
ATOM   1665  C   PRO A 222      36.480  22.780  15.939  1.00 33.10           C  
ATOM   1666  O   PRO A 222      35.277  22.545  15.837  1.00 32.96           O  
ATOM   1667  CB  PRO A 222      37.968  21.612  17.597  1.00 32.72           C  
ATOM   1668  CG  PRO A 222      39.388  21.137  17.502  1.00 32.93           C  
ATOM   1669  CD  PRO A 222      39.898  21.762  16.242  1.00 32.53           C  
ATOM   1670  N   ARG A 223      36.972  24.012  15.864  1.00 33.55           N  
ATOM   1671  CA  ARG A 223      36.072  25.150  15.640  1.00 34.11           C  
ATOM   1672  C   ARG A 223      35.406  25.101  14.269  1.00 33.73           C  
ATOM   1673  O   ARG A 223      34.224  25.415  14.157  1.00 33.82           O  
ATOM   1674  CB  ARG A 223      36.788  26.483  15.809  1.00 34.37           C  
ATOM   1675  CG  ARG A 223      37.265  26.763  17.207  1.00 37.24           C  
ATOM   1676  CD  ARG A 223      37.651  28.212  17.299  1.00 42.58           C  
ATOM   1677  NE  ARG A 223      38.429  28.491  18.494  1.00 47.16           N  
ATOM   1678  CZ  ARG A 223      38.739  29.713  18.913  1.00 49.86           C  
ATOM   1679  NH1 ARG A 223      38.329  30.785  18.241  1.00 50.87           N  
ATOM   1680  NH2 ARG A 223      39.455  29.862  20.016  1.00 52.12           N  
ATOM   1681  N   ALA A 224      36.156  24.705  13.238  1.00 33.14           N  
ATOM   1682  CA  ALA A 224      35.603  24.619  11.884  1.00 32.79           C  
ATOM   1683  C   ALA A 224      34.557  23.522  11.756  1.00 32.56           C  
ATOM   1684  O   ALA A 224      33.605  23.659  10.993  1.00 32.38           O  
ATOM   1685  CB  ALA A 224      36.703  24.435  10.845  1.00 32.33           C  
ATOM   1686  N   ILE A 225      34.745  22.431  12.492  1.00 32.87           N  
ATOM   1687  CA  ILE A 225      33.800  21.317  12.463  1.00 33.49           C  
ATOM   1688  C   ILE A 225      32.484  21.733  13.127  1.00 34.27           C  
ATOM   1689  O   ILE A 225      31.407  21.515  12.574  1.00 34.61           O  
ATOM   1690  CB  ILE A 225      34.391  20.039  13.119  1.00 33.52           C  
ATOM   1691  CG1 ILE A 225      35.431  19.397  12.186  1.00 32.70           C  
ATOM   1692  CG2 ILE A 225      33.282  19.034  13.474  1.00 32.95           C  
ATOM   1693  CD1 ILE A 225      36.334  18.385  12.860  1.00 31.18           C  
ATOM   1694  N   PHE A 226      32.586  22.361  14.291  1.00 34.68           N  
ATOM   1695  CA  PHE A 226      31.413  22.795  15.036  1.00 35.66           C  
ATOM   1696  C   PHE A 226      30.647  23.935  14.344  1.00 35.07           C  
ATOM   1697  O   PHE A 226      29.426  23.851  14.169  1.00 34.86           O  
ATOM   1698  CB  PHE A 226      31.814  23.180  16.462  1.00 36.34           C  
ATOM   1699  CG  PHE A 226      30.653  23.399  17.381  1.00 39.13           C  
ATOM   1700  CD1 PHE A 226      29.805  22.343  17.720  1.00 41.40           C  
ATOM   1701  CD2 PHE A 226      30.413  24.657  17.930  1.00 40.78           C  
ATOM   1702  CE1 PHE A 226      28.722  22.544  18.582  1.00 42.04           C  
ATOM   1703  CE2 PHE A 226      29.338  24.867  18.798  1.00 41.70           C  
ATOM   1704  CZ  PHE A 226      28.490  23.810  19.124  1.00 40.86           C  
ATOM   1705  N   ILE A 227      31.363  24.983  13.943  1.00 34.49           N  
ATOM   1706  CA  ILE A 227      30.744  26.120  13.262  1.00 34.11           C  
ATOM   1707  C   ILE A 227      30.045  25.695  11.964  1.00 34.05           C  
ATOM   1708  O   ILE A 227      28.902  26.084  11.728  1.00 33.80           O  
ATOM   1709  CB  ILE A 227      31.761  27.250  12.979  1.00 33.97           C  
ATOM   1710  CG1 ILE A 227      32.196  27.911  14.288  1.00 33.51           C  
ATOM   1711  CG2 ILE A 227      31.179  28.280  12.010  1.00 33.75           C  
ATOM   1712  CD1 ILE A 227      33.413  28.811  14.149  1.00 33.14           C  
ATOM   1713  N   SER A 228      30.723  24.893  11.141  1.00 33.92           N  
ATOM   1714  CA  SER A 228      30.154  24.477   9.858  1.00 34.08           C  
ATOM   1715  C   SER A 228      28.881  23.636  10.022  1.00 34.24           C  
ATOM   1716  O   SER A 228      27.949  23.781   9.234  1.00 34.34           O  
ATOM   1717  CB  SER A 228      31.189  23.782   8.962  1.00 33.94           C  
ATOM   1718  OG  SER A 228      31.531  22.495   9.446  1.00 34.11           O  
ATOM   1719  N   ILE A 229      28.834  22.776  11.041  1.00 34.20           N  
ATOM   1720  CA  ILE A 229      27.626  21.980  11.306  1.00 34.58           C  
ATOM   1721  C   ILE A 229      26.435  22.886  11.672  1.00 35.26           C  
ATOM   1722  O   ILE A 229      25.333  22.713  11.142  1.00 35.15           O  
ATOM   1723  CB  ILE A 229      27.858  20.865  12.380  1.00 34.26           C  
ATOM   1724  CG1 ILE A 229      28.762  19.757  11.825  1.00 34.35           C  
ATOM   1725  CG2 ILE A 229      26.545  20.237  12.818  1.00 33.42           C  
ATOM   1726  CD1 ILE A 229      29.368  18.835  12.891  1.00 34.09           C  
ATOM   1727  N   LEU A 230      26.675  23.858  12.553  1.00 35.91           N  
ATOM   1728  CA  LEU A 230      25.629  24.788  12.989  1.00 36.91           C  
ATOM   1729  C   LEU A 230      25.092  25.672  11.863  1.00 37.26           C  
ATOM   1730  O   LEU A 230      23.877  25.854  11.745  1.00 37.50           O  
ATOM   1731  CB  LEU A 230      26.093  25.642  14.178  1.00 36.90           C  
ATOM   1732  CG  LEU A 230      26.406  24.879  15.473  1.00 37.11           C  
ATOM   1733  CD1 LEU A 230      26.668  25.868  16.602  1.00 37.84           C  
ATOM   1734  CD2 LEU A 230      25.292  23.907  15.849  1.00 36.17           C  
ATOM   1735  N   ILE A 231      25.991  26.205  11.034  1.00 37.34           N  
ATOM   1736  CA  ILE A 231      25.582  26.963   9.856  1.00 37.22           C  
ATOM   1737  C   ILE A 231      24.636  26.138   8.967  1.00 37.68           C  
ATOM   1738  O   ILE A 231      23.510  26.570   8.692  1.00 37.66           O  
ATOM   1739  CB  ILE A 231      26.797  27.495   9.049  1.00 36.99           C  
ATOM   1740  CG1 ILE A 231      27.533  28.578   9.847  1.00 37.43           C  
ATOM   1741  CG2 ILE A 231      26.351  28.048   7.697  1.00 36.64           C  
ATOM   1742  CD1 ILE A 231      28.880  29.024   9.250  1.00 37.20           C  
ATOM   1743  N   VAL A 232      25.075  24.956   8.536  1.00 37.93           N  
ATOM   1744  CA  VAL A 232      24.271  24.156   7.604  1.00 38.40           C  
ATOM   1745  C   VAL A 232      22.966  23.630   8.216  1.00 38.85           C  
ATOM   1746  O   VAL A 232      21.968  23.503   7.511  1.00 38.62           O  
ATOM   1747  CB  VAL A 232      25.069  23.018   6.892  1.00 38.28           C  
ATOM   1748  CG1 VAL A 232      26.154  23.599   5.991  1.00 38.06           C  
ATOM   1749  CG2 VAL A 232      25.637  22.021   7.883  1.00 38.39           C  
ATOM   1750  N   MET A 233      22.969  23.340   9.516  1.00 39.55           N  
ATOM   1751  CA  MET A 233      21.731  22.978  10.215  1.00 40.83           C  
ATOM   1752  C   MET A 233      20.664  24.075  10.047  1.00 40.18           C  
ATOM   1753  O   MET A 233      19.528  23.780   9.687  1.00 40.41           O  
ATOM   1754  CB  MET A 233      21.984  22.669  11.697  1.00 40.54           C  
ATOM   1755  CG  MET A 233      20.925  21.748  12.306  1.00 42.29           C  
ATOM   1756  SD  MET A 233      21.225  21.157  14.000  1.00 44.03           S  
ATOM   1757  CE  MET A 233      22.964  20.725  13.953  1.00 43.08           C  
ATOM   1758  N   PHE A 234      21.045  25.332  10.275  1.00 39.92           N  
ATOM   1759  CA  PHE A 234      20.139  26.475  10.090  1.00 39.73           C  
ATOM   1760  C   PHE A 234      19.715  26.681   8.632  1.00 38.97           C  
ATOM   1761  O   PHE A 234      18.533  26.915   8.353  1.00 38.63           O  
ATOM   1762  CB  PHE A 234      20.738  27.756  10.685  1.00 40.38           C  
ATOM   1763  CG  PHE A 234      20.579  27.860  12.191  1.00 42.81           C  
ATOM   1764  CD1 PHE A 234      19.524  28.586  12.746  1.00 44.58           C  
ATOM   1765  CD2 PHE A 234      21.472  27.218  13.053  1.00 44.42           C  
ATOM   1766  CE1 PHE A 234      19.371  28.682  14.137  1.00 45.25           C  
ATOM   1767  CE2 PHE A 234      21.331  27.303  14.441  1.00 45.13           C  
ATOM   1768  CZ  PHE A 234      20.279  28.039  14.985  1.00 44.64           C  
ATOM   1769  N   VAL A 235      20.670  26.566   7.709  1.00 38.00           N  
ATOM   1770  CA  VAL A 235      20.387  26.680   6.274  1.00 37.01           C  
ATOM   1771  C   VAL A 235      19.408  25.602   5.790  1.00 37.00           C  
ATOM   1772  O   VAL A 235      18.434  25.913   5.100  1.00 36.80           O  
ATOM   1773  CB  VAL A 235      21.690  26.668   5.425  1.00 36.94           C  
ATOM   1774  CG1 VAL A 235      21.385  26.536   3.933  1.00 35.76           C  
ATOM   1775  CG2 VAL A 235      22.508  27.925   5.696  1.00 36.05           C  
ATOM   1776  N   TYR A 236      19.666  24.349   6.163  1.00 36.73           N  
ATOM   1777  CA  TYR A 236      18.839  23.213   5.747  1.00 36.82           C  
ATOM   1778  C   TYR A 236      17.391  23.339   6.216  1.00 36.99           C  
ATOM   1779  O   TYR A 236      16.456  23.082   5.462  1.00 36.73           O  
ATOM   1780  CB  TYR A 236      19.389  21.901   6.312  1.00 36.76           C  
ATOM   1781  CG  TYR A 236      20.767  21.477   5.848  1.00 36.76           C  
ATOM   1782  CD1 TYR A 236      21.298  21.917   4.632  1.00 36.09           C  
ATOM   1783  CD2 TYR A 236      21.526  20.590   6.622  1.00 36.45           C  
ATOM   1784  CE1 TYR A 236      22.565  21.513   4.218  1.00 36.82           C  
ATOM   1785  CE2 TYR A 236      22.785  20.173   6.215  1.00 36.11           C  
ATOM   1786  CZ  TYR A 236      23.299  20.634   5.013  1.00 36.59           C  
ATOM   1787  OH  TYR A 236      24.541  20.211   4.608  1.00 35.94           O  
ATOM   1788  N   VAL A 237      17.228  23.707   7.483  1.00 37.13           N  
ATOM   1789  CA  VAL A 237      15.921  23.815   8.102  1.00 37.41           C  
ATOM   1790  C   VAL A 237      15.151  24.969   7.455  1.00 37.67           C  
ATOM   1791  O   VAL A 237      13.986  24.813   7.106  1.00 37.86           O  
ATOM   1792  CB  VAL A 237      16.051  23.962   9.640  1.00 37.43           C  
ATOM   1793  CG1 VAL A 237      14.735  24.397  10.279  1.00 37.62           C  
ATOM   1794  CG2 VAL A 237      16.540  22.652  10.244  1.00 36.87           C  
ATOM   1795  N   GLY A 238      15.823  26.102   7.263  1.00 37.77           N  
ATOM   1796  CA  GLY A 238      15.261  27.236   6.534  1.00 38.27           C  
ATOM   1797  C   GLY A 238      14.808  26.902   5.117  1.00 38.59           C  
ATOM   1798  O   GLY A 238      13.746  27.346   4.682  1.00 38.61           O  
ATOM   1799  N   VAL A 239      15.608  26.110   4.406  1.00 38.82           N  
ATOM   1800  CA  VAL A 239      15.316  25.734   3.017  1.00 39.12           C  
ATOM   1801  C   VAL A 239      14.189  24.700   2.919  1.00 39.66           C  
ATOM   1802  O   VAL A 239      13.334  24.796   2.038  1.00 39.61           O  
ATOM   1803  CB  VAL A 239      16.590  25.233   2.283  1.00 38.96           C  
ATOM   1804  CG1 VAL A 239      16.242  24.543   0.981  1.00 38.19           C  
ATOM   1805  CG2 VAL A 239      17.555  26.396   2.025  1.00 38.96           C  
ATOM   1806  N   ALA A 240      14.200  23.715   3.814  1.00 40.32           N  
ATOM   1807  CA  ALA A 240      13.157  22.689   3.861  1.00 41.04           C  
ATOM   1808  C   ALA A 240      11.786  23.280   4.213  1.00 41.61           C  
ATOM   1809  O   ALA A 240      10.790  22.919   3.605  1.00 41.58           O  
ATOM   1810  CB  ALA A 240      13.532  21.580   4.833  1.00 40.90           C  
ATOM   1811  N   ILE A 241      11.750  24.195   5.180  1.00 42.54           N  
ATOM   1812  CA  ILE A 241      10.510  24.875   5.564  1.00 43.71           C  
ATOM   1813  C   ILE A 241       9.978  25.730   4.405  1.00 44.56           C  
ATOM   1814  O   ILE A 241       8.816  25.600   4.010  1.00 44.89           O  
ATOM   1815  CB  ILE A 241      10.697  25.739   6.839  1.00 43.58           C  
ATOM   1816  CG1 ILE A 241      10.946  24.848   8.061  1.00 43.42           C  
ATOM   1817  CG2 ILE A 241       9.480  26.631   7.079  1.00 43.76           C  
ATOM   1818  CD1 ILE A 241      11.384  25.615   9.306  1.00 43.67           C  
ATOM   1819  N   SER A 242      10.849  26.577   3.859  1.00 45.43           N  
ATOM   1820  CA  SER A 242      10.515  27.471   2.753  1.00 46.12           C  
ATOM   1821  C   SER A 242      10.032  26.729   1.507  1.00 46.63           C  
ATOM   1822  O   SER A 242       9.025  27.120   0.913  1.00 46.85           O  
ATOM   1823  CB  SER A 242      11.705  28.369   2.421  1.00 46.10           C  
ATOM   1824  OG  SER A 242      11.418  29.214   1.326  1.00 46.90           O  
ATOM   1825  N   ALA A 243      10.729  25.660   1.122  1.00 47.11           N  
ATOM   1826  CA  ALA A 243      10.303  24.848  -0.019  1.00 47.70           C  
ATOM   1827  C   ALA A 243       8.983  24.152   0.264  1.00 48.34           C  
ATOM   1828  O   ALA A 243       8.067  24.189  -0.554  1.00 48.67           O  
ATOM   1829  CB  ALA A 243      11.363  23.827  -0.396  1.00 47.55           C  
ATOM   1830  N   ILE A 244       8.901  23.522   1.433  1.00 49.11           N  
ATOM   1831  CA  ILE A 244       7.737  22.738   1.848  1.00 49.56           C  
ATOM   1832  C   ILE A 244       6.489  23.607   2.065  1.00 49.80           C  
ATOM   1833  O   ILE A 244       5.378  23.189   1.761  1.00 49.82           O  
ATOM   1834  CB  ILE A 244       8.100  21.842   3.077  1.00 49.61           C  
ATOM   1835  CG1 ILE A 244       8.717  20.526   2.586  1.00 49.83           C  
ATOM   1836  CG2 ILE A 244       6.910  21.594   4.002  1.00 49.17           C  
ATOM   1837  CD1 ILE A 244       9.599  19.830   3.603  1.00 50.19           C  
ATOM   1838  N   GLY A 245       6.684  24.826   2.554  1.00 50.15           N  
ATOM   1839  CA  GLY A 245       5.573  25.745   2.776  1.00 50.74           C  
ATOM   1840  C   GLY A 245       5.080  26.464   1.529  1.00 51.05           C  
ATOM   1841  O   GLY A 245       4.114  27.228   1.594  1.00 50.95           O  
ATOM   1842  N   ASN A 246       5.734  26.215   0.394  1.00 51.43           N  
ATOM   1843  CA  ASN A 246       5.437  26.929  -0.852  1.00 51.61           C  
ATOM   1844  C   ASN A 246       5.071  26.062  -2.047  1.00 51.63           C  
ATOM   1845  O   ASN A 246       4.550  26.570  -3.037  1.00 51.83           O  
ATOM   1846  CB  ASN A 246       6.579  27.868  -1.223  1.00 51.33           C  
ATOM   1847  CG  ASN A 246       6.536  29.160  -0.446  1.00 52.16           C  
ATOM   1848  OD1 ASN A 246       5.619  29.969  -0.608  1.00 52.98           O  
ATOM   1849  ND2 ASN A 246       7.536  29.373   0.398  1.00 52.41           N  
ATOM   1850  N   LEU A 247       5.340  24.765  -1.957  1.00 51.77           N  
ATOM   1851  CA  LEU A 247       5.020  23.841  -3.038  1.00 52.04           C  
ATOM   1852  C   LEU A 247       4.402  22.566  -2.472  1.00 52.70           C  
ATOM   1853  O   LEU A 247       4.908  22.028  -1.485  1.00 52.87           O  
ATOM   1854  CB  LEU A 247       6.277  23.501  -3.850  1.00 51.92           C  
ATOM   1855  CG  LEU A 247       6.123  22.644  -5.114  1.00 51.55           C  
ATOM   1856  CD1 LEU A 247       5.472  23.427  -6.257  1.00 50.84           C  
ATOM   1857  CD2 LEU A 247       7.458  22.074  -5.554  1.00 51.66           C  
ATOM   1858  N   PRO A 248       3.293  22.092  -3.079  1.00 53.24           N  
ATOM   1859  CA  PRO A 248       2.716  20.792  -2.736  1.00 53.43           C  
ATOM   1860  C   PRO A 248       3.779  19.710  -2.643  1.00 53.58           C  
ATOM   1861  O   PRO A 248       4.597  19.560  -3.559  1.00 53.81           O  
ATOM   1862  CB  PRO A 248       1.774  20.493  -3.911  1.00 53.26           C  
ATOM   1863  CG  PRO A 248       1.917  21.636  -4.870  1.00 53.52           C  
ATOM   1864  CD  PRO A 248       2.483  22.775  -4.101  1.00 53.29           C  
ATOM   1865  N   ILE A 249       3.748  18.967  -1.538  1.00 53.64           N  
ATOM   1866  CA  ILE A 249       4.725  17.920  -1.243  1.00 53.52           C  
ATOM   1867  C   ILE A 249       4.860  16.860  -2.341  1.00 53.24           C  
ATOM   1868  O   ILE A 249       5.920  16.257  -2.487  1.00 53.33           O  
ATOM   1869  CB  ILE A 249       4.447  17.259   0.150  1.00 53.71           C  
ATOM   1870  CG1 ILE A 249       5.723  16.649   0.744  1.00 53.65           C  
ATOM   1871  CG2 ILE A 249       3.275  16.266   0.086  1.00 54.09           C  
ATOM   1872  CD1 ILE A 249       6.665  17.676   1.328  1.00 52.78           C  
ATOM   1873  N   ASP A 250       3.797  16.633  -3.110  1.00 53.10           N  
ATOM   1874  CA  ASP A 250       3.843  15.625  -4.176  1.00 53.00           C  
ATOM   1875  C   ASP A 250       4.449  16.177  -5.470  1.00 52.78           C  
ATOM   1876  O   ASP A 250       4.901  15.417  -6.332  1.00 52.58           O  
ATOM   1877  CB  ASP A 250       2.467  14.987  -4.420  1.00 53.19           C  
ATOM   1878  CG  ASP A 250       1.434  15.981  -4.919  1.00 53.45           C  
ATOM   1879  OD1 ASP A 250       0.953  16.810  -4.115  1.00 53.06           O  
ATOM   1880  OD2 ASP A 250       1.092  15.914  -6.121  1.00 55.04           O  
ATOM   1881  N   GLU A 251       4.460  17.504  -5.585  1.00 52.66           N  
ATOM   1882  CA  GLU A 251       5.142  18.186  -6.683  1.00 52.66           C  
ATOM   1883  C   GLU A 251       6.652  18.340  -6.439  1.00 52.09           C  
ATOM   1884  O   GLU A 251       7.427  18.409  -7.395  1.00 51.92           O  
ATOM   1885  CB  GLU A 251       4.475  19.526  -6.991  1.00 52.87           C  
ATOM   1886  CG  GLU A 251       3.077  19.351  -7.584  1.00 54.65           C  
ATOM   1887  CD  GLU A 251       2.593  20.549  -8.376  1.00 57.05           C  
ATOM   1888  OE1 GLU A 251       3.288  21.593  -8.399  1.00 59.07           O  
ATOM   1889  OE2 GLU A 251       1.504  20.444  -8.984  1.00 57.80           O  
ATOM   1890  N   LEU A 252       7.059  18.387  -5.167  1.00 51.31           N  
ATOM   1891  CA  LEU A 252       8.476  18.297  -4.805  1.00 50.71           C  
ATOM   1892  C   LEU A 252       9.056  16.963  -5.264  1.00 50.22           C  
ATOM   1893  O   LEU A 252      10.187  16.902  -5.759  1.00 50.25           O  
ATOM   1894  CB  LEU A 252       8.683  18.460  -3.289  1.00 50.81           C  
ATOM   1895  CG  LEU A 252       8.769  19.861  -2.664  1.00 51.04           C  
ATOM   1896  CD1 LEU A 252       8.611  19.791  -1.153  1.00 51.68           C  
ATOM   1897  CD2 LEU A 252      10.070  20.572  -3.014  1.00 50.79           C  
ATOM   1898  N   ILE A 253       8.260  15.904  -5.120  1.00 49.53           N  
ATOM   1899  CA  ILE A 253       8.706  14.535  -5.376  1.00 48.76           C  
ATOM   1900  C   ILE A 253       8.841  14.220  -6.867  1.00 48.70           C  
ATOM   1901  O   ILE A 253       9.742  13.466  -7.267  1.00 48.62           O  
ATOM   1902  CB  ILE A 253       7.796  13.506  -4.644  1.00 48.83           C  
ATOM   1903  CG1 ILE A 253       7.939  13.664  -3.123  1.00 48.87           C  
ATOM   1904  CG2 ILE A 253       8.113  12.074  -5.057  1.00 48.35           C  
ATOM   1905  CD1 ILE A 253       6.859  12.963  -2.319  1.00 48.87           C  
ATOM   1906  N   LYS A 254       7.957  14.787  -7.690  1.00 48.36           N  
ATOM   1907  CA  LYS A 254       8.068  14.606  -9.147  1.00 48.30           C  
ATOM   1908  C   LYS A 254       9.252  15.397  -9.717  1.00 47.40           C  
ATOM   1909  O   LYS A 254       9.892  14.963 -10.676  1.00 47.47           O  
ATOM   1910  CB  LYS A 254       6.750  14.927  -9.881  1.00 48.19           C  
ATOM   1911  CG  LYS A 254       6.330  16.396  -9.862  1.00 49.08           C  
ATOM   1912  CD  LYS A 254       4.896  16.612 -10.351  1.00 49.41           C  
ATOM   1913  CE  LYS A 254       4.834  16.818 -11.863  1.00 51.68           C  
ATOM   1914  NZ  LYS A 254       3.645  17.642 -12.261  1.00 52.13           N  
ATOM   1915  N   ALA A 255       9.540  16.547  -9.110  1.00 46.58           N  
ATOM   1916  CA  ALA A 255      10.696  17.364  -9.482  1.00 46.04           C  
ATOM   1917  C   ALA A 255      11.908  17.036  -8.605  1.00 45.84           C  
ATOM   1918  O   ALA A 255      12.646  17.930  -8.193  1.00 45.88           O  
ATOM   1919  CB  ALA A 255      10.346  18.837  -9.378  1.00 45.82           C  
ATOM   1920  N   SER A 256      12.110  15.746  -8.337  1.00 45.38           N  
ATOM   1921  CA  SER A 256      13.100  15.288  -7.361  1.00 44.91           C  
ATOM   1922  C   SER A 256      14.531  15.712  -7.702  1.00 44.17           C  
ATOM   1923  O   SER A 256      15.256  16.218  -6.843  1.00 43.92           O  
ATOM   1924  CB  SER A 256      13.030  13.769  -7.212  1.00 44.84           C  
ATOM   1925  OG  SER A 256      13.869  13.349  -6.156  1.00 45.90           O  
ATOM   1926  N   GLU A 257      14.910  15.515  -8.960  1.00 43.46           N  
ATOM   1927  CA  GLU A 257      16.249  15.834  -9.458  1.00 43.03           C  
ATOM   1928  C   GLU A 257      16.628  17.329  -9.429  1.00 42.09           C  
ATOM   1929  O   GLU A 257      17.807  17.659  -9.407  1.00 41.78           O  
ATOM   1930  CB  GLU A 257      16.430  15.265 -10.869  1.00 43.42           C  
ATOM   1931  CG  GLU A 257      16.781  13.776 -10.908  1.00 45.31           C  
ATOM   1932  CD  GLU A 257      15.640  12.882 -11.371  1.00 48.42           C  
ATOM   1933  OE1 GLU A 257      14.454  13.263 -11.205  1.00 49.11           O  
ATOM   1934  OE2 GLU A 257      15.941  11.786 -11.907  1.00 49.04           O  
ATOM   1935  N   ASN A 258      15.636  18.219  -9.429  1.00 41.28           N  
ATOM   1936  CA  ASN A 258      15.885  19.662  -9.354  1.00 40.56           C  
ATOM   1937  C   ASN A 258      14.892  20.393  -8.446  1.00 40.30           C  
ATOM   1938  O   ASN A 258      14.466  21.510  -8.744  1.00 40.05           O  
ATOM   1939  CB  ASN A 258      15.907  20.281 -10.754  1.00 40.52           C  
ATOM   1940  CG  ASN A 258      14.531  20.302 -11.421  1.00 40.30           C  
ATOM   1941  OD1 ASN A 258      13.648  19.507 -11.097  1.00 38.78           O  
ATOM   1942  ND2 ASN A 258      14.353  21.225 -12.362  1.00 39.73           N  
ATOM   1943  N   ALA A 259      14.577  19.763  -7.316  1.00 40.07           N  
ATOM   1944  CA  ALA A 259      13.463  20.151  -6.445  1.00 39.66           C  
ATOM   1945  C   ALA A 259      13.360  21.630  -6.113  1.00 39.39           C  
ATOM   1946  O   ALA A 259      12.272  22.197  -6.169  1.00 39.42           O  
ATOM   1947  CB  ALA A 259      13.470  19.308  -5.163  1.00 39.68           C  
ATOM   1948  N   LEU A 260      14.480  22.259  -5.772  1.00 39.28           N  
ATOM   1949  CA  LEU A 260      14.436  23.635  -5.269  1.00 39.21           C  
ATOM   1950  C   LEU A 260      14.235  24.692  -6.354  1.00 38.92           C  
ATOM   1951  O   LEU A 260      13.841  25.818  -6.051  1.00 38.62           O  
ATOM   1952  CB  LEU A 260      15.671  23.963  -4.422  1.00 39.32           C  
ATOM   1953  CG  LEU A 260      15.816  23.257  -3.069  1.00 40.58           C  
ATOM   1954  CD1 LEU A 260      17.026  23.806  -2.360  1.00 40.67           C  
ATOM   1955  CD2 LEU A 260      14.581  23.421  -2.192  1.00 40.78           C  
ATOM   1956  N   ALA A 261      14.521  24.340  -7.604  1.00 38.73           N  
ATOM   1957  CA  ALA A 261      14.324  25.271  -8.714  1.00 39.21           C  
ATOM   1958  C   ALA A 261      12.838  25.322  -9.073  1.00 39.51           C  
ATOM   1959  O   ALA A 261      12.284  26.391  -9.328  1.00 39.40           O  
ATOM   1960  CB  ALA A 261      15.168  24.873  -9.910  1.00 38.82           C  
ATOM   1961  N   VAL A 262      12.204  24.153  -9.064  1.00 39.96           N  
ATOM   1962  CA  VAL A 262      10.758  24.043  -9.217  1.00 40.25           C  
ATOM   1963  C   VAL A 262      10.048  24.662  -8.006  1.00 40.57           C  
ATOM   1964  O   VAL A 262       9.023  25.326  -8.166  1.00 40.68           O  
ATOM   1965  CB  VAL A 262      10.341  22.571  -9.442  1.00 40.30           C  
ATOM   1966  CG1 VAL A 262       8.827  22.408  -9.424  1.00 40.11           C  
ATOM   1967  CG2 VAL A 262      10.922  22.059 -10.768  1.00 40.14           C  
ATOM   1968  N   ALA A 263      10.620  24.479  -6.813  1.00 40.64           N  
ATOM   1969  CA  ALA A 263      10.043  25.026  -5.577  1.00 40.83           C  
ATOM   1970  C   ALA A 263      10.163  26.541  -5.473  1.00 40.99           C  
ATOM   1971  O   ALA A 263       9.398  27.174  -4.749  1.00 41.33           O  
ATOM   1972  CB  ALA A 263      10.651  24.352  -4.338  1.00 40.68           C  
ATOM   1973  N   ALA A 264      11.124  27.118  -6.189  1.00 41.26           N  
ATOM   1974  CA  ALA A 264      11.317  28.568  -6.196  1.00 41.36           C  
ATOM   1975  C   ALA A 264      10.284  29.284  -7.071  1.00 41.53           C  
ATOM   1976  O   ALA A 264       9.947  30.446  -6.819  1.00 41.63           O  
ATOM   1977  CB  ALA A 264      12.738  28.921  -6.646  1.00 41.22           C  
ATOM   1978  N   LYS A 265       9.791  28.586  -8.094  1.00 41.65           N  
ATOM   1979  CA  LYS A 265       8.856  29.164  -9.071  1.00 42.00           C  
ATOM   1980  C   LYS A 265       7.602  29.850  -8.495  1.00 41.81           C  
ATOM   1981  O   LYS A 265       7.321  30.985  -8.876  1.00 42.00           O  
ATOM   1982  CB  LYS A 265       8.471  28.142 -10.145  1.00 42.16           C  
ATOM   1983  CG  LYS A 265       9.535  27.937 -11.197  1.00 42.82           C  
ATOM   1984  CD  LYS A 265       9.190  26.776 -12.113  1.00 44.96           C  
ATOM   1985  CE  LYS A 265       8.197  27.167 -13.202  1.00 45.71           C  
ATOM   1986  NZ  LYS A 265       8.021  26.021 -14.142  1.00 46.97           N  
ATOM   1987  N   PRO A 266       6.848  29.173  -7.593  1.00 41.75           N  
ATOM   1988  CA  PRO A 266       5.676  29.813  -6.973  1.00 41.78           C  
ATOM   1989  C   PRO A 266       5.910  31.221  -6.415  1.00 41.78           C  
ATOM   1990  O   PRO A 266       5.025  32.070  -6.519  1.00 42.08           O  
ATOM   1991  CB  PRO A 266       5.320  28.855  -5.834  1.00 41.82           C  
ATOM   1992  CG  PRO A 266       5.734  27.515  -6.353  1.00 41.75           C  
ATOM   1993  CD  PRO A 266       7.007  27.781  -7.117  1.00 41.74           C  
ATOM   1994  N   PHE A 267       7.087  31.479  -5.850  1.00 41.53           N  
ATOM   1995  CA  PHE A 267       7.321  32.756  -5.176  1.00 41.28           C  
ATOM   1996  C   PHE A 267       8.453  33.627  -5.748  1.00 41.28           C  
ATOM   1997  O   PHE A 267       8.638  34.766  -5.318  1.00 41.24           O  
ATOM   1998  CB  PHE A 267       7.476  32.549  -3.657  1.00 41.03           C  
ATOM   1999  CG  PHE A 267       8.669  31.713  -3.259  1.00 40.31           C  
ATOM   2000  CD1 PHE A 267       8.591  30.322  -3.244  1.00 40.13           C  
ATOM   2001  CD2 PHE A 267       9.857  32.320  -2.861  1.00 39.68           C  
ATOM   2002  CE1 PHE A 267       9.688  29.545  -2.856  1.00 40.27           C  
ATOM   2003  CE2 PHE A 267      10.962  31.556  -2.472  1.00 40.04           C  
ATOM   2004  CZ  PHE A 267      10.875  30.165  -2.469  1.00 40.46           C  
ATOM   2005  N   LEU A 268       9.204  33.102  -6.709  1.00 41.34           N  
ATOM   2006  CA  LEU A 268      10.277  33.884  -7.337  1.00 41.53           C  
ATOM   2007  C   LEU A 268      10.171  33.889  -8.865  1.00 41.72           C  
ATOM   2008  O   LEU A 268      10.978  34.519  -9.557  1.00 41.63           O  
ATOM   2009  CB  LEU A 268      11.665  33.401  -6.877  1.00 41.17           C  
ATOM   2010  CG  LEU A 268      12.082  33.603  -5.412  1.00 40.90           C  
ATOM   2011  CD1 LEU A 268      13.406  32.909  -5.152  1.00 41.02           C  
ATOM   2012  CD2 LEU A 268      12.154  35.081  -4.993  1.00 39.98           C  
ATOM   2013  N   GLY A 269       9.168  33.185  -9.378  1.00 41.91           N  
ATOM   2014  CA  GLY A 269       8.933  33.109 -10.813  1.00 42.42           C  
ATOM   2015  C   GLY A 269      10.043  32.406 -11.559  1.00 42.72           C  
ATOM   2016  O   GLY A 269      10.864  31.702 -10.962  1.00 42.73           O  
ATOM   2017  N   ASN A 270      10.069  32.616 -12.870  1.00 43.27           N  
ATOM   2018  CA  ASN A 270      11.030  31.968 -13.757  1.00 43.91           C  
ATOM   2019  C   ASN A 270      12.485  32.392 -13.535  1.00 43.84           C  
ATOM   2020  O   ASN A 270      13.407  31.629 -13.835  1.00 44.00           O  
ATOM   2021  CB  ASN A 270      10.615  32.163 -15.214  1.00 44.18           C  
ATOM   2022  CG  ASN A 270       9.283  31.483 -15.539  1.00 46.29           C  
ATOM   2023  OD1 ASN A 270       9.135  30.261 -15.391  1.00 47.90           O  
ATOM   2024  ND2 ASN A 270       8.310  32.274 -15.989  1.00 47.58           N  
ATOM   2025  N   LEU A 271      12.683  33.597 -13.004  1.00 43.70           N  
ATOM   2026  CA  LEU A 271      14.017  34.074 -12.637  1.00 43.78           C  
ATOM   2027  C   LEU A 271      14.558  33.345 -11.409  1.00 43.40           C  
ATOM   2028  O   LEU A 271      15.765  33.128 -11.302  1.00 43.35           O  
ATOM   2029  CB  LEU A 271      14.025  35.585 -12.384  1.00 43.94           C  
ATOM   2030  CG  LEU A 271      13.808  36.568 -13.542  1.00 45.35           C  
ATOM   2031  CD1 LEU A 271      13.901  38.008 -13.015  1.00 45.88           C  
ATOM   2032  CD2 LEU A 271      14.785  36.349 -14.706  1.00 45.39           C  
ATOM   2033  N   GLY A 272      13.662  32.985 -10.488  1.00 42.96           N  
ATOM   2034  CA  GLY A 272      13.999  32.146  -9.336  1.00 42.18           C  
ATOM   2035  C   GLY A 272      14.407  30.740  -9.745  1.00 41.76           C  
ATOM   2036  O   GLY A 272      15.385  30.199  -9.228  1.00 41.77           O  
ATOM   2037  N   PHE A 273      13.665  30.147 -10.677  1.00 41.36           N  
ATOM   2038  CA  PHE A 273      14.029  28.843 -11.243  1.00 41.10           C  
ATOM   2039  C   PHE A 273      15.448  28.884 -11.814  1.00 41.11           C  
ATOM   2040  O   PHE A 273      16.248  27.977 -11.580  1.00 40.90           O  
ATOM   2041  CB  PHE A 273      13.043  28.431 -12.342  1.00 40.88           C  
ATOM   2042  CG  PHE A 273      13.460  27.198 -13.106  1.00 41.00           C  
ATOM   2043  CD1 PHE A 273      13.048  25.931 -12.690  1.00 40.77           C  
ATOM   2044  CD2 PHE A 273      14.269  27.302 -14.241  1.00 40.59           C  
ATOM   2045  CE1 PHE A 273      13.440  24.782 -13.390  1.00 40.79           C  
ATOM   2046  CE2 PHE A 273      14.665  26.159 -14.951  1.00 40.30           C  
ATOM   2047  CZ  PHE A 273      14.250  24.897 -14.523  1.00 40.60           C  
ATOM   2048  N   LEU A 274      15.728  29.947 -12.569  1.00 40.87           N  
ATOM   2049  CA  LEU A 274      17.011  30.174 -13.226  1.00 40.92           C  
ATOM   2050  C   LEU A 274      18.147  30.375 -12.225  1.00 40.32           C  
ATOM   2051  O   LEU A 274      19.204  29.765 -12.356  1.00 40.08           O  
ATOM   2052  CB  LEU A 274      16.903  31.403 -14.140  1.00 40.95           C  
ATOM   2053  CG  LEU A 274      17.779  31.487 -15.390  1.00 41.99           C  
ATOM   2054  CD1 LEU A 274      17.698  30.209 -16.209  1.00 42.43           C  
ATOM   2055  CD2 LEU A 274      17.367  32.686 -16.250  1.00 42.02           C  
ATOM   2056  N   LEU A 275      17.909  31.222 -11.225  1.00 39.77           N  
ATOM   2057  CA  LEU A 275      18.898  31.539 -10.203  1.00 39.45           C  
ATOM   2058  C   LEU A 275      19.267  30.314  -9.357  1.00 39.07           C  
ATOM   2059  O   LEU A 275      20.454  30.030  -9.149  1.00 39.12           O  
ATOM   2060  CB  LEU A 275      18.386  32.679  -9.314  1.00 39.41           C  
ATOM   2061  CG  LEU A 275      19.251  33.196  -8.163  1.00 39.73           C  
ATOM   2062  CD1 LEU A 275      20.372  34.107  -8.657  1.00 40.21           C  
ATOM   2063  CD2 LEU A 275      18.376  33.916  -7.144  1.00 39.66           C  
ATOM   2064  N   ILE A 276      18.249  29.604  -8.873  1.00 38.47           N  
ATOM   2065  CA  ILE A 276      18.441  28.377  -8.092  1.00 37.79           C  
ATOM   2066  C   ILE A 276      19.151  27.294  -8.911  1.00 37.41           C  
ATOM   2067  O   ILE A 276      20.034  26.618  -8.397  1.00 37.63           O  
ATOM   2068  CB  ILE A 276      17.100  27.863  -7.478  1.00 37.62           C  
ATOM   2069  CG1 ILE A 276      16.542  28.896  -6.491  1.00 37.96           C  
ATOM   2070  CG2 ILE A 276      17.268  26.502  -6.786  1.00 36.76           C  
ATOM   2071  CD1 ILE A 276      17.315  29.021  -5.179  1.00 37.74           C  
ATOM   2072  N   SER A 277      18.797  27.160 -10.188  1.00 37.02           N  
ATOM   2073  CA  SER A 277      19.463  26.190 -11.068  1.00 36.63           C  
ATOM   2074  C   SER A 277      20.939  26.505 -11.318  1.00 36.43           C  
ATOM   2075  O   SER A 277      21.769  25.598 -11.343  1.00 36.38           O  
ATOM   2076  CB  SER A 277      18.734  26.080 -12.403  1.00 36.64           C  
ATOM   2077  OG  SER A 277      17.399  25.657 -12.215  1.00 36.89           O  
ATOM   2078  N   ILE A 278      21.253  27.785 -11.512  1.00 36.38           N  
ATOM   2079  CA  ILE A 278      22.623  28.225 -11.781  1.00 36.33           C  
ATOM   2080  C   ILE A 278      23.433  28.114 -10.505  1.00 35.90           C  
ATOM   2081  O   ILE A 278      24.581  27.670 -10.535  1.00 35.60           O  
ATOM   2082  CB  ILE A 278      22.689  29.698 -12.311  1.00 36.69           C  
ATOM   2083  CG1 ILE A 278      21.811  29.893 -13.557  1.00 37.05           C  
ATOM   2084  CG2 ILE A 278      24.144  30.143 -12.577  1.00 36.52           C  
ATOM   2085  CD1 ILE A 278      22.136  28.984 -14.713  1.00 39.38           C  
ATOM   2086  N   GLY A 279      22.821  28.524  -9.392  1.00 35.60           N  
ATOM   2087  CA  GLY A 279      23.422  28.392  -8.069  1.00 34.98           C  
ATOM   2088  C   GLY A 279      23.720  26.939  -7.729  1.00 34.75           C  
ATOM   2089  O   GLY A 279      24.756  26.640  -7.133  1.00 34.88           O  
ATOM   2090  N   ALA A 280      22.806  26.042  -8.101  1.00 34.23           N  
ATOM   2091  CA  ALA A 280      22.982  24.603  -7.895  1.00 34.11           C  
ATOM   2092  C   ALA A 280      24.199  24.070  -8.648  1.00 33.89           C  
ATOM   2093  O   ALA A 280      24.973  23.281  -8.107  1.00 33.77           O  
ATOM   2094  CB  ALA A 280      21.736  23.846  -8.329  1.00 34.05           C  
ATOM   2095  N   LEU A 281      24.353  24.497  -9.898  1.00 33.85           N  
ATOM   2096  CA  LEU A 281      25.446  24.014 -10.731  1.00 34.00           C  
ATOM   2097  C   LEU A 281      26.799  24.477 -10.209  1.00 33.90           C  
ATOM   2098  O   LEU A 281      27.744  23.695 -10.174  1.00 33.79           O  
ATOM   2099  CB  LEU A 281      25.235  24.382 -12.202  1.00 33.88           C  
ATOM   2100  CG  LEU A 281      23.994  23.733 -12.837  1.00 34.65           C  
ATOM   2101  CD1 LEU A 281      23.893  24.075 -14.303  1.00 35.14           C  
ATOM   2102  CD2 LEU A 281      23.953  22.208 -12.633  1.00 33.88           C  
ATOM   2103  N   PHE A 282      26.871  25.732  -9.778  1.00 33.97           N  
ATOM   2104  CA  PHE A 282      28.072  26.264  -9.147  1.00 34.34           C  
ATOM   2105  C   PHE A 282      28.341  25.641  -7.776  1.00 34.01           C  
ATOM   2106  O   PHE A 282      29.496  25.359  -7.440  1.00 33.87           O  
ATOM   2107  CB  PHE A 282      28.009  27.791  -9.042  1.00 34.99           C  
ATOM   2108  CG  PHE A 282      28.380  28.495 -10.315  1.00 36.19           C  
ATOM   2109  CD1 PHE A 282      29.709  28.799 -10.593  1.00 38.23           C  
ATOM   2110  CD2 PHE A 282      27.407  28.842 -11.243  1.00 38.15           C  
ATOM   2111  CE1 PHE A 282      30.066  29.446 -11.775  1.00 39.62           C  
ATOM   2112  CE2 PHE A 282      27.746  29.486 -12.438  1.00 39.04           C  
ATOM   2113  CZ  PHE A 282      29.077  29.790 -12.704  1.00 38.98           C  
ATOM   2114  N   SER A 283      27.284  25.426  -6.989  1.00 33.50           N  
ATOM   2115  CA  SER A 283      27.429  24.785  -5.675  1.00 33.09           C  
ATOM   2116  C   SER A 283      28.022  23.381  -5.785  1.00 32.75           C  
ATOM   2117  O   SER A 283      28.970  23.048  -5.083  1.00 32.71           O  
ATOM   2118  CB  SER A 283      26.095  24.718  -4.941  1.00 33.01           C  
ATOM   2119  OG  SER A 283      26.206  23.911  -3.781  1.00 32.84           O  
ATOM   2120  N   ILE A 284      27.463  22.580  -6.684  1.00 32.39           N  
ATOM   2121  CA  ILE A 284      27.894  21.209  -6.879  1.00 32.27           C  
ATOM   2122  C   ILE A 284      29.292  21.164  -7.481  1.00 32.33           C  
ATOM   2123  O   ILE A 284      30.138  20.401  -7.012  1.00 32.23           O  
ATOM   2124  CB  ILE A 284      26.879  20.412  -7.736  1.00 32.24           C  
ATOM   2125  CG1 ILE A 284      25.622  20.111  -6.914  1.00 32.48           C  
ATOM   2126  CG2 ILE A 284      27.494  19.110  -8.262  1.00 32.02           C  
ATOM   2127  CD1 ILE A 284      24.378  19.846  -7.768  1.00 34.16           C  
ATOM   2128  N   SER A 285      29.526  21.987  -8.505  1.00 32.37           N  
ATOM   2129  CA  SER A 285      30.854  22.142  -9.103  1.00 32.46           C  
ATOM   2130  C   SER A 285      31.937  22.427  -8.057  1.00 32.22           C  
ATOM   2131  O   SER A 285      32.967  21.747  -8.031  1.00 32.12           O  
ATOM   2132  CB  SER A 285      30.851  23.236 -10.179  1.00 32.41           C  
ATOM   2133  OG  SER A 285      30.098  22.822 -11.306  1.00 33.25           O  
ATOM   2134  N   SER A 286      31.692  23.411  -7.191  1.00 31.95           N  
ATOM   2135  CA  SER A 286      32.638  23.760  -6.129  1.00 32.20           C  
ATOM   2136  C   SER A 286      32.789  22.660  -5.083  1.00 31.91           C  
ATOM   2137  O   SER A 286      33.856  22.516  -4.476  1.00 32.09           O  
ATOM   2138  CB  SER A 286      32.251  25.082  -5.450  1.00 32.12           C  
ATOM   2139  OG  SER A 286      31.192  24.902  -4.521  1.00 34.81           O  
ATOM   2140  N   ALA A 287      31.718  21.902  -4.857  1.00 31.73           N  
ATOM   2141  CA  ALA A 287      31.764  20.766  -3.938  1.00 31.62           C  
ATOM   2142  C   ALA A 287      32.578  19.621  -4.527  1.00 31.82           C  
ATOM   2143  O   ALA A 287      33.272  18.914  -3.797  1.00 31.17           O  
ATOM   2144  CB  ALA A 287      30.360  20.302  -3.571  1.00 31.53           C  
ATOM   2145  N   MET A 288      32.499  19.447  -5.847  1.00 32.20           N  
ATOM   2146  CA  MET A 288      33.265  18.397  -6.515  1.00 33.62           C  
ATOM   2147  C   MET A 288      34.753  18.728  -6.557  1.00 32.30           C  
ATOM   2148  O   MET A 288      35.590  17.837  -6.384  1.00 32.67           O  
ATOM   2149  CB  MET A 288      32.733  18.096  -7.918  1.00 33.33           C  
ATOM   2150  CG  MET A 288      32.850  16.597  -8.288  1.00 35.76           C  
ATOM   2151  SD  MET A 288      31.952  16.090  -9.784  1.00 39.01           S  
ATOM   2152  CE  MET A 288      30.635  17.324  -9.831  1.00 35.38           C  
ATOM   2153  N   ASN A 289      35.080  20.003  -6.765  1.00 31.37           N  
ATOM   2154  CA  ASN A 289      36.474  20.436  -6.757  1.00 30.26           C  
ATOM   2155  C   ASN A 289      37.114  20.252  -5.386  1.00 29.65           C  
ATOM   2156  O   ASN A 289      38.248  19.776  -5.293  1.00 29.24           O  
ATOM   2157  CB  ASN A 289      36.618  21.883  -7.220  1.00 30.16           C  
ATOM   2158  CG  ASN A 289      37.998  22.166  -7.815  1.00 30.83           C  
ATOM   2159  OD1 ASN A 289      38.389  21.567  -8.828  1.00 29.66           O  
ATOM   2160  ND2 ASN A 289      38.736  23.081  -7.191  1.00 28.53           N  
ATOM   2161  N   ALA A 290      36.386  20.624  -4.329  1.00 28.60           N  
ATOM   2162  CA  ALA A 290      36.852  20.400  -2.960  1.00 28.15           C  
ATOM   2163  C   ALA A 290      36.996  18.913  -2.609  1.00 27.79           C  
ATOM   2164  O   ALA A 290      37.930  18.537  -1.898  1.00 27.77           O  
ATOM   2165  CB  ALA A 290      35.950  21.100  -1.963  1.00 27.97           C  
ATOM   2166  N   THR A 291      36.084  18.084  -3.125  1.00 27.29           N  
ATOM   2167  CA  THR A 291      36.054  16.633  -2.871  1.00 27.04           C  
ATOM   2168  C   THR A 291      37.167  15.884  -3.608  1.00 26.62           C  
ATOM   2169  O   THR A 291      37.772  14.961  -3.051  1.00 27.11           O  
ATOM   2170  CB  THR A 291      34.658  16.025  -3.226  1.00 27.06           C  
ATOM   2171  OG1 THR A 291      33.682  16.496  -2.285  1.00 27.72           O  
ATOM   2172  CG2 THR A 291      34.672  14.500  -3.202  1.00 27.21           C  
ATOM   2173  N   ILE A 292      37.446  16.279  -4.849  1.00 25.91           N  
ATOM   2174  CA  ILE A 292      38.510  15.641  -5.619  1.00 25.19           C  
ATOM   2175  C   ILE A 292      39.870  16.218  -5.219  1.00 25.13           C  
ATOM   2176  O   ILE A 292      40.806  15.473  -4.891  1.00 25.22           O  
ATOM   2177  CB  ILE A 292      38.291  15.781  -7.142  1.00 25.18           C  
ATOM   2178  CG1 ILE A 292      36.988  15.088  -7.555  1.00 25.66           C  
ATOM   2179  CG2 ILE A 292      39.478  15.191  -7.914  1.00 24.72           C  
ATOM   2180  CD1 ILE A 292      36.447  15.499  -8.905  1.00 25.47           C  
ATOM   2181  N   TYR A 293      39.964  17.546  -5.244  1.00 24.49           N  
ATOM   2182  CA  TYR A 293      41.205  18.256  -4.957  1.00 23.93           C  
ATOM   2183  C   TYR A 293      41.152  18.818  -3.549  1.00 23.30           C  
ATOM   2184  O   TYR A 293      40.770  19.964  -3.327  1.00 23.36           O  
ATOM   2185  CB  TYR A 293      41.457  19.335  -6.026  1.00 23.92           C  
ATOM   2186  CG  TYR A 293      41.369  18.755  -7.430  1.00 24.13           C  
ATOM   2187  CD1 TYR A 293      42.399  17.966  -7.937  1.00 23.71           C  
ATOM   2188  CD2 TYR A 293      40.240  18.965  -8.234  1.00 23.68           C  
ATOM   2189  CE1 TYR A 293      42.320  17.402  -9.206  1.00 23.91           C  
ATOM   2190  CE2 TYR A 293      40.151  18.412  -9.519  1.00 23.37           C  
ATOM   2191  CZ  TYR A 293      41.198  17.625  -9.989  1.00 24.47           C  
ATOM   2192  OH  TYR A 293      41.142  17.054 -11.241  1.00 24.67           O  
ATOM   2193  N   GLY A 294      41.541  17.985  -2.594  1.00 23.07           N  
ATOM   2194  CA  GLY A 294      41.402  18.308  -1.178  1.00 22.98           C  
ATOM   2195  C   GLY A 294      41.013  17.094  -0.349  1.00 23.14           C  
ATOM   2196  O   GLY A 294      41.405  16.982   0.810  1.00 22.96           O  
ATOM   2197  N   GLY A 295      40.244  16.187  -0.951  1.00 23.04           N  
ATOM   2198  CA  GLY A 295      39.769  14.988  -0.275  1.00 23.12           C  
ATOM   2199  C   GLY A 295      40.298  13.713  -0.910  1.00 23.45           C  
ATOM   2200  O   GLY A 295      41.167  13.055  -0.348  1.00 22.94           O  
ATOM   2201  N   ALA A 296      39.769  13.365  -2.083  1.00 23.79           N  
ATOM   2202  CA  ALA A 296      40.158  12.139  -2.776  1.00 24.18           C  
ATOM   2203  C   ALA A 296      41.662  12.046  -3.073  1.00 24.44           C  
ATOM   2204  O   ALA A 296      42.255  10.975  -2.927  1.00 24.60           O  
ATOM   2205  CB  ALA A 296      39.336  11.950  -4.051  1.00 24.00           C  
ATOM   2206  N   ASN A 297      42.290  13.153  -3.464  1.00 24.87           N  
ATOM   2207  CA  ASN A 297      43.742  13.101  -3.778  1.00 25.26           C  
ATOM   2208  C   ASN A 297      44.588  12.731  -2.565  1.00 25.07           C  
ATOM   2209  O   ASN A 297      45.494  11.907  -2.666  1.00 25.02           O  
ATOM   2210  CB  ASN A 297      44.248  14.387  -4.445  1.00 24.83           C  
ATOM   2211  CG  ASN A 297      43.958  15.627  -3.632  1.00 25.55           C  
ATOM   2212  OD1 ASN A 297      43.191  15.596  -2.670  1.00 26.01           O  
ATOM   2213  ND2 ASN A 297      44.571  16.740  -4.024  1.00 26.34           N  
ATOM   2214  N   VAL A 298      44.259  13.333  -1.421  1.00 25.01           N  
ATOM   2215  CA  VAL A 298      44.904  13.031  -0.153  1.00 25.11           C  
ATOM   2216  C   VAL A 298      44.649  11.581   0.279  1.00 25.37           C  
ATOM   2217  O   VAL A 298      45.592  10.846   0.580  1.00 25.46           O  
ATOM   2218  CB  VAL A 298      44.441  14.022   0.962  1.00 25.36           C  
ATOM   2219  CG1 VAL A 298      44.993  13.617   2.316  1.00 25.20           C  
ATOM   2220  CG2 VAL A 298      44.861  15.449   0.625  1.00 24.59           C  
ATOM   2221  N   ALA A 299      43.377  11.177   0.282  1.00 25.49           N  
ATOM   2222  CA  ALA A 299      42.959   9.859   0.785  1.00 25.76           C  
ATOM   2223  C   ALA A 299      43.525   8.690  -0.033  1.00 25.89           C  
ATOM   2224  O   ALA A 299      43.878   7.647   0.530  1.00 25.85           O  
ATOM   2225  CB  ALA A 299      41.435   9.775   0.860  1.00 25.39           C  
ATOM   2226  N   TYR A 300      43.614   8.873  -1.353  1.00 25.92           N  
ATOM   2227  CA  TYR A 300      44.202   7.865  -2.239  1.00 25.85           C  
ATOM   2228  C   TYR A 300      45.688   7.635  -1.940  1.00 25.76           C  
ATOM   2229  O   TYR A 300      46.122   6.488  -1.787  1.00 25.79           O  
ATOM   2230  CB  TYR A 300      43.989   8.223  -3.719  1.00 25.70           C  
ATOM   2231  CG  TYR A 300      44.615   7.214  -4.663  1.00 26.47           C  
ATOM   2232  CD1 TYR A 300      43.904   6.076  -5.078  1.00 26.22           C  
ATOM   2233  CD2 TYR A 300      45.930   7.378  -5.123  1.00 25.43           C  
ATOM   2234  CE1 TYR A 300      44.490   5.133  -5.933  1.00 25.81           C  
ATOM   2235  CE2 TYR A 300      46.519   6.447  -5.969  1.00 26.06           C  
ATOM   2236  CZ  TYR A 300      45.795   5.329  -6.371  1.00 26.04           C  
ATOM   2237  OH  TYR A 300      46.379   4.427  -7.221  1.00 25.94           O  
ATOM   2238  N   SER A 301      46.459   8.727  -1.858  1.00 25.70           N  
ATOM   2239  CA  SER A 301      47.900   8.655  -1.571  1.00 25.18           C  
ATOM   2240  C   SER A 301      48.213   8.020  -0.224  1.00 25.28           C  
ATOM   2241  O   SER A 301      49.149   7.223  -0.118  1.00 25.49           O  
ATOM   2242  CB  SER A 301      48.548  10.039  -1.645  1.00 25.22           C  
ATOM   2243  OG  SER A 301      49.077  10.282  -2.934  1.00 24.99           O  
ATOM   2244  N   LEU A 302      47.438   8.375   0.798  1.00 25.07           N  
ATOM   2245  CA  LEU A 302      47.595   7.769   2.116  1.00 25.75           C  
ATOM   2246  C   LEU A 302      47.280   6.269   2.103  1.00 25.97           C  
ATOM   2247  O   LEU A 302      48.009   5.479   2.699  1.00 26.19           O  
ATOM   2248  CB  LEU A 302      46.721   8.470   3.161  1.00 25.50           C  
ATOM   2249  CG  LEU A 302      46.829   7.823   4.548  1.00 26.87           C  
ATOM   2250  CD1 LEU A 302      48.094   8.294   5.284  1.00 27.05           C  
ATOM   2251  CD2 LEU A 302      45.584   8.086   5.361  1.00 27.20           C  
ATOM   2252  N   ALA A 303      46.190   5.885   1.441  1.00 26.10           N  
ATOM   2253  CA  ALA A 303      45.824   4.475   1.341  1.00 26.41           C  
ATOM   2254  C   ALA A 303      46.887   3.689   0.567  1.00 26.57           C  
ATOM   2255  O   ALA A 303      47.280   2.597   0.983  1.00 26.36           O  
ATOM   2256  CB  ALA A 303      44.440   4.313   0.703  1.00 26.27           C  
ATOM   2257  N   LYS A 304      47.366   4.272  -0.535  1.00 26.71           N  
ATOM   2258  CA  LYS A 304      48.377   3.638  -1.382  1.00 26.81           C  
ATOM   2259  C   LYS A 304      49.753   3.549  -0.709  1.00 27.01           C  
ATOM   2260  O   LYS A 304      50.383   2.490  -0.730  1.00 27.29           O  
ATOM   2261  CB  LYS A 304      48.486   4.372  -2.725  1.00 26.75           C  
ATOM   2262  CG  LYS A 304      49.601   3.853  -3.623  1.00 27.26           C  
ATOM   2263  CD  LYS A 304      49.704   4.649  -4.907  1.00 28.25           C  
ATOM   2264  CE  LYS A 304      50.622   3.956  -5.906  1.00 28.00           C  
ATOM   2265  NZ  LYS A 304      50.873   4.848  -7.076  1.00 29.72           N  
ATOM   2266  N   ASP A 305      50.201   4.651  -0.100  1.00 27.39           N  
ATOM   2267  CA  ASP A 305      51.579   4.776   0.420  1.00 27.24           C  
ATOM   2268  C   ASP A 305      51.720   4.492   1.907  1.00 27.21           C  
ATOM   2269  O   ASP A 305      52.821   4.228   2.374  1.00 27.66           O  
ATOM   2270  CB  ASP A 305      52.147   6.169   0.127  1.00 27.30           C  
ATOM   2271  CG  ASP A 305      52.308   6.443  -1.362  1.00 28.44           C  
ATOM   2272  OD1 ASP A 305      52.431   5.480  -2.156  1.00 27.82           O  
ATOM   2273  OD2 ASP A 305      52.330   7.635  -1.738  1.00 28.70           O  
ATOM   2274  N   GLY A 306      50.619   4.555   2.652  1.00 27.16           N  
ATOM   2275  CA  GLY A 306      50.673   4.407   4.107  1.00 27.06           C  
ATOM   2276  C   GLY A 306      51.197   5.655   4.800  1.00 27.14           C  
ATOM   2277  O   GLY A 306      51.437   5.648   6.012  1.00 26.80           O  
ATOM   2278  N   GLU A 307      51.360   6.730   4.026  1.00 26.95           N  
ATOM   2279  CA  GLU A 307      51.920   7.997   4.507  1.00 27.43           C  
ATOM   2280  C   GLU A 307      51.646   9.101   3.476  1.00 26.90           C  
ATOM   2281  O   GLU A 307      51.245   8.814   2.342  1.00 26.95           O  
ATOM   2282  CB  GLU A 307      53.435   7.868   4.762  1.00 26.69           C  
ATOM   2283  CG  GLU A 307      54.223   7.438   3.523  1.00 28.94           C  
ATOM   2284  CD  GLU A 307      55.745   7.567   3.659  1.00 29.13           C  
ATOM   2285  OE1 GLU A 307      56.270   7.550   4.785  1.00 32.83           O  
ATOM   2286  OE2 GLU A 307      56.422   7.675   2.621  1.00 32.10           O  
ATOM   2287  N   LEU A 308      51.870  10.351   3.871  1.00 26.46           N  
ATOM   2288  CA  LEU A 308      51.686  11.495   2.977  1.00 26.23           C  
ATOM   2289  C   LEU A 308      52.910  12.416   2.989  1.00 26.17           C  
ATOM   2290  O   LEU A 308      53.647  12.461   3.986  1.00 25.91           O  
ATOM   2291  CB  LEU A 308      50.434  12.291   3.375  1.00 26.26           C  
ATOM   2292  CG  LEU A 308      49.040  11.717   3.081  1.00 25.44           C  
ATOM   2293  CD1 LEU A 308      48.007  12.360   4.013  1.00 24.86           C  
ATOM   2294  CD2 LEU A 308      48.639  11.896   1.629  1.00 24.57           C  
ATOM   2295  N   PRO A 309      53.133  13.156   1.885  1.00 25.99           N  
ATOM   2296  CA  PRO A 309      54.208  14.150   1.905  1.00 25.74           C  
ATOM   2297  C   PRO A 309      53.906  15.231   2.956  1.00 25.87           C  
ATOM   2298  O   PRO A 309      52.734  15.557   3.208  1.00 25.33           O  
ATOM   2299  CB  PRO A 309      54.163  14.759   0.496  1.00 25.42           C  
ATOM   2300  CG  PRO A 309      53.361  13.806  -0.336  1.00 25.94           C  
ATOM   2301  CD  PRO A 309      52.407  13.143   0.598  1.00 26.07           C  
ATOM   2302  N   GLU A 310      54.956  15.765   3.568  1.00 25.76           N  
ATOM   2303  CA  GLU A 310      54.809  16.832   4.549  1.00 26.55           C  
ATOM   2304  C   GLU A 310      54.298  18.123   3.885  1.00 25.99           C  
ATOM   2305  O   GLU A 310      53.482  18.829   4.468  1.00 26.19           O  
ATOM   2306  CB  GLU A 310      56.134  17.061   5.281  1.00 26.08           C  
ATOM   2307  CG  GLU A 310      56.125  18.231   6.251  1.00 27.76           C  
ATOM   2308  CD  GLU A 310      57.395  18.323   7.073  1.00 28.12           C  
ATOM   2309  OE1 GLU A 310      58.428  17.748   6.662  1.00 30.85           O  
ATOM   2310  OE2 GLU A 310      57.360  18.969   8.141  1.00 30.80           O  
ATOM   2311  N   PHE A 311      54.764  18.393   2.663  1.00 25.36           N  
ATOM   2312  CA  PHE A 311      54.409  19.597   1.914  1.00 25.17           C  
ATOM   2313  C   PHE A 311      53.879  19.250   0.533  1.00 25.06           C  
ATOM   2314  O   PHE A 311      54.572  18.605  -0.258  1.00 25.17           O  
ATOM   2315  CB  PHE A 311      55.620  20.530   1.737  1.00 25.19           C  
ATOM   2316  CG  PHE A 311      56.241  20.974   3.019  1.00 25.25           C  
ATOM   2317  CD1 PHE A 311      55.604  21.911   3.831  1.00 26.69           C  
ATOM   2318  CD2 PHE A 311      57.478  20.474   3.411  1.00 25.29           C  
ATOM   2319  CE1 PHE A 311      56.188  22.331   5.031  1.00 26.99           C  
ATOM   2320  CE2 PHE A 311      58.075  20.881   4.611  1.00 24.48           C  
ATOM   2321  CZ  PHE A 311      57.429  21.805   5.420  1.00 26.80           C  
ATOM   2322  N   PHE A 312      52.658  19.686   0.237  1.00 24.55           N  
ATOM   2323  CA  PHE A 312      52.077  19.451  -1.079  1.00 24.82           C  
ATOM   2324  C   PHE A 312      50.961  20.423  -1.419  1.00 25.19           C  
ATOM   2325  O   PHE A 312      50.376  21.056  -0.535  1.00 25.57           O  
ATOM   2326  CB  PHE A 312      51.577  18.005  -1.221  1.00 24.40           C  
ATOM   2327  CG  PHE A 312      50.452  17.646  -0.283  1.00 24.03           C  
ATOM   2328  CD1 PHE A 312      49.114  17.867  -0.651  1.00 22.55           C  
ATOM   2329  CD2 PHE A 312      50.724  17.069   0.959  1.00 20.97           C  
ATOM   2330  CE1 PHE A 312      48.071  17.517   0.212  1.00 22.48           C  
ATOM   2331  CE2 PHE A 312      49.685  16.712   1.819  1.00 21.55           C  
ATOM   2332  CZ  PHE A 312      48.357  16.940   1.450  1.00 20.87           C  
ATOM   2333  N   GLU A 313      50.675  20.529  -2.711  1.00 25.82           N  
ATOM   2334  CA  GLU A 313      49.540  21.303  -3.200  1.00 26.67           C  
ATOM   2335  C   GLU A 313      48.243  20.482  -3.126  1.00 26.67           C  
ATOM   2336  O   GLU A 313      48.066  19.511  -3.872  1.00 26.73           O  
ATOM   2337  CB  GLU A 313      49.812  21.792  -4.635  1.00 26.68           C  
ATOM   2338  CG  GLU A 313      48.658  22.564  -5.267  1.00 27.85           C  
ATOM   2339  CD  GLU A 313      48.293  23.812  -4.481  1.00 30.02           C  
ATOM   2340  OE1 GLU A 313      49.020  24.828  -4.607  1.00 30.26           O  
ATOM   2341  OE2 GLU A 313      47.279  23.784  -3.745  1.00 30.76           O  
ATOM   2342  N   ARG A 314      47.361  20.885  -2.211  1.00 26.83           N  
ATOM   2343  CA  ARG A 314      46.026  20.289  -1.995  1.00 27.12           C  
ATOM   2344  C   ARG A 314      45.107  20.352  -3.214  1.00 26.91           C  
ATOM   2345  O   ARG A 314      44.228  19.502  -3.394  1.00 26.48           O  
ATOM   2346  CB  ARG A 314      45.301  21.055  -0.882  1.00 27.34           C  
ATOM   2347  CG  ARG A 314      45.743  20.730   0.513  1.00 29.50           C  
ATOM   2348  CD  ARG A 314      44.890  21.450   1.546  1.00 32.04           C  
ATOM   2349  NE  ARG A 314      43.465  21.164   1.408  1.00 35.38           N  
ATOM   2350  CZ  ARG A 314      42.564  22.050   0.992  1.00 36.49           C  
ATOM   2351  NH1 ARG A 314      42.933  23.286   0.676  1.00 36.98           N  
ATOM   2352  NH2 ARG A 314      41.293  21.701   0.894  1.00 36.20           N  
ATOM   2353  N   LYS A 315      45.293  21.387  -4.026  1.00 26.50           N  
ATOM   2354  CA  LYS A 315      44.348  21.705  -5.082  1.00 26.26           C  
ATOM   2355  C   LYS A 315      44.694  21.113  -6.450  1.00 26.30           C  
ATOM   2356  O   LYS A 315      44.059  21.453  -7.453  1.00 26.84           O  
ATOM   2357  CB  LYS A 315      44.088  23.217  -5.126  1.00 26.09           C  
ATOM   2358  CG  LYS A 315      43.593  23.793  -3.771  1.00 25.58           C  
ATOM   2359  CD  LYS A 315      42.330  23.084  -3.225  1.00 25.23           C  
ATOM   2360  CE  LYS A 315      41.126  23.187  -4.170  1.00 25.22           C  
ATOM   2361  NZ  LYS A 315      39.889  22.548  -3.605  1.00 25.74           N  
ATOM   2362  N   VAL A 316      45.688  20.223  -6.479  1.00 26.11           N  
ATOM   2363  CA  VAL A 316      45.964  19.369  -7.645  1.00 25.96           C  
ATOM   2364  C   VAL A 316      46.069  17.909  -7.196  1.00 26.10           C  
ATOM   2365  O   VAL A 316      46.202  17.628  -5.990  1.00 26.13           O  
ATOM   2366  CB  VAL A 316      47.284  19.763  -8.417  1.00 25.81           C  
ATOM   2367  CG1 VAL A 316      47.296  21.232  -8.778  1.00 25.86           C  
ATOM   2368  CG2 VAL A 316      48.546  19.402  -7.623  1.00 25.51           C  
ATOM   2369  N   TRP A 317      46.019  16.983  -8.154  1.00 25.92           N  
ATOM   2370  CA  TRP A 317      46.347  15.593  -7.864  1.00 26.12           C  
ATOM   2371  C   TRP A 317      47.865  15.492  -7.705  1.00 26.47           C  
ATOM   2372  O   TRP A 317      48.584  15.194  -8.667  1.00 26.65           O  
ATOM   2373  CB  TRP A 317      45.834  14.626  -8.942  1.00 25.78           C  
ATOM   2374  CG  TRP A 317      45.699  13.254  -8.375  1.00 25.42           C  
ATOM   2375  CD1 TRP A 317      46.689  12.318  -8.246  1.00 25.62           C  
ATOM   2376  CD2 TRP A 317      44.522  12.680  -7.797  1.00 24.57           C  
ATOM   2377  NE1 TRP A 317      46.191  11.185  -7.637  1.00 25.80           N  
ATOM   2378  CE2 TRP A 317      44.863  11.382  -7.353  1.00 25.44           C  
ATOM   2379  CE3 TRP A 317      43.206  13.136  -7.614  1.00 24.71           C  
ATOM   2380  CZ2 TRP A 317      43.932  10.528  -6.738  1.00 25.31           C  
ATOM   2381  CZ3 TRP A 317      42.277  12.283  -7.014  1.00 25.50           C  
ATOM   2382  CH2 TRP A 317      42.649  10.993  -6.584  1.00 25.86           C  
ATOM   2383  N   PHE A 318      48.327  15.743  -6.478  1.00 26.56           N  
ATOM   2384  CA  PHE A 318      49.740  16.008  -6.186  1.00 26.95           C  
ATOM   2385  C   PHE A 318      50.664  14.788  -6.296  1.00 27.70           C  
ATOM   2386  O   PHE A 318      51.880  14.942  -6.358  1.00 27.98           O  
ATOM   2387  CB  PHE A 318      49.883  16.627  -4.786  1.00 26.63           C  
ATOM   2388  CG  PHE A 318      49.397  15.731  -3.672  1.00 25.46           C  
ATOM   2389  CD1 PHE A 318      50.258  14.823  -3.066  1.00 24.57           C  
ATOM   2390  CD2 PHE A 318      48.068  15.783  -3.247  1.00 24.27           C  
ATOM   2391  CE1 PHE A 318      49.805  13.974  -2.032  1.00 25.36           C  
ATOM   2392  CE2 PHE A 318      47.610  14.953  -2.221  1.00 24.77           C  
ATOM   2393  CZ  PHE A 318      48.485  14.049  -1.607  1.00 25.16           C  
ATOM   2394  N   LYS A 319      50.095  13.584  -6.290  1.00 27.96           N  
ATOM   2395  CA  LYS A 319      50.897  12.373  -6.380  1.00 28.14           C  
ATOM   2396  C   LYS A 319      50.092  11.216  -6.960  1.00 28.19           C  
ATOM   2397  O   LYS A 319      48.876  11.148  -6.766  1.00 28.13           O  
ATOM   2398  CB  LYS A 319      51.449  11.990  -5.001  1.00 28.28           C  
ATOM   2399  CG  LYS A 319      52.579  10.983  -5.078  1.00 28.64           C  
ATOM   2400  CD  LYS A 319      53.161  10.641  -3.729  1.00 30.27           C  
ATOM   2401  CE  LYS A 319      54.310   9.669  -3.926  1.00 30.83           C  
ATOM   2402  NZ  LYS A 319      54.517   8.827  -2.733  1.00 32.67           N  
ATOM   2403  N   SER A 320      50.781  10.307  -7.655  1.00 28.27           N  
ATOM   2404  CA  SER A 320      50.167   9.098  -8.238  1.00 28.23           C  
ATOM   2405  C   SER A 320      48.951   9.409  -9.119  1.00 28.82           C  
ATOM   2406  O   SER A 320      47.805   9.154  -8.733  1.00 29.36           O  
ATOM   2407  CB  SER A 320      49.789   8.104  -7.136  1.00 27.96           C  
ATOM   2408  OG  SER A 320      50.901   7.786  -6.320  1.00 26.27           O  
ATOM   2409  N   THR A 321      49.207   9.959 -10.302  1.00 29.55           N  
ATOM   2410  CA  THR A 321      48.144  10.376 -11.231  1.00 30.00           C  
ATOM   2411  C   THR A 321      47.182   9.259 -11.647  1.00 30.00           C  
ATOM   2412  O   THR A 321      46.045   9.548 -12.027  1.00 30.02           O  
ATOM   2413  CB  THR A 321      48.740  11.054 -12.476  1.00 29.95           C  
ATOM   2414  OG1 THR A 321      49.643  12.072 -12.050  1.00 31.68           O  
ATOM   2415  CG2 THR A 321      47.654  11.702 -13.349  1.00 29.67           C  
ATOM   2416  N   GLU A 322      47.613   7.996 -11.568  1.00 30.29           N  
ATOM   2417  CA  GLU A 322      46.715   6.876 -11.896  1.00 30.79           C  
ATOM   2418  C   GLU A 322      45.503   6.864 -10.961  1.00 31.08           C  
ATOM   2419  O   GLU A 322      44.397   6.504 -11.372  1.00 31.27           O  
ATOM   2420  CB  GLU A 322      47.442   5.521 -11.876  1.00 31.03           C  
ATOM   2421  CG  GLU A 322      47.559   4.840 -10.502  1.00 31.79           C  
ATOM   2422  CD  GLU A 322      48.595   5.498  -9.597  1.00 33.19           C  
ATOM   2423  OE1 GLU A 322      49.437   6.273 -10.107  1.00 33.25           O  
ATOM   2424  OE2 GLU A 322      48.573   5.228  -8.378  1.00 33.03           O  
ATOM   2425  N   GLY A 323      45.723   7.279  -9.712  1.00 31.22           N  
ATOM   2426  CA  GLY A 323      44.664   7.388  -8.717  1.00 31.21           C  
ATOM   2427  C   GLY A 323      43.548   8.316  -9.139  1.00 31.44           C  
ATOM   2428  O   GLY A 323      42.392   8.097  -8.779  1.00 31.24           O  
ATOM   2429  N   LEU A 324      43.896   9.352  -9.903  1.00 31.85           N  
ATOM   2430  CA  LEU A 324      42.909  10.324 -10.390  1.00 32.21           C  
ATOM   2431  C   LEU A 324      41.908   9.655 -11.329  1.00 32.56           C  
ATOM   2432  O   LEU A 324      40.699   9.861 -11.205  1.00 32.54           O  
ATOM   2433  CB  LEU A 324      43.592  11.508 -11.089  1.00 31.79           C  
ATOM   2434  CG  LEU A 324      42.681  12.540 -11.766  1.00 32.12           C  
ATOM   2435  CD1 LEU A 324      41.749  13.254 -10.772  1.00 31.52           C  
ATOM   2436  CD2 LEU A 324      43.497  13.552 -12.547  1.00 31.93           C  
ATOM   2437  N   TYR A 325      42.428   8.854 -12.256  1.00 32.87           N  
ATOM   2438  CA  TYR A 325      41.607   8.109 -13.205  1.00 33.64           C  
ATOM   2439  C   TYR A 325      40.804   6.991 -12.537  1.00 33.60           C  
ATOM   2440  O   TYR A 325      39.670   6.718 -12.933  1.00 33.61           O  
ATOM   2441  CB  TYR A 325      42.471   7.550 -14.342  1.00 34.25           C  
ATOM   2442  CG  TYR A 325      43.323   8.602 -15.011  1.00 34.86           C  
ATOM   2443  CD1 TYR A 325      42.741   9.720 -15.607  1.00 35.36           C  
ATOM   2444  CD2 TYR A 325      44.712   8.491 -15.034  1.00 35.58           C  
ATOM   2445  CE1 TYR A 325      43.513  10.697 -16.212  1.00 36.05           C  
ATOM   2446  CE2 TYR A 325      45.499   9.465 -15.647  1.00 36.19           C  
ATOM   2447  CZ  TYR A 325      44.890  10.563 -16.232  1.00 36.29           C  
ATOM   2448  OH  TYR A 325      45.657  11.535 -16.838  1.00 37.24           O  
ATOM   2449  N   ILE A 326      41.389   6.359 -11.522  1.00 33.50           N  
ATOM   2450  CA  ILE A 326      40.707   5.292 -10.783  1.00 33.44           C  
ATOM   2451  C   ILE A 326      39.540   5.880  -9.981  1.00 33.49           C  
ATOM   2452  O   ILE A 326      38.426   5.341  -9.995  1.00 33.54           O  
ATOM   2453  CB  ILE A 326      41.694   4.496  -9.883  1.00 33.57           C  
ATOM   2454  CG1 ILE A 326      42.763   3.812 -10.747  1.00 33.56           C  
ATOM   2455  CG2 ILE A 326      40.949   3.465  -9.010  1.00 33.69           C  
ATOM   2456  CD1 ILE A 326      43.862   3.097  -9.960  1.00 33.43           C  
ATOM   2457  N   THR A 327      39.800   7.002  -9.311  1.00 33.38           N  
ATOM   2458  CA  THR A 327      38.785   7.728  -8.564  1.00 33.40           C  
ATOM   2459  C   THR A 327      37.614   8.142  -9.466  1.00 33.53           C  
ATOM   2460  O   THR A 327      36.445   7.960  -9.104  1.00 33.54           O  
ATOM   2461  CB  THR A 327      39.407   8.955  -7.838  1.00 33.68           C  
ATOM   2462  OG1 THR A 327      40.410   8.504  -6.916  1.00 32.87           O  
ATOM   2463  CG2 THR A 327      38.355   9.749  -7.084  1.00 32.98           C  
ATOM   2464  N   SER A 328      37.929   8.675 -10.642  1.00 33.71           N  
ATOM   2465  CA  SER A 328      36.903   9.123 -11.591  1.00 34.11           C  
ATOM   2466  C   SER A 328      36.092   7.969 -12.187  1.00 34.05           C  
ATOM   2467  O   SER A 328      34.868   8.059 -12.289  1.00 33.92           O  
ATOM   2468  CB  SER A 328      37.526   9.959 -12.703  1.00 33.86           C  
ATOM   2469  OG  SER A 328      37.958  11.195 -12.187  1.00 35.12           O  
ATOM   2470  N   ALA A 329      36.788   6.899 -12.566  1.00 34.27           N  
ATOM   2471  CA  ALA A 329      36.164   5.704 -13.149  1.00 34.68           C  
ATOM   2472  C   ALA A 329      35.198   5.024 -12.175  1.00 34.69           C  
ATOM   2473  O   ALA A 329      34.054   4.734 -12.537  1.00 34.65           O  
ATOM   2474  CB  ALA A 329      37.233   4.716 -13.639  1.00 34.34           C  
ATOM   2475  N   LEU A 330      35.658   4.785 -10.945  1.00 34.93           N  
ATOM   2476  CA  LEU A 330      34.804   4.220  -9.897  1.00 35.10           C  
ATOM   2477  C   LEU A 330      33.623   5.126  -9.551  1.00 35.07           C  
ATOM   2478  O   LEU A 330      32.522   4.643  -9.284  1.00 35.27           O  
ATOM   2479  CB  LEU A 330      35.607   3.885  -8.636  1.00 35.23           C  
ATOM   2480  CG  LEU A 330      36.162   2.469  -8.454  1.00 36.00           C  
ATOM   2481  CD1 LEU A 330      36.965   2.375  -7.166  1.00 35.67           C  
ATOM   2482  CD2 LEU A 330      35.045   1.424  -8.459  1.00 37.08           C  
ATOM   2483  N   GLY A 331      33.855   6.436  -9.562  1.00 35.32           N  
ATOM   2484  CA  GLY A 331      32.797   7.418  -9.336  1.00 35.52           C  
ATOM   2485  C   GLY A 331      31.695   7.309 -10.375  1.00 35.83           C  
ATOM   2486  O   GLY A 331      30.520   7.272 -10.027  1.00 35.90           O  
ATOM   2487  N   VAL A 332      32.081   7.251 -11.650  1.00 36.16           N  
ATOM   2488  CA  VAL A 332      31.131   7.074 -12.754  1.00 36.56           C  
ATOM   2489  C   VAL A 332      30.400   5.721 -12.656  1.00 36.84           C  
ATOM   2490  O   VAL A 332      29.199   5.647 -12.914  1.00 36.85           O  
ATOM   2491  CB  VAL A 332      31.813   7.249 -14.150  1.00 36.61           C  
ATOM   2492  CG1 VAL A 332      30.875   6.819 -15.291  1.00 36.40           C  
ATOM   2493  CG2 VAL A 332      32.261   8.688 -14.354  1.00 35.91           C  
ATOM   2494  N   LEU A 333      31.118   4.669 -12.261  1.00 37.20           N  
ATOM   2495  CA  LEU A 333      30.513   3.345 -12.070  1.00 37.60           C  
ATOM   2496  C   LEU A 333      29.345   3.390 -11.086  1.00 37.55           C  
ATOM   2497  O   LEU A 333      28.232   2.987 -11.427  1.00 37.88           O  
ATOM   2498  CB  LEU A 333      31.556   2.309 -11.629  1.00 37.85           C  
ATOM   2499  CG  LEU A 333      31.070   0.861 -11.443  1.00 38.56           C  
ATOM   2500  CD1 LEU A 333      30.472   0.306 -12.743  1.00 39.03           C  
ATOM   2501  CD2 LEU A 333      32.188  -0.060 -10.920  1.00 37.92           C  
ATOM   2502  N   PHE A 334      29.593   3.904  -9.881  1.00 37.40           N  
ATOM   2503  CA  PHE A 334      28.549   4.043  -8.864  1.00 36.99           C  
ATOM   2504  C   PHE A 334      27.367   4.888  -9.343  1.00 37.25           C  
ATOM   2505  O   PHE A 334      26.213   4.572  -9.035  1.00 37.22           O  
ATOM   2506  CB  PHE A 334      29.117   4.632  -7.569  1.00 36.81           C  
ATOM   2507  CG  PHE A 334      29.775   3.620  -6.672  1.00 35.78           C  
ATOM   2508  CD1 PHE A 334      29.015   2.849  -5.801  1.00 35.13           C  
ATOM   2509  CD2 PHE A 334      31.154   3.452  -6.687  1.00 35.10           C  
ATOM   2510  CE1 PHE A 334      29.616   1.910  -4.961  1.00 35.55           C  
ATOM   2511  CE2 PHE A 334      31.770   2.515  -5.854  1.00 35.94           C  
ATOM   2512  CZ  PHE A 334      30.996   1.739  -4.987  1.00 36.32           C  
ATOM   2513  N   ALA A 335      27.656   5.953 -10.095  1.00 37.28           N  
ATOM   2514  CA  ALA A 335      26.614   6.833 -10.627  1.00 37.49           C  
ATOM   2515  C   ALA A 335      25.725   6.145 -11.668  1.00 37.69           C  
ATOM   2516  O   ALA A 335      24.526   6.408 -11.723  1.00 38.04           O  
ATOM   2517  CB  ALA A 335      27.224   8.116 -11.201  1.00 37.39           C  
ATOM   2518  N   LEU A 336      26.314   5.269 -12.481  1.00 37.87           N  
ATOM   2519  CA  LEU A 336      25.577   4.553 -13.519  1.00 38.13           C  
ATOM   2520  C   LEU A 336      24.750   3.400 -12.954  1.00 38.49           C  
ATOM   2521  O   LEU A 336      23.677   3.088 -13.474  1.00 38.73           O  
ATOM   2522  CB  LEU A 336      26.531   4.013 -14.590  1.00 37.94           C  
ATOM   2523  CG  LEU A 336      27.412   4.977 -15.391  1.00 37.82           C  
ATOM   2524  CD1 LEU A 336      28.268   4.193 -16.374  1.00 38.11           C  
ATOM   2525  CD2 LEU A 336      26.599   6.052 -16.111  1.00 37.22           C  
ATOM   2526  N   LEU A 337      25.255   2.774 -11.893  1.00 38.60           N  
ATOM   2527  CA  LEU A 337      24.618   1.601 -11.303  1.00 38.57           C  
ATOM   2528  C   LEU A 337      23.415   1.919 -10.429  1.00 38.55           C  
ATOM   2529  O   LEU A 337      22.429   1.176 -10.442  1.00 38.74           O  
ATOM   2530  CB  LEU A 337      25.617   0.805 -10.467  1.00 38.55           C  
ATOM   2531  CG  LEU A 337      26.627  -0.143 -11.097  1.00 39.80           C  
ATOM   2532  CD1 LEU A 337      27.321  -0.909  -9.974  1.00 40.23           C  
ATOM   2533  CD2 LEU A 337      25.964  -1.115 -12.074  1.00 40.82           C  
ATOM   2534  N   PHE A 338      23.507   3.002  -9.657  1.00 38.27           N  
ATOM   2535  CA  PHE A 338      22.519   3.307  -8.624  1.00 38.19           C  
ATOM   2536  C   PHE A 338      21.808   4.626  -8.902  1.00 37.92           C  
ATOM   2537  O   PHE A 338      22.299   5.443  -9.672  1.00 38.02           O  
ATOM   2538  CB  PHE A 338      23.194   3.354  -7.245  1.00 38.45           C  
ATOM   2539  CG  PHE A 338      23.936   2.090  -6.883  1.00 38.91           C  
ATOM   2540  CD1 PHE A 338      23.270   1.021  -6.280  1.00 39.14           C  
ATOM   2541  CD2 PHE A 338      25.296   1.967  -7.140  1.00 38.93           C  
ATOM   2542  CE1 PHE A 338      23.950  -0.156  -5.944  1.00 39.01           C  
ATOM   2543  CE2 PHE A 338      25.988   0.785  -6.807  1.00 39.49           C  
ATOM   2544  CZ  PHE A 338      25.312  -0.271  -6.206  1.00 38.56           C  
ATOM   2545  N   ASN A 339      20.647   4.822  -8.283  1.00 37.53           N  
ATOM   2546  CA  ASN A 339      19.954   6.110  -8.348  1.00 37.38           C  
ATOM   2547  C   ASN A 339      20.372   7.015  -7.177  1.00 36.74           C  
ATOM   2548  O   ASN A 339      21.207   6.627  -6.359  1.00 36.53           O  
ATOM   2549  CB  ASN A 339      18.424   5.929  -8.454  1.00 37.55           C  
ATOM   2550  CG  ASN A 339      17.802   5.246  -7.224  1.00 38.74           C  
ATOM   2551  OD1 ASN A 339      18.068   5.611  -6.076  1.00 39.54           O  
ATOM   2552  ND2 ASN A 339      16.939   4.268  -7.476  1.00 39.54           N  
ATOM   2553  N   MET A 340      19.806   8.214  -7.092  1.00 36.33           N  
ATOM   2554  CA  MET A 340      20.239   9.153  -6.061  1.00 36.04           C  
ATOM   2555  C   MET A 340      20.091   8.563  -4.657  1.00 36.02           C  
ATOM   2556  O   MET A 340      21.050   8.567  -3.877  1.00 35.50           O  
ATOM   2557  CB  MET A 340      19.541  10.511  -6.179  1.00 35.64           C  
ATOM   2558  CG  MET A 340      20.093  11.560  -5.210  1.00 36.10           C  
ATOM   2559  SD  MET A 340      21.888  11.809  -5.339  1.00 36.21           S  
ATOM   2560  CE  MET A 340      21.926  13.050  -6.625  1.00 32.83           C  
ATOM   2561  N   GLU A 341      18.908   8.024  -4.358  1.00 36.02           N  
ATOM   2562  CA  GLU A 341      18.664   7.368  -3.071  1.00 36.31           C  
ATOM   2563  C   GLU A 341      19.654   6.221  -2.823  1.00 35.44           C  
ATOM   2564  O   GLU A 341      20.092   6.016  -1.690  1.00 35.42           O  
ATOM   2565  CB  GLU A 341      17.210   6.874  -2.959  1.00 36.25           C  
ATOM   2566  CG  GLU A 341      16.885   6.233  -1.603  1.00 37.18           C  
ATOM   2567  CD  GLU A 341      15.479   5.663  -1.522  1.00 38.03           C  
ATOM   2568  OE1 GLU A 341      14.551   6.239  -2.133  1.00 39.96           O  
ATOM   2569  OE2 GLU A 341      15.299   4.639  -0.829  1.00 40.88           O  
ATOM   2570  N   GLY A 342      20.004   5.489  -3.880  1.00 34.58           N  
ATOM   2571  CA  GLY A 342      21.002   4.432  -3.783  1.00 33.78           C  
ATOM   2572  C   GLY A 342      22.370   4.973  -3.386  1.00 33.68           C  
ATOM   2573  O   GLY A 342      22.946   4.542  -2.381  1.00 33.49           O  
ATOM   2574  N   VAL A 343      22.883   5.923  -4.175  1.00 32.86           N  
ATOM   2575  CA  VAL A 343      24.198   6.524  -3.939  1.00 32.16           C  
ATOM   2576  C   VAL A 343      24.247   7.199  -2.557  1.00 31.79           C  
ATOM   2577  O   VAL A 343      25.220   7.047  -1.822  1.00 30.92           O  
ATOM   2578  CB  VAL A 343      24.608   7.518  -5.086  1.00 32.17           C  
ATOM   2579  CG1 VAL A 343      25.964   8.142  -4.811  1.00 32.00           C  
ATOM   2580  CG2 VAL A 343      24.638   6.811  -6.443  1.00 31.67           C  
ATOM   2581  N   ALA A 344      23.181   7.924  -2.216  1.00 31.66           N  
ATOM   2582  CA  ALA A 344      23.038   8.562  -0.909  1.00 31.42           C  
ATOM   2583  C   ALA A 344      23.161   7.556   0.234  1.00 31.62           C  
ATOM   2584  O   ALA A 344      23.827   7.824   1.244  1.00 31.64           O  
ATOM   2585  CB  ALA A 344      21.713   9.282  -0.823  1.00 31.04           C  
ATOM   2586  N   SER A 345      22.514   6.404   0.065  1.00 31.33           N  
ATOM   2587  CA  SER A 345      22.513   5.354   1.077  1.00 31.34           C  
ATOM   2588  C   SER A 345      23.882   4.718   1.263  1.00 31.09           C  
ATOM   2589  O   SER A 345      24.318   4.515   2.398  1.00 30.94           O  
ATOM   2590  CB  SER A 345      21.468   4.286   0.744  1.00 31.02           C  
ATOM   2591  OG  SER A 345      20.171   4.844   0.847  1.00 31.93           O  
ATOM   2592  N   ILE A 346      24.545   4.397   0.152  1.00 30.85           N  
ATOM   2593  CA  ILE A 346      25.879   3.800   0.201  1.00 31.10           C  
ATOM   2594  C   ILE A 346      26.882   4.761   0.860  1.00 30.96           C  
ATOM   2595  O   ILE A 346      27.673   4.341   1.707  1.00 31.10           O  
ATOM   2596  CB  ILE A 346      26.382   3.362  -1.198  1.00 30.95           C  
ATOM   2597  CG1 ILE A 346      25.386   2.380  -1.841  1.00 31.98           C  
ATOM   2598  CG2 ILE A 346      27.768   2.722  -1.086  1.00 30.37           C  
ATOM   2599  CD1 ILE A 346      25.711   1.964  -3.280  1.00 31.36           C  
ATOM   2600  N   THR A 347      26.826   6.038   0.474  1.00 30.56           N  
ATOM   2601  CA  THR A 347      27.685   7.088   1.030  1.00 30.46           C  
ATOM   2602  C   THR A 347      27.488   7.208   2.544  1.00 30.39           C  
ATOM   2603  O   THR A 347      28.453   7.233   3.309  1.00 29.82           O  
ATOM   2604  CB  THR A 347      27.400   8.469   0.375  1.00 30.58           C  
ATOM   2605  OG1 THR A 347      27.471   8.358  -1.055  1.00 30.62           O  
ATOM   2606  CG2 THR A 347      28.415   9.508   0.839  1.00 30.53           C  
ATOM   2607  N   SER A 348      26.225   7.276   2.960  1.00 30.47           N  
ATOM   2608  CA  SER A 348      25.866   7.442   4.362  1.00 30.47           C  
ATOM   2609  C   SER A 348      26.320   6.241   5.194  1.00 30.48           C  
ATOM   2610  O   SER A 348      26.787   6.403   6.329  1.00 30.38           O  
ATOM   2611  CB  SER A 348      24.367   7.641   4.482  1.00 30.46           C  
ATOM   2612  OG  SER A 348      24.067   8.390   5.633  1.00 31.51           O  
ATOM   2613  N   ALA A 349      26.215   5.049   4.604  1.00 30.14           N  
ATOM   2614  CA  ALA A 349      26.644   3.811   5.245  1.00 30.48           C  
ATOM   2615  C   ALA A 349      28.149   3.811   5.512  1.00 30.54           C  
ATOM   2616  O   ALA A 349      28.589   3.514   6.625  1.00 30.67           O  
ATOM   2617  CB  ALA A 349      26.248   2.601   4.391  1.00 30.27           C  
ATOM   2618  N   VAL A 350      28.916   4.149   4.478  1.00 30.59           N  
ATOM   2619  CA  VAL A 350      30.375   4.224   4.540  1.00 30.49           C  
ATOM   2620  C   VAL A 350      30.861   5.261   5.561  1.00 30.45           C  
ATOM   2621  O   VAL A 350      31.785   4.987   6.331  1.00 30.32           O  
ATOM   2622  CB  VAL A 350      30.967   4.517   3.141  1.00 30.64           C  
ATOM   2623  CG1 VAL A 350      32.410   5.022   3.234  1.00 29.90           C  
ATOM   2624  CG2 VAL A 350      30.861   3.264   2.241  1.00 30.77           C  
ATOM   2625  N   PHE A 351      30.239   6.437   5.570  1.00 30.32           N  
ATOM   2626  CA  PHE A 351      30.607   7.465   6.537  1.00 31.05           C  
ATOM   2627  C   PHE A 351      30.383   6.978   7.969  1.00 31.07           C  
ATOM   2628  O   PHE A 351      31.237   7.170   8.834  1.00 30.83           O  
ATOM   2629  CB  PHE A 351      29.860   8.778   6.284  1.00 31.06           C  
ATOM   2630  CG  PHE A 351      30.490   9.636   5.230  1.00 32.25           C  
ATOM   2631  CD1 PHE A 351      29.735  10.140   4.178  1.00 33.46           C  
ATOM   2632  CD2 PHE A 351      31.847   9.942   5.282  1.00 33.05           C  
ATOM   2633  CE1 PHE A 351      30.325  10.936   3.195  1.00 32.44           C  
ATOM   2634  CE2 PHE A 351      32.436  10.731   4.306  1.00 32.09           C  
ATOM   2635  CZ  PHE A 351      31.673  11.225   3.261  1.00 32.12           C  
ATOM   2636  N   MET A 352      29.252   6.317   8.200  1.00 31.17           N  
ATOM   2637  CA  MET A 352      28.955   5.772   9.522  1.00 31.88           C  
ATOM   2638  C   MET A 352      30.008   4.779  10.014  1.00 31.37           C  
ATOM   2639  O   MET A 352      30.355   4.795  11.189  1.00 31.09           O  
ATOM   2640  CB  MET A 352      27.545   5.177   9.580  1.00 31.75           C  
ATOM   2641  CG  MET A 352      26.475   6.250   9.705  1.00 32.52           C  
ATOM   2642  SD  MET A 352      24.839   5.582  10.036  1.00 33.75           S  
ATOM   2643  CE  MET A 352      24.253   5.280   8.367  1.00 32.53           C  
ATOM   2644  N   VAL A 353      30.531   3.933   9.127  1.00 31.14           N  
ATOM   2645  CA  VAL A 353      31.561   2.986   9.556  1.00 31.05           C  
ATOM   2646  C   VAL A 353      32.848   3.726   9.941  1.00 30.96           C  
ATOM   2647  O   VAL A 353      33.435   3.448  10.992  1.00 31.01           O  
ATOM   2648  CB  VAL A 353      31.809   1.857   8.535  1.00 31.02           C  
ATOM   2649  CG1 VAL A 353      33.035   1.046   8.918  1.00 30.76           C  
ATOM   2650  CG2 VAL A 353      30.599   0.937   8.481  1.00 31.62           C  
ATOM   2651  N   ILE A 354      33.257   4.692   9.119  1.00 30.70           N  
ATOM   2652  CA  ILE A 354      34.379   5.564   9.474  1.00 30.64           C  
ATOM   2653  C   ILE A 354      34.139   6.190  10.853  1.00 30.53           C  
ATOM   2654  O   ILE A 354      34.986   6.061  11.738  1.00 30.47           O  
ATOM   2655  CB  ILE A 354      34.634   6.665   8.408  1.00 30.74           C  
ATOM   2656  CG1 ILE A 354      35.139   6.035   7.098  1.00 30.59           C  
ATOM   2657  CG2 ILE A 354      35.629   7.718   8.935  1.00 30.99           C  
ATOM   2658  CD1 ILE A 354      34.848   6.868   5.871  1.00 30.96           C  
ATOM   2659  N   TYR A 355      32.978   6.825  11.033  1.00 30.45           N  
ATOM   2660  CA  TYR A 355      32.645   7.527  12.283  1.00 30.86           C  
ATOM   2661  C   TYR A 355      32.648   6.628  13.512  1.00 30.71           C  
ATOM   2662  O   TYR A 355      33.066   7.060  14.582  1.00 31.10           O  
ATOM   2663  CB  TYR A 355      31.291   8.258  12.206  1.00 31.24           C  
ATOM   2664  CG  TYR A 355      31.120   9.267  11.078  1.00 31.45           C  
ATOM   2665  CD1 TYR A 355      32.221   9.898  10.483  1.00 31.38           C  
ATOM   2666  CD2 TYR A 355      29.839   9.602  10.622  1.00 31.81           C  
ATOM   2667  CE1 TYR A 355      32.049  10.824   9.447  1.00 31.80           C  
ATOM   2668  CE2 TYR A 355      29.651  10.522   9.595  1.00 31.97           C  
ATOM   2669  CZ  TYR A 355      30.755  11.133   9.014  1.00 32.45           C  
ATOM   2670  OH  TYR A 355      30.555  12.046   8.003  1.00 32.42           O  
ATOM   2671  N   LEU A 356      32.181   5.389  13.360  1.00 30.79           N  
ATOM   2672  CA  LEU A 356      32.169   4.419  14.463  1.00 31.06           C  
ATOM   2673  C   LEU A 356      33.583   4.113  14.967  1.00 30.90           C  
ATOM   2674  O   LEU A 356      33.830   4.075  16.183  1.00 30.57           O  
ATOM   2675  CB  LEU A 356      31.460   3.119  14.053  1.00 30.86           C  
ATOM   2676  CG  LEU A 356      29.930   3.155  13.972  1.00 30.72           C  
ATOM   2677  CD1 LEU A 356      29.403   1.914  13.259  1.00 30.18           C  
ATOM   2678  CD2 LEU A 356      29.285   3.309  15.356  1.00 29.86           C  
ATOM   2679  N   PHE A 357      34.500   3.910  14.021  1.00 30.75           N  
ATOM   2680  CA  PHE A 357      35.902   3.649  14.336  1.00 30.45           C  
ATOM   2681  C   PHE A 357      36.606   4.865  14.928  1.00 30.41           C  
ATOM   2682  O   PHE A 357      37.526   4.708  15.720  1.00 30.39           O  
ATOM   2683  CB  PHE A 357      36.649   3.115  13.120  1.00 30.24           C  
ATOM   2684  CG  PHE A 357      36.491   1.636  12.924  1.00 30.44           C  
ATOM   2685  CD1 PHE A 357      37.269   0.735  13.658  1.00 30.26           C  
ATOM   2686  CD2 PHE A 357      35.561   1.133  12.016  1.00 30.31           C  
ATOM   2687  CE1 PHE A 357      37.120  -0.646  13.487  1.00 29.72           C  
ATOM   2688  CE2 PHE A 357      35.410  -0.252  11.833  1.00 28.67           C  
ATOM   2689  CZ  PHE A 357      36.191  -1.135  12.573  1.00 29.75           C  
ATOM   2690  N   VAL A 358      36.164   6.065  14.560  1.00 30.31           N  
ATOM   2691  CA  VAL A 358      36.670   7.291  15.180  1.00 30.49           C  
ATOM   2692  C   VAL A 358      36.167   7.387  16.627  1.00 30.91           C  
ATOM   2693  O   VAL A 358      36.948   7.683  17.542  1.00 30.99           O  
ATOM   2694  CB  VAL A 358      36.277   8.564  14.377  1.00 30.52           C  
ATOM   2695  CG1 VAL A 358      36.541   9.827  15.183  1.00 30.17           C  
ATOM   2696  CG2 VAL A 358      37.034   8.617  13.040  1.00 30.52           C  
ATOM   2697  N   ILE A 359      34.871   7.139  16.827  1.00 30.92           N  
ATOM   2698  CA  ILE A 359      34.276   7.130  18.172  1.00 31.12           C  
ATOM   2699  C   ILE A 359      34.974   6.092  19.066  1.00 31.29           C  
ATOM   2700  O   ILE A 359      35.375   6.411  20.182  1.00 31.21           O  
ATOM   2701  CB  ILE A 359      32.730   6.945  18.124  1.00 31.20           C  
ATOM   2702  CG1 ILE A 359      32.078   8.200  17.520  1.00 30.66           C  
ATOM   2703  CG2 ILE A 359      32.161   6.686  19.524  1.00 31.37           C  
ATOM   2704  CD1 ILE A 359      30.756   7.959  16.793  1.00 31.24           C  
ATOM   2705  N   LEU A 360      35.153   4.876  18.551  1.00 31.52           N  
ATOM   2706  CA  LEU A 360      35.933   3.834  19.230  1.00 31.86           C  
ATOM   2707  C   LEU A 360      37.352   4.308  19.589  1.00 32.13           C  
ATOM   2708  O   LEU A 360      37.831   4.062  20.698  1.00 32.02           O  
ATOM   2709  CB  LEU A 360      36.007   2.570  18.363  1.00 31.75           C  
ATOM   2710  CG  LEU A 360      36.845   1.383  18.863  1.00 32.84           C  
ATOM   2711  CD1 LEU A 360      36.245   0.758  20.143  1.00 33.09           C  
ATOM   2712  CD2 LEU A 360      37.025   0.316  17.776  1.00 31.99           C  
ATOM   2713  N   SER A 361      38.009   4.985  18.646  1.00 32.39           N  
ATOM   2714  CA  SER A 361      39.357   5.505  18.844  1.00 32.35           C  
ATOM   2715  C   SER A 361      39.376   6.535  19.959  1.00 32.62           C  
ATOM   2716  O   SER A 361      40.248   6.494  20.833  1.00 32.55           O  
ATOM   2717  CB  SER A 361      39.889   6.118  17.556  1.00 32.33           C  
ATOM   2718  OG  SER A 361      40.016   5.118  16.567  1.00 32.52           O  
ATOM   2719  N   HIS A 362      38.406   7.447  19.926  1.00 32.77           N  
ATOM   2720  CA  HIS A 362      38.198   8.402  21.007  1.00 33.45           C  
ATOM   2721  C   HIS A 362      38.075   7.678  22.346  1.00 33.60           C  
ATOM   2722  O   HIS A 362      38.711   8.066  23.308  1.00 33.76           O  
ATOM   2723  CB  HIS A 362      36.959   9.268  20.745  1.00 33.19           C  
ATOM   2724  CG  HIS A 362      36.710  10.304  21.796  1.00 33.51           C  
ATOM   2725  ND1 HIS A 362      35.488  10.924  21.955  1.00 33.78           N  
ATOM   2726  CD2 HIS A 362      37.523  10.828  22.744  1.00 33.55           C  
ATOM   2727  CE1 HIS A 362      35.564  11.794  22.946  1.00 34.26           C  
ATOM   2728  NE2 HIS A 362      36.786  11.750  23.447  1.00 34.10           N  
ATOM   2729  N   TYR A 363      37.274   6.618  22.388  1.00 34.26           N  
ATOM   2730  CA  TYR A 363      37.101   5.832  23.610  1.00 34.96           C  
ATOM   2731  C   TYR A 363      38.425   5.254  24.117  1.00 34.78           C  
ATOM   2732  O   TYR A 363      38.787   5.452  25.280  1.00 35.07           O  
ATOM   2733  CB  TYR A 363      36.068   4.708  23.428  1.00 35.35           C  
ATOM   2734  CG  TYR A 363      35.740   4.027  24.736  1.00 36.37           C  
ATOM   2735  CD1 TYR A 363      34.755   4.541  25.580  1.00 37.26           C  
ATOM   2736  CD2 TYR A 363      36.441   2.893  25.155  1.00 36.98           C  
ATOM   2737  CE1 TYR A 363      34.462   3.938  26.801  1.00 37.85           C  
ATOM   2738  CE2 TYR A 363      36.156   2.278  26.379  1.00 37.36           C  
ATOM   2739  CZ  TYR A 363      35.163   2.809  27.192  1.00 37.69           C  
ATOM   2740  OH  TYR A 363      34.860   2.215  28.398  1.00 38.84           O  
ATOM   2741  N   ILE A 364      39.135   4.544  23.246  1.00 34.37           N  
ATOM   2742  CA  ILE A 364      40.428   3.951  23.587  1.00 34.21           C  
ATOM   2743  C   ILE A 364      41.418   5.016  24.081  1.00 34.47           C  
ATOM   2744  O   ILE A 364      42.150   4.793  25.054  1.00 34.71           O  
ATOM   2745  CB  ILE A 364      41.021   3.163  22.382  1.00 34.31           C  
ATOM   2746  CG1 ILE A 364      40.147   1.941  22.067  1.00 33.54           C  
ATOM   2747  CG2 ILE A 364      42.487   2.770  22.639  1.00 33.28           C  
ATOM   2748  CD1 ILE A 364      40.351   1.370  20.673  1.00 33.37           C  
ATOM   2749  N   LEU A 365      41.414   6.175  23.426  1.00 34.24           N  
ATOM   2750  CA  LEU A 365      42.351   7.250  23.741  1.00 34.15           C  
ATOM   2751  C   LEU A 365      41.776   8.315  24.670  1.00 34.51           C  
ATOM   2752  O   LEU A 365      42.282   9.438  24.714  1.00 34.52           O  
ATOM   2753  CB  LEU A 365      42.845   7.910  22.453  1.00 33.69           C  
ATOM   2754  CG  LEU A 365      43.596   7.034  21.448  1.00 32.97           C  
ATOM   2755  CD1 LEU A 365      43.701   7.770  20.128  1.00 30.85           C  
ATOM   2756  CD2 LEU A 365      44.975   6.647  21.987  1.00 31.03           C  
ATOM   2757  N   ILE A 366      40.739   7.964  25.425  1.00 35.15           N  
ATOM   2758  CA  ILE A 366      40.016   8.958  26.225  1.00 36.15           C  
ATOM   2759  C   ILE A 366      40.849   9.626  27.336  1.00 36.71           C  
ATOM   2760  O   ILE A 366      40.745  10.836  27.533  1.00 36.81           O  
ATOM   2761  CB  ILE A 366      38.646   8.422  26.738  1.00 36.10           C  
ATOM   2762  CG1 ILE A 366      37.674   9.579  26.982  1.00 36.01           C  
ATOM   2763  CG2 ILE A 366      38.815   7.512  27.962  1.00 36.14           C  
ATOM   2764  CD1 ILE A 366      36.216   9.186  26.805  1.00 36.15           C  
ATOM   2765  N   ASP A 367      41.692   8.857  28.025  1.00 37.42           N  
ATOM   2766  CA  ASP A 367      42.564   9.416  29.075  1.00 38.39           C  
ATOM   2767  C   ASP A 367      43.518  10.474  28.519  1.00 38.54           C  
ATOM   2768  O   ASP A 367      43.867  11.428  29.211  1.00 38.78           O  
ATOM   2769  CB  ASP A 367      43.374   8.321  29.767  1.00 38.28           C  
ATOM   2770  CG  ASP A 367      42.500   7.288  30.463  1.00 40.24           C  
ATOM   2771  OD1 ASP A 367      41.327   7.587  30.796  1.00 41.65           O  
ATOM   2772  OD2 ASP A 367      43.000   6.163  30.686  1.00 41.91           O  
ATOM   2773  N   GLU A 368      43.917  10.294  27.264  1.00 38.71           N  
ATOM   2774  CA  GLU A 368      44.832  11.196  26.576  1.00 39.29           C  
ATOM   2775  C   GLU A 368      44.122  12.431  25.991  1.00 39.05           C  
ATOM   2776  O   GLU A 368      44.582  13.556  26.173  1.00 38.93           O  
ATOM   2777  CB  GLU A 368      45.572  10.408  25.490  1.00 39.17           C  
ATOM   2778  CG  GLU A 368      46.515  11.201  24.598  1.00 40.07           C  
ATOM   2779  CD  GLU A 368      47.080  10.348  23.459  1.00 41.06           C  
ATOM   2780  OE1 GLU A 368      47.086   9.095  23.588  1.00 42.69           O  
ATOM   2781  OE2 GLU A 368      47.517  10.933  22.439  1.00 42.38           O  
ATOM   2782  N   VAL A 369      42.999  12.226  25.302  1.00 39.03           N  
ATOM   2783  CA  VAL A 369      42.326  13.334  24.610  1.00 38.77           C  
ATOM   2784  C   VAL A 369      41.186  13.984  25.408  1.00 38.89           C  
ATOM   2785  O   VAL A 369      40.764  15.098  25.094  1.00 38.65           O  
ATOM   2786  CB  VAL A 369      41.847  12.939  23.174  1.00 38.79           C  
ATOM   2787  CG1 VAL A 369      43.033  12.490  22.299  1.00 38.08           C  
ATOM   2788  CG2 VAL A 369      40.753  11.873  23.223  1.00 38.12           C  
ATOM   2789  N   GLY A 370      40.701  13.292  26.436  1.00 39.24           N  
ATOM   2790  CA  GLY A 370      39.601  13.797  27.264  1.00 39.89           C  
ATOM   2791  C   GLY A 370      38.212  13.444  26.750  1.00 40.47           C  
ATOM   2792  O   GLY A 370      38.059  12.716  25.768  1.00 40.39           O  
ATOM   2793  N   GLY A 371      37.195  13.973  27.426  1.00 41.21           N  
ATOM   2794  CA  GLY A 371      35.799  13.677  27.112  1.00 41.81           C  
ATOM   2795  C   GLY A 371      35.167  12.741  28.126  1.00 42.46           C  
ATOM   2796  O   GLY A 371      35.871  12.094  28.909  1.00 42.42           O  
ATOM   2797  N   ARG A 372      33.837  12.668  28.107  1.00 42.95           N  
ATOM   2798  CA  ARG A 372      33.084  11.821  29.032  1.00 43.57           C  
ATOM   2799  C   ARG A 372      32.809  10.460  28.403  1.00 43.59           C  
ATOM   2800  O   ARG A 372      32.261  10.380  27.300  1.00 43.49           O  
ATOM   2801  CB  ARG A 372      31.754  12.481  29.434  1.00 43.80           C  
ATOM   2802  CG  ARG A 372      31.825  13.962  29.822  1.00 45.78           C  
ATOM   2803  CD  ARG A 372      32.118  14.186  31.302  1.00 49.16           C  
ATOM   2804  NE  ARG A 372      33.546  14.071  31.608  1.00 52.75           N  
ATOM   2805  CZ  ARG A 372      34.078  13.201  32.469  1.00 54.31           C  
ATOM   2806  NH1 ARG A 372      33.305  12.350  33.144  1.00 54.46           N  
ATOM   2807  NH2 ARG A 372      35.395  13.185  32.659  1.00 54.19           N  
ATOM   2808  N   LYS A 373      33.179   9.395  29.112  1.00 43.82           N  
ATOM   2809  CA  LYS A 373      32.987   8.027  28.622  1.00 44.17           C  
ATOM   2810  C   LYS A 373      31.530   7.717  28.292  1.00 44.21           C  
ATOM   2811  O   LYS A 373      31.252   6.964  27.360  1.00 44.47           O  
ATOM   2812  CB  LYS A 373      33.518   7.000  29.625  1.00 44.18           C  
ATOM   2813  CG  LYS A 373      35.025   6.848  29.631  1.00 45.04           C  
ATOM   2814  CD  LYS A 373      35.464   5.751  30.585  1.00 46.17           C  
ATOM   2815  CE  LYS A 373      36.974   5.547  30.529  1.00 47.32           C  
ATOM   2816  NZ  LYS A 373      37.440   4.472  31.453  1.00 47.75           N  
ATOM   2817  N   GLU A 374      30.611   8.297  29.063  1.00 44.16           N  
ATOM   2818  CA  GLU A 374      29.174   8.080  28.879  1.00 44.28           C  
ATOM   2819  C   GLU A 374      28.697   8.591  27.520  1.00 43.56           C  
ATOM   2820  O   GLU A 374      28.005   7.878  26.790  1.00 43.58           O  
ATOM   2821  CB  GLU A 374      28.376   8.760  30.003  1.00 44.62           C  
ATOM   2822  CG  GLU A 374      28.488   8.077  31.369  1.00 47.00           C  
ATOM   2823  CD  GLU A 374      29.717   8.500  32.188  1.00 49.12           C  
ATOM   2824  OE1 GLU A 374      30.536   9.332  31.723  1.00 48.89           O  
ATOM   2825  OE2 GLU A 374      29.854   7.982  33.319  1.00 51.06           O  
ATOM   2826  N   ILE A 375      29.078   9.826  27.197  1.00 42.83           N  
ATOM   2827  CA  ILE A 375      28.747  10.453  25.920  1.00 42.45           C  
ATOM   2828  C   ILE A 375      29.322   9.686  24.720  1.00 41.94           C  
ATOM   2829  O   ILE A 375      28.654   9.549  23.687  1.00 42.27           O  
ATOM   2830  CB  ILE A 375      29.197  11.934  25.890  1.00 42.46           C  
ATOM   2831  CG1 ILE A 375      28.592  12.687  27.085  1.00 42.63           C  
ATOM   2832  CG2 ILE A 375      28.812  12.589  24.563  1.00 42.52           C  
ATOM   2833  CD1 ILE A 375      29.022  14.134  27.226  1.00 42.62           C  
ATOM   2834  N   VAL A 376      30.545   9.180  24.867  1.00 41.12           N  
ATOM   2835  CA  VAL A 376      31.223   8.457  23.790  1.00 40.49           C  
ATOM   2836  C   VAL A 376      30.521   7.131  23.508  1.00 40.38           C  
ATOM   2837  O   VAL A 376      30.333   6.759  22.350  1.00 40.11           O  
ATOM   2838  CB  VAL A 376      32.732   8.236  24.094  1.00 40.47           C  
ATOM   2839  CG1 VAL A 376      33.413   7.411  22.993  1.00 39.98           C  
ATOM   2840  CG2 VAL A 376      33.438   9.573  24.276  1.00 39.57           C  
ATOM   2841  N   ILE A 377      30.124   6.429  24.570  1.00 40.28           N  
ATOM   2842  CA  ILE A 377      29.376   5.182  24.421  1.00 40.14           C  
ATOM   2843  C   ILE A 377      28.001   5.469  23.805  1.00 39.83           C  
ATOM   2844  O   ILE A 377      27.594   4.798  22.845  1.00 39.70           O  
ATOM   2845  CB  ILE A 377      29.267   4.399  25.755  1.00 40.39           C  
ATOM   2846  CG1 ILE A 377      30.666   3.976  26.229  1.00 40.88           C  
ATOM   2847  CG2 ILE A 377      28.366   3.160  25.590  1.00 40.45           C  
ATOM   2848  CD1 ILE A 377      30.736   3.461  27.657  1.00 40.22           C  
ATOM   2849  N   PHE A 378      27.317   6.483  24.337  1.00 39.30           N  
ATOM   2850  CA  PHE A 378      26.038   6.937  23.791  1.00 39.33           C  
ATOM   2851  C   PHE A 378      26.136   7.229  22.282  1.00 38.85           C  
ATOM   2852  O   PHE A 378      25.316   6.739  21.508  1.00 39.10           O  
ATOM   2853  CB  PHE A 378      25.505   8.156  24.567  1.00 39.56           C  
ATOM   2854  CG  PHE A 378      24.171   8.660  24.070  1.00 40.61           C  
ATOM   2855  CD1 PHE A 378      22.985   8.011  24.427  1.00 41.15           C  
ATOM   2856  CD2 PHE A 378      24.097   9.787  23.242  1.00 41.12           C  
ATOM   2857  CE1 PHE A 378      21.744   8.471  23.960  1.00 41.64           C  
ATOM   2858  CE2 PHE A 378      22.858  10.263  22.769  1.00 41.10           C  
ATOM   2859  CZ  PHE A 378      21.680   9.603  23.129  1.00 40.96           C  
ATOM   2860  N   SER A 379      27.146   8.000  21.871  1.00 38.31           N  
ATOM   2861  CA  SER A 379      27.383   8.296  20.447  1.00 37.72           C  
ATOM   2862  C   SER A 379      27.537   7.036  19.601  1.00 37.16           C  
ATOM   2863  O   SER A 379      26.927   6.920  18.539  1.00 37.08           O  
ATOM   2864  CB  SER A 379      28.619   9.180  20.269  1.00 37.59           C  
ATOM   2865  OG  SER A 379      28.463  10.428  20.927  1.00 39.09           O  
ATOM   2866  N   PHE A 380      28.351   6.100  20.078  1.00 36.68           N  
ATOM   2867  CA  PHE A 380      28.610   4.846  19.372  1.00 36.46           C  
ATOM   2868  C   PHE A 380      27.339   4.031  19.142  1.00 36.30           C  
ATOM   2869  O   PHE A 380      27.155   3.452  18.066  1.00 36.04           O  
ATOM   2870  CB  PHE A 380      29.643   4.011  20.136  1.00 36.31           C  
ATOM   2871  CG  PHE A 380      30.148   2.817  19.372  1.00 36.59           C  
ATOM   2872  CD1 PHE A 380      31.255   2.930  18.531  1.00 35.92           C  
ATOM   2873  CD2 PHE A 380      29.525   1.578  19.497  1.00 36.14           C  
ATOM   2874  CE1 PHE A 380      31.731   1.832  17.834  1.00 36.27           C  
ATOM   2875  CE2 PHE A 380      29.992   0.469  18.795  1.00 36.79           C  
ATOM   2876  CZ  PHE A 380      31.101   0.597  17.961  1.00 36.63           C  
ATOM   2877  N   ILE A 381      26.476   3.987  20.160  1.00 36.45           N  
ATOM   2878  CA  ILE A 381      25.229   3.216  20.108  1.00 36.39           C  
ATOM   2879  C   ILE A 381      24.253   3.869  19.126  1.00 36.18           C  
ATOM   2880  O   ILE A 381      23.651   3.182  18.293  1.00 35.84           O  
ATOM   2881  CB  ILE A 381      24.588   3.034  21.527  1.00 36.62           C  
ATOM   2882  CG1 ILE A 381      25.512   2.207  22.429  1.00 36.48           C  
ATOM   2883  CG2 ILE A 381      23.221   2.330  21.439  1.00 36.13           C  
ATOM   2884  CD1 ILE A 381      25.208   2.340  23.922  1.00 36.90           C  
ATOM   2885  N   VAL A 382      24.129   5.194  19.213  1.00 36.04           N  
ATOM   2886  CA  VAL A 382      23.295   5.956  18.285  1.00 36.16           C  
ATOM   2887  C   VAL A 382      23.686   5.689  16.830  1.00 36.36           C  
ATOM   2888  O   VAL A 382      22.848   5.238  16.042  1.00 36.55           O  
ATOM   2889  CB  VAL A 382      23.319   7.476  18.588  1.00 36.19           C  
ATOM   2890  CG1 VAL A 382      22.607   8.262  17.485  1.00 35.60           C  
ATOM   2891  CG2 VAL A 382      22.674   7.754  19.934  1.00 36.12           C  
ATOM   2892  N   VAL A 383      24.955   5.942  16.489  1.00 36.23           N  
ATOM   2893  CA  VAL A 383      25.448   5.783  15.111  1.00 36.08           C  
ATOM   2894  C   VAL A 383      25.311   4.340  14.612  1.00 36.36           C  
ATOM   2895  O   VAL A 383      24.929   4.117  13.470  1.00 36.78           O  
ATOM   2896  CB  VAL A 383      26.913   6.320  14.938  1.00 35.95           C  
ATOM   2897  CG1 VAL A 383      27.458   6.048  13.526  1.00 35.36           C  
ATOM   2898  CG2 VAL A 383      26.973   7.803  15.236  1.00 34.61           C  
ATOM   2899  N   LEU A 384      25.612   3.371  15.473  1.00 36.87           N  
ATOM   2900  CA  LEU A 384      25.421   1.950  15.149  1.00 37.01           C  
ATOM   2901  C   LEU A 384      23.939   1.656  14.870  1.00 36.93           C  
ATOM   2902  O   LEU A 384      23.605   1.014  13.874  1.00 36.84           O  
ATOM   2903  CB  LEU A 384      25.963   1.053  16.276  1.00 36.88           C  
ATOM   2904  CG  LEU A 384      25.839  -0.479  16.187  1.00 37.24           C  
ATOM   2905  CD1 LEU A 384      26.711  -1.069  15.081  1.00 37.55           C  
ATOM   2906  CD2 LEU A 384      26.184  -1.143  17.535  1.00 37.41           C  
ATOM   2907  N   GLY A 385      23.062   2.145  15.748  1.00 36.84           N  
ATOM   2908  CA  GLY A 385      21.614   2.015  15.561  1.00 36.68           C  
ATOM   2909  C   GLY A 385      21.140   2.604  14.242  1.00 36.55           C  
ATOM   2910  O   GLY A 385      20.358   1.980  13.518  1.00 36.34           O  
ATOM   2911  N   VAL A 386      21.632   3.803  13.929  1.00 36.45           N  
ATOM   2912  CA  VAL A 386      21.309   4.494  12.677  1.00 36.30           C  
ATOM   2913  C   VAL A 386      21.855   3.723  11.471  1.00 36.23           C  
ATOM   2914  O   VAL A 386      21.198   3.631  10.437  1.00 36.05           O  
ATOM   2915  CB  VAL A 386      21.824   5.955  12.693  1.00 36.24           C  
ATOM   2916  CG1 VAL A 386      21.560   6.648  11.373  1.00 35.76           C  
ATOM   2917  CG2 VAL A 386      21.165   6.727  13.818  1.00 36.67           C  
ATOM   2918  N   PHE A 387      23.049   3.159  11.623  1.00 36.60           N  
ATOM   2919  CA  PHE A 387      23.653   2.310  10.598  1.00 36.92           C  
ATOM   2920  C   PHE A 387      22.772   1.103  10.299  1.00 37.55           C  
ATOM   2921  O   PHE A 387      22.464   0.825   9.139  1.00 37.26           O  
ATOM   2922  CB  PHE A 387      25.055   1.863  11.032  1.00 36.34           C  
ATOM   2923  CG  PHE A 387      25.735   0.938  10.058  1.00 35.50           C  
ATOM   2924  CD1 PHE A 387      26.174   1.403   8.820  1.00 35.04           C  
ATOM   2925  CD2 PHE A 387      25.947  -0.397  10.384  1.00 34.86           C  
ATOM   2926  CE1 PHE A 387      26.808   0.548   7.915  1.00 34.11           C  
ATOM   2927  CE2 PHE A 387      26.585  -1.258   9.492  1.00 34.91           C  
ATOM   2928  CZ  PHE A 387      27.014  -0.780   8.251  1.00 35.15           C  
ATOM   2929  N   LEU A 388      22.361   0.395  11.350  1.00 38.67           N  
ATOM   2930  CA  LEU A 388      21.529  -0.802  11.189  1.00 39.83           C  
ATOM   2931  C   LEU A 388      20.132  -0.465  10.641  1.00 40.23           C  
ATOM   2932  O   LEU A 388      19.614  -1.187   9.789  1.00 40.31           O  
ATOM   2933  CB  LEU A 388      21.459  -1.613  12.490  1.00 40.17           C  
ATOM   2934  CG  LEU A 388      22.768  -2.197  13.048  1.00 40.35           C  
ATOM   2935  CD1 LEU A 388      22.522  -2.796  14.420  1.00 41.14           C  
ATOM   2936  CD2 LEU A 388      23.385  -3.242  12.128  1.00 41.26           C  
ATOM   2937  N   LEU A 389      19.550   0.642  11.105  1.00 40.82           N  
ATOM   2938  CA  LEU A 389      18.313   1.178  10.516  1.00 41.48           C  
ATOM   2939  C   LEU A 389      18.443   1.422   9.015  1.00 41.99           C  
ATOM   2940  O   LEU A 389      17.531   1.087   8.252  1.00 42.12           O  
ATOM   2941  CB  LEU A 389      17.884   2.476  11.197  1.00 41.44           C  
ATOM   2942  CG  LEU A 389      17.016   2.388  12.449  1.00 41.74           C  
ATOM   2943  CD1 LEU A 389      16.830   3.780  13.039  1.00 41.63           C  
ATOM   2944  CD2 LEU A 389      15.661   1.727  12.157  1.00 42.60           C  
ATOM   2945  N   LEU A 390      19.571   2.002   8.598  1.00 42.40           N  
ATOM   2946  CA  LEU A 390      19.835   2.231   7.180  1.00 42.90           C  
ATOM   2947  C   LEU A 390      19.887   0.918   6.399  1.00 43.43           C  
ATOM   2948  O   LEU A 390      19.265   0.805   5.340  1.00 43.22           O  
ATOM   2949  CB  LEU A 390      21.119   3.049   6.963  1.00 42.85           C  
ATOM   2950  CG  LEU A 390      21.495   3.342   5.499  1.00 43.04           C  
ATOM   2951  CD1 LEU A 390      20.448   4.215   4.816  1.00 43.14           C  
ATOM   2952  CD2 LEU A 390      22.863   3.986   5.387  1.00 42.84           C  
ATOM   2953  N   LEU A 391      20.615  -0.066   6.929  1.00 44.09           N  
ATOM   2954  CA  LEU A 391      20.710  -1.393   6.307  1.00 45.00           C  
ATOM   2955  C   LEU A 391      19.360  -2.118   6.247  1.00 45.65           C  
ATOM   2956  O   LEU A 391      19.023  -2.739   5.233  1.00 45.50           O  
ATOM   2957  CB  LEU A 391      21.739  -2.267   7.035  1.00 45.11           C  
ATOM   2958  CG  LEU A 391      23.227  -1.977   6.823  1.00 45.47           C  
ATOM   2959  CD1 LEU A 391      24.056  -2.953   7.629  1.00 46.43           C  
ATOM   2960  CD2 LEU A 391      23.599  -2.068   5.362  1.00 45.28           C  
ATOM   2961  N   TYR A 392      18.600  -2.038   7.337  1.00 46.44           N  
ATOM   2962  CA  TYR A 392      17.262  -2.609   7.387  1.00 47.28           C  
ATOM   2963  C   TYR A 392      16.366  -1.963   6.323  1.00 47.54           C  
ATOM   2964  O   TYR A 392      15.692  -2.666   5.562  1.00 47.37           O  
ATOM   2965  CB  TYR A 392      16.660  -2.457   8.792  1.00 47.80           C  
ATOM   2966  CG  TYR A 392      15.210  -2.872   8.883  1.00 48.52           C  
ATOM   2967  CD1 TYR A 392      14.846  -4.222   8.893  1.00 49.30           C  
ATOM   2968  CD2 TYR A 392      14.199  -1.915   8.950  1.00 49.38           C  
ATOM   2969  CE1 TYR A 392      13.510  -4.606   8.969  1.00 49.70           C  
ATOM   2970  CE2 TYR A 392      12.862  -2.284   9.027  1.00 49.53           C  
ATOM   2971  CZ  TYR A 392      12.526  -3.630   9.038  1.00 49.50           C  
ATOM   2972  OH  TYR A 392      11.202  -3.994   9.110  1.00 49.85           O  
ATOM   2973  N   TYR A 393      16.385  -0.632   6.264  1.00 47.89           N  
ATOM   2974  CA  TYR A 393      15.621   0.111   5.264  1.00 48.32           C  
ATOM   2975  C   TYR A 393      15.959  -0.337   3.841  1.00 48.29           C  
ATOM   2976  O   TYR A 393      15.067  -0.495   3.016  1.00 48.52           O  
ATOM   2977  CB  TYR A 393      15.821   1.621   5.421  1.00 48.69           C  
ATOM   2978  CG  TYR A 393      14.951   2.448   4.496  1.00 49.46           C  
ATOM   2979  CD1 TYR A 393      13.623   2.727   4.821  1.00 49.79           C  
ATOM   2980  CD2 TYR A 393      15.456   2.949   3.294  1.00 49.52           C  
ATOM   2981  CE1 TYR A 393      12.815   3.483   3.972  1.00 50.12           C  
ATOM   2982  CE2 TYR A 393      14.659   3.703   2.437  1.00 49.62           C  
ATOM   2983  CZ  TYR A 393      13.342   3.968   2.782  1.00 50.27           C  
ATOM   2984  OH  TYR A 393      12.551   4.712   1.931  1.00 50.86           O  
ATOM   2985  N   GLN A 394      17.243  -0.548   3.562  1.00 48.30           N  
ATOM   2986  CA  GLN A 394      17.674  -1.030   2.254  1.00 48.41           C  
ATOM   2987  C   GLN A 394      17.191  -2.449   1.989  1.00 48.47           C  
ATOM   2988  O   GLN A 394      16.788  -2.768   0.870  1.00 48.20           O  
ATOM   2989  CB  GLN A 394      19.201  -0.971   2.104  1.00 48.39           C  
ATOM   2990  CG  GLN A 394      19.816   0.420   2.204  1.00 48.91           C  
ATOM   2991  CD  GLN A 394      19.033   1.486   1.455  1.00 49.13           C  
ATOM   2992  OE1 GLN A 394      18.663   1.311   0.294  1.00 49.52           O  
ATOM   2993  NE2 GLN A 394      18.778   2.602   2.125  1.00 49.35           N  
ATOM   2994  N   TRP A 395      17.245  -3.295   3.020  1.00 48.71           N  
ATOM   2995  CA  TRP A 395      16.813  -4.687   2.909  1.00 48.89           C  
ATOM   2996  C   TRP A 395      15.354  -4.800   2.444  1.00 48.98           C  
ATOM   2997  O   TRP A 395      15.036  -5.623   1.584  1.00 48.77           O  
ATOM   2998  CB  TRP A 395      17.024  -5.444   4.229  1.00 48.97           C  
ATOM   2999  CG  TRP A 395      16.550  -6.869   4.148  1.00 49.08           C  
ATOM   3000  CD1 TRP A 395      15.394  -7.379   4.666  1.00 49.21           C  
ATOM   3001  CD2 TRP A 395      17.204  -7.956   3.476  1.00 49.30           C  
ATOM   3002  NE1 TRP A 395      15.292  -8.719   4.368  1.00 49.38           N  
ATOM   3003  CE2 TRP A 395      16.388  -9.099   3.638  1.00 49.25           C  
ATOM   3004  CE3 TRP A 395      18.400  -8.076   2.754  1.00 49.11           C  
ATOM   3005  CZ2 TRP A 395      16.730 -10.348   3.108  1.00 49.11           C  
ATOM   3006  CZ3 TRP A 395      18.740  -9.320   2.229  1.00 49.24           C  
ATOM   3007  CH2 TRP A 395      17.906 -10.437   2.409  1.00 48.97           C  
ATOM   3008  N   ILE A 396      14.485  -3.957   3.003  1.00 49.12           N  
ATOM   3009  CA  ILE A 396      13.063  -3.961   2.652  1.00 49.49           C  
ATOM   3010  C   ILE A 396      12.704  -3.134   1.404  1.00 49.61           C  
ATOM   3011  O   ILE A 396      11.748  -3.465   0.707  1.00 49.77           O  
ATOM   3012  CB  ILE A 396      12.152  -3.559   3.855  1.00 49.43           C  
ATOM   3013  CG1 ILE A 396      12.486  -2.155   4.369  1.00 49.55           C  
ATOM   3014  CG2 ILE A 396      12.264  -4.593   4.976  1.00 49.82           C  
ATOM   3015  CD1 ILE A 396      11.355  -1.472   5.141  1.00 49.40           C  
ATOM   3016  N   THR A 397      13.480  -2.086   1.116  1.00 49.79           N  
ATOM   3017  CA  THR A 397      13.153  -1.130   0.044  1.00 49.88           C  
ATOM   3018  C   THR A 397      13.850  -1.408  -1.298  1.00 49.82           C  
ATOM   3019  O   THR A 397      13.193  -1.450  -2.336  1.00 49.89           O  
ATOM   3020  CB  THR A 397      13.403   0.331   0.501  1.00 49.99           C  
ATOM   3021  OG1 THR A 397      12.672   0.581   1.710  1.00 50.48           O  
ATOM   3022  CG2 THR A 397      12.960   1.327  -0.558  1.00 50.12           C  
ATOM   3023  N   ASN A 398      15.171  -1.574  -1.276  1.00 49.79           N  
ATOM   3024  CA  ASN A 398      15.949  -1.834  -2.488  1.00 49.85           C  
ATOM   3025  C   ASN A 398      17.147  -2.703  -2.141  1.00 49.88           C  
ATOM   3026  O   ASN A 398      18.179  -2.211  -1.679  1.00 49.99           O  
ATOM   3027  CB  ASN A 398      16.390  -0.514  -3.147  1.00 50.04           C  
ATOM   3028  CG  ASN A 398      17.042  -0.707  -4.521  1.00 50.27           C  
ATOM   3029  OD1 ASN A 398      17.570  -1.772  -4.848  1.00 51.18           O  
ATOM   3030  ND2 ASN A 398      17.022   0.349  -5.323  1.00 51.17           N  
ATOM   3031  N   ARG A 399      16.995  -4.001  -2.378  1.00 49.74           N  
ATOM   3032  CA  ARG A 399      17.952  -5.010  -1.934  1.00 49.76           C  
ATOM   3033  C   ARG A 399      19.246  -5.019  -2.747  1.00 49.23           C  
ATOM   3034  O   ARG A 399      20.256  -5.571  -2.309  1.00 49.25           O  
ATOM   3035  CB  ARG A 399      17.291  -6.391  -1.968  1.00 50.07           C  
ATOM   3036  CG  ARG A 399      17.812  -7.353  -0.913  1.00 51.51           C  
ATOM   3037  CD  ARG A 399      16.780  -8.409  -0.600  1.00 53.96           C  
ATOM   3038  NE  ARG A 399      15.643  -7.853   0.129  1.00 55.44           N  
ATOM   3039  CZ  ARG A 399      14.607  -8.568   0.561  1.00 55.91           C  
ATOM   3040  NH1 ARG A 399      14.557  -9.875   0.337  1.00 56.26           N  
ATOM   3041  NH2 ARG A 399      13.617  -7.973   1.216  1.00 56.02           N  
ATOM   3042  N   PHE A 400      19.198  -4.422  -3.936  1.00 48.69           N  
ATOM   3043  CA  PHE A 400      20.374  -4.233  -4.776  1.00 47.99           C  
ATOM   3044  C   PHE A 400      21.322  -3.245  -4.079  1.00 47.29           C  
ATOM   3045  O   PHE A 400      22.530  -3.460  -4.028  1.00 46.99           O  
ATOM   3046  CB  PHE A 400      19.932  -3.734  -6.163  1.00 48.16           C  
ATOM   3047  CG  PHE A 400      21.067  -3.444  -7.118  1.00 48.70           C  
ATOM   3048  CD1 PHE A 400      22.014  -4.421  -7.429  1.00 49.15           C  
ATOM   3049  CD2 PHE A 400      21.163  -2.197  -7.738  1.00 48.96           C  
ATOM   3050  CE1 PHE A 400      23.058  -4.150  -8.319  1.00 49.06           C  
ATOM   3051  CE2 PHE A 400      22.195  -1.921  -8.635  1.00 48.89           C  
ATOM   3052  CZ  PHE A 400      23.145  -2.899  -8.924  1.00 48.55           C  
ATOM   3053  N   VAL A 401      20.754  -2.178  -3.525  1.00 46.72           N  
ATOM   3054  CA  VAL A 401      21.521  -1.212  -2.739  1.00 46.32           C  
ATOM   3055  C   VAL A 401      22.102  -1.881  -1.489  1.00 46.00           C  
ATOM   3056  O   VAL A 401      23.275  -1.677  -1.162  1.00 45.59           O  
ATOM   3057  CB  VAL A 401      20.675   0.021  -2.345  1.00 46.25           C  
ATOM   3058  CG1 VAL A 401      21.485   0.971  -1.472  1.00 45.91           C  
ATOM   3059  CG2 VAL A 401      20.180   0.741  -3.593  1.00 46.32           C  
ATOM   3060  N   PHE A 402      21.277  -2.689  -0.814  1.00 45.59           N  
ATOM   3061  CA  PHE A 402      21.714  -3.460   0.351  1.00 45.23           C  
ATOM   3062  C   PHE A 402      22.978  -4.279   0.061  1.00 45.09           C  
ATOM   3063  O   PHE A 402      23.959  -4.172   0.788  1.00 44.93           O  
ATOM   3064  CB  PHE A 402      20.596  -4.373   0.866  1.00 45.05           C  
ATOM   3065  CG  PHE A 402      20.972  -5.153   2.097  1.00 44.60           C  
ATOM   3066  CD1 PHE A 402      20.792  -4.603   3.368  1.00 44.42           C  
ATOM   3067  CD2 PHE A 402      21.513  -6.431   1.991  1.00 43.70           C  
ATOM   3068  CE1 PHE A 402      21.146  -5.319   4.519  1.00 44.55           C  
ATOM   3069  CE2 PHE A 402      21.872  -7.155   3.131  1.00 44.21           C  
ATOM   3070  CZ  PHE A 402      21.687  -6.600   4.398  1.00 44.23           C  
ATOM   3071  N   TYR A 403      22.951  -5.090  -0.994  1.00 45.16           N  
ATOM   3072  CA  TYR A 403      24.108  -5.905  -1.351  1.00 45.59           C  
ATOM   3073  C   TYR A 403      25.267  -5.046  -1.835  1.00 45.14           C  
ATOM   3074  O   TYR A 403      26.421  -5.380  -1.599  1.00 45.19           O  
ATOM   3075  CB  TYR A 403      23.751  -6.979  -2.385  1.00 46.32           C  
ATOM   3076  CG  TYR A 403      22.959  -8.134  -1.810  1.00 47.60           C  
ATOM   3077  CD1 TYR A 403      23.548  -9.032  -0.918  1.00 48.50           C  
ATOM   3078  CD2 TYR A 403      21.622  -8.336  -2.164  1.00 48.67           C  
ATOM   3079  CE1 TYR A 403      22.824 -10.101  -0.381  1.00 49.28           C  
ATOM   3080  CE2 TYR A 403      20.885  -9.401  -1.634  1.00 49.19           C  
ATOM   3081  CZ  TYR A 403      21.495 -10.278  -0.743  1.00 48.98           C  
ATOM   3082  OH  TYR A 403      20.784 -11.337  -0.219  1.00 49.11           O  
ATOM   3083  N   GLY A 404      24.949  -3.938  -2.503  1.00 44.71           N  
ATOM   3084  CA  GLY A 404      25.946  -2.925  -2.862  1.00 43.99           C  
ATOM   3085  C   GLY A 404      26.741  -2.421  -1.666  1.00 43.35           C  
ATOM   3086  O   GLY A 404      27.969  -2.402  -1.704  1.00 43.15           O  
ATOM   3087  N   ILE A 405      26.037  -2.030  -0.603  1.00 42.78           N  
ATOM   3088  CA  ILE A 405      26.667  -1.594   0.644  1.00 42.10           C  
ATOM   3089  C   ILE A 405      27.594  -2.673   1.228  1.00 42.22           C  
ATOM   3090  O   ILE A 405      28.763  -2.397   1.528  1.00 42.08           O  
ATOM   3091  CB  ILE A 405      25.611  -1.152   1.686  1.00 42.10           C  
ATOM   3092  CG1 ILE A 405      24.921   0.139   1.236  1.00 41.37           C  
ATOM   3093  CG2 ILE A 405      26.242  -0.977   3.068  1.00 41.87           C  
ATOM   3094  CD1 ILE A 405      23.698   0.531   2.063  1.00 41.69           C  
ATOM   3095  N   ILE A 406      27.072  -3.895   1.359  1.00 41.98           N  
ATOM   3096  CA  ILE A 406      27.818  -5.031   1.915  1.00 41.69           C  
ATOM   3097  C   ILE A 406      29.031  -5.389   1.047  1.00 41.47           C  
ATOM   3098  O   ILE A 406      30.118  -5.657   1.566  1.00 41.35           O  
ATOM   3099  CB  ILE A 406      26.897  -6.285   2.109  1.00 42.02           C  
ATOM   3100  CG1 ILE A 406      25.669  -5.959   2.982  1.00 42.12           C  
ATOM   3101  CG2 ILE A 406      27.677  -7.480   2.668  1.00 41.34           C  
ATOM   3102  CD1 ILE A 406      25.983  -5.415   4.385  1.00 43.07           C  
ATOM   3103  N   ALA A 407      28.836  -5.392  -0.270  1.00 41.17           N  
ATOM   3104  CA  ALA A 407      29.919  -5.657  -1.216  1.00 41.05           C  
ATOM   3105  C   ALA A 407      31.048  -4.620  -1.114  1.00 40.97           C  
ATOM   3106  O   ALA A 407      32.218  -4.960  -1.273  1.00 41.05           O  
ATOM   3107  CB  ALA A 407      29.386  -5.722  -2.640  1.00 40.91           C  
ATOM   3108  N   THR A 408      30.697  -3.363  -0.847  1.00 40.79           N  
ATOM   3109  CA  THR A 408      31.706  -2.309  -0.718  1.00 40.63           C  
ATOM   3110  C   THR A 408      32.625  -2.601   0.473  1.00 40.56           C  
ATOM   3111  O   THR A 408      33.842  -2.656   0.314  1.00 40.42           O  
ATOM   3112  CB  THR A 408      31.077  -0.896  -0.624  1.00 40.38           C  
ATOM   3113  OG1 THR A 408      30.247  -0.670  -1.768  1.00 39.86           O  
ATOM   3114  CG2 THR A 408      32.156   0.176  -0.590  1.00 40.27           C  
ATOM   3115  N   PHE A 409      32.029  -2.825   1.644  1.00 40.46           N  
ATOM   3116  CA  PHE A 409      32.778  -3.105   2.864  1.00 40.50           C  
ATOM   3117  C   PHE A 409      33.655  -4.337   2.727  1.00 40.40           C  
ATOM   3118  O   PHE A 409      34.820  -4.323   3.119  1.00 40.28           O  
ATOM   3119  CB  PHE A 409      31.836  -3.250   4.068  1.00 40.35           C  
ATOM   3120  CG  PHE A 409      31.114  -1.983   4.431  1.00 40.46           C  
ATOM   3121  CD1 PHE A 409      31.811  -0.783   4.582  1.00 40.47           C  
ATOM   3122  CD2 PHE A 409      29.738  -1.988   4.642  1.00 40.19           C  
ATOM   3123  CE1 PHE A 409      31.144   0.393   4.920  1.00 40.71           C  
ATOM   3124  CE2 PHE A 409      29.065  -0.820   4.988  1.00 39.90           C  
ATOM   3125  CZ  PHE A 409      29.764   0.374   5.125  1.00 40.27           C  
ATOM   3126  N   ILE A 410      33.089  -5.397   2.158  1.00 40.62           N  
ATOM   3127  CA  ILE A 410      33.811  -6.653   1.974  1.00 40.74           C  
ATOM   3128  C   ILE A 410      34.897  -6.512   0.904  1.00 40.24           C  
ATOM   3129  O   ILE A 410      36.022  -6.973   1.096  1.00 40.20           O  
ATOM   3130  CB  ILE A 410      32.838  -7.839   1.693  1.00 40.90           C  
ATOM   3131  CG1 ILE A 410      32.121  -8.237   2.991  1.00 41.22           C  
ATOM   3132  CG2 ILE A 410      33.575  -9.043   1.088  1.00 41.27           C  
ATOM   3133  CD1 ILE A 410      30.948  -9.174   2.792  1.00 41.44           C  
ATOM   3134  N   GLY A 411      34.570  -5.853  -0.202  1.00 39.92           N  
ATOM   3135  CA  GLY A 411      35.550  -5.617  -1.269  1.00 39.72           C  
ATOM   3136  C   GLY A 411      36.745  -4.805  -0.781  1.00 39.48           C  
ATOM   3137  O   GLY A 411      37.883  -5.042  -1.191  1.00 39.48           O  
ATOM   3138  N   VAL A 412      36.471  -3.852   0.107  1.00 39.02           N  
ATOM   3139  CA  VAL A 412      37.500  -2.996   0.702  1.00 38.76           C  
ATOM   3140  C   VAL A 412      38.428  -3.783   1.634  1.00 38.36           C  
ATOM   3141  O   VAL A 412      39.646  -3.619   1.576  1.00 38.33           O  
ATOM   3142  CB  VAL A 412      36.865  -1.754   1.411  1.00 38.57           C  
ATOM   3143  CG1 VAL A 412      37.800  -1.158   2.439  1.00 38.36           C  
ATOM   3144  CG2 VAL A 412      36.477  -0.708   0.378  1.00 38.11           C  
ATOM   3145  N   LEU A 413      37.853  -4.646   2.468  1.00 37.93           N  
ATOM   3146  CA  LEU A 413      38.640  -5.457   3.397  1.00 37.89           C  
ATOM   3147  C   LEU A 413      39.498  -6.517   2.689  1.00 37.87           C  
ATOM   3148  O   LEU A 413      40.672  -6.705   3.032  1.00 37.52           O  
ATOM   3149  CB  LEU A 413      37.741  -6.094   4.460  1.00 37.80           C  
ATOM   3150  CG  LEU A 413      38.410  -7.069   5.434  1.00 38.04           C  
ATOM   3151  CD1 LEU A 413      39.382  -6.357   6.366  1.00 37.56           C  
ATOM   3152  CD2 LEU A 413      37.353  -7.829   6.229  1.00 38.38           C  
ATOM   3153  N   ILE A 414      38.913  -7.194   1.700  1.00 38.22           N  
ATOM   3154  CA  ILE A 414      39.646  -8.172   0.886  1.00 38.50           C  
ATOM   3155  C   ILE A 414      40.798  -7.504   0.121  1.00 38.18           C  
ATOM   3156  O   ILE A 414      41.918  -8.023   0.110  1.00 38.06           O  
ATOM   3157  CB  ILE A 414      38.714  -8.964  -0.100  1.00 38.62           C  
ATOM   3158  CG1 ILE A 414      37.559  -9.669   0.636  1.00 39.45           C  
ATOM   3159  CG2 ILE A 414      39.517  -9.958  -0.946  1.00 38.34           C  
ATOM   3160  CD1 ILE A 414      37.959 -10.582   1.796  1.00 40.76           C  
ATOM   3161  N   PHE A 415      40.518  -6.355  -0.499  1.00 38.32           N  
ATOM   3162  CA  PHE A 415      41.546  -5.586  -1.214  1.00 38.35           C  
ATOM   3163  C   PHE A 415      42.703  -5.236  -0.281  1.00 38.25           C  
ATOM   3164  O   PHE A 415      43.862  -5.377  -0.668  1.00 38.35           O  
ATOM   3165  CB  PHE A 415      40.976  -4.311  -1.860  1.00 38.42           C  
ATOM   3166  CG  PHE A 415      41.958  -3.597  -2.773  1.00 39.05           C  
ATOM   3167  CD1 PHE A 415      42.082  -3.962  -4.113  1.00 39.80           C  
ATOM   3168  CD2 PHE A 415      42.757  -2.567  -2.294  1.00 39.40           C  
ATOM   3169  CE1 PHE A 415      42.989  -3.316  -4.960  1.00 39.42           C  
ATOM   3170  CE2 PHE A 415      43.662  -1.912  -3.135  1.00 40.07           C  
ATOM   3171  CZ  PHE A 415      43.778  -2.290  -4.468  1.00 39.34           C  
ATOM   3172  N   GLU A 416      42.388  -4.807   0.942  1.00 37.82           N  
ATOM   3173  CA  GLU A 416      43.426  -4.467   1.918  1.00 37.76           C  
ATOM   3174  C   GLU A 416      44.376  -5.620   2.215  1.00 37.58           C  
ATOM   3175  O   GLU A 416      45.594  -5.426   2.250  1.00 37.53           O  
ATOM   3176  CB  GLU A 416      42.824  -3.925   3.220  1.00 37.68           C  
ATOM   3177  CG  GLU A 416      43.833  -3.743   4.366  1.00 38.39           C  
ATOM   3178  CD  GLU A 416      44.998  -2.799   4.032  1.00 39.73           C  
ATOM   3179  OE1 GLU A 416      44.835  -1.892   3.184  1.00 40.88           O  
ATOM   3180  OE2 GLU A 416      46.080  -2.957   4.634  1.00 39.20           O  
ATOM   3181  N   ILE A 417      43.819  -6.810   2.431  1.00 37.55           N  
ATOM   3182  CA  ILE A 417      44.613  -8.001   2.738  1.00 37.47           C  
ATOM   3183  C   ILE A 417      45.553  -8.344   1.577  1.00 37.42           C  
ATOM   3184  O   ILE A 417      46.728  -8.618   1.789  1.00 37.36           O  
ATOM   3185  CB  ILE A 417      43.718  -9.206   3.121  1.00 37.52           C  
ATOM   3186  CG1 ILE A 417      43.079  -8.965   4.496  1.00 38.09           C  
ATOM   3187  CG2 ILE A 417      44.530 -10.511   3.128  1.00 37.56           C  
ATOM   3188  CD1 ILE A 417      41.871  -9.834   4.799  1.00 38.42           C  
ATOM   3189  N   ILE A 418      45.032  -8.284   0.357  1.00 37.61           N  
ATOM   3190  CA  ILE A 418      45.809  -8.593  -0.841  1.00 37.93           C  
ATOM   3191  C   ILE A 418      46.851  -7.506  -1.133  1.00 37.95           C  
ATOM   3192  O   ILE A 418      48.014  -7.822  -1.381  1.00 38.15           O  
ATOM   3193  CB  ILE A 418      44.888  -8.860  -2.064  1.00 38.06           C  
ATOM   3194  CG1 ILE A 418      44.029 -10.107  -1.805  1.00 38.50           C  
ATOM   3195  CG2 ILE A 418      45.708  -9.009  -3.356  1.00 37.54           C  
ATOM   3196  CD1 ILE A 418      42.758 -10.188  -2.660  1.00 39.81           C  
ATOM   3197  N   TYR A 419      46.433  -6.239  -1.075  1.00 37.88           N  
ATOM   3198  CA  TYR A 419      47.336  -5.095  -1.261  1.00 37.69           C  
ATOM   3199  C   TYR A 419      48.501  -5.111  -0.263  1.00 37.63           C  
ATOM   3200  O   TYR A 419      49.662  -4.993  -0.653  1.00 37.52           O  
ATOM   3201  CB  TYR A 419      46.567  -3.757  -1.197  1.00 37.54           C  
ATOM   3202  CG  TYR A 419      47.390  -2.567  -1.649  1.00 37.40           C  
ATOM   3203  CD1 TYR A 419      47.635  -2.337  -3.006  1.00 36.97           C  
ATOM   3204  CD2 TYR A 419      47.942  -1.688  -0.725  1.00 36.94           C  
ATOM   3205  CE1 TYR A 419      48.400  -1.263  -3.423  1.00 36.66           C  
ATOM   3206  CE2 TYR A 419      48.715  -0.611  -1.133  1.00 37.58           C  
ATOM   3207  CZ  TYR A 419      48.940  -0.405  -2.482  1.00 37.31           C  
ATOM   3208  OH  TYR A 419      49.696   0.669  -2.891  1.00 37.36           O  
ATOM   3209  N   ARG A 420      48.183  -5.273   1.019  1.00 37.81           N  
ATOM   3210  CA  ARG A 420      49.192  -5.361   2.080  1.00 37.78           C  
ATOM   3211  C   ARG A 420      50.203  -6.498   1.838  1.00 38.40           C  
ATOM   3212  O   ARG A 420      51.394  -6.351   2.123  1.00 38.44           O  
ATOM   3213  CB  ARG A 420      48.501  -5.527   3.438  1.00 37.68           C  
ATOM   3214  CG  ARG A 420      49.422  -5.607   4.641  1.00 37.30           C  
ATOM   3215  CD  ARG A 420      48.645  -5.463   5.949  1.00 37.00           C  
ATOM   3216  NE  ARG A 420      48.125  -4.108   6.143  1.00 34.63           N  
ATOM   3217  CZ  ARG A 420      48.678  -3.176   6.923  1.00 33.99           C  
ATOM   3218  NH1 ARG A 420      49.788  -3.437   7.615  1.00 32.61           N  
ATOM   3219  NH2 ARG A 420      48.111  -1.974   7.015  1.00 31.11           N  
ATOM   3220  N   LYS A 421      49.725  -7.626   1.316  1.00 38.78           N  
ATOM   3221  CA  LYS A 421      50.589  -8.786   1.044  1.00 39.26           C  
ATOM   3222  C   LYS A 421      51.470  -8.596  -0.192  1.00 39.20           C  
ATOM   3223  O   LYS A 421      52.618  -9.032  -0.211  1.00 39.39           O  
ATOM   3224  CB  LYS A 421      49.750 -10.053   0.894  1.00 39.52           C  
ATOM   3225  CG  LYS A 421      49.212 -10.578   2.209  1.00 40.22           C  
ATOM   3226  CD  LYS A 421      48.193 -11.673   1.980  1.00 41.84           C  
ATOM   3227  CE  LYS A 421      47.910 -12.432   3.267  1.00 42.86           C  
ATOM   3228  NZ  LYS A 421      49.134 -13.119   3.776  1.00 43.46           N  
ATOM   3229  N   VAL A 422      50.915  -7.953  -1.218  1.00 39.04           N  
ATOM   3230  CA  VAL A 422      51.636  -7.649  -2.446  1.00 38.98           C  
ATOM   3231  C   VAL A 422      52.684  -6.536  -2.230  1.00 38.74           C  
ATOM   3232  O   VAL A 422      53.852  -6.700  -2.576  1.00 38.70           O  
ATOM   3233  CB  VAL A 422      50.649  -7.257  -3.584  1.00 39.21           C  
ATOM   3234  CG1 VAL A 422      51.395  -6.729  -4.802  1.00 40.00           C  
ATOM   3235  CG2 VAL A 422      49.778  -8.445  -3.982  1.00 39.39           C  
ATOM   3236  N   THR A 423      52.263  -5.425  -1.631  1.00 38.11           N  
ATOM   3237  CA  THR A 423      53.099  -4.233  -1.548  1.00 37.60           C  
ATOM   3238  C   THR A 423      53.936  -4.121  -0.273  1.00 37.58           C  
ATOM   3239  O   THR A 423      54.931  -3.396  -0.260  1.00 37.60           O  
ATOM   3240  CB  THR A 423      52.264  -2.946  -1.708  1.00 37.28           C  
ATOM   3241  OG1 THR A 423      51.305  -2.857  -0.646  1.00 37.30           O  
ATOM   3242  CG2 THR A 423      51.543  -2.940  -3.039  1.00 36.84           C  
ATOM   3243  N   LYS A 424      53.538  -4.847   0.774  1.00 37.33           N  
ATOM   3244  CA  LYS A 424      54.099  -4.709   2.135  1.00 37.19           C  
ATOM   3245  C   LYS A 424      53.832  -3.333   2.775  1.00 36.70           C  
ATOM   3246  O   LYS A 424      54.499  -2.950   3.739  1.00 36.58           O  
ATOM   3247  CB  LYS A 424      55.602  -5.043   2.174  1.00 37.48           C  
ATOM   3248  CG  LYS A 424      55.981  -6.443   1.684  1.00 39.17           C  
ATOM   3249  CD  LYS A 424      55.308  -7.544   2.493  1.00 41.24           C  
ATOM   3250  CE  LYS A 424      55.637  -8.919   1.928  1.00 42.76           C  
ATOM   3251  NZ  LYS A 424      54.774  -9.963   2.538  1.00 43.90           N  
ATOM   3252  N   ARG A 425      52.850  -2.605   2.245  1.00 36.11           N  
ATOM   3253  CA  ARG A 425      52.555  -1.234   2.685  1.00 35.28           C  
ATOM   3254  C   ARG A 425      52.084  -1.196   4.131  1.00 35.18           C  
ATOM   3255  O   ARG A 425      51.208  -1.965   4.529  1.00 34.76           O  
ATOM   3256  CB  ARG A 425      51.516  -0.575   1.765  1.00 34.93           C  
ATOM   3257  CG  ARG A 425      51.199   0.897   2.081  1.00 33.91           C  
ATOM   3258  CD  ARG A 425      50.115   1.049   3.156  1.00 31.46           C  
ATOM   3259  NE  ARG A 425      48.760   0.951   2.611  1.00 31.36           N  
ATOM   3260  CZ  ARG A 425      47.875   0.000   2.926  1.00 30.63           C  
ATOM   3261  NH1 ARG A 425      48.187  -0.967   3.790  1.00 29.89           N  
ATOM   3262  NH2 ARG A 425      46.665   0.023   2.383  1.00 27.74           N  
ATOM   3263  N   THR A 426      52.653  -0.262   4.887  1.00 35.11           N  
ATOM   3264  CA  THR A 426      52.438  -0.158   6.323  1.00 35.31           C  
ATOM   3265  C   THR A 426      52.147   1.295   6.752  1.00 34.99           C  
ATOM   3266  O   THR A 426      52.477   2.232   6.032  1.00 34.69           O  
ATOM   3267  CB  THR A 426      53.653  -0.751   7.085  1.00 35.51           C  
ATOM   3268  OG1 THR A 426      53.349  -0.845   8.474  1.00 38.35           O  
ATOM   3269  CG2 THR A 426      54.886   0.101   6.918  1.00 35.16           C  
ATOM   3270  N   PHE A 427      51.508   1.470   7.911  1.00 34.83           N  
ATOM   3271  CA  PHE A 427      51.208   2.804   8.450  1.00 34.57           C  
ATOM   3272  C   PHE A 427      51.988   3.009   9.744  1.00 34.74           C  
ATOM   3273  O   PHE A 427      52.065   2.103  10.570  1.00 34.64           O  
ATOM   3274  CB  PHE A 427      49.706   2.964   8.746  1.00 34.19           C  
ATOM   3275  CG  PHE A 427      48.825   2.903   7.532  1.00 33.33           C  
ATOM   3276  CD1 PHE A 427      48.338   4.068   6.956  1.00 32.13           C  
ATOM   3277  CD2 PHE A 427      48.463   1.677   6.974  1.00 32.69           C  
ATOM   3278  CE1 PHE A 427      47.519   4.020   5.832  1.00 31.70           C  
ATOM   3279  CE2 PHE A 427      47.649   1.618   5.848  1.00 31.91           C  
ATOM   3280  CZ  PHE A 427      47.173   2.790   5.279  1.00 32.63           C  
ATOM   3281  N   SER A 428      52.550   4.197   9.931  1.00 34.94           N  
ATOM   3282  CA  SER A 428      53.261   4.497  11.168  1.00 35.56           C  
ATOM   3283  C   SER A 428      52.770   5.779  11.836  1.00 35.81           C  
ATOM   3284  O   SER A 428      51.999   6.552  11.247  1.00 35.80           O  
ATOM   3285  CB  SER A 428      54.772   4.579  10.928  1.00 35.55           C  
ATOM   3286  OG  SER A 428      55.114   5.808  10.315  1.00 35.64           O  
ATOM   3287  N   ASN A 429      53.242   5.997  13.062  1.00 35.93           N  
ATOM   3288  CA  ASN A 429      52.889   7.172  13.842  1.00 36.33           C  
ATOM   3289  C   ASN A 429      53.549   8.441  13.312  1.00 36.59           C  
ATOM   3290  O   ASN A 429      53.335   9.527  13.857  1.00 36.66           O  
ATOM   3291  CB  ASN A 429      53.243   6.966  15.317  1.00 36.11           C  
ATOM   3292  CG  ASN A 429      54.731   6.958  15.563  1.00 36.85           C  
ATOM   3293  OD1 ASN A 429      55.522   6.639  14.676  1.00 36.80           O  
ATOM   3294  ND2 ASN A 429      55.125   7.304  16.780  1.00 38.14           N  
ATOM   3295  N   ASN A 430      54.348   8.296  12.255  1.00 36.63           N  
ATOM   3296  CA  ASN A 430      54.936   9.437  11.566  1.00 36.98           C  
ATOM   3297  C   ASN A 430      53.864  10.295  10.890  1.00 36.49           C  
ATOM   3298  O   ASN A 430      54.157  11.393  10.403  1.00 36.98           O  
ATOM   3299  CB  ASN A 430      56.001   8.983  10.551  1.00 37.39           C  
ATOM   3300  CG  ASN A 430      57.302   8.501  11.223  1.00 40.03           C  
ATOM   3301  OD1 ASN A 430      57.774   7.380  10.970  1.00 42.61           O  
ATOM   3302  ND2 ASN A 430      57.888   9.350  12.075  1.00 41.18           N  
ATOM   3303  N   MET A 431      52.630   9.790  10.862  1.00 35.37           N  
ATOM   3304  CA  MET A 431      51.494  10.530  10.319  1.00 34.45           C  
ATOM   3305  C   MET A 431      51.155  11.730  11.200  1.00 34.16           C  
ATOM   3306  O   MET A 431      50.680  12.744  10.712  1.00 33.77           O  
ATOM   3307  CB  MET A 431      50.247   9.634  10.209  1.00 34.33           C  
ATOM   3308  CG  MET A 431      50.292   8.571   9.120  1.00 34.28           C  
ATOM   3309  SD  MET A 431      48.752   7.615   8.973  1.00 33.55           S  
ATOM   3310  CE  MET A 431      48.718   6.715  10.515  1.00 31.61           C  
ATOM   3311  N   TYR A 432      51.403  11.596  12.498  1.00 34.06           N  
ATOM   3312  CA  TYR A 432      50.946  12.558  13.486  1.00 34.26           C  
ATOM   3313  C   TYR A 432      51.966  12.840  14.590  1.00 34.91           C  
ATOM   3314  O   TYR A 432      51.716  13.681  15.452  1.00 35.21           O  
ATOM   3315  CB  TYR A 432      49.645  12.054  14.122  1.00 33.75           C  
ATOM   3316  CG  TYR A 432      49.722  10.630  14.640  1.00 33.10           C  
ATOM   3317  CD1 TYR A 432      50.279  10.342  15.886  1.00 32.51           C  
ATOM   3318  CD2 TYR A 432      49.228   9.566  13.880  1.00 33.26           C  
ATOM   3319  CE1 TYR A 432      50.352   9.027  16.356  1.00 32.52           C  
ATOM   3320  CE2 TYR A 432      49.293   8.253  14.344  1.00 32.61           C  
ATOM   3321  CZ  TYR A 432      49.855   7.993  15.575  1.00 32.50           C  
ATOM   3322  OH  TYR A 432      49.915   6.696  16.022  1.00 32.39           O  
ATOM   3323  N   VAL A 433      53.099  12.141  14.576  1.00 35.72           N  
ATOM   3324  CA  VAL A 433      54.079  12.246  15.666  1.00 36.63           C  
ATOM   3325  C   VAL A 433      54.573  13.676  15.921  1.00 37.39           C  
ATOM   3326  O   VAL A 433      54.730  14.076  17.077  1.00 37.77           O  
ATOM   3327  CB  VAL A 433      55.269  11.231  15.518  1.00 36.60           C  
ATOM   3328  CG1 VAL A 433      56.191  11.580  14.351  1.00 36.17           C  
ATOM   3329  CG2 VAL A 433      56.055  11.126  16.818  1.00 36.72           C  
ATOM   3330  N   LYS A 434      54.780  14.450  14.856  1.00 38.09           N  
ATOM   3331  CA  LYS A 434      55.255  15.834  14.989  1.00 39.07           C  
ATOM   3332  C   LYS A 434      54.263  16.750  15.718  1.00 39.14           C  
ATOM   3333  O   LYS A 434      54.664  17.769  16.286  1.00 39.27           O  
ATOM   3334  CB  LYS A 434      55.596  16.431  13.620  1.00 38.96           C  
ATOM   3335  CG  LYS A 434      56.765  15.747  12.906  1.00 39.78           C  
ATOM   3336  CD  LYS A 434      57.179  16.507  11.638  1.00 40.13           C  
ATOM   3337  CE  LYS A 434      56.002  16.770  10.680  1.00 42.25           C  
ATOM   3338  NZ  LYS A 434      55.621  15.574   9.869  1.00 43.18           N  
ATOM   3339  N   SER A 435      52.978  16.388  15.684  1.00 39.17           N  
ATOM   3340  CA  SER A 435      51.927  17.160  16.343  1.00 38.81           C  
ATOM   3341  C   SER A 435      51.815  16.761  17.814  1.00 38.93           C  
ATOM   3342  O   SER A 435      51.161  17.454  18.597  1.00 39.06           O  
ATOM   3343  CB  SER A 435      50.577  16.975  15.630  1.00 38.75           C  
ATOM   3344  OG  SER A 435      49.915  15.775  16.018  1.00 37.37           O  
