# Supplementary material for: Alignment of Helical Membrane Protein Sequences Using AlignMe
Source: PLoS One. 2013 Mar 4;8(3):e57731. doi: 10.1371/journal.pone.0057731 (PMC3587630; doi:10.1371/journal.pone.0057731)
Supplement: File S2 — Dataset of HOMEP2 homologous membrane proteins. (GZ) [file pone.0057731.s002.gz › HOMEP2010_pdbs/sodium-coupled_transporters/2A65_A.pdb]

ATOM      1  N   ARG A   5      31.803  57.476  22.631  1.00 33.98           N  
ATOM      2  CA  ARG A   5      31.636  55.994  22.539  1.00 32.05           C  
ATOM      3  C   ARG A   5      31.718  55.534  21.088  1.00 31.40           C  
ATOM      4  O   ARG A   5      31.312  56.259  20.180  1.00 31.98           O  
ATOM      5  CB  ARG A   5      30.277  55.588  23.122  1.00 31.45           C  
ATOM      6  CG  ARG A   5      30.059  54.084  23.227  1.00 29.17           C  
ATOM      7  CD  ARG A   5      28.709  53.753  23.855  1.00 28.43           C  
ATOM      8  NE  ARG A   5      28.622  52.342  24.231  1.00 24.23           N  
ATOM      9  CZ  ARG A   5      29.322  51.794  25.217  1.00 24.07           C  
ATOM     10  NH1 ARG A   5      29.190  50.503  25.490  1.00 21.60           N  
ATOM     11  NH2 ARG A   5      30.144  52.543  25.942  1.00 24.42           N  
ATOM     12  N   GLU A   6      32.253  54.336  20.865  1.00 29.37           N  
ATOM     13  CA  GLU A   6      32.333  53.805  19.510  1.00 29.05           C  
ATOM     14  C   GLU A   6      30.919  53.554  19.003  1.00 27.44           C  
ATOM     15  O   GLU A   6      29.992  53.358  19.786  1.00 26.22           O  
ATOM     16  CB  GLU A   6      33.100  52.478  19.467  1.00 30.95           C  
ATOM     17  CG  GLU A   6      34.616  52.592  19.379  1.00 33.07           C  
ATOM     18  CD  GLU A   6      35.228  51.452  18.569  1.00 33.44           C  
ATOM     19  OE1 GLU A   6      35.134  51.485  17.319  1.00 34.80           O  
ATOM     20  OE2 GLU A   6      35.788  50.517  19.183  1.00 33.05           O  
ATOM     21  N   HIS A   7      30.760  53.560  17.686  1.00 27.69           N  
ATOM     22  CA  HIS A   7      29.466  53.307  17.075  1.00 27.01           C  
ATOM     23  C   HIS A   7      29.665  52.529  15.790  1.00 25.63           C  
ATOM     24  O   HIS A   7      30.720  52.611  15.168  1.00 26.30           O  
ATOM     25  CB  HIS A   7      28.744  54.624  16.762  1.00 28.56           C  
ATOM     26  CG  HIS A   7      28.255  55.346  17.977  1.00 30.10           C  
ATOM     27  ND1 HIS A   7      28.690  56.610  18.317  1.00 32.22           N  
ATOM     28  CD2 HIS A   7      27.382  54.976  18.942  1.00 30.49           C  
ATOM     29  CE1 HIS A   7      28.105  56.985  19.439  1.00 31.72           C  
ATOM     30  NE2 HIS A   7      27.306  56.011  19.840  1.00 32.57           N  
ATOM     31  N   TRP A   8      28.659  51.749  15.409  1.00 24.65           N  
ATOM     32  CA  TRP A   8      28.733  50.999  14.168  1.00 24.99           C  
ATOM     33  C   TRP A   8      28.740  52.049  13.068  1.00 27.07           C  
ATOM     34  O   TRP A   8      27.948  52.990  13.104  1.00 28.45           O  
ATOM     35  CB  TRP A   8      27.513  50.095  14.015  1.00 24.17           C  
ATOM     36  CG  TRP A   8      27.390  49.103  15.121  1.00 22.29           C  
ATOM     37  CD1 TRP A   8      26.573  49.180  16.210  1.00 21.93           C  
ATOM     38  CD2 TRP A   8      28.143  47.897  15.267  1.00 21.01           C  
ATOM     39  NE1 TRP A   8      26.771  48.092  17.029  1.00 22.08           N  
ATOM     40  CE2 TRP A   8      27.731  47.290  16.472  1.00 20.90           C  
ATOM     41  CE3 TRP A   8      29.131  47.271  14.496  1.00 21.47           C  
ATOM     42  CZ2 TRP A   8      28.272  46.083  16.926  1.00 20.00           C  
ATOM     43  CZ3 TRP A   8      29.670  46.072  14.949  1.00 21.21           C  
ATOM     44  CH2 TRP A   8      29.236  45.491  16.155  1.00 18.88           C  
ATOM     45  N   ALA A   9      29.631  51.887  12.099  1.00 27.68           N  
ATOM     46  CA  ALA A   9      29.754  52.842  11.006  1.00 30.26           C  
ATOM     47  C   ALA A   9      28.583  52.800  10.035  1.00 30.83           C  
ATOM     48  O   ALA A   9      28.024  53.840   9.680  1.00 32.37           O  
ATOM     49  CB  ALA A   9      31.058  52.601  10.255  1.00 29.94           C  
ATOM     50  N   THR A  10      28.209  51.601   9.607  1.00 30.90           N  
ATOM     51  CA  THR A  10      27.122  51.454   8.653  1.00 30.58           C  
ATOM     52  C   THR A  10      25.990  50.556   9.124  1.00 30.55           C  
ATOM     53  O   THR A  10      26.145  49.751  10.045  1.00 28.32           O  
ATOM     54  CB  THR A  10      27.639  50.889   7.319  1.00 32.41           C  
ATOM     55  OG1 THR A  10      28.173  49.577   7.536  1.00 34.46           O  
ATOM     56  CG2 THR A  10      28.726  51.787   6.746  1.00 31.50           C  
ATOM     57  N   ARG A  11      24.851  50.695   8.460  1.00 29.22           N  
ATOM     58  CA  ARG A  11      23.671  49.910   8.768  1.00 28.90           C  
ATOM     59  C   ARG A  11      23.913  48.446   8.419  1.00 27.74           C  
ATOM     60  O   ARG A  11      23.561  47.546   9.185  1.00 26.53           O  
ATOM     61  CB  ARG A  11      22.484  50.429   7.962  1.00 31.75           C  
ATOM     62  CG  ARG A  11      21.179  49.767   8.302  1.00 34.38           C  
ATOM     63  CD  ARG A  11      20.836  50.022   9.746  1.00 36.78           C  
ATOM     64  NE  ARG A  11      19.410  49.877   9.987  1.00 39.27           N  
ATOM     65  CZ  ARG A  11      18.828  50.117  11.156  1.00 39.14           C  
ATOM     66  NH1 ARG A  11      19.552  50.513  12.198  1.00 36.10           N  
ATOM     67  NH2 ARG A  11      17.520  49.957  11.280  1.00 40.88           N  
ATOM     68  N   LEU A  12      24.505  48.218   7.249  1.00 26.89           N  
ATOM     69  CA  LEU A  12      24.794  46.865   6.794  1.00 26.96           C  
ATOM     70  C   LEU A  12      25.802  46.224   7.738  1.00 25.13           C  
ATOM     71  O   LEU A  12      25.674  45.055   8.090  1.00 25.38           O  
ATOM     72  CB  LEU A  12      25.365  46.883   5.376  1.00 27.71           C  
ATOM     73  CG  LEU A  12      25.804  45.525   4.821  1.00 27.66           C  
ATOM     74  CD1 LEU A  12      24.603  44.583   4.743  1.00 28.64           C  
ATOM     75  CD2 LEU A  12      26.425  45.714   3.442  1.00 29.69           C  
ATOM     76  N   GLY A  13      26.804  47.002   8.138  1.00 24.09           N  
ATOM     77  CA  GLY A  13      27.819  46.499   9.046  1.00 23.33           C  
ATOM     78  C   GLY A  13      27.207  46.054  10.358  1.00 22.79           C  
ATOM     79  O   GLY A  13      27.568  45.008  10.896  1.00 23.09           O  
ATOM     80  N   LEU A  14      26.284  46.858  10.880  1.00 22.31           N  
ATOM     81  CA  LEU A  14      25.603  46.542  12.127  1.00 21.81           C  
ATOM     82  C   LEU A  14      24.833  45.238  11.993  1.00 22.35           C  
ATOM     83  O   LEU A  14      24.939  44.355  12.842  1.00 21.05           O  
ATOM     84  CB  LEU A  14      24.625  47.663  12.503  1.00 22.25           C  
ATOM     85  CG  LEU A  14      23.554  47.311  13.544  1.00 23.58           C  
ATOM     86  CD1 LEU A  14      24.217  46.964  14.881  1.00 22.88           C  
ATOM     87  CD2 LEU A  14      22.596  48.487  13.712  1.00 23.70           C  
ATOM     88  N   ILE A  15      24.053  45.127  10.922  1.00 20.98           N  
ATOM     89  CA  ILE A  15      23.254  43.933  10.691  1.00 21.76           C  
ATOM     90  C   ILE A  15      24.109  42.681  10.540  1.00 20.59           C  
ATOM     91  O   ILE A  15      23.801  41.645  11.129  1.00 21.24           O  
ATOM     92  CB  ILE A  15      22.367  44.084   9.441  1.00 23.33           C  
ATOM     93  CG1 ILE A  15      21.392  45.244   9.645  1.00 27.44           C  
ATOM     94  CG2 ILE A  15      21.597  42.795   9.184  1.00 24.45           C  
ATOM     95  CD1 ILE A  15      20.519  45.106  10.868  1.00 29.21           C  
ATOM     96  N   LEU A  16      25.175  42.775   9.753  1.00 19.08           N  
ATOM     97  CA  LEU A  16      26.047  41.623   9.554  1.00 19.86           C  
ATOM     98  C   LEU A  16      26.828  41.264  10.821  1.00 19.25           C  
ATOM     99  O   LEU A  16      27.109  40.088  11.059  1.00 19.48           O  
ATOM    100  CB  LEU A  16      27.005  41.869   8.385  1.00 19.74           C  
ATOM    101  CG  LEU A  16      26.313  42.021   7.021  1.00 21.52           C  
ATOM    102  CD1 LEU A  16      27.361  42.183   5.929  1.00 22.66           C  
ATOM    103  CD2 LEU A  16      25.441  40.794   6.745  1.00 21.53           C  
ATOM    104  N   ALA A  17      27.177  42.264  11.631  1.00 19.02           N  
ATOM    105  CA  ALA A  17      27.905  41.985  12.875  1.00 18.67           C  
ATOM    106  C   ALA A  17      26.967  41.279  13.847  1.00 18.30           C  
ATOM    107  O   ALA A  17      27.358  40.336  14.534  1.00 19.22           O  
ATOM    108  CB  ALA A  17      28.425  43.273  13.488  1.00 19.19           C  
ATOM    109  N   MET A  18      25.723  41.742  13.904  1.00 17.97           N  
ATOM    110  CA  MET A  18      24.728  41.133  14.777  1.00 18.12           C  
ATOM    111  C   MET A  18      24.384  39.748  14.255  1.00 20.19           C  
ATOM    112  O   MET A  18      24.174  38.819  15.038  1.00 18.76           O  
ATOM    113  CB  MET A  18      23.468  42.003  14.831  1.00 20.13           C  
ATOM    114  CG  MET A  18      23.608  43.204  15.737  1.00 21.10           C  
ATOM    115  SD  MET A  18      23.455  42.733  17.466  1.00 24.43           S  
ATOM    116  CE  MET A  18      23.044  44.331  18.224  1.00 22.88           C  
ATOM    117  N   ALA A  19      24.321  39.613  12.930  1.00 17.96           N  
ATOM    118  CA  ALA A  19      24.030  38.325  12.313  1.00 20.51           C  
ATOM    119  C   ALA A  19      25.181  37.362  12.601  1.00 19.41           C  
ATOM    120  O   ALA A  19      24.956  36.176  12.797  1.00 21.12           O  
ATOM    121  CB  ALA A  19      23.851  38.483  10.802  1.00 20.96           C  
ATOM    122  N   GLY A  20      26.406  37.890  12.630  1.00 20.30           N  
ATOM    123  CA  GLY A  20      27.579  37.067  12.904  1.00 21.03           C  
ATOM    124  C   GLY A  20      27.628  36.679  14.368  1.00 19.65           C  
ATOM    125  O   GLY A  20      28.164  35.634  14.739  1.00 20.39           O  
ATOM    126  N   ASN A  21      27.073  37.546  15.208  1.00 18.86           N  
ATOM    127  CA  ASN A  21      26.994  37.306  16.644  1.00 18.17           C  
ATOM    128  C   ASN A  21      26.127  36.052  16.792  1.00 18.09           C  
ATOM    129  O   ASN A  21      26.499  35.084  17.461  1.00 17.92           O  
ATOM    130  CB  ASN A  21      26.310  38.516  17.302  1.00 18.75           C  
ATOM    131  CG  ASN A  21      26.170  38.391  18.810  1.00 22.32           C  
ATOM    132  OD1 ASN A  21      25.910  37.314  19.340  1.00 23.52           O  
ATOM    133  ND2 ASN A  21      26.320  39.516  19.508  1.00 23.06           N  
ATOM    134  N   ALA A  22      24.979  36.066  16.120  1.00 16.41           N  
ATOM    135  CA  ALA A  22      24.036  34.956  16.185  1.00 15.67           C  
ATOM    136  C   ALA A  22      24.421  33.695  15.415  1.00 16.51           C  
ATOM    137  O   ALA A  22      24.397  32.595  15.974  1.00 15.32           O  
ATOM    138  CB  ALA A  22      22.656  35.432  15.732  1.00 15.58           C  
ATOM    139  N   VAL A  23      24.759  33.841  14.137  1.00 16.67           N  
ATOM    140  CA  VAL A  23      25.106  32.686  13.319  1.00 16.81           C  
ATOM    141  C   VAL A  23      26.466  32.121  13.698  1.00 16.63           C  
ATOM    142  O   VAL A  23      27.505  32.705  13.397  1.00 17.80           O  
ATOM    143  CB  VAL A  23      25.098  33.040  11.818  1.00 18.47           C  
ATOM    144  CG1 VAL A  23      25.463  31.814  10.985  1.00 16.86           C  
ATOM    145  CG2 VAL A  23      23.723  33.562  11.423  1.00 16.44           C  
ATOM    146  N   GLY A  24      26.452  30.972  14.357  1.00 16.43           N  
ATOM    147  CA  GLY A  24      27.701  30.363  14.771  1.00 16.86           C  
ATOM    148  C   GLY A  24      27.616  28.855  14.849  1.00 15.43           C  
ATOM    149  O   GLY A  24      26.876  28.217  14.099  1.00 15.53           O  
ATOM    150  N   LEU A  25      28.382  28.279  15.769  1.00 16.20           N  
ATOM    151  CA  LEU A  25      28.400  26.842  15.961  1.00 16.41           C  
ATOM    152  C   LEU A  25      27.019  26.329  16.367  1.00 18.36           C  
ATOM    153  O   LEU A  25      26.705  25.155  16.184  1.00 19.36           O  
ATOM    154  CB  LEU A  25      29.429  26.481  17.034  1.00 15.55           C  
ATOM    155  CG  LEU A  25      30.870  26.941  16.765  1.00 16.94           C  
ATOM    156  CD1 LEU A  25      31.740  26.534  17.943  1.00 20.16           C  
ATOM    157  CD2 LEU A  25      31.398  26.326  15.467  1.00 18.69           C  
ATOM    158  N   GLY A  26      26.196  27.209  16.925  1.00 18.57           N  
ATOM    159  CA  GLY A  26      24.864  26.796  17.320  1.00 17.32           C  
ATOM    160  C   GLY A  26      24.009  26.391  16.129  1.00 17.73           C  
ATOM    161  O   GLY A  26      23.193  25.479  16.225  1.00 17.63           O  
ATOM    162  N   ASN A  27      24.209  27.064  15.001  1.00 17.62           N  
ATOM    163  CA  ASN A  27      23.443  26.788  13.788  1.00 17.72           C  
ATOM    164  C   ASN A  27      23.849  25.509  13.069  1.00 18.41           C  
ATOM    165  O   ASN A  27      23.000  24.762  12.569  1.00 18.85           O  
ATOM    166  CB  ASN A  27      23.602  27.933  12.783  1.00 17.01           C  
ATOM    167  CG  ASN A  27      23.180  29.265  13.337  1.00 15.81           C  
ATOM    168  OD1 ASN A  27      23.716  29.730  14.345  1.00 17.43           O  
ATOM    169  ND2 ASN A  27      22.221  29.904  12.668  1.00 16.73           N  
ATOM    170  N   PHE A  28      25.155  25.268  13.014  1.00 17.73           N  
ATOM    171  CA  PHE A  28      25.692  24.133  12.282  1.00 17.10           C  
ATOM    172  C   PHE A  28      26.013  22.867  13.055  1.00 18.60           C  
ATOM    173  O   PHE A  28      26.033  21.777  12.474  1.00 18.82           O  
ATOM    174  CB  PHE A  28      26.919  24.618  11.506  1.00 16.69           C  
ATOM    175  CG  PHE A  28      26.595  25.693  10.512  1.00 18.40           C  
ATOM    176  CD1 PHE A  28      25.941  25.377   9.319  1.00 19.18           C  
ATOM    177  CD2 PHE A  28      26.876  27.026  10.788  1.00 19.15           C  
ATOM    178  CE1 PHE A  28      25.568  26.383   8.420  1.00 20.47           C  
ATOM    179  CE2 PHE A  28      26.508  28.034   9.897  1.00 20.22           C  
ATOM    180  CZ  PHE A  28      25.851  27.710   8.710  1.00 20.16           C  
ATOM    181  N   LEU A  29      26.243  23.001  14.358  1.00 17.81           N  
ATOM    182  CA  LEU A  29      26.558  21.850  15.195  1.00 18.68           C  
ATOM    183  C   LEU A  29      25.462  21.529  16.199  1.00 19.36           C  
ATOM    184  O   LEU A  29      25.035  20.380  16.313  1.00 20.47           O  
ATOM    185  CB  LEU A  29      27.861  22.079  15.969  1.00 19.80           C  
ATOM    186  CG  LEU A  29      29.162  22.182  15.171  1.00 21.02           C  
ATOM    187  CD1 LEU A  29      30.318  22.402  16.134  1.00 21.47           C  
ATOM    188  CD2 LEU A  29      29.371  20.904  14.357  1.00 22.54           C  
ATOM    189  N   ARG A  30      25.006  22.547  16.924  1.00 19.75           N  
ATOM    190  CA  ARG A  30      23.990  22.346  17.956  1.00 18.72           C  
ATOM    191  C   ARG A  30      22.597  22.037  17.421  1.00 18.17           C  
ATOM    192  O   ARG A  30      21.978  21.061  17.840  1.00 19.46           O  
ATOM    193  CB  ARG A  30      23.931  23.572  18.880  1.00 19.52           C  
ATOM    194  CG  ARG A  30      23.331  23.295  20.267  1.00 20.46           C  
ATOM    195  CD  ARG A  30      23.331  24.558  21.132  1.00 19.93           C  
ATOM    196  NE  ARG A  30      23.019  24.284  22.538  1.00 23.21           N  
ATOM    197  CZ  ARG A  30      21.812  23.965  23.001  1.00 26.05           C  
ATOM    198  NH1 ARG A  30      20.772  23.880  22.179  1.00 24.02           N  
ATOM    199  NH2 ARG A  30      21.645  23.720  24.294  1.00 25.62           N  
ATOM    200  N   PHE A  31      22.103  22.860  16.500  1.00 16.82           N  
ATOM    201  CA  PHE A  31      20.766  22.656  15.957  1.00 17.83           C  
ATOM    202  C   PHE A  31      20.507  21.257  15.393  1.00 18.79           C  
ATOM    203  O   PHE A  31      19.502  20.632  15.725  1.00 19.82           O  
ATOM    204  CB  PHE A  31      20.450  23.698  14.879  1.00 18.29           C  
ATOM    205  CG  PHE A  31      19.117  23.487  14.218  1.00 20.53           C  
ATOM    206  CD1 PHE A  31      17.934  23.818  14.880  1.00 21.25           C  
ATOM    207  CD2 PHE A  31      19.040  22.921  12.949  1.00 22.08           C  
ATOM    208  CE1 PHE A  31      16.695  23.587  14.286  1.00 22.15           C  
ATOM    209  CE2 PHE A  31      17.805  22.683  12.345  1.00 22.78           C  
ATOM    210  CZ  PHE A  31      16.630  23.018  13.017  1.00 23.37           C  
ATOM    211  N   PRO A  32      21.409  20.745  14.534  1.00 19.76           N  
ATOM    212  CA  PRO A  32      21.199  19.407  13.963  1.00 21.90           C  
ATOM    213  C   PRO A  32      21.048  18.321  15.025  1.00 21.66           C  
ATOM    214  O   PRO A  32      20.173  17.460  14.925  1.00 22.88           O  
ATOM    215  CB  PRO A  32      22.444  19.196  13.098  1.00 21.43           C  
ATOM    216  CG  PRO A  32      22.815  20.584  12.692  1.00 22.08           C  
ATOM    217  CD  PRO A  32      22.618  21.371  13.969  1.00 19.29           C  
ATOM    218  N   VAL A  33      21.906  18.361  16.037  1.00 22.05           N  
ATOM    219  CA  VAL A  33      21.852  17.369  17.103  1.00 23.26           C  
ATOM    220  C   VAL A  33      20.563  17.505  17.908  1.00 24.55           C  
ATOM    221  O   VAL A  33      19.899  16.511  18.193  1.00 24.09           O  
ATOM    222  CB  VAL A  33      23.064  17.497  18.048  1.00 24.00           C  
ATOM    223  CG1 VAL A  33      22.864  16.626  19.279  1.00 23.31           C  
ATOM    224  CG2 VAL A  33      24.337  17.076  17.311  1.00 24.66           C  
ATOM    225  N   GLN A  34      20.210  18.736  18.266  1.00 23.78           N  
ATOM    226  CA  GLN A  34      18.991  18.977  19.034  1.00 24.85           C  
ATOM    227  C   GLN A  34      17.753  18.516  18.272  1.00 25.04           C  
ATOM    228  O   GLN A  34      16.861  17.878  18.840  1.00 25.77           O  
ATOM    229  CB  GLN A  34      18.867  20.465  19.369  1.00 25.47           C  
ATOM    230  CG  GLN A  34      19.978  20.980  20.262  1.00 27.75           C  
ATOM    231  CD  GLN A  34      20.036  20.234  21.574  1.00 30.93           C  
ATOM    232  OE1 GLN A  34      19.031  20.114  22.270  1.00 30.91           O  
ATOM    233  NE2 GLN A  34      21.214  19.723  21.920  1.00 32.53           N  
ATOM    234  N   ALA A  35      17.697  18.841  16.986  1.00 23.72           N  
ATOM    235  CA  ALA A  35      16.561  18.452  16.162  1.00 26.60           C  
ATOM    236  C   ALA A  35      16.503  16.938  15.981  1.00 28.46           C  
ATOM    237  O   ALA A  35      15.434  16.339  16.083  1.00 30.97           O  
ATOM    238  CB  ALA A  35      16.638  19.139  14.803  1.00 24.78           C  
ATOM    239  N   ALA A  36      17.651  16.320  15.723  1.00 29.21           N  
ATOM    240  CA  ALA A  36      17.703  14.870  15.522  1.00 31.87           C  
ATOM    241  C   ALA A  36      17.347  14.071  16.775  1.00 33.69           C  
ATOM    242  O   ALA A  36      16.635  13.068  16.693  1.00 34.79           O  
ATOM    243  CB  ALA A  36      19.085  14.460  15.016  1.00 32.50           C  
ATOM    244  N   GLU A  37      17.844  14.509  17.927  1.00 33.79           N  
ATOM    245  CA  GLU A  37      17.575  13.826  19.191  1.00 36.90           C  
ATOM    246  C   GLU A  37      16.123  13.950  19.625  1.00 37.18           C  
ATOM    247  O   GLU A  37      15.634  13.139  20.411  1.00 38.15           O  
ATOM    248  CB  GLU A  37      18.423  14.405  20.322  1.00 38.78           C  
ATOM    249  CG  GLU A  37      19.910  14.226  20.210  1.00 42.91           C  
ATOM    250  CD  GLU A  37      20.606  14.692  21.471  1.00 45.14           C  
ATOM    251  OE1 GLU A  37      20.322  15.827  21.917  1.00 45.86           O  
ATOM    252  OE2 GLU A  37      21.430  13.928  22.017  1.00 46.74           O  
ATOM    253  N   ASN A  38      15.441  14.976  19.130  1.00 36.94           N  
ATOM    254  CA  ASN A  38      14.059  15.219  19.521  1.00 37.42           C  
ATOM    255  C   ASN A  38      13.007  14.951  18.450  1.00 38.24           C  
ATOM    256  O   ASN A  38      12.004  15.659  18.369  1.00 39.23           O  
ATOM    257  CB  ASN A  38      13.931  16.655  20.042  1.00 34.74           C  
ATOM    258  CG  ASN A  38      14.677  16.864  21.347  1.00 34.99           C  
ATOM    259  OD1 ASN A  38      14.266  16.367  22.394  1.00 36.04           O  
ATOM    260  ND2 ASN A  38      15.787  17.591  21.289  1.00 32.40           N  
ATOM    261  N   GLY A  39      13.244  13.928  17.634  1.00 38.94           N  
ATOM    262  CA  GLY A  39      12.294  13.558  16.597  1.00 39.09           C  
ATOM    263  C   GLY A  39      12.232  14.429  15.359  1.00 39.29           C  
ATOM    264  O   GLY A  39      11.230  14.413  14.639  1.00 40.89           O  
ATOM    265  N   GLY A  40      13.293  15.185  15.099  1.00 38.31           N  
ATOM    266  CA  GLY A  40      13.317  16.043  13.928  1.00 37.55           C  
ATOM    267  C   GLY A  40      12.109  16.953  13.812  1.00 37.64           C  
ATOM    268  O   GLY A  40      12.050  18.003  14.451  1.00 37.55           O  
ATOM    269  N   GLY A  41      11.144  16.548  12.990  1.00 37.45           N  
ATOM    270  CA  GLY A  41       9.942  17.340  12.798  1.00 36.74           C  
ATOM    271  C   GLY A  41       9.176  17.648  14.071  1.00 36.01           C  
ATOM    272  O   GLY A  41       8.525  18.690  14.166  1.00 37.31           O  
ATOM    273  N   ALA A  42       9.243  16.746  15.046  1.00 34.91           N  
ATOM    274  CA  ALA A  42       8.549  16.939  16.320  1.00 34.72           C  
ATOM    275  C   ALA A  42       9.198  18.056  17.132  1.00 34.19           C  
ATOM    276  O   ALA A  42       8.594  18.609  18.050  1.00 34.48           O  
ATOM    277  CB  ALA A  42       8.562  15.642  17.125  1.00 35.72           C  
ATOM    278  N   PHE A  43      10.436  18.380  16.782  1.00 32.21           N  
ATOM    279  CA  PHE A  43      11.187  19.424  17.469  1.00 30.31           C  
ATOM    280  C   PHE A  43      10.869  20.790  16.878  1.00 30.08           C  
ATOM    281  O   PHE A  43      10.845  21.797  17.583  1.00 29.06           O  
ATOM    282  CB  PHE A  43      12.687  19.149  17.317  1.00 30.09           C  
ATOM    283  CG  PHE A  43      13.575  20.225  17.885  1.00 27.85           C  
ATOM    284  CD1 PHE A  43      13.763  20.343  19.258  1.00 27.69           C  
ATOM    285  CD2 PHE A  43      14.264  21.089  17.039  1.00 27.19           C  
ATOM    286  CE1 PHE A  43      14.629  21.304  19.782  1.00 28.74           C  
ATOM    287  CE2 PHE A  43      15.132  22.053  17.549  1.00 26.99           C  
ATOM    288  CZ  PHE A  43      15.317  22.160  18.925  1.00 26.34           C  
ATOM    289  N   MET A  44      10.614  20.812  15.576  1.00 29.05           N  
ATOM    290  CA  MET A  44      10.352  22.054  14.870  1.00 29.96           C  
ATOM    291  C   MET A  44       9.128  22.858  15.295  1.00 29.90           C  
ATOM    292  O   MET A  44       9.162  24.086  15.265  1.00 28.55           O  
ATOM    293  CB  MET A  44      10.313  21.786  13.367  1.00 30.67           C  
ATOM    294  CG  MET A  44      11.636  21.273  12.824  1.00 30.85           C  
ATOM    295  SD  MET A  44      13.033  22.325  13.318  1.00 35.15           S  
ATOM    296  CE  MET A  44      12.734  23.750  12.288  1.00 31.63           C  
ATOM    297  N   ILE A  45       8.047  22.193  15.690  1.00 30.09           N  
ATOM    298  CA  ILE A  45       6.867  22.944  16.109  1.00 31.07           C  
ATOM    299  C   ILE A  45       7.203  23.769  17.350  1.00 28.72           C  
ATOM    300  O   ILE A  45       7.020  24.987  17.360  1.00 29.82           O  
ATOM    301  CB  ILE A  45       5.664  22.020  16.409  1.00 33.16           C  
ATOM    302  CG1 ILE A  45       5.204  21.335  15.121  1.00 35.09           C  
ATOM    303  CG2 ILE A  45       4.523  22.831  17.013  1.00 33.85           C  
ATOM    304  CD1 ILE A  45       4.811  22.299  14.021  1.00 36.13           C  
ATOM    305  N   PRO A  46       7.696  23.118  18.416  1.00 27.28           N  
ATOM    306  CA  PRO A  46       8.037  23.876  19.621  1.00 26.63           C  
ATOM    307  C   PRO A  46       9.110  24.924  19.305  1.00 26.13           C  
ATOM    308  O   PRO A  46       9.100  26.025  19.853  1.00 24.87           O  
ATOM    309  CB  PRO A  46       8.540  22.795  20.572  1.00 29.00           C  
ATOM    310  CG  PRO A  46       7.722  21.606  20.172  1.00 28.97           C  
ATOM    311  CD  PRO A  46       7.786  21.669  18.668  1.00 28.45           C  
ATOM    312  N   TYR A  47      10.031  24.566  18.413  1.00 24.09           N  
ATOM    313  CA  TYR A  47      11.112  25.465  18.015  1.00 23.10           C  
ATOM    314  C   TYR A  47      10.558  26.749  17.401  1.00 22.69           C  
ATOM    315  O   TYR A  47      10.964  27.854  17.764  1.00 21.97           O  
ATOM    316  CB  TYR A  47      12.022  24.764  16.999  1.00 22.58           C  
ATOM    317  CG  TYR A  47      13.184  25.605  16.520  1.00 22.38           C  
ATOM    318  CD1 TYR A  47      14.356  25.706  17.268  1.00 23.46           C  
ATOM    319  CD2 TYR A  47      13.109  26.298  15.314  1.00 23.26           C  
ATOM    320  CE1 TYR A  47      15.433  26.483  16.817  1.00 23.18           C  
ATOM    321  CE2 TYR A  47      14.167  27.070  14.858  1.00 24.48           C  
ATOM    322  CZ  TYR A  47      15.326  27.159  15.611  1.00 23.93           C  
ATOM    323  OH  TYR A  47      16.369  27.926  15.144  1.00 24.84           O  
ATOM    324  N   ILE A  48       9.633  26.597  16.458  1.00 23.35           N  
ATOM    325  CA  ILE A  48       9.031  27.746  15.791  1.00 24.97           C  
ATOM    326  C   ILE A  48       8.223  28.584  16.773  1.00 23.54           C  
ATOM    327  O   ILE A  48       8.261  29.812  16.723  1.00 23.52           O  
ATOM    328  CB  ILE A  48       8.124  27.299  14.628  1.00 25.92           C  
ATOM    329  CG1 ILE A  48       8.984  26.684  13.522  1.00 28.36           C  
ATOM    330  CG2 ILE A  48       7.331  28.486  14.088  1.00 28.34           C  
ATOM    331  CD1 ILE A  48       8.186  26.045  12.405  1.00 29.73           C  
ATOM    332  N   ILE A  49       7.493  27.921  17.664  1.00 24.23           N  
ATOM    333  CA  ILE A  49       6.700  28.634  18.659  1.00 24.33           C  
ATOM    334  C   ILE A  49       7.613  29.398  19.618  1.00 23.72           C  
ATOM    335  O   ILE A  49       7.319  30.533  19.997  1.00 23.63           O  
ATOM    336  CB  ILE A  49       5.801  27.666  19.463  1.00 25.67           C  
ATOM    337  CG1 ILE A  49       4.741  27.063  18.536  1.00 26.24           C  
ATOM    338  CG2 ILE A  49       5.122  28.405  20.609  1.00 26.36           C  
ATOM    339  CD1 ILE A  49       3.905  25.976  19.183  1.00 30.06           C  
ATOM    340  N   ALA A  50       8.722  28.779  20.011  1.00 22.98           N  
ATOM    341  CA  ALA A  50       9.662  29.431  20.917  1.00 22.03           C  
ATOM    342  C   ALA A  50      10.271  30.649  20.228  1.00 21.35           C  
ATOM    343  O   ALA A  50      10.520  31.680  20.860  1.00 21.49           O  
ATOM    344  CB  ALA A  50      10.761  28.452  21.338  1.00 21.00           C  
ATOM    345  N   PHE A  51      10.510  30.535  18.927  1.00 20.98           N  
ATOM    346  CA  PHE A  51      11.076  31.654  18.185  1.00 20.28           C  
ATOM    347  C   PHE A  51      10.120  32.849  18.239  1.00 21.72           C  
ATOM    348  O   PHE A  51      10.538  33.983  18.477  1.00 20.62           O  
ATOM    349  CB  PHE A  51      11.318  31.267  16.725  1.00 21.18           C  
ATOM    350  CG  PHE A  51      11.843  32.393  15.886  1.00 21.79           C  
ATOM    351  CD1 PHE A  51      13.090  32.951  16.154  1.00 23.52           C  
ATOM    352  CD2 PHE A  51      11.082  32.921  14.845  1.00 23.93           C  
ATOM    353  CE1 PHE A  51      13.574  34.019  15.401  1.00 24.87           C  
ATOM    354  CE2 PHE A  51      11.557  33.989  14.083  1.00 24.81           C  
ATOM    355  CZ  PHE A  51      12.803  34.540  14.360  1.00 24.59           C  
ATOM    356  N   LEU A  52       8.834  32.581  18.029  1.00 22.57           N  
ATOM    357  CA  LEU A  52       7.814  33.628  18.034  1.00 23.81           C  
ATOM    358  C   LEU A  52       7.474  34.189  19.413  1.00 24.61           C  
ATOM    359  O   LEU A  52       7.260  35.392  19.559  1.00 25.22           O  
ATOM    360  CB  LEU A  52       6.526  33.108  17.386  1.00 25.06           C  
ATOM    361  CG  LEU A  52       6.614  32.698  15.915  1.00 26.38           C  
ATOM    362  CD1 LEU A  52       5.297  32.072  15.478  1.00 29.81           C  
ATOM    363  CD2 LEU A  52       6.945  33.909  15.059  1.00 28.95           C  
ATOM    364  N   LEU A  53       7.420  33.326  20.421  1.00 24.33           N  
ATOM    365  CA  LEU A  53       7.059  33.768  21.765  1.00 26.23           C  
ATOM    366  C   LEU A  53       8.214  34.133  22.688  1.00 26.31           C  
ATOM    367  O   LEU A  53       8.005  34.782  23.716  1.00 27.41           O  
ATOM    368  CB  LEU A  53       6.190  32.707  22.444  1.00 27.23           C  
ATOM    369  CG  LEU A  53       4.858  32.394  21.753  1.00 30.46           C  
ATOM    370  CD1 LEU A  53       4.153  31.260  22.479  1.00 32.85           C  
ATOM    371  CD2 LEU A  53       3.983  33.641  21.739  1.00 31.83           C  
ATOM    372  N   VAL A  54       9.429  33.722  22.335  1.00 25.05           N  
ATOM    373  CA  VAL A  54      10.587  34.021  23.170  1.00 23.55           C  
ATOM    374  C   VAL A  54      11.718  34.695  22.409  1.00 22.29           C  
ATOM    375  O   VAL A  54      12.196  35.754  22.806  1.00 22.51           O  
ATOM    376  CB  VAL A  54      11.148  32.732  23.826  1.00 25.54           C  
ATOM    377  CG1 VAL A  54      12.402  33.055  24.625  1.00 27.80           C  
ATOM    378  CG2 VAL A  54      10.089  32.103  24.721  1.00 27.83           C  
ATOM    379  N   GLY A  55      12.144  34.070  21.316  1.00 20.45           N  
ATOM    380  CA  GLY A  55      13.242  34.601  20.527  1.00 21.29           C  
ATOM    381  C   GLY A  55      13.083  36.030  20.050  1.00 21.67           C  
ATOM    382  O   GLY A  55      13.892  36.899  20.380  1.00 20.64           O  
ATOM    383  N   ILE A  56      12.039  36.273  19.267  1.00 21.51           N  
ATOM    384  CA  ILE A  56      11.787  37.602  18.728  1.00 22.59           C  
ATOM    385  C   ILE A  56      11.606  38.663  19.816  1.00 21.86           C  
ATOM    386  O   ILE A  56      12.296  39.681  19.809  1.00 22.56           O  
ATOM    387  CB  ILE A  56      10.558  37.577  17.783  1.00 23.57           C  
ATOM    388  CG1 ILE A  56      10.923  36.843  16.493  1.00 26.45           C  
ATOM    389  CG2 ILE A  56      10.104  38.987  17.461  1.00 25.00           C  
ATOM    390  CD1 ILE A  56      12.056  37.498  15.724  1.00 31.42           C  
ATOM    391  N   PRO A  57      10.690  38.438  20.773  1.00 23.04           N  
ATOM    392  CA  PRO A  57      10.503  39.444  21.825  1.00 23.41           C  
ATOM    393  C   PRO A  57      11.761  39.758  22.637  1.00 22.78           C  
ATOM    394  O   PRO A  57      12.062  40.926  22.891  1.00 22.73           O  
ATOM    395  CB  PRO A  57       9.362  38.863  22.669  1.00 25.16           C  
ATOM    396  CG  PRO A  57       9.409  37.397  22.382  1.00 26.43           C  
ATOM    397  CD  PRO A  57       9.717  37.343  20.916  1.00 22.90           C  
ATOM    398  N   LEU A  58      12.509  38.732  23.033  1.00 21.10           N  
ATOM    399  CA  LEU A  58      13.727  38.979  23.797  1.00 20.71           C  
ATOM    400  C   LEU A  58      14.795  39.672  22.961  1.00 19.23           C  
ATOM    401  O   LEU A  58      15.573  40.459  23.487  1.00 20.89           O  
ATOM    402  CB  LEU A  58      14.293  37.678  24.378  1.00 22.33           C  
ATOM    403  CG  LEU A  58      13.644  37.139  25.656  1.00 26.63           C  
ATOM    404  CD1 LEU A  58      14.462  35.960  26.169  1.00 27.83           C  
ATOM    405  CD2 LEU A  58      13.591  38.230  26.720  1.00 27.84           C  
ATOM    406  N   MET A  59      14.848  39.381  21.663  1.00 19.51           N  
ATOM    407  CA  MET A  59      15.835  40.038  20.811  1.00 19.42           C  
ATOM    408  C   MET A  59      15.578  41.546  20.838  1.00 19.08           C  
ATOM    409  O   MET A  59      16.500  42.338  21.036  1.00 18.57           O  
ATOM    410  CB  MET A  59      15.748  39.515  19.374  1.00 19.77           C  
ATOM    411  CG  MET A  59      16.734  40.161  18.401  1.00 23.56           C  
ATOM    412  SD  MET A  59      18.483  39.801  18.768  1.00 27.08           S  
ATOM    413  CE  MET A  59      18.631  38.142  18.081  1.00 26.55           C  
ATOM    414  N   TRP A  60      14.322  41.947  20.651  1.00 19.43           N  
ATOM    415  CA  TRP A  60      14.005  43.371  20.676  1.00 18.38           C  
ATOM    416  C   TRP A  60      14.323  43.989  22.029  1.00 18.53           C  
ATOM    417  O   TRP A  60      14.868  45.088  22.105  1.00 18.94           O  
ATOM    418  CB  TRP A  60      12.531  43.616  20.334  1.00 19.97           C  
ATOM    419  CG  TRP A  60      12.243  43.560  18.867  1.00 18.00           C  
ATOM    420  CD1 TRP A  60      13.017  44.064  17.859  1.00 19.52           C  
ATOM    421  CD2 TRP A  60      11.073  43.022  18.244  1.00 18.17           C  
ATOM    422  NE1 TRP A  60      12.396  43.875  16.646  1.00 20.10           N  
ATOM    423  CE2 TRP A  60      11.200  43.241  16.855  1.00 20.23           C  
ATOM    424  CE3 TRP A  60       9.922  42.383  18.727  1.00 20.51           C  
ATOM    425  CZ2 TRP A  60      10.220  42.840  15.940  1.00 21.25           C  
ATOM    426  CZ3 TRP A  60       8.949  41.985  17.820  1.00 22.17           C  
ATOM    427  CH2 TRP A  60       9.103  42.218  16.441  1.00 21.37           C  
ATOM    428  N   ILE A  61      13.983  43.282  23.099  1.00 17.88           N  
ATOM    429  CA  ILE A  61      14.256  43.780  24.437  1.00 18.86           C  
ATOM    430  C   ILE A  61      15.755  43.979  24.653  1.00 18.83           C  
ATOM    431  O   ILE A  61      16.175  44.991  25.207  1.00 18.17           O  
ATOM    432  CB  ILE A  61      13.691  42.814  25.502  1.00 20.73           C  
ATOM    433  CG1 ILE A  61      12.167  42.965  25.550  1.00 22.81           C  
ATOM    434  CG2 ILE A  61      14.330  43.078  26.864  1.00 23.94           C  
ATOM    435  CD1 ILE A  61      11.460  41.914  26.364  1.00 25.41           C  
ATOM    436  N   GLU A  62      16.573  43.032  24.200  1.00 18.48           N  
ATOM    437  CA  GLU A  62      18.013  43.180  24.393  1.00 17.96           C  
ATOM    438  C   GLU A  62      18.599  44.314  23.563  1.00 17.04           C  
ATOM    439  O   GLU A  62      19.490  45.031  24.024  1.00 17.06           O  
ATOM    440  CB  GLU A  62      18.737  41.853  24.110  1.00 18.58           C  
ATOM    441  CG  GLU A  62      18.527  40.864  25.249  1.00 20.45           C  
ATOM    442  CD  GLU A  62      19.519  39.715  25.253  1.00 24.64           C  
ATOM    443  OE1 GLU A  62      20.672  39.912  24.815  1.00 27.51           O  
ATOM    444  OE2 GLU A  62      19.147  38.624  25.725  1.00 25.90           O  
ATOM    445  N   TRP A  63      18.098  44.488  22.344  1.00 16.37           N  
ATOM    446  CA  TRP A  63      18.584  45.575  21.503  1.00 17.97           C  
ATOM    447  C   TRP A  63      18.220  46.899  22.167  1.00 18.05           C  
ATOM    448  O   TRP A  63      19.016  47.842  22.191  1.00 17.25           O  
ATOM    449  CB  TRP A  63      17.930  45.542  20.123  1.00 16.71           C  
ATOM    450  CG  TRP A  63      18.596  44.655  19.114  1.00 18.52           C  
ATOM    451  CD1 TRP A  63      18.589  43.292  19.082  1.00 19.91           C  
ATOM    452  CD2 TRP A  63      19.289  45.083  17.936  1.00 19.75           C  
ATOM    453  NE1 TRP A  63      19.226  42.842  17.944  1.00 20.31           N  
ATOM    454  CE2 TRP A  63      19.664  43.921  17.225  1.00 18.98           C  
ATOM    455  CE3 TRP A  63      19.624  46.336  17.409  1.00 19.63           C  
ATOM    456  CZ2 TRP A  63      20.357  43.975  16.011  1.00 20.29           C  
ATOM    457  CZ3 TRP A  63      20.316  46.390  16.199  1.00 21.93           C  
ATOM    458  CH2 TRP A  63      20.672  45.216  15.515  1.00 20.84           C  
ATOM    459  N   ALA A  64      17.000  46.966  22.693  1.00 18.65           N  
ATOM    460  CA  ALA A  64      16.521  48.178  23.353  1.00 20.49           C  
ATOM    461  C   ALA A  64      17.337  48.506  24.598  1.00 20.92           C  
ATOM    462  O   ALA A  64      17.737  49.653  24.807  1.00 22.58           O  
ATOM    463  CB  ALA A  64      15.046  48.024  23.723  1.00 19.32           C  
ATOM    464  N   MET A  65      17.581  47.499  25.426  1.00 20.39           N  
ATOM    465  CA  MET A  65      18.354  47.709  26.640  1.00 21.01           C  
ATOM    466  C   MET A  65      19.771  48.165  26.313  1.00 20.28           C  
ATOM    467  O   MET A  65      20.309  49.051  26.968  1.00 19.97           O  
ATOM    468  CB  MET A  65      18.387  46.423  27.470  1.00 20.44           C  
ATOM    469  CG  MET A  65      17.023  46.023  28.020  1.00 24.34           C  
ATOM    470  SD  MET A  65      17.076  44.477  28.944  1.00 29.63           S  
ATOM    471  CE  MET A  65      17.892  45.012  30.415  1.00 29.39           C  
ATOM    472  N   GLY A  66      20.371  47.564  25.288  1.00 18.99           N  
ATOM    473  CA  GLY A  66      21.720  47.941  24.910  1.00 19.03           C  
ATOM    474  C   GLY A  66      21.826  49.359  24.379  1.00 19.40           C  
ATOM    475  O   GLY A  66      22.718  50.118  24.772  1.00 19.05           O  
ATOM    476  N   ARG A  67      20.920  49.727  23.482  1.00 18.49           N  
ATOM    477  CA  ARG A  67      20.948  51.066  22.912  1.00 21.15           C  
ATOM    478  C   ARG A  67      20.707  52.104  24.007  1.00 20.88           C  
ATOM    479  O   ARG A  67      21.336  53.163  24.020  1.00 22.22           O  
ATOM    480  CB  ARG A  67      19.890  51.199  21.819  1.00 20.93           C  
ATOM    481  CG  ARG A  67      19.911  52.550  21.121  1.00 21.26           C  
ATOM    482  CD  ARG A  67      18.815  52.652  20.065  1.00 21.73           C  
ATOM    483  NE  ARG A  67      17.480  52.505  20.638  1.00 21.54           N  
ATOM    484  CZ  ARG A  67      16.362  52.870  20.014  1.00 24.34           C  
ATOM    485  NH1 ARG A  67      16.425  53.401  18.800  1.00 22.40           N  
ATOM    486  NH2 ARG A  67      15.185  52.714  20.605  1.00 22.24           N  
ATOM    487  N   TYR A  68      19.800  51.785  24.924  1.00 22.21           N  
ATOM    488  CA  TYR A  68      19.470  52.663  26.044  1.00 23.65           C  
ATOM    489  C   TYR A  68      20.700  52.889  26.928  1.00 24.19           C  
ATOM    490  O   TYR A  68      21.020  54.021  27.293  1.00 25.39           O  
ATOM    491  CB  TYR A  68      18.351  52.036  26.876  1.00 24.90           C  
ATOM    492  CG  TYR A  68      17.907  52.872  28.053  1.00 29.78           C  
ATOM    493  CD1 TYR A  68      17.091  53.989  27.869  1.00 30.65           C  
ATOM    494  CD2 TYR A  68      18.294  52.545  29.352  1.00 30.29           C  
ATOM    495  CE1 TYR A  68      16.667  54.757  28.949  1.00 33.60           C  
ATOM    496  CE2 TYR A  68      17.875  53.311  30.443  1.00 33.19           C  
ATOM    497  CZ  TYR A  68      17.062  54.415  30.231  1.00 33.52           C  
ATOM    498  OH  TYR A  68      16.644  55.181  31.299  1.00 36.47           O  
ATOM    499  N   GLY A  69      21.387  51.806  27.275  1.00 21.55           N  
ATOM    500  CA  GLY A  69      22.571  51.931  28.103  1.00 22.07           C  
ATOM    501  C   GLY A  69      23.703  52.646  27.389  1.00 20.93           C  
ATOM    502  O   GLY A  69      24.391  53.481  27.978  1.00 21.50           O  
ATOM    503  N   GLY A  70      23.895  52.321  26.113  1.00 21.54           N  
ATOM    504  CA  GLY A  70      24.957  52.933  25.333  1.00 22.68           C  
ATOM    505  C   GLY A  70      24.862  54.443  25.266  1.00 25.35           C  
ATOM    506  O   GLY A  70      25.877  55.142  25.282  1.00 24.26           O  
ATOM    507  N   ALA A  71      23.635  54.948  25.187  1.00 26.19           N  
ATOM    508  CA  ALA A  71      23.404  56.384  25.118  1.00 28.73           C  
ATOM    509  C   ALA A  71      23.936  57.053  26.386  1.00 30.25           C  
ATOM    510  O   ALA A  71      24.211  58.254  26.394  1.00 30.61           O  
ATOM    511  CB  ALA A  71      21.915  56.665  24.950  1.00 28.15           C  
ATOM    512  N   GLN A  72      24.082  56.273  27.454  1.00 29.57           N  
ATOM    513  CA  GLN A  72      24.603  56.799  28.710  1.00 30.43           C  
ATOM    514  C   GLN A  72      26.029  56.331  28.981  1.00 29.84           C  
ATOM    515  O   GLN A  72      26.552  56.527  30.076  1.00 30.41           O  
ATOM    516  CB  GLN A  72      23.691  56.405  29.878  1.00 31.27           C  
ATOM    517  CG  GLN A  72      22.352  57.136  29.871  1.00 36.20           C  
ATOM    518  CD  GLN A  72      21.461  56.774  31.045  1.00 38.08           C  
ATOM    519  OE1 GLN A  72      21.802  57.022  32.202  1.00 41.29           O  
ATOM    520  NE2 GLN A  72      20.311  56.178  30.750  1.00 40.05           N  
ATOM    521  N   GLY A  73      26.652  55.713  27.982  1.00 28.05           N  
ATOM    522  CA  GLY A  73      28.021  55.243  28.132  1.00 27.87           C  
ATOM    523  C   GLY A  73      28.191  53.892  28.805  1.00 26.66           C  
ATOM    524  O   GLY A  73      29.266  53.588  29.323  1.00 27.57           O  
ATOM    525  N   HIS A  74      27.148  53.069  28.790  1.00 26.10           N  
ATOM    526  CA  HIS A  74      27.214  51.754  29.421  1.00 27.53           C  
ATOM    527  C   HIS A  74      26.732  50.655  28.482  1.00 27.74           C  
ATOM    528  O   HIS A  74      25.635  50.736  27.934  1.00 29.25           O  
ATOM    529  CB  HIS A  74      26.371  51.758  30.696  1.00 28.04           C  
ATOM    530  CG  HIS A  74      26.824  52.765  31.707  1.00 31.82           C  
ATOM    531  ND1 HIS A  74      28.012  52.644  32.397  1.00 32.96           N  
ATOM    532  CD2 HIS A  74      26.264  53.925  32.124  1.00 33.97           C  
ATOM    533  CE1 HIS A  74      28.163  53.685  33.195  1.00 34.10           C  
ATOM    534  NE2 HIS A  74      27.116  54.478  33.049  1.00 35.81           N  
ATOM    535  N   GLY A  75      27.554  49.625  28.302  1.00 25.21           N  
ATOM    536  CA  GLY A  75      27.173  48.543  27.415  1.00 23.25           C  
ATOM    537  C   GLY A  75      26.956  47.190  28.067  1.00 21.38           C  
ATOM    538  O   GLY A  75      26.578  46.237  27.393  1.00 21.35           O  
ATOM    539  N   THR A  76      27.181  47.090  29.373  1.00 20.36           N  
ATOM    540  CA  THR A  76      26.994  45.816  30.050  1.00 20.68           C  
ATOM    541  C   THR A  76      25.935  45.883  31.141  1.00 20.35           C  
ATOM    542  O   THR A  76      25.664  46.949  31.699  1.00 19.84           O  
ATOM    543  CB  THR A  76      28.322  45.294  30.623  1.00 19.80           C  
ATOM    544  OG1 THR A  76      28.871  46.255  31.534  1.00 21.23           O  
ATOM    545  CG2 THR A  76      29.314  45.052  29.490  1.00 21.96           C  
ATOM    546  N   THR A  77      25.353  44.731  31.452  1.00 19.86           N  
ATOM    547  CA  THR A  77      24.269  44.649  32.423  1.00 20.47           C  
ATOM    548  C   THR A  77      24.474  45.110  33.873  1.00 21.10           C  
ATOM    549  O   THR A  77      23.514  45.554  34.503  1.00 23.23           O  
ATOM    550  CB  THR A  77      23.645  43.230  32.423  1.00 20.33           C  
ATOM    551  OG1 THR A  77      24.678  42.242  32.510  1.00 20.82           O  
ATOM    552  CG2 THR A  77      22.845  43.006  31.142  1.00 22.22           C  
ATOM    553  N   PRO A  78      25.694  45.009  34.435  1.00 21.43           N  
ATOM    554  CA  PRO A  78      25.763  45.491  35.823  1.00 22.32           C  
ATOM    555  C   PRO A  78      25.312  46.955  35.899  1.00 23.90           C  
ATOM    556  O   PRO A  78      24.591  47.354  36.819  1.00 25.62           O  
ATOM    557  CB  PRO A  78      27.238  45.320  36.178  1.00 22.41           C  
ATOM    558  CG  PRO A  78      27.632  44.105  35.378  1.00 20.48           C  
ATOM    559  CD  PRO A  78      26.968  44.385  34.030  1.00 20.60           C  
ATOM    560  N   ALA A  79      25.732  47.746  34.920  1.00 22.66           N  
ATOM    561  CA  ALA A  79      25.365  49.157  34.877  1.00 23.62           C  
ATOM    562  C   ALA A  79      23.977  49.374  34.275  1.00 24.14           C  
ATOM    563  O   ALA A  79      23.195  50.188  34.776  1.00 23.56           O  
ATOM    564  CB  ALA A  79      26.407  49.942  34.084  1.00 22.51           C  
ATOM    565  N   ILE A  80      23.658  48.647  33.209  1.00 21.70           N  
ATOM    566  CA  ILE A  80      22.358  48.819  32.572  1.00 22.49           C  
ATOM    567  C   ILE A  80      21.188  48.412  33.470  1.00 22.10           C  
ATOM    568  O   ILE A  80      20.163  49.097  33.500  1.00 22.60           O  
ATOM    569  CB  ILE A  80      22.298  48.061  31.228  1.00 21.87           C  
ATOM    570  CG1 ILE A  80      23.278  48.717  30.245  1.00 19.70           C  
ATOM    571  CG2 ILE A  80      20.873  48.077  30.677  1.00 22.51           C  
ATOM    572  CD1 ILE A  80      23.422  47.994  28.912  1.00 20.78           C  
ATOM    573  N   PHE A  81      21.331  47.313  34.207  1.00 21.92           N  
ATOM    574  CA  PHE A  81      20.262  46.886  35.102  1.00 22.66           C  
ATOM    575  C   PHE A  81      20.049  47.961  36.167  1.00 25.26           C  
ATOM    576  O   PHE A  81      18.919  48.226  36.579  1.00 25.98           O  
ATOM    577  CB  PHE A  81      20.616  45.561  35.785  1.00 23.78           C  
ATOM    578  CG  PHE A  81      20.330  44.342  34.949  1.00 23.73           C  
ATOM    579  CD1 PHE A  81      19.970  44.458  33.607  1.00 23.23           C  
ATOM    580  CD2 PHE A  81      20.417  43.072  35.510  1.00 24.01           C  
ATOM    581  CE1 PHE A  81      19.701  43.328  32.837  1.00 25.43           C  
ATOM    582  CE2 PHE A  81      20.149  41.935  34.750  1.00 25.04           C  
ATOM    583  CZ  PHE A  81      19.790  42.065  33.410  1.00 24.58           C  
ATOM    584  N   TYR A  82      21.143  48.580  36.599  1.00 24.64           N  
ATOM    585  CA  TYR A  82      21.078  49.618  37.620  1.00 27.33           C  
ATOM    586  C   TYR A  82      20.381  50.869  37.094  1.00 28.25           C  
ATOM    587  O   TYR A  82      19.702  51.572  37.847  1.00 29.67           O  
ATOM    588  CB  TYR A  82      22.482  49.985  38.103  1.00 27.69           C  
ATOM    589  CG  TYR A  82      22.477  50.867  39.333  1.00 30.27           C  
ATOM    590  CD1 TYR A  82      21.916  50.420  40.529  1.00 31.02           C  
ATOM    591  CD2 TYR A  82      23.025  52.149  39.300  1.00 32.71           C  
ATOM    592  CE1 TYR A  82      21.901  51.229  41.665  1.00 32.88           C  
ATOM    593  CE2 TYR A  82      23.014  52.967  40.433  1.00 34.85           C  
ATOM    594  CZ  TYR A  82      22.451  52.499  41.608  1.00 34.53           C  
ATOM    595  OH  TYR A  82      22.442  53.301  42.728  1.00 39.14           O  
ATOM    596  N   LEU A  83      20.560  51.153  35.807  1.00 27.11           N  
ATOM    597  CA  LEU A  83      19.930  52.316  35.192  1.00 28.63           C  
ATOM    598  C   LEU A  83      18.426  52.085  35.112  1.00 29.11           C  
ATOM    599  O   LEU A  83      17.631  53.021  35.235  1.00 30.70           O  
ATOM    600  CB  LEU A  83      20.488  52.548  33.783  1.00 29.03           C  
ATOM    601  CG  LEU A  83      21.968  52.915  33.646  1.00 30.12           C  
ATOM    602  CD1 LEU A  83      22.325  53.077  32.172  1.00 31.07           C  
ATOM    603  CD2 LEU A  83      22.247  54.204  34.408  1.00 33.95           C  
ATOM    604  N   LEU A  84      18.043  50.828  34.911  1.00 27.93           N  
ATOM    605  CA  LEU A  84      16.639  50.447  34.798  1.00 28.71           C  
ATOM    606  C   LEU A  84      15.986  50.254  36.158  1.00 30.31           C  
ATOM    607  O   LEU A  84      14.779  50.447  36.313  1.00 31.45           O  
ATOM    608  CB  LEU A  84      16.516  49.153  33.993  1.00 27.95           C  
ATOM    609  CG  LEU A  84      17.088  49.196  32.574  1.00 27.96           C  
ATOM    610  CD1 LEU A  84      16.979  47.817  31.948  1.00 27.03           C  
ATOM    611  CD2 LEU A  84      16.338  50.229  31.736  1.00 27.08           C  
ATOM    612  N   TRP A  85      16.793  49.872  37.140  1.00 30.60           N  
ATOM    613  CA  TRP A  85      16.306  49.633  38.490  1.00 31.74           C  
ATOM    614  C   TRP A  85      17.386  50.043  39.485  1.00 33.69           C  
ATOM    615  O   TRP A  85      18.335  49.297  39.742  1.00 31.42           O  
ATOM    616  CB  TRP A  85      15.941  48.152  38.637  1.00 31.49           C  
ATOM    617  CG  TRP A  85      15.485  47.732  40.001  1.00 33.07           C  
ATOM    618  CD1 TRP A  85      14.770  48.475  40.899  1.00 34.20           C  
ATOM    619  CD2 TRP A  85      15.656  46.441  40.594  1.00 33.96           C  
ATOM    620  NE1 TRP A  85      14.486  47.724  42.013  1.00 32.93           N  
ATOM    621  CE2 TRP A  85      15.018  46.472  41.853  1.00 34.10           C  
ATOM    622  CE3 TRP A  85      16.287  45.259  40.183  1.00 34.66           C  
ATOM    623  CZ2 TRP A  85      14.991  45.365  42.707  1.00 34.31           C  
ATOM    624  CZ3 TRP A  85      16.260  44.157  41.030  1.00 35.86           C  
ATOM    625  CH2 TRP A  85      15.615  44.220  42.280  1.00 36.28           C  
ATOM    626  N   ARG A  86      17.231  51.248  40.029  1.00 34.91           N  
ATOM    627  CA  ARG A  86      18.179  51.816  40.981  1.00 37.72           C  
ATOM    628  C   ARG A  86      18.179  51.076  42.309  1.00 38.47           C  
ATOM    629  O   ARG A  86      17.735  51.605  43.329  1.00 38.89           O  
ATOM    630  CB  ARG A  86      17.854  53.291  41.221  1.00 40.18           C  
ATOM    631  CG  ARG A  86      17.883  54.148  39.968  1.00 43.66           C  
ATOM    632  CD  ARG A  86      19.298  54.352  39.455  1.00 46.08           C  
ATOM    633  NE  ARG A  86      19.318  55.227  38.286  1.00 49.50           N  
ATOM    634  CZ  ARG A  86      20.425  55.710  37.731  1.00 50.61           C  
ATOM    635  NH1 ARG A  86      21.612  55.406  38.241  1.00 51.47           N  
ATOM    636  NH2 ARG A  86      20.345  56.499  36.668  1.00 51.32           N  
ATOM    637  N   ASN A  87      18.685  49.851  42.284  1.00 37.03           N  
ATOM    638  CA  ASN A  87      18.760  49.017  43.472  1.00 36.54           C  
ATOM    639  C   ASN A  87      20.073  48.250  43.392  1.00 37.00           C  
ATOM    640  O   ASN A  87      20.429  47.730  42.338  1.00 34.64           O  
ATOM    641  CB  ASN A  87      17.576  48.049  43.503  1.00 36.87           C  
ATOM    642  CG  ASN A  87      17.475  47.288  44.810  1.00 38.72           C  
ATOM    643  OD1 ASN A  87      18.327  46.458  45.132  1.00 38.72           O  
ATOM    644  ND2 ASN A  87      16.427  47.573  45.576  1.00 39.63           N  
ATOM    645  N   ARG A  88      20.797  48.192  44.503  1.00 37.46           N  
ATOM    646  CA  ARG A  88      22.078  47.498  44.535  1.00 37.40           C  
ATOM    647  C   ARG A  88      21.953  46.060  44.036  1.00 36.62           C  
ATOM    648  O   ARG A  88      22.901  45.502  43.477  1.00 35.54           O  
ATOM    649  CB  ARG A  88      22.643  47.508  45.957  1.00 40.58           C  
ATOM    650  CG  ARG A  88      24.079  47.029  46.057  1.00 44.90           C  
ATOM    651  CD  ARG A  88      25.045  47.941  45.306  1.00 48.60           C  
ATOM    652  NE  ARG A  88      25.137  49.280  45.887  1.00 52.08           N  
ATOM    653  CZ  ARG A  88      24.327  50.294  45.590  1.00 53.40           C  
ATOM    654  NH1 ARG A  88      23.350  50.136  44.708  1.00 54.09           N  
ATOM    655  NH2 ARG A  88      24.496  51.470  46.179  1.00 55.03           N  
ATOM    656  N   PHE A  89      20.781  45.466  44.232  1.00 33.67           N  
ATOM    657  CA  PHE A  89      20.552  44.096  43.801  1.00 34.11           C  
ATOM    658  C   PHE A  89      20.582  44.006  42.276  1.00 32.02           C  
ATOM    659  O   PHE A  89      20.873  42.950  41.713  1.00 30.58           O  
ATOM    660  CB  PHE A  89      19.208  43.594  44.334  1.00 36.51           C  
ATOM    661  CG  PHE A  89      19.040  42.103  44.247  1.00 40.50           C  
ATOM    662  CD1 PHE A  89      19.947  41.252  44.872  1.00 42.36           C  
ATOM    663  CD2 PHE A  89      17.973  41.548  43.547  1.00 41.75           C  
ATOM    664  CE1 PHE A  89      19.794  39.868  44.802  1.00 42.90           C  
ATOM    665  CE2 PHE A  89      17.811  40.166  43.471  1.00 42.79           C  
ATOM    666  CZ  PHE A  89      18.724  39.325  44.100  1.00 43.72           C  
ATOM    667  N   ALA A  90      20.287  45.117  41.608  1.00 29.54           N  
ATOM    668  CA  ALA A  90      20.294  45.141  40.149  1.00 29.03           C  
ATOM    669  C   ALA A  90      21.715  44.933  39.633  1.00 28.32           C  
ATOM    670  O   ALA A  90      21.926  44.247  38.631  1.00 26.72           O  
ATOM    671  CB  ALA A  90      19.744  46.468  39.642  1.00 28.27           C  
ATOM    672  N   LYS A  91      22.685  45.525  40.324  1.00 27.70           N  
ATOM    673  CA  LYS A  91      24.084  45.406  39.932  1.00 29.11           C  
ATOM    674  C   LYS A  91      24.568  43.971  40.067  1.00 28.25           C  
ATOM    675  O   LYS A  91      25.323  43.485  39.227  1.00 27.53           O  
ATOM    676  CB  LYS A  91      24.963  46.321  40.789  1.00 30.61           C  
ATOM    677  CG  LYS A  91      24.677  47.801  40.619  1.00 33.79           C  
ATOM    678  CD  LYS A  91      25.528  48.634  41.568  1.00 35.88           C  
ATOM    679  CE  LYS A  91      25.196  50.112  41.454  1.00 38.08           C  
ATOM    680  NZ  LYS A  91      25.963  50.941  42.429  1.00 39.50           N  
ATOM    681  N   ILE A  92      24.132  43.295  41.126  1.00 27.47           N  
ATOM    682  CA  ILE A  92      24.535  41.913  41.354  1.00 27.53           C  
ATOM    683  C   ILE A  92      23.925  40.994  40.302  1.00 26.00           C  
ATOM    684  O   ILE A  92      24.617  40.146  39.741  1.00 24.98           O  
ATOM    685  CB  ILE A  92      24.123  41.435  42.759  1.00 29.67           C  
ATOM    686  CG1 ILE A  92      24.793  42.317  43.815  1.00 31.48           C  
ATOM    687  CG2 ILE A  92      24.535  39.981  42.957  1.00 31.78           C  
ATOM    688  CD1 ILE A  92      24.324  42.049  45.235  1.00 33.19           C  
ATOM    689  N   LEU A  93      22.632  41.156  40.032  1.00 24.44           N  
ATOM    690  CA  LEU A  93      21.980  40.332  39.017  1.00 23.98           C  
ATOM    691  C   LEU A  93      22.652  40.621  37.684  1.00 22.80           C  
ATOM    692  O   LEU A  93      22.786  39.737  36.835  1.00 21.90           O  
ATOM    693  CB  LEU A  93      20.489  40.665  38.916  1.00 25.76           C  
ATOM    694  CG  LEU A  93      19.596  40.236  40.082  1.00 26.71           C  
ATOM    695  CD1 LEU A  93      18.183  40.749  39.855  1.00 27.43           C  
ATOM    696  CD2 LEU A  93      19.605  38.722  40.208  1.00 28.90           C  
ATOM    697  N   GLY A  94      23.075  41.872  37.517  1.00 21.41           N  
ATOM    698  CA  GLY A  94      23.733  42.289  36.293  1.00 21.33           C  
ATOM    699  C   GLY A  94      25.043  41.569  36.035  1.00 20.60           C  
ATOM    700  O   GLY A  94      25.485  41.481  34.893  1.00 19.93           O  
ATOM    701  N   VAL A  95      25.674  41.065  37.092  1.00 20.60           N  
ATOM    702  CA  VAL A  95      26.942  40.349  36.947  1.00 20.40           C  
ATOM    703  C   VAL A  95      26.809  39.138  36.022  1.00 20.26           C  
ATOM    704  O   VAL A  95      27.770  38.738  35.364  1.00 19.90           O  
ATOM    705  CB  VAL A  95      27.482  39.890  38.327  1.00 20.89           C  
ATOM    706  CG1 VAL A  95      28.733  39.027  38.147  1.00 20.73           C  
ATOM    707  CG2 VAL A  95      27.815  41.110  39.178  1.00 22.18           C  
ATOM    708  N   PHE A  96      25.619  38.553  35.963  1.00 21.62           N  
ATOM    709  CA  PHE A  96      25.404  37.402  35.096  1.00 22.50           C  
ATOM    710  C   PHE A  96      25.606  37.771  33.628  1.00 22.55           C  
ATOM    711  O   PHE A  96      25.913  36.912  32.803  1.00 21.20           O  
ATOM    712  CB  PHE A  96      24.004  36.832  35.325  1.00 23.15           C  
ATOM    713  CG  PHE A  96      23.897  35.984  36.560  1.00 22.89           C  
ATOM    714  CD1 PHE A  96      24.418  34.693  36.574  1.00 24.21           C  
ATOM    715  CD2 PHE A  96      23.298  36.477  37.714  1.00 24.26           C  
ATOM    716  CE1 PHE A  96      24.345  33.900  37.722  1.00 24.88           C  
ATOM    717  CE2 PHE A  96      23.219  35.694  38.870  1.00 26.71           C  
ATOM    718  CZ  PHE A  96      23.744  34.402  38.872  1.00 26.36           C  
ATOM    719  N   GLY A  97      25.454  39.058  33.321  1.00 21.51           N  
ATOM    720  CA  GLY A  97      25.629  39.542  31.962  1.00 21.86           C  
ATOM    721  C   GLY A  97      27.088  39.621  31.560  1.00 20.68           C  
ATOM    722  O   GLY A  97      27.414  39.933  30.411  1.00 22.21           O  
ATOM    723  N   LEU A  98      27.968  39.371  32.525  1.00 19.68           N  
ATOM    724  CA  LEU A  98      29.405  39.349  32.286  1.00 20.46           C  
ATOM    725  C   LEU A  98      29.868  37.910  32.487  1.00 18.90           C  
ATOM    726  O   LEU A  98      30.708  37.404  31.744  1.00 18.98           O  
ATOM    727  CB  LEU A  98      30.155  40.239  33.281  1.00 20.39           C  
ATOM    728  CG  LEU A  98      29.921  41.750  33.255  1.00 23.20           C  
ATOM    729  CD1 LEU A  98      30.854  42.411  34.262  1.00 22.08           C  
ATOM    730  CD2 LEU A  98      30.166  42.290  31.852  1.00 23.77           C  
ATOM    731  N   TRP A  99      29.301  37.257  33.498  1.00 17.84           N  
ATOM    732  CA  TRP A  99      29.660  35.881  33.836  1.00 16.90           C  
ATOM    733  C   TRP A  99      29.257  34.872  32.763  1.00 16.74           C  
ATOM    734  O   TRP A  99      30.069  34.042  32.350  1.00 16.00           O  
ATOM    735  CB  TRP A  99      29.018  35.497  35.173  1.00 16.88           C  
ATOM    736  CG  TRP A  99      29.369  34.122  35.676  1.00 16.17           C  
ATOM    737  CD1 TRP A  99      30.519  33.740  36.308  1.00 18.30           C  
ATOM    738  CD2 TRP A  99      28.542  32.959  35.606  1.00 15.49           C  
ATOM    739  NE1 TRP A  99      30.456  32.405  36.642  1.00 15.90           N  
ATOM    740  CE2 TRP A  99      29.252  31.902  36.222  1.00 17.90           C  
ATOM    741  CE3 TRP A  99      27.265  32.705  35.083  1.00 17.85           C  
ATOM    742  CZ2 TRP A  99      28.726  30.609  36.330  1.00 17.45           C  
ATOM    743  CZ3 TRP A  99      26.739  31.418  35.192  1.00 18.53           C  
ATOM    744  CH2 TRP A  99      27.472  30.385  35.812  1.00 18.24           C  
ATOM    745  N   ILE A 100      28.013  34.941  32.301  1.00 16.38           N  
ATOM    746  CA  ILE A 100      27.562  33.999  31.283  1.00 16.90           C  
ATOM    747  C   ILE A 100      28.420  34.064  30.019  1.00 15.91           C  
ATOM    748  O   ILE A 100      28.942  33.042  29.579  1.00 15.79           O  
ATOM    749  CB  ILE A 100      26.072  34.214  30.933  1.00 17.35           C  
ATOM    750  CG1 ILE A 100      25.211  33.823  32.139  1.00 18.17           C  
ATOM    751  CG2 ILE A 100      25.685  33.370  29.715  1.00 17.11           C  
ATOM    752  CD1 ILE A 100      23.717  34.090  31.965  1.00 18.97           C  
ATOM    753  N   PRO A 101      28.592  35.260  29.422  1.00 16.76           N  
ATOM    754  CA  PRO A 101      29.421  35.308  28.212  1.00 17.48           C  
ATOM    755  C   PRO A 101      30.871  34.876  28.443  1.00 17.52           C  
ATOM    756  O   PRO A 101      31.466  34.235  27.582  1.00 18.45           O  
ATOM    757  CB  PRO A 101      29.292  36.765  27.747  1.00 17.43           C  
ATOM    758  CG  PRO A 101      28.975  37.514  29.017  1.00 17.63           C  
ATOM    759  CD  PRO A 101      28.007  36.582  29.713  1.00 14.48           C  
ATOM    760  N   LEU A 102      31.432  35.208  29.604  1.00 18.22           N  
ATOM    761  CA  LEU A 102      32.806  34.816  29.904  1.00 19.81           C  
ATOM    762  C   LEU A 102      32.917  33.296  30.006  1.00 18.42           C  
ATOM    763  O   LEU A 102      33.815  32.691  29.419  1.00 17.26           O  
ATOM    764  CB  LEU A 102      33.273  35.457  31.215  1.00 20.82           C  
ATOM    765  CG  LEU A 102      34.691  35.107  31.680  1.00 26.32           C  
ATOM    766  CD1 LEU A 102      35.709  35.704  30.710  1.00 27.02           C  
ATOM    767  CD2 LEU A 102      34.929  35.652  33.090  1.00 27.86           C  
ATOM    768  N   VAL A 103      32.009  32.672  30.755  1.00 16.47           N  
ATOM    769  CA  VAL A 103      32.047  31.222  30.904  1.00 16.17           C  
ATOM    770  C   VAL A 103      31.811  30.531  29.565  1.00 15.74           C  
ATOM    771  O   VAL A 103      32.482  29.552  29.235  1.00 15.96           O  
ATOM    772  CB  VAL A 103      31.009  30.729  31.935  1.00 13.68           C  
ATOM    773  CG1 VAL A 103      30.932  29.201  31.926  1.00 16.58           C  
ATOM    774  CG2 VAL A 103      31.414  31.201  33.329  1.00 15.44           C  
ATOM    775  N   VAL A 104      30.867  31.036  28.783  1.00 14.91           N  
ATOM    776  CA  VAL A 104      30.616  30.413  27.496  1.00 14.60           C  
ATOM    777  C   VAL A 104      31.827  30.605  26.593  1.00 14.56           C  
ATOM    778  O   VAL A 104      32.212  29.686  25.870  1.00 15.08           O  
ATOM    779  CB  VAL A 104      29.349  30.987  26.846  1.00 15.43           C  
ATOM    780  CG1 VAL A 104      29.173  30.431  25.428  1.00 15.87           C  
ATOM    781  CG2 VAL A 104      28.147  30.612  27.703  1.00 16.09           C  
ATOM    782  N   ALA A 105      32.452  31.778  26.651  1.00 15.50           N  
ATOM    783  CA  ALA A 105      33.627  32.022  25.820  1.00 16.88           C  
ATOM    784  C   ALA A 105      34.725  31.005  26.125  1.00 17.84           C  
ATOM    785  O   ALA A 105      35.419  30.524  25.222  1.00 18.57           O  
ATOM    786  CB  ALA A 105      34.152  33.432  26.054  1.00 17.72           C  
ATOM    787  N   ILE A 106      34.875  30.675  27.403  1.00 16.03           N  
ATOM    788  CA  ILE A 106      35.908  29.739  27.830  1.00 18.74           C  
ATOM    789  C   ILE A 106      35.870  28.386  27.114  1.00 21.50           C  
ATOM    790  O   ILE A 106      36.926  27.818  26.817  1.00 26.35           O  
ATOM    791  CB  ILE A 106      35.869  29.566  29.372  1.00 20.20           C  
ATOM    792  CG1 ILE A 106      36.338  30.871  30.027  1.00 21.78           C  
ATOM    793  CG2 ILE A 106      36.768  28.405  29.806  1.00 22.05           C  
ATOM    794  CD1 ILE A 106      36.069  30.973  31.525  1.00 23.45           C  
ATOM    795  N   TYR A 107      34.683  27.859  26.824  1.00 17.42           N  
ATOM    796  CA  TYR A 107      34.624  26.587  26.118  1.00 16.78           C  
ATOM    797  C   TYR A 107      34.308  26.768  24.641  1.00 15.95           C  
ATOM    798  O   TYR A 107      34.732  25.966  23.818  1.00 17.34           O  
ATOM    799  CB  TYR A 107      33.613  25.623  26.772  1.00 17.37           C  
ATOM    800  CG  TYR A 107      32.151  26.012  26.706  1.00 17.28           C  
ATOM    801  CD1 TYR A 107      31.359  25.668  25.604  1.00 18.09           C  
ATOM    802  CD2 TYR A 107      31.544  26.675  27.771  1.00 16.24           C  
ATOM    803  CE1 TYR A 107      29.991  25.971  25.573  1.00 18.34           C  
ATOM    804  CE2 TYR A 107      30.179  26.986  27.749  1.00 17.03           C  
ATOM    805  CZ  TYR A 107      29.412  26.629  26.651  1.00 19.08           C  
ATOM    806  OH  TYR A 107      28.065  26.916  26.641  1.00 22.22           O  
ATOM    807  N   TYR A 108      33.579  27.832  24.302  1.00 15.41           N  
ATOM    808  CA  TYR A 108      33.213  28.079  22.910  1.00 14.29           C  
ATOM    809  C   TYR A 108      34.452  28.369  22.055  1.00 14.82           C  
ATOM    810  O   TYR A 108      34.565  27.884  20.926  1.00 15.01           O  
ATOM    811  CB  TYR A 108      32.229  29.256  22.838  1.00 14.02           C  
ATOM    812  CG  TYR A 108      31.486  29.400  21.522  1.00 14.51           C  
ATOM    813  CD1 TYR A 108      30.185  28.916  21.381  1.00 16.49           C  
ATOM    814  CD2 TYR A 108      32.069  30.056  20.437  1.00 14.90           C  
ATOM    815  CE1 TYR A 108      29.473  29.091  20.194  1.00 16.85           C  
ATOM    816  CE2 TYR A 108      31.370  30.235  19.243  1.00 15.39           C  
ATOM    817  CZ  TYR A 108      30.070  29.754  19.132  1.00 16.50           C  
ATOM    818  OH  TYR A 108      29.358  29.964  17.974  1.00 17.07           O  
ATOM    819  N   VAL A 109      35.386  29.153  22.583  1.00 14.32           N  
ATOM    820  CA  VAL A 109      36.589  29.446  21.812  1.00 15.49           C  
ATOM    821  C   VAL A 109      37.415  28.176  21.631  1.00 14.78           C  
ATOM    822  O   VAL A 109      38.062  27.996  20.598  1.00 14.31           O  
ATOM    823  CB  VAL A 109      37.464  30.524  22.470  1.00 16.81           C  
ATOM    824  CG1 VAL A 109      38.693  30.792  21.598  1.00 20.10           C  
ATOM    825  CG2 VAL A 109      36.663  31.810  22.624  1.00 18.67           C  
ATOM    826  N   TYR A 110      37.406  27.290  22.621  1.00 14.48           N  
ATOM    827  CA  TYR A 110      38.170  26.051  22.462  1.00 12.38           C  
ATOM    828  C   TYR A 110      37.546  25.189  21.362  1.00 14.40           C  
ATOM    829  O   TYR A 110      38.260  24.653  20.512  1.00 14.70           O  
ATOM    830  CB  TYR A 110      38.248  25.274  23.787  1.00 14.31           C  
ATOM    831  CG  TYR A 110      39.143  24.036  23.731  1.00 14.78           C  
ATOM    832  CD1 TYR A 110      40.371  24.067  23.063  1.00 16.26           C  
ATOM    833  CD2 TYR A 110      38.770  22.853  24.365  1.00 15.07           C  
ATOM    834  CE1 TYR A 110      41.209  22.937  23.030  1.00 16.87           C  
ATOM    835  CE2 TYR A 110      39.598  21.720  24.346  1.00 14.63           C  
ATOM    836  CZ  TYR A 110      40.812  21.774  23.677  1.00 18.39           C  
ATOM    837  OH  TYR A 110      41.638  20.672  23.672  1.00 19.13           O  
ATOM    838  N   ILE A 111      36.221  25.051  21.356  1.00 12.27           N  
ATOM    839  CA  ILE A 111      35.587  24.255  20.310  1.00 13.62           C  
ATOM    840  C   ILE A 111      35.856  24.927  18.959  1.00 15.22           C  
ATOM    841  O   ILE A 111      36.123  24.257  17.965  1.00 15.11           O  
ATOM    842  CB  ILE A 111      34.067  24.104  20.540  1.00 14.16           C  
ATOM    843  CG1 ILE A 111      33.812  23.356  21.853  1.00 15.89           C  
ATOM    844  CG2 ILE A 111      33.459  23.303  19.404  1.00 13.93           C  
ATOM    845  CD1 ILE A 111      32.353  23.402  22.310  1.00 18.48           C  
ATOM    846  N   GLU A 112      35.803  26.256  18.931  1.00 13.74           N  
ATOM    847  CA  GLU A 112      36.094  26.992  17.705  1.00 15.01           C  
ATOM    848  C   GLU A 112      37.517  26.644  17.234  1.00 16.07           C  
ATOM    849  O   GLU A 112      37.756  26.455  16.031  1.00 16.84           O  
ATOM    850  CB  GLU A 112      35.980  28.492  17.973  1.00 16.08           C  
ATOM    851  CG  GLU A 112      36.495  29.387  16.864  1.00 18.81           C  
ATOM    852  CD  GLU A 112      36.402  30.845  17.257  1.00 21.07           C  
ATOM    853  OE1 GLU A 112      35.337  31.239  17.774  1.00 23.81           O  
ATOM    854  OE2 GLU A 112      37.377  31.594  17.057  1.00 19.85           O  
ATOM    855  N   SER A 113      38.461  26.548  18.170  1.00 15.18           N  
ATOM    856  CA  SER A 113      39.833  26.215  17.781  1.00 16.04           C  
ATOM    857  C   SER A 113      39.903  24.827  17.141  1.00 15.42           C  
ATOM    858  O   SER A 113      40.719  24.611  16.249  1.00 16.31           O  
ATOM    859  CB  SER A 113      40.813  26.320  18.968  1.00 14.62           C  
ATOM    860  OG  SER A 113      40.672  25.262  19.894  1.00 16.58           O  
ATOM    861  N   TRP A 114      39.044  23.895  17.559  1.00 13.91           N  
ATOM    862  CA  TRP A 114      39.059  22.563  16.949  1.00 14.10           C  
ATOM    863  C   TRP A 114      38.711  22.674  15.466  1.00 14.44           C  
ATOM    864  O   TRP A 114      39.286  21.973  14.632  1.00 14.77           O  
ATOM    865  CB  TRP A 114      38.026  21.612  17.570  1.00 14.51           C  
ATOM    866  CG  TRP A 114      38.072  21.412  19.060  1.00 14.22           C  
ATOM    867  CD1 TRP A 114      39.009  21.868  19.937  1.00 15.37           C  
ATOM    868  CD2 TRP A 114      37.088  20.723  19.841  1.00 16.20           C  
ATOM    869  NE1 TRP A 114      38.662  21.511  21.227  1.00 14.22           N  
ATOM    870  CE2 TRP A 114      37.488  20.809  21.192  1.00 16.65           C  
ATOM    871  CE3 TRP A 114      35.902  20.044  19.525  1.00 16.70           C  
ATOM    872  CZ2 TRP A 114      36.744  20.239  22.232  1.00 17.79           C  
ATOM    873  CZ3 TRP A 114      35.158  19.478  20.559  1.00 19.32           C  
ATOM    874  CH2 TRP A 114      35.587  19.582  21.900  1.00 18.89           C  
ATOM    875  N   THR A 115      37.750  23.533  15.132  1.00 13.52           N  
ATOM    876  CA  THR A 115      37.362  23.668  13.733  1.00 15.57           C  
ATOM    877  C   THR A 115      38.516  24.230  12.909  1.00 14.65           C  
ATOM    878  O   THR A 115      38.682  23.859  11.747  1.00 16.50           O  
ATOM    879  CB  THR A 115      36.099  24.550  13.557  1.00 15.69           C  
ATOM    880  OG1 THR A 115      36.386  25.906  13.915  1.00 15.27           O  
ATOM    881  CG2 THR A 115      34.966  24.018  14.440  1.00 16.26           C  
ATOM    882  N   LEU A 116      39.325  25.105  13.502  1.00 14.99           N  
ATOM    883  CA  LEU A 116      40.469  25.646  12.770  1.00 15.68           C  
ATOM    884  C   LEU A 116      41.507  24.538  12.605  1.00 15.62           C  
ATOM    885  O   LEU A 116      42.081  24.367  11.528  1.00 15.97           O  
ATOM    886  CB  LEU A 116      41.098  26.827  13.515  1.00 15.71           C  
ATOM    887  CG  LEU A 116      42.349  27.423  12.856  1.00 16.57           C  
ATOM    888  CD1 LEU A 116      42.028  27.908  11.441  1.00 19.28           C  
ATOM    889  CD2 LEU A 116      42.877  28.561  13.720  1.00 17.63           C  
ATOM    890  N   GLY A 117      41.739  23.781  13.675  1.00 15.09           N  
ATOM    891  CA  GLY A 117      42.701  22.692  13.612  1.00 15.76           C  
ATOM    892  C   GLY A 117      42.307  21.659  12.569  1.00 17.40           C  
ATOM    893  O   GLY A 117      43.148  21.187  11.791  1.00 17.34           O  
ATOM    894  N   PHE A 118      41.029  21.293  12.553  1.00 14.18           N  
ATOM    895  CA  PHE A 118      40.536  20.329  11.575  1.00 14.95           C  
ATOM    896  C   PHE A 118      40.619  20.907  10.162  1.00 14.65           C  
ATOM    897  O   PHE A 118      40.989  20.205   9.219  1.00 15.01           O  
ATOM    898  CB  PHE A 118      39.087  19.935  11.883  1.00 15.47           C  
ATOM    899  CG  PHE A 118      38.954  18.787  12.848  1.00 17.73           C  
ATOM    900  CD1 PHE A 118      39.539  18.842  14.109  1.00 16.72           C  
ATOM    901  CD2 PHE A 118      38.227  17.654  12.495  1.00 16.89           C  
ATOM    902  CE1 PHE A 118      39.401  17.784  15.011  1.00 19.17           C  
ATOM    903  CE2 PHE A 118      38.079  16.588  13.384  1.00 18.29           C  
ATOM    904  CZ  PHE A 118      38.668  16.652  14.648  1.00 19.45           C  
ATOM    905  N   ALA A 119      40.266  22.180  10.009  1.00 15.90           N  
ATOM    906  CA  ALA A 119      40.322  22.810   8.696  1.00 17.29           C  
ATOM    907  C   ALA A 119      41.753  22.704   8.166  1.00 18.68           C  
ATOM    908  O   ALA A 119      41.972  22.325   7.011  1.00 18.07           O  
ATOM    909  CB  ALA A 119      39.891  24.273   8.786  1.00 17.28           C  
ATOM    910  N   ILE A 120      42.725  23.036   9.011  1.00 18.27           N  
ATOM    911  CA  ILE A 120      44.127  22.960   8.607  1.00 17.99           C  
ATOM    912  C   ILE A 120      44.519  21.537   8.202  1.00 18.42           C  
ATOM    913  O   ILE A 120      45.068  21.324   7.123  1.00 19.07           O  
ATOM    914  CB  ILE A 120      45.074  23.438   9.742  1.00 19.27           C  
ATOM    915  CG1 ILE A 120      44.872  24.936   9.988  1.00 18.42           C  
ATOM    916  CG2 ILE A 120      46.536  23.163   9.360  1.00 20.36           C  
ATOM    917  CD1 ILE A 120      45.608  25.470  11.216  1.00 21.03           C  
ATOM    918  N   LYS A 121      44.231  20.557   9.056  1.00 16.79           N  
ATOM    919  CA  LYS A 121      44.591  19.179   8.736  1.00 18.77           C  
ATOM    920  C   LYS A 121      43.889  18.653   7.489  1.00 18.19           C  
ATOM    921  O   LYS A 121      44.489  17.917   6.700  1.00 18.09           O  
ATOM    922  CB  LYS A 121      44.301  18.263   9.923  1.00 19.45           C  
ATOM    923  CG  LYS A 121      45.085  18.663  11.155  1.00 25.80           C  
ATOM    924  CD  LYS A 121      44.904  17.669  12.285  1.00 30.24           C  
ATOM    925  CE  LYS A 121      45.853  16.498  12.120  1.00 32.87           C  
ATOM    926  NZ  LYS A 121      47.259  16.944  12.334  1.00 37.95           N  
ATOM    927  N   PHE A 122      42.624  19.021   7.298  1.00 17.32           N  
ATOM    928  CA  PHE A 122      41.912  18.544   6.117  1.00 19.01           C  
ATOM    929  C   PHE A 122      42.429  19.216   4.856  1.00 19.10           C  
ATOM    930  O   PHE A 122      42.517  18.583   3.803  1.00 20.58           O  
ATOM    931  CB  PHE A 122      40.402  18.759   6.254  1.00 18.51           C  
ATOM    932  CG  PHE A 122      39.704  17.642   6.981  1.00 18.56           C  
ATOM    933  CD1 PHE A 122      39.871  17.470   8.356  1.00 19.69           C  
ATOM    934  CD2 PHE A 122      38.923  16.730   6.283  1.00 18.95           C  
ATOM    935  CE1 PHE A 122      39.271  16.400   9.024  1.00 18.80           C  
ATOM    936  CE2 PHE A 122      38.319  15.656   6.938  1.00 19.41           C  
ATOM    937  CZ  PHE A 122      38.495  15.491   8.317  1.00 19.51           C  
ATOM    938  N   LEU A 123      42.774  20.493   4.965  1.00 19.27           N  
ATOM    939  CA  LEU A 123      43.303  21.226   3.823  1.00 20.08           C  
ATOM    940  C   LEU A 123      44.587  20.564   3.327  1.00 21.53           C  
ATOM    941  O   LEU A 123      44.763  20.347   2.124  1.00 21.81           O  
ATOM    942  CB  LEU A 123      43.603  22.677   4.210  1.00 21.31           C  
ATOM    943  CG  LEU A 123      44.244  23.542   3.113  1.00 24.47           C  
ATOM    944  CD1 LEU A 123      43.315  23.630   1.907  1.00 24.24           C  
ATOM    945  CD2 LEU A 123      44.542  24.926   3.662  1.00 25.26           C  
ATOM    946  N   VAL A 124      45.473  20.237   4.262  1.00 21.33           N  
ATOM    947  CA  VAL A 124      46.760  19.627   3.936  1.00 23.01           C  
ATOM    948  C   VAL A 124      46.702  18.115   3.730  1.00 23.99           C  
ATOM    949  O   VAL A 124      47.709  17.484   3.390  1.00 24.50           O  
ATOM    950  CB  VAL A 124      47.804  19.985   5.026  1.00 23.88           C  
ATOM    951  CG1 VAL A 124      49.160  19.383   4.693  1.00 27.48           C  
ATOM    952  CG2 VAL A 124      47.917  21.497   5.134  1.00 22.99           C  
ATOM    953  N   GLY A 125      45.526  17.529   3.939  1.00 22.35           N  
ATOM    954  CA  GLY A 125      45.366  16.101   3.732  1.00 23.87           C  
ATOM    955  C   GLY A 125      45.907  15.190   4.818  1.00 24.84           C  
ATOM    956  O   GLY A 125      46.141  14.004   4.576  1.00 25.54           O  
ATOM    957  N   LEU A 126      46.112  15.734   6.012  1.00 24.73           N  
ATOM    958  CA  LEU A 126      46.606  14.941   7.128  1.00 25.36           C  
ATOM    959  C   LEU A 126      45.370  14.417   7.849  1.00 27.49           C  
ATOM    960  O   LEU A 126      45.081  14.798   8.984  1.00 29.12           O  
ATOM    961  CB  LEU A 126      47.446  15.811   8.062  1.00 24.20           C  
ATOM    962  CG  LEU A 126      48.719  16.388   7.433  1.00 25.07           C  
ATOM    963  CD1 LEU A 126      49.396  17.350   8.403  1.00 25.83           C  
ATOM    964  CD2 LEU A 126      49.653  15.247   7.059  1.00 24.04           C  
ATOM    965  N   VAL A 127      44.640  13.549   7.162  1.00 28.86           N  
ATOM    966  CA  VAL A 127      43.413  12.983   7.696  1.00 32.84           C  
ATOM    967  C   VAL A 127      43.431  11.464   7.630  1.00 35.57           C  
ATOM    968  O   VAL A 127      44.218  10.874   6.888  1.00 33.76           O  
ATOM    969  CB  VAL A 127      42.190  13.508   6.911  1.00 33.20           C  
ATOM    970  CG1 VAL A 127      42.122  15.018   7.018  1.00 34.67           C  
ATOM    971  CG2 VAL A 127      42.285  13.090   5.454  1.00 34.31           C  
ATOM    972  N   PRO A 128      42.553  10.809   8.404  1.00 39.14           N  
ATOM    973  CA  PRO A 128      42.495   9.347   8.411  1.00 42.80           C  
ATOM    974  C   PRO A 128      42.202   8.764   7.037  1.00 46.38           C  
ATOM    975  O   PRO A 128      41.522   9.382   6.215  1.00 46.00           O  
ATOM    976  CB  PRO A 128      41.395   9.051   9.430  1.00 42.48           C  
ATOM    977  CG  PRO A 128      40.507  10.245   9.329  1.00 40.63           C  
ATOM    978  CD  PRO A 128      41.496  11.379   9.258  1.00 40.00           C  
ATOM    979  N   GLU A 129      42.734   7.573   6.793  1.00 50.90           N  
ATOM    980  CA  GLU A 129      42.540   6.895   5.524  1.00 55.55           C  
ATOM    981  C   GLU A 129      41.690   5.651   5.746  1.00 57.80           C  
ATOM    982  O   GLU A 129      42.214   4.567   6.002  1.00 58.82           O  
ATOM    983  CB  GLU A 129      43.894   6.502   4.929  1.00 57.40           C  
ATOM    984  CG  GLU A 129      44.905   7.637   4.895  1.00 60.23           C  
ATOM    985  CD  GLU A 129      46.202   7.242   4.219  1.00 62.00           C  
ATOM    986  OE1 GLU A 129      46.793   6.213   4.614  1.00 62.87           O  
ATOM    987  OE2 GLU A 129      46.633   7.964   3.294  1.00 63.29           O  
ATOM    988  N   PRO A 130      40.359   5.796   5.669  1.00 59.91           N  
ATOM    989  CA  PRO A 130      39.448   4.666   5.864  1.00 61.74           C  
ATOM    990  C   PRO A 130      39.671   3.591   4.806  1.00 63.46           C  
ATOM    991  O   PRO A 130      39.883   3.899   3.634  1.00 63.72           O  
ATOM    992  CB  PRO A 130      38.070   5.312   5.740  1.00 61.38           C  
ATOM    993  CG  PRO A 130      38.308   6.702   6.223  1.00 61.36           C  
ATOM    994  CD  PRO A 130      39.606   7.056   5.550  1.00 60.23           C  
ATOM    995  N   PRO A 131      39.634   2.312   5.208  1.00 65.15           N  
ATOM    996  CA  PRO A 131      39.836   1.217   4.256  1.00 66.46           C  
ATOM    997  C   PRO A 131      38.673   1.131   3.271  1.00 67.41           C  
ATOM    998  O   PRO A 131      37.553   0.790   3.648  1.00 67.97           O  
ATOM    999  CB  PRO A 131      39.932  -0.007   5.161  1.00 66.17           C  
ATOM   1000  CG  PRO A 131      39.024   0.352   6.295  1.00 66.03           C  
ATOM   1001  CD  PRO A 131      39.400   1.791   6.566  1.00 65.69           C  
ATOM   1002  N   PRO A 132      38.927   1.458   1.993  1.00 68.41           N  
ATOM   1003  CA  PRO A 132      37.914   1.426   0.932  1.00 69.10           C  
ATOM   1004  C   PRO A 132      37.289   0.047   0.727  1.00 69.35           C  
ATOM   1005  O   PRO A 132      37.017  -0.677   1.683  1.00 69.72           O  
ATOM   1006  CB  PRO A 132      38.692   1.892  -0.297  1.00 69.18           C  
ATOM   1007  CG  PRO A 132      39.725   2.806   0.288  1.00 69.28           C  
ATOM   1008  CD  PRO A 132      40.192   2.014   1.483  1.00 68.80           C  
ATOM   1009  N   THR A 135      33.540  -1.470   2.986  1.00 62.04           N  
ATOM   1010  CA  THR A 135      32.161  -1.005   3.056  1.00 62.37           C  
ATOM   1011  C   THR A 135      31.654  -1.000   4.494  1.00 61.62           C  
ATOM   1012  O   THR A 135      30.639  -0.375   4.801  1.00 62.14           O  
ATOM   1013  CB  THR A 135      31.228  -1.895   2.211  1.00 63.11           C  
ATOM   1014  OG1 THR A 135      31.289  -3.245   2.691  1.00 64.37           O  
ATOM   1015  CG2 THR A 135      31.643  -1.863   0.747  1.00 63.79           C  
ATOM   1016  N   ASP A 136      32.367  -1.702   5.370  1.00 60.97           N  
ATOM   1017  CA  ASP A 136      32.002  -1.778   6.781  1.00 59.66           C  
ATOM   1018  C   ASP A 136      31.886  -0.370   7.360  1.00 58.47           C  
ATOM   1019  O   ASP A 136      32.862   0.377   7.394  1.00 58.28           O  
ATOM   1020  CB  ASP A 136      33.061  -2.574   7.551  1.00 60.55           C  
ATOM   1021  CG  ASP A 136      32.711  -2.752   9.017  1.00 61.11           C  
ATOM   1022  OD1 ASP A 136      33.523  -3.358   9.749  1.00 61.37           O  
ATOM   1023  OD2 ASP A 136      31.630  -2.291   9.439  1.00 61.94           O  
ATOM   1024  N   PRO A 137      30.682   0.008   7.824  1.00 56.89           N  
ATOM   1025  CA  PRO A 137      30.436   1.333   8.402  1.00 55.40           C  
ATOM   1026  C   PRO A 137      31.366   1.716   9.553  1.00 54.12           C  
ATOM   1027  O   PRO A 137      31.699   2.890   9.723  1.00 54.11           O  
ATOM   1028  CB  PRO A 137      28.969   1.256   8.831  1.00 55.87           C  
ATOM   1029  CG  PRO A 137      28.766  -0.206   9.098  1.00 56.60           C  
ATOM   1030  CD  PRO A 137      29.482  -0.837   7.935  1.00 56.52           C  
ATOM   1031  N   ASP A 138      31.783   0.731  10.342  1.00 52.25           N  
ATOM   1032  CA  ASP A 138      32.677   0.995  11.464  1.00 50.27           C  
ATOM   1033  C   ASP A 138      34.128   1.174  11.027  1.00 48.08           C  
ATOM   1034  O   ASP A 138      34.885   1.908  11.662  1.00 46.29           O  
ATOM   1035  CB  ASP A 138      32.585  -0.131  12.498  1.00 52.70           C  
ATOM   1036  CG  ASP A 138      31.498   0.113  13.527  1.00 55.54           C  
ATOM   1037  OD1 ASP A 138      31.580   1.135  14.241  1.00 57.07           O  
ATOM   1038  OD2 ASP A 138      30.564  -0.712  13.624  1.00 57.98           O  
ATOM   1039  N   SER A 139      34.513   0.505   9.945  1.00 45.35           N  
ATOM   1040  CA  SER A 139      35.877   0.607   9.437  1.00 43.95           C  
ATOM   1041  C   SER A 139      36.120   1.995   8.854  1.00 41.43           C  
ATOM   1042  O   SER A 139      37.264   2.434   8.721  1.00 40.86           O  
ATOM   1043  CB  SER A 139      36.128  -0.453   8.361  1.00 44.88           C  
ATOM   1044  OG  SER A 139      35.310  -0.232   7.226  1.00 47.83           O  
ATOM   1045  N   ILE A 140      35.034   2.682   8.512  1.00 38.89           N  
ATOM   1046  CA  ILE A 140      35.120   4.023   7.944  1.00 37.27           C  
ATOM   1047  C   ILE A 140      34.994   5.100   9.019  1.00 34.92           C  
ATOM   1048  O   ILE A 140      35.725   6.088   9.004  1.00 34.97           O  
ATOM   1049  CB  ILE A 140      34.016   4.250   6.888  1.00 37.69           C  
ATOM   1050  CG1 ILE A 140      34.142   3.206   5.777  1.00 38.47           C  
ATOM   1051  CG2 ILE A 140      34.129   5.657   6.312  1.00 37.51           C  
ATOM   1052  CD1 ILE A 140      33.073   3.304   4.708  1.00 38.14           C  
ATOM   1053  N   LEU A 141      34.065   4.899   9.949  1.00 31.99           N  
ATOM   1054  CA  LEU A 141      33.835   5.852  11.032  1.00 31.65           C  
ATOM   1055  C   LEU A 141      34.907   5.816  12.113  1.00 29.40           C  
ATOM   1056  O   LEU A 141      35.293   6.856  12.645  1.00 26.97           O  
ATOM   1057  CB  LEU A 141      32.473   5.598  11.684  1.00 31.54           C  
ATOM   1058  CG  LEU A 141      31.217   6.028  10.920  1.00 34.28           C  
ATOM   1059  CD1 LEU A 141      29.973   5.506  11.633  1.00 34.09           C  
ATOM   1060  CD2 LEU A 141      31.178   7.545  10.823  1.00 32.63           C  
ATOM   1061  N   ARG A 142      35.387   4.620  12.436  1.00 28.34           N  
ATOM   1062  CA  ARG A 142      36.392   4.473  13.482  1.00 28.60           C  
ATOM   1063  C   ARG A 142      37.612   5.371  13.306  1.00 26.01           C  
ATOM   1064  O   ARG A 142      38.051   6.005  14.261  1.00 23.47           O  
ATOM   1065  CB  ARG A 142      36.847   3.011  13.610  1.00 30.52           C  
ATOM   1066  CG  ARG A 142      37.732   2.776  14.835  1.00 35.78           C  
ATOM   1067  CD  ARG A 142      38.211   1.332  14.972  1.00 39.08           C  
ATOM   1068  NE  ARG A 142      37.109   0.378  15.023  1.00 43.50           N  
ATOM   1069  CZ  ARG A 142      36.665  -0.308  13.974  1.00 45.64           C  
ATOM   1070  NH1 ARG A 142      37.236  -0.153  12.787  1.00 47.40           N  
ATOM   1071  NH2 ARG A 142      35.644  -1.142  14.109  1.00 46.88           N  
ATOM   1072  N   PRO A 143      38.183   5.434  12.088  1.00 26.06           N  
ATOM   1073  CA  PRO A 143      39.357   6.287  11.875  1.00 25.31           C  
ATOM   1074  C   PRO A 143      39.082   7.757  12.193  1.00 22.52           C  
ATOM   1075  O   PRO A 143      39.956   8.471  12.678  1.00 22.07           O  
ATOM   1076  CB  PRO A 143      39.679   6.070  10.395  1.00 26.73           C  
ATOM   1077  CG  PRO A 143      39.208   4.672  10.152  1.00 28.27           C  
ATOM   1078  CD  PRO A 143      37.883   4.651  10.874  1.00 27.63           C  
ATOM   1079  N   PHE A 144      37.867   8.209  11.905  1.00 21.87           N  
ATOM   1080  CA  PHE A 144      37.511   9.594  12.173  1.00 20.56           C  
ATOM   1081  C   PHE A 144      37.242   9.821  13.651  1.00 19.57           C  
ATOM   1082  O   PHE A 144      37.521  10.895  14.182  1.00 18.68           O  
ATOM   1083  CB  PHE A 144      36.318   9.999  11.307  1.00 20.91           C  
ATOM   1084  CG  PHE A 144      36.685  10.202   9.866  1.00 22.17           C  
ATOM   1085  CD1 PHE A 144      37.200  11.420   9.435  1.00 22.72           C  
ATOM   1086  CD2 PHE A 144      36.601   9.150   8.960  1.00 22.13           C  
ATOM   1087  CE1 PHE A 144      37.634  11.590   8.118  1.00 24.07           C  
ATOM   1088  CE2 PHE A 144      37.034   9.312   7.638  1.00 22.34           C  
ATOM   1089  CZ  PHE A 144      37.550  10.529   7.222  1.00 23.49           C  
ATOM   1090  N   LYS A 145      36.712   8.807  14.324  1.00 19.90           N  
ATOM   1091  CA  LYS A 145      36.477   8.941  15.753  1.00 21.41           C  
ATOM   1092  C   LYS A 145      37.842   9.022  16.432  1.00 21.32           C  
ATOM   1093  O   LYS A 145      38.064   9.857  17.305  1.00 19.97           O  
ATOM   1094  CB  LYS A 145      35.692   7.746  16.294  1.00 23.81           C  
ATOM   1095  CG  LYS A 145      35.546   7.766  17.812  1.00 28.66           C  
ATOM   1096  CD  LYS A 145      34.554   6.723  18.299  1.00 33.76           C  
ATOM   1097  CE  LYS A 145      33.131   7.089  17.895  1.00 37.82           C  
ATOM   1098  NZ  LYS A 145      32.686   8.374  18.501  1.00 41.22           N  
ATOM   1099  N   GLU A 146      38.768   8.161  16.016  1.00 20.96           N  
ATOM   1100  CA  GLU A 146      40.105   8.169  16.605  1.00 22.40           C  
ATOM   1101  C   GLU A 146      40.789   9.509  16.351  1.00 19.52           C  
ATOM   1102  O   GLU A 146      41.528  10.012  17.198  1.00 19.43           O  
ATOM   1103  CB  GLU A 146      40.960   7.047  16.016  1.00 24.81           C  
ATOM   1104  CG  GLU A 146      40.363   5.663  16.167  1.00 30.22           C  
ATOM   1105  CD  GLU A 146      41.262   4.590  15.584  1.00 32.39           C  
ATOM   1106  OE1 GLU A 146      41.871   4.841  14.525  1.00 36.48           O  
ATOM   1107  OE2 GLU A 146      41.350   3.496  16.175  1.00 34.05           O  
ATOM   1108  N   PHE A 147      40.534  10.084  15.180  1.00 18.52           N  
ATOM   1109  CA  PHE A 147      41.118  11.368  14.802  1.00 18.22           C  
ATOM   1110  C   PHE A 147      40.680  12.451  15.794  1.00 17.78           C  
ATOM   1111  O   PHE A 147      41.503  13.207  16.315  1.00 16.70           O  
ATOM   1112  CB  PHE A 147      40.663  11.738  13.388  1.00 20.40           C  
ATOM   1113  CG  PHE A 147      41.312  12.979  12.840  1.00 22.99           C  
ATOM   1114  CD1 PHE A 147      42.581  12.927  12.271  1.00 26.40           C  
ATOM   1115  CD2 PHE A 147      40.644  14.199  12.874  1.00 24.15           C  
ATOM   1116  CE1 PHE A 147      43.172  14.072  11.738  1.00 28.00           C  
ATOM   1117  CE2 PHE A 147      41.224  15.350  12.346  1.00 27.28           C  
ATOM   1118  CZ  PHE A 147      42.492  15.287  11.774  1.00 29.06           C  
ATOM   1119  N   LEU A 148      39.378  12.533  16.045  1.00 16.64           N  
ATOM   1120  CA  LEU A 148      38.869  13.526  16.989  1.00 18.91           C  
ATOM   1121  C   LEU A 148      39.380  13.245  18.403  1.00 18.33           C  
ATOM   1122  O   LEU A 148      39.843  14.155  19.099  1.00 18.08           O  
ATOM   1123  CB  LEU A 148      37.336  13.521  17.007  1.00 18.41           C  
ATOM   1124  CG  LEU A 148      36.751  14.394  18.126  1.00 20.89           C  
ATOM   1125  CD1 LEU A 148      37.134  15.851  17.899  1.00 18.83           C  
ATOM   1126  CD2 LEU A 148      35.242  14.229  18.165  1.00 20.99           C  
ATOM   1127  N   TYR A 149      39.294  11.986  18.823  1.00 18.70           N  
ATOM   1128  CA  TYR A 149      39.722  11.598  20.167  1.00 19.98           C  
ATOM   1129  C   TYR A 149      41.194  11.883  20.450  1.00 21.14           C  
ATOM   1130  O   TYR A 149      41.552  12.236  21.575  1.00 21.06           O  
ATOM   1131  CB  TYR A 149      39.402  10.118  20.411  1.00 21.10           C  
ATOM   1132  CG  TYR A 149      37.938   9.850  20.713  1.00 23.87           C  
ATOM   1133  CD1 TYR A 149      36.933  10.665  20.190  1.00 25.13           C  
ATOM   1134  CD2 TYR A 149      37.558   8.773  21.513  1.00 28.15           C  
ATOM   1135  CE1 TYR A 149      35.582  10.414  20.457  1.00 26.09           C  
ATOM   1136  CE2 TYR A 149      36.211   8.513  21.786  1.00 28.59           C  
ATOM   1137  CZ  TYR A 149      35.232   9.339  21.254  1.00 28.95           C  
ATOM   1138  OH  TYR A 149      33.902   9.093  21.529  1.00 30.31           O  
ATOM   1139  N   SER A 150      42.046  11.735  19.438  1.00 20.99           N  
ATOM   1140  CA  SER A 150      43.471  12.007  19.614  1.00 21.65           C  
ATOM   1141  C   SER A 150      43.731  13.508  19.621  1.00 21.29           C  
ATOM   1142  O   SER A 150      44.684  13.980  20.243  1.00 21.02           O  
ATOM   1143  CB  SER A 150      44.286  11.367  18.484  1.00 24.11           C  
ATOM   1144  OG  SER A 150      44.108   9.964  18.476  1.00 30.32           O  
ATOM   1145  N   TYR A 151      42.881  14.260  18.930  1.00 17.53           N  
ATOM   1146  CA  TYR A 151      43.044  15.704  18.859  1.00 17.31           C  
ATOM   1147  C   TYR A 151      42.771  16.338  20.218  1.00 17.08           C  
ATOM   1148  O   TYR A 151      43.600  17.084  20.738  1.00 17.24           O  
ATOM   1149  CB  TYR A 151      42.088  16.298  17.823  1.00 16.69           C  
ATOM   1150  CG  TYR A 151      42.287  17.777  17.563  1.00 16.92           C  
ATOM   1151  CD1 TYR A 151      43.163  18.219  16.572  1.00 18.15           C  
ATOM   1152  CD2 TYR A 151      41.591  18.734  18.301  1.00 17.01           C  
ATOM   1153  CE1 TYR A 151      43.342  19.574  16.317  1.00 17.15           C  
ATOM   1154  CE2 TYR A 151      41.761  20.093  18.053  1.00 17.60           C  
ATOM   1155  CZ  TYR A 151      42.639  20.505  17.060  1.00 17.22           C  
ATOM   1156  OH  TYR A 151      42.823  21.842  16.813  1.00 16.18           O  
ATOM   1157  N   ILE A 152      41.605  16.044  20.788  1.00 17.83           N  
ATOM   1158  CA  ILE A 152      41.247  16.621  22.080  1.00 18.85           C  
ATOM   1159  C   ILE A 152      41.772  15.801  23.252  1.00 19.58           C  
ATOM   1160  O   ILE A 152      41.809  16.278  24.388  1.00 19.64           O  
ATOM   1161  CB  ILE A 152      39.715  16.809  22.207  1.00 21.17           C  
ATOM   1162  CG1 ILE A 152      39.003  15.457  22.179  1.00 21.03           C  
ATOM   1163  CG2 ILE A 152      39.207  17.704  21.069  1.00 21.04           C  
ATOM   1164  CD1 ILE A 152      37.489  15.557  22.302  1.00 26.54           C  
ATOM   1165  N   GLY A 153      42.191  14.570  22.975  1.00 19.38           N  
ATOM   1166  CA  GLY A 153      42.731  13.721  24.024  1.00 20.06           C  
ATOM   1167  C   GLY A 153      41.731  13.074  24.966  1.00 20.55           C  
ATOM   1168  O   GLY A 153      41.907  13.115  26.184  1.00 21.34           O  
ATOM   1169  N   VAL A 154      40.686  12.470  24.413  1.00 18.98           N  
ATOM   1170  CA  VAL A 154      39.673  11.788  25.218  1.00 19.96           C  
ATOM   1171  C   VAL A 154      40.340  10.734  26.112  1.00 21.84           C  
ATOM   1172  O   VAL A 154      41.261  10.034  25.680  1.00 20.92           O  
ATOM   1173  CB  VAL A 154      38.626  11.108  24.299  1.00 20.42           C  
ATOM   1174  CG1 VAL A 154      37.630  10.301  25.124  1.00 22.23           C  
ATOM   1175  CG2 VAL A 154      37.899  12.175  23.477  1.00 21.97           C  
ATOM   1176  N   PRO A 155      39.881  10.608  27.370  1.00 22.63           N  
ATOM   1177  CA  PRO A 155      40.446   9.636  28.314  1.00 24.38           C  
ATOM   1178  C   PRO A 155      40.376   8.198  27.822  1.00 26.69           C  
ATOM   1179  O   PRO A 155      39.330   7.734  27.366  1.00 24.79           O  
ATOM   1180  CB  PRO A 155      39.600   9.834  29.570  1.00 24.80           C  
ATOM   1181  CG  PRO A 155      39.155  11.247  29.469  1.00 24.19           C  
ATOM   1182  CD  PRO A 155      38.814  11.393  28.017  1.00 23.48           C  
ATOM   1183  N   LYS A 156      41.495   7.492  27.933  1.00 28.73           N  
ATOM   1184  CA  LYS A 156      41.557   6.101  27.512  1.00 32.89           C  
ATOM   1185  C   LYS A 156      41.424   5.186  28.728  1.00 34.81           C  
ATOM   1186  O   LYS A 156      41.244   3.976  28.588  1.00 35.15           O  
ATOM   1187  CB  LYS A 156      42.876   5.831  26.783  1.00 32.96           C  
ATOM   1188  CG  LYS A 156      43.023   6.609  25.478  1.00 35.09           C  
ATOM   1189  CD  LYS A 156      44.348   6.321  24.777  1.00 37.69           C  
ATOM   1190  CE  LYS A 156      45.540   6.844  25.569  1.00 40.00           C  
ATOM   1191  NZ  LYS A 156      45.565   8.333  25.674  1.00 40.53           N  
ATOM   1192  N   GLY A 157      41.496   5.776  29.919  1.00 36.47           N  
ATOM   1193  CA  GLY A 157      41.388   4.998  31.142  1.00 39.17           C  
ATOM   1194  C   GLY A 157      40.251   5.411  32.063  1.00 40.87           C  
ATOM   1195  O   GLY A 157      39.156   5.744  31.607  1.00 42.30           O  
ATOM   1196  N   ASP A 158      40.516   5.392  33.367  1.00 41.87           N  
ATOM   1197  CA  ASP A 158      39.513   5.750  34.366  1.00 42.90           C  
ATOM   1198  C   ASP A 158      39.611   7.199  34.825  1.00 41.36           C  
ATOM   1199  O   ASP A 158      38.618   7.784  35.264  1.00 43.05           O  
ATOM   1200  CB  ASP A 158      39.640   4.834  35.582  1.00 46.01           C  
ATOM   1201  CG  ASP A 158      39.431   3.381  35.235  1.00 49.48           C  
ATOM   1202  OD1 ASP A 158      38.316   3.031  34.791  1.00 51.32           O  
ATOM   1203  OD2 ASP A 158      40.384   2.589  35.405  1.00 52.95           O  
ATOM   1204  N   GLU A 159      40.808   7.770  34.738  1.00 38.24           N  
ATOM   1205  CA  GLU A 159      41.021   9.151  35.151  1.00 35.51           C  
ATOM   1206  C   GLU A 159      40.258  10.095  34.221  1.00 32.14           C  
ATOM   1207  O   GLU A 159      40.268   9.928  33.002  1.00 30.67           O  
ATOM   1208  CB  GLU A 159      42.515   9.481  35.133  1.00 37.86           C  
ATOM   1209  CG  GLU A 159      43.351   8.546  35.999  1.00 42.79           C  
ATOM   1210  CD  GLU A 159      44.826   8.890  35.978  1.00 45.54           C  
ATOM   1211  OE1 GLU A 159      45.397   8.998  34.870  1.00 48.15           O  
ATOM   1212  OE2 GLU A 159      45.419   9.043  37.068  1.00 47.35           O  
ATOM   1213  N   PRO A 160      39.579  11.097  34.793  1.00 28.89           N  
ATOM   1214  CA  PRO A 160      38.802  12.071  34.018  1.00 26.34           C  
ATOM   1215  C   PRO A 160      39.689  13.173  33.457  1.00 25.23           C  
ATOM   1216  O   PRO A 160      39.352  14.353  33.539  1.00 26.23           O  
ATOM   1217  CB  PRO A 160      37.817  12.601  35.048  1.00 27.07           C  
ATOM   1218  CG  PRO A 160      38.674  12.659  36.285  1.00 27.10           C  
ATOM   1219  CD  PRO A 160      39.437  11.342  36.242  1.00 28.54           C  
ATOM   1220  N   ILE A 161      40.818  12.779  32.881  1.00 23.43           N  
ATOM   1221  CA  ILE A 161      41.778  13.728  32.342  1.00 25.02           C  
ATOM   1222  C   ILE A 161      41.921  13.689  30.827  1.00 24.68           C  
ATOM   1223  O   ILE A 161      42.016  12.619  30.232  1.00 25.86           O  
ATOM   1224  CB  ILE A 161      43.166  13.484  32.964  1.00 27.61           C  
ATOM   1225  CG1 ILE A 161      43.062  13.588  34.484  1.00 31.01           C  
ATOM   1226  CG2 ILE A 161      44.177  14.471  32.409  1.00 31.69           C  
ATOM   1227  CD1 ILE A 161      42.407  14.864  34.959  1.00 30.00           C  
ATOM   1228  N   LEU A 162      41.951  14.871  30.218  1.00 22.19           N  
ATOM   1229  CA  LEU A 162      42.110  14.996  28.775  1.00 22.19           C  
ATOM   1230  C   LEU A 162      43.576  15.274  28.463  1.00 22.85           C  
ATOM   1231  O   LEU A 162      44.279  15.916  29.247  1.00 20.86           O  
ATOM   1232  CB  LEU A 162      41.246  16.141  28.246  1.00 20.19           C  
ATOM   1233  CG  LEU A 162      39.733  15.963  28.395  1.00 20.70           C  
ATOM   1234  CD1 LEU A 162      39.030  17.303  28.232  1.00 21.48           C  
ATOM   1235  CD2 LEU A 162      39.245  14.954  27.362  1.00 23.07           C  
ATOM   1236  N   LYS A 163      44.034  14.786  27.315  1.00 25.62           N  
ATOM   1237  CA  LYS A 163      45.417  14.975  26.896  1.00 27.13           C  
ATOM   1238  C   LYS A 163      45.411  15.499  25.461  1.00 27.29           C  
ATOM   1239  O   LYS A 163      45.694  14.757  24.524  1.00 26.92           O  
ATOM   1240  CB  LYS A 163      46.158  13.637  26.959  1.00 32.09           C  
ATOM   1241  CG  LYS A 163      47.666  13.726  27.142  1.00 37.40           C  
ATOM   1242  CD  LYS A 163      48.352  14.471  26.020  1.00 40.69           C  
ATOM   1243  CE  LYS A 163      49.850  14.223  26.073  1.00 43.41           C  
ATOM   1244  NZ  LYS A 163      50.390  14.383  27.450  1.00 46.78           N  
ATOM   1245  N   PRO A 164      45.080  16.787  25.276  1.00 27.67           N  
ATOM   1246  CA  PRO A 164      45.035  17.408  23.948  1.00 26.92           C  
ATOM   1247  C   PRO A 164      46.379  17.302  23.241  1.00 24.77           C  
ATOM   1248  O   PRO A 164      47.432  17.378  23.879  1.00 22.75           O  
ATOM   1249  CB  PRO A 164      44.690  18.863  24.249  1.00 28.06           C  
ATOM   1250  CG  PRO A 164      44.011  18.803  25.584  1.00 31.39           C  
ATOM   1251  CD  PRO A 164      44.806  17.781  26.326  1.00 29.01           C  
ATOM   1252  N   SER A 165      46.340  17.141  21.924  1.00 22.61           N  
ATOM   1253  CA  SER A 165      47.567  17.051  21.149  1.00 21.72           C  
ATOM   1254  C   SER A 165      48.264  18.407  21.175  1.00 20.88           C  
ATOM   1255  O   SER A 165      47.636  19.441  21.439  1.00 18.33           O  
ATOM   1256  CB  SER A 165      47.262  16.660  19.700  1.00 22.05           C  
ATOM   1257  OG  SER A 165      46.601  17.706  19.007  1.00 21.50           O  
ATOM   1258  N   LEU A 166      49.565  18.404  20.908  1.00 20.53           N  
ATOM   1259  CA  LEU A 166      50.327  19.644  20.885  1.00 20.17           C  
ATOM   1260  C   LEU A 166      49.752  20.556  19.805  1.00 18.92           C  
ATOM   1261  O   LEU A 166      49.644  21.767  19.989  1.00 18.93           O  
ATOM   1262  CB  LEU A 166      51.803  19.359  20.584  1.00 21.06           C  
ATOM   1263  CG  LEU A 166      52.690  20.602  20.459  1.00 25.01           C  
ATOM   1264  CD1 LEU A 166      52.576  21.457  21.719  1.00 23.59           C  
ATOM   1265  CD2 LEU A 166      54.138  20.173  20.235  1.00 26.67           C  
ATOM   1266  N   PHE A 167      49.388  19.962  18.675  1.00 18.90           N  
ATOM   1267  CA  PHE A 167      48.812  20.721  17.580  1.00 19.10           C  
ATOM   1268  C   PHE A 167      47.536  21.428  18.056  1.00 18.36           C  
ATOM   1269  O   PHE A 167      47.347  22.610  17.795  1.00 19.80           O  
ATOM   1270  CB  PHE A 167      48.488  19.797  16.406  1.00 20.27           C  
ATOM   1271  CG  PHE A 167      47.872  20.505  15.237  1.00 22.38           C  
ATOM   1272  CD1 PHE A 167      48.571  21.501  14.562  1.00 22.64           C  
ATOM   1273  CD2 PHE A 167      46.591  20.178  14.808  1.00 22.75           C  
ATOM   1274  CE1 PHE A 167      48.002  22.163  13.472  1.00 25.18           C  
ATOM   1275  CE2 PHE A 167      46.015  20.832  13.721  1.00 21.69           C  
ATOM   1276  CZ  PHE A 167      46.722  21.824  13.053  1.00 22.29           C  
ATOM   1277  N   ALA A 168      46.667  20.701  18.751  1.00 17.51           N  
ATOM   1278  CA  ALA A 168      45.422  21.290  19.256  1.00 17.26           C  
ATOM   1279  C   ALA A 168      45.693  22.478  20.173  1.00 18.21           C  
ATOM   1280  O   ALA A 168      45.002  23.497  20.110  1.00 15.93           O  
ATOM   1281  CB  ALA A 168      44.612  20.243  20.005  1.00 16.69           C  
ATOM   1282  N   TYR A 169      46.700  22.343  21.031  1.00 17.16           N  
ATOM   1283  CA  TYR A 169      47.043  23.407  21.967  1.00 18.31           C  
ATOM   1284  C   TYR A 169      47.542  24.644  21.233  1.00 19.10           C  
ATOM   1285  O   TYR A 169      47.124  25.764  21.527  1.00 19.62           O  
ATOM   1286  CB  TYR A 169      48.110  22.920  22.946  1.00 19.96           C  
ATOM   1287  CG  TYR A 169      48.322  23.864  24.105  1.00 20.95           C  
ATOM   1288  CD1 TYR A 169      47.413  23.912  25.162  1.00 21.57           C  
ATOM   1289  CD2 TYR A 169      49.419  24.723  24.135  1.00 23.49           C  
ATOM   1290  CE1 TYR A 169      47.592  24.794  26.224  1.00 21.03           C  
ATOM   1291  CE2 TYR A 169      49.607  25.611  25.190  1.00 24.29           C  
ATOM   1292  CZ  TYR A 169      48.691  25.639  26.230  1.00 23.13           C  
ATOM   1293  OH  TYR A 169      48.883  26.503  27.277  1.00 24.24           O  
ATOM   1294  N   ILE A 170      48.440  24.437  20.277  1.00 18.14           N  
ATOM   1295  CA  ILE A 170      48.977  25.537  19.489  1.00 19.87           C  
ATOM   1296  C   ILE A 170      47.855  26.207  18.690  1.00 18.89           C  
ATOM   1297  O   ILE A 170      47.810  27.429  18.582  1.00 19.69           O  
ATOM   1298  CB  ILE A 170      50.075  25.032  18.525  1.00 22.23           C  
ATOM   1299  CG1 ILE A 170      51.289  24.572  19.339  1.00 24.30           C  
ATOM   1300  CG2 ILE A 170      50.461  26.128  17.535  1.00 24.13           C  
ATOM   1301  CD1 ILE A 170      52.394  23.939  18.509  1.00 28.78           C  
ATOM   1302  N   VAL A 171      46.943  25.408  18.139  1.00 17.21           N  
ATOM   1303  CA  VAL A 171      45.841  25.974  17.372  1.00 17.52           C  
ATOM   1304  C   VAL A 171      44.916  26.811  18.265  1.00 16.60           C  
ATOM   1305  O   VAL A 171      44.326  27.790  17.809  1.00 16.38           O  
ATOM   1306  CB  VAL A 171      45.045  24.867  16.645  1.00 17.07           C  
ATOM   1307  CG1 VAL A 171      43.800  25.448  16.002  1.00 16.37           C  
ATOM   1308  CG2 VAL A 171      45.928  24.237  15.565  1.00 18.46           C  
ATOM   1309  N   PHE A 172      44.794  26.440  19.534  1.00 17.15           N  
ATOM   1310  CA  PHE A 172      43.960  27.225  20.448  1.00 17.10           C  
ATOM   1311  C   PHE A 172      44.630  28.587  20.636  1.00 18.72           C  
ATOM   1312  O   PHE A 172      43.963  29.625  20.646  1.00 16.50           O  
ATOM   1313  CB  PHE A 172      43.804  26.524  21.798  1.00 17.30           C  
ATOM   1314  CG  PHE A 172      42.991  27.313  22.794  1.00 16.54           C  
ATOM   1315  CD1 PHE A 172      41.667  27.648  22.522  1.00 17.98           C  
ATOM   1316  CD2 PHE A 172      43.554  27.736  23.989  1.00 19.28           C  
ATOM   1317  CE1 PHE A 172      40.916  28.397  23.429  1.00 19.80           C  
ATOM   1318  CE2 PHE A 172      42.811  28.488  24.905  1.00 19.50           C  
ATOM   1319  CZ  PHE A 172      41.493  28.817  24.623  1.00 17.37           C  
ATOM   1320  N   LEU A 173      45.954  28.579  20.776  1.00 19.07           N  
ATOM   1321  CA  LEU A 173      46.715  29.818  20.917  1.00 20.82           C  
ATOM   1322  C   LEU A 173      46.483  30.695  19.685  1.00 19.75           C  
ATOM   1323  O   LEU A 173      46.200  31.886  19.799  1.00 18.95           O  
ATOM   1324  CB  LEU A 173      48.209  29.512  21.046  1.00 24.10           C  
ATOM   1325  CG  LEU A 173      48.698  28.981  22.388  1.00 29.07           C  
ATOM   1326  CD1 LEU A 173      50.123  28.451  22.250  1.00 31.81           C  
ATOM   1327  CD2 LEU A 173      48.643  30.103  23.411  1.00 31.98           C  
ATOM   1328  N   ILE A 174      46.605  30.100  18.503  1.00 18.27           N  
ATOM   1329  CA  ILE A 174      46.389  30.846  17.268  1.00 18.15           C  
ATOM   1330  C   ILE A 174      44.964  31.398  17.221  1.00 17.66           C  
ATOM   1331  O   ILE A 174      44.744  32.535  16.822  1.00 17.06           O  
ATOM   1332  CB  ILE A 174      46.628  29.949  16.035  1.00 19.14           C  
ATOM   1333  CG1 ILE A 174      48.110  29.569  15.969  1.00 21.88           C  
ATOM   1334  CG2 ILE A 174      46.174  30.657  14.763  1.00 20.17           C  
ATOM   1335  CD1 ILE A 174      48.427  28.487  14.956  1.00 22.91           C  
ATOM   1336  N   THR A 175      43.998  30.588  17.638  1.00 17.69           N  
ATOM   1337  CA  THR A 175      42.606  31.012  17.637  1.00 16.82           C  
ATOM   1338  C   THR A 175      42.405  32.216  18.555  1.00 16.48           C  
ATOM   1339  O   THR A 175      41.696  33.161  18.203  1.00 16.28           O  
ATOM   1340  CB  THR A 175      41.689  29.849  18.069  1.00 17.25           C  
ATOM   1341  OG1 THR A 175      41.815  28.783  17.120  1.00 16.31           O  
ATOM   1342  CG2 THR A 175      40.233  30.296  18.124  1.00 17.72           C  
ATOM   1343  N   MET A 176      43.021  32.190  19.732  1.00 16.91           N  
ATOM   1344  CA  MET A 176      42.895  33.320  20.647  1.00 18.50           C  
ATOM   1345  C   MET A 176      43.527  34.556  20.003  1.00 18.53           C  
ATOM   1346  O   MET A 176      42.986  35.659  20.088  1.00 19.45           O  
ATOM   1347  CB  MET A 176      43.586  33.020  21.981  1.00 18.70           C  
ATOM   1348  CG  MET A 176      42.839  32.041  22.887  1.00 24.02           C  
ATOM   1349  SD  MET A 176      41.180  32.589  23.363  1.00 28.69           S  
ATOM   1350  CE  MET A 176      41.483  34.293  23.843  1.00 26.27           C  
ATOM   1351  N   PHE A 177      44.666  34.368  19.346  1.00 17.72           N  
ATOM   1352  CA  PHE A 177      45.338  35.481  18.686  1.00 19.76           C  
ATOM   1353  C   PHE A 177      44.458  36.106  17.602  1.00 18.48           C  
ATOM   1354  O   PHE A 177      44.416  37.330  17.451  1.00 18.75           O  
ATOM   1355  CB  PHE A 177      46.650  35.022  18.054  1.00 21.50           C  
ATOM   1356  CG  PHE A 177      47.330  36.091  17.251  1.00 27.70           C  
ATOM   1357  CD1 PHE A 177      47.978  37.148  17.882  1.00 30.28           C  
ATOM   1358  CD2 PHE A 177      47.288  36.065  15.860  1.00 28.66           C  
ATOM   1359  CE1 PHE A 177      48.575  38.166  17.136  1.00 32.85           C  
ATOM   1360  CE2 PHE A 177      47.879  37.076  15.108  1.00 31.87           C  
ATOM   1361  CZ  PHE A 177      48.523  38.127  15.746  1.00 31.13           C  
ATOM   1362  N   ILE A 178      43.765  35.267  16.837  1.00 17.03           N  
ATOM   1363  CA  ILE A 178      42.895  35.767  15.779  1.00 17.16           C  
ATOM   1364  C   ILE A 178      41.733  36.550  16.385  1.00 17.82           C  
ATOM   1365  O   ILE A 178      41.380  37.622  15.892  1.00 17.65           O  
ATOM   1366  CB  ILE A 178      42.369  34.615  14.899  1.00 18.09           C  
ATOM   1367  CG1 ILE A 178      43.545  33.986  14.138  1.00 19.37           C  
ATOM   1368  CG2 ILE A 178      41.307  35.129  13.934  1.00 19.73           C  
ATOM   1369  CD1 ILE A 178      43.188  32.733  13.348  1.00 19.31           C  
ATOM   1370  N   ASN A 179      41.140  36.023  17.455  1.00 16.75           N  
ATOM   1371  CA  ASN A 179      40.042  36.731  18.114  1.00 16.27           C  
ATOM   1372  C   ASN A 179      40.549  38.090  18.608  1.00 17.36           C  
ATOM   1373  O   ASN A 179      39.886  39.117  18.443  1.00 16.00           O  
ATOM   1374  CB  ASN A 179      39.505  35.907  19.296  1.00 16.83           C  
ATOM   1375  CG  ASN A 179      38.447  34.888  18.874  1.00 19.25           C  
ATOM   1376  OD1 ASN A 179      37.244  35.149  18.962  1.00 19.77           O  
ATOM   1377  ND2 ASN A 179      38.893  33.731  18.404  1.00 18.95           N  
ATOM   1378  N   VAL A 180      41.734  38.095  19.209  1.00 16.17           N  
ATOM   1379  CA  VAL A 180      42.312  39.331  19.712  1.00 18.63           C  
ATOM   1380  C   VAL A 180      42.577  40.329  18.583  1.00 19.71           C  
ATOM   1381  O   VAL A 180      42.276  41.516  18.716  1.00 20.44           O  
ATOM   1382  CB  VAL A 180      43.636  39.053  20.477  1.00 19.65           C  
ATOM   1383  CG1 VAL A 180      44.380  40.354  20.746  1.00 20.14           C  
ATOM   1384  CG2 VAL A 180      43.328  38.357  21.794  1.00 21.62           C  
ATOM   1385  N   SER A 181      43.116  39.841  17.469  1.00 20.50           N  
ATOM   1386  CA  SER A 181      43.442  40.711  16.342  1.00 21.13           C  
ATOM   1387  C   SER A 181      42.227  41.485  15.834  1.00 20.99           C  
ATOM   1388  O   SER A 181      42.352  42.624  15.384  1.00 21.47           O  
ATOM   1389  CB  SER A 181      44.068  39.898  15.201  1.00 21.98           C  
ATOM   1390  OG  SER A 181      43.108  39.085  14.547  1.00 30.27           O  
ATOM   1391  N   ILE A 182      41.053  40.869  15.905  1.00 19.05           N  
ATOM   1392  CA  ILE A 182      39.832  41.533  15.464  1.00 18.54           C  
ATOM   1393  C   ILE A 182      39.324  42.485  16.547  1.00 19.73           C  
ATOM   1394  O   ILE A 182      39.058  43.655  16.288  1.00 19.64           O  
ATOM   1395  CB  ILE A 182      38.722  40.505  15.152  1.00 18.59           C  
ATOM   1396  CG1 ILE A 182      39.141  39.636  13.961  1.00 20.09           C  
ATOM   1397  CG2 ILE A 182      37.404  41.230  14.860  1.00 17.88           C  
ATOM   1398  CD1 ILE A 182      38.308  38.385  13.794  1.00 19.91           C  
ATOM   1399  N   LEU A 183      39.209  41.980  17.771  1.00 17.70           N  
ATOM   1400  CA  LEU A 183      38.708  42.783  18.881  1.00 17.54           C  
ATOM   1401  C   LEU A 183      39.532  44.019  19.223  1.00 18.44           C  
ATOM   1402  O   LEU A 183      38.983  45.060  19.596  1.00 17.94           O  
ATOM   1403  CB  LEU A 183      38.583  41.904  20.132  1.00 17.07           C  
ATOM   1404  CG  LEU A 183      37.470  40.852  20.054  1.00 18.09           C  
ATOM   1405  CD1 LEU A 183      37.644  39.825  21.159  1.00 18.61           C  
ATOM   1406  CD2 LEU A 183      36.110  41.541  20.157  1.00 17.89           C  
ATOM   1407  N   ILE A 184      40.845  43.903  19.103  1.00 19.31           N  
ATOM   1408  CA  ILE A 184      41.730  45.006  19.443  1.00 21.26           C  
ATOM   1409  C   ILE A 184      41.567  46.192  18.490  1.00 23.72           C  
ATOM   1410  O   ILE A 184      41.966  47.315  18.812  1.00 23.46           O  
ATOM   1411  CB  ILE A 184      43.201  44.529  19.481  1.00 23.37           C  
ATOM   1412  CG1 ILE A 184      44.022  45.472  20.361  1.00 27.60           C  
ATOM   1413  CG2 ILE A 184      43.777  44.472  18.071  1.00 25.10           C  
ATOM   1414  CD1 ILE A 184      45.342  44.880  20.827  1.00 30.28           C  
ATOM   1415  N   ARG A 185      40.969  45.947  17.326  1.00 22.96           N  
ATOM   1416  CA  ARG A 185      40.738  47.014  16.354  1.00 24.11           C  
ATOM   1417  C   ARG A 185      39.426  47.735  16.666  1.00 22.94           C  
ATOM   1418  O   ARG A 185      39.109  48.756  16.054  1.00 24.31           O  
ATOM   1419  CB  ARG A 185      40.689  46.459  14.925  1.00 26.78           C  
ATOM   1420  CG  ARG A 185      42.005  45.892  14.405  1.00 31.46           C  
ATOM   1421  CD  ARG A 185      41.920  45.647  12.902  1.00 38.47           C  
ATOM   1422  NE  ARG A 185      43.030  44.854  12.378  1.00 43.51           N  
ATOM   1423  CZ  ARG A 185      44.311  45.199  12.461  1.00 45.76           C  
ATOM   1424  NH1 ARG A 185      45.244  44.407  11.954  1.00 46.78           N  
ATOM   1425  NH2 ARG A 185      44.663  46.330  13.055  1.00 48.11           N  
ATOM   1426  N   GLY A 186      38.654  47.190  17.603  1.00 21.10           N  
ATOM   1427  CA  GLY A 186      37.409  47.830  17.989  1.00 20.78           C  
ATOM   1428  C   GLY A 186      36.152  47.440  17.237  1.00 21.29           C  
ATOM   1429  O   GLY A 186      36.152  46.532  16.411  1.00 22.29           O  
ATOM   1430  N   ILE A 187      35.075  48.160  17.523  1.00 21.91           N  
ATOM   1431  CA  ILE A 187      33.776  47.905  16.917  1.00 23.17           C  
ATOM   1432  C   ILE A 187      33.689  48.113  15.403  1.00 24.95           C  
ATOM   1433  O   ILE A 187      33.426  47.164  14.663  1.00 25.62           O  
ATOM   1434  CB  ILE A 187      32.681  48.766  17.610  1.00 24.28           C  
ATOM   1435  CG1 ILE A 187      32.626  48.425  19.102  1.00 23.48           C  
ATOM   1436  CG2 ILE A 187      31.323  48.547  16.944  1.00 24.17           C  
ATOM   1437  CD1 ILE A 187      32.371  46.949  19.406  1.00 25.00           C  
ATOM   1438  N   SER A 188      33.909  49.339  14.937  1.00 27.08           N  
ATOM   1439  CA  SER A 188      33.796  49.620  13.506  1.00 29.17           C  
ATOM   1440  C   SER A 188      34.919  49.070  12.638  1.00 29.05           C  
ATOM   1441  O   SER A 188      34.657  48.447  11.611  1.00 30.82           O  
ATOM   1442  CB  SER A 188      33.658  51.131  13.260  1.00 31.00           C  
ATOM   1443  OG  SER A 188      34.831  51.834  13.633  1.00 34.43           O  
ATOM   1444  N   LYS A 189      36.166  49.290  13.043  1.00 28.64           N  
ATOM   1445  CA  LYS A 189      37.304  48.815  12.261  1.00 27.91           C  
ATOM   1446  C   LYS A 189      37.677  47.363  12.538  1.00 26.37           C  
ATOM   1447  O   LYS A 189      38.485  46.773  11.817  1.00 26.88           O  
ATOM   1448  CB  LYS A 189      38.518  49.711  12.511  1.00 30.57           C  
ATOM   1449  CG  LYS A 189      38.297  51.158  12.105  1.00 34.47           C  
ATOM   1450  CD  LYS A 189      39.548  51.991  12.322  1.00 37.78           C  
ATOM   1451  CE  LYS A 189      39.358  53.407  11.801  1.00 41.65           C  
ATOM   1452  NZ  LYS A 189      40.601  54.219  11.933  1.00 44.29           N  
ATOM   1453  N   GLY A 190      37.086  46.786  13.578  1.00 24.04           N  
ATOM   1454  CA  GLY A 190      37.393  45.408  13.913  1.00 22.24           C  
ATOM   1455  C   GLY A 190      36.248  44.457  13.628  1.00 20.55           C  
ATOM   1456  O   GLY A 190      36.221  43.796  12.589  1.00 21.17           O  
ATOM   1457  N   ILE A 191      35.292  44.403  14.551  1.00 20.55           N  
ATOM   1458  CA  ILE A 191      34.139  43.518  14.421  1.00 19.26           C  
ATOM   1459  C   ILE A 191      33.319  43.775  13.157  1.00 20.79           C  
ATOM   1460  O   ILE A 191      33.014  42.846  12.404  1.00 19.64           O  
ATOM   1461  CB  ILE A 191      33.214  43.643  15.651  1.00 20.38           C  
ATOM   1462  CG1 ILE A 191      33.989  43.268  16.920  1.00 21.46           C  
ATOM   1463  CG2 ILE A 191      31.995  42.730  15.490  1.00 19.81           C  
ATOM   1464  CD1 ILE A 191      33.171  43.403  18.206  1.00 21.32           C  
ATOM   1465  N   GLU A 192      32.967  45.033  12.922  1.00 20.47           N  
ATOM   1466  CA  GLU A 192      32.160  45.382  11.755  1.00 22.35           C  
ATOM   1467  C   GLU A 192      32.863  45.043  10.441  1.00 21.97           C  
ATOM   1468  O   GLU A 192      32.294  44.372   9.579  1.00 22.41           O  
ATOM   1469  CB  GLU A 192      31.805  46.870  11.790  1.00 23.38           C  
ATOM   1470  CG  GLU A 192      30.690  47.261  10.836  1.00 25.36           C  
ATOM   1471  CD  GLU A 192      30.329  48.738  10.924  1.00 29.15           C  
ATOM   1472  OE1 GLU A 192      30.727  49.394  11.911  1.00 28.41           O  
ATOM   1473  OE2 GLU A 192      29.637  49.240  10.009  1.00 29.01           O  
ATOM   1474  N   ARG A 193      34.097  45.505  10.285  1.00 24.05           N  
ATOM   1475  CA  ARG A 193      34.849  45.229   9.069  1.00 25.40           C  
ATOM   1476  C   ARG A 193      34.980  43.732   8.817  1.00 24.48           C  
ATOM   1477  O   ARG A 193      34.836  43.273   7.686  1.00 23.98           O  
ATOM   1478  CB  ARG A 193      36.237  45.869   9.138  1.00 29.40           C  
ATOM   1479  CG  ARG A 193      36.212  47.387   9.067  1.00 36.91           C  
ATOM   1480  CD  ARG A 193      37.578  47.945   8.688  1.00 41.58           C  
ATOM   1481  NE  ARG A 193      37.595  49.406   8.707  1.00 46.79           N  
ATOM   1482  CZ  ARG A 193      36.824  50.175   7.946  1.00 49.13           C  
ATOM   1483  NH1 ARG A 193      35.966  49.628   7.097  1.00 50.85           N  
ATOM   1484  NH2 ARG A 193      36.908  51.496   8.039  1.00 51.31           N  
ATOM   1485  N   PHE A 194      35.245  42.966   9.870  1.00 22.96           N  
ATOM   1486  CA  PHE A 194      35.381  41.527   9.709  1.00 22.17           C  
ATOM   1487  C   PHE A 194      34.059  40.873   9.316  1.00 20.78           C  
ATOM   1488  O   PHE A 194      34.036  39.977   8.477  1.00 20.42           O  
ATOM   1489  CB  PHE A 194      35.892  40.871  10.994  1.00 22.79           C  
ATOM   1490  CG  PHE A 194      36.116  39.394  10.856  1.00 23.27           C  
ATOM   1491  CD1 PHE A 194      37.145  38.908  10.057  1.00 25.82           C  
ATOM   1492  CD2 PHE A 194      35.273  38.486  11.486  1.00 23.14           C  
ATOM   1493  CE1 PHE A 194      37.332  37.536   9.883  1.00 26.49           C  
ATOM   1494  CE2 PHE A 194      35.452  37.114  11.319  1.00 23.69           C  
ATOM   1495  CZ  PHE A 194      36.482  36.639  10.517  1.00 27.22           C  
ATOM   1496  N   ALA A 195      32.959  41.317   9.922  1.00 20.94           N  
ATOM   1497  CA  ALA A 195      31.649  40.748   9.616  1.00 21.96           C  
ATOM   1498  C   ALA A 195      31.273  40.930   8.144  1.00 23.06           C  
ATOM   1499  O   ALA A 195      30.627  40.068   7.552  1.00 21.56           O  
ATOM   1500  CB  ALA A 195      30.574  41.377  10.515  1.00 23.50           C  
ATOM   1501  N   LYS A 196      31.675  42.049   7.552  1.00 25.44           N  
ATOM   1502  CA  LYS A 196      31.354  42.302   6.153  1.00 27.99           C  
ATOM   1503  C   LYS A 196      32.081  41.333   5.229  1.00 29.01           C  
ATOM   1504  O   LYS A 196      31.694  41.150   4.074  1.00 30.68           O  
ATOM   1505  CB  LYS A 196      31.699  43.747   5.783  1.00 29.88           C  
ATOM   1506  CG  LYS A 196      30.752  44.771   6.382  1.00 30.83           C  
ATOM   1507  CD  LYS A 196      31.042  46.160   5.846  1.00 34.88           C  
ATOM   1508  CE  LYS A 196      29.988  47.155   6.299  1.00 36.48           C  
ATOM   1509  NZ  LYS A 196      30.228  48.499   5.706  1.00 38.91           N  
ATOM   1510  N   ILE A 197      33.130  40.706   5.748  1.00 28.90           N  
ATOM   1511  CA  ILE A 197      33.914  39.748   4.979  1.00 29.55           C  
ATOM   1512  C   ILE A 197      33.501  38.314   5.307  1.00 28.10           C  
ATOM   1513  O   ILE A 197      33.291  37.487   4.416  1.00 26.87           O  
ATOM   1514  CB  ILE A 197      35.418  39.885   5.298  1.00 31.85           C  
ATOM   1515  CG1 ILE A 197      35.902  41.296   4.966  1.00 34.26           C  
ATOM   1516  CG2 ILE A 197      36.211  38.849   4.515  1.00 33.64           C  
ATOM   1517  CD1 ILE A 197      37.316  41.578   5.438  1.00 37.40           C  
ATOM   1518  N   ALA A 198      33.379  38.030   6.598  1.00 25.20           N  
ATOM   1519  CA  ALA A 198      33.033  36.694   7.061  1.00 25.24           C  
ATOM   1520  C   ALA A 198      31.627  36.210   6.736  1.00 24.10           C  
ATOM   1521  O   ALA A 198      31.446  35.052   6.364  1.00 24.96           O  
ATOM   1522  CB  ALA A 198      33.271  36.595   8.565  1.00 23.69           C  
ATOM   1523  N   MET A 199      30.628  37.073   6.874  1.00 24.61           N  
ATOM   1524  CA  MET A 199      29.263  36.636   6.614  1.00 24.74           C  
ATOM   1525  C   MET A 199      29.008  36.220   5.170  1.00 24.79           C  
ATOM   1526  O   MET A 199      28.379  35.194   4.927  1.00 24.43           O  
ATOM   1527  CB  MET A 199      28.267  37.703   7.070  1.00 25.64           C  
ATOM   1528  CG  MET A 199      28.362  37.988   8.567  1.00 26.57           C  
ATOM   1529  SD  MET A 199      28.523  36.476   9.565  1.00 33.09           S  
ATOM   1530  CE  MET A 199      26.918  35.827   9.406  1.00 27.07           C  
ATOM   1531  N   PRO A 200      29.479  37.012   4.191  1.00 25.08           N  
ATOM   1532  CA  PRO A 200      29.253  36.616   2.796  1.00 26.75           C  
ATOM   1533  C   PRO A 200      29.994  35.311   2.513  1.00 26.79           C  
ATOM   1534  O   PRO A 200      29.503  34.442   1.794  1.00 26.20           O  
ATOM   1535  CB  PRO A 200      29.832  37.791   2.006  1.00 27.52           C  
ATOM   1536  CG  PRO A 200      29.575  38.958   2.921  1.00 27.19           C  
ATOM   1537  CD  PRO A 200      29.978  38.396   4.268  1.00 25.11           C  
ATOM   1538  N   THR A 201      31.183  35.180   3.094  1.00 26.02           N  
ATOM   1539  CA  THR A 201      31.994  33.976   2.923  1.00 26.79           C  
ATOM   1540  C   THR A 201      31.254  32.769   3.496  1.00 26.67           C  
ATOM   1541  O   THR A 201      31.137  31.729   2.846  1.00 26.05           O  
ATOM   1542  CB  THR A 201      33.355  34.111   3.645  1.00 26.20           C  
ATOM   1543  OG1 THR A 201      34.113  35.171   3.047  1.00 28.07           O  
ATOM   1544  CG2 THR A 201      34.144  32.817   3.546  1.00 27.22           C  
ATOM   1545  N   LEU A 202      30.755  32.923   4.718  1.00 25.74           N  
ATOM   1546  CA  LEU A 202      30.022  31.864   5.403  1.00 25.44           C  
ATOM   1547  C   LEU A 202      28.797  31.441   4.588  1.00 25.11           C  
ATOM   1548  O   LEU A 202      28.524  30.251   4.431  1.00 23.12           O  
ATOM   1549  CB  LEU A 202      29.600  32.361   6.797  1.00 28.61           C  
ATOM   1550  CG  LEU A 202      28.940  31.422   7.813  1.00 30.54           C  
ATOM   1551  CD1 LEU A 202      28.920  32.104   9.183  1.00 31.71           C  
ATOM   1552  CD2 LEU A 202      27.529  31.063   7.375  1.00 31.61           C  
ATOM   1553  N   PHE A 203      28.063  32.420   4.067  1.00 23.10           N  
ATOM   1554  CA  PHE A 203      26.873  32.137   3.271  1.00 25.48           C  
ATOM   1555  C   PHE A 203      27.225  31.297   2.044  1.00 25.60           C  
ATOM   1556  O   PHE A 203      26.590  30.275   1.773  1.00 23.78           O  
ATOM   1557  CB  PHE A 203      26.216  33.448   2.830  1.00 28.61           C  
ATOM   1558  CG  PHE A 203      25.029  33.260   1.924  1.00 33.50           C  
ATOM   1559  CD1 PHE A 203      23.878  32.629   2.384  1.00 35.91           C  
ATOM   1560  CD2 PHE A 203      25.065  33.713   0.610  1.00 35.84           C  
ATOM   1561  CE1 PHE A 203      22.777  32.453   1.546  1.00 37.27           C  
ATOM   1562  CE2 PHE A 203      23.969  33.541  -0.236  1.00 37.00           C  
ATOM   1563  CZ  PHE A 203      22.825  32.910   0.235  1.00 37.07           C  
ATOM   1564  N   ILE A 204      28.245  31.728   1.311  1.00 24.44           N  
ATOM   1565  CA  ILE A 204      28.675  31.021   0.108  1.00 26.52           C  
ATOM   1566  C   ILE A 204      29.143  29.600   0.398  1.00 25.93           C  
ATOM   1567  O   ILE A 204      28.800  28.665  -0.332  1.00 25.86           O  
ATOM   1568  CB  ILE A 204      29.803  31.791  -0.606  1.00 27.64           C  
ATOM   1569  CG1 ILE A 204      29.268  33.139  -1.092  1.00 29.08           C  
ATOM   1570  CG2 ILE A 204      30.338  30.973  -1.777  1.00 29.51           C  
ATOM   1571  CD1 ILE A 204      30.330  34.055  -1.665  1.00 29.97           C  
ATOM   1572  N   LEU A 205      29.928  29.435   1.457  1.00 23.81           N  
ATOM   1573  CA  LEU A 205      30.418  28.113   1.831  1.00 23.40           C  
ATOM   1574  C   LEU A 205      29.246  27.212   2.215  1.00 21.35           C  
ATOM   1575  O   LEU A 205      29.178  26.055   1.801  1.00 20.81           O  
ATOM   1576  CB  LEU A 205      31.395  28.214   3.013  1.00 24.46           C  
ATOM   1577  CG  LEU A 205      32.776  28.821   2.747  1.00 25.93           C  
ATOM   1578  CD1 LEU A 205      33.518  29.001   4.065  1.00 26.64           C  
ATOM   1579  CD2 LEU A 205      33.563  27.922   1.806  1.00 29.27           C  
ATOM   1580  N   ALA A 206      28.320  27.752   3.002  1.00 19.56           N  
ATOM   1581  CA  ALA A 206      27.159  26.987   3.443  1.00 19.85           C  
ATOM   1582  C   ALA A 206      26.277  26.561   2.271  1.00 19.55           C  
ATOM   1583  O   ALA A 206      25.828  25.419   2.207  1.00 20.37           O  
ATOM   1584  CB  ALA A 206      26.344  27.802   4.447  1.00 19.21           C  
ATOM   1585  N   VAL A 207      26.023  27.478   1.346  1.00 20.64           N  
ATOM   1586  CA  VAL A 207      25.188  27.147   0.196  1.00 21.65           C  
ATOM   1587  C   VAL A 207      25.858  26.050  -0.631  1.00 21.59           C  
ATOM   1588  O   VAL A 207      25.215  25.076  -1.022  1.00 21.96           O  
ATOM   1589  CB  VAL A 207      24.926  28.396  -0.678  1.00 21.93           C  
ATOM   1590  CG1 VAL A 207      24.229  27.996  -1.972  1.00 23.38           C  
ATOM   1591  CG2 VAL A 207      24.060  29.389   0.089  1.00 24.16           C  
ATOM   1592  N   PHE A 208      27.155  26.196  -0.874  1.00 21.26           N  
ATOM   1593  CA  PHE A 208      27.894  25.199  -1.640  1.00 22.72           C  
ATOM   1594  C   PHE A 208      27.796  23.820  -0.988  1.00 21.52           C  
ATOM   1595  O   PHE A 208      27.577  22.814  -1.662  1.00 21.14           O  
ATOM   1596  CB  PHE A 208      29.366  25.595  -1.759  1.00 23.83           C  
ATOM   1597  CG  PHE A 208      30.186  24.620  -2.557  1.00 27.26           C  
ATOM   1598  CD1 PHE A 208      30.028  24.526  -3.938  1.00 29.39           C  
ATOM   1599  CD2 PHE A 208      31.093  23.777  -1.929  1.00 27.83           C  
ATOM   1600  CE1 PHE A 208      30.765  23.601  -4.683  1.00 29.52           C  
ATOM   1601  CE2 PHE A 208      31.834  22.850  -2.661  1.00 29.01           C  
ATOM   1602  CZ  PHE A 208      31.669  22.763  -4.042  1.00 30.17           C  
ATOM   1603  N   LEU A 209      27.964  23.775   0.330  1.00 21.34           N  
ATOM   1604  CA  LEU A 209      27.889  22.511   1.047  1.00 20.56           C  
ATOM   1605  C   LEU A 209      26.499  21.895   0.964  1.00 20.43           C  
ATOM   1606  O   LEU A 209      26.362  20.685   0.823  1.00 20.75           O  
ATOM   1607  CB  LEU A 209      28.304  22.712   2.506  1.00 20.92           C  
ATOM   1608  CG  LEU A 209      29.816  22.920   2.655  1.00 24.06           C  
ATOM   1609  CD1 LEU A 209      30.159  23.403   4.058  1.00 25.05           C  
ATOM   1610  CD2 LEU A 209      30.524  21.618   2.350  1.00 25.75           C  
ATOM   1611  N   VAL A 210      25.463  22.721   1.059  1.00 20.90           N  
ATOM   1612  CA  VAL A 210      24.106  22.199   0.964  1.00 21.34           C  
ATOM   1613  C   VAL A 210      23.910  21.550  -0.404  1.00 22.74           C  
ATOM   1614  O   VAL A 210      23.348  20.461  -0.509  1.00 23.40           O  
ATOM   1615  CB  VAL A 210      23.053  23.313   1.149  1.00 22.45           C  
ATOM   1616  CG1 VAL A 210      21.666  22.787   0.792  1.00 22.52           C  
ATOM   1617  CG2 VAL A 210      23.061  23.790   2.592  1.00 22.12           C  
ATOM   1618  N   ILE A 211      24.389  22.220  -1.444  1.00 22.81           N  
ATOM   1619  CA  ILE A 211      24.270  21.709  -2.809  1.00 25.10           C  
ATOM   1620  C   ILE A 211      24.987  20.365  -2.953  1.00 24.52           C  
ATOM   1621  O   ILE A 211      24.434  19.413  -3.509  1.00 24.95           O  
ATOM   1622  CB  ILE A 211      24.851  22.714  -3.830  1.00 26.79           C  
ATOM   1623  CG1 ILE A 211      24.013  23.995  -3.830  1.00 28.48           C  
ATOM   1624  CG2 ILE A 211      24.862  22.098  -5.229  1.00 30.90           C  
ATOM   1625  CD1 ILE A 211      24.607  25.113  -4.662  1.00 30.31           C  
ATOM   1626  N   ARG A 212      26.208  20.278  -2.439  1.00 23.07           N  
ATOM   1627  CA  ARG A 212      26.954  19.029  -2.528  1.00 23.29           C  
ATOM   1628  C   ARG A 212      26.236  17.917  -1.768  1.00 22.36           C  
ATOM   1629  O   ARG A 212      26.139  16.789  -2.247  1.00 23.47           O  
ATOM   1630  CB  ARG A 212      28.368  19.200  -1.972  1.00 23.72           C  
ATOM   1631  CG  ARG A 212      29.207  17.931  -2.066  1.00 29.44           C  
ATOM   1632  CD  ARG A 212      29.559  17.609  -3.518  1.00 33.77           C  
ATOM   1633  NE  ARG A 212      30.109  16.265  -3.688  1.00 33.95           N  
ATOM   1634  CZ  ARG A 212      29.388  15.148  -3.640  1.00 37.70           C  
ATOM   1635  NH1 ARG A 212      28.081  15.208  -3.422  1.00 37.72           N  
ATOM   1636  NH2 ARG A 212      29.967  13.966  -3.831  1.00 37.45           N  
ATOM   1637  N   VAL A 213      25.736  18.234  -0.578  1.00 21.46           N  
ATOM   1638  CA  VAL A 213      25.031  17.245   0.232  1.00 20.65           C  
ATOM   1639  C   VAL A 213      23.772  16.743  -0.469  1.00 23.08           C  
ATOM   1640  O   VAL A 213      23.441  15.557  -0.397  1.00 23.53           O  
ATOM   1641  CB  VAL A 213      24.649  17.830   1.619  1.00 21.77           C  
ATOM   1642  CG1 VAL A 213      23.629  16.931   2.318  1.00 20.90           C  
ATOM   1643  CG2 VAL A 213      25.905  17.949   2.481  1.00 20.55           C  
ATOM   1644  N   PHE A 214      23.077  17.649  -1.146  1.00 23.36           N  
ATOM   1645  CA  PHE A 214      21.848  17.302  -1.853  1.00 27.95           C  
ATOM   1646  C   PHE A 214      22.074  16.343  -3.017  1.00 28.70           C  
ATOM   1647  O   PHE A 214      21.119  15.801  -3.571  1.00 30.00           O  
ATOM   1648  CB  PHE A 214      21.150  18.576  -2.341  1.00 30.35           C  
ATOM   1649  CG  PHE A 214      20.358  19.285  -1.270  1.00 35.14           C  
ATOM   1650  CD1 PHE A 214      20.535  18.970   0.078  1.00 36.05           C  
ATOM   1651  CD2 PHE A 214      19.437  20.274  -1.609  1.00 36.48           C  
ATOM   1652  CE1 PHE A 214      19.808  19.624   1.068  1.00 37.59           C  
ATOM   1653  CE2 PHE A 214      18.703  20.937  -0.623  1.00 37.90           C  
ATOM   1654  CZ  PHE A 214      18.889  20.612   0.717  1.00 38.29           C  
ATOM   1655  N   LEU A 215      23.334  16.129  -3.384  1.00 28.78           N  
ATOM   1656  CA  LEU A 215      23.662  15.214  -4.474  1.00 29.85           C  
ATOM   1657  C   LEU A 215      23.898  13.801  -3.951  1.00 30.56           C  
ATOM   1658  O   LEU A 215      24.049  12.858  -4.729  1.00 30.94           O  
ATOM   1659  CB  LEU A 215      24.917  15.688  -5.212  1.00 30.63           C  
ATOM   1660  CG  LEU A 215      24.821  16.996  -5.997  1.00 31.84           C  
ATOM   1661  CD1 LEU A 215      26.183  17.332  -6.582  1.00 33.16           C  
ATOM   1662  CD2 LEU A 215      23.779  16.862  -7.095  1.00 33.82           C  
ATOM   1663  N   LEU A 216      23.925  13.657  -2.629  1.00 30.05           N  
ATOM   1664  CA  LEU A 216      24.162  12.364  -2.001  1.00 29.76           C  
ATOM   1665  C   LEU A 216      23.012  11.371  -2.111  1.00 30.24           C  
ATOM   1666  O   LEU A 216      21.874  11.663  -1.750  1.00 30.10           O  
ATOM   1667  CB  LEU A 216      24.520  12.554  -0.524  1.00 29.71           C  
ATOM   1668  CG  LEU A 216      25.824  13.306  -0.239  1.00 30.66           C  
ATOM   1669  CD1 LEU A 216      25.982  13.498   1.267  1.00 29.33           C  
ATOM   1670  CD2 LEU A 216      27.006  12.532  -0.814  1.00 30.92           C  
ATOM   1671  N   GLU A 217      23.334  10.186  -2.616  1.00 30.50           N  
ATOM   1672  CA  GLU A 217      22.367   9.107  -2.766  1.00 31.79           C  
ATOM   1673  C   GLU A 217      23.111   7.800  -2.548  1.00 31.51           C  
ATOM   1674  O   GLU A 217      24.137   7.547  -3.175  1.00 31.53           O  
ATOM   1675  CB  GLU A 217      21.724   9.131  -4.159  1.00 32.90           C  
ATOM   1676  CG  GLU A 217      21.030   7.827  -4.544  1.00 38.84           C  
ATOM   1677  CD  GLU A 217      19.768   8.039  -5.364  1.00 40.90           C  
ATOM   1678  OE1 GLU A 217      19.724   9.001  -6.168  1.00 41.74           O  
ATOM   1679  OE2 GLU A 217      18.823   7.232  -5.208  1.00 38.73           O  
ATOM   1680  N   THR A 218      22.596   6.981  -1.640  1.00 30.49           N  
ATOM   1681  CA  THR A 218      23.216   5.704  -1.326  1.00 30.53           C  
ATOM   1682  C   THR A 218      22.122   4.650  -1.243  1.00 29.93           C  
ATOM   1683  O   THR A 218      20.938   4.960  -1.388  1.00 29.23           O  
ATOM   1684  CB  THR A 218      23.933   5.747   0.038  1.00 30.53           C  
ATOM   1685  OG1 THR A 218      22.971   5.577   1.085  1.00 29.20           O  
ATOM   1686  CG2 THR A 218      24.642   7.080   0.230  1.00 31.15           C  
ATOM   1687  N   PRO A 219      22.504   3.385  -1.013  1.00 30.87           N  
ATOM   1688  CA  PRO A 219      21.497   2.325  -0.914  1.00 31.30           C  
ATOM   1689  C   PRO A 219      20.578   2.532   0.289  1.00 31.98           C  
ATOM   1690  O   PRO A 219      19.502   1.941   0.366  1.00 32.85           O  
ATOM   1691  CB  PRO A 219      22.341   1.062  -0.777  1.00 31.89           C  
ATOM   1692  CG  PRO A 219      23.580   1.401  -1.551  1.00 31.70           C  
ATOM   1693  CD  PRO A 219      23.860   2.810  -1.095  1.00 31.14           C  
ATOM   1694  N   ASN A 220      21.007   3.373   1.226  1.00 31.01           N  
ATOM   1695  CA  ASN A 220      20.227   3.633   2.431  1.00 31.99           C  
ATOM   1696  C   ASN A 220      19.330   4.859   2.348  1.00 30.05           C  
ATOM   1697  O   ASN A 220      18.487   5.068   3.217  1.00 31.57           O  
ATOM   1698  CB  ASN A 220      21.151   3.768   3.646  1.00 33.14           C  
ATOM   1699  CG  ASN A 220      21.913   2.494   3.939  1.00 36.14           C  
ATOM   1700  OD1 ASN A 220      21.330   1.412   3.993  1.00 37.73           O  
ATOM   1701  ND2 ASN A 220      23.220   2.615   4.134  1.00 35.70           N  
ATOM   1702  N   GLY A 221      19.509   5.674   1.317  1.00 29.48           N  
ATOM   1703  CA  GLY A 221      18.672   6.851   1.194  1.00 29.15           C  
ATOM   1704  C   GLY A 221      19.277   8.004   0.422  1.00 27.78           C  
ATOM   1705  O   GLY A 221      20.340   7.885  -0.183  1.00 27.11           O  
ATOM   1706  N   THR A 222      18.573   9.130   0.444  1.00 26.94           N  
ATOM   1707  CA  THR A 222      19.007  10.334  -0.244  1.00 27.35           C  
ATOM   1708  C   THR A 222      18.925  11.485   0.743  1.00 26.56           C  
ATOM   1709  O   THR A 222      18.349  11.345   1.819  1.00 25.86           O  
ATOM   1710  CB  THR A 222      18.087  10.665  -1.430  1.00 28.73           C  
ATOM   1711  OG1 THR A 222      16.795  11.044  -0.935  1.00 30.72           O  
ATOM   1712  CG2 THR A 222      17.934   9.454  -2.344  1.00 29.63           C  
ATOM   1713  N   ALA A 223      19.498  12.623   0.372  1.00 26.93           N  
ATOM   1714  CA  ALA A 223      19.465  13.796   1.230  1.00 27.57           C  
ATOM   1715  C   ALA A 223      18.013  14.209   1.470  1.00 28.79           C  
ATOM   1716  O   ALA A 223      17.678  14.752   2.522  1.00 27.30           O  
ATOM   1717  CB  ALA A 223      20.241  14.938   0.584  1.00 28.99           C  
ATOM   1718  N   ALA A 224      17.151  13.938   0.493  1.00 30.21           N  
ATOM   1719  CA  ALA A 224      15.737  14.286   0.608  1.00 31.30           C  
ATOM   1720  C   ALA A 224      15.084  13.604   1.805  1.00 31.10           C  
ATOM   1721  O   ALA A 224      14.235  14.195   2.471  1.00 32.43           O  
ATOM   1722  CB  ALA A 224      14.995  13.917  -0.680  1.00 33.03           C  
ATOM   1723  N   ASP A 225      15.471  12.359   2.076  1.00 30.95           N  
ATOM   1724  CA  ASP A 225      14.916  11.630   3.212  1.00 30.89           C  
ATOM   1725  C   ASP A 225      15.245  12.367   4.505  1.00 30.73           C  
ATOM   1726  O   ASP A 225      14.501  12.287   5.486  1.00 29.90           O  
ATOM   1727  CB  ASP A 225      15.483  10.209   3.279  1.00 32.89           C  
ATOM   1728  CG  ASP A 225      15.087   9.366   2.083  1.00 35.72           C  
ATOM   1729  OD1 ASP A 225      13.891   9.366   1.728  1.00 37.92           O  
ATOM   1730  OD2 ASP A 225      15.968   8.698   1.503  1.00 37.14           O  
ATOM   1731  N   GLY A 226      16.372  13.076   4.501  1.00 29.49           N  
ATOM   1732  CA  GLY A 226      16.779  13.833   5.671  1.00 28.38           C  
ATOM   1733  C   GLY A 226      15.875  15.032   5.886  1.00 28.95           C  
ATOM   1734  O   GLY A 226      15.467  15.319   7.013  1.00 28.91           O  
ATOM   1735  N   LEU A 227      15.560  15.736   4.805  1.00 30.61           N  
ATOM   1736  CA  LEU A 227      14.688  16.902   4.886  1.00 33.04           C  
ATOM   1737  C   LEU A 227      13.290  16.496   5.339  1.00 34.16           C  
ATOM   1738  O   LEU A 227      12.658  17.200   6.123  1.00 34.65           O  
ATOM   1739  CB  LEU A 227      14.599  17.605   3.530  1.00 34.41           C  
ATOM   1740  CG  LEU A 227      15.871  18.262   2.993  1.00 36.65           C  
ATOM   1741  CD1 LEU A 227      15.581  18.895   1.641  1.00 36.94           C  
ATOM   1742  CD2 LEU A 227      16.365  19.315   3.978  1.00 35.93           C  
ATOM   1743  N   ASN A 228      12.804  15.361   4.846  1.00 35.13           N  
ATOM   1744  CA  ASN A 228      11.477  14.898   5.238  1.00 35.76           C  
ATOM   1745  C   ASN A 228      11.453  14.589   6.728  1.00 34.92           C  
ATOM   1746  O   ASN A 228      10.473  14.871   7.415  1.00 34.37           O  
ATOM   1747  CB  ASN A 228      11.080  13.654   4.439  1.00 38.63           C  
ATOM   1748  CG  ASN A 228      10.937  13.938   2.959  1.00 41.69           C  
ATOM   1749  OD1 ASN A 228      10.395  14.972   2.564  1.00 45.03           O  
ATOM   1750  ND2 ASN A 228      11.412  13.017   2.130  1.00 44.14           N  
ATOM   1751  N   PHE A 229      12.540  14.011   7.227  1.00 33.22           N  
ATOM   1752  CA  PHE A 229      12.639  13.679   8.642  1.00 32.88           C  
ATOM   1753  C   PHE A 229      12.588  14.944   9.496  1.00 33.07           C  
ATOM   1754  O   PHE A 229      11.934  14.978  10.536  1.00 32.68           O  
ATOM   1755  CB  PHE A 229      13.949  12.935   8.923  1.00 33.68           C  
ATOM   1756  CG  PHE A 229      14.306  12.867  10.382  1.00 34.29           C  
ATOM   1757  CD1 PHE A 229      13.537  12.121  11.270  1.00 35.34           C  
ATOM   1758  CD2 PHE A 229      15.396  13.577  10.875  1.00 34.91           C  
ATOM   1759  CE1 PHE A 229      13.848  12.085  12.629  1.00 35.77           C  
ATOM   1760  CE2 PHE A 229      15.714  13.548  12.230  1.00 35.53           C  
ATOM   1761  CZ  PHE A 229      14.937  12.800  13.110  1.00 35.28           C  
ATOM   1762  N   LEU A 230      13.276  15.985   9.044  1.00 32.83           N  
ATOM   1763  CA  LEU A 230      13.338  17.240   9.781  1.00 33.62           C  
ATOM   1764  C   LEU A 230      12.093  18.115   9.676  1.00 34.78           C  
ATOM   1765  O   LEU A 230      11.749  18.823  10.623  1.00 33.61           O  
ATOM   1766  CB  LEU A 230      14.553  18.053   9.321  1.00 32.82           C  
ATOM   1767  CG  LEU A 230      14.757  19.425   9.973  1.00 33.82           C  
ATOM   1768  CD1 LEU A 230      15.089  19.250  11.445  1.00 34.22           C  
ATOM   1769  CD2 LEU A 230      15.879  20.170   9.263  1.00 32.43           C  
ATOM   1770  N   TRP A 231      11.410  18.064   8.536  1.00 36.42           N  
ATOM   1771  CA  TRP A 231      10.240  18.909   8.342  1.00 37.84           C  
ATOM   1772  C   TRP A 231       8.870  18.244   8.364  1.00 39.11           C  
ATOM   1773  O   TRP A 231       7.902  18.814   7.864  1.00 39.71           O  
ATOM   1774  CB  TRP A 231      10.394  19.708   7.048  1.00 37.91           C  
ATOM   1775  CG  TRP A 231      11.580  20.624   7.064  1.00 38.67           C  
ATOM   1776  CD1 TRP A 231      12.817  20.381   6.537  1.00 37.79           C  
ATOM   1777  CD2 TRP A 231      11.645  21.924   7.659  1.00 38.59           C  
ATOM   1778  NE1 TRP A 231      13.648  21.454   6.763  1.00 37.96           N  
ATOM   1779  CE2 TRP A 231      12.953  22.415   7.450  1.00 38.62           C  
ATOM   1780  CE3 TRP A 231      10.722  22.725   8.348  1.00 39.23           C  
ATOM   1781  CZ2 TRP A 231      13.364  23.672   7.907  1.00 38.40           C  
ATOM   1782  CZ3 TRP A 231      11.131  23.975   8.802  1.00 39.19           C  
ATOM   1783  CH2 TRP A 231      12.441  24.435   8.578  1.00 38.82           C  
ATOM   1784  N   THR A 232       8.781  17.050   8.939  1.00 40.76           N  
ATOM   1785  CA  THR A 232       7.501  16.353   9.027  1.00 42.58           C  
ATOM   1786  C   THR A 232       6.994  16.424  10.465  1.00 44.52           C  
ATOM   1787  O   THR A 232       7.603  15.867  11.377  1.00 44.74           O  
ATOM   1788  CB  THR A 232       7.626  14.876   8.597  1.00 42.75           C  
ATOM   1789  OG1 THR A 232       7.963  14.814   7.205  1.00 40.68           O  
ATOM   1790  CG2 THR A 232       6.310  14.138   8.826  1.00 42.36           C  
ATOM   1791  N   PRO A 233       5.869  17.122  10.682  1.00 46.98           N  
ATOM   1792  CA  PRO A 233       5.247  17.295  12.000  1.00 49.11           C  
ATOM   1793  C   PRO A 233       4.936  16.000  12.751  1.00 51.28           C  
ATOM   1794  O   PRO A 233       4.624  14.975  12.147  1.00 51.57           O  
ATOM   1795  CB  PRO A 233       3.980  18.087  11.680  1.00 48.66           C  
ATOM   1796  CG  PRO A 233       4.384  18.896  10.488  1.00 48.83           C  
ATOM   1797  CD  PRO A 233       5.130  17.880   9.656  1.00 47.47           C  
ATOM   1798  N   ASP A 234       5.026  16.068  14.076  1.00 53.92           N  
ATOM   1799  CA  ASP A 234       4.740  14.933  14.950  1.00 56.55           C  
ATOM   1800  C   ASP A 234       4.057  15.507  16.189  1.00 57.89           C  
ATOM   1801  O   ASP A 234       4.678  15.683  17.237  1.00 58.77           O  
ATOM   1802  CB  ASP A 234       6.034  14.220  15.345  1.00 57.85           C  
ATOM   1803  CG  ASP A 234       5.781  12.913  16.076  1.00 59.00           C  
ATOM   1804  OD1 ASP A 234       5.079  12.931  17.110  1.00 59.79           O  
ATOM   1805  OD2 ASP A 234       6.285  11.867  15.616  1.00 60.13           O  
ATOM   1806  N   PHE A 235       2.768  15.796  16.050  1.00 59.06           N  
ATOM   1807  CA  PHE A 235       1.971  16.387  17.117  1.00 60.35           C  
ATOM   1808  C   PHE A 235       1.843  15.562  18.394  1.00 61.22           C  
ATOM   1809  O   PHE A 235       1.273  16.032  19.379  1.00 61.31           O  
ATOM   1810  CB  PHE A 235       0.579  16.716  16.577  1.00 60.51           C  
ATOM   1811  CG  PHE A 235       0.600  17.598  15.362  1.00 60.58           C  
ATOM   1812  CD1 PHE A 235       1.080  18.901  15.441  1.00 60.34           C  
ATOM   1813  CD2 PHE A 235       0.158  17.121  14.133  1.00 60.62           C  
ATOM   1814  CE1 PHE A 235       1.121  19.717  14.313  1.00 60.41           C  
ATOM   1815  CE2 PHE A 235       0.195  17.929  12.998  1.00 60.95           C  
ATOM   1816  CZ  PHE A 235       0.678  19.230  13.090  1.00 60.50           C  
ATOM   1817  N   GLU A 236       2.374  14.343  18.390  1.00 61.90           N  
ATOM   1818  CA  GLU A 236       2.287  13.490  19.570  1.00 62.38           C  
ATOM   1819  C   GLU A 236       3.420  13.735  20.563  1.00 62.34           C  
ATOM   1820  O   GLU A 236       3.561  13.011  21.548  1.00 62.38           O  
ATOM   1821  CB  GLU A 236       2.261  12.015  19.156  1.00 63.34           C  
ATOM   1822  CG  GLU A 236       1.031  11.631  18.340  1.00 64.36           C  
ATOM   1823  CD  GLU A 236       0.914  10.134  18.117  1.00 65.26           C  
ATOM   1824  OE1 GLU A 236       1.848   9.539  17.537  1.00 66.03           O  
ATOM   1825  OE2 GLU A 236      -0.115   9.552  18.520  1.00 65.24           O  
ATOM   1826  N   LYS A 237       4.223  14.763  20.304  1.00 61.94           N  
ATOM   1827  CA  LYS A 237       5.335  15.100  21.185  1.00 61.39           C  
ATOM   1828  C   LYS A 237       5.157  16.492  21.782  1.00 60.50           C  
ATOM   1829  O   LYS A 237       5.906  16.897  22.670  1.00 60.06           O  
ATOM   1830  CB  LYS A 237       6.660  15.032  20.421  1.00 62.62           C  
ATOM   1831  CG  LYS A 237       7.022  13.640  19.920  1.00 63.81           C  
ATOM   1832  CD  LYS A 237       7.152  12.645  21.067  1.00 64.53           C  
ATOM   1833  CE  LYS A 237       8.258  13.044  22.034  1.00 64.95           C  
ATOM   1834  NZ  LYS A 237       8.388  12.077  23.161  1.00 64.98           N  
ATOM   1835  N   LEU A 238       4.156  17.218  21.293  1.00 59.89           N  
ATOM   1836  CA  LEU A 238       3.875  18.566  21.774  1.00 59.52           C  
ATOM   1837  C   LEU A 238       3.574  18.587  23.269  1.00 59.03           C  
ATOM   1838  O   LEU A 238       3.649  19.636  23.910  1.00 58.66           O  
ATOM   1839  CB  LEU A 238       2.691  19.161  21.010  1.00 59.69           C  
ATOM   1840  CG  LEU A 238       2.881  19.357  19.505  1.00 60.11           C  
ATOM   1841  CD1 LEU A 238       1.586  19.854  18.886  1.00 60.44           C  
ATOM   1842  CD2 LEU A 238       4.008  20.346  19.256  1.00 60.61           C  
ATOM   1843  N   LYS A 239       3.232  17.428  23.820  1.00 58.41           N  
ATOM   1844  CA  LYS A 239       2.919  17.324  25.240  1.00 58.03           C  
ATOM   1845  C   LYS A 239       4.131  16.896  26.058  1.00 56.89           C  
ATOM   1846  O   LYS A 239       4.025  16.675  27.263  1.00 57.45           O  
ATOM   1847  CB  LYS A 239       1.777  16.326  25.463  1.00 59.26           C  
ATOM   1848  CG  LYS A 239       0.416  16.788  24.953  1.00 59.87           C  
ATOM   1849  CD  LYS A 239       0.386  16.921  23.439  1.00 61.15           C  
ATOM   1850  CE  LYS A 239      -0.976  17.399  22.955  1.00 61.74           C  
ATOM   1851  NZ  LYS A 239      -1.022  17.539  21.473  1.00 62.28           N  
ATOM   1852  N   ASP A 240       5.282  16.786  25.402  1.00 55.23           N  
ATOM   1853  CA  ASP A 240       6.510  16.377  26.077  1.00 53.14           C  
ATOM   1854  C   ASP A 240       7.336  17.589  26.499  1.00 51.17           C  
ATOM   1855  O   ASP A 240       7.824  18.343  25.658  1.00 50.71           O  
ATOM   1856  CB  ASP A 240       7.343  15.484  25.154  1.00 54.56           C  
ATOM   1857  CG  ASP A 240       8.514  14.836  25.870  1.00 55.41           C  
ATOM   1858  OD1 ASP A 240       9.318  15.565  26.488  1.00 56.45           O  
ATOM   1859  OD2 ASP A 240       8.632  13.594  25.811  1.00 57.22           O  
ATOM   1860  N   PRO A 241       7.503  17.789  27.816  1.00 49.07           N  
ATOM   1861  CA  PRO A 241       8.274  18.912  28.360  1.00 46.33           C  
ATOM   1862  C   PRO A 241       9.713  18.938  27.849  1.00 44.21           C  
ATOM   1863  O   PRO A 241      10.268  20.005  27.584  1.00 43.10           O  
ATOM   1864  CB  PRO A 241       8.205  18.677  29.867  1.00 47.23           C  
ATOM   1865  CG  PRO A 241       6.875  18.008  30.038  1.00 47.52           C  
ATOM   1866  CD  PRO A 241       6.877  17.014  28.902  1.00 48.48           C  
ATOM   1867  N   GLY A 242      10.307  17.755  27.718  1.00 41.27           N  
ATOM   1868  CA  GLY A 242      11.677  17.650  27.249  1.00 39.61           C  
ATOM   1869  C   GLY A 242      11.917  18.315  25.909  1.00 37.53           C  
ATOM   1870  O   GLY A 242      12.930  18.991  25.717  1.00 36.92           O  
ATOM   1871  N   VAL A 243      10.992  18.125  24.973  1.00 36.59           N  
ATOM   1872  CA  VAL A 243      11.131  18.723  23.653  1.00 35.09           C  
ATOM   1873  C   VAL A 243      11.040  20.244  23.755  1.00 34.28           C  
ATOM   1874  O   VAL A 243      11.778  20.965  23.080  1.00 32.03           O  
ATOM   1875  CB  VAL A 243      10.044  18.213  22.685  1.00 36.09           C  
ATOM   1876  CG1 VAL A 243      10.232  18.844  21.310  1.00 36.68           C  
ATOM   1877  CG2 VAL A 243      10.116  16.698  22.582  1.00 37.38           C  
ATOM   1878  N   TRP A 244      10.135  20.730  24.600  1.00 32.90           N  
ATOM   1879  CA  TRP A 244       9.973  22.166  24.786  1.00 31.49           C  
ATOM   1880  C   TRP A 244      11.200  22.787  25.427  1.00 29.90           C  
ATOM   1881  O   TRP A 244      11.606  23.889  25.067  1.00 29.16           O  
ATOM   1882  CB  TRP A 244       8.738  22.469  25.640  1.00 33.40           C  
ATOM   1883  CG  TRP A 244       7.468  22.314  24.879  1.00 35.53           C  
ATOM   1884  CD1 TRP A 244       6.686  21.199  24.801  1.00 35.48           C  
ATOM   1885  CD2 TRP A 244       6.865  23.291  24.022  1.00 36.42           C  
ATOM   1886  NE1 TRP A 244       5.633  21.420  23.944  1.00 36.12           N  
ATOM   1887  CE2 TRP A 244       5.719  22.695  23.452  1.00 36.34           C  
ATOM   1888  CE3 TRP A 244       7.184  24.611  23.676  1.00 37.21           C  
ATOM   1889  CZ2 TRP A 244       4.887  23.375  22.556  1.00 37.23           C  
ATOM   1890  CZ3 TRP A 244       6.357  25.288  22.782  1.00 37.27           C  
ATOM   1891  CH2 TRP A 244       5.222  24.666  22.234  1.00 37.92           C  
ATOM   1892  N   ILE A 245      11.788  22.082  26.385  1.00 28.95           N  
ATOM   1893  CA  ILE A 245      12.978  22.580  27.053  1.00 29.17           C  
ATOM   1894  C   ILE A 245      14.122  22.645  26.042  1.00 27.99           C  
ATOM   1895  O   ILE A 245      14.897  23.601  26.027  1.00 26.30           O  
ATOM   1896  CB  ILE A 245      13.367  21.671  28.239  1.00 31.33           C  
ATOM   1897  CG1 ILE A 245      12.340  21.844  29.364  1.00 33.77           C  
ATOM   1898  CG2 ILE A 245      14.773  22.000  28.721  1.00 33.67           C  
ATOM   1899  CD1 ILE A 245      12.650  21.059  30.623  1.00 36.66           C  
ATOM   1900  N   ALA A 246      14.211  21.627  25.190  1.00 26.95           N  
ATOM   1901  CA  ALA A 246      15.253  21.574  24.170  1.00 26.36           C  
ATOM   1902  C   ALA A 246      15.071  22.692  23.144  1.00 24.97           C  
ATOM   1903  O   ALA A 246      16.032  23.371  22.773  1.00 24.03           O  
ATOM   1904  CB  ALA A 246      15.232  20.215  23.471  1.00 27.51           C  
ATOM   1905  N   ALA A 247      13.836  22.877  22.692  1.00 24.52           N  
ATOM   1906  CA  ALA A 247      13.514  23.905  21.704  1.00 24.74           C  
ATOM   1907  C   ALA A 247      13.832  25.308  22.216  1.00 24.44           C  
ATOM   1908  O   ALA A 247      14.486  26.095  21.531  1.00 22.05           O  
ATOM   1909  CB  ALA A 247      12.037  23.812  21.317  1.00 26.31           C  
ATOM   1910  N   VAL A 248      13.369  25.620  23.422  1.00 23.99           N  
ATOM   1911  CA  VAL A 248      13.621  26.931  24.006  1.00 23.29           C  
ATOM   1912  C   VAL A 248      15.115  27.135  24.236  1.00 22.46           C  
ATOM   1913  O   VAL A 248      15.651  28.215  23.981  1.00 21.15           O  
ATOM   1914  CB  VAL A 248      12.868  27.099  25.346  1.00 24.86           C  
ATOM   1915  CG1 VAL A 248      13.213  28.438  25.974  1.00 24.49           C  
ATOM   1916  CG2 VAL A 248      11.364  26.994  25.107  1.00 25.21           C  
ATOM   1917  N   GLY A 249      15.788  26.092  24.714  1.00 21.59           N  
ATOM   1918  CA  GLY A 249      17.214  26.193  24.955  1.00 20.30           C  
ATOM   1919  C   GLY A 249      17.965  26.516  23.678  1.00 18.76           C  
ATOM   1920  O   GLY A 249      18.890  27.330  23.684  1.00 18.10           O  
ATOM   1921  N   GLN A 250      17.566  25.882  22.581  1.00 18.57           N  
ATOM   1922  CA  GLN A 250      18.216  26.114  21.295  1.00 18.10           C  
ATOM   1923  C   GLN A 250      17.952  27.531  20.805  1.00 17.73           C  
ATOM   1924  O   GLN A 250      18.851  28.185  20.276  1.00 16.41           O  
ATOM   1925  CB  GLN A 250      17.726  25.098  20.264  1.00 18.04           C  
ATOM   1926  CG  GLN A 250      18.279  25.299  18.847  1.00 18.42           C  
ATOM   1927  CD  GLN A 250      19.794  25.166  18.760  1.00 18.73           C  
ATOM   1928  OE1 GLN A 250      20.415  24.442  19.537  1.00 20.00           O  
ATOM   1929  NE2 GLN A 250      20.391  25.852  17.788  1.00 18.72           N  
ATOM   1930  N   ILE A 251      16.724  28.012  20.983  1.00 16.57           N  
ATOM   1931  CA  ILE A 251      16.391  29.368  20.561  1.00 18.22           C  
ATOM   1932  C   ILE A 251      17.260  30.391  21.296  1.00 16.25           C  
ATOM   1933  O   ILE A 251      17.769  31.329  20.689  1.00 16.46           O  
ATOM   1934  CB  ILE A 251      14.881  29.662  20.787  1.00 18.92           C  
ATOM   1935  CG1 ILE A 251      14.056  28.955  19.708  1.00 19.50           C  
ATOM   1936  CG2 ILE A 251      14.622  31.162  20.784  1.00 20.61           C  
ATOM   1937  CD1 ILE A 251      14.339  29.437  18.278  1.00 22.49           C  
ATOM   1938  N   PHE A 252      17.444  30.214  22.603  1.00 15.65           N  
ATOM   1939  CA  PHE A 252      18.287  31.132  23.362  1.00 17.48           C  
ATOM   1940  C   PHE A 252      19.717  31.082  22.838  1.00 16.37           C  
ATOM   1941  O   PHE A 252      20.329  32.105  22.518  1.00 16.19           O  
ATOM   1942  CB  PHE A 252      18.302  30.744  24.842  1.00 17.64           C  
ATOM   1943  CG  PHE A 252      17.264  31.442  25.669  1.00 19.74           C  
ATOM   1944  CD1 PHE A 252      17.551  32.653  26.289  1.00 20.39           C  
ATOM   1945  CD2 PHE A 252      16.003  30.881  25.840  1.00 22.10           C  
ATOM   1946  CE1 PHE A 252      16.587  33.302  27.077  1.00 22.53           C  
ATOM   1947  CE2 PHE A 252      15.032  31.521  26.624  1.00 21.87           C  
ATOM   1948  CZ  PHE A 252      15.329  32.729  27.240  1.00 21.03           C  
ATOM   1949  N   PHE A 253      20.248  29.871  22.748  1.00 17.32           N  
ATOM   1950  CA  PHE A 253      21.618  29.701  22.303  1.00 17.45           C  
ATOM   1951  C   PHE A 253      21.874  30.247  20.908  1.00 15.03           C  
ATOM   1952  O   PHE A 253      22.805  31.017  20.700  1.00 15.99           O  
ATOM   1953  CB  PHE A 253      22.008  28.224  22.334  1.00 17.99           C  
ATOM   1954  CG  PHE A 253      23.488  27.992  22.208  1.00 19.44           C  
ATOM   1955  CD1 PHE A 253      24.283  27.880  23.345  1.00 20.66           C  
ATOM   1956  CD2 PHE A 253      24.091  27.923  20.956  1.00 20.42           C  
ATOM   1957  CE1 PHE A 253      25.666  27.702  23.239  1.00 22.90           C  
ATOM   1958  CE2 PHE A 253      25.474  27.746  20.836  1.00 21.12           C  
ATOM   1959  CZ  PHE A 253      26.260  27.635  21.983  1.00 21.00           C  
ATOM   1960  N   THR A 254      21.039  29.858  19.953  1.00 16.18           N  
ATOM   1961  CA  THR A 254      21.263  30.288  18.580  1.00 17.20           C  
ATOM   1962  C   THR A 254      21.086  31.781  18.330  1.00 17.18           C  
ATOM   1963  O   THR A 254      21.751  32.344  17.460  1.00 14.60           O  
ATOM   1964  CB  THR A 254      20.385  29.492  17.592  1.00 17.65           C  
ATOM   1965  OG1 THR A 254      20.909  29.663  16.268  1.00 17.46           O  
ATOM   1966  CG2 THR A 254      18.929  29.979  17.626  1.00 17.65           C  
ATOM   1967  N   LEU A 255      20.212  32.434  19.089  1.00 15.46           N  
ATOM   1968  CA  LEU A 255      20.014  33.870  18.899  1.00 16.74           C  
ATOM   1969  C   LEU A 255      20.910  34.715  19.807  1.00 15.16           C  
ATOM   1970  O   LEU A 255      20.852  35.946  19.775  1.00 16.97           O  
ATOM   1971  CB  LEU A 255      18.543  34.245  19.123  1.00 16.60           C  
ATOM   1972  CG  LEU A 255      17.578  33.816  18.019  1.00 18.68           C  
ATOM   1973  CD1 LEU A 255      16.148  34.186  18.419  1.00 20.17           C  
ATOM   1974  CD2 LEU A 255      17.966  34.496  16.715  1.00 18.66           C  
ATOM   1975  N   SER A 256      21.748  34.047  20.601  1.00 17.12           N  
ATOM   1976  CA  SER A 256      22.664  34.714  21.526  1.00 17.60           C  
ATOM   1977  C   SER A 256      21.892  35.485  22.590  1.00 18.47           C  
ATOM   1978  O   SER A 256      22.350  36.523  23.061  1.00 21.39           O  
ATOM   1979  CB  SER A 256      23.583  35.690  20.786  1.00 19.41           C  
ATOM   1980  OG  SER A 256      24.351  35.043  19.792  1.00 20.16           O  
ATOM   1981  N   LEU A 257      20.731  34.968  22.970  1.00 19.01           N  
ATOM   1982  CA  LEU A 257      19.898  35.625  23.971  1.00 20.22           C  
ATOM   1983  C   LEU A 257      20.264  35.181  25.377  1.00 20.72           C  
ATOM   1984  O   LEU A 257      20.505  33.995  25.625  1.00 19.58           O  
ATOM   1985  CB  LEU A 257      18.424  35.316  23.708  1.00 21.94           C  
ATOM   1986  CG  LEU A 257      17.912  35.750  22.332  1.00 25.00           C  
ATOM   1987  CD1 LEU A 257      16.502  35.235  22.135  1.00 27.08           C  
ATOM   1988  CD2 LEU A 257      17.967  37.264  22.211  1.00 27.93           C  
ATOM   1989  N   GLY A 258      20.302  36.143  26.294  1.00 20.61           N  
ATOM   1990  CA  GLY A 258      20.636  35.839  27.674  1.00 22.51           C  
ATOM   1991  C   GLY A 258      22.127  35.710  27.927  1.00 23.09           C  
ATOM   1992  O   GLY A 258      22.532  35.269  29.001  1.00 22.48           O  
ATOM   1993  N   PHE A 259      22.936  36.096  26.940  1.00 22.01           N  
ATOM   1994  CA  PHE A 259      24.398  36.028  27.030  1.00 24.18           C  
ATOM   1995  C   PHE A 259      25.004  37.417  27.217  1.00 26.84           C  
ATOM   1996  O   PHE A 259      26.222  37.556  27.348  1.00 27.70           O  
ATOM   1997  CB  PHE A 259      24.989  35.435  25.746  1.00 23.04           C  
ATOM   1998  CG  PHE A 259      24.677  33.985  25.529  1.00 21.42           C  
ATOM   1999  CD1 PHE A 259      25.552  32.994  25.973  1.00 21.26           C  
ATOM   2000  CD2 PHE A 259      23.529  33.606  24.843  1.00 22.63           C  
ATOM   2001  CE1 PHE A 259      25.287  31.648  25.733  1.00 20.94           C  
ATOM   2002  CE2 PHE A 259      23.251  32.263  24.596  1.00 22.58           C  
ATOM   2003  CZ  PHE A 259      24.135  31.276  25.042  1.00 24.04           C  
ATOM   2004  N   GLY A 260      24.155  38.442  27.203  1.00 26.08           N  
ATOM   2005  CA  GLY A 260      24.630  39.807  27.351  1.00 26.17           C  
ATOM   2006  C   GLY A 260      25.346  40.313  26.106  1.00 24.96           C  
ATOM   2007  O   GLY A 260      25.748  41.472  26.046  1.00 24.10           O  
ATOM   2008  N   ALA A 261      25.492  39.448  25.106  1.00 23.41           N  
ATOM   2009  CA  ALA A 261      26.186  39.796  23.872  1.00 21.74           C  
ATOM   2010  C   ALA A 261      25.393  40.719  22.950  1.00 19.86           C  
ATOM   2011  O   ALA A 261      25.955  41.647  22.370  1.00 18.77           O  
ATOM   2012  CB  ALA A 261      26.579  38.527  23.121  1.00 23.68           C  
ATOM   2013  N   ILE A 262      24.100  40.456  22.799  1.00 19.02           N  
ATOM   2014  CA  ILE A 262      23.268  41.300  21.944  1.00 18.45           C  
ATOM   2015  C   ILE A 262      23.185  42.681  22.578  1.00 18.98           C  
ATOM   2016  O   ILE A 262      23.261  43.703  21.890  1.00 18.25           O  
ATOM   2017  CB  ILE A 262      21.843  40.722  21.788  1.00 20.14           C  
ATOM   2018  CG1 ILE A 262      21.897  39.397  21.025  1.00 19.76           C  
ATOM   2019  CG2 ILE A 262      20.941  41.732  21.064  1.00 18.80           C  
ATOM   2020  CD1 ILE A 262      22.429  39.513  19.607  1.00 22.42           C  
ATOM   2021  N   ILE A 263      23.042  42.703  23.900  1.00 17.35           N  
ATOM   2022  CA  ILE A 263      22.961  43.954  24.637  1.00 18.16           C  
ATOM   2023  C   ILE A 263      24.218  44.784  24.410  1.00 17.35           C  
ATOM   2024  O   ILE A 263      24.135  45.960  24.067  1.00 17.71           O  
ATOM   2025  CB  ILE A 263      22.773  43.697  26.152  1.00 18.78           C  
ATOM   2026  CG1 ILE A 263      21.392  43.086  26.396  1.00 20.63           C  
ATOM   2027  CG2 ILE A 263      22.954  44.995  26.940  1.00 21.30           C  
ATOM   2028  CD1 ILE A 263      21.106  42.769  27.846  1.00 22.65           C  
ATOM   2029  N   THR A 264      25.390  44.179  24.573  1.00 15.58           N  
ATOM   2030  CA  THR A 264      26.618  44.945  24.379  1.00 16.23           C  
ATOM   2031  C   THR A 264      26.775  45.461  22.950  1.00 16.73           C  
ATOM   2032  O   THR A 264      27.156  46.613  22.740  1.00 17.50           O  
ATOM   2033  CB  THR A 264      27.861  44.125  24.776  1.00 18.33           C  
ATOM   2034  OG1 THR A 264      27.796  43.838  26.178  1.00 20.01           O  
ATOM   2035  CG2 THR A 264      29.135  44.909  24.483  1.00 18.68           C  
ATOM   2036  N   TYR A 265      26.491  44.619  21.961  1.00 16.28           N  
ATOM   2037  CA  TYR A 265      26.604  45.063  20.578  1.00 15.76           C  
ATOM   2038  C   TYR A 265      25.649  46.229  20.328  1.00 15.78           C  
ATOM   2039  O   TYR A 265      25.997  47.198  19.659  1.00 16.91           O  
ATOM   2040  CB  TYR A 265      26.266  43.928  19.616  1.00 16.64           C  
ATOM   2041  CG  TYR A 265      27.458  43.140  19.121  1.00 16.81           C  
ATOM   2042  CD1 TYR A 265      28.590  42.970  19.913  1.00 18.53           C  
ATOM   2043  CD2 TYR A 265      27.433  42.532  17.865  1.00 16.81           C  
ATOM   2044  CE1 TYR A 265      29.674  42.208  19.465  1.00 19.26           C  
ATOM   2045  CE2 TYR A 265      28.508  41.768  17.409  1.00 17.72           C  
ATOM   2046  CZ  TYR A 265      29.622  41.612  18.216  1.00 18.07           C  
ATOM   2047  OH  TYR A 265      30.679  40.847  17.775  1.00 17.97           O  
ATOM   2048  N   ALA A 266      24.446  46.128  20.875  1.00 16.19           N  
ATOM   2049  CA  ALA A 266      23.443  47.175  20.689  1.00 16.16           C  
ATOM   2050  C   ALA A 266      23.829  48.477  21.380  1.00 17.94           C  
ATOM   2051  O   ALA A 266      23.298  49.546  21.048  1.00 18.73           O  
ATOM   2052  CB  ALA A 266      22.088  46.692  21.200  1.00 16.70           C  
ATOM   2053  N   SER A 267      24.747  48.401  22.344  1.00 17.57           N  
ATOM   2054  CA  SER A 267      25.165  49.603  23.061  1.00 18.76           C  
ATOM   2055  C   SER A 267      25.988  50.524  22.162  1.00 19.40           C  
ATOM   2056  O   SER A 267      26.293  51.657  22.542  1.00 20.56           O  
ATOM   2057  CB  SER A 267      25.974  49.238  24.312  1.00 17.99           C  
ATOM   2058  OG  SER A 267      27.323  48.925  23.993  1.00 20.15           O  
ATOM   2059  N   TYR A 268      26.339  50.037  20.972  1.00 18.26           N  
ATOM   2060  CA  TYR A 268      27.115  50.821  20.017  1.00 18.08           C  
ATOM   2061  C   TYR A 268      26.243  51.380  18.906  1.00 19.75           C  
ATOM   2062  O   TYR A 268      26.738  52.005  17.971  1.00 21.11           O  
ATOM   2063  CB  TYR A 268      28.241  49.976  19.432  1.00 19.50           C  
ATOM   2064  CG  TYR A 268      29.169  49.487  20.511  1.00 19.59           C  
ATOM   2065  CD1 TYR A 268      29.935  50.389  21.254  1.00 19.35           C  
ATOM   2066  CD2 TYR A 268      29.239  48.135  20.837  1.00 19.83           C  
ATOM   2067  CE1 TYR A 268      30.746  49.953  22.301  1.00 19.47           C  
ATOM   2068  CE2 TYR A 268      30.043  47.689  21.883  1.00 19.18           C  
ATOM   2069  CZ  TYR A 268      30.792  48.603  22.610  1.00 19.63           C  
ATOM   2070  OH  TYR A 268      31.578  48.166  23.650  1.00 20.52           O  
ATOM   2071  N   VAL A 269      24.942  51.140  19.017  1.00 20.09           N  
ATOM   2072  CA  VAL A 269      23.987  51.649  18.042  1.00 22.08           C  
ATOM   2073  C   VAL A 269      23.649  53.065  18.497  1.00 24.02           C  
ATOM   2074  O   VAL A 269      23.388  53.286  19.675  1.00 23.86           O  
ATOM   2075  CB  VAL A 269      22.693  50.812  18.036  1.00 21.24           C  
ATOM   2076  CG1 VAL A 269      21.686  51.415  17.061  1.00 23.86           C  
ATOM   2077  CG2 VAL A 269      23.004  49.371  17.647  1.00 21.54           C  
ATOM   2078  N   ARG A 270      23.657  54.025  17.578  1.00 26.82           N  
ATOM   2079  CA  ARG A 270      23.341  55.401  17.951  1.00 29.38           C  
ATOM   2080  C   ARG A 270      21.952  55.502  18.574  1.00 29.47           C  
ATOM   2081  O   ARG A 270      21.023  54.800  18.178  1.00 28.49           O  
ATOM   2082  CB  ARG A 270      23.467  56.324  16.737  1.00 31.89           C  
ATOM   2083  CG  ARG A 270      24.909  56.494  16.276  1.00 34.97           C  
ATOM   2084  CD  ARG A 270      25.025  57.388  15.053  1.00 38.21           C  
ATOM   2085  NE  ARG A 270      26.404  57.475  14.579  1.00 41.50           N  
ATOM   2086  CZ  ARG A 270      27.385  58.109  15.216  1.00 42.23           C  
ATOM   2087  NH1 ARG A 270      27.148  58.729  16.365  1.00 44.14           N  
ATOM   2088  NH2 ARG A 270      28.610  58.118  14.706  1.00 43.44           N  
ATOM   2089  N   LYS A 271      21.827  56.382  19.561  1.00 30.57           N  
ATOM   2090  CA  LYS A 271      20.580  56.574  20.291  1.00 32.77           C  
ATOM   2091  C   LYS A 271      19.333  56.706  19.422  1.00 33.41           C  
ATOM   2092  O   LYS A 271      18.261  56.241  19.798  1.00 34.04           O  
ATOM   2093  CB  LYS A 271      20.707  57.804  21.195  1.00 35.14           C  
ATOM   2094  CG  LYS A 271      19.484  58.087  22.052  1.00 39.23           C  
ATOM   2095  CD  LYS A 271      19.710  59.286  22.966  1.00 42.65           C  
ATOM   2096  CE  LYS A 271      19.998  60.552  22.171  1.00 44.46           C  
ATOM   2097  NZ  LYS A 271      18.871  60.913  21.265  1.00 46.25           N  
ATOM   2098  N   ASP A 272      19.488  57.330  18.260  1.00 34.66           N  
ATOM   2099  CA  ASP A 272      18.384  57.568  17.331  1.00 35.96           C  
ATOM   2100  C   ASP A 272      18.119  56.450  16.326  1.00 34.82           C  
ATOM   2101  O   ASP A 272      17.053  56.401  15.707  1.00 33.74           O  
ATOM   2102  CB  ASP A 272      18.665  58.855  16.558  1.00 40.14           C  
ATOM   2103  CG  ASP A 272      20.078  58.889  15.992  1.00 44.19           C  
ATOM   2104  OD1 ASP A 272      21.034  59.008  16.790  1.00 46.07           O  
ATOM   2105  OD2 ASP A 272      20.235  58.784  14.755  1.00 46.74           O  
ATOM   2106  N   GLN A 273      19.087  55.555  16.174  1.00 31.63           N  
ATOM   2107  CA  GLN A 273      19.003  54.464  15.210  1.00 30.48           C  
ATOM   2108  C   GLN A 273      17.965  53.380  15.485  1.00 28.16           C  
ATOM   2109  O   GLN A 273      17.782  52.944  16.620  1.00 28.40           O  
ATOM   2110  CB  GLN A 273      20.376  53.810  15.078  1.00 32.18           C  
ATOM   2111  CG  GLN A 273      20.777  53.479  13.665  1.00 36.46           C  
ATOM   2112  CD  GLN A 273      22.107  52.762  13.604  1.00 38.87           C  
ATOM   2113  OE1 GLN A 273      23.070  53.154  14.271  1.00 40.84           O  
ATOM   2114  NE2 GLN A 273      22.174  51.711  12.795  1.00 37.10           N  
ATOM   2115  N   ASP A 274      17.309  52.934  14.419  1.00 24.89           N  
ATOM   2116  CA  ASP A 274      16.297  51.886  14.508  1.00 24.90           C  
ATOM   2117  C   ASP A 274      16.878  50.591  15.054  1.00 23.57           C  
ATOM   2118  O   ASP A 274      18.011  50.230  14.736  1.00 22.86           O  
ATOM   2119  CB  ASP A 274      15.717  51.584  13.125  1.00 23.58           C  
ATOM   2120  CG  ASP A 274      15.063  50.204  13.051  1.00 24.33           C  
ATOM   2121  OD1 ASP A 274      13.852  50.086  13.339  1.00 23.60           O  
ATOM   2122  OD2 ASP A 274      15.771  49.225  12.722  1.00 24.21           O  
ATOM   2123  N   ILE A 275      16.091  49.897  15.869  1.00 22.74           N  
ATOM   2124  CA  ILE A 275      16.496  48.606  16.398  1.00 21.46           C  
ATOM   2125  C   ILE A 275      15.380  47.588  16.153  1.00 20.90           C  
ATOM   2126  O   ILE A 275      15.591  46.388  16.295  1.00 21.89           O  
ATOM   2127  CB  ILE A 275      16.820  48.657  17.912  1.00 21.65           C  
ATOM   2128  CG1 ILE A 275      15.595  49.109  18.707  1.00 23.65           C  
ATOM   2129  CG2 ILE A 275      18.007  49.577  18.154  1.00 22.58           C  
ATOM   2130  CD1 ILE A 275      15.811  49.117  20.202  1.00 24.55           C  
ATOM   2131  N   VAL A 276      14.193  48.059  15.773  1.00 20.40           N  
ATOM   2132  CA  VAL A 276      13.085  47.140  15.520  1.00 20.05           C  
ATOM   2133  C   VAL A 276      13.321  46.329  14.248  1.00 21.61           C  
ATOM   2134  O   VAL A 276      13.311  45.099  14.279  1.00 20.83           O  
ATOM   2135  CB  VAL A 276      11.728  47.875  15.386  1.00 21.69           C  
ATOM   2136  CG1 VAL A 276      10.619  46.859  15.123  1.00 21.73           C  
ATOM   2137  CG2 VAL A 276      11.428  48.665  16.659  1.00 22.52           C  
ATOM   2138  N   LEU A 277      13.543  47.014  13.130  1.00 20.72           N  
ATOM   2139  CA  LEU A 277      13.771  46.321  11.870  1.00 22.27           C  
ATOM   2140  C   LEU A 277      15.129  45.626  11.870  1.00 21.36           C  
ATOM   2141  O   LEU A 277      15.255  44.498  11.399  1.00 21.98           O  
ATOM   2142  CB  LEU A 277      13.692  47.296  10.691  1.00 24.52           C  
ATOM   2143  CG  LEU A 277      13.883  46.645   9.318  1.00 25.33           C  
ATOM   2144  CD1 LEU A 277      12.808  45.587   9.096  1.00 26.74           C  
ATOM   2145  CD2 LEU A 277      13.822  47.712   8.233  1.00 27.84           C  
ATOM   2146  N   SER A 278      16.137  46.305  12.405  1.00 22.10           N  
ATOM   2147  CA  SER A 278      17.480  45.746  12.469  1.00 23.40           C  
ATOM   2148  C   SER A 278      17.514  44.477  13.306  1.00 21.97           C  
ATOM   2149  O   SER A 278      18.111  43.480  12.901  1.00 21.04           O  
ATOM   2150  CB  SER A 278      18.449  46.771  13.048  1.00 25.34           C  
ATOM   2151  OG  SER A 278      18.690  47.796  12.099  1.00 31.33           O  
ATOM   2152  N   GLY A 279      16.868  44.513  14.469  1.00 22.02           N  
ATOM   2153  CA  GLY A 279      16.844  43.346  15.332  1.00 22.08           C  
ATOM   2154  C   GLY A 279      16.119  42.177  14.693  1.00 22.07           C  
ATOM   2155  O   GLY A 279      16.580  41.036  14.745  1.00 20.27           O  
ATOM   2156  N   LEU A 280      14.973  42.461  14.081  1.00 21.26           N  
ATOM   2157  CA  LEU A 280      14.190  41.427  13.423  1.00 21.19           C  
ATOM   2158  C   LEU A 280      14.968  40.813  12.263  1.00 20.28           C  
ATOM   2159  O   LEU A 280      14.901  39.606  12.030  1.00 22.36           O  
ATOM   2160  CB  LEU A 280      12.878  42.015  12.895  1.00 22.62           C  
ATOM   2161  CG  LEU A 280      11.983  41.051  12.111  1.00 24.65           C  
ATOM   2162  CD1 LEU A 280      11.531  39.907  13.012  1.00 25.92           C  
ATOM   2163  CD2 LEU A 280      10.771  41.821  11.571  1.00 24.96           C  
ATOM   2164  N   THR A 281      15.714  41.646  11.542  1.00 20.78           N  
ATOM   2165  CA  THR A 281      16.488  41.175  10.401  1.00 21.49           C  
ATOM   2166  C   THR A 281      17.614  40.252  10.855  1.00 21.11           C  
ATOM   2167  O   THR A 281      17.835  39.195  10.267  1.00 22.11           O  
ATOM   2168  CB  THR A 281      17.080  42.359   9.594  1.00 22.10           C  
ATOM   2169  OG1 THR A 281      16.014  43.169   9.074  1.00 23.91           O  
ATOM   2170  CG2 THR A 281      17.912  41.848   8.427  1.00 22.02           C  
ATOM   2171  N   ALA A 282      18.326  40.649  11.903  1.00 21.94           N  
ATOM   2172  CA  ALA A 282      19.415  39.818  12.412  1.00 21.80           C  
ATOM   2173  C   ALA A 282      18.850  38.471  12.847  1.00 21.47           C  
ATOM   2174  O   ALA A 282      19.425  37.422  12.559  1.00 21.15           O  
ATOM   2175  CB  ALA A 282      20.098  40.503  13.584  1.00 22.93           C  
ATOM   2176  N   ALA A 283      17.715  38.506  13.538  1.00 20.30           N  
ATOM   2177  CA  ALA A 283      17.075  37.290  14.015  1.00 19.82           C  
ATOM   2178  C   ALA A 283      16.623  36.397  12.862  1.00 20.92           C  
ATOM   2179  O   ALA A 283      16.781  35.178  12.914  1.00 18.79           O  
ATOM   2180  CB  ALA A 283      15.885  37.642  14.902  1.00 20.28           C  
ATOM   2181  N   THR A 284      16.053  37.008  11.828  1.00 20.73           N  
ATOM   2182  CA  THR A 284      15.579  36.257  10.670  1.00 22.68           C  
ATOM   2183  C   THR A 284      16.736  35.652   9.896  1.00 20.36           C  
ATOM   2184  O   THR A 284      16.646  34.525   9.422  1.00 20.36           O  
ATOM   2185  CB  THR A 284      14.754  37.153   9.726  1.00 24.05           C  
ATOM   2186  OG1 THR A 284      13.589  37.611  10.419  1.00 28.99           O  
ATOM   2187  CG2 THR A 284      14.324  36.371   8.491  1.00 28.17           C  
ATOM   2188  N   LEU A 285      17.819  36.405   9.755  1.00 20.44           N  
ATOM   2189  CA  LEU A 285      18.989  35.900   9.052  1.00 20.56           C  
ATOM   2190  C   LEU A 285      19.533  34.687   9.799  1.00 19.61           C  
ATOM   2191  O   LEU A 285      19.941  33.701   9.189  1.00 19.88           O  
ATOM   2192  CB  LEU A 285      20.071  36.979   8.963  1.00 21.04           C  
ATOM   2193  CG  LEU A 285      19.852  38.093   7.938  1.00 24.02           C  
ATOM   2194  CD1 LEU A 285      20.936  39.148   8.101  1.00 21.73           C  
ATOM   2195  CD2 LEU A 285      19.875  37.505   6.524  1.00 25.47           C  
ATOM   2196  N   ASN A 286      19.532  34.749  11.126  1.00 18.81           N  
ATOM   2197  CA  ASN A 286      20.033  33.622  11.892  1.00 18.65           C  
ATOM   2198  C   ASN A 286      19.163  32.398  11.680  1.00 18.76           C  
ATOM   2199  O   ASN A 286      19.667  31.292  11.497  1.00 17.99           O  
ATOM   2200  CB  ASN A 286      20.062  33.914  13.390  1.00 17.53           C  
ATOM   2201  CG  ASN A 286      20.538  32.716  14.187  1.00 19.00           C  
ATOM   2202  OD1 ASN A 286      21.729  32.408  14.203  1.00 17.32           O  
ATOM   2203  ND2 ASN A 286      19.606  32.015  14.827  1.00 19.74           N  
ATOM   2204  N   GLU A 287      17.850  32.596  11.721  1.00 18.77           N  
ATOM   2205  CA  GLU A 287      16.936  31.482  11.540  1.00 20.40           C  
ATOM   2206  C   GLU A 287      17.054  30.829  10.176  1.00 20.86           C  
ATOM   2207  O   GLU A 287      16.951  29.606  10.063  1.00 22.58           O  
ATOM   2208  CB  GLU A 287      15.498  31.928  11.809  1.00 22.00           C  
ATOM   2209  CG  GLU A 287      15.277  32.268  13.270  1.00 23.41           C  
ATOM   2210  CD  GLU A 287      15.814  31.183  14.197  1.00 23.30           C  
ATOM   2211  OE1 GLU A 287      15.380  30.022  14.068  1.00 25.04           O  
ATOM   2212  OE2 GLU A 287      16.670  31.490  15.050  1.00 24.39           O  
ATOM   2213  N   LYS A 288      17.275  31.628   9.139  1.00 22.99           N  
ATOM   2214  CA  LYS A 288      17.428  31.067   7.807  1.00 23.08           C  
ATOM   2215  C   LYS A 288      18.712  30.254   7.765  1.00 23.87           C  
ATOM   2216  O   LYS A 288      18.745  29.160   7.205  1.00 24.00           O  
ATOM   2217  CB  LYS A 288      17.479  32.175   6.755  1.00 24.65           C  
ATOM   2218  CG  LYS A 288      16.149  32.880   6.554  1.00 28.77           C  
ATOM   2219  CD  LYS A 288      16.246  33.951   5.478  1.00 32.52           C  
ATOM   2220  CE  LYS A 288      14.933  34.707   5.344  1.00 35.63           C  
ATOM   2221  NZ  LYS A 288      15.039  35.839   4.383  1.00 37.02           N  
ATOM   2222  N   ALA A 289      19.768  30.789   8.371  1.00 21.98           N  
ATOM   2223  CA  ALA A 289      21.053  30.102   8.391  1.00 22.42           C  
ATOM   2224  C   ALA A 289      20.961  28.820   9.209  1.00 23.38           C  
ATOM   2225  O   ALA A 289      21.639  27.835   8.922  1.00 24.84           O  
ATOM   2226  CB  ALA A 289      22.133  31.022   8.965  1.00 21.92           C  
ATOM   2227  N   GLU A 290      20.111  28.831  10.227  1.00 21.66           N  
ATOM   2228  CA  GLU A 290      19.941  27.664  11.076  1.00 20.13           C  
ATOM   2229  C   GLU A 290      19.092  26.562  10.451  1.00 21.73           C  
ATOM   2230  O   GLU A 290      19.568  25.454  10.231  1.00 20.20           O  
ATOM   2231  CB  GLU A 290      19.318  28.076  12.413  1.00 21.07           C  
ATOM   2232  CG  GLU A 290      19.037  26.913  13.355  1.00 21.90           C  
ATOM   2233  CD  GLU A 290      19.492  27.210  14.772  1.00 21.65           C  
ATOM   2234  OE1 GLU A 290      18.692  27.020  15.717  1.00 22.19           O  
ATOM   2235  OE2 GLU A 290      20.658  27.631  14.935  1.00 20.40           O  
ATOM   2236  N   VAL A 291      17.834  26.869  10.155  1.00 21.80           N  
ATOM   2237  CA  VAL A 291      16.939  25.858   9.609  1.00 23.93           C  
ATOM   2238  C   VAL A 291      17.157  25.506   8.145  1.00 24.47           C  
ATOM   2239  O   VAL A 291      16.995  24.352   7.759  1.00 26.60           O  
ATOM   2240  CB  VAL A 291      15.456  26.255   9.825  1.00 24.65           C  
ATOM   2241  CG1 VAL A 291      15.222  26.572  11.293  1.00 24.19           C  
ATOM   2242  CG2 VAL A 291      15.088  27.436   8.949  1.00 25.34           C  
ATOM   2243  N   ILE A 292      17.535  26.484   7.331  1.00 24.22           N  
ATOM   2244  CA  ILE A 292      17.757  26.221   5.915  1.00 25.14           C  
ATOM   2245  C   ILE A 292      19.160  25.704   5.601  1.00 24.84           C  
ATOM   2246  O   ILE A 292      19.317  24.729   4.865  1.00 26.33           O  
ATOM   2247  CB  ILE A 292      17.509  27.483   5.070  1.00 27.45           C  
ATOM   2248  CG1 ILE A 292      16.086  27.996   5.307  1.00 29.02           C  
ATOM   2249  CG2 ILE A 292      17.717  27.165   3.591  1.00 28.54           C  
ATOM   2250  CD1 ILE A 292      15.782  29.297   4.596  1.00 31.64           C  
ATOM   2251  N   LEU A 293      20.181  26.350   6.154  1.00 22.70           N  
ATOM   2252  CA  LEU A 293      21.551  25.933   5.885  1.00 22.44           C  
ATOM   2253  C   LEU A 293      22.050  24.868   6.860  1.00 22.33           C  
ATOM   2254  O   LEU A 293      22.455  23.781   6.443  1.00 23.46           O  
ATOM   2255  CB  LEU A 293      22.477  27.157   5.893  1.00 22.36           C  
ATOM   2256  CG  LEU A 293      22.096  28.237   4.867  1.00 24.30           C  
ATOM   2257  CD1 LEU A 293      23.069  29.402   4.945  1.00 25.44           C  
ATOM   2258  CD2 LEU A 293      22.103  27.639   3.468  1.00 24.37           C  
ATOM   2259  N   GLY A 294      22.011  25.166   8.154  1.00 21.61           N  
ATOM   2260  CA  GLY A 294      22.469  24.193   9.134  1.00 21.25           C  
ATOM   2261  C   GLY A 294      21.639  22.922   9.105  1.00 21.95           C  
ATOM   2262  O   GLY A 294      22.166  21.812   9.207  1.00 20.86           O  
ATOM   2263  N   GLY A 295      20.332  23.080   8.947  1.00 21.62           N  
ATOM   2264  CA  GLY A 295      19.454  21.925   8.917  1.00 21.32           C  
ATOM   2265  C   GLY A 295      19.582  21.069   7.672  1.00 22.03           C  
ATOM   2266  O   GLY A 295      19.233  19.888   7.698  1.00 23.90           O  
ATOM   2267  N   SER A 296      20.100  21.645   6.591  1.00 22.25           N  
ATOM   2268  CA  SER A 296      20.229  20.913   5.330  1.00 22.45           C  
ATOM   2269  C   SER A 296      21.587  20.269   5.053  1.00 22.61           C  
ATOM   2270  O   SER A 296      21.766  19.632   4.011  1.00 23.33           O  
ATOM   2271  CB  SER A 296      19.872  21.832   4.160  1.00 24.63           C  
ATOM   2272  OG  SER A 296      18.545  22.318   4.279  1.00 25.72           O  
ATOM   2273  N   ILE A 297      22.545  20.425   5.964  1.00 21.92           N  
ATOM   2274  CA  ILE A 297      23.858  19.829   5.742  1.00 21.73           C  
ATOM   2275  C   ILE A 297      24.071  18.499   6.470  1.00 22.28           C  
ATOM   2276  O   ILE A 297      24.039  17.435   5.854  1.00 22.77           O  
ATOM   2277  CB  ILE A 297      24.994  20.817   6.138  1.00 20.90           C  
ATOM   2278  CG1 ILE A 297      24.935  22.052   5.238  1.00 20.24           C  
ATOM   2279  CG2 ILE A 297      26.365  20.142   6.004  1.00 20.92           C  
ATOM   2280  CD1 ILE A 297      25.870  23.173   5.662  1.00 20.34           C  
ATOM   2281  N   SER A 298      24.262  18.562   7.782  1.00 22.01           N  
ATOM   2282  CA  SER A 298      24.530  17.379   8.596  1.00 23.01           C  
ATOM   2283  C   SER A 298      23.471  16.282   8.611  1.00 22.91           C  
ATOM   2284  O   SER A 298      23.780  15.111   8.380  1.00 22.41           O  
ATOM   2285  CB  SER A 298      24.815  17.815  10.036  1.00 23.96           C  
ATOM   2286  OG  SER A 298      25.808  18.823  10.044  1.00 32.54           O  
ATOM   2287  N   ILE A 299      22.230  16.652   8.903  1.00 23.33           N  
ATOM   2288  CA  ILE A 299      21.154  15.670   8.964  1.00 24.62           C  
ATOM   2289  C   ILE A 299      20.899  14.953   7.640  1.00 24.26           C  
ATOM   2290  O   ILE A 299      20.851  13.724   7.603  1.00 25.03           O  
ATOM   2291  CB  ILE A 299      19.836  16.307   9.465  1.00 26.86           C  
ATOM   2292  CG1 ILE A 299      19.990  16.720  10.930  1.00 29.00           C  
ATOM   2293  CG2 ILE A 299      18.679  15.321   9.309  1.00 27.98           C  
ATOM   2294  CD1 ILE A 299      20.417  15.594  11.845  1.00 31.34           C  
ATOM   2295  N   PRO A 300      20.725  15.704   6.540  1.00 22.92           N  
ATOM   2296  CA  PRO A 300      20.482  15.038   5.257  1.00 22.55           C  
ATOM   2297  C   PRO A 300      21.641  14.130   4.853  1.00 23.08           C  
ATOM   2298  O   PRO A 300      21.429  13.054   4.299  1.00 21.95           O  
ATOM   2299  CB  PRO A 300      20.286  16.207   4.297  1.00 22.88           C  
ATOM   2300  CG  PRO A 300      19.634  17.235   5.178  1.00 24.54           C  
ATOM   2301  CD  PRO A 300      20.499  17.154   6.418  1.00 24.52           C  
ATOM   2302  N   ALA A 301      22.869  14.554   5.138  1.00 19.81           N  
ATOM   2303  CA  ALA A 301      24.027  13.734   4.787  1.00 19.94           C  
ATOM   2304  C   ALA A 301      24.023  12.437   5.589  1.00 19.55           C  
ATOM   2305  O   ALA A 301      24.223  11.352   5.038  1.00 19.33           O  
ATOM   2306  CB  ALA A 301      25.322  14.506   5.039  1.00 19.22           C  
ATOM   2307  N   ALA A 302      23.794  12.548   6.894  1.00 20.22           N  
ATOM   2308  CA  ALA A 302      23.769  11.381   7.767  1.00 21.57           C  
ATOM   2309  C   ALA A 302      22.630  10.429   7.402  1.00 22.00           C  
ATOM   2310  O   ALA A 302      22.815   9.214   7.346  1.00 22.91           O  
ATOM   2311  CB  ALA A 302      23.635  11.822   9.226  1.00 21.47           C  
ATOM   2312  N   VAL A 303      21.450  10.981   7.152  1.00 23.15           N  
ATOM   2313  CA  VAL A 303      20.309  10.147   6.805  1.00 24.53           C  
ATOM   2314  C   VAL A 303      20.505   9.461   5.455  1.00 25.22           C  
ATOM   2315  O   VAL A 303      20.129   8.299   5.283  1.00 25.75           O  
ATOM   2316  CB  VAL A 303      19.003  10.972   6.776  1.00 24.74           C  
ATOM   2317  CG1 VAL A 303      17.846  10.102   6.293  1.00 27.70           C  
ATOM   2318  CG2 VAL A 303      18.708  11.512   8.165  1.00 24.19           C  
ATOM   2319  N   ALA A 304      21.093  10.174   4.499  1.00 24.71           N  
ATOM   2320  CA  ALA A 304      21.323   9.605   3.173  1.00 25.02           C  
ATOM   2321  C   ALA A 304      22.249   8.397   3.244  1.00 26.80           C  
ATOM   2322  O   ALA A 304      22.006   7.379   2.594  1.00 26.86           O  
ATOM   2323  CB  ALA A 304      21.916  10.660   2.238  1.00 24.86           C  
ATOM   2324  N   PHE A 305      23.304   8.503   4.045  1.00 24.88           N  
ATOM   2325  CA  PHE A 305      24.265   7.416   4.168  1.00 26.54           C  
ATOM   2326  C   PHE A 305      23.906   6.296   5.136  1.00 26.76           C  
ATOM   2327  O   PHE A 305      24.237   5.137   4.886  1.00 26.85           O  
ATOM   2328  CB  PHE A 305      25.642   7.968   4.551  1.00 27.08           C  
ATOM   2329  CG  PHE A 305      26.529   8.248   3.374  1.00 30.41           C  
ATOM   2330  CD1 PHE A 305      26.198   9.238   2.455  1.00 31.27           C  
ATOM   2331  CD2 PHE A 305      27.688   7.508   3.174  1.00 30.60           C  
ATOM   2332  CE1 PHE A 305      27.010   9.486   1.352  1.00 32.91           C  
ATOM   2333  CE2 PHE A 305      28.509   7.747   2.076  1.00 33.12           C  
ATOM   2334  CZ  PHE A 305      28.169   8.739   1.162  1.00 33.77           C  
ATOM   2335  N   PHE A 306      23.233   6.636   6.231  1.00 27.70           N  
ATOM   2336  CA  PHE A 306      22.889   5.651   7.257  1.00 28.83           C  
ATOM   2337  C   PHE A 306      21.404   5.391   7.473  1.00 29.82           C  
ATOM   2338  O   PHE A 306      21.036   4.407   8.114  1.00 31.15           O  
ATOM   2339  CB  PHE A 306      23.488   6.082   8.598  1.00 28.86           C  
ATOM   2340  CG  PHE A 306      24.980   6.204   8.588  1.00 30.32           C  
ATOM   2341  CD1 PHE A 306      25.783   5.069   8.566  1.00 31.70           C  
ATOM   2342  CD2 PHE A 306      25.587   7.457   8.595  1.00 29.46           C  
ATOM   2343  CE1 PHE A 306      27.172   5.178   8.553  1.00 32.90           C  
ATOM   2344  CE2 PHE A 306      26.971   7.578   8.580  1.00 29.82           C  
ATOM   2345  CZ  PHE A 306      27.768   6.435   8.560  1.00 31.35           C  
ATOM   2346  N   GLY A 307      20.554   6.266   6.955  1.00 30.44           N  
ATOM   2347  CA  GLY A 307      19.128   6.093   7.165  1.00 30.63           C  
ATOM   2348  C   GLY A 307      18.748   6.874   8.411  1.00 31.51           C  
ATOM   2349  O   GLY A 307      19.623   7.257   9.188  1.00 29.79           O  
ATOM   2350  N   VAL A 308      17.455   7.101   8.619  1.00 32.55           N  
ATOM   2351  CA  VAL A 308      16.992   7.870   9.770  1.00 33.42           C  
ATOM   2352  C   VAL A 308      17.325   7.285  11.143  1.00 34.06           C  
ATOM   2353  O   VAL A 308      17.896   7.975  11.992  1.00 33.82           O  
ATOM   2354  CB  VAL A 308      15.467   8.107   9.699  1.00 34.48           C  
ATOM   2355  CG1 VAL A 308      15.011   8.935  10.898  1.00 34.54           C  
ATOM   2356  CG2 VAL A 308      15.114   8.820   8.405  1.00 34.01           C  
ATOM   2357  N   ALA A 309      16.970   6.025  11.368  1.00 34.24           N  
ATOM   2358  CA  ALA A 309      17.225   5.387  12.656  1.00 34.46           C  
ATOM   2359  C   ALA A 309      18.673   5.512  13.114  1.00 33.98           C  
ATOM   2360  O   ALA A 309      18.935   5.861  14.267  1.00 32.90           O  
ATOM   2361  CB  ALA A 309      16.823   3.919  12.604  1.00 35.24           C  
ATOM   2362  N   ASN A 310      19.611   5.220  12.217  1.00 33.82           N  
ATOM   2363  CA  ASN A 310      21.028   5.299  12.551  1.00 33.52           C  
ATOM   2364  C   ASN A 310      21.504   6.735  12.706  1.00 32.47           C  
ATOM   2365  O   ASN A 310      22.376   7.017  13.526  1.00 31.48           O  
ATOM   2366  CB  ASN A 310      21.873   4.595  11.488  1.00 37.08           C  
ATOM   2367  CG  ASN A 310      21.736   3.091  11.543  1.00 39.07           C  
ATOM   2368  OD1 ASN A 310      21.817   2.491  12.614  1.00 42.22           O  
ATOM   2369  ND2 ASN A 310      21.538   2.470  10.387  1.00 42.56           N  
ATOM   2370  N   ALA A 311      20.936   7.636  11.910  1.00 32.82           N  
ATOM   2371  CA  ALA A 311      21.304   9.045  11.978  1.00 31.97           C  
ATOM   2372  C   ALA A 311      20.921   9.588  13.349  1.00 31.97           C  
ATOM   2373  O   ALA A 311      21.702  10.291  13.992  1.00 32.34           O  
ATOM   2374  CB  ALA A 311      20.590   9.828  10.881  1.00 32.09           C  
ATOM   2375  N   VAL A 312      19.716   9.253  13.800  1.00 31.17           N  
ATOM   2376  CA  VAL A 312      19.251   9.706  15.106  1.00 31.20           C  
ATOM   2377  C   VAL A 312      20.145   9.152  16.212  1.00 31.70           C  
ATOM   2378  O   VAL A 312      20.483   9.861  17.162  1.00 31.48           O  
ATOM   2379  CB  VAL A 312      17.796   9.264  15.368  1.00 31.07           C  
ATOM   2380  CG1 VAL A 312      17.404   9.582  16.802  1.00 31.52           C  
ATOM   2381  CG2 VAL A 312      16.864   9.972  14.402  1.00 30.92           C  
ATOM   2382  N   ALA A 313      20.527   7.883  16.084  1.00 31.22           N  
ATOM   2383  CA  ALA A 313      21.386   7.247  17.075  1.00 31.89           C  
ATOM   2384  C   ALA A 313      22.733   7.960  17.135  1.00 31.74           C  
ATOM   2385  O   ALA A 313      23.337   8.081  18.200  1.00 31.03           O  
ATOM   2386  CB  ALA A 313      21.585   5.774  16.731  1.00 33.01           C  
ATOM   2387  N   ILE A 314      23.199   8.430  15.983  1.00 31.97           N  
ATOM   2388  CA  ILE A 314      24.468   9.145  15.906  1.00 33.03           C  
ATOM   2389  C   ILE A 314      24.370  10.488  16.627  1.00 32.11           C  
ATOM   2390  O   ILE A 314      25.282  10.880  17.352  1.00 34.80           O  
ATOM   2391  CB  ILE A 314      24.880   9.384  14.433  1.00 33.15           C  
ATOM   2392  CG1 ILE A 314      25.290   8.052  13.794  1.00 34.16           C  
ATOM   2393  CG2 ILE A 314      26.014  10.405  14.359  1.00 33.96           C  
ATOM   2394  CD1 ILE A 314      25.622   8.147  12.316  1.00 34.78           C  
ATOM   2395  N   ALA A 315      23.259  11.189  16.424  1.00 32.70           N  
ATOM   2396  CA  ALA A 315      23.051  12.484  17.061  1.00 33.30           C  
ATOM   2397  C   ALA A 315      22.990  12.335  18.577  1.00 33.96           C  
ATOM   2398  O   ALA A 315      23.520  13.168  19.313  1.00 34.01           O  
ATOM   2399  CB  ALA A 315      21.768  13.118  16.548  1.00 33.24           C  
ATOM   2400  N   LYS A 316      22.345  11.269  19.040  1.00 33.85           N  
ATOM   2401  CA  LYS A 316      22.221  11.017  20.471  1.00 35.02           C  
ATOM   2402  C   LYS A 316      23.542  10.575  21.094  1.00 35.83           C  
ATOM   2403  O   LYS A 316      23.706  10.616  22.314  1.00 36.36           O  
ATOM   2404  CB  LYS A 316      21.154   9.949  20.726  1.00 35.40           C  
ATOM   2405  CG  LYS A 316      19.738  10.397  20.400  1.00 38.07           C  
ATOM   2406  CD  LYS A 316      18.733   9.293  20.693  1.00 40.20           C  
ATOM   2407  CE  LYS A 316      17.312   9.752  20.418  1.00 41.92           C  
ATOM   2408  NZ  LYS A 316      16.922  10.889  21.297  1.00 44.76           N  
ATOM   2409  N   ALA A 317      24.481  10.160  20.249  1.00 36.21           N  
ATOM   2410  CA  ALA A 317      25.790   9.697  20.707  1.00 37.97           C  
ATOM   2411  C   ALA A 317      26.564  10.768  21.466  1.00 38.44           C  
ATOM   2412  O   ALA A 317      27.168  10.494  22.504  1.00 40.66           O  
ATOM   2413  CB  ALA A 317      26.611   9.211  19.518  1.00 37.61           C  
ATOM   2414  N   GLY A 318      26.554  11.985  20.936  1.00 37.85           N  
ATOM   2415  CA  GLY A 318      27.261  13.078  21.574  1.00 36.50           C  
ATOM   2416  C   GLY A 318      26.957  14.380  20.865  1.00 35.38           C  
ATOM   2417  O   GLY A 318      26.243  14.397  19.866  1.00 36.63           O  
ATOM   2418  N   ALA A 319      27.495  15.481  21.371  1.00 33.21           N  
ATOM   2419  CA  ALA A 319      27.241  16.767  20.743  1.00 31.30           C  
ATOM   2420  C   ALA A 319      28.192  16.998  19.572  1.00 29.58           C  
ATOM   2421  O   ALA A 319      27.934  17.843  18.717  1.00 29.84           O  
ATOM   2422  CB  ALA A 319      27.403  17.883  21.768  1.00 32.49           C  
ATOM   2423  N   PHE A 320      29.274  16.228  19.527  1.00 26.86           N  
ATOM   2424  CA  PHE A 320      30.287  16.403  18.491  1.00 24.32           C  
ATOM   2425  C   PHE A 320      30.426  15.287  17.466  1.00 24.63           C  
ATOM   2426  O   PHE A 320      31.135  15.447  16.471  1.00 24.08           O  
ATOM   2427  CB  PHE A 320      31.647  16.634  19.160  1.00 23.52           C  
ATOM   2428  CG  PHE A 320      31.649  17.765  20.143  1.00 23.10           C  
ATOM   2429  CD1 PHE A 320      31.430  19.073  19.717  1.00 22.02           C  
ATOM   2430  CD2 PHE A 320      31.840  17.524  21.500  1.00 24.58           C  
ATOM   2431  CE1 PHE A 320      31.398  20.121  20.625  1.00 22.36           C  
ATOM   2432  CE2 PHE A 320      31.808  18.572  22.421  1.00 25.17           C  
ATOM   2433  CZ  PHE A 320      31.587  19.871  21.981  1.00 22.37           C  
ATOM   2434  N   ASN A 321      29.756  14.165  17.696  1.00 22.92           N  
ATOM   2435  CA  ASN A 321      29.852  13.034  16.781  1.00 26.49           C  
ATOM   2436  C   ASN A 321      29.433  13.357  15.354  1.00 24.84           C  
ATOM   2437  O   ASN A 321      30.139  13.031  14.400  1.00 25.22           O  
ATOM   2438  CB  ASN A 321      29.009  11.870  17.301  1.00 29.82           C  
ATOM   2439  CG  ASN A 321      29.628  11.198  18.505  1.00 35.81           C  
ATOM   2440  OD1 ASN A 321      30.262  10.150  18.386  1.00 42.55           O  
ATOM   2441  ND2 ASN A 321      29.458  11.803  19.674  1.00 39.55           N  
ATOM   2442  N   LEU A 322      28.284  14.002  15.207  1.00 21.89           N  
ATOM   2443  CA  LEU A 322      27.776  14.325  13.884  1.00 21.71           C  
ATOM   2444  C   LEU A 322      28.669  15.264  13.078  1.00 21.56           C  
ATOM   2445  O   LEU A 322      28.990  14.986  11.920  1.00 22.02           O  
ATOM   2446  CB  LEU A 322      26.376  14.929  14.011  1.00 23.65           C  
ATOM   2447  CG  LEU A 322      25.620  15.209  12.714  1.00 25.57           C  
ATOM   2448  CD1 LEU A 322      25.488  13.927  11.900  1.00 27.64           C  
ATOM   2449  CD2 LEU A 322      24.247  15.772  13.057  1.00 26.38           C  
ATOM   2450  N   GLY A 323      29.084  16.365  13.697  1.00 19.99           N  
ATOM   2451  CA  GLY A 323      29.896  17.343  12.996  1.00 18.03           C  
ATOM   2452  C   GLY A 323      31.385  17.101  12.844  1.00 18.41           C  
ATOM   2453  O   GLY A 323      31.971  17.513  11.847  1.00 18.70           O  
ATOM   2454  N   PHE A 324      32.007  16.439  13.812  1.00 17.52           N  
ATOM   2455  CA  PHE A 324      33.445  16.208  13.752  1.00 18.48           C  
ATOM   2456  C   PHE A 324      33.857  14.807  13.334  1.00 18.40           C  
ATOM   2457  O   PHE A 324      35.011  14.582  12.972  1.00 20.77           O  
ATOM   2458  CB  PHE A 324      34.081  16.518  15.112  1.00 17.06           C  
ATOM   2459  CG  PHE A 324      34.160  17.985  15.428  1.00 18.45           C  
ATOM   2460  CD1 PHE A 324      35.265  18.736  15.038  1.00 18.12           C  
ATOM   2461  CD2 PHE A 324      33.124  18.620  16.114  1.00 18.02           C  
ATOM   2462  CE1 PHE A 324      35.341  20.102  15.327  1.00 17.26           C  
ATOM   2463  CE2 PHE A 324      33.185  19.985  16.409  1.00 17.47           C  
ATOM   2464  CZ  PHE A 324      34.296  20.729  16.015  1.00 18.82           C  
ATOM   2465  N   ILE A 325      32.927  13.863  13.384  1.00 18.03           N  
ATOM   2466  CA  ILE A 325      33.254  12.492  13.031  1.00 19.05           C  
ATOM   2467  C   ILE A 325      32.452  11.984  11.848  1.00 19.82           C  
ATOM   2468  O   ILE A 325      33.012  11.618  10.813  1.00 19.26           O  
ATOM   2469  CB  ILE A 325      33.011  11.542  14.234  1.00 19.31           C  
ATOM   2470  CG1 ILE A 325      33.935  11.931  15.390  1.00 18.88           C  
ATOM   2471  CG2 ILE A 325      33.255  10.085  13.824  1.00 20.21           C  
ATOM   2472  CD1 ILE A 325      33.688  11.142  16.664  1.00 21.00           C  
ATOM   2473  N   THR A 326      31.135  11.976  12.002  1.00 19.17           N  
ATOM   2474  CA  THR A 326      30.260  11.459  10.963  1.00 19.59           C  
ATOM   2475  C   THR A 326      30.297  12.193   9.630  1.00 19.74           C  
ATOM   2476  O   THR A 326      30.471  11.558   8.586  1.00 21.06           O  
ATOM   2477  CB  THR A 326      28.806  11.399  11.458  1.00 21.68           C  
ATOM   2478  OG1 THR A 326      28.748  10.591  12.639  1.00 23.54           O  
ATOM   2479  CG2 THR A 326      27.902  10.778  10.393  1.00 21.35           C  
ATOM   2480  N   LEU A 327      30.139  13.513   9.642  1.00 19.17           N  
ATOM   2481  CA  LEU A 327      30.139  14.245   8.381  1.00 19.96           C  
ATOM   2482  C   LEU A 327      31.449  14.091   7.604  1.00 21.41           C  
ATOM   2483  O   LEU A 327      31.426  13.805   6.406  1.00 20.03           O  
ATOM   2484  CB  LEU A 327      29.819  15.724   8.600  1.00 20.72           C  
ATOM   2485  CG  LEU A 327      29.482  16.476   7.309  1.00 22.46           C  
ATOM   2486  CD1 LEU A 327      28.294  15.813   6.613  1.00 23.06           C  
ATOM   2487  CD2 LEU A 327      29.161  17.924   7.627  1.00 22.84           C  
ATOM   2488  N   PRO A 328      32.608  14.285   8.262  1.00 21.41           N  
ATOM   2489  CA  PRO A 328      33.832  14.114   7.468  1.00 20.55           C  
ATOM   2490  C   PRO A 328      34.005  12.673   6.974  1.00 19.98           C  
ATOM   2491  O   PRO A 328      34.565  12.445   5.902  1.00 19.29           O  
ATOM   2492  CB  PRO A 328      34.945  14.563   8.422  1.00 22.75           C  
ATOM   2493  CG  PRO A 328      34.351  14.389   9.789  1.00 22.72           C  
ATOM   2494  CD  PRO A 328      32.917  14.828   9.598  1.00 20.72           C  
ATOM   2495  N   ALA A 329      33.517  11.705   7.748  1.00 18.63           N  
ATOM   2496  CA  ALA A 329      33.606  10.300   7.354  1.00 18.81           C  
ATOM   2497  C   ALA A 329      32.778  10.097   6.092  1.00 19.97           C  
ATOM   2498  O   ALA A 329      33.217   9.437   5.148  1.00 20.03           O  
ATOM   2499  CB  ALA A 329      33.088   9.396   8.474  1.00 18.86           C  
ATOM   2500  N   ILE A 330      31.576  10.667   6.077  1.00 17.34           N  
ATOM   2501  CA  ILE A 330      30.701  10.561   4.917  1.00 18.84           C  
ATOM   2502  C   ILE A 330      31.377  11.229   3.724  1.00 20.19           C  
ATOM   2503  O   ILE A 330      31.449  10.653   2.638  1.00 21.73           O  
ATOM   2504  CB  ILE A 330      29.341  11.249   5.185  1.00 19.53           C  
ATOM   2505  CG1 ILE A 330      28.521  10.397   6.154  1.00 19.59           C  
ATOM   2506  CG2 ILE A 330      28.580  11.464   3.868  1.00 20.32           C  
ATOM   2507  CD1 ILE A 330      27.278  11.103   6.689  1.00 21.12           C  
ATOM   2508  N   PHE A 331      31.885  12.440   3.929  1.00 19.19           N  
ATOM   2509  CA  PHE A 331      32.547  13.164   2.845  1.00 20.98           C  
ATOM   2510  C   PHE A 331      33.724  12.387   2.265  1.00 22.14           C  
ATOM   2511  O   PHE A 331      33.984  12.458   1.063  1.00 21.94           O  
ATOM   2512  CB  PHE A 331      33.044  14.530   3.328  1.00 22.21           C  
ATOM   2513  CG  PHE A 331      31.950  15.550   3.520  1.00 24.15           C  
ATOM   2514  CD1 PHE A 331      30.633  15.265   3.166  1.00 25.56           C  
ATOM   2515  CD2 PHE A 331      32.244  16.802   4.045  1.00 26.18           C  
ATOM   2516  CE1 PHE A 331      29.626  16.217   3.332  1.00 28.79           C  
ATOM   2517  CE2 PHE A 331      31.243  17.761   4.216  1.00 27.74           C  
ATOM   2518  CZ  PHE A 331      29.933  17.467   3.859  1.00 27.28           C  
ATOM   2519  N   SER A 332      34.428  11.647   3.117  1.00 21.07           N  
ATOM   2520  CA  SER A 332      35.593  10.873   2.684  1.00 22.95           C  
ATOM   2521  C   SER A 332      35.253   9.823   1.634  1.00 24.76           C  
ATOM   2522  O   SER A 332      36.136   9.335   0.929  1.00 25.03           O  
ATOM   2523  CB  SER A 332      36.245  10.173   3.876  1.00 23.30           C  
ATOM   2524  OG  SER A 332      35.522   9.005   4.233  1.00 25.56           O  
ATOM   2525  N   GLN A 333      33.977   9.471   1.541  1.00 24.55           N  
ATOM   2526  CA  GLN A 333      33.530   8.467   0.585  1.00 26.96           C  
ATOM   2527  C   GLN A 333      33.188   9.066  -0.776  1.00 27.41           C  
ATOM   2528  O   GLN A 333      32.674   8.372  -1.654  1.00 29.30           O  
ATOM   2529  CB  GLN A 333      32.311   7.730   1.142  1.00 28.01           C  
ATOM   2530  CG  GLN A 333      32.572   6.975   2.437  1.00 29.83           C  
ATOM   2531  CD  GLN A 333      33.698   5.965   2.309  1.00 32.04           C  
ATOM   2532  OE1 GLN A 333      34.824   6.205   2.756  1.00 33.59           O  
ATOM   2533  NE2 GLN A 333      33.403   4.832   1.684  1.00 34.33           N  
ATOM   2534  N   THR A 334      33.469  10.354  -0.948  1.00 27.45           N  
ATOM   2535  CA  THR A 334      33.187  11.036  -2.207  1.00 28.21           C  
ATOM   2536  C   THR A 334      34.451  11.670  -2.780  1.00 27.53           C  
ATOM   2537  O   THR A 334      35.398  11.964  -2.048  1.00 25.45           O  
ATOM   2538  CB  THR A 334      32.137  12.152  -2.021  1.00 30.13           C  
ATOM   2539  OG1 THR A 334      32.685  13.198  -1.205  1.00 32.12           O  
ATOM   2540  CG2 THR A 334      30.885  11.601  -1.353  1.00 32.28           C  
ATOM   2541  N   ALA A 335      34.459  11.879  -4.093  1.00 26.83           N  
ATOM   2542  CA  ALA A 335      35.602  12.489  -4.763  1.00 25.70           C  
ATOM   2543  C   ALA A 335      35.779  13.911  -4.257  1.00 22.54           C  
ATOM   2544  O   ALA A 335      34.828  14.690  -4.253  1.00 24.81           O  
ATOM   2545  CB  ALA A 335      35.381  12.492  -6.278  1.00 26.99           C  
ATOM   2546  N   GLY A 336      36.996  14.244  -3.832  1.00 21.88           N  
ATOM   2547  CA  GLY A 336      37.269  15.575  -3.321  1.00 21.53           C  
ATOM   2548  C   GLY A 336      36.709  15.743  -1.918  1.00 20.72           C  
ATOM   2549  O   GLY A 336      36.596  16.863  -1.422  1.00 20.81           O  
ATOM   2550  N   GLY A 337      36.385  14.620  -1.282  1.00 21.38           N  
ATOM   2551  CA  GLY A 337      35.806  14.633   0.056  1.00 21.83           C  
ATOM   2552  C   GLY A 337      36.628  15.260   1.165  1.00 22.80           C  
ATOM   2553  O   GLY A 337      36.073  15.792   2.136  1.00 19.50           O  
ATOM   2554  N   THR A 338      37.948  15.192   1.047  1.00 21.19           N  
ATOM   2555  CA  THR A 338      38.818  15.775   2.057  1.00 21.70           C  
ATOM   2556  C   THR A 338      38.734  17.298   1.972  1.00 21.72           C  
ATOM   2557  O   THR A 338      38.720  17.996   2.995  1.00 21.06           O  
ATOM   2558  CB  THR A 338      40.274  15.310   1.855  1.00 24.22           C  
ATOM   2559  OG1 THR A 338      40.325  13.881   1.940  1.00 25.35           O  
ATOM   2560  CG2 THR A 338      41.182  15.908   2.920  1.00 26.30           C  
ATOM   2561  N   PHE A 339      38.665  17.817   0.751  1.00 19.60           N  
ATOM   2562  CA  PHE A 339      38.555  19.253   0.558  1.00 18.76           C  
ATOM   2563  C   PHE A 339      37.165  19.708   1.018  1.00 19.23           C  
ATOM   2564  O   PHE A 339      37.002  20.804   1.541  1.00 18.34           O  
ATOM   2565  CB  PHE A 339      38.752  19.612  -0.916  1.00 20.54           C  
ATOM   2566  CG  PHE A 339      38.891  21.081  -1.160  1.00 20.48           C  
ATOM   2567  CD1 PHE A 339      40.066  21.744  -0.822  1.00 20.34           C  
ATOM   2568  CD2 PHE A 339      37.840  21.813  -1.707  1.00 21.59           C  
ATOM   2569  CE1 PHE A 339      40.192  23.111  -1.022  1.00 22.20           C  
ATOM   2570  CE2 PHE A 339      37.958  23.184  -1.910  1.00 21.72           C  
ATOM   2571  CZ  PHE A 339      39.134  23.834  -1.567  1.00 22.78           C  
ATOM   2572  N   LEU A 340      36.158  18.864   0.808  1.00 18.44           N  
ATOM   2573  CA  LEU A 340      34.806  19.205   1.239  1.00 19.70           C  
ATOM   2574  C   LEU A 340      34.822  19.290   2.772  1.00 18.05           C  
ATOM   2575  O   LEU A 340      34.127  20.117   3.371  1.00 18.63           O  
ATOM   2576  CB  LEU A 340      33.816  18.133   0.778  1.00 22.29           C  
ATOM   2577  CG  LEU A 340      32.333  18.481   0.897  1.00 27.46           C  
ATOM   2578  CD1 LEU A 340      32.042  19.741   0.094  1.00 30.29           C  
ATOM   2579  CD2 LEU A 340      31.493  17.311   0.380  1.00 29.45           C  
ATOM   2580  N   GLY A 341      35.621  18.428   3.395  1.00 16.83           N  
ATOM   2581  CA  GLY A 341      35.749  18.440   4.845  1.00 17.43           C  
ATOM   2582  C   GLY A 341      36.397  19.744   5.267  1.00 17.75           C  
ATOM   2583  O   GLY A 341      35.995  20.364   6.254  1.00 16.02           O  
ATOM   2584  N   PHE A 342      37.415  20.163   4.518  1.00 14.95           N  
ATOM   2585  CA  PHE A 342      38.094  21.421   4.794  1.00 14.99           C  
ATOM   2586  C   PHE A 342      37.079  22.562   4.743  1.00 16.25           C  
ATOM   2587  O   PHE A 342      37.024  23.393   5.643  1.00 15.51           O  
ATOM   2588  CB  PHE A 342      39.188  21.687   3.757  1.00 16.38           C  
ATOM   2589  CG  PHE A 342      39.540  23.142   3.618  1.00 16.67           C  
ATOM   2590  CD1 PHE A 342      40.174  23.825   4.654  1.00 17.48           C  
ATOM   2591  CD2 PHE A 342      39.207  23.843   2.459  1.00 17.96           C  
ATOM   2592  CE1 PHE A 342      40.469  25.184   4.539  1.00 17.67           C  
ATOM   2593  CE2 PHE A 342      39.498  25.199   2.336  1.00 20.37           C  
ATOM   2594  CZ  PHE A 342      40.130  25.871   3.379  1.00 18.17           C  
ATOM   2595  N   LEU A 343      36.278  22.597   3.683  1.00 14.36           N  
ATOM   2596  CA  LEU A 343      35.277  23.647   3.528  1.00 15.15           C  
ATOM   2597  C   LEU A 343      34.294  23.681   4.693  1.00 15.49           C  
ATOM   2598  O   LEU A 343      33.885  24.754   5.136  1.00 17.04           O  
ATOM   2599  CB  LEU A 343      34.503  23.465   2.218  1.00 17.38           C  
ATOM   2600  CG  LEU A 343      35.312  23.667   0.932  1.00 18.13           C  
ATOM   2601  CD1 LEU A 343      34.394  23.442  -0.269  1.00 20.67           C  
ATOM   2602  CD2 LEU A 343      35.902  25.065   0.889  1.00 18.76           C  
ATOM   2603  N   TRP A 344      33.904  22.500   5.164  1.00 15.44           N  
ATOM   2604  CA  TRP A 344      32.984  22.374   6.293  1.00 15.50           C  
ATOM   2605  C   TRP A 344      33.611  22.957   7.560  1.00 16.32           C  
ATOM   2606  O   TRP A 344      32.997  23.768   8.260  1.00 14.23           O  
ATOM   2607  CB  TRP A 344      32.639  20.896   6.492  1.00 15.46           C  
ATOM   2608  CG  TRP A 344      32.011  20.538   7.816  1.00 15.33           C  
ATOM   2609  CD1 TRP A 344      32.526  19.693   8.755  1.00 14.20           C  
ATOM   2610  CD2 TRP A 344      30.722  20.943   8.307  1.00 14.56           C  
ATOM   2611  NE1 TRP A 344      31.638  19.535   9.794  1.00 14.52           N  
ATOM   2612  CE2 TRP A 344      30.524  20.291   9.545  1.00 15.18           C  
ATOM   2613  CE3 TRP A 344      29.716  21.786   7.817  1.00 15.91           C  
ATOM   2614  CZ2 TRP A 344      29.361  20.456  10.304  1.00 14.50           C  
ATOM   2615  CZ3 TRP A 344      28.555  21.952   8.573  1.00 17.37           C  
ATOM   2616  CH2 TRP A 344      28.388  21.288   9.802  1.00 17.75           C  
ATOM   2617  N   PHE A 345      34.841  22.561   7.857  1.00 14.52           N  
ATOM   2618  CA  PHE A 345      35.484  23.091   9.050  1.00 14.87           C  
ATOM   2619  C   PHE A 345      35.847  24.565   8.926  1.00 16.46           C  
ATOM   2620  O   PHE A 345      35.864  25.289   9.927  1.00 15.61           O  
ATOM   2621  CB  PHE A 345      36.686  22.217   9.426  1.00 15.78           C  
ATOM   2622  CG  PHE A 345      36.280  20.854   9.905  1.00 16.61           C  
ATOM   2623  CD1 PHE A 345      35.526  20.714  11.070  1.00 17.79           C  
ATOM   2624  CD2 PHE A 345      36.566  19.718   9.152  1.00 17.14           C  
ATOM   2625  CE1 PHE A 345      35.052  19.466  11.473  1.00 16.97           C  
ATOM   2626  CE2 PHE A 345      36.099  18.464   9.546  1.00 16.98           C  
ATOM   2627  CZ  PHE A 345      35.337  18.338  10.711  1.00 18.76           C  
ATOM   2628  N   PHE A 346      36.101  25.030   7.704  1.00 16.53           N  
ATOM   2629  CA  PHE A 346      36.410  26.442   7.520  1.00 18.60           C  
ATOM   2630  C   PHE A 346      35.114  27.212   7.795  1.00 16.98           C  
ATOM   2631  O   PHE A 346      35.122  28.268   8.430  1.00 17.05           O  
ATOM   2632  CB  PHE A 346      36.878  26.729   6.095  1.00 21.63           C  
ATOM   2633  CG  PHE A 346      37.461  28.100   5.932  1.00 28.99           C  
ATOM   2634  CD1 PHE A 346      38.784  28.350   6.277  1.00 32.45           C  
ATOM   2635  CD2 PHE A 346      36.669  29.158   5.496  1.00 32.91           C  
ATOM   2636  CE1 PHE A 346      39.314  29.638   6.192  1.00 35.95           C  
ATOM   2637  CE2 PHE A 346      37.186  30.450   5.408  1.00 34.44           C  
ATOM   2638  CZ  PHE A 346      38.511  30.690   5.757  1.00 36.29           C  
ATOM   2639  N   LEU A 347      34.000  26.669   7.310  1.00 16.23           N  
ATOM   2640  CA  LEU A 347      32.691  27.275   7.536  1.00 16.65           C  
ATOM   2641  C   LEU A 347      32.456  27.371   9.044  1.00 15.19           C  
ATOM   2642  O   LEU A 347      32.084  28.425   9.561  1.00 16.47           O  
ATOM   2643  CB  LEU A 347      31.590  26.417   6.898  1.00 17.50           C  
ATOM   2644  CG  LEU A 347      30.141  26.736   7.291  1.00 20.68           C  
ATOM   2645  CD1 LEU A 347      29.795  28.159   6.907  1.00 23.70           C  
ATOM   2646  CD2 LEU A 347      29.195  25.757   6.606  1.00 22.85           C  
ATOM   2647  N   LEU A 348      32.681  26.268   9.750  1.00 15.07           N  
ATOM   2648  CA  LEU A 348      32.480  26.263  11.199  1.00 14.75           C  
ATOM   2649  C   LEU A 348      33.395  27.265  11.888  1.00 15.36           C  
ATOM   2650  O   LEU A 348      32.989  27.932  12.845  1.00 16.23           O  
ATOM   2651  CB  LEU A 348      32.724  24.863  11.782  1.00 14.84           C  
ATOM   2652  CG  LEU A 348      31.762  23.741  11.364  1.00 16.67           C  
ATOM   2653  CD1 LEU A 348      32.129  22.466  12.102  1.00 18.83           C  
ATOM   2654  CD2 LEU A 348      30.321  24.132  11.693  1.00 18.23           C  
ATOM   2655  N   PHE A 349      34.632  27.379  11.415  1.00 15.52           N  
ATOM   2656  CA  PHE A 349      35.556  28.317  12.032  1.00 15.44           C  
ATOM   2657  C   PHE A 349      35.080  29.763  11.900  1.00 16.67           C  
ATOM   2658  O   PHE A 349      35.091  30.512  12.877  1.00 16.35           O  
ATOM   2659  CB  PHE A 349      36.961  28.184  11.440  1.00 16.45           C  
ATOM   2660  CG  PHE A 349      37.941  29.151  12.029  1.00 17.96           C  
ATOM   2661  CD1 PHE A 349      38.236  29.113  13.388  1.00 16.86           C  
ATOM   2662  CD2 PHE A 349      38.530  30.134  11.243  1.00 19.09           C  
ATOM   2663  CE1 PHE A 349      39.100  30.042  13.956  1.00 16.66           C  
ATOM   2664  CE2 PHE A 349      39.396  31.066  11.807  1.00 18.84           C  
ATOM   2665  CZ  PHE A 349      39.678  31.017  13.163  1.00 18.49           C  
ATOM   2666  N   PHE A 350      34.674  30.167  10.699  1.00 16.00           N  
ATOM   2667  CA  PHE A 350      34.189  31.533  10.515  1.00 17.68           C  
ATOM   2668  C   PHE A 350      32.900  31.756  11.294  1.00 17.83           C  
ATOM   2669  O   PHE A 350      32.684  32.836  11.845  1.00 17.15           O  
ATOM   2670  CB  PHE A 350      33.989  31.836   9.023  1.00 19.50           C  
ATOM   2671  CG  PHE A 350      35.132  32.598   8.407  1.00 23.98           C  
ATOM   2672  CD1 PHE A 350      36.418  32.486   8.924  1.00 26.15           C  
ATOM   2673  CD2 PHE A 350      34.922  33.428   7.310  1.00 26.21           C  
ATOM   2674  CE1 PHE A 350      37.486  33.192   8.358  1.00 28.50           C  
ATOM   2675  CE2 PHE A 350      35.979  34.136   6.734  1.00 26.45           C  
ATOM   2676  CZ  PHE A 350      37.261  34.019   7.261  1.00 27.78           C  
ATOM   2677  N   ALA A 351      32.051  30.733  11.353  1.00 16.09           N  
ATOM   2678  CA  ALA A 351      30.804  30.840  12.106  1.00 16.99           C  
ATOM   2679  C   ALA A 351      31.145  31.024  13.585  1.00 16.41           C  
ATOM   2680  O   ALA A 351      30.584  31.885  14.266  1.00 16.45           O  
ATOM   2681  CB  ALA A 351      29.958  29.580  11.908  1.00 17.19           C  
ATOM   2682  N   GLY A 352      32.078  30.218  14.079  1.00 15.21           N  
ATOM   2683  CA  GLY A 352      32.462  30.339  15.473  1.00 14.32           C  
ATOM   2684  C   GLY A 352      33.165  31.651  15.779  1.00 15.88           C  
ATOM   2685  O   GLY A 352      32.840  32.314  16.755  1.00 16.50           O  
ATOM   2686  N   LEU A 353      34.115  32.043  14.935  1.00 14.78           N  
ATOM   2687  CA  LEU A 353      34.880  33.270  15.153  1.00 14.53           C  
ATOM   2688  C   LEU A 353      34.011  34.525  15.268  1.00 16.41           C  
ATOM   2689  O   LEU A 353      34.225  35.363  16.150  1.00 17.33           O  
ATOM   2690  CB  LEU A 353      35.900  33.441  14.024  1.00 16.30           C  
ATOM   2691  CG  LEU A 353      36.822  34.657  14.053  1.00 16.78           C  
ATOM   2692  CD1 LEU A 353      37.536  34.753  15.400  1.00 18.13           C  
ATOM   2693  CD2 LEU A 353      37.835  34.518  12.913  1.00 17.20           C  
ATOM   2694  N   THR A 354      33.038  34.660  14.374  1.00 15.96           N  
ATOM   2695  CA  THR A 354      32.153  35.818  14.412  1.00 17.05           C  
ATOM   2696  C   THR A 354      31.289  35.816  15.669  1.00 17.43           C  
ATOM   2697  O   THR A 354      30.765  36.857  16.070  1.00 18.67           O  
ATOM   2698  CB  THR A 354      31.244  35.873  13.171  1.00 17.57           C  
ATOM   2699  OG1 THR A 354      30.613  34.602  12.982  1.00 18.83           O  
ATOM   2700  CG2 THR A 354      32.065  36.228  11.932  1.00 19.35           C  
ATOM   2701  N   SER A 355      31.133  34.652  16.294  1.00 16.62           N  
ATOM   2702  CA  SER A 355      30.343  34.571  17.516  1.00 15.78           C  
ATOM   2703  C   SER A 355      31.207  34.717  18.758  1.00 15.96           C  
ATOM   2704  O   SER A 355      30.787  35.329  19.735  1.00 16.03           O  
ATOM   2705  CB  SER A 355      29.574  33.250  17.586  1.00 15.30           C  
ATOM   2706  OG  SER A 355      28.526  33.230  16.630  1.00 16.94           O  
ATOM   2707  N   SER A 356      32.416  34.163  18.729  1.00 15.27           N  
ATOM   2708  CA  SER A 356      33.275  34.267  19.898  1.00 16.75           C  
ATOM   2709  C   SER A 356      33.694  35.708  20.175  1.00 17.51           C  
ATOM   2710  O   SER A 356      33.801  36.108  21.336  1.00 17.39           O  
ATOM   2711  CB  SER A 356      34.501  33.352  19.755  1.00 16.77           C  
ATOM   2712  OG  SER A 356      35.316  33.717  18.657  1.00 18.43           O  
ATOM   2713  N   ILE A 357      33.915  36.505  19.135  1.00 17.29           N  
ATOM   2714  CA  ILE A 357      34.295  37.890  19.387  1.00 18.11           C  
ATOM   2715  C   ILE A 357      33.116  38.604  20.065  1.00 19.02           C  
ATOM   2716  O   ILE A 357      33.312  39.496  20.883  1.00 19.35           O  
ATOM   2717  CB  ILE A 357      34.693  38.629  18.086  1.00 17.96           C  
ATOM   2718  CG1 ILE A 357      33.563  38.540  17.053  1.00 19.69           C  
ATOM   2719  CG2 ILE A 357      35.997  38.042  17.545  1.00 17.69           C  
ATOM   2720  CD1 ILE A 357      33.912  39.164  15.704  1.00 21.13           C  
ATOM   2721  N   ALA A 358      31.897  38.172  19.755  1.00 17.88           N  
ATOM   2722  CA  ALA A 358      30.701  38.769  20.350  1.00 18.44           C  
ATOM   2723  C   ALA A 358      30.537  38.432  21.837  1.00 19.85           C  
ATOM   2724  O   ALA A 358      30.013  39.251  22.600  1.00 19.41           O  
ATOM   2725  CB  ALA A 358      29.450  38.333  19.580  1.00 18.22           C  
ATOM   2726  N   ILE A 359      30.947  37.236  22.260  1.00 18.42           N  
ATOM   2727  CA  ILE A 359      30.810  36.913  23.677  1.00 19.68           C  
ATOM   2728  C   ILE A 359      31.993  37.358  24.517  1.00 18.41           C  
ATOM   2729  O   ILE A 359      31.966  37.249  25.741  1.00 19.34           O  
ATOM   2730  CB  ILE A 359      30.510  35.412  23.952  1.00 22.38           C  
ATOM   2731  CG1 ILE A 359      31.380  34.510  23.088  1.00 21.99           C  
ATOM   2732  CG2 ILE A 359      29.022  35.150  23.753  1.00 24.85           C  
ATOM   2733  CD1 ILE A 359      31.156  33.028  23.373  1.00 26.52           C  
ATOM   2734  N   MET A 360      33.040  37.863  23.871  1.00 16.50           N  
ATOM   2735  CA  MET A 360      34.160  38.391  24.637  1.00 17.03           C  
ATOM   2736  C   MET A 360      34.009  39.906  24.757  1.00 17.86           C  
ATOM   2737  O   MET A 360      34.531  40.518  25.688  1.00 17.07           O  
ATOM   2738  CB  MET A 360      35.499  38.033  23.987  1.00 20.64           C  
ATOM   2739  CG  MET A 360      35.881  36.583  24.241  1.00 25.14           C  
ATOM   2740  SD  MET A 360      37.530  36.162  23.690  1.00 30.87           S  
ATOM   2741  CE  MET A 360      37.247  35.892  21.997  1.00 28.97           C  
ATOM   2742  N   GLN A 361      33.264  40.514  23.833  1.00 17.66           N  
ATOM   2743  CA  GLN A 361      33.080  41.962  23.882  1.00 16.60           C  
ATOM   2744  C   GLN A 361      32.397  42.477  25.160  1.00 16.38           C  
ATOM   2745  O   GLN A 361      32.667  43.596  25.580  1.00 16.73           O  
ATOM   2746  CB  GLN A 361      32.335  42.465  22.630  1.00 18.07           C  
ATOM   2747  CG  GLN A 361      32.185  44.000  22.551  1.00 18.49           C  
ATOM   2748  CD  GLN A 361      33.508  44.764  22.444  1.00 16.49           C  
ATOM   2749  OE1 GLN A 361      33.585  45.939  22.816  1.00 22.25           O  
ATOM   2750  NE2 GLN A 361      34.536  44.116  21.928  1.00 16.09           N  
ATOM   2751  N   PRO A 362      31.508  41.680  25.795  1.00 15.91           N  
ATOM   2752  CA  PRO A 362      30.886  42.208  27.019  1.00 17.07           C  
ATOM   2753  C   PRO A 362      31.915  42.508  28.112  1.00 18.10           C  
ATOM   2754  O   PRO A 362      31.853  43.551  28.766  1.00 16.91           O  
ATOM   2755  CB  PRO A 362      29.922  41.099  27.427  1.00 18.21           C  
ATOM   2756  CG  PRO A 362      29.505  40.526  26.103  1.00 16.94           C  
ATOM   2757  CD  PRO A 362      30.820  40.454  25.351  1.00 16.00           C  
ATOM   2758  N   MET A 363      32.859  41.592  28.318  1.00 16.96           N  
ATOM   2759  CA  MET A 363      33.891  41.807  29.330  1.00 18.05           C  
ATOM   2760  C   MET A 363      34.760  42.993  28.905  1.00 15.99           C  
ATOM   2761  O   MET A 363      35.169  43.812  29.733  1.00 17.04           O  
ATOM   2762  CB  MET A 363      34.756  40.551  29.486  1.00 20.04           C  
ATOM   2763  CG  MET A 363      35.817  40.670  30.571  1.00 24.38           C  
ATOM   2764  SD  MET A 363      35.073  40.912  32.209  1.00 33.98           S  
ATOM   2765  CE  MET A 363      36.527  40.845  33.250  1.00 31.60           C  
ATOM   2766  N   ILE A 364      35.044  43.088  27.610  1.00 14.78           N  
ATOM   2767  CA  ILE A 364      35.850  44.190  27.100  1.00 17.02           C  
ATOM   2768  C   ILE A 364      35.128  45.517  27.354  1.00 17.22           C  
ATOM   2769  O   ILE A 364      35.728  46.473  27.848  1.00 17.61           O  
ATOM   2770  CB  ILE A 364      36.118  44.014  25.589  1.00 17.53           C  
ATOM   2771  CG1 ILE A 364      37.065  42.823  25.381  1.00 17.32           C  
ATOM   2772  CG2 ILE A 364      36.712  45.293  24.996  1.00 16.91           C  
ATOM   2773  CD1 ILE A 364      37.055  42.275  23.963  1.00 16.99           C  
ATOM   2774  N   ALA A 365      33.839  45.560  27.027  1.00 17.05           N  
ATOM   2775  CA  ALA A 365      33.035  46.767  27.219  1.00 16.88           C  
ATOM   2776  C   ALA A 365      32.945  47.142  28.694  1.00 18.84           C  
ATOM   2777  O   ALA A 365      32.973  48.323  29.043  1.00 19.34           O  
ATOM   2778  CB  ALA A 365      31.637  46.570  26.645  1.00 17.24           C  
ATOM   2779  N   PHE A 366      32.834  46.143  29.564  1.00 17.32           N  
ATOM   2780  CA  PHE A 366      32.761  46.432  30.993  1.00 18.32           C  
ATOM   2781  C   PHE A 366      34.060  47.081  31.461  1.00 19.18           C  
ATOM   2782  O   PHE A 366      34.040  48.089  32.169  1.00 19.58           O  
ATOM   2783  CB  PHE A 366      32.531  45.158  31.808  1.00 17.47           C  
ATOM   2784  CG  PHE A 366      32.680  45.366  33.293  1.00 18.94           C  
ATOM   2785  CD1 PHE A 366      31.663  45.960  34.031  1.00 20.69           C  
ATOM   2786  CD2 PHE A 366      33.867  45.029  33.935  1.00 20.69           C  
ATOM   2787  CE1 PHE A 366      31.823  46.224  35.394  1.00 21.93           C  
ATOM   2788  CE2 PHE A 366      34.043  45.288  35.298  1.00 22.01           C  
ATOM   2789  CZ  PHE A 366      33.016  45.889  36.027  1.00 20.98           C  
ATOM   2790  N   LEU A 367      35.191  46.496  31.077  1.00 18.42           N  
ATOM   2791  CA  LEU A 367      36.479  47.039  31.490  1.00 18.48           C  
ATOM   2792  C   LEU A 367      36.685  48.449  30.943  1.00 19.77           C  
ATOM   2793  O   LEU A 367      37.232  49.306  31.632  1.00 20.02           O  
ATOM   2794  CB  LEU A 367      37.621  46.122  31.036  1.00 17.50           C  
ATOM   2795  CG  LEU A 367      37.624  44.729  31.674  1.00 17.01           C  
ATOM   2796  CD1 LEU A 367      38.705  43.860  31.033  1.00 19.45           C  
ATOM   2797  CD2 LEU A 367      37.861  44.868  33.178  1.00 19.61           C  
ATOM   2798  N   GLU A 368      36.239  48.688  29.710  1.00 18.69           N  
ATOM   2799  CA  GLU A 368      36.375  50.010  29.099  1.00 19.80           C  
ATOM   2800  C   GLU A 368      35.417  51.024  29.724  1.00 20.15           C  
ATOM   2801  O   GLU A 368      35.830  52.109  30.141  1.00 21.51           O  
ATOM   2802  CB  GLU A 368      36.076  49.949  27.596  1.00 19.44           C  
ATOM   2803  CG  GLU A 368      36.985  49.047  26.790  1.00 23.03           C  
ATOM   2804  CD  GLU A 368      36.526  48.918  25.346  1.00 25.17           C  
ATOM   2805  OE1 GLU A 368      35.305  48.996  25.109  1.00 28.53           O  
ATOM   2806  OE2 GLU A 368      37.373  48.725  24.453  1.00 28.96           O  
ATOM   2807  N   ASP A 369      34.139  50.659  29.775  1.00 20.87           N  
ATOM   2808  CA  ASP A 369      33.084  51.528  30.294  1.00 21.81           C  
ATOM   2809  C   ASP A 369      33.113  51.803  31.790  1.00 22.57           C  
ATOM   2810  O   ASP A 369      32.955  52.945  32.217  1.00 24.05           O  
ATOM   2811  CB  ASP A 369      31.692  50.954  29.987  1.00 22.02           C  
ATOM   2812  CG  ASP A 369      31.439  50.733  28.504  1.00 23.16           C  
ATOM   2813  OD1 ASP A 369      32.140  51.321  27.660  1.00 25.19           O  
ATOM   2814  OD2 ASP A 369      30.505  49.966  28.188  1.00 23.15           O  
ATOM   2815  N   GLU A 370      33.292  50.755  32.588  1.00 22.20           N  
ATOM   2816  CA  GLU A 370      33.252  50.908  34.038  1.00 22.80           C  
ATOM   2817  C   GLU A 370      34.587  51.059  34.756  1.00 22.71           C  
ATOM   2818  O   GLU A 370      34.665  51.757  35.764  1.00 24.07           O  
ATOM   2819  CB  GLU A 370      32.469  49.745  34.658  1.00 22.08           C  
ATOM   2820  CG  GLU A 370      31.194  49.330  33.910  1.00 24.86           C  
ATOM   2821  CD  GLU A 370      30.251  50.488  33.605  1.00 28.33           C  
ATOM   2822  OE1 GLU A 370      30.251  51.488  34.355  1.00 29.31           O  
ATOM   2823  OE2 GLU A 370      29.491  50.387  32.617  1.00 30.00           O  
ATOM   2824  N   LEU A 371      35.633  50.406  34.265  1.00 22.27           N  
ATOM   2825  CA  LEU A 371      36.936  50.531  34.905  1.00 23.56           C  
ATOM   2826  C   LEU A 371      37.853  51.454  34.117  1.00 24.48           C  
ATOM   2827  O   LEU A 371      39.001  51.686  34.498  1.00 25.47           O  
ATOM   2828  CB  LEU A 371      37.578  49.156  35.104  1.00 23.37           C  
ATOM   2829  CG  LEU A 371      36.883  48.295  36.165  1.00 23.86           C  
ATOM   2830  CD1 LEU A 371      37.677  47.017  36.370  1.00 23.43           C  
ATOM   2831  CD2 LEU A 371      36.772  49.064  37.482  1.00 24.31           C  
ATOM   2832  N   LYS A 372      37.330  51.970  33.008  1.00 24.51           N  
ATOM   2833  CA  LYS A 372      38.049  52.918  32.167  1.00 25.18           C  
ATOM   2834  C   LYS A 372      39.371  52.453  31.569  1.00 24.97           C  
ATOM   2835  O   LYS A 372      40.289  53.254  31.389  1.00 26.14           O  
ATOM   2836  CB  LYS A 372      38.272  54.220  32.953  1.00 28.11           C  
ATOM   2837  CG  LYS A 372      36.986  54.889  33.422  1.00 30.31           C  
ATOM   2838  CD  LYS A 372      36.089  55.253  32.249  1.00 33.59           C  
ATOM   2839  CE  LYS A 372      34.857  56.028  32.701  1.00 36.54           C  
ATOM   2840  NZ  LYS A 372      33.992  55.245  33.628  1.00 39.85           N  
ATOM   2841  N   LEU A 373      39.481  51.167  31.261  1.00 23.03           N  
ATOM   2842  CA  LEU A 373      40.702  50.662  30.650  1.00 21.76           C  
ATOM   2843  C   LEU A 373      40.674  51.015  29.173  1.00 21.27           C  
ATOM   2844  O   LEU A 373      39.601  51.187  28.589  1.00 20.88           O  
ATOM   2845  CB  LEU A 373      40.796  49.136  30.772  1.00 22.16           C  
ATOM   2846  CG  LEU A 373      41.237  48.526  32.104  1.00 27.19           C  
ATOM   2847  CD1 LEU A 373      40.234  48.851  33.180  1.00 28.12           C  
ATOM   2848  CD2 LEU A 373      41.381  47.017  31.941  1.00 25.36           C  
ATOM   2849  N   SER A 374      41.854  51.118  28.574  1.00 22.01           N  
ATOM   2850  CA  SER A 374      41.959  51.400  27.152  1.00 22.80           C  
ATOM   2851  C   SER A 374      41.462  50.137  26.454  1.00 22.10           C  
ATOM   2852  O   SER A 374      41.435  49.065  27.059  1.00 22.50           O  
ATOM   2853  CB  SER A 374      43.417  51.644  26.766  1.00 23.77           C  
ATOM   2854  OG  SER A 374      44.195  50.473  26.970  1.00 23.09           O  
ATOM   2855  N   ARG A 375      41.075  50.251  25.191  1.00 20.72           N  
ATOM   2856  CA  ARG A 375      40.603  49.082  24.459  1.00 20.76           C  
ATOM   2857  C   ARG A 375      41.689  48.006  24.419  1.00 21.44           C  
ATOM   2858  O   ARG A 375      41.406  46.827  24.619  1.00 19.84           O  
ATOM   2859  CB  ARG A 375      40.193  49.467  23.035  1.00 22.68           C  
ATOM   2860  CG  ARG A 375      39.743  48.293  22.174  1.00 23.85           C  
ATOM   2861  CD  ARG A 375      39.154  48.790  20.860  1.00 27.21           C  
ATOM   2862  NE  ARG A 375      40.155  49.459  20.041  1.00 30.59           N  
ATOM   2863  CZ  ARG A 375      39.906  50.501  19.254  1.00 33.71           C  
ATOM   2864  NH1 ARG A 375      38.681  51.005  19.179  1.00 33.70           N  
ATOM   2865  NH2 ARG A 375      40.883  51.037  18.535  1.00 36.01           N  
ATOM   2866  N   LYS A 376      42.929  48.420  24.169  1.00 20.04           N  
ATOM   2867  CA  LYS A 376      44.051  47.487  24.108  1.00 21.23           C  
ATOM   2868  C   LYS A 376      44.167  46.668  25.389  1.00 20.74           C  
ATOM   2869  O   LYS A 376      44.253  45.443  25.344  1.00 21.99           O  
ATOM   2870  CB  LYS A 376      45.362  48.240  23.875  1.00 23.10           C  
ATOM   2871  CG  LYS A 376      46.591  47.344  23.862  1.00 28.00           C  
ATOM   2872  CD  LYS A 376      47.873  48.160  23.782  1.00 31.63           C  
ATOM   2873  CE  LYS A 376      49.092  47.256  23.765  1.00 35.58           C  
ATOM   2874  NZ  LYS A 376      50.358  48.041  23.681  1.00 40.86           N  
ATOM   2875  N   HIS A 377      44.172  47.351  26.527  1.00 20.04           N  
ATOM   2876  CA  HIS A 377      44.282  46.670  27.811  1.00 19.72           C  
ATOM   2877  C   HIS A 377      43.059  45.817  28.118  1.00 19.95           C  
ATOM   2878  O   HIS A 377      43.194  44.719  28.648  1.00 18.85           O  
ATOM   2879  CB  HIS A 377      44.511  47.695  28.924  1.00 22.92           C  
ATOM   2880  CG  HIS A 377      45.858  48.343  28.870  1.00 26.77           C  
ATOM   2881  ND1 HIS A 377      46.175  49.474  29.596  1.00 28.91           N  
ATOM   2882  CD2 HIS A 377      46.979  48.013  28.187  1.00 29.35           C  
ATOM   2883  CE1 HIS A 377      47.428  49.809  29.361  1.00 30.94           C  
ATOM   2884  NE2 HIS A 377      47.941  48.938  28.507  1.00 30.18           N  
ATOM   2885  N   ALA A 378      41.872  46.318  27.782  1.00 18.30           N  
ATOM   2886  CA  ALA A 378      40.639  45.577  28.037  1.00 18.36           C  
ATOM   2887  C   ALA A 378      40.619  44.277  27.242  1.00 18.16           C  
ATOM   2888  O   ALA A 378      40.248  43.225  27.762  1.00 18.21           O  
ATOM   2889  CB  ALA A 378      39.426  46.422  27.675  1.00 16.14           C  
ATOM   2890  N   VAL A 379      41.007  44.354  25.975  1.00 19.54           N  
ATOM   2891  CA  VAL A 379      41.026  43.174  25.124  1.00 18.59           C  
ATOM   2892  C   VAL A 379      42.074  42.174  25.599  1.00 18.55           C  
ATOM   2893  O   VAL A 379      41.794  40.980  25.706  1.00 18.22           O  
ATOM   2894  CB  VAL A 379      41.316  43.554  23.650  1.00 18.18           C  
ATOM   2895  CG1 VAL A 379      41.509  42.299  22.804  1.00 18.64           C  
ATOM   2896  CG2 VAL A 379      40.160  44.384  23.101  1.00 17.50           C  
ATOM   2897  N   LEU A 380      43.277  42.658  25.900  1.00 18.77           N  
ATOM   2898  CA  LEU A 380      44.336  41.752  26.332  1.00 18.79           C  
ATOM   2899  C   LEU A 380      44.020  41.052  27.650  1.00 18.81           C  
ATOM   2900  O   LEU A 380      44.265  39.856  27.784  1.00 19.48           O  
ATOM   2901  CB  LEU A 380      45.675  42.489  26.418  1.00 19.29           C  
ATOM   2902  CG  LEU A 380      46.211  42.963  25.059  1.00 22.31           C  
ATOM   2903  CD1 LEU A 380      47.538  43.698  25.253  1.00 21.79           C  
ATOM   2904  CD2 LEU A 380      46.394  41.774  24.124  1.00 23.36           C  
ATOM   2905  N   TRP A 381      43.477  41.781  28.622  1.00 18.53           N  
ATOM   2906  CA  TRP A 381      43.133  41.149  29.889  1.00 18.43           C  
ATOM   2907  C   TRP A 381      41.992  40.166  29.714  1.00 18.79           C  
ATOM   2908  O   TRP A 381      41.971  39.122  30.357  1.00 19.06           O  
ATOM   2909  CB  TRP A 381      42.755  42.186  30.941  1.00 18.67           C  
ATOM   2910  CG  TRP A 381      43.948  42.767  31.616  1.00 21.20           C  
ATOM   2911  CD1 TRP A 381      44.447  44.025  31.461  1.00 21.44           C  
ATOM   2912  CD2 TRP A 381      44.816  42.097  32.539  1.00 22.13           C  
ATOM   2913  NE1 TRP A 381      45.576  44.183  32.232  1.00 23.13           N  
ATOM   2914  CE2 TRP A 381      45.824  43.016  32.905  1.00 23.21           C  
ATOM   2915  CE3 TRP A 381      44.839  40.810  33.094  1.00 23.25           C  
ATOM   2916  CZ2 TRP A 381      46.849  42.691  33.803  1.00 23.39           C  
ATOM   2917  CZ3 TRP A 381      45.860  40.484  33.989  1.00 23.68           C  
ATOM   2918  CH2 TRP A 381      46.849  41.424  34.333  1.00 24.04           C  
ATOM   2919  N   THR A 382      41.035  40.496  28.848  1.00 17.24           N  
ATOM   2920  CA  THR A 382      39.919  39.592  28.623  1.00 17.31           C  
ATOM   2921  C   THR A 382      40.448  38.305  27.991  1.00 18.33           C  
ATOM   2922  O   THR A 382      40.053  37.203  28.379  1.00 17.21           O  
ATOM   2923  CB  THR A 382      38.849  40.246  27.713  1.00 17.09           C  
ATOM   2924  OG1 THR A 382      38.259  41.353  28.412  1.00 17.19           O  
ATOM   2925  CG2 THR A 382      37.743  39.241  27.354  1.00 17.56           C  
ATOM   2926  N   ALA A 383      41.356  38.442  27.031  1.00 17.40           N  
ATOM   2927  CA  ALA A 383      41.929  37.273  26.370  1.00 18.74           C  
ATOM   2928  C   ALA A 383      42.723  36.435  27.368  1.00 19.72           C  
ATOM   2929  O   ALA A 383      42.672  35.206  27.335  1.00 20.42           O  
ATOM   2930  CB  ALA A 383      42.824  37.706  25.213  1.00 19.63           C  
ATOM   2931  N   ALA A 384      43.442  37.109  28.263  1.00 19.13           N  
ATOM   2932  CA  ALA A 384      44.244  36.425  29.276  1.00 19.35           C  
ATOM   2933  C   ALA A 384      43.357  35.577  30.187  1.00 19.11           C  
ATOM   2934  O   ALA A 384      43.682  34.431  30.485  1.00 19.22           O  
ATOM   2935  CB  ALA A 384      45.025  37.449  30.110  1.00 20.85           C  
ATOM   2936  N   ILE A 385      42.246  36.147  30.641  1.00 17.68           N  
ATOM   2937  CA  ILE A 385      41.329  35.426  31.518  1.00 19.36           C  
ATOM   2938  C   ILE A 385      40.709  34.230  30.797  1.00 18.49           C  
ATOM   2939  O   ILE A 385      40.591  33.141  31.370  1.00 18.07           O  
ATOM   2940  CB  ILE A 385      40.194  36.346  32.027  1.00 20.59           C  
ATOM   2941  CG1 ILE A 385      40.788  37.499  32.844  1.00 24.35           C  
ATOM   2942  CG2 ILE A 385      39.215  35.540  32.877  1.00 25.20           C  
ATOM   2943  CD1 ILE A 385      39.783  38.585  33.210  1.00 27.03           C  
ATOM   2944  N   VAL A 386      40.311  34.424  29.541  1.00 16.87           N  
ATOM   2945  CA  VAL A 386      39.717  33.331  28.775  1.00 17.21           C  
ATOM   2946  C   VAL A 386      40.760  32.243  28.491  1.00 16.37           C  
ATOM   2947  O   VAL A 386      40.502  31.054  28.691  1.00 16.61           O  
ATOM   2948  CB  VAL A 386      39.123  33.841  27.430  1.00 17.33           C  
ATOM   2949  CG1 VAL A 386      38.650  32.664  26.580  1.00 18.29           C  
ATOM   2950  CG2 VAL A 386      37.950  34.776  27.710  1.00 17.45           C  
ATOM   2951  N   PHE A 387      41.942  32.655  28.043  1.00 17.12           N  
ATOM   2952  CA  PHE A 387      43.012  31.704  27.741  1.00 18.72           C  
ATOM   2953  C   PHE A 387      43.377  30.874  28.971  1.00 17.40           C  
ATOM   2954  O   PHE A 387      43.466  29.649  28.901  1.00 17.37           O  
ATOM   2955  CB  PHE A 387      44.255  32.441  27.235  1.00 19.53           C  
ATOM   2956  CG  PHE A 387      45.429  31.536  26.990  1.00 24.95           C  
ATOM   2957  CD1 PHE A 387      45.413  30.629  25.939  1.00 25.42           C  
ATOM   2958  CD2 PHE A 387      46.528  31.556  27.842  1.00 25.70           C  
ATOM   2959  CE1 PHE A 387      46.479  29.747  25.737  1.00 27.53           C  
ATOM   2960  CE2 PHE A 387      47.596  30.680  27.652  1.00 26.91           C  
ATOM   2961  CZ  PHE A 387      47.569  29.774  26.597  1.00 26.35           C  
ATOM   2962  N   PHE A 388      43.587  31.543  30.098  1.00 15.88           N  
ATOM   2963  CA  PHE A 388      43.927  30.837  31.328  1.00 16.87           C  
ATOM   2964  C   PHE A 388      42.817  29.863  31.732  1.00 17.13           C  
ATOM   2965  O   PHE A 388      43.055  28.671  31.947  1.00 15.49           O  
ATOM   2966  CB  PHE A 388      44.140  31.832  32.468  1.00 18.12           C  
ATOM   2967  CG  PHE A 388      44.252  31.180  33.812  1.00 20.76           C  
ATOM   2968  CD1 PHE A 388      45.401  30.484  34.168  1.00 22.99           C  
ATOM   2969  CD2 PHE A 388      43.189  31.223  34.706  1.00 22.13           C  
ATOM   2970  CE1 PHE A 388      45.486  29.837  35.401  1.00 22.70           C  
ATOM   2971  CE2 PHE A 388      43.268  30.580  35.937  1.00 22.82           C  
ATOM   2972  CZ  PHE A 388      44.419  29.888  36.280  1.00 22.19           C  
ATOM   2973  N   SER A 389      41.602  30.388  31.839  1.00 15.95           N  
ATOM   2974  CA  SER A 389      40.450  29.590  32.242  1.00 15.16           C  
ATOM   2975  C   SER A 389      40.202  28.382  31.357  1.00 15.89           C  
ATOM   2976  O   SER A 389      39.756  27.343  31.832  1.00 16.90           O  
ATOM   2977  CB  SER A 389      39.192  30.465  32.250  1.00 17.24           C  
ATOM   2978  OG  SER A 389      39.314  31.509  33.199  1.00 19.39           O  
ATOM   2979  N   ALA A 390      40.466  28.534  30.066  1.00 15.51           N  
ATOM   2980  CA  ALA A 390      40.243  27.452  29.110  1.00 16.15           C  
ATOM   2981  C   ALA A 390      41.053  26.194  29.411  1.00 16.15           C  
ATOM   2982  O   ALA A 390      40.707  25.113  28.949  1.00 16.58           O  
ATOM   2983  CB  ALA A 390      40.543  27.936  27.696  1.00 16.24           C  
ATOM   2984  N   HIS A 391      42.130  26.323  30.175  1.00 15.83           N  
ATOM   2985  CA  HIS A 391      42.919  25.140  30.495  1.00 16.67           C  
ATOM   2986  C   HIS A 391      42.075  24.127  31.267  1.00 17.09           C  
ATOM   2987  O   HIS A 391      42.324  22.923  31.212  1.00 18.18           O  
ATOM   2988  CB  HIS A 391      44.176  25.530  31.270  1.00 17.03           C  
ATOM   2989  CG  HIS A 391      45.216  26.173  30.410  1.00 17.96           C  
ATOM   2990  ND1 HIS A 391      45.093  27.459  29.931  1.00 19.89           N  
ATOM   2991  CD2 HIS A 391      46.361  25.682  29.877  1.00 18.88           C  
ATOM   2992  CE1 HIS A 391      46.116  27.733  29.142  1.00 20.51           C  
ATOM   2993  NE2 HIS A 391      46.900  26.672  29.092  1.00 19.65           N  
ATOM   2994  N   LEU A 392      41.052  24.607  31.966  1.00 16.38           N  
ATOM   2995  CA  LEU A 392      40.182  23.705  32.701  1.00 17.37           C  
ATOM   2996  C   LEU A 392      39.378  22.858  31.704  1.00 18.99           C  
ATOM   2997  O   LEU A 392      39.214  21.646  31.876  1.00 18.75           O  
ATOM   2998  CB  LEU A 392      39.241  24.510  33.605  1.00 19.70           C  
ATOM   2999  CG  LEU A 392      38.328  23.740  34.560  1.00 23.03           C  
ATOM   3000  CD1 LEU A 392      39.148  22.792  35.408  1.00 25.12           C  
ATOM   3001  CD2 LEU A 392      37.580  24.724  35.449  1.00 22.02           C  
ATOM   3002  N   VAL A 393      38.884  23.500  30.651  1.00 16.92           N  
ATOM   3003  CA  VAL A 393      38.108  22.797  29.637  1.00 17.07           C  
ATOM   3004  C   VAL A 393      38.997  21.904  28.763  1.00 16.35           C  
ATOM   3005  O   VAL A 393      38.548  20.871  28.257  1.00 17.43           O  
ATOM   3006  CB  VAL A 393      37.354  23.801  28.736  1.00 20.23           C  
ATOM   3007  CG1 VAL A 393      36.682  23.084  27.585  1.00 23.68           C  
ATOM   3008  CG2 VAL A 393      36.315  24.540  29.568  1.00 20.67           C  
ATOM   3009  N   MET A 394      40.250  22.302  28.574  1.00 15.45           N  
ATOM   3010  CA  MET A 394      41.157  21.502  27.748  1.00 15.50           C  
ATOM   3011  C   MET A 394      41.684  20.246  28.449  1.00 16.75           C  
ATOM   3012  O   MET A 394      41.977  19.245  27.794  1.00 16.85           O  
ATOM   3013  CB  MET A 394      42.359  22.344  27.293  1.00 17.42           C  
ATOM   3014  CG  MET A 394      42.004  23.542  26.420  1.00 21.89           C  
ATOM   3015  SD  MET A 394      43.458  24.365  25.709  1.00 29.11           S  
ATOM   3016  CE  MET A 394      43.933  25.438  27.057  1.00 25.89           C  
ATOM   3017  N   PHE A 395      41.786  20.289  29.775  1.00 16.11           N  
ATOM   3018  CA  PHE A 395      42.352  19.162  30.514  1.00 16.47           C  
ATOM   3019  C   PHE A 395      41.446  18.348  31.430  1.00 16.05           C  
ATOM   3020  O   PHE A 395      41.796  17.228  31.793  1.00 17.23           O  
ATOM   3021  CB  PHE A 395      43.562  19.661  31.307  1.00 16.15           C  
ATOM   3022  CG  PHE A 395      44.723  20.041  30.444  1.00 18.99           C  
ATOM   3023  CD1 PHE A 395      45.561  19.060  29.924  1.00 19.96           C  
ATOM   3024  CD2 PHE A 395      44.948  21.369  30.098  1.00 20.95           C  
ATOM   3025  CE1 PHE A 395      46.607  19.398  29.065  1.00 22.57           C  
ATOM   3026  CE2 PHE A 395      45.989  21.715  29.242  1.00 23.01           C  
ATOM   3027  CZ  PHE A 395      46.819  20.724  28.723  1.00 21.85           C  
ATOM   3028  N   LEU A 396      40.296  18.889  31.819  1.00 16.48           N  
ATOM   3029  CA  LEU A 396      39.398  18.139  32.695  1.00 16.43           C  
ATOM   3030  C   LEU A 396      38.214  17.597  31.908  1.00 17.61           C  
ATOM   3031  O   LEU A 396      37.401  18.361  31.379  1.00 17.67           O  
ATOM   3032  CB  LEU A 396      38.903  19.023  33.844  1.00 17.64           C  
ATOM   3033  CG  LEU A 396      38.008  18.327  34.880  1.00 17.78           C  
ATOM   3034  CD1 LEU A 396      38.771  17.202  35.576  1.00 20.63           C  
ATOM   3035  CD2 LEU A 396      37.538  19.348  35.902  1.00 20.63           C  
ATOM   3036  N   ASN A 397      38.116  16.275  31.828  1.00 19.32           N  
ATOM   3037  CA  ASN A 397      37.031  15.647  31.086  1.00 19.22           C  
ATOM   3038  C   ASN A 397      35.659  16.087  31.603  1.00 20.83           C  
ATOM   3039  O   ASN A 397      35.397  16.085  32.808  1.00 20.14           O  
ATOM   3040  CB  ASN A 397      37.163  14.119  31.153  1.00 21.84           C  
ATOM   3041  CG  ASN A 397      36.248  13.412  30.176  1.00 23.17           C  
ATOM   3042  OD1 ASN A 397      36.122  13.825  29.025  1.00 26.54           O  
ATOM   3043  ND2 ASN A 397      35.611  12.336  30.627  1.00 26.29           N  
ATOM   3044  N   LYS A 398      34.806  16.493  30.669  1.00 20.20           N  
ATOM   3045  CA  LYS A 398      33.445  16.939  30.955  1.00 21.89           C  
ATOM   3046  C   LYS A 398      33.310  18.302  31.627  1.00 20.36           C  
ATOM   3047  O   LYS A 398      32.210  18.685  32.029  1.00 20.63           O  
ATOM   3048  CB  LYS A 398      32.689  15.885  31.775  1.00 24.61           C  
ATOM   3049  CG  LYS A 398      32.609  14.511  31.109  1.00 29.22           C  
ATOM   3050  CD  LYS A 398      32.137  14.606  29.665  1.00 32.55           C  
ATOM   3051  CE  LYS A 398      32.112  13.238  28.995  1.00 36.15           C  
ATOM   3052  NZ  LYS A 398      31.805  13.343  27.542  1.00 38.80           N  
ATOM   3053  N   SER A 399      34.411  19.037  31.756  1.00 18.38           N  
ATOM   3054  CA  SER A 399      34.344  20.373  32.342  1.00 18.06           C  
ATOM   3055  C   SER A 399      33.540  21.235  31.370  1.00 18.72           C  
ATOM   3056  O   SER A 399      32.714  22.058  31.767  1.00 17.12           O  
ATOM   3057  CB  SER A 399      35.747  20.962  32.509  1.00 16.10           C  
ATOM   3058  OG  SER A 399      35.687  22.285  33.020  1.00 20.37           O  
ATOM   3059  N   LEU A 400      33.793  21.038  30.081  1.00 18.40           N  
ATOM   3060  CA  LEU A 400      33.084  21.776  29.040  1.00 20.34           C  
ATOM   3061  C   LEU A 400      31.572  21.596  29.205  1.00 20.55           C  
ATOM   3062  O   LEU A 400      30.807  22.555  29.121  1.00 19.32           O  
ATOM   3063  CB  LEU A 400      33.540  21.263  27.667  1.00 24.88           C  
ATOM   3064  CG  LEU A 400      32.949  21.845  26.382  1.00 29.42           C  
ATOM   3065  CD1 LEU A 400      33.887  21.512  25.224  1.00 32.06           C  
ATOM   3066  CD2 LEU A 400      31.557  21.283  26.135  1.00 30.62           C  
ATOM   3067  N   ASP A 401      31.155  20.357  29.455  1.00 20.93           N  
ATOM   3068  CA  ASP A 401      29.746  20.024  29.622  1.00 22.67           C  
ATOM   3069  C   ASP A 401      29.117  20.759  30.806  1.00 21.90           C  
ATOM   3070  O   ASP A 401      27.977  21.223  30.733  1.00 21.22           O  
ATOM   3071  CB  ASP A 401      29.592  18.515  29.827  1.00 25.33           C  
ATOM   3072  CG  ASP A 401      30.197  17.704  28.694  1.00 29.68           C  
ATOM   3073  OD1 ASP A 401      31.384  17.917  28.362  1.00 30.97           O  
ATOM   3074  OD2 ASP A 401      29.483  16.842  28.138  1.00 33.86           O  
ATOM   3075  N   GLU A 402      29.865  20.844  31.900  1.00 19.70           N  
ATOM   3076  CA  GLU A 402      29.393  21.511  33.106  1.00 19.35           C  
ATOM   3077  C   GLU A 402      29.224  23.013  32.871  1.00 17.86           C  
ATOM   3078  O   GLU A 402      28.236  23.608  33.299  1.00 19.05           O  
ATOM   3079  CB  GLU A 402      30.387  21.268  34.245  1.00 21.21           C  
ATOM   3080  CG  GLU A 402      29.865  21.583  35.630  1.00 24.51           C  
ATOM   3081  CD  GLU A 402      28.668  20.734  36.016  1.00 25.30           C  
ATOM   3082  OE1 GLU A 402      28.433  19.683  35.382  1.00 30.04           O  
ATOM   3083  OE2 GLU A 402      27.967  21.114  36.966  1.00 28.06           O  
ATOM   3084  N   MET A 403      30.198  23.634  32.209  1.00 17.59           N  
ATOM   3085  CA  MET A 403      30.106  25.061  31.927  1.00 17.31           C  
ATOM   3086  C   MET A 403      28.949  25.332  30.979  1.00 17.88           C  
ATOM   3087  O   MET A 403      28.188  26.284  31.166  1.00 17.12           O  
ATOM   3088  CB  MET A 403      31.398  25.578  31.294  1.00 15.84           C  
ATOM   3089  CG  MET A 403      32.595  25.515  32.217  1.00 16.56           C  
ATOM   3090  SD  MET A 403      33.966  26.459  31.555  1.00 19.56           S  
ATOM   3091  CE  MET A 403      35.290  25.905  32.639  1.00 19.19           C  
ATOM   3092  N   ASP A 404      28.820  24.492  29.959  1.00 18.20           N  
ATOM   3093  CA  ASP A 404      27.751  24.658  28.984  1.00 18.46           C  
ATOM   3094  C   ASP A 404      26.396  24.545  29.667  1.00 19.45           C  
ATOM   3095  O   ASP A 404      25.427  25.187  29.260  1.00 20.89           O  
ATOM   3096  CB  ASP A 404      27.857  23.605  27.887  1.00 19.38           C  
ATOM   3097  CG  ASP A 404      26.724  23.701  26.886  1.00 20.32           C  
ATOM   3098  OD1 ASP A 404      26.705  24.675  26.103  1.00 21.41           O  
ATOM   3099  OD2 ASP A 404      25.849  22.809  26.899  1.00 21.23           O  
ATOM   3100  N   PHE A 405      26.322  23.730  30.711  1.00 20.19           N  
ATOM   3101  CA  PHE A 405      25.059  23.581  31.413  1.00 19.77           C  
ATOM   3102  C   PHE A 405      24.674  24.797  32.253  1.00 20.70           C  
ATOM   3103  O   PHE A 405      23.620  25.402  32.037  1.00 22.14           O  
ATOM   3104  CB  PHE A 405      25.076  22.350  32.313  1.00 21.32           C  
ATOM   3105  CG  PHE A 405      23.818  22.192  33.115  1.00 24.39           C  
ATOM   3106  CD1 PHE A 405      22.612  21.902  32.483  1.00 27.77           C  
ATOM   3107  CD2 PHE A 405      23.825  22.393  34.489  1.00 26.33           C  
ATOM   3108  CE1 PHE A 405      21.426  21.819  33.211  1.00 29.27           C  
ATOM   3109  CE2 PHE A 405      22.649  22.313  35.227  1.00 29.09           C  
ATOM   3110  CZ  PHE A 405      21.446  22.025  34.585  1.00 29.31           C  
ATOM   3111  N   TRP A 406      25.521  25.166  33.208  1.00 19.16           N  
ATOM   3112  CA  TRP A 406      25.200  26.293  34.080  1.00 20.73           C  
ATOM   3113  C   TRP A 406      25.119  27.649  33.401  1.00 20.29           C  
ATOM   3114  O   TRP A 406      24.219  28.438  33.688  1.00 20.46           O  
ATOM   3115  CB  TRP A 406      26.188  26.370  35.248  1.00 20.05           C  
ATOM   3116  CG  TRP A 406      26.092  25.181  36.144  1.00 21.07           C  
ATOM   3117  CD1 TRP A 406      26.957  24.126  36.204  1.00 21.22           C  
ATOM   3118  CD2 TRP A 406      25.029  24.882  37.058  1.00 23.58           C  
ATOM   3119  NE1 TRP A 406      26.496  23.187  37.095  1.00 22.35           N  
ATOM   3120  CE2 TRP A 406      25.315  23.625  37.633  1.00 23.36           C  
ATOM   3121  CE3 TRP A 406      23.859  25.554  37.442  1.00 26.54           C  
ATOM   3122  CZ2 TRP A 406      24.473  23.022  38.575  1.00 26.00           C  
ATOM   3123  CZ3 TRP A 406      23.019  24.952  38.380  1.00 27.66           C  
ATOM   3124  CH2 TRP A 406      23.334  23.698  38.935  1.00 26.21           C  
ATOM   3125  N   ALA A 407      26.054  27.925  32.503  1.00 19.92           N  
ATOM   3126  CA  ALA A 407      26.056  29.213  31.828  1.00 21.15           C  
ATOM   3127  C   ALA A 407      25.249  29.201  30.542  1.00 22.18           C  
ATOM   3128  O   ALA A 407      24.321  29.997  30.377  1.00 22.68           O  
ATOM   3129  CB  ALA A 407      27.502  29.652  31.537  1.00 21.73           C  
ATOM   3130  N   GLY A 408      25.590  28.275  29.649  1.00 21.72           N  
ATOM   3131  CA  GLY A 408      24.934  28.201  28.354  1.00 22.70           C  
ATOM   3132  C   GLY A 408      23.555  27.579  28.246  1.00 23.18           C  
ATOM   3133  O   GLY A 408      22.939  27.645  27.187  1.00 23.70           O  
ATOM   3134  N   THR A 409      23.063  26.975  29.319  1.00 22.76           N  
ATOM   3135  CA  THR A 409      21.751  26.351  29.275  1.00 25.65           C  
ATOM   3136  C   THR A 409      20.818  26.961  30.318  1.00 25.69           C  
ATOM   3137  O   THR A 409      19.883  27.682  29.970  1.00 27.69           O  
ATOM   3138  CB  THR A 409      21.875  24.826  29.477  1.00 26.28           C  
ATOM   3139  OG1 THR A 409      22.765  24.291  28.488  1.00 28.28           O  
ATOM   3140  CG2 THR A 409      20.526  24.150  29.320  1.00 29.37           C  
ATOM   3141  N   ILE A 410      21.083  26.695  31.593  1.00 25.04           N  
ATOM   3142  CA  ILE A 410      20.260  27.233  32.673  1.00 26.89           C  
ATOM   3143  C   ILE A 410      20.435  28.739  32.813  1.00 25.35           C  
ATOM   3144  O   ILE A 410      19.461  29.489  32.882  1.00 23.56           O  
ATOM   3145  CB  ILE A 410      20.626  26.597  34.038  1.00 29.69           C  
ATOM   3146  CG1 ILE A 410      20.465  25.081  33.968  1.00 32.84           C  
ATOM   3147  CG2 ILE A 410      19.742  27.179  35.138  1.00 32.43           C  
ATOM   3148  CD1 ILE A 410      19.067  24.620  33.609  1.00 34.79           C  
ATOM   3149  N   GLY A 411      21.691  29.172  32.856  1.00 23.30           N  
ATOM   3150  CA  GLY A 411      21.992  30.578  33.015  1.00 21.38           C  
ATOM   3151  C   GLY A 411      21.303  31.517  32.048  1.00 20.77           C  
ATOM   3152  O   GLY A 411      20.720  32.516  32.471  1.00 20.03           O  
ATOM   3153  N   VAL A 412      21.363  31.213  30.754  1.00 19.99           N  
ATOM   3154  CA  VAL A 412      20.745  32.092  29.766  1.00 20.66           C  
ATOM   3155  C   VAL A 412      19.230  32.190  29.887  1.00 20.47           C  
ATOM   3156  O   VAL A 412      18.665  33.253  29.647  1.00 20.47           O  
ATOM   3157  CB  VAL A 412      21.106  31.680  28.314  1.00 20.66           C  
ATOM   3158  CG1 VAL A 412      22.618  31.730  28.125  1.00 23.41           C  
ATOM   3159  CG2 VAL A 412      20.565  30.300  28.004  1.00 22.78           C  
ATOM   3160  N   VAL A 413      18.563  31.100  30.251  1.00 20.85           N  
ATOM   3161  CA  VAL A 413      17.110  31.167  30.382  1.00 22.11           C  
ATOM   3162  C   VAL A 413      16.771  32.002  31.611  1.00 23.85           C  
ATOM   3163  O   VAL A 413      15.870  32.842  31.578  1.00 21.96           O  
ATOM   3164  CB  VAL A 413      16.478  29.761  30.492  1.00 22.81           C  
ATOM   3165  CG1 VAL A 413      14.968  29.883  30.692  1.00 25.43           C  
ATOM   3166  CG2 VAL A 413      16.767  28.967  29.227  1.00 24.16           C  
ATOM   3167  N   PHE A 414      17.509  31.776  32.694  1.00 23.73           N  
ATOM   3168  CA  PHE A 414      17.314  32.536  33.923  1.00 24.96           C  
ATOM   3169  C   PHE A 414      17.584  34.019  33.668  1.00 24.38           C  
ATOM   3170  O   PHE A 414      16.831  34.883  34.119  1.00 24.21           O  
ATOM   3171  CB  PHE A 414      18.265  32.026  35.013  1.00 28.57           C  
ATOM   3172  CG  PHE A 414      18.406  32.960  36.184  1.00 33.21           C  
ATOM   3173  CD1 PHE A 414      17.372  33.108  37.107  1.00 35.79           C  
ATOM   3174  CD2 PHE A 414      19.567  33.713  36.352  1.00 35.05           C  
ATOM   3175  CE1 PHE A 414      17.494  33.993  38.181  1.00 37.24           C  
ATOM   3176  CE2 PHE A 414      19.697  34.600  37.420  1.00 36.18           C  
ATOM   3177  CZ  PHE A 414      18.660  34.741  38.336  1.00 36.43           C  
ATOM   3178  N   PHE A 415      18.662  34.316  32.944  1.00 22.28           N  
ATOM   3179  CA  PHE A 415      19.013  35.701  32.665  1.00 22.32           C  
ATOM   3180  C   PHE A 415      18.015  36.358  31.717  1.00 21.15           C  
ATOM   3181  O   PHE A 415      17.741  37.549  31.834  1.00 20.75           O  
ATOM   3182  CB  PHE A 415      20.427  35.797  32.078  1.00 22.37           C  
ATOM   3183  CG  PHE A 415      21.038  37.166  32.195  1.00 22.50           C  
ATOM   3184  CD1 PHE A 415      21.170  37.773  33.446  1.00 23.29           C  
ATOM   3185  CD2 PHE A 415      21.487  37.849  31.069  1.00 23.39           C  
ATOM   3186  CE1 PHE A 415      21.739  39.033  33.573  1.00 23.51           C  
ATOM   3187  CE2 PHE A 415      22.062  39.119  31.187  1.00 24.14           C  
ATOM   3188  CZ  PHE A 415      22.187  39.710  32.445  1.00 23.67           C  
ATOM   3189  N   GLY A 416      17.481  35.584  30.776  1.00 21.00           N  
ATOM   3190  CA  GLY A 416      16.502  36.133  29.853  1.00 20.92           C  
ATOM   3191  C   GLY A 416      15.263  36.565  30.626  1.00 22.76           C  
ATOM   3192  O   GLY A 416      14.701  37.638  30.385  1.00 23.62           O  
ATOM   3193  N   LEU A 417      14.835  35.725  31.560  1.00 23.34           N  
ATOM   3194  CA  LEU A 417      13.668  36.030  32.379  1.00 24.81           C  
ATOM   3195  C   LEU A 417      13.966  37.240  33.256  1.00 25.70           C  
ATOM   3196  O   LEU A 417      13.113  38.111  33.449  1.00 26.35           O  
ATOM   3197  CB  LEU A 417      13.306  34.829  33.258  1.00 26.30           C  
ATOM   3198  CG  LEU A 417      12.158  35.081  34.240  1.00 28.36           C  
ATOM   3199  CD1 LEU A 417      10.908  35.508  33.470  1.00 27.54           C  
ATOM   3200  CD2 LEU A 417      11.894  33.822  35.054  1.00 29.43           C  
ATOM   3201  N   THR A 418      15.186  37.293  33.781  1.00 25.46           N  
ATOM   3202  CA  THR A 418      15.608  38.395  34.635  1.00 25.99           C  
ATOM   3203  C   THR A 418      15.613  39.731  33.891  1.00 27.56           C  
ATOM   3204  O   THR A 418      15.088  40.727  34.392  1.00 27.64           O  
ATOM   3205  CB  THR A 418      17.019  38.134  35.215  1.00 26.05           C  
ATOM   3206  OG1 THR A 418      16.977  36.971  36.053  1.00 27.68           O  
ATOM   3207  CG2 THR A 418      17.497  39.326  36.031  1.00 28.68           C  
ATOM   3208  N   GLU A 419      16.201  39.761  32.699  1.00 26.55           N  
ATOM   3209  CA  GLU A 419      16.244  41.006  31.942  1.00 26.65           C  
ATOM   3210  C   GLU A 419      14.841  41.450  31.545  1.00 26.79           C  
ATOM   3211  O   GLU A 419      14.554  42.644  31.513  1.00 27.02           O  
ATOM   3212  CB  GLU A 419      17.136  40.865  30.699  1.00 26.73           C  
ATOM   3213  CG  GLU A 419      16.801  39.697  29.802  1.00 29.79           C  
ATOM   3214  CD  GLU A 419      17.788  39.538  28.651  1.00 28.93           C  
ATOM   3215  OE1 GLU A 419      18.949  39.984  28.782  1.00 28.72           O  
ATOM   3216  OE2 GLU A 419      17.399  38.953  27.622  1.00 31.19           O  
ATOM   3217  N   LEU A 420      13.963  40.493  31.263  1.00 26.95           N  
ATOM   3218  CA  LEU A 420      12.595  40.825  30.879  1.00 28.96           C  
ATOM   3219  C   LEU A 420      11.837  41.440  32.056  1.00 29.05           C  
ATOM   3220  O   LEU A 420      11.110  42.422  31.888  1.00 30.29           O  
ATOM   3221  CB  LEU A 420      11.859  39.578  30.376  1.00 29.71           C  
ATOM   3222  CG  LEU A 420      10.481  39.823  29.747  1.00 32.98           C  
ATOM   3223  CD1 LEU A 420      10.095  38.639  28.889  1.00 34.57           C  
ATOM   3224  CD2 LEU A 420       9.442  40.064  30.832  1.00 34.63           C  
ATOM   3225  N   ILE A 421      12.006  40.861  33.242  1.00 27.70           N  
ATOM   3226  CA  ILE A 421      11.336  41.369  34.440  1.00 27.20           C  
ATOM   3227  C   ILE A 421      11.834  42.769  34.781  1.00 27.86           C  
ATOM   3228  O   ILE A 421      11.042  43.670  35.067  1.00 29.17           O  
ATOM   3229  CB  ILE A 421      11.575  40.436  35.656  1.00 27.70           C  
ATOM   3230  CG1 ILE A 421      10.830  39.115  35.452  1.00 27.02           C  
ATOM   3231  CG2 ILE A 421      11.105  41.114  36.947  1.00 26.90           C  
ATOM   3232  CD1 ILE A 421      11.155  38.057  36.499  1.00 28.18           C  
ATOM   3233  N   ILE A 422      13.148  42.956  34.745  1.00 26.88           N  
ATOM   3234  CA  ILE A 422      13.727  44.253  35.058  1.00 26.80           C  
ATOM   3235  C   ILE A 422      13.323  45.333  34.055  1.00 26.87           C  
ATOM   3236  O   ILE A 422      13.013  46.460  34.438  1.00 26.17           O  
ATOM   3237  CB  ILE A 422      15.269  44.169  35.119  1.00 27.65           C  
ATOM   3238  CG1 ILE A 422      15.685  43.314  36.319  1.00 29.44           C  
ATOM   3239  CG2 ILE A 422      15.870  45.568  35.207  1.00 27.61           C  
ATOM   3240  CD1 ILE A 422      17.189  43.215  36.530  1.00 28.88           C  
ATOM   3241  N   PHE A 423      13.309  44.985  32.773  1.00 24.96           N  
ATOM   3242  CA  PHE A 423      12.969  45.955  31.739  1.00 26.14           C  
ATOM   3243  C   PHE A 423      11.474  46.181  31.541  1.00 28.36           C  
ATOM   3244  O   PHE A 423      11.015  47.326  31.478  1.00 28.71           O  
ATOM   3245  CB  PHE A 423      13.600  45.527  30.410  1.00 24.78           C  
ATOM   3246  CG  PHE A 423      13.520  46.568  29.324  1.00 25.07           C  
ATOM   3247  CD1 PHE A 423      14.047  47.843  29.517  1.00 25.43           C  
ATOM   3248  CD2 PHE A 423      12.954  46.257  28.092  1.00 24.13           C  
ATOM   3249  CE1 PHE A 423      14.015  48.792  28.494  1.00 25.45           C  
ATOM   3250  CE2 PHE A 423      12.918  47.196  27.063  1.00 23.86           C  
ATOM   3251  CZ  PHE A 423      13.449  48.465  27.265  1.00 24.95           C  
ATOM   3252  N   PHE A 424      10.708  45.100  31.458  1.00 29.42           N  
ATOM   3253  CA  PHE A 424       9.278  45.220  31.217  1.00 31.53           C  
ATOM   3254  C   PHE A 424       8.366  45.309  32.434  1.00 32.84           C  
ATOM   3255  O   PHE A 424       7.210  45.714  32.312  1.00 34.87           O  
ATOM   3256  CB  PHE A 424       8.805  44.080  30.317  1.00 30.99           C  
ATOM   3257  CG  PHE A 424       8.178  44.551  29.043  1.00 30.89           C  
ATOM   3258  CD1 PHE A 424       8.966  45.021  27.997  1.00 30.66           C  
ATOM   3259  CD2 PHE A 424       6.794  44.582  28.908  1.00 30.33           C  
ATOM   3260  CE1 PHE A 424       8.383  45.520  26.836  1.00 30.75           C  
ATOM   3261  CE2 PHE A 424       6.203  45.079  27.751  1.00 30.19           C  
ATOM   3262  CZ  PHE A 424       6.998  45.550  26.715  1.00 31.05           C  
ATOM   3263  N   TRP A 425       8.869  44.938  33.604  1.00 32.86           N  
ATOM   3264  CA  TRP A 425       8.051  44.998  34.808  1.00 32.84           C  
ATOM   3265  C   TRP A 425       8.512  46.083  35.770  1.00 33.25           C  
ATOM   3266  O   TRP A 425       7.731  46.954  36.150  1.00 34.52           O  
ATOM   3267  CB  TRP A 425       8.053  43.645  35.524  1.00 33.17           C  
ATOM   3268  CG  TRP A 425       7.255  42.575  34.833  1.00 34.48           C  
ATOM   3269  CD1 TRP A 425       6.653  42.652  33.610  1.00 34.79           C  
ATOM   3270  CD2 TRP A 425       6.973  41.264  35.336  1.00 34.97           C  
ATOM   3271  NE1 TRP A 425       6.010  41.471  33.321  1.00 34.04           N  
ATOM   3272  CE2 TRP A 425       6.192  40.602  34.365  1.00 34.95           C  
ATOM   3273  CE3 TRP A 425       7.306  40.585  36.516  1.00 35.92           C  
ATOM   3274  CZ2 TRP A 425       5.735  39.291  34.536  1.00 34.74           C  
ATOM   3275  CZ3 TRP A 425       6.851  39.278  36.687  1.00 36.18           C  
ATOM   3276  CH2 TRP A 425       6.074  38.648  35.700  1.00 35.94           C  
ATOM   3277  N   ILE A 426       9.781  46.035  36.157  1.00 31.04           N  
ATOM   3278  CA  ILE A 426      10.323  47.011  37.093  1.00 30.91           C  
ATOM   3279  C   ILE A 426      10.532  48.381  36.456  1.00 31.41           C  
ATOM   3280  O   ILE A 426      10.021  49.387  36.955  1.00 31.07           O  
ATOM   3281  CB  ILE A 426      11.647  46.504  37.704  1.00 30.63           C  
ATOM   3282  CG1 ILE A 426      11.393  45.177  38.431  1.00 31.52           C  
ATOM   3283  CG2 ILE A 426      12.210  47.539  38.665  1.00 30.97           C  
ATOM   3284  CD1 ILE A 426      12.624  44.570  39.092  1.00 31.98           C  
ATOM   3285  N   PHE A 427      11.275  48.426  35.356  1.00 29.90           N  
ATOM   3286  CA  PHE A 427      11.521  49.683  34.661  1.00 30.27           C  
ATOM   3287  C   PHE A 427      10.178  50.271  34.227  1.00 30.83           C  
ATOM   3288  O   PHE A 427       9.954  51.476  34.330  1.00 31.84           O  
ATOM   3289  CB  PHE A 427      12.409  49.437  33.438  1.00 29.13           C  
ATOM   3290  CG  PHE A 427      12.719  50.675  32.643  1.00 29.32           C  
ATOM   3291  CD1 PHE A 427      13.396  51.742  33.222  1.00 29.53           C  
ATOM   3292  CD2 PHE A 427      12.367  50.754  31.297  1.00 28.44           C  
ATOM   3293  CE1 PHE A 427      13.725  52.869  32.473  1.00 28.86           C  
ATOM   3294  CE2 PHE A 427      12.690  51.876  30.539  1.00 29.55           C  
ATOM   3295  CZ  PHE A 427      13.372  52.936  31.127  1.00 29.33           C  
ATOM   3296  N   GLY A 428       9.288  49.409  33.746  1.00 30.54           N  
ATOM   3297  CA  GLY A 428       7.979  49.861  33.312  1.00 29.72           C  
ATOM   3298  C   GLY A 428       7.635  49.374  31.920  1.00 28.63           C  
ATOM   3299  O   GLY A 428       8.325  49.695  30.958  1.00 29.26           O  
ATOM   3300  N   ALA A 429       6.563  48.598  31.814  1.00 28.42           N  
ATOM   3301  CA  ALA A 429       6.129  48.057  30.533  1.00 27.67           C  
ATOM   3302  C   ALA A 429       5.940  49.136  29.471  1.00 27.25           C  
ATOM   3303  O   ALA A 429       6.391  48.991  28.337  1.00 26.02           O  
ATOM   3304  CB  ALA A 429       4.834  47.271  30.713  1.00 27.21           C  
ATOM   3305  N   ASP A 430       5.276  50.229  29.832  1.00 27.59           N  
ATOM   3306  CA  ASP A 430       5.045  51.286  28.860  1.00 28.31           C  
ATOM   3307  C   ASP A 430       6.311  52.061  28.509  1.00 25.86           C  
ATOM   3308  O   ASP A 430       6.493  52.475  27.365  1.00 26.18           O  
ATOM   3309  CB  ASP A 430       3.936  52.214  29.363  1.00 31.33           C  
ATOM   3310  CG  ASP A 430       2.642  51.463  29.625  1.00 34.48           C  
ATOM   3311  OD1 ASP A 430       2.193  50.730  28.720  1.00 37.11           O  
ATOM   3312  OD2 ASP A 430       2.074  51.595  30.731  1.00 38.22           O  
ATOM   3313  N   LYS A 431       7.193  52.249  29.482  1.00 25.64           N  
ATOM   3314  CA  LYS A 431       8.450  52.944  29.225  1.00 26.41           C  
ATOM   3315  C   LYS A 431       9.306  52.049  28.329  1.00 25.30           C  
ATOM   3316  O   LYS A 431       9.967  52.522  27.404  1.00 25.77           O  
ATOM   3317  CB  LYS A 431       9.206  53.198  30.527  1.00 29.13           C  
ATOM   3318  CG  LYS A 431       8.489  54.091  31.514  1.00 34.26           C  
ATOM   3319  CD  LYS A 431       9.234  54.115  32.839  1.00 36.97           C  
ATOM   3320  CE  LYS A 431      10.597  54.767  32.713  1.00 38.85           C  
ATOM   3321  NZ  LYS A 431      11.303  54.760  34.024  1.00 43.23           N  
ATOM   3322  N   ALA A 432       9.291  50.753  28.623  1.00 25.03           N  
ATOM   3323  CA  ALA A 432      10.062  49.781  27.849  1.00 24.58           C  
ATOM   3324  C   ALA A 432       9.561  49.729  26.409  1.00 24.31           C  
ATOM   3325  O   ALA A 432      10.348  49.754  25.464  1.00 24.09           O  
ATOM   3326  CB  ALA A 432       9.959  48.399  28.492  1.00 23.55           C  
ATOM   3327  N   TRP A 433       8.243  49.667  26.248  1.00 25.48           N  
ATOM   3328  CA  TRP A 433       7.633  49.615  24.928  1.00 25.31           C  
ATOM   3329  C   TRP A 433       8.022  50.852  24.122  1.00 26.18           C  
ATOM   3330  O   TRP A 433       8.365  50.757  22.945  1.00 25.60           O  
ATOM   3331  CB  TRP A 433       6.111  49.517  25.073  1.00 26.14           C  
ATOM   3332  CG  TRP A 433       5.372  49.379  23.779  1.00 27.33           C  
ATOM   3333  CD1 TRP A 433       4.629  50.339  23.152  1.00 27.35           C  
ATOM   3334  CD2 TRP A 433       5.283  48.206  22.961  1.00 26.62           C  
ATOM   3335  NE1 TRP A 433       4.081  49.836  21.997  1.00 26.68           N  
ATOM   3336  CE2 TRP A 433       4.466  48.529  21.855  1.00 26.90           C  
ATOM   3337  CE3 TRP A 433       5.814  46.912  23.056  1.00 26.95           C  
ATOM   3338  CZ2 TRP A 433       4.166  47.605  20.849  1.00 26.06           C  
ATOM   3339  CZ3 TRP A 433       5.515  45.992  22.055  1.00 25.66           C  
ATOM   3340  CH2 TRP A 433       4.698  46.345  20.966  1.00 27.58           C  
ATOM   3341  N   GLU A 434       7.971  52.011  24.769  1.00 27.43           N  
ATOM   3342  CA  GLU A 434       8.331  53.271  24.132  1.00 29.57           C  
ATOM   3343  C   GLU A 434       9.792  53.256  23.690  1.00 28.77           C  
ATOM   3344  O   GLU A 434      10.127  53.678  22.582  1.00 27.54           O  
ATOM   3345  CB  GLU A 434       8.120  54.429  25.111  1.00 33.01           C  
ATOM   3346  CG  GLU A 434       8.652  55.761  24.609  1.00 39.58           C  
ATOM   3347  CD  GLU A 434       7.705  56.445  23.645  1.00 44.09           C  
ATOM   3348  OE1 GLU A 434       7.100  55.751  22.801  1.00 48.29           O  
ATOM   3349  OE2 GLU A 434       7.572  57.683  23.728  1.00 46.27           O  
ATOM   3350  N   GLU A 435      10.660  52.767  24.570  1.00 27.96           N  
ATOM   3351  CA  GLU A 435      12.089  52.708  24.288  1.00 27.82           C  
ATOM   3352  C   GLU A 435      12.400  51.797  23.105  1.00 26.53           C  
ATOM   3353  O   GLU A 435      13.214  52.139  22.253  1.00 27.95           O  
ATOM   3354  CB  GLU A 435      12.842  52.233  25.534  1.00 30.60           C  
ATOM   3355  CG  GLU A 435      14.359  52.311  25.434  1.00 31.79           C  
ATOM   3356  CD  GLU A 435      14.857  53.715  25.157  1.00 32.92           C  
ATOM   3357  OE1 GLU A 435      14.275  54.672  25.712  1.00 35.80           O  
ATOM   3358  OE2 GLU A 435      15.840  53.864  24.399  1.00 31.87           O  
ATOM   3359  N   ILE A 436      11.743  50.642  23.052  1.00 25.29           N  
ATOM   3360  CA  ILE A 436      11.955  49.693  21.965  1.00 23.70           C  
ATOM   3361  C   ILE A 436      11.575  50.294  20.614  1.00 24.78           C  
ATOM   3362  O   ILE A 436      12.328  50.207  19.649  1.00 23.10           O  
ATOM   3363  CB  ILE A 436      11.105  48.420  22.159  1.00 23.27           C  
ATOM   3364  CG1 ILE A 436      11.558  47.677  23.418  1.00 24.73           C  
ATOM   3365  CG2 ILE A 436      11.203  47.535  20.918  1.00 24.27           C  
ATOM   3366  CD1 ILE A 436      10.614  46.571  23.846  1.00 24.79           C  
ATOM   3367  N   ASN A 437      10.401  50.914  20.564  1.00 24.80           N  
ATOM   3368  CA  ASN A 437       9.891  51.493  19.326  1.00 26.03           C  
ATOM   3369  C   ASN A 437      10.476  52.835  18.896  1.00 26.30           C  
ATOM   3370  O   ASN A 437      10.355  53.218  17.732  1.00 26.44           O  
ATOM   3371  CB  ASN A 437       8.364  51.588  19.410  1.00 26.52           C  
ATOM   3372  CG  ASN A 437       7.695  50.231  19.289  1.00 27.02           C  
ATOM   3373  OD1 ASN A 437       7.744  49.599  18.234  1.00 28.56           O  
ATOM   3374  ND2 ASN A 437       7.078  49.770  20.370  1.00 29.04           N  
ATOM   3375  N   ARG A 438      11.112  53.545  19.820  1.00 26.74           N  
ATOM   3376  CA  ARG A 438      11.702  54.839  19.497  1.00 27.84           C  
ATOM   3377  C   ARG A 438      12.706  54.714  18.346  1.00 28.96           C  
ATOM   3378  O   ARG A 438      13.607  53.874  18.382  1.00 28.06           O  
ATOM   3379  CB  ARG A 438      12.385  55.421  20.740  1.00 28.58           C  
ATOM   3380  CG  ARG A 438      12.909  56.841  20.570  1.00 30.89           C  
ATOM   3381  CD  ARG A 438      13.451  57.374  21.890  1.00 32.74           C  
ATOM   3382  NE  ARG A 438      14.514  56.523  22.424  1.00 32.65           N  
ATOM   3383  CZ  ARG A 438      15.687  56.342  21.828  1.00 32.80           C  
ATOM   3384  NH1 ARG A 438      15.948  56.957  20.681  1.00 34.51           N  
ATOM   3385  NH2 ARG A 438      16.595  55.541  22.371  1.00 30.83           N  
ATOM   3386  N   GLY A 439      12.529  55.537  17.313  1.00 27.94           N  
ATOM   3387  CA  GLY A 439      13.425  55.513  16.170  1.00 28.01           C  
ATOM   3388  C   GLY A 439      13.232  54.345  15.220  1.00 27.31           C  
ATOM   3389  O   GLY A 439      13.941  54.227  14.222  1.00 29.59           O  
ATOM   3390  N   GLY A 440      12.268  53.483  15.516  1.00 27.69           N  
ATOM   3391  CA  GLY A 440      12.031  52.328  14.670  1.00 28.27           C  
ATOM   3392  C   GLY A 440      11.566  52.630  13.256  1.00 29.98           C  
ATOM   3393  O   GLY A 440      10.731  53.512  13.039  1.00 30.44           O  
ATOM   3394  N   ILE A 441      12.116  51.896  12.293  1.00 29.75           N  
ATOM   3395  CA  ILE A 441      11.749  52.045  10.890  1.00 31.03           C  
ATOM   3396  C   ILE A 441      10.350  51.456  10.757  1.00 32.17           C  
ATOM   3397  O   ILE A 441       9.553  51.873   9.914  1.00 32.74           O  
ATOM   3398  CB  ILE A 441      12.734  51.289   9.979  1.00 31.40           C  
ATOM   3399  CG1 ILE A 441      14.100  51.979  10.027  1.00 32.38           C  
ATOM   3400  CG2 ILE A 441      12.207  51.236   8.555  1.00 31.25           C  
ATOM   3401  CD1 ILE A 441      15.179  51.256   9.250  1.00 32.80           C  
ATOM   3402  N   ILE A 442      10.069  50.477  11.610  1.00 31.57           N  
ATOM   3403  CA  ILE A 442       8.763  49.834  11.673  1.00 31.78           C  
ATOM   3404  C   ILE A 442       8.475  49.748  13.163  1.00 30.82           C  
ATOM   3405  O   ILE A 442       9.386  49.879  13.978  1.00 29.12           O  
ATOM   3406  CB  ILE A 442       8.773  48.401  11.090  1.00 33.41           C  
ATOM   3407  CG1 ILE A 442       9.788  47.537  11.843  1.00 34.78           C  
ATOM   3408  CG2 ILE A 442       9.088  48.442   9.603  1.00 34.52           C  
ATOM   3409  CD1 ILE A 442       9.769  46.076  11.436  1.00 35.86           C  
ATOM   3410  N   LYS A 443       7.217  49.548  13.527  1.00 31.11           N  
ATOM   3411  CA  LYS A 443       6.878  49.436  14.934  1.00 31.44           C  
ATOM   3412  C   LYS A 443       6.650  47.977  15.277  1.00 29.31           C  
ATOM   3413  O   LYS A 443       6.304  47.172  14.415  1.00 27.02           O  
ATOM   3414  CB  LYS A 443       5.620  50.243  15.264  1.00 34.61           C  
ATOM   3415  CG  LYS A 443       5.823  51.747  15.261  1.00 39.15           C  
ATOM   3416  CD  LYS A 443       4.620  52.458  15.854  1.00 42.49           C  
ATOM   3417  CE  LYS A 443       4.840  53.963  15.902  1.00 44.44           C  
ATOM   3418  NZ  LYS A 443       3.685  54.664  16.525  1.00 46.07           N  
ATOM   3419  N   VAL A 444       6.862  47.633  16.539  1.00 28.05           N  
ATOM   3420  CA  VAL A 444       6.638  46.266  16.968  1.00 27.27           C  
ATOM   3421  C   VAL A 444       5.131  46.047  16.957  1.00 28.22           C  
ATOM   3422  O   VAL A 444       4.374  46.890  17.442  1.00 27.14           O  
ATOM   3423  CB  VAL A 444       7.165  46.031  18.395  1.00 27.41           C  
ATOM   3424  CG1 VAL A 444       6.841  44.615  18.839  1.00 26.56           C  
ATOM   3425  CG2 VAL A 444       8.660  46.270  18.438  1.00 27.57           C  
ATOM   3426  N   PRO A 445       4.673  44.927  16.377  1.00 28.52           N  
ATOM   3427  CA  PRO A 445       3.236  44.643  16.334  1.00 28.20           C  
ATOM   3428  C   PRO A 445       2.644  44.770  17.733  1.00 28.05           C  
ATOM   3429  O   PRO A 445       3.215  44.279  18.705  1.00 26.39           O  
ATOM   3430  CB  PRO A 445       3.189  43.216  15.801  1.00 29.04           C  
ATOM   3431  CG  PRO A 445       4.348  43.196  14.851  1.00 29.21           C  
ATOM   3432  CD  PRO A 445       5.435  43.904  15.637  1.00 27.97           C  
ATOM   3433  N   ARG A 446       1.500  45.436  17.831  1.00 27.25           N  
ATOM   3434  CA  ARG A 446       0.840  45.650  19.111  1.00 28.05           C  
ATOM   3435  C   ARG A 446       0.683  44.403  19.979  1.00 26.86           C  
ATOM   3436  O   ARG A 446       0.827  44.472  21.198  1.00 26.26           O  
ATOM   3437  CB  ARG A 446      -0.539  46.284  18.889  1.00 31.47           C  
ATOM   3438  CG  ARG A 446      -1.270  46.627  20.178  1.00 37.03           C  
ATOM   3439  CD  ARG A 446      -2.720  47.007  19.910  1.00 42.44           C  
ATOM   3440  NE  ARG A 446      -3.456  47.265  21.148  1.00 46.77           N  
ATOM   3441  CZ  ARG A 446      -3.291  48.344  21.908  1.00 48.28           C  
ATOM   3442  NH1 ARG A 446      -2.415  49.280  21.560  1.00 48.43           N  
ATOM   3443  NH2 ARG A 446      -4.001  48.486  23.020  1.00 48.54           N  
ATOM   3444  N   ILE A 447       0.387  43.267  19.357  1.00 26.75           N  
ATOM   3445  CA  ILE A 447       0.192  42.028  20.102  1.00 27.47           C  
ATOM   3446  C   ILE A 447       1.418  41.639  20.929  1.00 26.41           C  
ATOM   3447  O   ILE A 447       1.287  41.018  21.985  1.00 25.38           O  
ATOM   3448  CB  ILE A 447      -0.174  40.854  19.157  1.00 30.04           C  
ATOM   3449  CG1 ILE A 447      -0.556  39.621  19.978  1.00 32.33           C  
ATOM   3450  CG2 ILE A 447       0.999  40.523  18.247  1.00 30.71           C  
ATOM   3451  CD1 ILE A 447      -1.739  39.836  20.905  1.00 36.08           C  
ATOM   3452  N   TYR A 448       2.605  42.017  20.461  1.00 24.45           N  
ATOM   3453  CA  TYR A 448       3.828  41.686  21.183  1.00 24.50           C  
ATOM   3454  C   TYR A 448       3.975  42.393  22.527  1.00 24.11           C  
ATOM   3455  O   TYR A 448       4.758  41.969  23.373  1.00 23.58           O  
ATOM   3456  CB  TYR A 448       5.056  41.944  20.305  1.00 23.75           C  
ATOM   3457  CG  TYR A 448       5.500  40.705  19.560  1.00 24.00           C  
ATOM   3458  CD1 TYR A 448       5.473  40.648  18.165  1.00 23.63           C  
ATOM   3459  CD2 TYR A 448       5.921  39.573  20.260  1.00 23.06           C  
ATOM   3460  CE1 TYR A 448       5.855  39.486  17.486  1.00 24.33           C  
ATOM   3461  CE2 TYR A 448       6.302  38.414  19.594  1.00 24.13           C  
ATOM   3462  CZ  TYR A 448       6.267  38.373  18.216  1.00 23.96           C  
ATOM   3463  OH  TYR A 448       6.640  37.216  17.573  1.00 23.92           O  
ATOM   3464  N   TYR A 449       3.225  43.470  22.738  1.00 24.88           N  
ATOM   3465  CA  TYR A 449       3.297  44.158  24.019  1.00 24.50           C  
ATOM   3466  C   TYR A 449       2.792  43.186  25.079  1.00 24.66           C  
ATOM   3467  O   TYR A 449       3.364  43.062  26.157  1.00 24.32           O  
ATOM   3468  CB  TYR A 449       2.412  45.406  24.025  1.00 24.08           C  
ATOM   3469  CG  TYR A 449       2.245  46.001  25.403  1.00 25.01           C  
ATOM   3470  CD1 TYR A 449       3.155  46.934  25.901  1.00 25.79           C  
ATOM   3471  CD2 TYR A 449       1.188  45.609  26.221  1.00 25.10           C  
ATOM   3472  CE1 TYR A 449       3.011  47.463  27.182  1.00 26.72           C  
ATOM   3473  CE2 TYR A 449       1.036  46.125  27.496  1.00 25.61           C  
ATOM   3474  CZ  TYR A 449       1.945  47.052  27.972  1.00 28.42           C  
ATOM   3475  OH  TYR A 449       1.772  47.576  29.230  1.00 29.96           O  
ATOM   3476  N   TYR A 450       1.705  42.497  24.755  1.00 24.18           N  
ATOM   3477  CA  TYR A 450       1.105  41.537  25.670  1.00 26.75           C  
ATOM   3478  C   TYR A 450       1.942  40.268  25.770  1.00 25.66           C  
ATOM   3479  O   TYR A 450       1.994  39.633  26.821  1.00 26.24           O  
ATOM   3480  CB  TYR A 450      -0.314  41.222  25.203  1.00 28.52           C  
ATOM   3481  CG  TYR A 450      -1.170  42.465  25.187  1.00 32.79           C  
ATOM   3482  CD1 TYR A 450      -1.714  42.971  26.366  1.00 33.74           C  
ATOM   3483  CD2 TYR A 450      -1.357  43.190  24.010  1.00 33.71           C  
ATOM   3484  CE1 TYR A 450      -2.417  44.170  26.380  1.00 35.95           C  
ATOM   3485  CE2 TYR A 450      -2.059  44.395  24.012  1.00 36.71           C  
ATOM   3486  CZ  TYR A 450      -2.583  44.878  25.202  1.00 37.07           C  
ATOM   3487  OH  TYR A 450      -3.256  46.080  25.220  1.00 39.96           O  
ATOM   3488  N   VAL A 451       2.599  39.902  24.678  1.00 25.17           N  
ATOM   3489  CA  VAL A 451       3.444  38.715  24.698  1.00 24.58           C  
ATOM   3490  C   VAL A 451       4.608  38.993  25.644  1.00 24.42           C  
ATOM   3491  O   VAL A 451       4.892  38.201  26.540  1.00 25.40           O  
ATOM   3492  CB  VAL A 451       3.979  38.376  23.280  1.00 24.16           C  
ATOM   3493  CG1 VAL A 451       5.025  37.256  23.355  1.00 25.01           C  
ATOM   3494  CG2 VAL A 451       2.827  37.937  22.390  1.00 24.26           C  
ATOM   3495  N   MET A 452       5.261  40.137  25.462  1.00 26.08           N  
ATOM   3496  CA  MET A 452       6.399  40.507  26.298  1.00 26.48           C  
ATOM   3497  C   MET A 452       6.058  40.673  27.772  1.00 27.39           C  
ATOM   3498  O   MET A 452       6.790  40.212  28.640  1.00 26.56           O  
ATOM   3499  CB  MET A 452       7.023  41.813  25.813  1.00 27.20           C  
ATOM   3500  CG  MET A 452       7.565  41.788  24.398  1.00 27.88           C  
ATOM   3501  SD  MET A 452       8.195  43.414  23.932  1.00 28.35           S  
ATOM   3502  CE  MET A 452       9.084  43.003  22.423  1.00 28.71           C  
ATOM   3503  N   ARG A 453       4.949  41.344  28.057  1.00 26.93           N  
ATOM   3504  CA  ARG A 453       4.567  41.586  29.438  1.00 27.79           C  
ATOM   3505  C   ARG A 453       4.005  40.386  30.191  1.00 27.04           C  
ATOM   3506  O   ARG A 453       4.263  40.230  31.382  1.00 29.14           O  
ATOM   3507  CB  ARG A 453       3.563  42.743  29.497  1.00 28.06           C  
ATOM   3508  CG  ARG A 453       3.212  43.185  30.907  1.00 29.81           C  
ATOM   3509  CD  ARG A 453       2.398  44.471  30.900  1.00 31.83           C  
ATOM   3510  NE  ARG A 453       2.097  44.916  32.257  1.00 33.76           N  
ATOM   3511  CZ  ARG A 453       1.490  46.061  32.555  1.00 35.42           C  
ATOM   3512  NH1 ARG A 453       1.115  46.888  31.587  1.00 35.22           N  
ATOM   3513  NH2 ARG A 453       1.256  46.376  33.822  1.00 36.80           N  
ATOM   3514  N   TYR A 454       3.252  39.533  29.504  1.00 28.17           N  
ATOM   3515  CA  TYR A 454       2.628  38.389  30.163  1.00 30.28           C  
ATOM   3516  C   TYR A 454       3.063  36.993  29.716  1.00 30.92           C  
ATOM   3517  O   TYR A 454       3.446  36.160  30.542  1.00 33.11           O  
ATOM   3518  CB  TYR A 454       1.108  38.496  30.013  1.00 32.40           C  
ATOM   3519  CG  TYR A 454       0.551  39.838  30.428  1.00 34.06           C  
ATOM   3520  CD1 TYR A 454       0.574  40.242  31.761  1.00 36.02           C  
ATOM   3521  CD2 TYR A 454       0.019  40.714  29.482  1.00 35.82           C  
ATOM   3522  CE1 TYR A 454       0.082  41.490  32.143  1.00 37.11           C  
ATOM   3523  CE2 TYR A 454      -0.474  41.964  29.854  1.00 37.42           C  
ATOM   3524  CZ  TYR A 454      -0.438  42.343  31.186  1.00 37.20           C  
ATOM   3525  OH  TYR A 454      -0.915  43.579  31.556  1.00 39.77           O  
ATOM   3526  N   ILE A 455       3.000  36.742  28.413  1.00 30.19           N  
ATOM   3527  CA  ILE A 455       3.332  35.434  27.857  1.00 30.30           C  
ATOM   3528  C   ILE A 455       4.777  34.968  28.031  1.00 29.70           C  
ATOM   3529  O   ILE A 455       5.026  33.925  28.639  1.00 29.59           O  
ATOM   3530  CB  ILE A 455       2.973  35.376  26.356  1.00 30.83           C  
ATOM   3531  CG1 ILE A 455       1.525  35.833  26.150  1.00 32.34           C  
ATOM   3532  CG2 ILE A 455       3.157  33.960  25.825  1.00 30.15           C  
ATOM   3533  CD1 ILE A 455       0.499  35.002  26.891  1.00 34.18           C  
ATOM   3534  N   THR A 456       5.726  35.731  27.501  1.00 26.91           N  
ATOM   3535  CA  THR A 456       7.132  35.352  27.597  1.00 28.92           C  
ATOM   3536  C   THR A 456       7.597  35.032  29.023  1.00 28.62           C  
ATOM   3537  O   THR A 456       8.184  33.975  29.268  1.00 27.89           O  
ATOM   3538  CB  THR A 456       8.042  36.445  26.999  1.00 27.96           C  
ATOM   3539  OG1 THR A 456       7.585  36.776  25.679  1.00 28.31           O  
ATOM   3540  CG2 THR A 456       9.484  35.948  26.911  1.00 28.64           C  
ATOM   3541  N   PRO A 457       7.336  35.931  29.988  1.00 29.45           N  
ATOM   3542  CA  PRO A 457       7.775  35.639  31.359  1.00 29.67           C  
ATOM   3543  C   PRO A 457       7.115  34.400  31.969  1.00 31.34           C  
ATOM   3544  O   PRO A 457       7.771  33.612  32.649  1.00 30.72           O  
ATOM   3545  CB  PRO A 457       7.435  36.925  32.113  1.00 30.40           C  
ATOM   3546  CG  PRO A 457       6.268  37.472  31.346  1.00 30.36           C  
ATOM   3547  CD  PRO A 457       6.675  37.245  29.914  1.00 27.60           C  
ATOM   3548  N   ALA A 458       5.820  34.228  31.725  1.00 32.37           N  
ATOM   3549  CA  ALA A 458       5.107  33.071  32.257  1.00 33.66           C  
ATOM   3550  C   ALA A 458       5.686  31.808  31.629  1.00 34.31           C  
ATOM   3551  O   ALA A 458       5.900  30.800  32.304  1.00 36.25           O  
ATOM   3552  CB  ALA A 458       3.620  33.182  31.945  1.00 33.21           C  
ATOM   3553  N   PHE A 459       5.943  31.883  30.328  1.00 34.54           N  
ATOM   3554  CA  PHE A 459       6.502  30.775  29.563  1.00 34.52           C  
ATOM   3555  C   PHE A 459       7.846  30.347  30.151  1.00 33.29           C  
ATOM   3556  O   PHE A 459       8.055  29.170  30.460  1.00 34.62           O  
ATOM   3557  CB  PHE A 459       6.686  31.210  28.107  1.00 37.43           C  
ATOM   3558  CG  PHE A 459       6.958  30.081  27.155  1.00 40.95           C  
ATOM   3559  CD1 PHE A 459       5.980  29.131  26.882  1.00 43.20           C  
ATOM   3560  CD2 PHE A 459       8.185  29.984  26.509  1.00 41.77           C  
ATOM   3561  CE1 PHE A 459       6.219  28.098  25.972  1.00 44.95           C  
ATOM   3562  CE2 PHE A 459       8.436  28.958  25.599  1.00 43.19           C  
ATOM   3563  CZ  PHE A 459       7.452  28.014  25.329  1.00 43.83           C  
ATOM   3564  N   LEU A 460       8.750  31.309  30.309  1.00 31.11           N  
ATOM   3565  CA  LEU A 460      10.076  31.038  30.852  1.00 29.66           C  
ATOM   3566  C   LEU A 460      10.034  30.588  32.311  1.00 31.18           C  
ATOM   3567  O   LEU A 460      10.781  29.694  32.709  1.00 29.77           O  
ATOM   3568  CB  LEU A 460      10.965  32.276  30.719  1.00 29.16           C  
ATOM   3569  CG  LEU A 460      11.234  32.761  29.290  1.00 28.98           C  
ATOM   3570  CD1 LEU A 460      12.190  33.943  29.332  1.00 29.05           C  
ATOM   3571  CD2 LEU A 460      11.822  31.625  28.455  1.00 27.28           C  
ATOM   3572  N   ALA A 461       9.164  31.205  33.106  1.00 31.32           N  
ATOM   3573  CA  ALA A 461       9.056  30.843  34.514  1.00 32.54           C  
ATOM   3574  C   ALA A 461       8.677  29.371  34.654  1.00 33.58           C  
ATOM   3575  O   ALA A 461       9.285  28.637  35.432  1.00 32.44           O  
ATOM   3576  CB  ALA A 461       8.023  31.723  35.209  1.00 30.88           C  
ATOM   3577  N   VAL A 462       7.673  28.943  33.895  1.00 34.62           N  
ATOM   3578  CA  VAL A 462       7.229  27.555  33.941  1.00 37.33           C  
ATOM   3579  C   VAL A 462       8.367  26.631  33.517  1.00 38.33           C  
ATOM   3580  O   VAL A 462       8.621  25.608  34.152  1.00 38.47           O  
ATOM   3581  CB  VAL A 462       6.027  27.319  33.002  1.00 38.08           C  
ATOM   3582  CG1 VAL A 462       5.625  25.854  33.036  1.00 39.81           C  
ATOM   3583  CG2 VAL A 462       4.859  28.198  33.418  1.00 38.67           C  
ATOM   3584  N   LEU A 463       9.051  27.008  32.442  1.00 38.90           N  
ATOM   3585  CA  LEU A 463      10.165  26.229  31.918  1.00 40.27           C  
ATOM   3586  C   LEU A 463      11.239  26.024  32.981  1.00 40.13           C  
ATOM   3587  O   LEU A 463      11.733  24.912  33.172  1.00 40.48           O  
ATOM   3588  CB  LEU A 463      10.774  26.943  30.708  1.00 42.75           C  
ATOM   3589  CG  LEU A 463      11.872  26.211  29.934  1.00 44.98           C  
ATOM   3590  CD1 LEU A 463      11.267  25.030  29.189  1.00 46.10           C  
ATOM   3591  CD2 LEU A 463      12.529  27.171  28.955  1.00 45.71           C  
ATOM   3592  N   LEU A 464      11.600  27.102  33.669  1.00 38.92           N  
ATOM   3593  CA  LEU A 464      12.619  27.039  34.707  1.00 39.22           C  
ATOM   3594  C   LEU A 464      12.205  26.172  35.893  1.00 39.92           C  
ATOM   3595  O   LEU A 464      13.026  25.445  36.453  1.00 39.34           O  
ATOM   3596  CB  LEU A 464      12.964  28.449  35.189  1.00 38.95           C  
ATOM   3597  CG  LEU A 464      13.761  29.297  34.193  1.00 37.92           C  
ATOM   3598  CD1 LEU A 464      13.920  30.715  34.718  1.00 39.31           C  
ATOM   3599  CD2 LEU A 464      15.124  28.654  33.966  1.00 38.49           C  
ATOM   3600  N   VAL A 465      10.934  26.250  36.277  1.00 39.96           N  
ATOM   3601  CA  VAL A 465      10.437  25.460  37.398  1.00 42.10           C  
ATOM   3602  C   VAL A 465      10.511  23.973  37.072  1.00 43.74           C  
ATOM   3603  O   VAL A 465      10.966  23.171  37.887  1.00 43.56           O  
ATOM   3604  CB  VAL A 465       8.975  25.822  37.741  1.00 41.37           C  
ATOM   3605  CG1 VAL A 465       8.453  24.898  38.836  1.00 42.13           C  
ATOM   3606  CG2 VAL A 465       8.894  27.269  38.195  1.00 40.08           C  
ATOM   3607  N   VAL A 466      10.060  23.611  35.876  1.00 45.94           N  
ATOM   3608  CA  VAL A 466      10.080  22.221  35.445  1.00 48.24           C  
ATOM   3609  C   VAL A 466      11.516  21.723  35.336  1.00 49.90           C  
ATOM   3610  O   VAL A 466      11.795  20.545  35.563  1.00 50.09           O  
ATOM   3611  CB  VAL A 466       9.384  22.055  34.077  1.00 48.40           C  
ATOM   3612  CG1 VAL A 466       9.481  20.609  33.613  1.00 49.17           C  
ATOM   3613  CG2 VAL A 466       7.929  22.481  34.185  1.00 47.82           C  
ATOM   3614  N   TRP A 467      12.425  22.630  34.994  1.00 51.34           N  
ATOM   3615  CA  TRP A 467      13.835  22.289  34.854  1.00 52.63           C  
ATOM   3616  C   TRP A 467      14.431  21.918  36.207  1.00 53.16           C  
ATOM   3617  O   TRP A 467      15.106  20.897  36.346  1.00 53.23           O  
ATOM   3618  CB  TRP A 467      14.612  23.476  34.282  1.00 53.63           C  
ATOM   3619  CG  TRP A 467      15.652  23.086  33.283  1.00 54.32           C  
ATOM   3620  CD1 TRP A 467      16.501  22.020  33.351  1.00 54.75           C  
ATOM   3621  CD2 TRP A 467      15.958  23.766  32.061  1.00 54.77           C  
ATOM   3622  NE1 TRP A 467      17.316  21.991  32.246  1.00 54.54           N  
ATOM   3623  CE2 TRP A 467      17.004  23.052  31.437  1.00 55.14           C  
ATOM   3624  CE3 TRP A 467      15.449  24.910  31.432  1.00 55.15           C  
ATOM   3625  CZ2 TRP A 467      17.552  23.444  30.213  1.00 55.95           C  
ATOM   3626  CZ3 TRP A 467      15.995  25.302  30.213  1.00 56.30           C  
ATOM   3627  CH2 TRP A 467      17.037  24.568  29.617  1.00 56.93           C  
ATOM   3628  N   ALA A 468      14.175  22.759  37.202  1.00 53.27           N  
ATOM   3629  CA  ALA A 468      14.691  22.541  38.545  1.00 54.30           C  
ATOM   3630  C   ALA A 468      14.020  21.374  39.261  1.00 55.07           C  
ATOM   3631  O   ALA A 468      14.519  20.898  40.280  1.00 55.19           O  
ATOM   3632  CB  ALA A 468      14.535  23.811  39.370  1.00 54.31           C  
ATOM   3633  N   ARG A 469      12.897  20.908  38.725  1.00 55.93           N  
ATOM   3634  CA  ARG A 469      12.165  19.810  39.346  1.00 57.53           C  
ATOM   3635  C   ARG A 469      12.369  18.440  38.712  1.00 58.86           C  
ATOM   3636  O   ARG A 469      12.622  17.460  39.413  1.00 59.03           O  
ATOM   3637  CB  ARG A 469      10.666  20.118  39.357  1.00 57.47           C  
ATOM   3638  CG  ARG A 469      10.252  21.237  40.291  1.00 57.97           C  
ATOM   3639  CD  ARG A 469       8.747  21.422  40.246  1.00 57.93           C  
ATOM   3640  NE  ARG A 469       8.284  22.449  41.172  1.00 58.58           N  
ATOM   3641  CZ  ARG A 469       7.014  22.822  41.292  1.00 58.82           C  
ATOM   3642  NH1 ARG A 469       6.081  22.249  40.542  1.00 58.90           N  
ATOM   3643  NH2 ARG A 469       6.676  23.765  42.160  1.00 59.09           N  
ATOM   3644  N   GLU A 470      12.258  18.371  37.390  1.00 60.04           N  
ATOM   3645  CA  GLU A 470      12.384  17.099  36.688  1.00 61.76           C  
ATOM   3646  C   GLU A 470      13.675  16.879  35.906  1.00 62.15           C  
ATOM   3647  O   GLU A 470      13.732  15.975  35.072  1.00 62.72           O  
ATOM   3648  CB  GLU A 470      11.202  16.928  35.729  1.00 62.80           C  
ATOM   3649  CG  GLU A 470       9.836  17.053  36.380  1.00 64.74           C  
ATOM   3650  CD  GLU A 470       9.582  15.974  37.412  1.00 65.95           C  
ATOM   3651  OE1 GLU A 470       9.636  14.780  37.049  1.00 66.80           O  
ATOM   3652  OE2 GLU A 470       9.328  16.320  38.586  1.00 67.05           O  
ATOM   3653  N   TYR A 471      14.712  17.673  36.161  1.00 62.17           N  
ATOM   3654  CA  TYR A 471      15.952  17.496  35.410  1.00 62.20           C  
ATOM   3655  C   TYR A 471      17.268  17.775  36.133  1.00 62.42           C  
ATOM   3656  O   TYR A 471      18.169  16.937  36.119  1.00 62.65           O  
ATOM   3657  CB  TYR A 471      15.890  18.326  34.122  1.00 62.57           C  
ATOM   3658  CG  TYR A 471      14.844  17.835  33.145  1.00 63.09           C  
ATOM   3659  CD1 TYR A 471      15.002  16.621  32.476  1.00 63.03           C  
ATOM   3660  CD2 TYR A 471      13.677  18.564  32.916  1.00 63.18           C  
ATOM   3661  CE1 TYR A 471      14.025  16.144  31.606  1.00 63.19           C  
ATOM   3662  CE2 TYR A 471      12.693  18.095  32.049  1.00 63.34           C  
ATOM   3663  CZ  TYR A 471      12.873  16.885  31.399  1.00 63.31           C  
ATOM   3664  OH  TYR A 471      11.900  16.415  30.547  1.00 63.60           O  
ATOM   3665  N   ILE A 472      17.391  18.938  36.764  1.00 62.42           N  
ATOM   3666  CA  ILE A 472      18.633  19.277  37.453  1.00 62.82           C  
ATOM   3667  C   ILE A 472      18.976  18.433  38.687  1.00 62.90           C  
ATOM   3668  O   ILE A 472      20.149  18.301  39.040  1.00 62.49           O  
ATOM   3669  CB  ILE A 472      18.670  20.771  37.859  1.00 63.47           C  
ATOM   3670  CG1 ILE A 472      17.687  21.038  38.998  1.00 64.09           C  
ATOM   3671  CG2 ILE A 472      18.334  21.640  36.656  1.00 63.29           C  
ATOM   3672  CD1 ILE A 472      17.799  22.436  39.575  1.00 65.26           C  
ATOM   3673  N   PRO A 473      17.968  17.855  39.365  1.00 62.71           N  
ATOM   3674  CA  PRO A 473      18.313  17.049  40.542  1.00 62.67           C  
ATOM   3675  C   PRO A 473      19.241  15.883  40.200  1.00 62.47           C  
ATOM   3676  O   PRO A 473      20.087  15.495  41.006  1.00 62.13           O  
ATOM   3677  CB  PRO A 473      16.948  16.589  41.055  1.00 62.82           C  
ATOM   3678  CG  PRO A 473      16.118  16.539  39.809  1.00 63.16           C  
ATOM   3679  CD  PRO A 473      16.516  17.818  39.120  1.00 62.89           C  
ATOM   3680  N   LYS A 474      19.078  15.335  39.000  1.00 62.10           N  
ATOM   3681  CA  LYS A 474      19.902  14.220  38.544  1.00 62.62           C  
ATOM   3682  C   LYS A 474      21.319  14.713  38.264  1.00 62.29           C  
ATOM   3683  O   LYS A 474      22.290  13.970  38.410  1.00 62.35           O  
ATOM   3684  CB  LYS A 474      19.308  13.620  37.268  1.00 63.12           C  
ATOM   3685  CG  LYS A 474      17.836  13.265  37.380  1.00 64.47           C  
ATOM   3686  CD  LYS A 474      17.251  12.895  36.026  1.00 65.27           C  
ATOM   3687  CE  LYS A 474      15.747  12.691  36.115  1.00 65.91           C  
ATOM   3688  NZ  LYS A 474      15.137  12.434  34.779  1.00 66.78           N  
ATOM   3689  N   ILE A 475      21.425  15.975  37.860  1.00 61.50           N  
ATOM   3690  CA  ILE A 475      22.712  16.584  37.549  1.00 60.50           C  
ATOM   3691  C   ILE A 475      23.470  16.946  38.825  1.00 59.92           C  
ATOM   3692  O   ILE A 475      24.692  17.100  38.811  1.00 59.62           O  
ATOM   3693  CB  ILE A 475      22.516  17.851  36.685  1.00 60.93           C  
ATOM   3694  CG1 ILE A 475      21.799  17.474  35.385  1.00 61.13           C  
ATOM   3695  CG2 ILE A 475      23.860  18.498  36.379  1.00 61.05           C  
ATOM   3696  CD1 ILE A 475      21.510  18.644  34.473  1.00 61.54           C  
ATOM   3697  N   MET A 476      22.741  17.073  39.929  1.00 58.88           N  
ATOM   3698  CA  MET A 476      23.353  17.411  41.208  1.00 58.37           C  
ATOM   3699  C   MET A 476      23.699  16.172  42.029  1.00 58.08           C  
ATOM   3700  O   MET A 476      24.508  16.244  42.957  1.00 58.04           O  
ATOM   3701  CB  MET A 476      22.415  18.308  42.024  1.00 58.04           C  
ATOM   3702  CG  MET A 476      22.241  19.713  41.468  1.00 57.80           C  
ATOM   3703  SD  MET A 476      23.782  20.651  41.468  1.00 56.57           S  
ATOM   3704  CE  MET A 476      23.810  21.268  43.147  1.00 56.56           C  
ATOM   3705  N   GLU A 477      23.101  15.036  41.684  1.00 57.86           N  
ATOM   3706  CA  GLU A 477      23.349  13.807  42.430  1.00 57.37           C  
ATOM   3707  C   GLU A 477      23.879  12.630  41.608  1.00 56.51           C  
ATOM   3708  O   GLU A 477      24.389  11.664  42.176  1.00 56.82           O  
ATOM   3709  CB  GLU A 477      22.071  13.382  43.159  1.00 58.14           C  
ATOM   3710  CG  GLU A 477      22.266  12.232  44.132  1.00 59.74           C  
ATOM   3711  CD  GLU A 477      20.977  11.816  44.807  1.00 60.04           C  
ATOM   3712  OE1 GLU A 477      20.331  12.677  45.441  1.00 61.22           O  
ATOM   3713  OE2 GLU A 477      20.611  10.626  44.706  1.00 59.48           O  
ATOM   3714  N   GLU A 478      23.777  12.706  40.284  1.00 54.87           N  
ATOM   3715  CA  GLU A 478      24.248  11.612  39.436  1.00 53.31           C  
ATOM   3716  C   GLU A 478      25.472  11.925  38.578  1.00 51.07           C  
ATOM   3717  O   GLU A 478      25.655  11.323  37.518  1.00 51.43           O  
ATOM   3718  CB  GLU A 478      23.119  11.120  38.522  1.00 55.04           C  
ATOM   3719  CG  GLU A 478      22.039  10.297  39.215  1.00 57.61           C  
ATOM   3720  CD  GLU A 478      22.574   9.011  39.827  1.00 58.89           C  
ATOM   3721  OE1 GLU A 478      23.274   8.253  39.121  1.00 59.83           O  
ATOM   3722  OE2 GLU A 478      22.286   8.755  41.015  1.00 59.47           O  
ATOM   3723  N   THR A 479      26.313  12.855  39.021  1.00 47.49           N  
ATOM   3724  CA  THR A 479      27.509  13.192  38.252  1.00 43.82           C  
ATOM   3725  C   THR A 479      28.788  12.861  39.016  1.00 40.17           C  
ATOM   3726  O   THR A 479      28.771  12.710  40.237  1.00 40.06           O  
ATOM   3727  CB  THR A 479      27.533  14.693  37.861  1.00 44.02           C  
ATOM   3728  OG1 THR A 479      27.410  15.497  39.038  1.00 45.77           O  
ATOM   3729  CG2 THR A 479      26.394  15.018  36.909  1.00 45.21           C  
ATOM   3730  N   HIS A 480      29.891  12.745  38.281  1.00 36.13           N  
ATOM   3731  CA  HIS A 480      31.200  12.439  38.855  1.00 32.02           C  
ATOM   3732  C   HIS A 480      31.640  13.597  39.757  1.00 28.82           C  
ATOM   3733  O   HIS A 480      31.301  14.750  39.494  1.00 26.40           O  
ATOM   3734  CB  HIS A 480      32.205  12.216  37.719  1.00 31.55           C  
ATOM   3735  CG  HIS A 480      33.530  11.682  38.169  1.00 34.03           C  
ATOM   3736  ND1 HIS A 480      34.653  12.472  38.280  1.00 31.74           N  
ATOM   3737  CD2 HIS A 480      33.913  10.432  38.524  1.00 33.60           C  
ATOM   3738  CE1 HIS A 480      35.672  11.733  38.681  1.00 33.42           C  
ATOM   3739  NE2 HIS A 480      35.250  10.492  38.836  1.00 35.53           N  
ATOM   3740  N   TRP A 481      32.404  13.296  40.805  1.00 25.50           N  
ATOM   3741  CA  TRP A 481      32.839  14.334  41.737  1.00 23.16           C  
ATOM   3742  C   TRP A 481      33.606  15.489  41.102  1.00 22.78           C  
ATOM   3743  O   TRP A 481      33.586  16.610  41.623  1.00 20.95           O  
ATOM   3744  CB  TRP A 481      33.689  13.739  42.870  1.00 25.27           C  
ATOM   3745  CG  TRP A 481      35.057  13.259  42.467  1.00 23.97           C  
ATOM   3746  CD1 TRP A 481      35.410  11.987  42.117  1.00 26.19           C  
ATOM   3747  CD2 TRP A 481      36.255  14.045  42.384  1.00 23.24           C  
ATOM   3748  NE1 TRP A 481      36.753  11.931  41.824  1.00 25.28           N  
ATOM   3749  CE2 TRP A 481      37.296  13.178  41.978  1.00 24.91           C  
ATOM   3750  CE3 TRP A 481      36.550  15.395  42.611  1.00 22.96           C  
ATOM   3751  CZ2 TRP A 481      38.613  13.619  41.794  1.00 23.86           C  
ATOM   3752  CZ3 TRP A 481      37.865  15.835  42.428  1.00 22.27           C  
ATOM   3753  CH2 TRP A 481      38.877  14.945  42.023  1.00 24.00           C  
ATOM   3754  N   THR A 482      34.276  15.231  39.984  1.00 18.88           N  
ATOM   3755  CA  THR A 482      35.047  16.289  39.338  1.00 17.60           C  
ATOM   3756  C   THR A 482      34.207  17.456  38.835  1.00 17.05           C  
ATOM   3757  O   THR A 482      34.757  18.504  38.502  1.00 17.21           O  
ATOM   3758  CB  THR A 482      35.893  15.752  38.170  1.00 18.37           C  
ATOM   3759  OG1 THR A 482      35.059  15.003  37.274  1.00 21.73           O  
ATOM   3760  CG2 THR A 482      37.015  14.868  38.695  1.00 18.08           C  
ATOM   3761  N   VAL A 483      32.889  17.296  38.768  1.00 16.94           N  
ATOM   3762  CA  VAL A 483      32.062  18.416  38.317  1.00 17.48           C  
ATOM   3763  C   VAL A 483      32.221  19.563  39.315  1.00 16.65           C  
ATOM   3764  O   VAL A 483      32.076  20.727  38.956  1.00 17.59           O  
ATOM   3765  CB  VAL A 483      30.551  18.060  38.217  1.00 19.65           C  
ATOM   3766  CG1 VAL A 483      30.342  16.929  37.225  1.00 22.97           C  
ATOM   3767  CG2 VAL A 483      30.006  17.702  39.586  1.00 20.38           C  
ATOM   3768  N   TRP A 484      32.538  19.238  40.565  1.00 16.81           N  
ATOM   3769  CA  TRP A 484      32.711  20.279  41.569  1.00 16.96           C  
ATOM   3770  C   TRP A 484      33.944  21.139  41.326  1.00 17.96           C  
ATOM   3771  O   TRP A 484      34.033  22.254  41.838  1.00 17.38           O  
ATOM   3772  CB  TRP A 484      32.744  19.679  42.978  1.00 19.02           C  
ATOM   3773  CG  TRP A 484      31.388  19.291  43.450  1.00 23.29           C  
ATOM   3774  CD1 TRP A 484      30.870  18.034  43.523  1.00 26.35           C  
ATOM   3775  CD2 TRP A 484      30.345  20.182  43.864  1.00 25.76           C  
ATOM   3776  NE1 TRP A 484      29.564  18.084  43.960  1.00 28.37           N  
ATOM   3777  CE2 TRP A 484      29.219  19.391  44.176  1.00 27.72           C  
ATOM   3778  CE3 TRP A 484      30.253  21.572  43.999  1.00 27.06           C  
ATOM   3779  CZ2 TRP A 484      28.012  19.945  44.618  1.00 30.40           C  
ATOM   3780  CZ3 TRP A 484      29.049  22.125  44.440  1.00 30.82           C  
ATOM   3781  CH2 TRP A 484      27.948  21.309  44.743  1.00 29.75           C  
ATOM   3782  N   ILE A 485      34.898  20.631  40.549  1.00 16.25           N  
ATOM   3783  CA  ILE A 485      36.088  21.418  40.241  1.00 15.86           C  
ATOM   3784  C   ILE A 485      35.639  22.569  39.341  1.00 16.47           C  
ATOM   3785  O   ILE A 485      36.019  23.722  39.529  1.00 15.60           O  
ATOM   3786  CB  ILE A 485      37.140  20.590  39.475  1.00 17.27           C  
ATOM   3787  CG1 ILE A 485      37.595  19.401  40.327  1.00 19.62           C  
ATOM   3788  CG2 ILE A 485      38.326  21.481  39.095  1.00 17.07           C  
ATOM   3789  CD1 ILE A 485      38.456  18.401  39.557  1.00 21.23           C  
ATOM   3790  N   THR A 486      34.823  22.245  38.349  1.00 15.58           N  
ATOM   3791  CA  THR A 486      34.339  23.266  37.438  1.00 15.51           C  
ATOM   3792  C   THR A 486      33.383  24.223  38.140  1.00 15.63           C  
ATOM   3793  O   THR A 486      33.463  25.435  37.954  1.00 15.52           O  
ATOM   3794  CB  THR A 486      33.651  22.616  36.234  1.00 17.73           C  
ATOM   3795  OG1 THR A 486      34.607  21.790  35.558  1.00 18.15           O  
ATOM   3796  CG2 THR A 486      33.131  23.674  35.268  1.00 18.27           C  
ATOM   3797  N   ARG A 487      32.479  23.678  38.946  1.00 14.79           N  
ATOM   3798  CA  ARG A 487      31.525  24.513  39.672  1.00 14.77           C  
ATOM   3799  C   ARG A 487      32.266  25.501  40.566  1.00 16.15           C  
ATOM   3800  O   ARG A 487      31.955  26.691  40.597  1.00 16.15           O  
ATOM   3801  CB  ARG A 487      30.603  23.637  40.510  1.00 13.98           C  
ATOM   3802  CG  ARG A 487      29.675  22.793  39.658  1.00 16.60           C  
ATOM   3803  CD  ARG A 487      28.861  21.832  40.506  1.00 18.99           C  
ATOM   3804  NE  ARG A 487      28.009  20.985  39.676  1.00 20.93           N  
ATOM   3805  CZ  ARG A 487      27.263  19.992  40.147  1.00 24.45           C  
ATOM   3806  NH1 ARG A 487      27.256  19.723  41.446  1.00 25.04           N  
ATOM   3807  NH2 ARG A 487      26.543  19.250  39.317  1.00 25.44           N  
ATOM   3808  N   PHE A 488      33.253  24.997  41.295  1.00 15.02           N  
ATOM   3809  CA  PHE A 488      34.059  25.831  42.177  1.00 16.72           C  
ATOM   3810  C   PHE A 488      34.714  26.951  41.378  1.00 16.80           C  
ATOM   3811  O   PHE A 488      34.643  28.122  41.752  1.00 16.33           O  
ATOM   3812  CB  PHE A 488      35.144  24.979  42.839  1.00 17.12           C  
ATOM   3813  CG  PHE A 488      36.135  25.767  43.647  1.00 18.78           C  
ATOM   3814  CD1 PHE A 488      35.770  26.328  44.866  1.00 20.34           C  
ATOM   3815  CD2 PHE A 488      37.443  25.931  43.194  1.00 20.01           C  
ATOM   3816  CE1 PHE A 488      36.696  27.042  45.628  1.00 22.06           C  
ATOM   3817  CE2 PHE A 488      38.376  26.645  43.950  1.00 22.15           C  
ATOM   3818  CZ  PHE A 488      37.998  27.198  45.168  1.00 21.32           C  
ATOM   3819  N   TYR A 489      35.347  26.594  40.266  1.00 15.24           N  
ATOM   3820  CA  TYR A 489      36.024  27.606  39.475  1.00 16.02           C  
ATOM   3821  C   TYR A 489      35.092  28.670  38.912  1.00 15.21           C  
ATOM   3822  O   TYR A 489      35.393  29.861  39.009  1.00 16.59           O  
ATOM   3823  CB  TYR A 489      36.808  26.981  38.327  1.00 16.65           C  
ATOM   3824  CG  TYR A 489      37.641  28.008  37.600  1.00 19.32           C  
ATOM   3825  CD1 TYR A 489      38.750  28.582  38.214  1.00 21.71           C  
ATOM   3826  CD2 TYR A 489      37.286  28.453  36.328  1.00 20.04           C  
ATOM   3827  CE1 TYR A 489      39.487  29.579  37.588  1.00 22.66           C  
ATOM   3828  CE2 TYR A 489      38.021  29.456  35.687  1.00 22.49           C  
ATOM   3829  CZ  TYR A 489      39.115  30.013  36.325  1.00 22.29           C  
ATOM   3830  OH  TYR A 489      39.825  31.017  35.715  1.00 25.04           O  
ATOM   3831  N   ILE A 490      33.975  28.265  38.314  1.00 15.39           N  
ATOM   3832  CA  ILE A 490      33.081  29.272  37.752  1.00 15.08           C  
ATOM   3833  C   ILE A 490      32.368  30.088  38.824  1.00 15.36           C  
ATOM   3834  O   ILE A 490      31.980  31.221  38.575  1.00 17.15           O  
ATOM   3835  CB  ILE A 490      32.074  28.671  36.722  1.00 16.24           C  
ATOM   3836  CG1 ILE A 490      31.113  27.686  37.382  1.00 17.20           C  
ATOM   3837  CG2 ILE A 490      32.863  28.005  35.587  1.00 17.86           C  
ATOM   3838  CD1 ILE A 490      30.090  27.097  36.407  1.00 19.93           C  
ATOM   3839  N   ILE A 491      32.205  29.531  40.022  1.00 16.61           N  
ATOM   3840  CA  ILE A 491      31.597  30.308  41.095  1.00 17.47           C  
ATOM   3841  C   ILE A 491      32.645  31.364  41.466  1.00 16.89           C  
ATOM   3842  O   ILE A 491      32.312  32.508  41.771  1.00 18.68           O  
ATOM   3843  CB  ILE A 491      31.264  29.426  42.319  1.00 18.00           C  
ATOM   3844  CG1 ILE A 491      30.069  28.531  41.985  1.00 18.33           C  
ATOM   3845  CG2 ILE A 491      30.938  30.301  43.532  1.00 20.21           C  
ATOM   3846  CD1 ILE A 491      29.765  27.485  43.041  1.00 21.30           C  
ATOM   3847  N   GLY A 492      33.918  30.968  41.426  1.00 16.85           N  
ATOM   3848  CA  GLY A 492      34.998  31.897  41.720  1.00 15.18           C  
ATOM   3849  C   GLY A 492      34.985  33.028  40.702  1.00 18.89           C  
ATOM   3850  O   GLY A 492      35.181  34.192  41.050  1.00 17.11           O  
ATOM   3851  N   LEU A 493      34.755  32.690  39.436  1.00 17.57           N  
ATOM   3852  CA  LEU A 493      34.698  33.710  38.396  1.00 17.64           C  
ATOM   3853  C   LEU A 493      33.563  34.689  38.683  1.00 16.77           C  
ATOM   3854  O   LEU A 493      33.692  35.885  38.434  1.00 17.75           O  
ATOM   3855  CB  LEU A 493      34.491  33.072  37.020  1.00 19.68           C  
ATOM   3856  CG  LEU A 493      35.681  32.349  36.389  1.00 23.58           C  
ATOM   3857  CD1 LEU A 493      35.234  31.700  35.082  1.00 24.26           C  
ATOM   3858  CD2 LEU A 493      36.820  33.338  36.136  1.00 25.13           C  
ATOM   3859  N   PHE A 494      32.450  34.191  39.211  1.00 16.16           N  
ATOM   3860  CA  PHE A 494      31.331  35.079  39.516  1.00 16.75           C  
ATOM   3861  C   PHE A 494      31.719  36.045  40.633  1.00 18.52           C  
ATOM   3862  O   PHE A 494      31.382  37.227  40.585  1.00 18.41           O  
ATOM   3863  CB  PHE A 494      30.095  34.283  39.943  1.00 17.77           C  
ATOM   3864  CG  PHE A 494      28.861  35.125  40.072  1.00 19.67           C  
ATOM   3865  CD1 PHE A 494      28.008  35.303  38.990  1.00 19.25           C  
ATOM   3866  CD2 PHE A 494      28.581  35.788  41.263  1.00 21.05           C  
ATOM   3867  CE1 PHE A 494      26.890  36.133  39.089  1.00 20.98           C  
ATOM   3868  CE2 PHE A 494      27.467  36.620  41.370  1.00 21.92           C  
ATOM   3869  CZ  PHE A 494      26.624  36.791  40.280  1.00 19.85           C  
ATOM   3870  N   LEU A 495      32.429  35.536  41.637  1.00 17.45           N  
ATOM   3871  CA  LEU A 495      32.863  36.361  42.765  1.00 18.84           C  
ATOM   3872  C   LEU A 495      33.879  37.400  42.304  1.00 17.53           C  
ATOM   3873  O   LEU A 495      33.879  38.537  42.779  1.00 17.71           O  
ATOM   3874  CB  LEU A 495      33.459  35.476  43.866  1.00 20.63           C  
ATOM   3875  CG  LEU A 495      32.428  34.516  44.471  1.00 25.65           C  
ATOM   3876  CD1 LEU A 495      33.103  33.590  45.465  1.00 28.58           C  
ATOM   3877  CD2 LEU A 495      31.317  35.313  45.151  1.00 29.30           C  
ATOM   3878  N   PHE A 496      34.740  37.006  41.373  1.00 16.19           N  
ATOM   3879  CA  PHE A 496      35.744  37.908  40.814  1.00 17.42           C  
ATOM   3880  C   PHE A 496      35.044  39.067  40.095  1.00 17.42           C  
ATOM   3881  O   PHE A 496      35.383  40.233  40.290  1.00 16.68           O  
ATOM   3882  CB  PHE A 496      36.626  37.135  39.826  1.00 20.01           C  
ATOM   3883  CG  PHE A 496      37.414  38.008  38.884  1.00 21.70           C  
ATOM   3884  CD1 PHE A 496      38.428  38.833  39.354  1.00 24.24           C  
ATOM   3885  CD2 PHE A 496      37.147  37.986  37.517  1.00 24.14           C  
ATOM   3886  CE1 PHE A 496      39.171  39.624  38.473  1.00 24.21           C  
ATOM   3887  CE2 PHE A 496      37.883  38.773  36.630  1.00 26.26           C  
ATOM   3888  CZ  PHE A 496      38.896  39.591  37.110  1.00 25.76           C  
ATOM   3889  N   LEU A 497      34.065  38.735  39.260  1.00 17.81           N  
ATOM   3890  CA  LEU A 497      33.333  39.756  38.521  1.00 16.73           C  
ATOM   3891  C   LEU A 497      32.545  40.658  39.462  1.00 17.43           C  
ATOM   3892  O   LEU A 497      32.426  41.858  39.221  1.00 18.23           O  
ATOM   3893  CB  LEU A 497      32.406  39.094  37.502  1.00 16.31           C  
ATOM   3894  CG  LEU A 497      33.183  38.366  36.397  1.00 18.13           C  
ATOM   3895  CD1 LEU A 497      32.232  37.497  35.584  1.00 17.55           C  
ATOM   3896  CD2 LEU A 497      33.879  39.378  35.497  1.00 19.41           C  
ATOM   3897  N   THR A 498      32.000  40.084  40.529  1.00 18.91           N  
ATOM   3898  CA  THR A 498      31.254  40.884  41.493  1.00 19.09           C  
ATOM   3899  C   THR A 498      32.228  41.879  42.127  1.00 18.62           C  
ATOM   3900  O   THR A 498      31.887  43.043  42.338  1.00 19.10           O  
ATOM   3901  CB  THR A 498      30.621  39.992  42.576  1.00 19.75           C  
ATOM   3902  OG1 THR A 498      29.701  39.082  41.954  1.00 21.45           O  
ATOM   3903  CG2 THR A 498      29.870  40.834  43.605  1.00 22.41           C  
ATOM   3904  N   PHE A 499      33.444  41.423  42.422  1.00 16.73           N  
ATOM   3905  CA  PHE A 499      34.450  42.300  43.015  1.00 17.88           C  
ATOM   3906  C   PHE A 499      34.776  43.445  42.056  1.00 18.38           C  
ATOM   3907  O   PHE A 499      34.942  44.586  42.481  1.00 18.46           O  
ATOM   3908  CB  PHE A 499      35.734  41.527  43.351  1.00 18.83           C  
ATOM   3909  CG  PHE A 499      36.782  42.370  44.025  1.00 20.14           C  
ATOM   3910  CD1 PHE A 499      36.494  43.028  45.218  1.00 20.08           C  
ATOM   3911  CD2 PHE A 499      38.043  42.527  43.460  1.00 21.69           C  
ATOM   3912  CE1 PHE A 499      37.449  43.835  45.844  1.00 21.32           C  
ATOM   3913  CE2 PHE A 499      39.007  43.330  44.076  1.00 25.29           C  
ATOM   3914  CZ  PHE A 499      38.708  43.985  45.269  1.00 22.41           C  
ATOM   3915  N   LEU A 500      34.863  43.145  40.761  1.00 17.87           N  
ATOM   3916  CA  LEU A 500      35.152  44.183  39.773  1.00 17.37           C  
ATOM   3917  C   LEU A 500      34.028  45.212  39.690  1.00 17.91           C  
ATOM   3918  O   LEU A 500      34.283  46.397  39.483  1.00 18.44           O  
ATOM   3919  CB  LEU A 500      35.383  43.572  38.385  1.00 18.57           C  
ATOM   3920  CG  LEU A 500      36.630  42.698  38.236  1.00 18.28           C  
ATOM   3921  CD1 LEU A 500      36.857  42.401  36.754  1.00 21.57           C  
ATOM   3922  CD2 LEU A 500      37.844  43.413  38.824  1.00 19.39           C  
ATOM   3923  N   VAL A 501      32.787  44.757  39.842  1.00 18.13           N  
ATOM   3924  CA  VAL A 501      31.639  45.664  39.805  1.00 19.09           C  
ATOM   3925  C   VAL A 501      31.710  46.554  41.045  1.00 19.42           C  
ATOM   3926  O   VAL A 501      31.384  47.741  40.997  1.00 20.87           O  
ATOM   3927  CB  VAL A 501      30.306  44.874  39.767  1.00 20.18           C  
ATOM   3928  CG1 VAL A 501      29.120  45.802  39.994  1.00 21.34           C  
ATOM   3929  CG2 VAL A 501      30.166  44.192  38.410  1.00 21.18           C  
ATOM   3930  N   PHE A 502      32.155  45.969  42.153  1.00 19.36           N  
ATOM   3931  CA  PHE A 502      32.323  46.699  43.404  1.00 20.09           C  
ATOM   3932  C   PHE A 502      33.388  47.787  43.195  1.00 20.03           C  
ATOM   3933  O   PHE A 502      33.206  48.941  43.596  1.00 20.33           O  
ATOM   3934  CB  PHE A 502      32.770  45.736  44.508  1.00 21.51           C  
ATOM   3935  CG  PHE A 502      33.197  46.419  45.772  1.00 22.58           C  
ATOM   3936  CD1 PHE A 502      32.257  46.809  46.719  1.00 23.81           C  
ATOM   3937  CD2 PHE A 502      34.538  46.698  46.002  1.00 24.48           C  
ATOM   3938  CE1 PHE A 502      32.649  47.469  47.882  1.00 25.13           C  
ATOM   3939  CE2 PHE A 502      34.942  47.362  47.164  1.00 25.71           C  
ATOM   3940  CZ  PHE A 502      33.993  47.745  48.103  1.00 24.58           C  
ATOM   3941  N   LEU A 503      34.502  47.420  42.565  1.00 19.61           N  
ATOM   3942  CA  LEU A 503      35.571  48.384  42.311  1.00 20.23           C  
ATOM   3943  C   LEU A 503      35.102  49.480  41.360  1.00 21.15           C  
ATOM   3944  O   LEU A 503      35.477  50.646  41.505  1.00 22.63           O  
ATOM   3945  CB  LEU A 503      36.803  47.689  41.717  1.00 20.87           C  
ATOM   3946  CG  LEU A 503      37.557  46.730  42.638  1.00 22.07           C  
ATOM   3947  CD1 LEU A 503      38.772  46.162  41.901  1.00 23.29           C  
ATOM   3948  CD2 LEU A 503      37.994  47.471  43.906  1.00 23.41           C  
ATOM   3949  N   ALA A 504      34.284  49.102  40.383  1.00 19.57           N  
ATOM   3950  CA  ALA A 504      33.765  50.064  39.422  1.00 21.78           C  
ATOM   3951  C   ALA A 504      32.895  51.107  40.126  1.00 23.51           C  
ATOM   3952  O   ALA A 504      32.971  52.295  39.813  1.00 24.23           O  
ATOM   3953  CB  ALA A 504      32.956  49.350  38.346  1.00 20.59           C  
ATOM   3954  N   GLU A 505      32.067  50.666  41.070  1.00 25.25           N  
ATOM   3955  CA  GLU A 505      31.205  51.599  41.788  1.00 30.00           C  
ATOM   3956  C   GLU A 505      32.010  52.486  42.728  1.00 31.36           C  
ATOM   3957  O   GLU A 505      31.621  53.623  43.003  1.00 31.93           O  
ATOM   3958  CB  GLU A 505      30.102  50.856  42.559  1.00 33.54           C  
ATOM   3959  CG  GLU A 505      30.544  49.627  43.323  1.00 41.41           C  
ATOM   3960  CD  GLU A 505      29.400  48.972  44.085  1.00 44.26           C  
ATOM   3961  OE1 GLU A 505      28.324  48.762  43.484  1.00 48.06           O  
ATOM   3962  OE2 GLU A 505      29.576  48.660  45.281  1.00 45.71           O  
ATOM   3963  N   ARG A 506      33.135  51.976  43.215  1.00 31.63           N  
ATOM   3964  CA  ARG A 506      33.979  52.768  44.098  1.00 34.43           C  
ATOM   3965  C   ARG A 506      34.722  53.817  43.274  1.00 35.36           C  
ATOM   3966  O   ARG A 506      34.932  54.938  43.734  1.00 34.97           O  
ATOM   3967  CB  ARG A 506      34.963  51.868  44.855  1.00 35.66           C  
ATOM   3968  CG  ARG A 506      34.283  51.002  45.912  1.00 39.17           C  
ATOM   3969  CD  ARG A 506      33.575  51.882  46.933  1.00 43.34           C  
ATOM   3970  NE  ARG A 506      32.612  51.156  47.757  1.00 46.57           N  
ATOM   3971  CZ  ARG A 506      31.534  50.541  47.282  1.00 48.19           C  
ATOM   3972  NH1 ARG A 506      31.276  50.556  45.983  1.00 48.60           N  
ATOM   3973  NH2 ARG A 506      30.703  49.921  48.109  1.00 49.91           N  
ATOM   3974  N   ARG A 507      35.112  53.459  42.053  1.00 35.53           N  
ATOM   3975  CA  ARG A 507      35.806  54.406  41.186  1.00 37.77           C  
ATOM   3976  C   ARG A 507      34.843  55.526  40.808  1.00 39.17           C  
ATOM   3977  O   ARG A 507      35.222  56.696  40.755  1.00 38.85           O  
ATOM   3978  CB  ARG A 507      36.299  53.726  39.908  1.00 38.73           C  
ATOM   3979  CG  ARG A 507      36.945  54.697  38.925  1.00 40.43           C  
ATOM   3980  CD  ARG A 507      36.988  54.121  37.520  1.00 42.39           C  
ATOM   3981  NE  ARG A 507      35.669  53.657  37.098  1.00 46.30           N  
ATOM   3982  CZ  ARG A 507      34.605  54.439  36.933  1.00 48.04           C  
ATOM   3983  NH1 ARG A 507      34.688  55.746  37.147  1.00 48.43           N  
ATOM   3984  NH2 ARG A 507      33.446  53.906  36.569  1.00 48.27           N  
ATOM   3985  N   ARG A 508      33.597  55.153  40.536  1.00 40.40           N  
ATOM   3986  CA  ARG A 508      32.566  56.115  40.167  1.00 43.35           C  
ATOM   3987  C   ARG A 508      32.353  57.103  41.310  1.00 44.83           C  
ATOM   3988  O   ARG A 508      32.228  58.309  41.091  1.00 44.30           O  
ATOM   3989  CB  ARG A 508      31.254  55.390  39.865  1.00 44.46           C  
ATOM   3990  CG  ARG A 508      30.091  56.317  39.572  1.00 47.64           C  
ATOM   3991  CD  ARG A 508      28.765  55.596  39.724  1.00 50.01           C  
ATOM   3992  NE  ARG A 508      27.639  56.525  39.708  1.00 53.36           N  
ATOM   3993  CZ  ARG A 508      26.398  56.197  40.053  1.00 54.41           C  
ATOM   3994  NH1 ARG A 508      26.122  54.959  40.442  1.00 55.20           N  
ATOM   3995  NH2 ARG A 508      25.433  57.106  40.011  1.00 55.32           N  
ATOM   3996  N   ASN A 509      32.310  56.581  42.531  1.00 46.05           N  
ATOM   3997  CA  ASN A 509      32.120  57.406  43.717  1.00 48.74           C  
ATOM   3998  C   ASN A 509      33.253  58.416  43.864  1.00 50.32           C  
ATOM   3999  O   ASN A 509      33.014  59.599  44.101  1.00 50.36           O  
ATOM   4000  CB  ASN A 509      32.056  56.523  44.966  1.00 48.82           C  
ATOM   4001  CG  ASN A 509      30.808  55.667  45.012  1.00 49.43           C  
ATOM   4002  OD1 ASN A 509      30.667  54.801  45.876  1.00 50.30           O  
ATOM   4003  ND2 ASN A 509      29.888  55.910  44.086  1.00 49.75           N  
ATOM   4004  N   HIS A 510      34.487  57.941  43.725  1.00 52.74           N  
ATOM   4005  CA  HIS A 510      35.653  58.806  43.846  1.00 55.11           C  
ATOM   4006  C   HIS A 510      35.721  59.810  42.701  1.00 56.20           C  
ATOM   4007  O   HIS A 510      36.191  60.934  42.877  1.00 56.05           O  
ATOM   4008  CB  HIS A 510      36.934  57.969  43.877  1.00 56.04           C  
ATOM   4009  CG  HIS A 510      38.186  58.785  43.953  1.00 58.50           C  
ATOM   4010  ND1 HIS A 510      38.628  59.570  42.908  1.00 59.07           N  
ATOM   4011  CD2 HIS A 510      39.077  58.962  44.957  1.00 59.19           C  
ATOM   4012  CE1 HIS A 510      39.735  60.193  43.266  1.00 59.75           C  
ATOM   4013  NE2 HIS A 510      40.030  59.842  44.506  1.00 59.59           N  
ATOM   4014  N   GLU A 511      35.252  59.400  41.528  1.00 57.57           N  
ATOM   4015  CA  GLU A 511      35.258  60.270  40.360  1.00 59.47           C  
ATOM   4016  C   GLU A 511      34.212  61.368  40.533  1.00 60.34           C  
ATOM   4017  O   GLU A 511      34.452  62.526  40.194  1.00 59.93           O  
ATOM   4018  CB  GLU A 511      34.960  59.459  39.097  1.00 60.01           C  
ATOM   4019  CG  GLU A 511      34.964  60.275  37.814  1.00 61.94           C  
ATOM   4020  CD  GLU A 511      34.680  59.430  36.586  1.00 63.07           C  
ATOM   4021  OE1 GLU A 511      33.615  58.776  36.544  1.00 63.48           O  
ATOM   4022  OE2 GLU A 511      35.521  59.420  35.661  1.00 64.04           O  
ATOM   4023  N   SER A 512      33.054  60.996  41.069  1.00 61.38           N  
ATOM   4024  CA  SER A 512      31.973  61.947  41.293  1.00 62.99           C  
ATOM   4025  C   SER A 512      32.368  62.961  42.361  1.00 63.91           C  
ATOM   4026  O   SER A 512      32.029  64.141  42.266  1.00 64.29           O  
ATOM   4027  CB  SER A 512      30.703  61.211  41.725  1.00 62.76           C  
ATOM   4028  OG  SER A 512      30.272  60.306  40.723  1.00 63.60           O  
ATOM   4029  N   ALA A 513      33.089  62.493  43.376  1.00 64.86           N  
ATOM   4030  CA  ALA A 513      33.536  63.356  44.463  1.00 65.80           C  
ATOM   4031  C   ALA A 513      34.530  64.391  43.946  1.00 66.48           C  
ATOM   4032  O   ALA A 513      34.624  65.497  44.480  1.00 66.37           O  
ATOM   4033  CB  ALA A 513      34.178  62.517  45.563  1.00 65.39           C  
ATOM   4034  N   GLY A 514      35.270  64.023  42.904  1.00 67.05           N  
ATOM   4035  CA  GLY A 514      36.244  64.932  42.330  1.00 67.58           C  
ATOM   4036  C   GLY A 514      35.646  65.788  41.230  1.00 68.05           C  
ATOM   4037  O   GLY A 514      36.353  66.547  40.569  1.00 68.23           O  
ATOM   4038  N   THR A 515      34.338  65.663  41.033  1.00 68.41           N  
ATOM   4039  CA  THR A 515      33.639  66.429  40.008  1.00 68.83           C  
ATOM   4040  C   THR A 515      32.438  67.162  40.596  1.00 68.81           C  
ATOM   4041  O   THR A 515      32.400  68.391  40.619  1.00 69.16           O  
ATOM   4042  CB  THR A 515      33.146  65.518  38.867  1.00 69.01           C  
ATOM   4043  OG1 THR A 515      32.280  64.509  39.401  1.00 69.48           O  
ATOM   4044  CG2 THR A 515      34.323  64.854  38.170  1.00 69.34           C  
