# Supplementary material for: Alignment of Helical Membrane Protein Sequences Using AlignMe
Source: PLoS One. 2013 Mar 4;8(3):e57731. doi: 10.1371/journal.pone.0057731 (PMC3587630; doi:10.1371/journal.pone.0057731)
Supplement: File S2 — Dataset of HOMEP2 homologous membrane proteins. (GZ) [file pone.0057731.s002.gz › HOMEP2010_pdbs/sodium-coupled_transporters/2WIT_A.pdb]

ATOM      1  N   SER A  57      91.035  -9.982  92.556  1.00110.18           N  
ATOM      2  CA  SER A  57      92.426 -10.119  92.144  1.00109.97           C  
ATOM      3  C   SER A  57      93.084  -8.755  91.964  1.00113.91           C  
ATOM      4  O   SER A  57      93.372  -8.340  90.843  1.00113.50           O  
ATOM      5  CB  SER A  57      92.525 -10.929  90.849  1.00113.38           C  
ATOM      6  OG  SER A  57      91.750 -10.342  89.819  1.00121.86           O  
ATOM      7  N   LEU A  58      93.318  -8.062  93.074  1.00110.49           N  
ATOM      8  CA  LEU A  58      93.941  -6.743  93.037  1.00110.30           C  
ATOM      9  C   LEU A  58      95.460  -6.834  93.144  1.00114.23           C  
ATOM     10  O   LEU A  58      95.990  -7.384  94.109  1.00113.76           O  
ATOM     11  CB  LEU A  58      93.395  -5.861  94.162  1.00110.32           C  
ATOM     12  CG  LEU A  58      91.889  -5.596  94.160  1.00115.01           C  
ATOM     13  CD1 LEU A  58      91.488  -4.803  95.391  1.00115.20           C  
ATOM     14  CD2 LEU A  58      91.474  -4.864  92.897  1.00117.41           C  
ATOM     15  N   ASN A  59      96.154  -6.283  92.153  1.00110.85           N  
ATOM     16  CA  ASN A  59      97.614  -6.285  92.148  1.00110.66           C  
ATOM     17  C   ASN A  59      98.150  -5.165  93.033  1.00114.34           C  
ATOM     18  O   ASN A  59      98.441  -4.069  92.556  1.00113.82           O  
ATOM     19  CB  ASN A  59      98.147  -6.127  90.723  1.00111.70           C  
ATOM     20  CG  ASN A  59      99.654  -6.284  90.645  1.00135.00           C  
ATOM     21  OD1 ASN A  59     100.306  -6.627  91.632  1.00128.81           O  
ATOM     22  ND2 ASN A  59     100.215  -6.035  89.467  1.00127.31           N  
ATOM     23  N   TRP A  60      98.271  -5.448  94.325  1.00110.92           N  
ATOM     24  CA  TRP A  60      98.740  -4.461  95.290  1.00110.75           C  
ATOM     25  C   TRP A  60     100.196  -4.071  95.077  1.00114.49           C  
ATOM     26  O   TRP A  60     100.658  -3.060  95.606  1.00114.03           O  
ATOM     27  CB  TRP A  60      98.523  -4.957  96.721  1.00109.53           C  
ATOM     28  CG  TRP A  60      97.073  -5.046  97.108  1.00110.50           C  
ATOM     29  CD1 TRP A  60      96.275  -6.152  97.048  1.00113.41           C  
ATOM     30  CD2 TRP A  60      96.248  -3.983  97.603  1.00110.34           C  
ATOM     31  NE1 TRP A  60      95.006  -5.845  97.477  1.00112.84           N  
ATOM     32  CE2 TRP A  60      94.963  -4.520  97.823  1.00114.25           C  
ATOM     33  CE3 TRP A  60      96.471  -2.632  97.882  1.00111.60           C  
ATOM     34  CZ2 TRP A  60      93.905  -3.752  98.309  1.00113.54           C  
ATOM     35  CZ3 TRP A  60      95.419  -1.871  98.365  1.00113.02           C  
ATOM     36  CH2 TRP A  60      94.153  -2.434  98.573  1.00113.69           C  
ATOM     37  N   SER A  61     100.917  -4.872  94.299  1.00111.04           N  
ATOM     38  CA  SER A  61     102.319  -4.590  94.009  1.00110.86           C  
ATOM     39  C   SER A  61     102.455  -3.242  93.304  1.00114.70           C  
ATOM     40  O   SER A  61     103.479  -2.569  93.419  1.00114.14           O  
ATOM     41  CB  SER A  61     102.923  -5.696  93.141  1.00114.45           C  
ATOM     42  OG  SER A  61     102.866  -6.946  93.802  1.00123.43           O  
ATOM     43  N   VAL A  62     101.411  -2.859  92.574  1.00111.37           N  
ATOM     44  CA  VAL A  62     101.393  -1.593  91.849  1.00111.19           C  
ATOM     45  C   VAL A  62     100.607  -0.546  92.626  1.00114.86           C  
ATOM     46  O   VAL A  62     100.974   0.629  92.648  1.00114.62           O  
ATOM     47  CB  VAL A  62     100.786  -1.760  90.442  1.00115.18           C  
ATOM     48  CG1 VAL A  62     100.693  -0.410  89.740  1.00115.02           C  
ATOM     49  CG2 VAL A  62     101.595  -2.746  89.619  1.00115.00           C  
ATOM     50  N   ILE A  63      99.513  -0.979  93.246  1.00110.95           N  
ATOM     51  CA  ILE A  63      98.642  -0.083  93.999  1.00110.52           C  
ATOM     52  C   ILE A  63      99.366   0.635  95.130  1.00113.93           C  
ATOM     53  O   ILE A  63      99.246   1.851  95.280  1.00113.39           O  
ATOM     54  CB  ILE A  63      97.414  -0.821  94.550  1.00113.56           C  
ATOM     55  CG1 ILE A  63      96.620  -1.469  93.418  1.00113.95           C  
ATOM     56  CG2 ILE A  63      96.540   0.132  95.344  1.00114.24           C  
ATOM     57  CD1 ILE A  63      95.393  -2.213  93.892  1.00121.32           C  
ATOM     58  N   VAL A  64     100.091  -0.128  95.940  1.00110.29           N  
ATOM     59  CA  VAL A  64     100.796   0.429  97.089  1.00110.02           C  
ATOM     60  C   VAL A  64     101.734   1.573  96.727  1.00113.55           C  
ATOM     61  O   VAL A  64     101.566   2.698  97.200  1.00113.10           O  
ATOM     62  CB  VAL A  64     101.528  -0.657  97.899  1.00114.00           C  
ATOM     63  CG1 VAL A  64     102.350  -0.021  99.012  1.00113.84           C  
ATOM     64  CG2 VAL A  64     100.538  -1.664  98.465  1.00113.82           C  
ATOM     65  N   PRO A  65     102.749   1.294  95.895  1.00109.88           N  
ATOM     66  CA  PRO A  65     103.699   2.349  95.524  1.00109.63           C  
ATOM     67  C   PRO A  65     103.010   3.523  94.838  1.00113.31           C  
ATOM     68  O   PRO A  65     103.463   4.662  94.941  1.00112.84           O  
ATOM     69  CB  PRO A  65     104.644   1.645  94.545  1.00111.38           C  
ATOM     70  CG  PRO A  65     104.492   0.190  94.839  1.00115.81           C  
ATOM     71  CD  PRO A  65     103.060   0.018  95.230  1.00111.37           C  
ATOM     72  N   ALA A  66     101.916   3.239  94.138  1.00109.80           N  
ATOM     73  CA  ALA A  66     101.165   4.275  93.439  1.00109.58           C  
ATOM     74  C   ALA A  66     100.524   5.242  94.429  1.00113.36           C  
ATOM     75  O   ALA A  66     100.771   6.447  94.382  1.00112.97           O  
ATOM     76  CB  ALA A  66     100.106   3.652  92.546  1.00110.32           C  
ATOM     77  N   LEU A  67      99.703   4.707  95.326  1.00109.78           N  
ATOM     78  CA  LEU A  67      99.025   5.524  96.327  1.00109.52           C  
ATOM     79  C   LEU A  67     100.015   6.190  97.277  1.00113.15           C  
ATOM     80  O   LEU A  67      99.752   7.272  97.801  1.00112.61           O  
ATOM     81  CB  LEU A  67      98.016   4.686  97.111  1.00109.60           C  
ATOM     82  CG  LEU A  67      96.862   4.099  96.295  1.00114.37           C  
ATOM     83  CD1 LEU A  67      95.930   3.293  97.184  1.00114.58           C  
ATOM     84  CD2 LEU A  67      96.099   5.202  95.577  1.00116.87           C  
ATOM     85  N   VAL A  68     101.155   5.538  97.491  1.00109.73           N  
ATOM     86  CA  VAL A  68     102.198   6.082  98.357  1.00109.54           C  
ATOM     87  C   VAL A  68     102.712   7.401  97.794  1.00113.47           C  
ATOM     88  O   VAL A  68     102.837   8.391  98.516  1.00112.95           O  
ATOM     89  CB  VAL A  68     103.362   5.090  98.537  1.00113.42           C  
ATOM     90  CG1 VAL A  68     104.609   5.817  99.014  1.00113.21           C  
ATOM     91  CG2 VAL A  68     102.978   3.987  99.505  1.00113.24           C  
ATOM     92  N   ILE A  69     103.016   7.403  96.500  1.00110.21           N  
ATOM     93  CA  ILE A  69     103.514   8.595  95.826  1.00110.10           C  
ATOM     94  C   ILE A  69     102.392   9.602  95.608  1.00114.09           C  
ATOM     95  O   ILE A  69     102.615  10.810  95.654  1.00113.61           O  
ATOM     96  CB  ILE A  69     104.197   8.246  94.493  1.00113.25           C  
ATOM     97  CG1 ILE A  69     105.362   7.282  94.724  1.00113.67           C  
ATOM     98  CG2 ILE A  69     104.671   9.509  93.795  1.00114.08           C  
ATOM     99  CD1 ILE A  69     106.138   6.953  93.468  1.00121.00           C  
ATOM    100  N   VAL A  70     101.188   9.096  95.362  1.00110.90           N  
ATOM    101  CA  VAL A  70     100.026   9.952  95.146  1.00110.90           C  
ATOM    102  C   VAL A  70      99.709  10.756  96.399  1.00115.28           C  
ATOM    103  O   VAL A  70      99.683  11.986  96.369  1.00114.94           O  
ATOM    104  CB  VAL A  70      98.795   9.137  94.716  1.00114.82           C  
ATOM    105  CG1 VAL A  70      97.528   9.962  94.889  1.00114.62           C  
ATOM    106  CG2 VAL A  70      98.940   8.666  93.281  1.00114.64           C  
ATOM    107  N   LEU A  71      99.453  10.052  97.496  1.00112.14           N  
ATOM    108  CA  LEU A  71      99.128  10.697  98.762  1.00112.09           C  
ATOM    109  C   LEU A  71     100.288  11.546  99.270  1.00116.18           C  
ATOM    110  O   LEU A  71     100.082  12.545  99.959  1.00115.66           O  
ATOM    111  CB  LEU A  71      98.737   9.653  99.809  1.00112.16           C  
ATOM    112  CG  LEU A  71      97.456   8.866  99.522  1.00116.92           C  
ATOM    113  CD1 LEU A  71      97.219   7.809 100.588  1.00117.13           C  
ATOM    114  CD2 LEU A  71      96.262   9.804  99.421  1.00119.39           C  
ATOM    115  N   ALA A  72     101.507  11.144  98.924  1.00113.01           N  
ATOM    116  CA  ALA A  72     102.699  11.879  99.332  1.00112.93           C  
ATOM    117  C   ALA A  72     102.631  13.316  98.826  1.00117.16           C  
ATOM    118  O   ALA A  72     102.722  14.262  99.607  1.00116.64           O  
ATOM    119  CB  ALA A  72     103.953  11.192  98.814  1.00113.65           C  
ATOM    120  N   THR A  73     102.463  13.470  97.516  1.00114.13           N  
ATOM    121  CA  THR A  73     102.369  14.789  96.897  1.00114.13           C  
ATOM    122  C   THR A  73     101.150  15.546  97.413  1.00118.34           C  
ATOM    123  O   THR A  73     101.164  16.774  97.508  1.00117.93           O  
ATOM    124  CB  THR A  73     102.323  14.690  95.363  1.00122.25           C  
ATOM    125  OG1 THR A  73     101.142  13.982  94.965  1.00121.94           O  
ATOM    126  CG2 THR A  73     103.553  13.972  94.832  1.00120.74           C  
ATOM    127  N   VAL A  74     100.090  14.808  97.728  1.00115.11           N  
ATOM    128  CA  VAL A  74      98.862  15.408  98.234  1.00115.00           C  
ATOM    129  C   VAL A  74      99.119  16.146  99.541  1.00119.10           C  
ATOM    130  O   VAL A  74      98.883  17.348  99.643  1.00118.59           O  
ATOM    131  CB  VAL A  74      97.758  14.356  98.422  1.00118.90           C  
ATOM    132  CG1 VAL A  74      96.589  14.953  99.190  1.00118.71           C  
ATOM    133  CG2 VAL A  74      97.301  13.810  97.079  1.00118.71           C  
ATOM    134  N   VAL A  75      99.595  15.412 100.542  1.00115.97           N  
ATOM    135  CA  VAL A  75      99.881  15.988 101.852  1.00115.92           C  
ATOM    136  C   VAL A  75     101.042  16.973 101.790  1.00119.77           C  
ATOM    137  O   VAL A  75     100.990  18.051 102.382  1.00119.29           O  
ATOM    138  CB  VAL A  75     100.171  14.893 102.891  1.00119.94           C  
ATOM    139  CG1 VAL A  75     100.581  15.515 104.217  1.00119.78           C  
ATOM    140  CG2 VAL A  75      98.963  13.984 103.065  1.00119.77           C  
ATOM    141  N   TRP A  76     102.098  16.584 101.084  1.00116.34           N  
ATOM    142  CA  TRP A  76     103.291  17.411 100.956  1.00116.15           C  
ATOM    143  C   TRP A  76     103.027  18.672 100.139  1.00119.83           C  
ATOM    144  O   TRP A  76     103.923  19.493  99.944  1.00119.28           O  
ATOM    145  CB  TRP A  76     104.427  16.599 100.327  1.00114.92           C  
ATOM    146  CG  TRP A  76     105.737  17.325 100.263  1.00115.92           C  
ATOM    147  CD1 TRP A  76     106.588  17.570 101.300  1.00118.84           C  
ATOM    148  CD2 TRP A  76     106.358  17.880  99.095  1.00115.77           C  
ATOM    149  NE1 TRP A  76     107.693  18.254 100.853  1.00118.31           N  
ATOM    150  CE2 TRP A  76     107.577  18.456  99.503  1.00119.69           C  
ATOM    151  CE3 TRP A  76     105.999  17.950  97.745  1.00117.03           C  
ATOM    152  CZ2 TRP A  76     108.440  19.093  98.611  1.00118.98           C  
ATOM    153  CZ3 TRP A  76     106.858  18.583  96.860  1.00118.49           C  
ATOM    154  CH2 TRP A  76     108.063  19.146  97.298  1.00119.12           C  
ATOM    155  N   GLY A  77     101.795  18.829  99.665  1.00116.40           N  
ATOM    156  CA  GLY A  77     101.429  19.979  98.860  1.00116.20           C  
ATOM    157  C   GLY A  77     100.236  20.753  99.387  1.00119.92           C  
ATOM    158  O   GLY A  77     100.240  21.984  99.391  1.00119.47           O  
ATOM    159  N   ILE A  78      99.208  20.032  99.825  1.00116.35           N  
ATOM    160  CA  ILE A  78      97.988  20.654 100.334  1.00116.07           C  
ATOM    161  C   ILE A  78      98.255  21.519 101.559  1.00119.57           C  
ATOM    162  O   ILE A  78      97.554  22.503 101.801  1.00119.08           O  
ATOM    163  CB  ILE A  78      96.904  19.604 100.642  1.00119.19           C  
ATOM    164  CG1 ILE A  78      95.554  20.284 100.881  1.00119.61           C  
ATOM    165  CG2 ILE A  78      97.300  18.776 101.853  1.00119.91           C  
ATOM    166  CD1 ILE A  78      94.431  19.320 101.205  1.00126.67           C  
ATOM    167  N   GLY A  79      99.258  21.137 102.341  1.00115.92           N  
ATOM    168  CA  GLY A  79      99.610  21.862 103.545  1.00115.62           C  
ATOM    169  C   GLY A  79     101.016  21.549 104.013  1.00119.19           C  
ATOM    170  O   GLY A  79     101.815  20.983 103.269  1.00118.56           O  
ATOM    171  N   PHE A  80     101.315  21.920 105.255  1.00115.77           N  
ATOM    172  CA  PHE A  80     102.634  21.688 105.836  1.00115.54           C  
ATOM    173  C   PHE A  80     103.735  22.255 104.946  1.00118.76           C  
ATOM    174  O   PHE A  80     104.011  23.457 104.971  1.00118.37           O  
ATOM    175  CB  PHE A  80     102.863  20.195 106.087  1.00117.44           C  
ATOM    176  CG  PHE A  80     101.964  19.615 107.144  1.00119.12           C  
ATOM    177  CD1 PHE A  80     102.282  19.734 108.487  1.00122.28           C  
ATOM    178  CD2 PHE A  80     100.792  18.963 106.793  1.00121.36           C  
ATOM    179  CE1 PHE A  80     101.453  19.208 109.460  1.00123.23           C  
ATOM    180  CE2 PHE A  80      99.959  18.434 107.761  1.00124.21           C  
ATOM    181  CZ  PHE A  80     100.290  18.556 109.096  1.00122.32           C  
ATOM    182  N   LYS A  81     104.361  21.385 104.160  1.00114.67           N  
ATOM    183  CA  LYS A  81     105.420  21.804 103.251  1.00114.12           C  
ATOM    184  C   LYS A  81     104.820  22.381 101.970  1.00117.06           C  
ATOM    185  O   LYS A  81     105.084  21.888 100.873  1.00116.66           O  
ATOM    186  CB  LYS A  81     106.335  20.623 102.919  1.00116.61           C  
ATOM    187  CG  LYS A  81     106.973  19.968 104.133  1.00129.91           C  
ATOM    188  CD  LYS A  81     107.862  20.944 104.883  1.00139.50           C  
ATOM    189  CE  LYS A  81     108.555  20.265 106.051  1.00150.13           C  
ATOM    190  NZ  LYS A  81     109.488  21.184 106.760  1.00159.17           N  
ATOM    191  N   ASP A  82     104.007  23.422 102.118  1.00112.80           N  
ATOM    192  CA  ASP A  82     103.349  24.056 100.980  1.00112.19           C  
ATOM    193  C   ASP A  82     104.347  24.780 100.086  1.00114.97           C  
ATOM    194  O   ASP A  82     104.415  24.524  98.884  1.00114.51           O  
ATOM    195  CB  ASP A  82     102.272  25.029 101.462  1.00113.99           C  
ATOM    196  CG  ASP A  82     101.403  25.545 100.332  1.00123.60           C  
ATOM    197  OD1 ASP A  82     101.713  25.253  99.159  1.00123.94           O  
ATOM    198  OD2 ASP A  82     100.406  26.241 100.618  1.00129.55           O  
ATOM    199  N   SER A  83     105.118  25.685 100.679  1.00110.73           N  
ATOM    200  CA  SER A  83     106.110  26.451  99.936  1.00110.16           C  
ATOM    201  C   SER A  83     107.215  25.556  99.387  1.00113.00           C  
ATOM    202  O   SER A  83     107.959  25.954  98.488  1.00112.56           O  
ATOM    203  CB  SER A  83     106.709  27.547 100.818  1.00113.72           C  
ATOM    204  OG  SER A  83     105.715  28.472 101.221  1.00122.52           O  
ATOM    205  N   PHE A  84     107.315  24.346  99.929  1.00108.74           N  
ATOM    206  CA  PHE A  84     108.324  23.389  99.486  1.00108.13           C  
ATOM    207  C   PHE A  84     107.925  22.742  98.162  1.00110.79           C  
ATOM    208  O   PHE A  84     108.784  22.354  97.367  1.00110.36           O  
ATOM    209  CB  PHE A  84     108.563  22.324 100.555  1.00109.95           C  
ATOM    210  CG  PHE A  84     109.247  22.846 101.785  1.00111.53           C  
ATOM    211  CD1 PHE A  84     110.606  22.653 101.973  1.00114.64           C  
ATOM    212  CD2 PHE A  84     108.534  23.538 102.749  1.00113.72           C  
ATOM    213  CE1 PHE A  84     111.239  23.133 103.103  1.00115.58           C  
ATOM    214  CE2 PHE A  84     109.161  24.021 103.882  1.00116.57           C  
ATOM    215  CZ  PHE A  84     110.516  23.818 104.059  1.00114.67           C  
ATOM    216  N   THR A  85     106.619  22.634  97.929  1.00106.31           N  
ATOM    217  CA  THR A  85     106.106  22.081  96.678  1.00105.54           C  
ATOM    218  C   THR A  85     106.452  23.030  95.537  1.00107.84           C  
ATOM    219  O   THR A  85     106.835  22.597  94.449  1.00107.43           O  
ATOM    220  CB  THR A  85     104.585  21.854  96.738  1.00113.64           C  
ATOM    221  OG1 THR A  85     104.284  20.856  97.719  1.00113.32           O  
ATOM    222  CG2 THR A  85     104.063  21.400  95.385  1.00112.12           C  
ATOM    223  N   ASN A  86     106.306  24.327  95.793  1.00103.07           N  
ATOM    224  CA  ASN A  86     106.620  25.347  94.801  1.00102.22           C  
ATOM    225  C   ASN A  86     108.127  25.437  94.581  1.00104.54           C  
ATOM    226  O   ASN A  86     108.586  26.025  93.602  1.00104.03           O  
ATOM    227  CB  ASN A  86     106.054  26.702  95.223  1.00102.82           C  
ATOM    228  CG  ASN A  86     104.537  26.711  95.267  1.00124.24           C  
ATOM    229  OD1 ASN A  86     103.892  25.678  95.084  1.00117.48           O  
ATOM    230  ND2 ASN A  86     103.959  27.881  95.509  1.00116.17           N  
ATOM    231  N   PHE A  87     108.891  24.841  95.492  1.00100.00           N  
ATOM    232  CA  PHE A  87     110.344  24.803  95.370  1.00 99.26           C  
ATOM    233  C   PHE A  87     110.737  23.675  94.417  1.00100.92           C  
ATOM    234  O   PHE A  87     111.747  23.760  93.716  1.00100.50           O  
ATOM    235  CB  PHE A  87     111.001  24.589  96.736  1.00101.27           C  
ATOM    236  CG  PHE A  87     112.493  24.405  96.667  1.00103.10           C  
ATOM    237  CD1 PHE A  87     113.337  25.502  96.585  1.00106.37           C  
ATOM    238  CD2 PHE A  87     113.053  23.135  96.678  1.00105.45           C  
ATOM    239  CE1 PHE A  87     114.713  25.339  96.517  1.00107.34           C  
ATOM    240  CE2 PHE A  87     114.429  22.964  96.610  1.00108.35           C  
ATOM    241  CZ  PHE A  87     115.259  24.068  96.531  1.00106.45           C  
ATOM    242  N   ALA A  88     109.926  22.620  94.392  1.00 95.63           N  
ATOM    243  CA  ALA A  88     110.160  21.491  93.500  1.00 94.51           C  
ATOM    244  C   ALA A  88     109.843  21.904  92.064  1.00 96.17           C  
ATOM    245  O   ALA A  88     110.414  21.371  91.113  1.00 95.74           O  
ATOM    246  CB  ALA A  88     109.310  20.302  93.914  1.00 95.22           C  
ATOM    247  N   SER A  89     108.940  22.870  91.918  1.00 90.96           N  
ATOM    248  CA  SER A  89     108.566  23.386  90.605  1.00 89.88           C  
ATOM    249  C   SER A  89     109.687  24.259  90.050  1.00 91.67           C  
ATOM    250  O   SER A  89     109.824  24.418  88.838  1.00 91.08           O  
ATOM    251  CB  SER A  89     107.266  24.186  90.693  1.00 93.26           C  
ATOM    252  OG  SER A  89     106.195  23.368  91.132  1.00101.52           O  
ATOM    253  N   SER A  90     110.489  24.819  90.949  1.00 86.86           N  
ATOM    254  CA  SER A  90     111.625  25.646  90.557  1.00 85.98           C  
ATOM    255  C   SER A  90     112.784  24.744  90.139  1.00 87.65           C  
ATOM    256  O   SER A  90     113.463  25.010  89.145  1.00 87.20           O  
ATOM    257  CB  SER A  90     112.056  26.556  91.709  1.00 89.78           C  
ATOM    258  OG  SER A  90     111.020  27.457  92.062  1.00 99.10           O  
ATOM    259  N   ALA A  91     112.999  23.674  90.900  1.00 82.42           N  
ATOM    260  CA  ALA A  91     114.043  22.706  90.586  1.00 81.35           C  
ATOM    261  C   ALA A  91     113.584  21.850  89.409  1.00 82.98           C  
ATOM    262  O   ALA A  91     114.350  21.054  88.864  1.00 82.48           O  
ATOM    263  CB  ALA A  91     114.344  21.835  91.794  1.00 82.09           C  
ATOM    264  N   LEU A  92     112.325  22.029  89.020  1.00 77.85           N  
ATOM    265  CA  LEU A  92     111.759  21.305  87.888  1.00 76.81           C  
ATOM    266  C   LEU A  92     112.223  21.926  86.570  1.00 78.51           C  
ATOM    267  O   LEU A  92     112.342  21.241  85.555  1.00 77.95           O  
ATOM    268  CB  LEU A  92     110.234  21.329  87.959  1.00 76.89           C  
ATOM    269  CG  LEU A  92     109.520  20.828  86.707  1.00 81.65           C  
ATOM    270  CD1 LEU A  92     109.807  19.346  86.515  1.00 81.92           C  
ATOM    271  CD2 LEU A  92     108.027  21.080  86.818  1.00 83.97           C  
ATOM    272  N   SER A  93     112.480  23.229  86.595  1.00 73.44           N  
ATOM    273  CA  SER A  93     112.945  23.939  85.411  1.00 72.38           C  
ATOM    274  C   SER A  93     114.273  23.361  84.929  1.00 73.84           C  
ATOM    275  O   SER A  93     114.771  23.732  83.868  1.00 73.48           O  
ATOM    276  CB  SER A  93     113.101  25.432  85.711  1.00 76.09           C  
ATOM    277  OG  SER A  93     113.508  26.150  84.557  1.00 85.01           O  
ATOM    278  N   ALA A  94     114.838  22.447  85.713  1.00 68.44           N  
ATOM    279  CA  ALA A  94     116.100  21.806  85.362  1.00 67.31           C  
ATOM    280  C   ALA A  94     115.878  20.677  84.360  1.00 68.92           C  
ATOM    281  O   ALA A  94     116.733  20.402  83.516  1.00 68.38           O  
ATOM    282  CB  ALA A  94     116.790  21.280  86.605  1.00 68.04           C  
ATOM    283  N   VAL A  95     114.723  20.026  84.457  1.00 63.79           N  
ATOM    284  CA  VAL A  95     114.383  18.938  83.547  1.00 62.74           C  
ATOM    285  C   VAL A  95     114.063  19.486  82.165  1.00 64.78           C  
ATOM    286  O   VAL A  95     114.228  18.797  81.162  1.00 64.20           O  
ATOM    287  CB  VAL A  95     113.214  18.099  84.078  1.00 66.56           C  
ATOM    288  CG1 VAL A  95     111.888  18.798  83.807  1.00 66.27           C  
ATOM    289  CG2 VAL A  95     113.232  16.726  83.440  1.00 66.40           C  
ATOM    290  N   VAL A  96     113.596  20.730  82.125  1.00 60.12           N  
ATOM    291  CA  VAL A  96     113.279  21.396  80.867  1.00 59.26           C  
ATOM    292  C   VAL A  96     114.572  21.803  80.184  1.00 61.73           C  
ATOM    293  O   VAL A  96     114.640  21.889  78.960  1.00 61.26           O  
ATOM    294  CB  VAL A  96     112.376  22.622  81.085  1.00 63.05           C  
ATOM    295  CG1 VAL A  96     112.052  23.287  79.757  1.00 62.78           C  
ATOM    296  CG2 VAL A  96     111.101  22.223  81.814  1.00 62.87           C  
ATOM    297  N   ASP A  97     115.597  22.054  80.989  1.00 57.39           N  
ATOM    298  CA  ASP A  97     116.902  22.440  80.471  1.00 56.82           C  
ATOM    299  C   ASP A  97     117.679  21.212  80.013  1.00 59.01           C  
ATOM    300  O   ASP A  97     118.285  21.211  78.941  1.00 58.27           O  
ATOM    301  CB  ASP A  97     117.709  23.186  81.542  1.00 58.87           C  
ATOM    302  CG  ASP A  97     117.042  24.475  81.988  1.00 70.19           C  
ATOM    303  OD1 ASP A  97     115.958  24.800  81.455  1.00 71.05           O  
ATOM    304  OD2 ASP A  97     117.607  25.161  82.871  1.00 75.94           O  
ATOM    305  N   ASN A  98     117.657  20.170  80.838  1.00 54.72           N  
ATOM    306  CA  ASN A  98     118.386  18.940  80.547  1.00 54.11           C  
ATOM    307  C   ASN A  98     117.699  18.054  79.507  1.00 56.65           C  
ATOM    308  O   ASN A  98     118.214  17.853  78.406  1.00 56.25           O  
ATOM    309  CB  ASN A  98     118.631  18.153  81.833  1.00 55.06           C  
ATOM    310  CG  ASN A  98     119.395  18.953  82.868  1.00 77.87           C  
ATOM    311  OD1 ASN A  98     120.014  19.966  82.552  1.00 70.58           O  
ATOM    312  ND2 ASN A  98     119.357  18.499  84.114  1.00 71.17           N  
ATOM    313  N   LEU A  99     116.540  17.515  79.866  1.00 52.02           N  
ATOM    314  CA  LEU A  99     115.803  16.635  78.969  1.00 51.17           C  
ATOM    315  C   LEU A  99     114.933  17.411  77.989  1.00 53.47           C  
ATOM    316  O   LEU A  99     114.005  16.856  77.400  1.00 53.00           O  
ATOM    317  CB  LEU A  99     114.947  15.653  79.771  1.00 51.21           C  
ATOM    318  CG  LEU A  99     115.704  14.742  80.738  1.00 55.88           C  
ATOM    319  CD1 LEU A  99     114.749  13.761  81.399  1.00 56.04           C  
ATOM    320  CD2 LEU A  99     116.834  14.015  80.016  1.00 58.25           C  
ATOM    321  N   GLY A 100     115.233  18.694  77.815  1.00 48.86           N  
ATOM    322  CA  GLY A 100     114.487  19.538  76.899  1.00 48.08           C  
ATOM    323  C   GLY A 100     114.565  19.021  75.475  1.00 50.23           C  
ATOM    324  O   GLY A 100     113.553  18.924  74.781  1.00 49.65           O  
ATOM    325  N   TRP A 101     115.775  18.684  75.041  1.00 45.53           N  
ATOM    326  CA  TRP A 101     115.989  18.163  73.697  1.00 44.69           C  
ATOM    327  C   TRP A 101     115.312  16.803  73.524  1.00 46.94           C  
ATOM    328  O   TRP A 101     114.915  16.434  72.420  1.00 46.47           O  
ATOM    329  CB  TRP A 101     117.485  18.041  73.407  1.00 43.40           C  
ATOM    330  CG  TRP A 101     118.214  17.181  74.384  1.00 44.38           C  
ATOM    331  CD1 TRP A 101     118.874  17.591  75.504  1.00 47.28           C  
ATOM    332  CD2 TRP A 101     118.347  15.756  74.337  1.00 44.25           C  
ATOM    333  NE1 TRP A 101     119.415  16.511  76.156  1.00 46.78           N  
ATOM    334  CE2 TRP A 101     119.104  15.372  75.460  1.00 48.22           C  
ATOM    335  CE3 TRP A 101     117.893  14.768  73.458  1.00 45.52           C  
ATOM    336  CZ2 TRP A 101     119.428  14.044  75.721  1.00 47.59           C  
ATOM    337  CZ3 TRP A 101     118.216  13.450  73.720  1.00 47.06           C  
ATOM    338  CH2 TRP A 101     118.979  13.101  74.839  1.00 47.71           C  
ATOM    339  N   ALA A 102     115.191  16.061  74.620  1.00 42.18           N  
ATOM    340  CA  ALA A 102     114.573  14.743  74.589  1.00 41.34           C  
ATOM    341  C   ALA A 102     113.117  14.824  74.145  1.00 43.71           C  
ATOM    342  O   ALA A 102     112.698  14.112  73.235  1.00 43.21           O  
ATOM    343  CB  ALA A 102     114.676  14.079  75.951  1.00 42.11           C  
ATOM    344  N   PHE A 103     112.352  15.696  74.791  1.00 39.29           N  
ATOM    345  CA  PHE A 103     110.944  15.871  74.459  1.00 38.67           C  
ATOM    346  C   PHE A 103     110.760  16.371  73.028  1.00 40.71           C  
ATOM    347  O   PHE A 103     109.808  15.988  72.346  1.00 40.04           O  
ATOM    348  CB  PHE A 103     110.281  16.848  75.434  1.00 40.67           C  
ATOM    349  CG  PHE A 103     110.017  16.264  76.793  1.00 42.46           C  
ATOM    350  CD1 PHE A 103     108.769  15.746  77.110  1.00 45.65           C  
ATOM    351  CD2 PHE A 103     111.013  16.239  77.756  1.00 44.77           C  
ATOM    352  CE1 PHE A 103     108.520  15.213  78.367  1.00 46.64           C  
ATOM    353  CE2 PHE A 103     110.772  15.707  79.013  1.00 47.66           C  
ATOM    354  CZ  PHE A 103     109.523  15.194  79.319  1.00 45.81           C  
ATOM    355  N   ILE A 104     111.672  17.234  72.586  1.00 36.06           N  
ATOM    356  CA  ILE A 104     111.598  17.831  71.253  1.00 35.19           C  
ATOM    357  C   ILE A 104     112.077  16.895  70.151  1.00 36.82           C  
ATOM    358  O   ILE A 104     111.414  16.740  69.124  1.00 36.54           O  
ATOM    359  CB  ILE A 104     112.358  19.168  71.195  1.00 38.40           C  
ATOM    360  CG1 ILE A 104     111.860  20.116  72.287  1.00 38.95           C  
ATOM    361  CG2 ILE A 104     112.210  19.806  69.827  1.00 39.07           C  
ATOM    362  CD1 ILE A 104     112.551  21.465  72.297  1.00 46.45           C  
ATOM    363  N   LEU A 105     113.243  16.295  70.357  1.00 31.33           N  
ATOM    364  CA  LEU A 105     113.812  15.385  69.370  1.00 30.20           C  
ATOM    365  C   LEU A 105     112.893  14.199  69.106  1.00 32.75           C  
ATOM    366  O   LEU A 105     112.424  13.998  67.986  1.00 32.14           O  
ATOM    367  CB  LEU A 105     115.186  14.888  69.826  1.00 30.00           C  
ATOM    368  CG  LEU A 105     115.849  13.825  68.946  1.00 34.14           C  
ATOM    369  CD1 LEU A 105     115.980  14.304  67.524  1.00 34.08           C  
ATOM    370  CD2 LEU A 105     117.207  13.441  69.499  1.00 36.26           C  
ATOM    371  N   PHE A 106     112.645  13.410  70.146  1.00 28.59           N  
ATOM    372  CA  PHE A 106     111.796  12.232  70.027  1.00 28.05           C  
ATOM    373  C   PHE A 106     110.351  12.611  69.742  1.00 31.32           C  
ATOM    374  O   PHE A 106     109.633  11.870  69.072  1.00 30.80           O  
ATOM    375  CB  PHE A 106     111.884  11.374  71.288  1.00 29.81           C  
ATOM    376  CG  PHE A 106     113.203  10.682  71.454  1.00 31.46           C  
ATOM    377  CD1 PHE A 106     113.396   9.410  70.949  1.00 34.86           C  
ATOM    378  CD2 PHE A 106     114.252  11.305  72.107  1.00 33.75           C  
ATOM    379  CE1 PHE A 106     114.610   8.769  71.091  1.00 35.94           C  
ATOM    380  CE2 PHE A 106     115.470  10.672  72.255  1.00 36.78           C  
ATOM    381  CZ  PHE A 106     115.650   9.402  71.747  1.00 35.01           C  
ATOM    382  N   GLY A 107     109.931  13.766  70.251  1.00 27.56           N  
ATOM    383  CA  GLY A 107     108.576  14.252  70.053  1.00 27.17           C  
ATOM    384  C   GLY A 107     108.152  14.168  68.599  1.00 30.26           C  
ATOM    385  O   GLY A 107     107.003  13.838  68.297  1.00 29.62           O  
ATOM    386  N   THR A 108     109.091  14.459  67.700  1.00 26.33           N  
ATOM    387  CA  THR A 108     108.841  14.398  66.260  1.00 25.79           C  
ATOM    388  C   THR A 108     109.069  12.981  65.749  1.00 28.53           C  
ATOM    389  O   THR A 108     108.447  12.550  64.779  1.00 28.06           O  
ATOM    390  CB  THR A 108     109.723  15.395  65.487  1.00 34.12           C  
ATOM    391  OG1 THR A 108     109.577  16.711  66.043  1.00 33.87           O  
ATOM    392  CG2 THR A 108     109.330  15.414  64.024  1.00 32.46           C  
ATOM    393  N   VAL A 109     109.972  12.263  66.409  1.00 24.33           N  
ATOM    394  CA  VAL A 109     110.271  10.882  66.042  1.00 23.80           C  
ATOM    395  C   VAL A 109     109.011  10.027  66.110  1.00 27.77           C  
ATOM    396  O   VAL A 109     108.806   9.141  65.285  1.00 26.74           O  
ATOM    397  CB  VAL A 109     111.365  10.290  66.941  1.00 27.37           C  
ATOM    398  CG1 VAL A 109     111.514   8.807  66.675  1.00 27.10           C  
ATOM    399  CG2 VAL A 109     112.678  11.020  66.737  1.00 27.12           C  
ATOM    400  N   PHE A 110     108.175  10.291  67.109  1.00 25.31           N  
ATOM    401  CA  PHE A 110     106.926   9.556  67.275  1.00 25.43           C  
ATOM    402  C   PHE A 110     106.078   9.688  66.015  1.00 28.80           C  
ATOM    403  O   PHE A 110     105.417   8.738  65.602  1.00 28.61           O  
ATOM    404  CB  PHE A 110     106.142  10.082  68.484  1.00 27.55           C  
ATOM    405  CG  PHE A 110     106.851   9.901  69.798  1.00 29.50           C  
ATOM    406  CD1 PHE A 110     106.951   8.652  70.381  1.00 32.90           C  
ATOM    407  CD2 PHE A 110     107.401  10.985  70.460  1.00 32.04           C  
ATOM    408  CE1 PHE A 110     107.604   8.482  71.594  1.00 33.98           C  
ATOM    409  CE2 PHE A 110     108.058  10.821  71.669  1.00 35.00           C  
ATOM    410  CZ  PHE A 110     108.157   9.568  72.236  1.00 33.13           C  
ATOM    411  N   VAL A 111     106.103  10.874  65.412  1.00 24.75           N  
ATOM    412  CA  VAL A 111     105.331  11.154  64.205  1.00 24.28           C  
ATOM    413  C   VAL A 111     105.845  10.356  63.015  1.00 27.72           C  
ATOM    414  O   VAL A 111     105.070   9.741  62.281  1.00 27.22           O  
ATOM    415  CB  VAL A 111     105.325  12.659  63.884  1.00 28.06           C  
ATOM    416  CG1 VAL A 111     104.484  12.932  62.654  1.00 27.79           C  
ATOM    417  CG2 VAL A 111     104.822  13.454  65.070  1.00 27.88           C  
ATOM    418  N   PHE A 112     107.159  10.379  62.821  1.00 24.04           N  
ATOM    419  CA  PHE A 112     107.768   9.646  61.721  1.00 23.87           C  
ATOM    420  C   PHE A 112     107.640   8.138  61.930  1.00 26.60           C  
ATOM    421  O   PHE A 112     107.300   7.397  61.008  1.00 26.01           O  
ATOM    422  CB  PHE A 112     109.242  10.033  61.572  1.00 26.01           C  
ATOM    423  CG  PHE A 112     109.463  11.256  60.729  1.00 28.10           C  
ATOM    424  CD1 PHE A 112     109.284  11.215  59.347  1.00 31.51           C  
ATOM    425  CD2 PHE A 112     109.821  12.460  61.318  1.00 30.80           C  
ATOM    426  CE1 PHE A 112     109.457  12.358  58.571  1.00 32.53           C  
ATOM    427  CE2 PHE A 112     110.007  13.599  60.546  1.00 33.74           C  
ATOM    428  CZ  PHE A 112     109.829  13.545  59.171  1.00 31.76           C  
ATOM    429  N   PHE A 113     107.918   7.690  63.151  1.00 22.30           N  
ATOM    430  CA  PHE A 113     107.862   6.273  63.485  1.00 21.63           C  
ATOM    431  C   PHE A 113     106.475   5.674  63.272  1.00 24.21           C  
ATOM    432  O   PHE A 113     106.338   4.573  62.748  1.00 23.87           O  
ATOM    433  CB  PHE A 113     108.316   6.051  64.929  1.00 23.52           C  
ATOM    434  CG  PHE A 113     107.986   4.686  65.468  1.00 25.20           C  
ATOM    435  CD1 PHE A 113     108.785   3.598  65.166  1.00 28.27           C  
ATOM    436  CD2 PHE A 113     106.881   4.494  66.285  1.00 27.55           C  
ATOM    437  CE1 PHE A 113     108.487   2.342  65.661  1.00 29.25           C  
ATOM    438  CE2 PHE A 113     106.575   3.237  66.781  1.00 30.43           C  
ATOM    439  CZ  PHE A 113     107.378   2.160  66.469  1.00 28.47           C  
ATOM    440  N   ILE A 114     105.447   6.399  63.689  1.00 19.90           N  
ATOM    441  CA  ILE A 114     104.079   5.913  63.575  1.00 19.50           C  
ATOM    442  C   ILE A 114     103.572   5.956  62.143  1.00 22.87           C  
ATOM    443  O   ILE A 114     102.635   5.243  61.786  1.00 22.48           O  
ATOM    444  CB  ILE A 114     103.131   6.672  64.516  1.00 22.66           C  
ATOM    445  CG1 ILE A 114     101.890   5.829  64.823  1.00 22.97           C  
ATOM    446  CG2 ILE A 114     102.750   8.020  63.910  1.00 23.56           C  
ATOM    447  CD1 ILE A 114     102.200   4.515  65.497  1.00 28.69           C  
ATOM    448  N   VAL A 115     104.191   6.801  61.327  1.00 19.14           N  
ATOM    449  CA  VAL A 115     103.808   6.926  59.923  1.00 18.87           C  
ATOM    450  C   VAL A 115     104.504   5.858  59.087  1.00 22.65           C  
ATOM    451  O   VAL A 115     103.920   5.305  58.153  1.00 22.17           O  
ATOM    452  CB  VAL A 115     104.111   8.331  59.374  1.00 22.65           C  
ATOM    453  CG1 VAL A 115     104.038   8.328  57.855  1.00 22.35           C  
ATOM    454  CG2 VAL A 115     103.150   9.356  59.969  1.00 22.46           C  
ATOM    455  N   VAL A 116     105.759   5.577  59.427  1.00 19.07           N  
ATOM    456  CA  VAL A 116     106.534   4.562  58.725  1.00 18.73           C  
ATOM    457  C   VAL A 116     105.896   3.191  58.910  1.00 22.91           C  
ATOM    458  O   VAL A 116     105.784   2.419  57.962  1.00 22.48           O  
ATOM    459  CB  VAL A 116     107.991   4.548  59.196  1.00 22.47           C  
ATOM    460  CG1 VAL A 116     108.699   3.313  58.682  1.00 22.34           C  
ATOM    461  CG2 VAL A 116     108.705   5.806  58.756  1.00 22.20           C  
ATOM    462  N   ILE A 117     105.482   2.890  60.138  1.00 19.89           N  
ATOM    463  CA  ILE A 117     104.843   1.611  60.439  1.00 19.91           C  
ATOM    464  C   ILE A 117     103.528   1.477  59.683  1.00 24.97           C  
ATOM    465  O   ILE A 117     103.247   0.442  59.079  1.00 24.50           O  
ATOM    466  CB  ILE A 117     104.599   1.439  61.945  1.00 22.78           C  
ATOM    467  CG1 ILE A 117     105.907   1.132  62.665  1.00 23.14           C  
ATOM    468  CG2 ILE A 117     103.587   0.332  62.190  1.00 23.11           C  
ATOM    469  CD1 ILE A 117     105.708   0.661  64.082  1.00 30.25           C  
ATOM    470  N   ALA A 118     102.719   2.528  59.735  1.00 22.52           N  
ATOM    471  CA  ALA A 118     101.429   2.532  59.058  1.00 22.87           C  
ATOM    472  C   ALA A 118     101.590   2.349  57.555  1.00 28.06           C  
ATOM    473  O   ALA A 118     100.728   1.770  56.894  1.00 27.65           O  
ATOM    474  CB  ALA A 118     100.685   3.820  59.355  1.00 23.62           C  
ATOM    475  N   ALA A 119     102.700   2.848  57.022  1.00 25.71           N  
ATOM    476  CA  ALA A 119     102.976   2.753  55.594  1.00 26.09           C  
ATOM    477  C   ALA A 119     103.615   1.418  55.227  1.00 31.38           C  
ATOM    478  O   ALA A 119     103.423   0.913  54.121  1.00 31.03           O  
ATOM    479  CB  ALA A 119     103.866   3.905  55.152  1.00 26.81           C  
ATOM    480  N   SER A 120     104.377   0.854  56.159  1.00 28.92           N  
ATOM    481  CA  SER A 120     105.063  -0.410  55.924  1.00 29.17           C  
ATOM    482  C   SER A 120     104.097  -1.587  55.839  1.00 34.22           C  
ATOM    483  O   SER A 120     102.880  -1.420  55.954  1.00 33.62           O  
ATOM    484  CB  SER A 120     106.117  -0.660  57.003  1.00 32.50           C  
ATOM    485  OG  SER A 120     105.513  -0.775  58.277  1.00 40.59           O  
ATOM    486  N   LYS A 121     104.650  -2.777  55.627  1.00 31.81           N  
ATOM    487  CA  LYS A 121     103.854  -3.996  55.512  1.00 32.02           C  
ATOM    488  C   LYS A 121     103.115  -4.327  56.806  1.00 35.36           C  
ATOM    489  O   LYS A 121     102.136  -5.067  56.792  1.00 34.82           O  
ATOM    490  CB  LYS A 121     104.740  -5.174  55.098  1.00 35.33           C  
ATOM    491  CG  LYS A 121     106.132  -5.141  55.723  1.00 58.78           C  
ATOM    492  CD  LYS A 121     107.051  -6.195  55.116  1.00 73.76           C  
ATOM    493  CE  LYS A 121     108.507  -5.991  55.538  1.00 89.22           C  
ATOM    494  NZ  LYS A 121     109.401  -7.085  55.036  1.00 99.87           N  
ATOM    495  N   PHE A 122     103.587  -3.777  57.921  1.00 31.68           N  
ATOM    496  CA  PHE A 122     102.959  -4.017  59.213  1.00 31.45           C  
ATOM    497  C   PHE A 122     101.537  -3.478  59.236  1.00 36.65           C  
ATOM    498  O   PHE A 122     100.708  -3.927  60.021  1.00 36.07           O  
ATOM    499  CB  PHE A 122     103.770  -3.371  60.336  1.00 32.95           C  
ATOM    500  CG  PHE A 122     105.181  -3.867  60.428  1.00 34.24           C  
ATOM    501  CD1 PHE A 122     105.449  -5.184  60.737  1.00 37.23           C  
ATOM    502  CD2 PHE A 122     106.240  -3.010  60.216  1.00 36.34           C  
ATOM    503  CE1 PHE A 122     106.748  -5.638  60.825  1.00 38.15           C  
ATOM    504  CE2 PHE A 122     107.541  -3.459  60.306  1.00 39.14           C  
ATOM    505  CZ  PHE A 122     107.795  -4.775  60.612  1.00 37.19           C  
ATOM    506  N   GLY A 123     101.262  -2.508  58.375  1.00 34.68           N  
ATOM    507  CA  GLY A 123      99.958  -1.880  58.309  1.00 35.26           C  
ATOM    508  C   GLY A 123      98.835  -2.834  57.958  1.00 41.08           C  
ATOM    509  O   GLY A 123      97.715  -2.687  58.444  1.00 40.70           O  
ATOM    510  N   THR A 124      99.133  -3.809  57.107  1.00 39.29           N  
ATOM    511  CA  THR A 124      98.135  -4.782  56.674  1.00 40.03           C  
ATOM    512  C   THR A 124      97.707  -5.720  57.798  1.00 45.95           C  
ATOM    513  O   THR A 124      96.650  -6.347  57.722  1.00 45.42           O  
ATOM    514  CB  THR A 124      98.627  -5.592  55.466  1.00 49.43           C  
ATOM    515  OG1 THR A 124      99.813  -6.312  55.825  1.00 49.40           O  
ATOM    516  CG2 THR A 124      98.930  -4.675  54.292  1.00 48.77           C  
ATOM    517  N   ILE A 125      98.542  -5.829  58.827  1.00 44.29           N  
ATOM    518  CA  ILE A 125      98.257  -6.705  59.958  1.00 45.02           C  
ATOM    519  C   ILE A 125      96.980  -6.307  60.686  1.00 52.19           C  
ATOM    520  O   ILE A 125      96.762  -5.134  60.975  1.00 51.59           O  
ATOM    521  CB  ILE A 125      99.438  -6.764  60.944  1.00 47.91           C  
ATOM    522  CG1 ILE A 125     100.672  -7.370  60.276  1.00 48.21           C  
ATOM    523  CG2 ILE A 125      99.059  -7.560  62.180  1.00 48.52           C  
ATOM    524  CD1 ILE A 125     101.859  -7.502  61.199  1.00 54.64           C  
ATOM    525  N   ARG A 126      96.147  -7.296  60.996  1.00 51.76           N  
ATOM    526  CA  ARG A 126      94.904  -7.060  61.726  1.00 52.98           C  
ATOM    527  C   ARG A 126      95.168  -7.080  63.228  1.00 60.36           C  
ATOM    528  O   ARG A 126      95.994  -7.855  63.712  1.00 59.94           O  
ATOM    529  CB  ARG A 126      93.850  -8.116  61.366  1.00 53.16           C  
ATOM    530  CG  ARG A 126      93.227  -7.930  59.996  1.00 63.45           C  
ATOM    531  CD  ARG A 126      92.378  -6.676  59.949  1.00 74.62           C  
ATOM    532  NE  ARG A 126      91.885  -6.402  58.604  1.00 86.23           N  
ATOM    533  CZ  ARG A 126      91.050  -5.412  58.302  1.00103.20           C  
ATOM    534  NH1 ARG A 126      90.608  -4.599  59.253  1.00 91.31           N  
ATOM    535  NH2 ARG A 126      90.653  -5.235  57.049  1.00 91.42           N  
ATOM    536  N   LEU A 127      94.463  -6.223  63.959  1.00 59.79           N  
ATOM    537  CA  LEU A 127      94.626  -6.143  65.406  1.00 61.07           C  
ATOM    538  C   LEU A 127      93.791  -7.203  66.120  1.00 68.92           C  
ATOM    539  O   LEU A 127      92.807  -6.885  66.789  1.00 68.48           O  
ATOM    540  CB  LEU A 127      94.260  -4.748  65.916  1.00 61.04           C  
ATOM    541  CG  LEU A 127      95.258  -3.633  65.601  1.00 65.60           C  
ATOM    542  CD1 LEU A 127      94.754  -2.289  66.101  1.00 65.72           C  
ATOM    543  CD2 LEU A 127      96.618  -3.955  66.196  1.00 67.87           C  
ATOM    544  N   GLY A 128      94.194  -8.462  65.980  1.00 68.59           N  
ATOM    545  CA  GLY A 128      93.502  -9.573  66.605  1.00 69.88           C  
ATOM    546  C   GLY A 128      93.718 -10.858  65.836  1.00 77.55           C  
ATOM    547  O   GLY A 128      94.839 -11.168  65.428  1.00 77.13           O  
ATOM    548  N   ARG A 129      92.640 -11.609  65.634  1.00 77.10           N  
ATOM    549  CA  ARG A 129      92.710 -12.863  64.895  1.00 78.28           C  
ATOM    550  C   ARG A 129      93.039 -12.580  63.433  1.00 85.31           C  
ATOM    551  O   ARG A 129      92.679 -11.527  62.905  1.00 84.71           O  
ATOM    552  CB  ARG A 129      91.385 -13.624  65.003  1.00 78.69           C  
ATOM    553  CG  ARG A 129      90.955 -13.913  66.433  1.00 89.18           C  
ATOM    554  CD  ARG A 129      89.516 -14.394  66.494  1.00 98.81           C  
ATOM    555  NE  ARG A 129      89.067 -14.596  67.868  1.00107.33           N  
ATOM    556  CZ  ARG A 129      87.813 -14.876  68.210  1.00121.90           C  
ATOM    557  NH1 ARG A 129      86.878 -14.985  67.275  1.00109.59           N  
ATOM    558  NH2 ARG A 129      87.494 -15.043  69.486  1.00108.91           N  
ATOM    559  N   ILE A 130      93.733 -13.515  62.789  1.00 84.59           N  
ATOM    560  CA  ILE A 130      94.115 -13.360  61.385  1.00 85.66           C  
ATOM    561  C   ILE A 130      92.896 -13.079  60.515  1.00 92.29           C  
ATOM    562  O   ILE A 130      91.950 -13.868  60.477  1.00 91.80           O  
ATOM    563  CB  ILE A 130      94.885 -14.589  60.858  1.00 88.85           C  
ATOM    564  CG1 ILE A 130      96.156 -14.829  61.678  1.00 89.37           C  
ATOM    565  CG2 ILE A 130      95.219 -14.407  59.383  1.00 89.54           C  
ATOM    566  CD1 ILE A 130      97.005 -15.980  61.174  1.00 97.10           C  
ATOM    567  N   ASP A 131      92.929 -11.952  59.812  1.00 91.09           N  
ATOM    568  CA  ASP A 131      91.824 -11.557  58.947  1.00 91.98           C  
ATOM    569  C   ASP A 131      90.514 -11.440  59.724  1.00 98.09           C  
ATOM    570  O   ASP A 131      89.507 -12.058  59.369  1.00 97.51           O  
ATOM    571  CB  ASP A 131      91.666 -12.534  57.782  1.00 93.93           C  
ATOM    572  CG  ASP A 131      90.713 -12.022  56.718  1.00104.73           C  
ATOM    573  OD1 ASP A 131      90.307 -10.842  56.793  1.00105.32           O  
ATOM    574  OD2 ASP A 131      90.372 -12.800  55.803  1.00110.98           O  
ATOM    575  N   GLU A 132      90.537 -10.644  60.787  1.00 96.57           N  
ATOM    576  CA  GLU A 132      89.351 -10.425  61.604  1.00 97.20           C  
ATOM    577  C   GLU A 132      88.691  -9.095  61.247  1.00103.07           C  
ATOM    578  O   GLU A 132      89.370  -8.084  61.044  1.00102.74           O  
ATOM    579  CB  GLU A 132      89.707 -10.448  63.092  1.00 98.55           C  
ATOM    580  CG  GLU A 132      88.532 -10.147  64.007  1.00108.54           C  
ATOM    581  CD  GLU A 132      88.907 -10.201  65.473  1.00126.97           C  
ATOM    582  OE1 GLU A 132      90.022 -10.671  65.785  1.00120.55           O  
ATOM    583  OE2 GLU A 132      88.089  -9.771  66.312  1.00119.49           O  
ATOM    584  N   ALA A 133      87.365  -9.105  61.167  1.00101.02           N  
ATOM    585  CA  ALA A 133      86.612  -7.901  60.838  1.00101.50           C  
ATOM    586  C   ALA A 133      86.312  -7.086  62.093  1.00106.96           C  
ATOM    587  O   ALA A 133      85.946  -7.636  63.136  1.00106.49           O  
ATOM    588  CB  ALA A 133      85.324  -8.258  60.111  1.00102.23           C  
ATOM    589  N   PRO A 134      86.475  -5.757  62.004  1.00104.73           N  
ATOM    590  CA  PRO A 134      86.227  -4.840  63.122  1.00104.93           C  
ATOM    591  C   PRO A 134      84.808  -4.988  63.658  1.00109.82           C  
ATOM    592  O   PRO A 134      83.878  -5.283  62.906  1.00109.35           O  
ATOM    593  CB  PRO A 134      86.409  -3.460  62.485  1.00106.64           C  
ATOM    594  CG  PRO A 134      87.321  -3.697  61.328  1.00110.97           C  
ATOM    595  CD  PRO A 134      86.956  -5.051  60.803  1.00106.43           C  
ATOM    596  N   GLU A 135      84.648  -4.783  64.962  1.00107.22           N  
ATOM    597  CA  GLU A 135      83.342  -4.896  65.598  1.00107.44           C  
ATOM    598  C   GLU A 135      82.430  -3.736  65.212  1.00111.97           C  
ATOM    599  O   GLU A 135      81.372  -3.935  64.613  1.00111.52           O  
ATOM    600  CB  GLU A 135      83.494  -4.954  67.119  1.00108.87           C  
ATOM    601  CG  GLU A 135      84.201  -6.200  67.627  1.00120.17           C  
ATOM    602  CD  GLU A 135      84.399  -6.184  69.131  1.00142.02           C  
ATOM    603  OE1 GLU A 135      84.717  -7.249  69.702  1.00137.87           O  
ATOM    604  OE2 GLU A 135      84.241  -5.105  69.740  1.00135.97           O  
ATOM    605  N   PHE A 136      82.846  -2.525  65.565  1.00109.06           N  
ATOM    606  CA  PHE A 136      82.068  -1.327  65.270  1.00109.10           C  
ATOM    607  C   PHE A 136      82.188  -0.933  63.801  1.00113.73           C  
ATOM    608  O   PHE A 136      83.180  -1.248  63.143  1.00113.38           O  
ATOM    609  CB  PHE A 136      82.520  -0.168  66.159  1.00110.81           C  
ATOM    610  CG  PHE A 136      82.643  -0.532  67.611  1.00112.27           C  
ATOM    611  CD1 PHE A 136      81.581  -0.342  68.475  1.00115.29           C  
ATOM    612  CD2 PHE A 136      83.818  -1.070  68.112  1.00114.34           C  
ATOM    613  CE1 PHE A 136      81.690  -0.675  69.812  1.00116.18           C  
ATOM    614  CE2 PHE A 136      83.931  -1.407  69.446  1.00117.12           C  
ATOM    615  CZ  PHE A 136      82.867  -1.207  70.298  1.00115.21           C  
ATOM    616  N   ARG A 137      81.174  -0.241  63.293  1.00110.74           N  
ATOM    617  CA  ARG A 137      81.173   0.201  61.901  1.00110.74           C  
ATOM    618  C   ARG A 137      82.282   1.223  61.651  1.00114.73           C  
ATOM    619  O   ARG A 137      82.871   1.757  62.594  1.00114.34           O  
ATOM    620  CB  ARG A 137      79.816   0.805  61.530  1.00111.29           C  
ATOM    621  CG  ARG A 137      78.655  -0.173  61.602  1.00122.60           C  
ATOM    622  CD  ARG A 137      77.400   0.411  60.966  1.00134.14           C  
ATOM    623  NE  ARG A 137      76.312  -0.563  60.906  1.00144.36           N  
ATOM    624  CZ  ARG A 137      75.250  -0.459  60.110  1.00159.36           C  
ATOM    625  NH1 ARG A 137      75.125   0.580  59.295  1.00147.26           N  
ATOM    626  NH2 ARG A 137      74.311  -1.397  60.127  1.00146.02           N  
ATOM    627  N   THR A 138      82.558   1.493  60.378  1.00111.25           N  
ATOM    628  CA  THR A 138      83.583   2.466  60.005  1.00110.97           C  
ATOM    629  C   THR A 138      83.186   3.856  60.486  1.00114.44           C  
ATOM    630  O   THR A 138      84.006   4.591  61.037  1.00114.01           O  
ATOM    631  CB  THR A 138      83.835   2.473  58.485  1.00119.24           C  
ATOM    632  OG1 THR A 138      84.297   1.184  58.065  1.00118.94           O  
ATOM    633  CG2 THR A 138      84.875   3.524  58.126  1.00117.77           C  
ATOM    634  N   VAL A 139      81.924   4.211  60.266  1.00110.65           N  
ATOM    635  CA  VAL A 139      81.409   5.510  60.683  1.00110.30           C  
ATOM    636  C   VAL A 139      81.305   5.591  62.201  1.00113.73           C  
ATOM    637  O   VAL A 139      81.572   6.634  62.797  1.00113.26           O  
ATOM    638  CB  VAL A 139      80.054   5.815  60.028  1.00114.20           C  
ATOM    639  CG1 VAL A 139      79.060   4.705  60.328  1.00113.98           C  
ATOM    640  CG2 VAL A 139      79.526   7.155  60.513  1.00114.04           C  
ATOM    641  N   SER A 140      80.903   4.485  62.821  1.00110.00           N  
ATOM    642  CA  SER A 140      80.771   4.428  64.272  1.00109.66           C  
ATOM    643  C   SER A 140      82.136   4.582  64.931  1.00112.98           C  
ATOM    644  O   SER A 140      82.265   5.240  65.964  1.00112.45           O  
ATOM    645  CB  SER A 140      80.125   3.109  64.705  1.00113.32           C  
ATOM    646  OG  SER A 140      78.819   2.977  64.167  1.00122.32           O  
ATOM    647  N   TRP A 141      83.151   3.976  64.324  1.00109.23           N  
ATOM    648  CA  TRP A 141      84.515   4.055  64.836  1.00108.88           C  
ATOM    649  C   TRP A 141      85.031   5.489  64.767  1.00112.64           C  
ATOM    650  O   TRP A 141      85.699   5.961  65.687  1.00112.19           O  
ATOM    651  CB  TRP A 141      85.436   3.122  64.053  1.00107.50           C  
ATOM    652  CG  TRP A 141      86.839   3.080  64.578  1.00108.33           C  
ATOM    653  CD1 TRP A 141      87.232   2.747  65.840  1.00111.20           C  
ATOM    654  CD2 TRP A 141      88.037   3.377  63.851  1.00108.13           C  
ATOM    655  NE1 TRP A 141      88.600   2.819  65.945  1.00110.59           N  
ATOM    656  CE2 TRP A 141      89.117   3.204  64.737  1.00111.98           C  
ATOM    657  CE3 TRP A 141      88.300   3.775  62.537  1.00109.34           C  
ATOM    658  CZ2 TRP A 141      90.437   3.414  64.353  1.00111.27           C  
ATOM    659  CZ3 TRP A 141      89.610   3.983  62.159  1.00110.78           C  
ATOM    660  CH2 TRP A 141      90.663   3.803  63.063  1.00111.41           C  
ATOM    661  N   ILE A 142      84.709   6.180  63.675  1.00109.11           N  
ATOM    662  CA  ILE A 142      85.108   7.574  63.495  1.00108.87           C  
ATOM    663  C   ILE A 142      84.391   8.465  64.504  1.00112.46           C  
ATOM    664  O   ILE A 142      84.957   9.442  64.992  1.00111.94           O  
ATOM    665  CB  ILE A 142      84.838   8.058  62.060  1.00111.99           C  
ATOM    666  CG1 ILE A 142      86.064   7.827  61.177  1.00112.48           C  
ATOM    667  CG2 ILE A 142      84.473   9.532  62.059  1.00112.67           C  
ATOM    668  CD1 ILE A 142      86.496   6.382  61.099  1.00120.16           C  
ATOM    669  N   SER A 143      83.139   8.127  64.804  1.00108.87           N  
ATOM    670  CA  SER A 143      82.345   8.888  65.764  1.00108.53           C  
ATOM    671  C   SER A 143      82.956   8.796  67.160  1.00112.14           C  
ATOM    672  O   SER A 143      83.001   9.782  67.894  1.00111.66           O  
ATOM    673  CB  SER A 143      80.901   8.387  65.785  1.00111.89           C  
ATOM    674  OG  SER A 143      80.274   8.596  64.532  1.00120.26           O  
ATOM    691  N   PHE A 146      85.891  11.133  67.605  1.00106.95           N  
ATOM    692  CA  PHE A 146      85.599  12.519  67.951  1.00106.42           C  
ATOM    693  C   PHE A 146      85.420  12.652  69.460  1.00109.25           C  
ATOM    694  O   PHE A 146      85.734  13.690  70.037  1.00108.77           O  
ATOM    695  CB  PHE A 146      84.337  13.004  67.235  1.00108.25           C  
ATOM    696  CG  PHE A 146      84.456  13.021  65.739  1.00109.89           C  
ATOM    697  CD1 PHE A 146      85.527  13.642  65.125  1.00113.04           C  
ATOM    698  CD2 PHE A 146      83.494  12.418  64.945  1.00112.12           C  
ATOM    699  CE1 PHE A 146      85.641  13.661  63.746  1.00113.97           C  
ATOM    700  CE2 PHE A 146      83.600  12.435  63.567  1.00114.96           C  
ATOM    701  CZ  PHE A 146      84.677  13.057  62.967  1.00113.05           C  
ATOM    702  N   ALA A 147      84.918  11.595  70.094  1.00105.02           N  
ATOM    703  CA  ALA A 147      84.709  11.589  71.539  1.00104.43           C  
ATOM    704  C   ALA A 147      86.031  11.793  72.264  1.00107.18           C  
ATOM    705  O   ALA A 147      86.070  12.357  73.357  1.00106.75           O  
ATOM    706  CB  ALA A 147      84.062  10.288  71.979  1.00105.16           C  
ATOM    707  N   ALA A 148      87.111  11.320  71.651  1.00102.81           N  
ATOM    708  CA  ALA A 148      88.443  11.470  72.221  1.00102.17           C  
ATOM    709  C   ALA A 148      89.041  12.810  71.804  1.00104.92           C  
ATOM    710  O   ALA A 148      89.877  13.370  72.511  1.00104.47           O  
ATOM    711  CB  ALA A 148      89.342  10.326  71.782  1.00102.89           C  
ATOM    712  N   GLY A 149      88.607  13.319  70.653  1.00100.62           N  
ATOM    713  CA  GLY A 149      89.075  14.592  70.131  1.00 99.99           C  
ATOM    714  C   GLY A 149      88.627  15.745  71.005  1.00102.69           C  
ATOM    715  O   GLY A 149      89.334  16.740  71.151  1.00102.27           O  
ATOM    724  N   GLY A 151      87.765  17.422  74.598  1.00 94.51           N  
ATOM    725  CA  GLY A 151      88.209  17.299  75.971  1.00 93.49           C  
ATOM    726  C   GLY A 151      88.256  18.643  76.662  1.00 95.14           C  
ATOM    727  O   GLY A 151      87.979  19.677  76.054  1.00 94.61           O  
ATOM    728  N   ILE A 152      88.608  18.625  77.941  1.00 90.01           N  
ATOM    729  CA  ILE A 152      88.705  19.849  78.722  1.00 88.96           C  
ATOM    730  C   ILE A 152      89.799  20.750  78.161  1.00 90.46           C  
ATOM    731  O   ILE A 152      89.755  21.968  78.326  1.00 90.17           O  
ATOM    732  CB  ILE A 152      88.973  19.543  80.206  1.00 92.11           C  
ATOM    733  CG1 ILE A 152      88.040  18.438  80.704  1.00 92.55           C  
ATOM    734  CG2 ILE A 152      88.826  20.803  81.044  1.00 92.89           C  
ATOM    735  CD1 ILE A 152      88.281  18.045  82.145  1.00 99.96           C  
ATOM    736  N   GLY A 153      90.787  20.143  77.512  1.00 84.88           N  
ATOM    737  CA  GLY A 153      91.903  20.874  76.946  1.00 83.64           C  
ATOM    738  C   GLY A 153      91.490  21.893  75.903  1.00 84.95           C  
ATOM    739  O   GLY A 153      91.848  23.066  75.999  1.00 84.52           O  
ATOM    740  N   LEU A 154      90.742  21.444  74.899  1.00 79.51           N  
ATOM    741  CA  LEU A 154      90.292  22.326  73.826  1.00 78.38           C  
ATOM    742  C   LEU A 154      89.432  23.462  74.362  1.00 80.11           C  
ATOM    743  O   LEU A 154      89.460  24.576  73.840  1.00 79.82           O  
ATOM    744  CB  LEU A 154      89.527  21.542  72.760  1.00 78.40           C  
ATOM    745  CG  LEU A 154      90.338  20.554  71.922  1.00 83.14           C  
ATOM    746  CD1 LEU A 154      90.661  19.302  72.730  1.00 83.37           C  
ATOM    747  CD2 LEU A 154      89.581  20.194  70.653  1.00 85.56           C  
ATOM    756  N   PHE A 156      89.824  24.853  77.215  1.00 69.87           N  
ATOM    757  CA  PHE A 156      90.712  25.753  77.938  1.00 68.75           C  
ATOM    758  C   PHE A 156      91.595  26.598  77.024  1.00 69.71           C  
ATOM    759  O   PHE A 156      91.483  27.825  76.997  1.00 69.30           O  
ATOM    760  CB  PHE A 156      91.577  24.952  78.921  1.00 70.67           C  
ATOM    761  CG  PHE A 156      92.252  25.792  79.963  1.00 72.44           C  
ATOM    762  CD1 PHE A 156      91.708  25.917  81.231  1.00 75.68           C  
ATOM    763  CD2 PHE A 156      93.435  26.455  79.677  1.00 74.84           C  
ATOM    764  CE1 PHE A 156      92.328  26.697  82.193  1.00 76.74           C  
ATOM    765  CE2 PHE A 156      94.061  27.236  80.633  1.00 77.81           C  
ATOM    766  CZ  PHE A 156      93.508  27.356  81.894  1.00 75.92           C  
ATOM    767  N   TYR A 157      92.480  25.934  76.287  1.00 63.84           N  
ATOM    768  CA  TYR A 157      93.439  26.619  75.429  1.00 62.46           C  
ATOM    769  C   TYR A 157      92.913  26.939  74.036  1.00 63.75           C  
ATOM    770  O   TYR A 157      93.470  27.781  73.332  1.00 63.25           O  
ATOM    771  CB  TYR A 157      94.721  25.794  75.319  1.00 63.49           C  
ATOM    772  CG  TYR A 157      95.472  25.641  76.621  1.00 65.07           C  
ATOM    773  CD1 TYR A 157      96.375  26.608  77.042  1.00 67.06           C  
ATOM    774  CD2 TYR A 157      95.289  24.523  77.424  1.00 65.79           C  
ATOM    775  CE1 TYR A 157      97.073  26.468  78.232  1.00 67.91           C  
ATOM    776  CE2 TYR A 157      95.979  24.375  78.616  1.00 66.74           C  
ATOM    777  CZ  TYR A 157      96.871  25.347  79.015  1.00 74.28           C  
ATOM    778  OH  TYR A 157      97.561  25.200  80.198  1.00 75.30           O  
ATOM    779  N   GLY A 158      91.851  26.257  73.633  1.00 58.42           N  
ATOM    780  CA  GLY A 158      91.284  26.436  72.309  1.00 57.36           C  
ATOM    781  C   GLY A 158      91.035  27.875  71.903  1.00 59.03           C  
ATOM    782  O   GLY A 158      91.129  28.225  70.727  1.00 58.37           O  
ATOM    783  N   THR A 159      90.706  28.715  72.876  1.00 54.19           N  
ATOM    784  CA  THR A 159      90.396  30.115  72.604  1.00 53.26           C  
ATOM    785  C   THR A 159      91.533  31.061  72.967  1.00 55.41           C  
ATOM    786  O   THR A 159      91.673  32.132  72.377  1.00 54.68           O  
ATOM    787  CB  THR A 159      89.113  30.539  73.338  1.00 60.45           C  
ATOM    788  OG1 THR A 159      88.902  31.945  73.158  1.00 59.56           O  
ATOM    789  CG2 THR A 159      89.237  30.237  74.829  1.00 58.75           C  
ATOM    790  N   THR A 160      92.323  30.675  73.962  1.00 51.03           N  
ATOM    791  CA  THR A 160      93.405  31.515  74.459  1.00 50.39           C  
ATOM    792  C   THR A 160      94.714  31.323  73.713  1.00 53.12           C  
ATOM    793  O   THR A 160      95.362  32.293  73.324  1.00 52.56           O  
ATOM    794  CB  THR A 160      93.627  31.293  75.962  1.00 58.85           C  
ATOM    795  OG1 THR A 160      94.309  30.049  76.162  1.00 59.05           O  
ATOM    796  CG2 THR A 160      92.299  31.261  76.702  1.00 57.40           C  
ATOM    797  N   GLU A 161      95.115  30.065  73.554  1.00 48.98           N  
ATOM    798  CA  GLU A 161      96.385  29.728  72.916  1.00 48.37           C  
ATOM    799  C   GLU A 161      96.632  30.454  71.596  1.00 50.88           C  
ATOM    800  O   GLU A 161      97.656  31.117  71.426  1.00 50.47           O  
ATOM    801  CB  GLU A 161      96.522  28.216  72.739  1.00 49.77           C  
ATOM    802  CG  GLU A 161      97.873  27.778  72.200  1.00 60.31           C  
ATOM    803  CD  GLU A 161      97.977  26.273  72.043  1.00 79.36           C  
ATOM    804  OE1 GLU A 161      97.074  25.560  72.530  1.00 74.69           O  
ATOM    805  OE2 GLU A 161      98.963  25.804  71.434  1.00 70.73           O  
ATOM    806  N   PRO A 162      95.698  30.333  70.643  1.00 46.28           N  
ATOM    807  CA  PRO A 162      95.880  31.007  69.352  1.00 45.67           C  
ATOM    808  C   PRO A 162      95.926  32.524  69.502  1.00 48.37           C  
ATOM    809  O   PRO A 162      96.481  33.222  68.653  1.00 47.87           O  
ATOM    810  CB  PRO A 162      94.630  30.601  68.564  1.00 47.44           C  
ATOM    811  CG  PRO A 162      94.150  29.360  69.224  1.00 52.05           C  
ATOM    812  CD  PRO A 162      94.463  29.536  70.675  1.00 47.68           C  
ATOM    813  N   LEU A 163      95.340  33.030  70.584  1.00 44.02           N  
ATOM    814  CA  LEU A 163      95.309  34.466  70.840  1.00 43.28           C  
ATOM    815  C   LEU A 163      96.626  34.964  71.428  1.00 45.84           C  
ATOM    816  O   LEU A 163      97.152  35.990  71.001  1.00 45.46           O  
ATOM    817  CB  LEU A 163      94.151  34.820  71.774  1.00 43.31           C  
ATOM    818  CG  LEU A 163      94.023  36.292  72.173  1.00 47.94           C  
ATOM    819  CD1 LEU A 163      93.872  37.167  70.942  1.00 48.10           C  
ATOM    820  CD2 LEU A 163      92.851  36.491  73.119  1.00 50.34           C  
ATOM    821  N   THR A 164      97.149  34.233  72.408  1.00 41.33           N  
ATOM    822  CA  THR A 164      98.400  34.604  73.059  1.00 40.73           C  
ATOM    823  C   THR A 164      99.550  34.634  72.062  1.00 44.31           C  
ATOM    824  O   THR A 164     100.539  35.333  72.268  1.00 44.15           O  
ATOM    825  CB  THR A 164      98.735  33.667  74.229  1.00 47.26           C  
ATOM    826  OG1 THR A 164      99.132  32.392  73.720  1.00 47.25           O  
ATOM    827  CG2 THR A 164      97.538  33.490  75.134  1.00 45.34           C  
ATOM    828  N   PHE A 165      99.424  33.860  70.988  1.00 40.32           N  
ATOM    829  CA  PHE A 165     100.460  33.803  69.963  1.00 39.77           C  
ATOM    830  C   PHE A 165     100.301  34.940  68.960  1.00 43.05           C  
ATOM    831  O   PHE A 165     101.260  35.333  68.298  1.00 42.51           O  
ATOM    832  CB  PHE A 165     100.446  32.448  69.255  1.00 41.46           C  
ATOM    833  CG  PHE A 165     100.836  31.299  70.140  1.00 42.92           C  
ATOM    834  CD1 PHE A 165     101.850  31.440  71.078  1.00 46.01           C  
ATOM    835  CD2 PHE A 165     100.192  30.080  70.037  1.00 44.95           C  
ATOM    836  CE1 PHE A 165     102.212  30.386  71.897  1.00 46.87           C  
ATOM    837  CE2 PHE A 165     100.551  29.021  70.854  1.00 47.77           C  
ATOM    838  CZ  PHE A 165     101.562  29.175  71.785  1.00 45.86           C  
ATOM    839  N   TYR A 166      99.086  35.469  68.857  1.00 39.34           N  
ATOM    840  CA  TYR A 166      98.825  36.586  67.958  1.00 39.06           C  
ATOM    841  C   TYR A 166      99.188  37.898  68.646  1.00 42.68           C  
ATOM    842  O   TYR A 166      99.585  38.865  67.997  1.00 42.06           O  
ATOM    843  CB  TYR A 166      97.357  36.610  67.521  1.00 40.19           C  
ATOM    844  CG  TYR A 166      97.004  37.802  66.658  1.00 41.83           C  
ATOM    845  CD1 TYR A 166      97.151  37.755  65.279  1.00 43.79           C  
ATOM    846  CD2 TYR A 166      96.543  38.982  67.225  1.00 42.60           C  
ATOM    847  CE1 TYR A 166      96.841  38.845  64.487  1.00 44.54           C  
ATOM    848  CE2 TYR A 166      96.231  40.079  66.441  1.00 43.51           C  
ATOM    849  CZ  TYR A 166      96.381  40.005  65.073  1.00 50.92           C  
ATOM    850  OH  TYR A 166      96.076  41.097  64.291  1.00 51.90           O  
ATOM    851  N   ARG A 167      99.056  37.920  69.968  1.00 39.31           N  
ATOM    852  CA  ARG A 167      99.365  39.111  70.744  1.00 39.25           C  
ATOM    853  C   ARG A 167     100.849  39.206  71.062  1.00 43.12           C  
ATOM    854  O   ARG A 167     101.489  40.217  70.777  1.00 42.79           O  
ATOM    855  CB  ARG A 167      98.565  39.125  72.047  1.00 40.16           C  
ATOM    856  CG  ARG A 167      97.090  39.444  71.867  1.00 52.91           C  
ATOM    857  CD  ARG A 167      96.341  39.335  73.187  1.00 65.13           C  
ATOM    858  NE  ARG A 167      97.051  40.004  74.275  1.00 74.08           N  
ATOM    859  CZ  ARG A 167      96.833  41.260  74.651  1.00 87.04           C  
ATOM    860  NH1 ARG A 167      95.917  41.992  74.029  1.00 72.87           N  
ATOM    861  NH2 ARG A 167      97.531  41.782  75.649  1.00 73.93           N  
ATOM    862  N   ASN A 168     101.386  38.153  71.665  1.00 39.68           N  
ATOM    863  CA  ASN A 168     102.784  38.135  72.072  1.00 39.63           C  
ATOM    864  C   ASN A 168     103.736  37.660  70.981  1.00 43.72           C  
ATOM    865  O   ASN A 168     104.843  38.179  70.847  1.00 43.25           O  
ATOM    866  CB  ASN A 168     102.959  37.276  73.327  1.00 40.54           C  
ATOM    867  CG  ASN A 168     102.036  37.692  74.454  1.00 61.62           C  
ATOM    868  OD1 ASN A 168     101.321  38.693  74.357  1.00 54.78           O  
ATOM    869  ND2 ASN A 168     102.044  36.919  75.533  1.00 53.32           N  
ATOM    870  N   GLY A 169     103.313  36.657  70.222  1.00 40.62           N  
ATOM    871  CA  GLY A 169     104.136  36.094  69.170  1.00 40.67           C  
ATOM    872  C   GLY A 169     105.000  34.951  69.678  1.00 45.01           C  
ATOM    873  O   GLY A 169     105.152  34.766  70.886  1.00 44.70           O  
ATOM    874  N   VAL A 170     105.564  34.179  68.752  1.00 41.70           N  
ATOM    875  CA  VAL A 170     106.413  33.041  69.103  1.00 41.49           C  
ATOM    876  C   VAL A 170     107.874  33.324  68.786  1.00 45.20           C  
ATOM    877  O   VAL A 170     108.184  34.104  67.890  1.00 44.65           O  
ATOM    878  CB  VAL A 170     105.948  31.761  68.402  1.00 45.43           C  
ATOM    879  CG1 VAL A 170     104.510  31.447  68.772  1.00 45.24           C  
ATOM    880  CG2 VAL A 170     106.103  31.903  66.901  1.00 45.29           C  
ATOM    881  N   PRO A 171     108.792  32.682  69.520  1.00 42.01           N  
ATOM    882  CA  PRO A 171     110.235  32.870  69.341  1.00 42.11           C  
ATOM    883  C   PRO A 171     110.668  32.699  67.895  1.00 46.99           C  
ATOM    884  O   PRO A 171     110.516  31.621  67.317  1.00 46.73           O  
ATOM    885  CB  PRO A 171     110.839  31.758  70.197  1.00 43.81           C  
ATOM    886  CG  PRO A 171     109.833  31.524  71.261  1.00 48.10           C  
ATOM    887  CD  PRO A 171     108.489  31.754  70.622  1.00 43.55           C  
ATOM    888  N   GLY A 172     111.214  33.766  67.317  1.00 44.16           N  
ATOM    889  CA  GLY A 172     111.694  33.748  65.948  1.00 44.23           C  
ATOM    890  C   GLY A 172     110.672  34.212  64.932  1.00 48.63           C  
ATOM    891  O   GLY A 172     110.800  33.933  63.740  1.00 48.08           O  
ATOM    892  N   HIS A 173     109.658  34.928  65.402  1.00 45.90           N  
ATOM    893  CA  HIS A 173     108.619  35.438  64.516  1.00 46.10           C  
ATOM    894  C   HIS A 173     108.029  36.746  65.036  1.00 49.87           C  
ATOM    895  O   HIS A 173     108.102  37.046  66.233  1.00 49.30           O  
ATOM    896  CB  HIS A 173     107.511  34.397  64.329  1.00 47.07           C  
ATOM    897  CG  HIS A 173     107.935  33.195  63.542  1.00 50.64           C  
ATOM    898  ND1 HIS A 173     107.928  33.166  62.165  1.00 52.52           N  
ATOM    899  CD2 HIS A 173     108.378  31.979  63.941  1.00 52.58           C  
ATOM    900  CE1 HIS A 173     108.347  31.983  61.748  1.00 52.06           C  
ATOM    901  NE2 HIS A 173     108.628  31.244  62.807  1.00 52.40           N  
ATOM    902  N   ASP A 174     107.439  37.517  64.128  1.00 46.40           N  
ATOM    903  CA  ASP A 174     106.815  38.785  64.488  1.00 46.08           C  
ATOM    904  C   ASP A 174     105.469  38.553  65.159  1.00 48.77           C  
ATOM    905  O   ASP A 174     104.885  37.472  65.050  1.00 48.61           O  
ATOM    906  CB  ASP A 174     106.627  39.652  63.243  1.00 48.16           C  
ATOM    907  CG  ASP A 174     107.943  40.004  62.581  1.00 60.22           C  
ATOM    908  OD1 ASP A 174     109.008  39.718  63.175  1.00 61.04           O  
ATOM    909  OD2 ASP A 174     107.913  40.562  61.462  1.00 66.81           O  
ATOM    910  N   GLU A 175     104.982  39.572  65.856  1.00 43.96           N  
ATOM    911  CA  GLU A 175     103.702  39.486  66.535  1.00 43.15           C  
ATOM    912  C   GLU A 175     102.571  39.809  65.567  1.00 45.21           C  
ATOM    913  O   GLU A 175     102.812  40.184  64.418  1.00 44.56           O  
ATOM    914  CB  GLU A 175     103.669  40.437  67.729  1.00 44.60           C  
ATOM    915  CG  GLU A 175     103.977  41.882  67.378  1.00 56.22           C  
ATOM    916  CD  GLU A 175     103.918  42.802  68.580  1.00 79.06           C  
ATOM    917  OE1 GLU A 175     103.461  42.354  69.653  1.00 74.30           O  
ATOM    918  OE2 GLU A 175     104.323  43.977  68.449  1.00 74.53           O  
ATOM    919  N   HIS A 176     101.337  39.653  66.036  1.00 40.66           N  
ATOM    920  CA  HIS A 176     100.165  39.916  65.212  1.00 40.03           C  
ATOM    921  C   HIS A 176     100.235  39.149  63.898  1.00 41.66           C  
ATOM    922  O   HIS A 176      99.839  39.657  62.846  1.00 41.07           O  
ATOM    923  CB  HIS A 176     100.012  41.414  64.946  1.00 41.12           C  
ATOM    924  CG  HIS A 176      99.672  42.211  66.167  1.00 44.79           C  
ATOM    925  ND1 HIS A 176     100.633  42.746  66.999  1.00 46.70           N  
ATOM    926  CD2 HIS A 176      98.477  42.557  66.702  1.00 46.73           C  
ATOM    927  CE1 HIS A 176     100.045  43.387  67.994  1.00 46.19           C  
ATOM    928  NE2 HIS A 176      98.737  43.287  67.838  1.00 46.56           N  
ATOM    929  N   ASN A 177     100.737  37.920  63.969  1.00 36.65           N  
ATOM    930  CA  ASN A 177     100.861  37.067  62.792  1.00 35.62           C  
ATOM    931  C   ASN A 177      99.875  35.901  62.855  1.00 37.43           C  
ATOM    932  O   ASN A 177     100.073  34.952  63.615  1.00 36.94           O  
ATOM    933  CB  ASN A 177     102.293  36.545  62.658  1.00 35.88           C  
ATOM    934  CG  ASN A 177     102.534  35.849  61.337  1.00 57.24           C  
ATOM    935  OD1 ASN A 177     101.612  35.305  60.723  1.00 51.56           O  
ATOM    936  ND2 ASN A 177     103.778  35.873  60.885  1.00 48.80           N  
ATOM    937  N   VAL A 178      98.813  35.984  62.056  1.00 32.38           N  
ATOM    938  CA  VAL A 178      97.776  34.956  62.037  1.00 31.43           C  
ATOM    939  C   VAL A 178      98.318  33.592  61.640  1.00 33.48           C  
ATOM    940  O   VAL A 178      98.052  32.587  62.306  1.00 33.00           O  
ATOM    941  CB  VAL A 178      96.610  35.347  61.118  1.00 35.37           C  
ATOM    942  CG1 VAL A 178      95.533  34.277  61.147  1.00 35.20           C  
ATOM    943  CG2 VAL A 178      96.039  36.688  61.520  1.00 35.22           C  
ATOM    944  N   GLY A 179      99.060  33.558  60.537  1.00 28.61           N  
ATOM    945  CA  GLY A 179      99.621  32.323  60.024  1.00 27.67           C  
ATOM    946  C   GLY A 179     100.401  31.535  61.059  1.00 29.44           C  
ATOM    947  O   GLY A 179     100.093  30.377  61.333  1.00 28.61           O  
ATOM    948  N   VAL A 180     101.422  32.167  61.627  1.00 24.93           N  
ATOM    949  CA  VAL A 180     102.266  31.526  62.626  1.00 24.30           C  
ATOM    950  C   VAL A 180     101.485  31.195  63.886  1.00 27.69           C  
ATOM    951  O   VAL A 180     101.764  30.201  64.558  1.00 27.28           O  
ATOM    952  CB  VAL A 180     103.500  32.385  62.955  1.00 28.07           C  
ATOM    953  CG1 VAL A 180     104.423  31.652  63.909  1.00 27.77           C  
ATOM    954  CG2 VAL A 180     104.239  32.761  61.685  1.00 27.94           C  
ATOM    955  N   ALA A 181     100.510  32.038  64.209  1.00 23.94           N  
ATOM    956  CA  ALA A 181      99.687  31.839  65.397  1.00 23.62           C  
ATOM    957  C   ALA A 181      98.912  30.527  65.321  1.00 27.17           C  
ATOM    958  O   ALA A 181      98.681  29.869  66.337  1.00 26.63           O  
ATOM    959  CB  ALA A 181      98.735  33.013  65.588  1.00 24.31           C  
ATOM    968  N   SER A 183      99.759  27.862  63.030  1.00 23.29           N  
ATOM    969  CA  SER A 183     100.719  26.783  62.836  1.00 22.91           C  
ATOM    970  C   SER A 183     101.243  26.240  64.160  1.00 25.64           C  
ATOM    971  O   SER A 183     101.465  25.040  64.300  1.00 25.42           O  
ATOM    972  CB  SER A 183     101.886  27.261  61.967  1.00 26.88           C  
ATOM    973  OG  SER A 183     101.431  27.679  60.687  1.00 36.43           O  
ATOM    974  N   THR A 184     101.438  27.132  65.126  1.00 21.13           N  
ATOM    975  CA  THR A 184     101.939  26.749  66.440  1.00 20.57           C  
ATOM    976  C   THR A 184     100.920  25.921  67.211  1.00 23.76           C  
ATOM    977  O   THR A 184     101.230  24.832  67.694  1.00 23.29           O  
ATOM    978  CB  THR A 184     102.358  27.975  67.258  1.00 28.03           C  
ATOM    979  OG1 THR A 184     103.374  28.702  66.555  1.00 27.38           O  
ATOM    980  CG2 THR A 184     102.891  27.543  68.617  1.00 26.21           C  
ATOM    981  N   THR A 185      99.707  26.452  67.335  1.00 19.98           N  
ATOM    982  CA  THR A 185      98.631  25.755  68.035  1.00 19.69           C  
ATOM    983  C   THR A 185      98.372  24.407  67.380  1.00 22.96           C  
ATOM    984  O   THR A 185      98.137  23.411  68.063  1.00 22.75           O  
ATOM    985  CB  THR A 185      97.343  26.582  68.059  1.00 29.40           C  
ATOM    986  OG1 THR A 185      96.845  26.736  66.723  1.00 30.18           O  
ATOM    987  CG2 THR A 185      97.600  27.950  68.668  1.00 28.34           C  
ATOM    996  N   PHE A 187     100.569  22.711  65.734  1.00 17.77           N  
ATOM    997  CA  PHE A 187     101.748  21.913  66.047  1.00 17.61           C  
ATOM    998  C   PHE A 187     101.639  21.240  67.408  1.00 23.11           C  
ATOM    999  O   PHE A 187     102.332  20.262  67.685  1.00 22.78           O  
ATOM   1000  CB  PHE A 187     102.999  22.795  66.004  1.00 19.11           C  
ATOM   1001  CG  PHE A 187     104.286  22.045  66.209  1.00 20.36           C  
ATOM   1002  CD1 PHE A 187     104.939  21.459  65.143  1.00 23.34           C  
ATOM   1003  CD2 PHE A 187     104.857  21.948  67.466  1.00 22.16           C  
ATOM   1004  CE1 PHE A 187     106.130  20.776  65.332  1.00 24.11           C  
ATOM   1005  CE2 PHE A 187     106.046  21.264  67.658  1.00 24.74           C  
ATOM   1006  CZ  PHE A 187     106.683  20.682  66.592  1.00 22.82           C  
ATOM   1007  N   HIS A 188     100.762  21.761  68.256  1.00 21.00           N  
ATOM   1008  CA  HIS A 188     100.616  21.239  69.609  1.00 21.52           C  
ATOM   1009  C   HIS A 188      99.421  20.318  69.805  1.00 27.86           C  
ATOM   1010  O   HIS A 188      99.361  19.580  70.786  1.00 27.35           O  
ATOM   1011  CB  HIS A 188     100.506  22.400  70.607  1.00 22.08           C  
ATOM   1012  CG  HIS A 188     101.771  23.183  70.774  1.00 25.27           C  
ATOM   1013  ND1 HIS A 188     101.878  24.509  70.414  1.00 26.93           N  
ATOM   1014  CD2 HIS A 188     102.978  22.832  71.281  1.00 26.82           C  
ATOM   1015  CE1 HIS A 188     103.100  24.936  70.678  1.00 26.26           C  
ATOM   1016  NE2 HIS A 188     103.786  23.939  71.207  1.00 26.54           N  
ATOM   1017  N   TRP A 189      98.454  20.383  68.896  1.00 26.59           N  
ATOM   1018  CA  TRP A 189      97.215  19.639  69.068  1.00 27.57           C  
ATOM   1019  C   TRP A 189      96.823  18.714  67.925  1.00 32.38           C  
ATOM   1020  O   TRP A 189      95.669  18.295  67.837  1.00 32.03           O  
ATOM   1021  CB  TRP A 189      96.072  20.617  69.337  1.00 26.86           C  
ATOM   1022  CG  TRP A 189      96.230  21.394  70.609  1.00 28.31           C  
ATOM   1023  CD1 TRP A 189      97.132  22.388  70.857  1.00 31.31           C  
ATOM   1024  CD2 TRP A 189      95.461  21.242  71.808  1.00 28.37           C  
ATOM   1025  NE1 TRP A 189      96.973  22.863  72.139  1.00 30.92           N  
ATOM   1026  CE2 TRP A 189      95.955  22.173  72.744  1.00 32.38           C  
ATOM   1027  CE3 TRP A 189      94.402  20.409  72.182  1.00 29.72           C  
ATOM   1028  CZ2 TRP A 189      95.425  22.296  74.026  1.00 31.79           C  
ATOM   1029  CZ3 TRP A 189      93.876  20.533  73.455  1.00 31.33           C  
ATOM   1030  CH2 TRP A 189      94.389  21.468  74.362  1.00 31.95           C  
ATOM   1031  N   THR A 190      97.772  18.390  67.054  1.00 29.54           N  
ATOM   1032  CA  THR A 190      97.477  17.518  65.921  1.00 29.50           C  
ATOM   1033  C   THR A 190      98.295  16.232  65.909  1.00 32.96           C  
ATOM   1034  O   THR A 190      98.099  15.343  66.739  1.00 32.50           O  
ATOM   1035  CB  THR A 190      97.611  18.260  64.576  1.00 39.27           C  
ATOM   1036  OG1 THR A 190      98.928  18.814  64.464  1.00 39.93           O  
ATOM   1037  CG2 THR A 190      96.580  19.370  64.465  1.00 38.02           C  
ATOM   1038  N   LEU A 191      99.200  16.140  64.940  1.00 29.20           N  
ATOM   1039  CA  LEU A 191     100.013  14.950  64.745  1.00 28.83           C  
ATOM   1040  C   LEU A 191     100.802  14.517  65.976  1.00 32.36           C  
ATOM   1041  O   LEU A 191     100.638  13.400  66.465  1.00 32.07           O  
ATOM   1042  CB  LEU A 191     100.951  15.130  63.546  1.00 28.81           C  
ATOM   1043  CG  LEU A 191     100.360  14.921  62.149  1.00 33.35           C  
ATOM   1044  CD1 LEU A 191      99.189  15.851  61.907  1.00 33.49           C  
ATOM   1045  CD2 LEU A 191     101.426  15.133  61.090  1.00 35.75           C  
ATOM   1046  N   HIS A 192     101.671  15.395  66.461  1.00 28.52           N  
ATOM   1047  CA  HIS A 192     102.532  15.075  67.595  1.00 28.20           C  
ATOM   1048  C   HIS A 192     101.836  14.384  68.768  1.00 32.47           C  
ATOM   1049  O   HIS A 192     102.274  13.323  69.224  1.00 31.83           O  
ATOM   1050  CB  HIS A 192     103.292  16.316  68.065  1.00 28.73           C  
ATOM   1051  CG  HIS A 192     104.453  16.678  67.194  1.00 31.81           C  
ATOM   1052  ND1 HIS A 192     104.312  17.423  66.045  1.00 33.41           N  
ATOM   1053  CD2 HIS A 192     105.773  16.394  67.302  1.00 33.27           C  
ATOM   1054  CE1 HIS A 192     105.497  17.587  65.484  1.00 32.73           C  
ATOM   1055  NE2 HIS A 192     106.400  16.972  66.227  1.00 33.01           N  
ATOM   1056  N   PRO A 193     100.747  14.984  69.275  1.00 29.68           N  
ATOM   1057  CA  PRO A 193     100.042  14.384  70.413  1.00 29.75           C  
ATOM   1058  C   PRO A 193      99.509  12.990  70.104  1.00 34.64           C  
ATOM   1059  O   PRO A 193      99.742  12.046  70.861  1.00 34.19           O  
ATOM   1060  CB  PRO A 193      98.872  15.346  70.649  1.00 31.38           C  
ATOM   1061  CG  PRO A 193      99.309  16.633  70.062  1.00 35.74           C  
ATOM   1062  CD  PRO A 193     100.145  16.267  68.874  1.00 31.28           C  
ATOM   1063  N   TRP A 194      98.787  12.872  68.994  1.00 31.90           N  
ATOM   1064  CA  TRP A 194      98.175  11.605  68.603  1.00 32.05           C  
ATOM   1065  C   TRP A 194      99.168  10.569  68.097  1.00 35.46           C  
ATOM   1066  O   TRP A 194      98.871   9.375  68.073  1.00 35.09           O  
ATOM   1067  CB  TRP A 194      97.066  11.842  67.581  1.00 31.09           C  
ATOM   1068  CG  TRP A 194      95.918  12.613  68.147  1.00 32.28           C  
ATOM   1069  CD1 TRP A 194      95.666  13.944  67.987  1.00 35.19           C  
ATOM   1070  CD2 TRP A 194      94.878  12.105  68.991  1.00 32.27           C  
ATOM   1071  NE1 TRP A 194      94.524  14.294  68.665  1.00 34.73           N  
ATOM   1072  CE2 TRP A 194      94.021  13.183  69.289  1.00 36.25           C  
ATOM   1073  CE3 TRP A 194      94.582  10.839  69.516  1.00 33.60           C  
ATOM   1074  CZ2 TRP A 194      92.889  13.035  70.085  1.00 35.68           C  
ATOM   1075  CZ3 TRP A 194      93.461  10.695  70.309  1.00 35.19           C  
ATOM   1076  CH2 TRP A 194      92.625  11.786  70.584  1.00 35.86           C  
ATOM   1077  N   ALA A 195     100.347  11.030  67.693  1.00 31.64           N  
ATOM   1078  CA  ALA A 195     101.396  10.130  67.245  1.00 31.28           C  
ATOM   1079  C   ALA A 195     101.902   9.362  68.464  1.00 35.20           C  
ATOM   1080  O   ALA A 195     102.408   8.246  68.347  1.00 34.74           O  
ATOM   1081  CB  ALA A 195     102.521  10.910  66.598  1.00 31.95           C  
ATOM   1082  N   ILE A 196     101.745   9.969  69.638  1.00 31.83           N  
ATOM   1083  CA  ILE A 196     102.142   9.343  70.895  1.00 31.64           C  
ATOM   1084  C   ILE A 196     101.024   8.432  71.388  1.00 35.54           C  
ATOM   1085  O   ILE A 196     101.278   7.384  71.981  1.00 34.77           O  
ATOM   1086  CB  ILE A 196     102.489  10.391  71.963  1.00 34.72           C  
ATOM   1087  CG1 ILE A 196     103.615  11.299  71.476  1.00 35.17           C  
ATOM   1088  CG2 ILE A 196     102.873   9.709  73.267  1.00 35.41           C  
ATOM   1089  CD1 ILE A 196     104.019  12.346  72.485  1.00 43.23           C  
ATOM   1090  N   TYR A 197      99.783   8.848  71.149  1.00 32.54           N  
ATOM   1091  CA  TYR A 197      98.623   8.060  71.550  1.00 32.48           C  
ATOM   1092  C   TYR A 197      98.477   6.835  70.653  1.00 36.34           C  
ATOM   1093  O   TYR A 197      97.974   5.796  71.081  1.00 36.04           O  
ATOM   1094  CB  TYR A 197      97.347   8.903  71.482  1.00 33.76           C  
ATOM   1095  CG  TYR A 197      97.358  10.107  72.393  1.00 35.66           C  
ATOM   1096  CD1 TYR A 197      97.741   9.992  73.727  1.00 37.60           C  
ATOM   1097  CD2 TYR A 197      96.972  11.357  71.922  1.00 36.52           C  
ATOM   1098  CE1 TYR A 197      97.748  11.090  74.565  1.00 38.40           C  
ATOM   1099  CE2 TYR A 197      96.975  12.462  72.751  1.00 37.49           C  
ATOM   1100  CZ  TYR A 197      97.363  12.323  74.074  1.00 44.97           C  
ATOM   1101  OH  TYR A 197      97.362  13.421  74.905  1.00 45.81           O  
ATOM   1102  N   ALA A 198      98.918   6.966  69.405  1.00 32.69           N  
ATOM   1103  CA  ALA A 198      98.837   5.876  68.444  1.00 32.36           C  
ATOM   1104  C   ALA A 198      99.865   4.795  68.759  1.00 35.96           C  
ATOM   1105  O   ALA A 198      99.572   3.604  68.667  1.00 35.49           O  
ATOM   1106  CB  ALA A 198      99.026   6.402  67.035  1.00 33.06           C  
ATOM   1107  N   ILE A 199     101.067   5.219  69.139  1.00 32.44           N  
ATOM   1108  CA  ILE A 199     102.134   4.286  69.485  1.00 32.35           C  
ATOM   1109  C   ILE A 199     101.739   3.439  70.689  1.00 36.83           C  
ATOM   1110  O   ILE A 199     101.897   2.218  70.683  1.00 36.40           O  
ATOM   1111  CB  ILE A 199     103.457   5.018  69.750  1.00 35.36           C  
ATOM   1112  CG1 ILE A 199     103.996   5.624  68.453  1.00 35.77           C  
ATOM   1113  CG2 ILE A 199     104.472   4.074  70.369  1.00 35.91           C  
ATOM   1114  CD1 ILE A 199     105.291   6.375  68.626  1.00 42.74           C  
ATOM   1115  N   VAL A 200     101.231   4.100  71.725  1.00 33.83           N  
ATOM   1116  CA  VAL A 200     100.789   3.411  72.933  1.00 33.71           C  
ATOM   1117  C   VAL A 200      99.519   2.620  72.647  1.00 38.18           C  
ATOM   1118  O   VAL A 200      99.395   1.461  73.046  1.00 37.75           O  
ATOM   1119  CB  VAL A 200     100.548   4.394  74.083  1.00 37.43           C  
ATOM   1120  CG1 VAL A 200      99.998   3.662  75.289  1.00 37.17           C  
ATOM   1121  CG2 VAL A 200     101.825   5.128  74.431  1.00 37.26           C  
ATOM   1122  N   GLY A 201      98.575   3.257  71.959  1.00 35.18           N  
ATOM   1123  CA  GLY A 201      97.314   2.632  71.606  1.00 35.23           C  
ATOM   1124  C   GLY A 201      97.505   1.399  70.747  1.00 39.80           C  
ATOM   1125  O   GLY A 201      96.705   0.466  70.795  1.00 39.57           O  
ATOM   1126  N   LEU A 202      98.572   1.395  69.955  1.00 36.65           N  
ATOM   1127  CA  LEU A 202      98.870   0.264  69.086  1.00 36.56           C  
ATOM   1128  C   LEU A 202      99.644  -0.804  69.852  1.00 40.81           C  
ATOM   1129  O   LEU A 202      99.425  -2.001  69.663  1.00 40.29           O  
ATOM   1130  CB  LEU A 202      99.667   0.728  67.867  1.00 36.58           C  
ATOM   1131  CG  LEU A 202      99.960  -0.333  66.810  1.00 41.25           C  
ATOM   1132  CD1 LEU A 202      98.669  -0.860  66.213  1.00 41.42           C  
ATOM   1133  CD2 LEU A 202     100.861   0.232  65.729  1.00 43.66           C  
ATOM   1134  N   ALA A 203     100.547  -0.361  70.722  1.00 37.85           N  
ATOM   1135  CA  ALA A 203     101.347  -1.274  71.528  1.00 37.99           C  
ATOM   1136  C   ALA A 203     100.443  -2.184  72.348  1.00 42.96           C  
ATOM   1137  O   ALA A 203     100.737  -3.366  72.534  1.00 42.47           O  
ATOM   1138  CB  ALA A 203     102.288  -0.496  72.434  1.00 38.69           C  
ATOM   1139  N   ILE A 204      99.339  -1.624  72.832  1.00 40.45           N  
ATOM   1140  CA  ILE A 204      98.370  -2.385  73.614  1.00 40.63           C  
ATOM   1141  C   ILE A 204      97.458  -3.184  72.691  1.00 45.32           C  
ATOM   1142  O   ILE A 204      97.351  -4.404  72.809  1.00 44.86           O  
ATOM   1143  CB  ILE A 204      97.524  -1.469  74.521  1.00 43.73           C  
ATOM   1144  CG1 ILE A 204      98.284  -1.127  75.803  1.00 44.14           C  
ATOM   1145  CG2 ILE A 204      96.206  -2.140  74.859  1.00 44.44           C  
ATOM   1146  CD1 ILE A 204      99.487  -0.238  75.587  1.00 51.14           C  
ATOM   1147  N   ALA A 205      96.792  -2.481  71.781  1.00 42.64           N  
ATOM   1148  CA  ALA A 205      95.852  -3.109  70.860  1.00 42.95           C  
ATOM   1149  C   ALA A 205      96.443  -4.303  70.112  1.00 47.78           C  
ATOM   1150  O   ALA A 205      95.708  -5.111  69.542  1.00 47.37           O  
ATOM   1151  CB  ALA A 205      95.294  -2.082  69.884  1.00 43.72           C  
ATOM   1152  N   TYR A 206      97.766  -4.412  70.114  1.00 44.96           N  
ATOM   1153  CA  TYR A 206      98.427  -5.525  69.447  1.00 45.08           C  
ATOM   1154  C   TYR A 206      98.771  -6.629  70.435  1.00 50.05           C  
ATOM   1155  O   TYR A 206      98.494  -7.803  70.191  1.00 49.66           O  
ATOM   1156  CB  TYR A 206      99.697  -5.055  68.734  1.00 46.15           C  
ATOM   1157  CG  TYR A 206     100.491  -6.180  68.095  1.00 47.66           C  
ATOM   1158  CD1 TYR A 206     100.266  -6.555  66.775  1.00 49.60           C  
ATOM   1159  CD2 TYR A 206     101.462  -6.866  68.811  1.00 48.26           C  
ATOM   1160  CE1 TYR A 206     100.990  -7.581  66.185  1.00 50.25           C  
ATOM   1161  CE2 TYR A 206     102.189  -7.895  68.230  1.00 49.08           C  
ATOM   1162  CZ  TYR A 206     101.949  -8.250  66.919  1.00 56.28           C  
ATOM   1163  OH  TYR A 206     102.674  -9.271  66.340  1.00 57.15           O  
ATOM   1164  N   SER A 207      99.384  -6.249  71.551  1.00 47.54           N  
ATOM   1165  CA  SER A 207      99.814  -7.213  72.558  1.00 47.76           C  
ATOM   1166  C   SER A 207      98.662  -7.940  73.246  1.00 52.60           C  
ATOM   1167  O   SER A 207      98.824  -9.065  73.714  1.00 52.28           O  
ATOM   1168  CB  SER A 207     100.706  -6.537  73.602  1.00 51.23           C  
ATOM   1169  OG  SER A 207      99.989  -5.547  74.315  1.00 59.93           O  
ATOM   1170  N   THR A 208      97.503  -7.294  73.310  1.00 49.81           N  
ATOM   1171  CA  THR A 208      96.346  -7.874  73.981  1.00 49.96           C  
ATOM   1172  C   THR A 208      95.337  -8.490  73.020  1.00 54.71           C  
ATOM   1173  O   THR A 208      94.544  -9.347  73.406  1.00 54.41           O  
ATOM   1174  CB  THR A 208      95.665  -6.847  74.898  1.00 57.67           C  
ATOM   1175  OG1 THR A 208      94.592  -7.479  75.603  1.00 58.07           O  
ATOM   1176  CG2 THR A 208      95.105  -5.700  74.079  1.00 55.75           C  
ATOM   1177  N   PHE A 209      95.354  -8.039  71.772  1.00 51.88           N  
ATOM   1178  CA  PHE A 209      94.428  -8.553  70.773  1.00 52.04           C  
ATOM   1179  C   PHE A 209      95.101  -9.598  69.886  1.00 56.54           C  
ATOM   1180  O   PHE A 209      94.629 -10.727  69.770  1.00 56.11           O  
ATOM   1181  CB  PHE A 209      93.885  -7.412  69.909  1.00 53.92           C  
ATOM   1182  CG  PHE A 209      92.872  -6.550  70.606  1.00 55.58           C  
ATOM   1183  CD1 PHE A 209      92.007  -5.747  69.876  1.00 58.72           C  
ATOM   1184  CD2 PHE A 209      92.782  -6.540  71.987  1.00 57.76           C  
ATOM   1185  CE1 PHE A 209      91.072  -4.949  70.510  1.00 59.59           C  
ATOM   1186  CE2 PHE A 209      91.849  -5.744  72.627  1.00 60.58           C  
ATOM   1187  CZ  PHE A 209      90.991  -4.950  71.886  1.00 58.66           C  
ATOM   1188  N   ARG A 210      96.205  -9.210  69.261  1.00 53.56           N  
ATOM   1189  CA  ARG A 210      96.936 -10.097  68.366  1.00 53.50           C  
ATOM   1190  C   ARG A 210      97.613 -11.224  69.131  1.00 57.91           C  
ATOM   1191  O   ARG A 210      97.206 -12.378  69.036  1.00 57.61           O  
ATOM   1192  CB  ARG A 210      97.978  -9.307  67.572  1.00 53.54           C  
ATOM   1193  CG  ARG A 210      98.658 -10.102  66.468  1.00 62.40           C  
ATOM   1194  CD  ARG A 210      97.725 -10.318  65.287  1.00 68.91           C  
ATOM   1195  NE  ARG A 210      98.427 -10.879  64.137  1.00 73.91           N  
ATOM   1196  CZ  ARG A 210      97.866 -11.093  62.951  1.00 85.47           C  
ATOM   1197  NH1 ARG A 210      96.587 -10.795  62.759  1.00 72.10           N  
ATOM   1198  NH2 ARG A 210      98.585 -11.609  61.960  1.00 70.65           N  
ATOM   1199  N   VAL A 211      98.651 -10.879  69.887  1.00 54.89           N  
ATOM   1200  CA  VAL A 211      99.404 -11.859  70.660  1.00 55.04           C  
ATOM   1201  C   VAL A 211      98.522 -12.562  71.680  1.00 60.18           C  
ATOM   1202  O   VAL A 211      98.613 -13.776  71.861  1.00 59.79           O  
ATOM   1203  CB  VAL A 211     100.620 -11.221  71.350  1.00 58.81           C  
ATOM   1204  CG1 VAL A 211     101.303 -12.230  72.257  1.00 58.55           C  
ATOM   1205  CG2 VAL A 211     101.591 -10.677  70.324  1.00 58.63           C  
ATOM   1206  N   GLY A 212      97.683 -11.789  72.362  1.00 57.67           N  
ATOM   1207  CA  GLY A 212      96.789 -12.329  73.369  1.00 57.86           C  
ATOM   1208  C   GLY A 212      97.389 -12.292  74.760  1.00 62.54           C  
ATOM   1209  O   GLY A 212      97.420 -13.302  75.465  1.00 62.04           O  
ATOM   1210  N   ARG A 213      97.872 -11.120  75.156  1.00 59.87           N  
ATOM   1211  CA  ARG A 213      98.461 -10.942  76.476  1.00 60.06           C  
ATOM   1212  C   ARG A 213      97.555 -10.081  77.352  1.00 64.93           C  
ATOM   1213  O   ARG A 213      96.516  -9.586  76.901  1.00 64.49           O  
ATOM   1214  CB  ARG A 213      99.852 -10.310  76.374  1.00 60.13           C  
ATOM   1215  CG  ARG A 213     100.917 -11.241  75.824  1.00 69.69           C  
ATOM   1216  CD  ARG A 213     102.297 -10.600  75.886  1.00 78.35           C  
ATOM   1217  NE  ARG A 213     102.480  -9.578  74.859  1.00 84.85           N  
ATOM   1218  CZ  ARG A 213     103.236  -9.733  73.778  1.00 96.88           C  
ATOM   1219  NH1 ARG A 213     103.885 -10.869  73.579  1.00 83.39           N  
ATOM   1220  NH2 ARG A 213     103.344  -8.749  72.897  1.00 82.71           N  
ATOM   1221  N   LYS A 214      97.955  -9.911  78.607  1.00 62.14           N  
ATOM   1222  CA  LYS A 214      97.190  -9.116  79.553  1.00 62.19           C  
ATOM   1223  C   LYS A 214      97.198  -7.641  79.156  1.00 66.54           C  
ATOM   1224  O   LYS A 214      98.154  -7.157  78.547  1.00 66.16           O  
ATOM   1225  CB  LYS A 214      97.768  -9.289  80.958  1.00 64.77           C  
ATOM   1226  CG  LYS A 214      97.911 -10.743  81.395  1.00 79.50           C  
ATOM   1227  CD  LYS A 214      98.761 -10.869  82.649  1.00 89.85           C  
ATOM   1228  CE  LYS A 214      98.143 -10.111  83.813  1.00100.86           C  
ATOM   1229  NZ  LYS A 214      98.964 -10.223  85.050  1.00109.88           N  
ATOM   1230  N   GLN A 215      96.128  -6.930  79.499  1.00 63.32           N  
ATOM   1231  CA  GLN A 215      96.021  -5.507  79.186  1.00 63.16           C  
ATOM   1232  C   GLN A 215      96.831  -4.643  80.143  1.00 67.27           C  
ATOM   1233  O   GLN A 215      96.284  -3.800  80.848  1.00 66.63           O  
ATOM   1234  CB  GLN A 215      94.561  -5.051  79.171  1.00 64.46           C  
ATOM   1235  CG  GLN A 215      93.868  -5.259  77.837  1.00 79.46           C  
ATOM   1236  CD  GLN A 215      92.645  -4.384  77.670  1.00 98.04           C  
ATOM   1237  OE1 GLN A 215      92.210  -3.725  78.609  1.00 93.02           O  
ATOM   1238  NE2 GLN A 215      92.083  -4.374  76.469  1.00 90.59           N  
ATOM   1239  N   LEU A 216      98.141  -4.857  80.153  1.00 64.41           N  
ATOM   1240  CA  LEU A 216      99.044  -4.066  80.977  1.00 64.56           C  
ATOM   1241  C   LEU A 216     100.155  -3.521  80.091  1.00 69.10           C  
ATOM   1242  O   LEU A 216     100.640  -4.214  79.198  1.00 68.48           O  
ATOM   1243  CB  LEU A 216      99.639  -4.909  82.106  1.00 64.66           C  
ATOM   1244  CG  LEU A 216      98.646  -5.455  83.135  1.00 69.45           C  
ATOM   1245  CD1 LEU A 216      99.355  -6.332  84.152  1.00 69.64           C  
ATOM   1246  CD2 LEU A 216      97.904  -4.321  83.823  1.00 72.03           C  
ATOM   1247  N   LEU A 217     100.546  -2.274  80.331  1.00 66.50           N  
ATOM   1248  CA  LEU A 217     101.597  -1.646  79.539  1.00 66.72           C  
ATOM   1249  C   LEU A 217     102.874  -2.479  79.571  1.00 71.27           C  
ATOM   1250  O   LEU A 217     103.652  -2.485  78.614  1.00 70.91           O  
ATOM   1251  CB  LEU A 217     101.877  -0.229  80.039  1.00 66.83           C  
ATOM   1252  CG  LEU A 217     102.849   0.584  79.181  1.00 71.65           C  
ATOM   1253  CD1 LEU A 217     102.278   0.824  77.786  1.00 71.79           C  
ATOM   1254  CD2 LEU A 217     103.187   1.897  79.863  1.00 74.40           C  
ATOM   1255  N   SER A 218     103.079  -3.186  80.676  1.00 68.20           N  
ATOM   1256  CA  SER A 218     104.253  -4.034  80.835  1.00 68.16           C  
ATOM   1257  C   SER A 218     104.201  -5.222  79.875  1.00 72.36           C  
ATOM   1258  O   SER A 218     105.237  -5.723  79.430  1.00 71.86           O  
ATOM   1259  CB  SER A 218     104.355  -4.530  82.279  1.00 71.68           C  
ATOM   1260  OG  SER A 218     103.184  -5.232  82.664  1.00 80.34           O  
ATOM   1261  N   SER A 219     102.987  -5.669  79.564  1.00 69.16           N  
ATOM   1262  CA  SER A 219     102.789  -6.798  78.662  1.00 69.04           C  
ATOM   1263  C   SER A 219     103.238  -6.454  77.245  1.00 72.92           C  
ATOM   1264  O   SER A 219     103.417  -7.339  76.408  1.00 72.57           O  
ATOM   1265  CB  SER A 219     101.321  -7.235  78.660  1.00 72.55           C  
ATOM   1266  OG  SER A 219     100.888  -7.585  79.963  1.00 80.94           O  
ATOM   1267  N   ALA A 220     103.415  -5.164  76.982  1.00 69.35           N  
ATOM   1268  CA  ALA A 220     103.850  -4.708  75.668  1.00 69.04           C  
ATOM   1269  C   ALA A 220     105.369  -4.731  75.568  1.00 72.50           C  
ATOM   1270  O   ALA A 220     105.926  -4.729  74.473  1.00 72.09           O  
ATOM   1271  CB  ALA A 220     103.320  -3.312  75.387  1.00 69.79           C  
ATOM   1272  N   PHE A 221     106.033  -4.761  76.719  1.00 68.79           N  
ATOM   1273  CA  PHE A 221     107.489  -4.791  76.763  1.00 68.50           C  
ATOM   1274  C   PHE A 221     108.015  -6.220  76.842  1.00 72.51           C  
ATOM   1275  O   PHE A 221     109.188  -6.443  77.136  1.00 71.96           O  
ATOM   1276  CB  PHE A 221     108.010  -3.971  77.945  1.00 70.23           C  
ATOM   1277  CG  PHE A 221     107.837  -2.488  77.778  1.00 71.67           C  
ATOM   1278  CD1 PHE A 221     108.854  -1.715  77.240  1.00 74.67           C  
ATOM   1279  CD2 PHE A 221     106.656  -1.870  78.157  1.00 73.68           C  
ATOM   1280  CE1 PHE A 221     108.696  -0.358  77.080  1.00 75.55           C  
ATOM   1281  CE2 PHE A 221     106.492  -0.510  78.001  1.00 76.40           C  
ATOM   1282  CZ  PHE A 221     107.513   0.247  77.461  1.00 74.50           C  
ATOM   1283  N   VAL A 222     107.142  -7.183  76.570  1.00 69.48           N  
ATOM   1284  CA  VAL A 222     107.519  -8.592  76.590  1.00 69.51           C  
ATOM   1285  C   VAL A 222     108.714  -8.875  75.685  1.00 74.09           C  
ATOM   1286  O   VAL A 222     109.654  -9.561  76.083  1.00 73.65           O  
ATOM   1287  CB  VAL A 222     106.331  -9.501  76.220  1.00 73.35           C  
ATOM   1288  CG1 VAL A 222     106.823 -10.872  75.797  1.00 73.14           C  
ATOM   1289  CG2 VAL A 222     105.363  -9.613  77.382  1.00 73.15           C  
ATOM   1290  N   PRO A 223     108.682  -8.361  74.446  1.00 71.26           N  
ATOM   1291  CA  PRO A 223     109.792  -8.599  73.517  1.00 71.41           C  
ATOM   1292  C   PRO A 223     111.123  -8.105  74.070  1.00 76.61           C  
ATOM   1293  O   PRO A 223     112.142  -8.787  73.966  1.00 76.15           O  
ATOM   1294  CB  PRO A 223     109.400  -7.773  72.288  1.00 73.02           C  
ATOM   1295  CG  PRO A 223     107.925  -7.668  72.359  1.00 77.28           C  
ATOM   1296  CD  PRO A 223     107.592  -7.597  73.816  1.00 72.78           C  
ATOM   1297  N   LEU A 224     111.111  -6.911  74.650  1.00 74.32           N  
ATOM   1298  CA  LEU A 224     112.325  -6.312  75.187  1.00 74.74           C  
ATOM   1299  C   LEU A 224     112.764  -6.951  76.500  1.00 80.09           C  
ATOM   1300  O   LEU A 224     113.791  -7.626  76.556  1.00 79.55           O  
ATOM   1301  CB  LEU A 224     112.140  -4.804  75.367  1.00 74.82           C  
ATOM   1302  CG  LEU A 224     111.772  -4.010  74.111  1.00 79.51           C  
ATOM   1303  CD1 LEU A 224     111.647  -2.534  74.435  1.00 79.73           C  
ATOM   1304  CD2 LEU A 224     112.804  -4.236  73.019  1.00 81.91           C  
ATOM   1305  N   ILE A 225     111.989  -6.721  77.554  1.00 78.08           N  
ATOM   1306  CA  ILE A 225     112.306  -7.253  78.874  1.00 78.68           C  
ATOM   1307  C   ILE A 225     112.503  -8.762  78.836  1.00 84.20           C  
ATOM   1308  O   ILE A 225     113.632  -9.252  78.790  1.00 83.80           O  
ATOM   1309  CB  ILE A 225     111.222  -6.891  79.904  1.00 81.91           C  
ATOM   1310  CG1 ILE A 225     110.898  -5.400  79.848  1.00 82.40           C  
ATOM   1311  CG2 ILE A 225     111.663  -7.298  81.306  1.00 82.77           C  
ATOM   1312  CD1 ILE A 225     109.837  -4.977  80.846  1.00 90.42           C  
ATOM   1313  N   GLY A 226     111.395  -9.494  78.881  1.00 81.95           N  
ATOM   1314  CA  GLY A 226     111.425 -10.942  78.862  1.00 82.31           C  
ATOM   1315  C   GLY A 226     110.036 -11.533  78.731  1.00 87.47           C  
ATOM   1316  O   GLY A 226     109.087 -11.067  79.365  1.00 86.90           O  
ATOM   1317  N   GLU A 227     109.918 -12.564  77.901  1.00 85.19           N  
ATOM   1318  CA  GLU A 227     108.637 -13.226  77.676  1.00 85.46           C  
ATOM   1319  C   GLU A 227     108.054 -13.781  78.972  1.00 89.68           C  
ATOM   1320  O   GLU A 227     108.552 -14.767  79.517  1.00 89.42           O  
ATOM   1321  CB  GLU A 227     108.773 -14.337  76.628  1.00 86.96           C  
ATOM   1322  CG  GLU A 227     109.924 -15.298  76.880  1.00 98.73           C  
ATOM   1323  CD  GLU A 227     110.067 -16.331  75.780  1.00122.33           C  
ATOM   1324  OE1 GLU A 227     109.330 -16.237  74.775  1.00117.86           O  
ATOM   1325  OE2 GLU A 227     110.918 -17.235  75.920  1.00118.13           O  
ATOM   1326  N   LYS A 228     106.999 -13.132  79.459  1.00 86.24           N  
ATOM   1327  CA  LYS A 228     106.327 -13.542  80.688  1.00 86.02           C  
ATOM   1328  C   LYS A 228     107.174 -13.276  81.931  1.00 89.49           C  
ATOM   1329  O   LYS A 228     106.645 -13.197  83.039  1.00 89.07           O  
ATOM   1330  CB  LYS A 228     105.917 -15.017  80.618  1.00 88.66           C  
ATOM   1331  CG  LYS A 228     105.137 -15.389  79.364  1.00103.45           C  
ATOM   1332  CD  LYS A 228     103.934 -14.479  79.172  1.00113.60           C  
ATOM   1333  CE  LYS A 228     103.218 -14.774  77.865  1.00124.58           C  
ATOM   1334  NZ  LYS A 228     102.042 -13.879  77.664  1.00133.67           N  
ATOM   1335  N   GLY A 229     108.483 -13.133  81.744  1.00 85.70           N  
ATOM   1336  CA  GLY A 229     109.396 -12.872  82.840  1.00 85.40           C  
ATOM   1337  C   GLY A 229     109.548 -11.388  83.117  1.00 89.13           C  
ATOM   1338  O   GLY A 229     110.395 -10.978  83.911  1.00 88.65           O  
ATOM   1339  N   ALA A 230     108.723 -10.582  82.454  1.00 85.65           N  
ATOM   1340  CA  ALA A 230     108.763  -9.131  82.616  1.00 85.39           C  
ATOM   1341  C   ALA A 230     107.961  -8.687  83.833  1.00 89.04           C  
ATOM   1342  O   ALA A 230     107.049  -7.868  83.718  1.00 88.46           O  
ATOM   1343  CB  ALA A 230     108.244  -8.443  81.362  1.00 86.11           C  
ATOM   1344  N   GLU A 231     108.302  -9.236  84.995  1.00 85.56           N  
ATOM   1345  CA  GLU A 231     107.611  -8.899  86.235  1.00 85.28           C  
ATOM   1346  C   GLU A 231     108.571  -8.858  87.419  1.00 88.68           C  
ATOM   1347  O   GLU A 231     108.334  -9.502  88.439  1.00 88.26           O  
ATOM   1348  CB  GLU A 231     106.480  -9.894  86.508  1.00 86.70           C  
ATOM   1349  CG  GLU A 231     105.388  -9.896  85.448  1.00 97.85           C  
ATOM   1350  CD  GLU A 231     104.308 -10.924  85.725  1.00120.06           C  
ATOM   1351  OE1 GLU A 231     104.385 -11.602  86.771  1.00115.52           O  
ATOM   1352  OE2 GLU A 231     103.381 -11.053  84.898  1.00115.13           O  
ATOM   1353  N   GLY A 232     109.652  -8.097  87.279  1.00 84.88           N  
ATOM   1354  CA  GLY A 232     110.651  -7.959  88.325  1.00 84.50           C  
ATOM   1355  C   GLY A 232     111.076  -6.516  88.511  1.00 87.78           C  
ATOM   1356  O   GLY A 232     110.263  -5.667  88.883  1.00 87.17           O  
ATOM   1357  N   TRP A 233     112.349  -6.236  88.245  1.00 84.11           N  
ATOM   1358  CA  TRP A 233     112.869  -4.877  88.352  1.00 83.86           C  
ATOM   1359  C   TRP A 233     112.039  -3.953  87.467  1.00 86.69           C  
ATOM   1360  O   TRP A 233     111.812  -2.791  87.800  1.00 86.29           O  
ATOM   1361  CB  TRP A 233     114.341  -4.829  87.941  1.00 82.82           C  
ATOM   1362  CG  TRP A 233     115.263  -5.413  88.965  1.00 83.97           C  
ATOM   1363  CD1 TRP A 233     115.571  -6.733  89.136  1.00 86.93           C  
ATOM   1364  CD2 TRP A 233     115.987  -4.698  89.975  1.00 83.88           C  
ATOM   1365  NE1 TRP A 233     116.444  -6.883  90.189  1.00 86.45           N  
ATOM   1366  CE2 TRP A 233     116.715  -5.649  90.721  1.00 87.86           C  
ATOM   1367  CE3 TRP A 233     116.092  -3.347  90.321  1.00 85.16           C  
ATOM   1368  CZ2 TRP A 233     117.534  -5.292  91.790  1.00 87.19           C  
ATOM   1369  CZ3 TRP A 233     116.907  -2.995  91.382  1.00 86.66           C  
ATOM   1370  CH2 TRP A 233     117.616  -3.964  92.104  1.00 87.30           C  
ATOM   1371  N   LEU A 234     111.583  -4.488  86.339  1.00 82.37           N  
ATOM   1372  CA  LEU A 234     110.727  -3.748  85.420  1.00 81.70           C  
ATOM   1373  C   LEU A 234     109.333  -4.362  85.456  1.00 84.39           C  
ATOM   1374  O   LEU A 234     108.965  -5.022  86.431  1.00 83.83           O  
ATOM   1375  CB  LEU A 234     111.286  -3.792  83.996  1.00 81.74           C  
ATOM   1376  CG  LEU A 234     112.642  -3.117  83.790  1.00 86.45           C  
ATOM   1377  CD1 LEU A 234     113.100  -3.262  82.349  1.00 86.65           C  
ATOM   1378  CD2 LEU A 234     112.586  -1.651  84.195  1.00 88.91           C  
ATOM   1379  N   GLY A 235     108.564  -4.152  84.394  1.00 80.17           N  
ATOM   1380  CA  GLY A 235     107.216  -4.683  84.311  1.00 79.60           C  
ATOM   1381  C   GLY A 235     106.297  -4.039  85.331  1.00 82.39           C  
ATOM   1382  O   GLY A 235     105.509  -3.156  84.998  1.00 81.96           O  
ATOM   1383  N   LYS A 236     106.402  -4.481  86.581  1.00 78.10           N  
ATOM   1384  CA  LYS A 236     105.597  -3.921  87.658  1.00 77.50           C  
ATOM   1385  C   LYS A 236     105.852  -2.421  87.759  1.00 80.30           C  
ATOM   1386  O   LYS A 236     104.918  -1.631  87.912  1.00 79.69           O  
ATOM   1387  CB  LYS A 236     105.931  -4.603  88.987  1.00 80.03           C  
ATOM   1388  CG  LYS A 236     105.594  -6.083  89.022  1.00 94.02           C  
ATOM   1389  CD  LYS A 236     105.893  -6.690  90.382  1.00103.55           C  
ATOM   1390  CE  LYS A 236     105.529  -8.167  90.415  1.00113.62           C  
ATOM   1391  NZ  LYS A 236     105.809  -8.783  91.740  1.00121.85           N  
ATOM   1392  N   LEU A 237     107.121  -2.035  87.662  1.00 76.22           N  
ATOM   1393  CA  LEU A 237     107.503  -0.628  87.720  1.00 75.70           C  
ATOM   1394  C   LEU A 237     106.849   0.144  86.580  1.00 79.15           C  
ATOM   1395  O   LEU A 237     106.398   1.273  86.765  1.00 78.62           O  
ATOM   1396  CB  LEU A 237     109.022  -0.482  87.650  1.00 75.68           C  
ATOM   1397  CG  LEU A 237     109.562   0.946  87.591  1.00 80.27           C  
ATOM   1398  CD1 LEU A 237     109.055   1.756  88.768  1.00 80.43           C  
ATOM   1399  CD2 LEU A 237     111.080   0.937  87.559  1.00 82.57           C  
ATOM   1400  N   ILE A 238     106.800  -0.476  85.403  1.00 75.52           N  
ATOM   1401  CA  ILE A 238     106.176   0.136  84.233  1.00 75.22           C  
ATOM   1402  C   ILE A 238     104.688   0.337  84.486  1.00 78.96           C  
ATOM   1403  O   ILE A 238     104.101   1.322  84.044  1.00 78.53           O  
ATOM   1404  CB  ILE A 238     106.395  -0.707  82.963  1.00 78.28           C  
ATOM   1405  CG1 ILE A 238     107.887  -0.902  82.697  1.00 78.73           C  
ATOM   1406  CG2 ILE A 238     105.716  -0.057  81.767  1.00 78.84           C  
ATOM   1407  CD1 ILE A 238     108.183  -1.692  81.439  1.00 86.15           C  
ATOM   1408  N   ASP A 239     104.082  -0.609  85.198  1.00 75.39           N  
ATOM   1409  CA  ASP A 239     102.667  -0.528  85.535  1.00 75.13           C  
ATOM   1410  C   ASP A 239     102.448   0.499  86.641  1.00 78.82           C  
ATOM   1411  O   ASP A 239     101.392   1.130  86.714  1.00 78.38           O  
ATOM   1412  CB  ASP A 239     102.137  -1.896  85.967  1.00 76.95           C  
ATOM   1413  CG  ASP A 239     102.070  -2.885  84.818  1.00 86.20           C  
ATOM   1414  OD1 ASP A 239     102.244  -2.460  83.655  1.00 86.60           O  
ATOM   1415  OD2 ASP A 239     101.843  -4.087  85.076  1.00 91.44           O  
ATOM   1416  N   ILE A 240     103.455   0.666  87.495  1.00 75.30           N  
ATOM   1417  CA  ILE A 240     103.391   1.642  88.579  1.00 75.09           C  
ATOM   1418  C   ILE A 240     103.415   3.055  88.003  1.00 78.97           C  
ATOM   1419  O   ILE A 240     102.549   3.877  88.308  1.00 78.49           O  
ATOM   1420  CB  ILE A 240     104.550   1.460  89.573  1.00 78.16           C  
ATOM   1421  CG1 ILE A 240     104.419   0.132  90.317  1.00 78.57           C  
ATOM   1422  CG2 ILE A 240     104.586   2.619  90.556  1.00 78.88           C  
ATOM   1423  CD1 ILE A 240     105.548  -0.133  91.286  1.00 85.86           C  
ATOM   1424  N   LEU A 241     104.419   3.332  87.176  1.00 75.54           N  
ATOM   1425  CA  LEU A 241     104.559   4.638  86.546  1.00 75.38           C  
ATOM   1426  C   LEU A 241     103.368   4.920  85.641  1.00 79.92           C  
ATOM   1427  O   LEU A 241     102.985   6.072  85.449  1.00 79.49           O  
ATOM   1428  CB  LEU A 241     105.854   4.710  85.737  1.00 75.37           C  
ATOM   1429  CG  LEU A 241     107.154   4.525  86.518  1.00 79.98           C  
ATOM   1430  CD1 LEU A 241     108.350   4.580  85.574  1.00 80.13           C  
ATOM   1431  CD2 LEU A 241     107.277   5.573  87.610  1.00 82.36           C  
ATOM   1432  N   ALA A 242     102.789   3.862  85.084  1.00 77.13           N  
ATOM   1433  CA  ALA A 242     101.638   3.994  84.200  1.00 77.32           C  
ATOM   1434  C   ALA A 242     100.478   4.682  84.909  1.00 82.07           C  
ATOM   1435  O   ALA A 242      99.844   5.579  84.353  1.00 81.66           O  
ATOM   1436  CB  ALA A 242     101.210   2.633  83.680  1.00 78.06           C  
ATOM   1437  N   ILE A 243     100.205   4.258  86.140  1.00 79.33           N  
ATOM   1438  CA  ILE A 243      99.122   4.834  86.931  1.00 79.47           C  
ATOM   1439  C   ILE A 243      99.476   6.236  87.411  1.00 83.64           C  
ATOM   1440  O   ILE A 243      98.660   7.155  87.335  1.00 83.02           O  
ATOM   1441  CB  ILE A 243      98.762   3.940  88.129  1.00 82.69           C  
ATOM   1442  CG1 ILE A 243      98.327   2.552  87.654  1.00 83.19           C  
ATOM   1443  CG2 ILE A 243      97.670   4.591  88.963  1.00 83.51           C  
ATOM   1444  CD1 ILE A 243      97.897   1.636  88.779  1.00 90.80           C  
ATOM   1445  N   ILE A 244     100.693   6.387  87.923  1.00 80.67           N  
ATOM   1446  CA  ILE A 244     101.162   7.673  88.429  1.00 80.71           C  
ATOM   1447  C   ILE A 244     101.121   8.740  87.345  1.00 85.44           C  
ATOM   1448  O   ILE A 244     100.718   9.874  87.594  1.00 84.96           O  
ATOM   1449  CB  ILE A 244     102.577   7.562  89.022  1.00 83.75           C  
ATOM   1450  CG1 ILE A 244     102.615   6.514  90.135  1.00 84.13           C  
ATOM   1451  CG2 ILE A 244     103.047   8.916  89.530  1.00 84.40           C  
ATOM   1452  CD1 ILE A 244     103.984   6.324  90.743  1.00 91.13           C  
ATOM   1453  N   ALA A 245     101.558   8.373  86.145  1.00 82.85           N  
ATOM   1454  CA  ALA A 245     101.568   9.299  85.020  1.00 83.07           C  
ATOM   1455  C   ALA A 245     100.142   9.654  84.611  1.00 87.88           C  
ATOM   1456  O   ALA A 245      99.872  10.777  84.182  1.00 87.62           O  
ATOM   1457  CB  ALA A 245     102.330   8.701  83.841  1.00 83.80           C  
ATOM   1458  N   THR A 246      99.234   8.693  84.756  1.00 84.93           N  
ATOM   1459  CA  THR A 246      97.833   8.885  84.389  1.00 84.96           C  
ATOM   1460  C   THR A 246      97.090   9.761  85.391  1.00 89.34           C  
ATOM   1461  O   THR A 246      96.328  10.649  85.009  1.00 88.88           O  
ATOM   1462  CB  THR A 246      97.107   7.542  84.218  1.00 92.50           C  
ATOM   1463  OG1 THR A 246      97.725   6.792  83.166  1.00 91.79           O  
ATOM   1464  CG2 THR A 246      95.645   7.773  83.880  1.00 90.95           C  
ATOM   1465  N   VAL A 247      97.296   9.490  86.675  1.00 86.32           N  
ATOM   1466  CA  VAL A 247      96.623  10.239  87.730  1.00 86.33           C  
ATOM   1467  C   VAL A 247      96.993  11.717  87.702  1.00 90.65           C  
ATOM   1468  O   VAL A 247      96.162  12.579  87.987  1.00 90.17           O  
ATOM   1469  CB  VAL A 247      96.883   9.628  89.117  1.00 90.23           C  
ATOM   1470  CG1 VAL A 247      98.361   9.707  89.460  1.00 90.02           C  
ATOM   1471  CG2 VAL A 247      96.045  10.336  90.170  1.00 90.05           C  
ATOM   1472  N   PHE A 248      98.247  12.004  87.364  1.00 87.60           N  
ATOM   1473  CA  PHE A 248      98.717  13.381  87.281  1.00 87.60           C  
ATOM   1474  C   PHE A 248      98.236  14.027  85.987  1.00 91.65           C  
ATOM   1475  O   PHE A 248      97.818  15.185  85.980  1.00 91.29           O  
ATOM   1476  CB  PHE A 248     100.245  13.441  87.364  1.00 89.51           C  
ATOM   1477  CG  PHE A 248     100.776  13.401  88.768  1.00 91.24           C  
ATOM   1478  CD1 PHE A 248     100.855  14.556  89.527  1.00 94.50           C  
ATOM   1479  CD2 PHE A 248     101.187  12.206  89.332  1.00 93.50           C  
ATOM   1480  CE1 PHE A 248     101.341  14.520  90.823  1.00 95.47           C  
ATOM   1481  CE2 PHE A 248     101.670  12.163  90.628  1.00 96.37           C  
ATOM   1482  CZ  PHE A 248     101.749  13.322  91.374  1.00 94.50           C  
ATOM   1483  N   GLY A 249      98.293  13.274  84.894  1.00 88.36           N  
ATOM   1484  CA  GLY A 249      97.850  13.762  83.601  1.00 88.25           C  
ATOM   1485  C   GLY A 249      96.378  14.129  83.621  1.00 92.20           C  
ATOM   1486  O   GLY A 249      95.975  15.156  83.071  1.00 91.70           O  
ATOM   1487  N   THR A 250      95.573  13.281  84.259  1.00 88.89           N  
ATOM   1488  CA  THR A 250      94.138  13.516  84.374  1.00 88.75           C  
ATOM   1489  C   THR A 250      93.876  14.656  85.347  1.00 93.23           C  
ATOM   1490  O   THR A 250      92.955  15.449  85.155  1.00 92.68           O  
ATOM   1491  CB  THR A 250      93.394  12.252  84.827  1.00 95.38           C  
ATOM   1492  OG1 THR A 250      93.654  11.186  83.909  1.00 94.24           O  
ATOM   1493  CG2 THR A 250      91.897  12.511  84.884  1.00 93.80           C  
ATOM   1494  N   ALA A 251      94.686  14.722  86.400  1.00 90.51           N  
ATOM   1495  CA  ALA A 251      94.553  15.771  87.403  1.00 90.69           C  
ATOM   1496  C   ALA A 251      94.713  17.149  86.764  1.00 95.45           C  
ATOM   1497  O   ALA A 251      94.155  18.133  87.247  1.00 94.94           O  
ATOM   1498  CB  ALA A 251      95.572  15.573  88.517  1.00 91.43           C  
ATOM   1499  N   CYS A 252      95.474  17.209  85.674  1.00 92.84           N  
ATOM   1500  CA  CYS A 252      95.691  18.463  84.959  1.00 93.07           C  
ATOM   1501  C   CYS A 252      94.404  18.940  84.314  1.00 97.93           C  
ATOM   1502  O   CYS A 252      93.993  20.081  84.509  1.00 97.56           O  
ATOM   1503  CB  CYS A 252      96.768  18.300  83.892  1.00 93.38           C  
ATOM   1504  SG  CYS A 252      98.232  17.550  84.552  1.00 97.28           S  
ATOM   1505  N   SER A 253      93.774  18.062  83.542  1.00 95.22           N  
ATOM   1506  CA  SER A 253      92.523  18.394  82.869  1.00 95.37           C  
ATOM   1507  C   SER A 253      91.436  18.729  83.884  1.00100.09           C  
ATOM   1508  O   SER A 253      90.660  19.665  83.691  1.00 99.56           O  
ATOM   1509  CB  SER A 253      92.070  17.241  81.976  1.00 98.88           C  
ATOM   1510  OG  SER A 253      91.860  16.060  82.733  1.00107.34           O  
ATOM   1511  N   LEU A 254      91.391  17.962  84.969  1.00 97.50           N  
ATOM   1512  CA  LEU A 254      90.417  18.194  86.028  1.00 97.79           C  
ATOM   1513  C   LEU A 254      90.664  19.556  86.674  1.00103.58           C  
ATOM   1514  O   LEU A 254      89.722  20.299  86.955  1.00103.05           O  
ATOM   1515  CB  LEU A 254      90.492  17.086  87.079  1.00 97.69           C  
ATOM   1516  CG  LEU A 254      90.152  15.675  86.597  1.00102.14           C  
ATOM   1517  CD1 LEU A 254      90.169  14.695  87.761  1.00102.22           C  
ATOM   1518  CD2 LEU A 254      88.802  15.654  85.890  1.00104.35           C  
ATOM   1519  N   GLY A 255      91.935  19.881  86.895  1.00101.82           N  
ATOM   1520  CA  GLY A 255      92.321  21.155  87.473  1.00102.49           C  
ATOM   1521  C   GLY A 255      91.951  22.297  86.549  1.00108.60           C  
ATOM   1522  O   GLY A 255      91.406  23.309  86.987  1.00108.14           O  
ATOM   1523  N   LEU A 256      92.242  22.126  85.262  1.00107.04           N  
ATOM   1524  CA  LEU A 256      91.912  23.133  84.256  1.00107.74           C  
ATOM   1525  C   LEU A 256      90.402  23.330  84.202  1.00113.43           C  
ATOM   1526  O   LEU A 256      89.920  24.435  83.957  1.00113.08           O  
ATOM   1527  CB  LEU A 256      92.433  22.716  82.878  1.00107.87           C  
ATOM   1528  CG  LEU A 256      93.952  22.647  82.717  1.00112.69           C  
ATOM   1529  CD1 LEU A 256      94.320  22.112  81.342  1.00112.89           C  
ATOM   1530  CD2 LEU A 256      94.579  24.010  82.949  1.00115.29           C  
ATOM   1531  N   GLY A 257      89.659  22.253  84.440  1.00111.31           N  
ATOM   1532  CA  GLY A 257      88.211  22.306  84.449  1.00111.79           C  
ATOM   1533  C   GLY A 257      87.710  23.130  85.618  1.00117.33           C  
ATOM   1534  O   GLY A 257      86.690  23.813  85.518  1.00116.89           O  
ATOM   1535  N   ALA A 258      88.437  23.069  86.730  1.00115.21           N  
ATOM   1536  CA  ALA A 258      88.077  23.826  87.924  1.00115.65           C  
ATOM   1537  C   ALA A 258      88.231  25.323  87.677  1.00120.90           C  
ATOM   1538  O   ALA A 258      87.277  26.086  87.825  1.00120.39           O  
ATOM   1539  CB  ALA A 258      88.932  23.389  89.108  1.00116.40           C  
ATOM   1540  N   LEU A 259      89.435  25.736  87.294  1.00118.67           N  
ATOM   1541  CA  LEU A 259      89.711  27.140  87.013  1.00119.10           C  
ATOM   1542  C   LEU A 259      88.775  27.665  85.929  1.00124.52           C  
ATOM   1543  O   LEU A 259      88.338  28.813  85.977  1.00124.08           O  
ATOM   1544  CB  LEU A 259      91.167  27.326  86.581  1.00119.17           C  
ATOM   1545  CG  LEU A 259      92.228  27.374  87.685  1.00123.91           C  
ATOM   1546  CD1 LEU A 259      92.244  26.077  88.487  1.00124.08           C  
ATOM   1547  CD2 LEU A 259      93.604  27.666  87.100  1.00126.38           C  
ATOM   1548  N   GLN A 260      88.475  26.817  84.952  1.00122.38           N  
ATOM   1549  CA  GLN A 260      87.583  27.189  83.859  1.00122.83           C  
ATOM   1550  C   GLN A 260      86.188  27.498  84.392  1.00128.06           C  
ATOM   1551  O   GLN A 260      85.602  28.528  84.060  1.00127.64           O  
ATOM   1552  CB  GLN A 260      87.514  26.067  82.819  1.00124.21           C  
ATOM   1553  CG  GLN A 260      86.897  26.483  81.492  1.00139.49           C  
ATOM   1554  CD  GLN A 260      87.853  27.281  80.628  1.00158.56           C  
ATOM   1555  OE1 GLN A 260      89.052  27.006  80.594  1.00154.08           O  
ATOM   1556  NE2 GLN A 260      87.326  28.273  79.920  1.00150.52           N  
ATOM   1557  N   ILE A 261      85.665  26.601  85.223  1.00125.69           N  
ATOM   1558  CA  ILE A 261      84.341  26.778  85.811  1.00126.05           C  
ATOM   1559  C   ILE A 261      84.337  27.933  86.801  1.00131.28           C  
ATOM   1560  O   ILE A 261      83.400  28.732  86.832  1.00130.84           O  
ATOM   1561  CB  ILE A 261      83.847  25.494  86.493  1.00129.17           C  
ATOM   1562  CG1 ILE A 261      83.695  24.367  85.471  1.00129.60           C  
ATOM   1563  CG2 ILE A 261      82.530  25.752  87.209  1.00129.94           C  
ATOM   1564  CD1 ILE A 261      83.251  23.059  86.078  1.00137.03           C  
ATOM   1565  N   GLY A 262      85.380  28.008  87.622  1.00128.91           N  
ATOM   1566  CA  GLY A 262      85.510  29.060  88.612  1.00129.24           C  
ATOM   1567  C   GLY A 262      85.450  30.433  87.975  1.00134.36           C  
ATOM   1568  O   GLY A 262      84.797  31.339  88.489  1.00133.92           O  
ATOM   1569  N   ALA A 263      86.135  30.585  86.846  1.00131.98           N  
ATOM   1570  CA  ALA A 263      86.141  31.847  86.118  1.00132.32           C  
ATOM   1571  C   ALA A 263      84.786  32.068  85.456  1.00137.51           C  
ATOM   1572  O   ALA A 263      84.388  33.203  85.198  1.00137.06           O  
ATOM   1573  CB  ALA A 263      87.249  31.859  85.084  1.00133.06           C  
ATOM   1574  N   GLY A 264      84.078  30.977  85.187  1.00135.16           N  
ATOM   1575  CA  GLY A 264      82.751  31.048  84.606  1.00135.51           C  
ATOM   1576  C   GLY A 264      81.756  31.535  85.643  1.00140.68           C  
ATOM   1577  O   GLY A 264      80.839  32.299  85.335  1.00140.17           O  
ATOM   1578  N   LEU A 265      81.948  31.093  86.883  1.00138.41           N  
ATOM   1579  CA  LEU A 265      81.089  31.504  87.986  1.00138.78           C  
ATOM   1580  C   LEU A 265      81.343  32.972  88.317  1.00143.87           C  
ATOM   1581  O   LEU A 265      80.425  33.701  88.691  1.00143.48           O  
ATOM   1582  CB  LEU A 265      81.337  30.630  89.217  1.00138.87           C  
ATOM   1583  CG  LEU A 265      80.941  29.160  89.077  1.00143.62           C  
ATOM   1584  CD1 LEU A 265      81.308  28.385  90.333  1.00143.82           C  
ATOM   1585  CD2 LEU A 265      79.457  29.035  88.775  1.00146.11           C  
ATOM   1586  N   SER A 266      82.594  33.399  88.169  1.00141.33           N  
ATOM   1587  CA  SER A 266      82.962  34.790  88.407  1.00141.54           C  
ATOM   1588  C   SER A 266      82.431  35.653  87.264  1.00146.25           C  
ATOM   1589  O   SER A 266      82.776  36.828  87.141  1.00145.74           O  
ATOM   1590  CB  SER A 266      84.477  34.942  88.539  1.00145.16           C  
ATOM   1591  OG  SER A 266      85.130  34.618  87.326  1.00154.13           O  
ATOM   1592  N   ALA A 267      81.586  35.051  86.431  1.00143.58           N  
ATOM   1593  CA  ALA A 267      80.943  35.754  85.328  1.00143.75           C  
ATOM   1594  C   ALA A 267      79.435  35.539  85.420  1.00148.52           C  
ATOM   1595  O   ALA A 267      78.704  35.748  84.452  1.00148.05           O  
ATOM   1596  CB  ALA A 267      81.473  35.264  83.992  1.00144.48           C  
ATOM   1597  N   ALA A 268      78.980  35.111  86.595  1.00145.83           N  
ATOM   1598  CA  ALA A 268      77.562  34.870  86.846  1.00145.98           C  
ATOM   1599  C   ALA A 268      77.164  35.411  88.219  1.00150.57           C  
ATOM   1600  O   ALA A 268      76.321  36.302  88.325  1.00150.07           O  
ATOM   1601  CB  ALA A 268      77.248  33.383  86.741  1.00146.73           C  
ATOM   1602  N   ASN A 269      77.787  34.875  89.266  1.00147.81           N  
ATOM   1603  CA  ASN A 269      77.529  35.327  90.631  1.00147.95           C  
ATOM   1604  C   ASN A 269      78.573  36.361  91.057  1.00152.75           C  
ATOM   1605  O   ASN A 269      79.285  36.178  92.047  1.00152.27           O  
ATOM   1606  CB  ASN A 269      77.513  34.145  91.604  1.00148.37           C  
ATOM   1607  CG  ASN A 269      78.730  33.252  91.462  1.00169.72           C  
ATOM   1608  OD1 ASN A 269      79.846  33.730  91.262  1.00163.93           O  
ATOM   1609  ND2 ASN A 269      78.523  31.947  91.585  1.00161.22           N  
ATOM   1610  N   ILE A 270      78.653  37.446  90.290  1.00150.07           N  
ATOM   1611  CA  ILE A 270      79.615  38.521  90.532  1.00150.22           C  
ATOM   1612  C   ILE A 270      79.191  39.428  91.684  1.00154.82           C  
ATOM   1613  O   ILE A 270      78.216  40.172  91.561  1.00154.43           O  
ATOM   1614  CB  ILE A 270      79.823  39.365  89.254  1.00153.32           C  
ATOM   1615  CG1 ILE A 270      80.510  38.542  88.166  1.00153.73           C  
ATOM   1616  CG2 ILE A 270      80.614  40.626  89.565  1.00154.05           C  
ATOM   1617  CD1 ILE A 270      80.722  39.302  86.877  1.00160.98           C  
ATOM   1618  N   ILE A 271      79.943  39.405  92.783  1.00151.83           N  
ATOM   1619  CA  ILE A 271      81.095  38.519  92.953  1.00151.82           C  
ATOM   1620  C   ILE A 271      81.157  38.053  94.403  1.00155.79           C  
ATOM   1621  O   ILE A 271      80.292  38.392  95.213  1.00155.39           O  
ATOM   1622  CB  ILE A 271      82.423  39.216  92.577  1.00154.99           C  
ATOM   1623  CG1 ILE A 271      82.294  40.737  92.697  1.00155.45           C  
ATOM   1624  CG2 ILE A 271      82.878  38.802  91.190  1.00155.74           C  
ATOM   1625  CD1 ILE A 271      83.558  41.488  92.336  1.00162.85           C  
ATOM   1626  N   GLU A 272      82.201  37.301  94.735  1.00152.33           N  
ATOM   1627  CA  GLU A 272      82.394  36.831  96.102  1.00183.77           C  
ATOM   1628  C   GLU A 272      83.693  37.380  96.682  1.00213.11           C  
ATOM   1629  O   GLU A 272      84.730  37.376  96.019  1.00174.35           O  
ATOM   1630  CB  GLU A 272      82.391  35.304  96.163  1.00185.14           C  
ATOM   1631  CG  GLU A 272      82.773  34.740  97.527  1.00195.58           C  
ATOM   1632  CD  GLU A 272      81.826  35.177  98.631  1.00215.41           C  
ATOM   1633  OE1 GLU A 272      82.246  35.189  99.807  1.00209.12           O  
ATOM   1634  OE2 GLU A 272      80.661  35.503  98.323  1.00209.28           O  
ATOM   1635  N   SER A 275      86.231  35.344  99.631  1.00165.44           N  
ATOM   1636  CA  SER A 275      87.231  34.932  98.653  1.00165.25           C  
ATOM   1637  C   SER A 275      86.749  33.737  97.836  1.00169.03           C  
ATOM   1638  O   SER A 275      85.797  33.056  98.219  1.00168.62           O  
ATOM   1639  CB  SER A 275      88.551  34.594  99.348  1.00168.83           C  
ATOM   1640  OG  SER A 275      88.384  33.542 100.283  1.00177.63           O  
ATOM   1641  N   ASP A 276      87.413  33.486  96.711  1.00165.48           N  
ATOM   1642  CA  ASP A 276      87.055  32.370  95.840  1.00165.20           C  
ATOM   1643  C   ASP A 276      87.932  31.153  96.116  1.00168.67           C  
ATOM   1644  O   ASP A 276      87.903  30.173  95.371  1.00168.17           O  
ATOM   1645  CB  ASP A 276      87.174  32.778  94.370  1.00167.05           C  
ATOM   1646  CG  ASP A 276      86.215  33.890  93.992  1.00177.01           C  
ATOM   1647  OD1 ASP A 276      85.477  34.368  94.879  1.00177.49           O  
ATOM   1648  OD2 ASP A 276      86.194  34.283  92.806  1.00182.88           O  
ATOM   1649  N   TRP A 277      88.713  31.222  97.190  1.00165.01           N  
ATOM   1650  CA  TRP A 277      89.606  30.131  97.562  1.00164.69           C  
ATOM   1651  C   TRP A 277      88.823  28.857  97.852  1.00168.02           C  
ATOM   1652  O   TRP A 277      89.101  27.802  97.282  1.00167.51           O  
ATOM   1653  CB  TRP A 277      90.449  30.521  98.776  1.00163.48           C  
ATOM   1654  CG  TRP A 277      91.656  29.657  98.967  1.00164.46           C  
ATOM   1655  CD1 TRP A 277      91.706  28.450  99.603  1.00167.38           C  
ATOM   1656  CD2 TRP A 277      92.991  29.931  98.519  1.00164.33           C  
ATOM   1657  NE1 TRP A 277      92.989  27.956  99.580  1.00166.85           N  
ATOM   1658  CE2 TRP A 277      93.797  28.845  98.920  1.00168.27           C  
ATOM   1659  CE3 TRP A 277      93.582  30.987  97.817  1.00165.60           C  
ATOM   1660  CZ2 TRP A 277      95.164  28.787  98.644  1.00167.59           C  
ATOM   1661  CZ3 TRP A 277      94.941  30.926  97.544  1.00167.08           C  
ATOM   1662  CH2 TRP A 277      95.716  29.834  97.958  1.00167.72           C  
ATOM   1663  N   THR A 278      87.842  28.963  98.741  1.00164.31           N  
ATOM   1664  CA  THR A 278      87.003  27.825  99.102  1.00163.99           C  
ATOM   1665  C   THR A 278      86.110  27.428  97.932  1.00167.43           C  
ATOM   1666  O   THR A 278      85.757  26.258  97.778  1.00167.01           O  
ATOM   1667  CB  THR A 278      86.159  28.118 100.356  1.00172.21           C  
ATOM   1668  OG1 THR A 278      87.024  28.435 101.453  1.00171.91           O  
ATOM   1669  CG2 THR A 278      85.309  26.910 100.722  1.00170.75           C  
ATOM   1670  N   ILE A 279      85.742  28.410  97.114  1.00163.64           N  
ATOM   1671  CA  ILE A 279      84.889  28.170  95.954  1.00163.28           C  
ATOM   1672  C   ILE A 279      85.481  27.094  95.053  1.00166.85           C  
ATOM   1673  O   ILE A 279      84.757  26.259  94.511  1.00166.41           O  
ATOM   1674  CB  ILE A 279      84.641  29.459  95.159  1.00166.35           C  
ATOM   1675  CG1 ILE A 279      83.915  30.489  96.024  1.00166.78           C  
ATOM   1676  CG2 ILE A 279      83.843  29.160  93.900  1.00167.05           C  
ATOM   1677  CD1 ILE A 279      83.543  31.748  95.277  1.00174.09           C  
ATOM   1678  N   VAL A 280      86.799  27.127  94.886  1.00163.16           N  
ATOM   1679  CA  VAL A 280      87.493  26.140  94.066  1.00162.83           C  
ATOM   1680  C   VAL A 280      87.280  24.749  94.645  1.00166.28           C  
ATOM   1681  O   VAL A 280      86.993  23.800  93.917  1.00165.77           O  
ATOM   1682  CB  VAL A 280      88.995  26.449  93.962  1.00166.74           C  
ATOM   1683  CG1 VAL A 280      89.720  25.313  93.262  1.00166.53           C  
ATOM   1684  CG2 VAL A 280      89.220  27.764  93.238  1.00166.56           C  
ATOM   1685  N   GLY A 281      87.432  24.633  95.959  1.00162.62           N  
ATOM   1686  CA  GLY A 281      87.244  23.373  96.651  1.00162.32           C  
ATOM   1687  C   GLY A 281      85.813  22.890  96.523  1.00165.86           C  
ATOM   1688  O   GLY A 281      85.548  21.690  96.571  1.00165.35           O  
ATOM   1689  N   ILE A 282      84.889  23.832  96.356  1.00162.30           N  
ATOM   1690  CA  ILE A 282      83.473  23.509  96.203  1.00162.03           C  
ATOM   1691  C   ILE A 282      83.199  22.949  94.813  1.00165.65           C  
ATOM   1692  O   ILE A 282      82.697  21.836  94.671  1.00165.13           O  
ATOM   1693  CB  ILE A 282      82.580  24.737  96.460  1.00165.15           C  
ATOM   1694  CG1 ILE A 282      82.768  25.256  97.887  1.00165.58           C  
ATOM   1695  CG2 ILE A 282      81.120  24.397  96.191  1.00165.86           C  
ATOM   1696  CD1 ILE A 282      81.934  26.477  98.208  1.00172.74           C  
ATOM   1697  N   VAL A 283      83.519  23.740  93.794  1.00162.13           N  
ATOM   1698  CA  VAL A 283      83.306  23.344  92.406  1.00161.90           C  
ATOM   1699  C   VAL A 283      83.839  21.944  92.138  1.00165.71           C  
ATOM   1700  O   VAL A 283      83.195  21.144  91.461  1.00165.20           O  
ATOM   1701  CB  VAL A 283      83.948  24.345  91.431  1.00165.78           C  
ATOM   1702  CG1 VAL A 283      83.795  23.857  89.999  1.00165.59           C  
ATOM   1703  CG2 VAL A 283      83.344  25.726  91.601  1.00165.59           C  
ATOM   1704  N   SER A 284      85.027  21.663  92.661  1.00162.33           N  
ATOM   1705  CA  SER A 284      85.666  20.368  92.469  1.00162.15           C  
ATOM   1706  C   SER A 284      84.854  19.233  93.081  1.00166.05           C  
ATOM   1707  O   SER A 284      84.460  18.299  92.384  1.00165.62           O  
ATOM   1708  CB  SER A 284      87.081  20.376  93.051  1.00165.65           C  
ATOM   1709  OG  SER A 284      87.716  19.125  92.864  1.00174.31           O  
ATOM   1710  N   VAL A 285      84.612  19.316  94.386  1.00162.66           N  
ATOM   1711  CA  VAL A 285      83.873  18.278  95.104  1.00162.47           C  
ATOM   1712  C   VAL A 285      82.443  18.113  94.605  1.00166.20           C  
ATOM   1713  O   VAL A 285      81.843  17.052  94.769  1.00165.73           O  
ATOM   1714  CB  VAL A 285      83.893  18.514  96.622  1.00166.40           C  
ATOM   1715  CG1 VAL A 285      85.322  18.575  97.139  1.00166.20           C  
ATOM   1716  CG2 VAL A 285      83.132  19.784  96.966  1.00166.23           C  
ATOM   1717  N   LEU A 286      81.893  19.169  94.014  1.00162.67           N  
ATOM   1718  CA  LEU A 286      80.535  19.118  93.487  1.00162.43           C  
ATOM   1719  C   LEU A 286      80.430  18.046  92.407  1.00166.17           C  
ATOM   1720  O   LEU A 286      79.573  17.166  92.473  1.00165.65           O  
ATOM   1721  CB  LEU A 286      80.125  20.479  92.921  1.00162.49           C  
ATOM   1722  CG  LEU A 286      79.782  21.569  93.938  1.00167.22           C  
ATOM   1723  CD1 LEU A 286      79.512  22.891  93.239  1.00167.40           C  
ATOM   1724  CD2 LEU A 286      78.590  21.156  94.786  1.00169.70           C  
ATOM   1725  N   THR A 287      81.314  18.123  91.417  1.00162.77           N  
ATOM   1726  CA  THR A 287      81.341  17.153  90.328  1.00162.60           C  
ATOM   1727  C   THR A 287      82.086  15.892  90.755  1.00166.41           C  
ATOM   1728  O   THR A 287      81.884  14.819  90.188  1.00165.92           O  
ATOM   1729  CB  THR A 287      81.980  17.749  89.062  1.00170.85           C  
ATOM   1730  OG1 THR A 287      83.269  18.285  89.385  1.00170.70           O  
ATOM   1731  CG2 THR A 287      81.107  18.849  88.490  1.00169.37           C  
ATOM   1732  N   LEU A 288      82.956  16.035  91.749  1.00162.99           N  
ATOM   1733  CA  LEU A 288      83.733  14.911  92.259  1.00162.78           C  
ATOM   1734  C   LEU A 288      82.843  13.939  93.024  1.00166.60           C  
ATOM   1735  O   LEU A 288      83.128  12.745  93.091  1.00166.14           O  
ATOM   1736  CB  LEU A 288      84.865  15.405  93.163  1.00162.83           C  
ATOM   1737  CG  LEU A 288      85.628  14.342  93.956  1.00167.52           C  
ATOM   1738  CD1 LEU A 288      86.235  13.314  93.019  1.00167.69           C  
ATOM   1739  CD2 LEU A 288      86.703  14.982  94.822  1.00169.95           C  
ATOM   1740  N   ALA A 289      81.765  14.459  93.601  1.00163.18           N  
ATOM   1741  CA  ALA A 289      80.835  13.633  94.358  1.00162.99           C  
ATOM   1742  C   ALA A 289      79.790  13.011  93.438  1.00166.72           C  
ATOM   1743  O   ALA A 289      79.222  11.964  93.749  1.00166.28           O  
ATOM   1744  CB  ALA A 289      80.163  14.452  95.449  1.00163.73           C  
ATOM   1745  N   PHE A 290      79.545  13.661  92.305  1.00163.20           N  
ATOM   1746  CA  PHE A 290      78.559  13.180  91.346  1.00162.95           C  
ATOM   1747  C   PHE A 290      79.153  12.242  90.306  1.00166.60           C  
ATOM   1748  O   PHE A 290      78.510  11.921  89.307  1.00166.06           O  
ATOM   1749  CB  PHE A 290      77.827  14.346  90.684  1.00164.78           C  
ATOM   1750  CG  PHE A 290      76.743  14.938  91.538  1.00166.39           C  
ATOM   1751  CD1 PHE A 290      75.408  14.755  91.215  1.00169.53           C  
ATOM   1752  CD2 PHE A 290      77.058  15.663  92.675  1.00168.60           C  
ATOM   1753  CE1 PHE A 290      74.408  15.293  92.005  1.00170.46           C  
ATOM   1754  CE2 PHE A 290      76.064  16.203  93.468  1.00171.45           C  
ATOM   1755  CZ  PHE A 290      74.737  16.017  93.132  1.00169.54           C  
ATOM   1756  N   ILE A 291      80.380  11.796  90.550  1.00163.15           N  
ATOM   1757  CA  ILE A 291      81.022  10.824  89.675  1.00162.96           C  
ATOM   1758  C   ILE A 291      80.646   9.437  90.176  1.00166.74           C  
ATOM   1759  O   ILE A 291      80.619   8.473  89.412  1.00166.29           O  
ATOM   1760  CB  ILE A 291      82.551  10.984  89.647  1.00166.10           C  
ATOM   1761  CG1 ILE A 291      83.151  10.087  88.563  1.00166.54           C  
ATOM   1762  CG2 ILE A 291      83.147  10.630  91.000  1.00166.85           C  
ATOM   1763  CD1 ILE A 291      84.660  10.035  88.582  1.00173.88           C  
ATOM   1764  N   PHE A 292      80.359   9.347  91.471  1.00163.29           N  
ATOM   1765  CA  PHE A 292      79.971   8.085  92.088  1.00163.11           C  
ATOM   1766  C   PHE A 292      78.590   7.659  91.607  1.00167.04           C  
ATOM   1767  O   PHE A 292      78.386   6.511  91.213  1.00166.56           O  
ATOM   1768  CB  PHE A 292      79.968   8.217  93.610  1.00164.89           C  
ATOM   1769  CG  PHE A 292      81.311   8.549  94.192  1.00166.43           C  
ATOM   1770  CD1 PHE A 292      82.116   7.555  94.717  1.00169.52           C  
ATOM   1771  CD2 PHE A 292      81.766   9.856  94.219  1.00168.58           C  
ATOM   1772  CE1 PHE A 292      83.351   7.857  95.256  1.00170.43           C  
ATOM   1773  CE2 PHE A 292      83.000  10.163  94.756  1.00171.40           C  
ATOM   1774  CZ  PHE A 292      83.794   9.163  95.275  1.00169.48           C  
ATOM   1775  N   SER A 293      77.643   8.593  91.645  1.00163.72           N  
ATOM   1776  CA  SER A 293      76.278   8.321  91.212  1.00163.59           C  
ATOM   1777  C   SER A 293      76.204   8.138  89.700  1.00167.45           C  
ATOM   1778  O   SER A 293      75.124   7.965  89.137  1.00166.95           O  
ATOM   1779  CB  SER A 293      75.338   9.443  91.658  1.00167.18           C  
ATOM   1780  OG  SER A 293      75.754  10.694  91.142  1.00176.02           O  
ATOM   1781  N   ALA A 294      77.363   8.176  89.051  1.00164.10           N  
ATOM   1782  CA  ALA A 294      77.442   7.991  87.606  1.00163.94           C  
ATOM   1783  C   ALA A 294      78.373   6.829  87.274  1.00167.77           C  
ATOM   1784  O   ALA A 294      78.699   6.594  86.109  1.00167.30           O  
ATOM   1785  CB  ALA A 294      77.918   9.267  86.930  1.00164.68           C  
ATOM   1786  N   ILE A 295      78.794   6.105  88.309  1.00164.34           N  
ATOM   1787  CA  ILE A 295      79.691   4.964  88.147  1.00164.12           C  
ATOM   1788  C   ILE A 295      79.103   3.697  88.757  1.00167.66           C  
ATOM   1789  O   ILE A 295      78.951   2.680  88.080  1.00167.20           O  
ATOM   1790  CB  ILE A 295      81.078   5.245  88.756  1.00167.28           C  
ATOM   1791  CG1 ILE A 295      81.873   6.202  87.867  1.00167.76           C  
ATOM   1792  CG2 ILE A 295      81.842   3.945  88.957  1.00168.01           C  
ATOM   1793  CD1 ILE A 295      83.267   6.485  88.379  1.00175.17           C  
ATOM   1794  N   SER A 296      78.794   3.762  90.048  1.00163.96           N  
ATOM   1795  CA  SER A 296      78.259   2.612  90.764  1.00163.62           C  
ATOM   1796  C   SER A 296      76.752   2.464  90.593  1.00167.10           C  
ATOM   1797  O   SER A 296      76.281   1.549  89.916  1.00166.66           O  
ATOM   1798  CB  SER A 296      78.616   2.696  92.250  1.00167.12           C  
ATOM   1799  OG  SER A 296      80.021   2.725  92.437  1.00175.70           O  
ATOM   1800  N   GLY A 297      75.998   3.361  91.218  1.00163.34           N  
ATOM   1801  CA  GLY A 297      74.548   3.324  91.169  1.00162.99           C  
ATOM   1802  C   GLY A 297      73.972   3.449  89.772  1.00166.32           C  
ATOM   1803  O   GLY A 297      72.857   2.996  89.509  1.00165.85           O  
ATOM   1804  N   VAL A 298      74.730   4.070  88.874  1.00162.49           N  
ATOM   1805  CA  VAL A 298      74.277   4.273  87.502  1.00162.08           C  
ATOM   1806  C   VAL A 298      75.321   3.838  86.481  1.00165.14           C  
ATOM   1807  O   VAL A 298      76.489   4.213  86.575  1.00164.69           O  
ATOM   1808  CB  VAL A 298      73.876   5.741  87.258  1.00166.07           C  
ATOM   1809  CG1 VAL A 298      73.563   5.970  85.785  1.00165.90           C  
ATOM   1810  CG2 VAL A 298      72.695   6.128  88.135  1.00165.91           C  
ATOM   1811  N   GLY A 299      74.886   3.068  85.490  1.00161.05           N  
ATOM   1812  CA  GLY A 299      75.757   2.609  84.426  1.00160.54           C  
ATOM   1813  C   GLY A 299      75.521   3.402  83.154  1.00163.56           C  
ATOM   1814  O   GLY A 299      74.733   4.350  83.144  1.00163.14           O  
ATOM   1815  N   LYS A 300      76.201   3.014  82.079  1.00159.39           N  
ATOM   1816  CA  LYS A 300      76.059   3.691  80.792  1.00158.81           C  
ATOM   1817  C   LYS A 300      76.410   5.173  80.900  1.00161.68           C  
ATOM   1818  O   LYS A 300      75.987   5.981  80.073  1.00161.28           O  
ATOM   1819  CB  LYS A 300      74.631   3.534  80.258  1.00161.32           C  
ATOM   1820  CG  LYS A 300      74.103   2.108  80.273  1.00175.30           C  
ATOM   1821  CD  LYS A 300      72.616   2.068  79.951  1.00185.07           C  
ATOM   1822  CE  LYS A 300      72.049   0.666  80.110  1.00195.65           C  
ATOM   1823  NZ  LYS A 300      70.567   0.648  79.975  1.00204.54           N  
ATOM   1824  N   GLY A 301      77.180   5.525  81.925  1.00157.35           N  
ATOM   1825  CA  GLY A 301      77.578   6.900  82.159  1.00156.69           C  
ATOM   1826  C   GLY A 301      78.459   7.462  81.060  1.00159.24           C  
ATOM   1827  O   GLY A 301      78.195   8.545  80.536  1.00158.82           O  
ATOM   1828  N   ILE A 302      79.509   6.725  80.714  1.00154.71           N  
ATOM   1829  CA  ILE A 302      80.445   7.152  79.677  1.00153.96           C  
ATOM   1830  C   ILE A 302      79.765   7.283  78.320  1.00156.36           C  
ATOM   1831  O   ILE A 302      80.068   8.193  77.549  1.00155.88           O  
ATOM   1832  CB  ILE A 302      81.653   6.201  79.583  1.00157.08           C  
ATOM   1833  CG1 ILE A 302      82.436   6.192  80.896  1.00157.53           C  
ATOM   1834  CG2 ILE A 302      82.555   6.599  78.423  1.00157.79           C  
ATOM   1835  CD1 ILE A 302      83.684   5.338  80.853  1.00164.99           C  
ATOM   1836  N   GLN A 303      78.858   6.359  78.026  1.00151.80           N  
ATOM   1837  CA  GLN A 303      78.159   6.353  76.748  1.00151.07           C  
ATOM   1838  C   GLN A 303      77.194   7.525  76.594  1.00153.45           C  
ATOM   1839  O   GLN A 303      77.199   8.216  75.575  1.00152.92           O  
ATOM   1840  CB  GLN A 303      77.417   5.029  76.551  1.00152.45           C  
ATOM   1841  CG  GLN A 303      76.709   4.904  75.208  1.00168.35           C  
ATOM   1842  CD  GLN A 303      77.676   4.880  74.042  1.00187.87           C  
ATOM   1843  OE1 GLN A 303      78.875   4.689  74.225  1.00183.36           O  
ATOM   1844  NE2 GLN A 303      77.157   5.075  72.834  1.00180.15           N  
ATOM   1845  N   TYR A 304      76.359   7.736  77.605  1.00148.96           N  
ATOM   1846  CA  TYR A 304      75.369   8.804  77.565  1.00148.25           C  
ATOM   1847  C   TYR A 304      75.998  10.191  77.606  1.00150.46           C  
ATOM   1848  O   TYR A 304      75.769  11.011  76.717  1.00150.02           O  
ATOM   1849  CB  TYR A 304      74.364   8.651  78.708  1.00149.55           C  
ATOM   1850  CG  TYR A 304      73.351   9.771  78.782  1.00151.46           C  
ATOM   1851  CD1 TYR A 304      72.236   9.783  77.953  1.00153.46           C  
ATOM   1852  CD2 TYR A 304      73.514  10.821  79.677  1.00152.28           C  
ATOM   1853  CE1 TYR A 304      71.309  10.807  78.016  1.00154.33           C  
ATOM   1854  CE2 TYR A 304      72.590  11.848  79.749  1.00153.22           C  
ATOM   1855  CZ  TYR A 304      71.489  11.836  78.917  1.00160.75           C  
ATOM   1856  OH  TYR A 304      70.566  12.855  78.985  1.00161.82           O  
ATOM   1857  N   LEU A 305      76.781  10.451  78.648  1.00145.68           N  
ATOM   1858  CA  LEU A 305      77.419  11.751  78.823  1.00144.80           C  
ATOM   1859  C   LEU A 305      78.281  12.151  77.631  1.00146.81           C  
ATOM   1860  O   LEU A 305      78.338  13.324  77.264  1.00146.40           O  
ATOM   1861  CB  LEU A 305      78.239  11.784  80.112  1.00144.87           C  
ATOM   1862  CG  LEU A 305      77.435  11.768  81.415  1.00149.61           C  
ATOM   1863  CD1 LEU A 305      78.367  11.779  82.617  1.00149.79           C  
ATOM   1864  CD2 LEU A 305      76.467  12.940  81.472  1.00152.10           C  
ATOM   1865  N   SER A 306      78.949  11.173  77.028  1.00141.83           N  
ATOM   1866  CA  SER A 306      79.788  11.432  75.864  1.00140.88           C  
ATOM   1867  C   SER A 306      78.950  12.015  74.730  1.00142.78           C  
ATOM   1868  O   SER A 306      79.386  12.923  74.021  1.00142.30           O  
ATOM   1869  CB  SER A 306      80.477  10.149  75.403  1.00144.44           C  
ATOM   1870  OG  SER A 306      81.295  10.397  74.273  1.00153.15           O  
ATOM   1871  N   ASN A 307      77.739  11.488  74.571  1.00137.84           N  
ATOM   1872  CA  ASN A 307      76.824  11.969  73.544  1.00136.94           C  
ATOM   1873  C   ASN A 307      76.365  13.388  73.863  1.00138.87           C  
ATOM   1874  O   ASN A 307      76.266  14.234  72.974  1.00138.44           O  
ATOM   1875  CB  ASN A 307      75.615  11.040  73.427  1.00138.05           C  
ATOM   1876  CG  ASN A 307      75.999   9.634  73.015  1.00162.50           C  
ATOM   1877  OD1 ASN A 307      77.141   9.376  72.634  1.00156.98           O  
ATOM   1878  ND2 ASN A 307      75.043   8.715  73.090  1.00154.90           N  
ATOM   1879  N   ALA A 308      76.091  13.644  75.139  1.00133.86           N  
ATOM   1880  CA  ALA A 308      75.664  14.967  75.579  1.00132.87           C  
ATOM   1881  C   ALA A 308      76.790  15.979  75.381  1.00134.62           C  
ATOM   1882  O   ALA A 308      76.545  17.136  75.037  1.00134.18           O  
ATOM   1883  CB  ALA A 308      75.235  14.928  77.035  1.00133.61           C  
ATOM   1884  N   ASN A 309      78.024  15.532  75.596  1.00129.46           N  
ATOM   1885  CA  ASN A 309      79.191  16.390  75.432  1.00128.40           C  
ATOM   1886  C   ASN A 309      79.352  16.822  73.980  1.00130.04           C  
ATOM   1887  O   ASN A 309      79.659  17.979  73.698  1.00129.54           O  
ATOM   1888  CB  ASN A 309      80.456  15.676  75.913  1.00129.24           C  
ATOM   1889  CG  ASN A 309      80.466  15.460  77.415  1.00152.79           C  
ATOM   1890  OD1 ASN A 309      81.431  14.939  77.974  1.00147.47           O  
ATOM   1891  ND2 ASN A 309      79.388  15.861  78.076  1.00144.66           N  
ATOM   1900  N   VAL A 311      77.024  17.110  71.776  1.00120.45           N  
ATOM   1901  CA  VAL A 311      75.948  18.032  71.440  1.00119.42           C  
ATOM   1902  C   VAL A 311      76.270  19.438  71.928  1.00121.23           C  
ATOM   1903  O   VAL A 311      76.197  20.403  71.166  1.00120.77           O  
ATOM   1904  CB  VAL A 311      74.606  17.561  72.015  1.00123.32           C  
ATOM   1905  CG1 VAL A 311      73.520  18.579  71.719  1.00123.13           C  
ATOM   1906  CG2 VAL A 311      74.237  16.199  71.457  1.00123.14           C  
ATOM   1907  N   LEU A 312      76.612  19.546  73.208  1.00116.16           N  
ATOM   1908  CA  LEU A 312      76.942  20.833  73.807  1.00115.15           C  
ATOM   1909  C   LEU A 312      78.168  21.447  73.138  1.00116.78           C  
ATOM   1910  O   LEU A 312      78.226  22.657  72.917  1.00116.41           O  
ATOM   1911  CB  LEU A 312      77.176  20.680  75.311  1.00115.20           C  
ATOM   1912  CG  LEU A 312      75.977  20.210  76.137  1.00119.90           C  
ATOM   1913  CD1 LEU A 312      76.369  20.037  77.593  1.00120.04           C  
ATOM   1914  CD2 LEU A 312      74.817  21.182  76.001  1.00122.39           C  
ATOM   1915  N   ALA A 313      79.145  20.605  72.815  1.00111.41           N  
ATOM   1916  CA  ALA A 313      80.355  21.064  72.146  1.00110.29           C  
ATOM   1917  C   ALA A 313      80.027  21.512  70.725  1.00111.89           C  
ATOM   1918  O   ALA A 313      80.679  22.400  70.177  1.00111.38           O  
ATOM   1919  CB  ALA A 313      81.400  19.968  72.131  1.00111.01           C  
ATOM   1920  N   ALA A 314      79.005  20.897  70.138  1.00106.78           N  
ATOM   1921  CA  ALA A 314      78.566  21.250  68.794  1.00105.77           C  
ATOM   1922  C   ALA A 314      77.838  22.587  68.826  1.00107.75           C  
ATOM   1923  O   ALA A 314      77.935  23.383  67.893  1.00107.24           O  
ATOM   1924  CB  ALA A 314      77.662  20.169  68.230  1.00106.49           C  
ATOM   1925  N   LEU A 315      77.111  22.831  69.910  1.00102.97           N  
ATOM   1926  CA  LEU A 315      76.381  24.082  70.075  1.00102.14           C  
ATOM   1927  C   LEU A 315      77.348  25.261  70.123  1.00104.03           C  
ATOM   1928  O   LEU A 315      77.197  26.231  69.381  1.00103.50           O  
ATOM   1929  CB  LEU A 315      75.540  24.048  71.353  1.00102.28           C  
ATOM   1930  CG  LEU A 315      74.431  22.996  71.412  1.00107.11           C  
ATOM   1931  CD1 LEU A 315      73.690  23.072  72.742  1.00107.29           C  
ATOM   1932  CD2 LEU A 315      73.472  23.160  70.240  1.00109.77           C  
ATOM   1933  N   LEU A 316      78.343  25.167  71.000  1.00 99.11           N  
ATOM   1934  CA  LEU A 316      79.342  26.218  71.146  1.00 98.17           C  
ATOM   1935  C   LEU A 316      80.073  26.467  69.832  1.00100.29           C  
ATOM   1936  O   LEU A 316      80.229  27.611  69.406  1.00 99.88           O  
ATOM   1937  CB  LEU A 316      80.350  25.847  72.237  1.00 98.20           C  
ATOM   1938  CG  LEU A 316      79.798  25.658  73.650  1.00102.87           C  
ATOM   1939  CD1 LEU A 316      80.866  25.096  74.575  1.00103.00           C  
ATOM   1940  CD2 LEU A 316      79.256  26.970  74.187  1.00105.37           C  
ATOM   1941  N   ALA A 317      80.523  25.389  69.198  1.00 95.42           N  
ATOM   1942  CA  ALA A 317      81.253  25.485  67.939  1.00 94.51           C  
ATOM   1943  C   ALA A 317      80.431  26.166  66.848  1.00 96.48           C  
ATOM   1944  O   ALA A 317      80.915  27.074  66.170  1.00 96.10           O  
ATOM   1945  CB  ALA A 317      81.706  24.109  67.485  1.00 95.26           C  
ATOM   1946  N   ILE A 318      79.188  25.725  66.683  1.00 91.47           N  
ATOM   1947  CA  ILE A 318      78.301  26.286  65.668  1.00 90.53           C  
ATOM   1948  C   ILE A 318      77.894  27.712  66.005  1.00 92.70           C  
ATOM   1949  O   ILE A 318      77.909  28.594  65.145  1.00 92.23           O  
ATOM   1950  CB  ILE A 318      77.054  25.412  65.467  1.00 93.59           C  
ATOM   1951  CG1 ILE A 318      77.445  24.035  64.932  1.00 93.98           C  
ATOM   1952  CG2 ILE A 318      76.080  26.099  64.526  1.00 94.29           C  
ATOM   1953  CD1 ILE A 318      76.269  23.113  64.718  1.00100.99           C  
ATOM   1954  N   PHE A 319      77.511  27.926  67.258  1.00 87.99           N  
ATOM   1955  CA  PHE A 319      77.091  29.243  67.718  1.00 87.19           C  
ATOM   1956  C   PHE A 319      78.121  30.313  67.366  1.00 88.95           C  
ATOM   1957  O   PHE A 319      77.796  31.316  66.731  1.00 88.44           O  
ATOM   1958  CB  PHE A 319      76.836  29.225  69.228  1.00 89.11           C  
ATOM   1959  CG  PHE A 319      76.774  30.591  69.849  1.00 90.83           C  
ATOM   1960  CD1 PHE A 319      75.663  31.397  69.671  1.00 94.03           C  
ATOM   1961  CD2 PHE A 319      77.826  31.067  70.614  1.00 93.15           C  
ATOM   1962  CE1 PHE A 319      75.604  32.654  70.240  1.00 95.02           C  
ATOM   1963  CE2 PHE A 319      77.774  32.324  71.185  1.00 96.05           C  
ATOM   1964  CZ  PHE A 319      76.662  33.118  70.998  1.00 94.15           C  
ATOM   1965  N   VAL A 320      79.364  30.091  67.783  1.00 83.90           N  
ATOM   1966  CA  VAL A 320      80.446  31.032  67.513  1.00 82.90           C  
ATOM   1967  C   VAL A 320      80.707  31.139  66.018  1.00 84.94           C  
ATOM   1968  O   VAL A 320      81.114  32.189  65.523  1.00 84.44           O  
ATOM   1969  CB  VAL A 320      81.738  30.630  68.248  1.00 86.75           C  
ATOM   1970  CG1 VAL A 320      82.846  31.622  67.950  1.00 86.55           C  
ATOM   1971  CG2 VAL A 320      81.497  30.527  69.741  1.00 86.56           C  
ATOM   1972  N   PHE A 321      80.487  30.039  65.309  1.00 80.21           N  
ATOM   1973  CA  PHE A 321      80.725  29.989  63.873  1.00 79.39           C  
ATOM   1974  C   PHE A 321      79.777  30.891  63.090  1.00 81.91           C  
ATOM   1975  O   PHE A 321      80.216  31.736  62.308  1.00 81.47           O  
ATOM   1976  CB  PHE A 321      80.624  28.550  63.363  1.00 81.11           C  
ATOM   1977  CG  PHE A 321      80.811  28.419  61.880  1.00 82.59           C  
ATOM   1978  CD1 PHE A 321      82.080  28.409  61.326  1.00 85.62           C  
ATOM   1979  CD2 PHE A 321      79.717  28.308  61.039  1.00 84.70           C  
ATOM   1980  CE1 PHE A 321      82.255  28.289  59.959  1.00 86.52           C  
ATOM   1981  CE2 PHE A 321      79.886  28.187  59.671  1.00 87.51           C  
ATOM   1982  CZ  PHE A 321      81.157  28.177  59.131  1.00 85.60           C  
ATOM   1983  N   VAL A 322      78.477  30.705  63.300  1.00 77.39           N  
ATOM   1984  CA  VAL A 322      77.461  31.478  62.589  1.00 76.70           C  
ATOM   1985  C   VAL A 322      77.355  32.919  63.078  1.00 79.26           C  
ATOM   1986  O   VAL A 322      77.224  33.850  62.278  1.00 78.87           O  
ATOM   1987  CB  VAL A 322      76.090  30.790  62.648  1.00 80.60           C  
ATOM   1988  CG1 VAL A 322      76.113  29.490  61.865  1.00 80.43           C  
ATOM   1989  CG2 VAL A 322      75.678  30.553  64.094  1.00 80.40           C  
ATOM   1990  N   VAL A 323      77.386  33.094  64.395  1.00 74.64           N  
ATOM   1991  CA  VAL A 323      77.273  34.418  64.994  1.00 73.84           C  
ATOM   1992  C   VAL A 323      78.492  35.284  64.700  1.00 76.13           C  
ATOM   1993  O   VAL A 323      78.365  36.398  64.190  1.00 75.67           O  
ATOM   1994  CB  VAL A 323      77.034  34.330  66.509  1.00 77.76           C  
ATOM   1995  CG1 VAL A 323      77.153  35.707  67.142  1.00 77.54           C  
ATOM   1996  CG2 VAL A 323      75.680  33.706  66.802  1.00 77.58           C  
ATOM   1997  N   GLY A 324      79.669  34.770  65.043  1.00 71.40           N  
ATOM   1998  CA  GLY A 324      80.917  35.480  64.839  1.00 70.50           C  
ATOM   1999  C   GLY A 324      81.290  35.591  63.373  1.00 72.40           C  
ATOM   2000  O   GLY A 324      80.460  35.362  62.487  1.00 71.92           O  
ATOM   2001  N   PRO A 325      82.554  35.950  63.095  1.00 67.30           N  
ATOM   2002  CA  PRO A 325      83.055  36.094  61.723  1.00 66.39           C  
ATOM   2003  C   PRO A 325      83.109  34.748  61.008  1.00 68.11           C  
ATOM   2004  O   PRO A 325      84.133  34.065  61.033  1.00 67.63           O  
ATOM   2005  CB  PRO A 325      84.471  36.647  61.919  1.00 68.21           C  
ATOM   2006  CG  PRO A 325      84.853  36.268  63.312  1.00 72.86           C  
ATOM   2007  CD  PRO A 325      83.586  36.245  64.106  1.00 68.60           C  
ATOM   2008  N   THR A 326      81.999  34.371  60.381  1.00 62.96           N  
ATOM   2009  CA  THR A 326      81.908  33.100  59.674  1.00 61.86           C  
ATOM   2010  C   THR A 326      82.992  32.968  58.613  1.00 63.21           C  
ATOM   2011  O   THR A 326      83.804  32.043  58.648  1.00 62.84           O  
ATOM   2012  CB  THR A 326      80.522  32.913  59.034  1.00 70.05           C  
ATOM   2013  OG1 THR A 326      79.506  33.025  60.037  1.00 69.35           O  
ATOM   2014  CG2 THR A 326      80.429  31.551  58.365  1.00 68.86           C  
ATOM   2015  N   VAL A 327      82.976  33.888  57.654  1.00 57.62           N  
ATOM   2016  CA  VAL A 327      83.935  33.878  56.557  1.00 56.39           C  
ATOM   2017  C   VAL A 327      85.371  33.764  57.048  1.00 57.87           C  
ATOM   2018  O   VAL A 327      86.148  32.953  56.545  1.00 57.38           O  
ATOM   2019  CB  VAL A 327      83.774  35.110  55.661  1.00 60.22           C  
ATOM   2020  CG1 VAL A 327      84.969  35.245  54.732  1.00 60.02           C  
ATOM   2021  CG2 VAL A 327      82.479  35.028  54.871  1.00 60.01           C  
ATOM   2022  N   SER A 328      85.725  34.597  58.019  1.00 52.62           N  
ATOM   2023  CA  SER A 328      87.072  34.596  58.571  1.00 51.56           C  
ATOM   2024  C   SER A 328      87.467  33.213  59.083  1.00 53.37           C  
ATOM   2025  O   SER A 328      88.581  32.748  58.843  1.00 52.90           O  
ATOM   2026  CB  SER A 328      87.189  35.630  59.688  1.00 54.99           C  
ATOM   2027  OG  SER A 328      86.924  36.931  59.199  1.00 63.19           O  
ATOM   2028  N   ILE A 329      86.546  32.559  59.785  1.00 48.42           N  
ATOM   2029  CA  ILE A 329      86.789  31.220  60.309  1.00 47.56           C  
ATOM   2030  C   ILE A 329      87.056  30.247  59.167  1.00 49.64           C  
ATOM   2031  O   ILE A 329      87.985  29.442  59.229  1.00 49.13           O  
ATOM   2032  CB  ILE A 329      85.601  30.720  61.149  1.00 50.70           C  
ATOM   2033  CG1 ILE A 329      85.432  31.571  62.405  1.00 51.17           C  
ATOM   2034  CG2 ILE A 329      85.791  29.257  61.515  1.00 51.32           C  
ATOM   2035  CD1 ILE A 329      84.281  31.130  63.278  1.00 58.58           C  
ATOM   2036  N   LEU A 330      86.222  30.315  58.133  1.00 44.84           N  
ATOM   2037  CA  LEU A 330      86.357  29.442  56.972  1.00 43.93           C  
ATOM   2038  C   LEU A 330      87.669  29.700  56.241  1.00 46.15           C  
ATOM   2039  O   LEU A 330      88.298  28.772  55.735  1.00 45.66           O  
ATOM   2040  CB  LEU A 330      85.173  29.622  56.021  1.00 43.97           C  
ATOM   2041  CG  LEU A 330      83.822  29.129  56.542  1.00 48.78           C  
ATOM   2042  CD1 LEU A 330      82.699  29.535  55.603  1.00 48.95           C  
ATOM   2043  CD2 LEU A 330      83.842  27.623  56.735  1.00 51.50           C  
ATOM   2044  N   ASN A 331      88.082  30.963  56.197  1.00 41.49           N  
ATOM   2045  CA  ASN A 331      89.334  31.340  55.550  1.00 40.60           C  
ATOM   2046  C   ASN A 331      90.536  30.780  56.311  1.00 42.73           C  
ATOM   2047  O   ASN A 331      91.624  30.632  55.750  1.00 42.33           O  
ATOM   2048  CB  ASN A 331      89.449  32.864  55.441  1.00 41.00           C  
ATOM   2049  CG  ASN A 331      88.621  33.434  54.305  1.00 62.68           C  
ATOM   2050  OD1 ASN A 331      88.150  32.701  53.435  1.00 56.19           O  
ATOM   2051  ND2 ASN A 331      88.439  34.749  54.308  1.00 54.75           N  
ATOM   2052  N   LEU A 332      90.335  30.471  57.589  1.00 37.79           N  
ATOM   2053  CA  LEU A 332      91.405  29.945  58.427  1.00 36.88           C  
ATOM   2054  C   LEU A 332      91.613  28.446  58.240  1.00 39.19           C  
ATOM   2055  O   LEU A 332      92.648  27.904  58.629  1.00 38.61           O  
ATOM   2056  CB  LEU A 332      91.142  30.263  59.897  1.00 36.90           C  
ATOM   2057  CG  LEU A 332      91.312  31.727  60.298  1.00 41.59           C  
ATOM   2058  CD1 LEU A 332      90.881  31.936  61.738  1.00 41.75           C  
ATOM   2059  CD2 LEU A 332      92.749  32.174  60.097  1.00 44.02           C  
ATOM   2060  N   LEU A 333      90.630  27.779  57.643  1.00 34.70           N  
ATOM   2061  CA  LEU A 333      90.731  26.345  57.390  1.00 33.92           C  
ATOM   2062  C   LEU A 333      91.911  26.033  56.471  1.00 36.53           C  
ATOM   2063  O   LEU A 333      92.761  25.209  56.800  1.00 35.95           O  
ATOM   2064  CB  LEU A 333      89.428  25.798  56.808  1.00 33.93           C  
ATOM   2065  CG  LEU A 333      88.238  25.757  57.768  1.00 38.51           C  
ATOM   2066  CD1 LEU A 333      86.994  25.236  57.059  1.00 38.66           C  
ATOM   2067  CD2 LEU A 333      88.564  24.917  58.996  1.00 40.73           C  
ATOM   2068  N   PRO A 334      91.984  26.706  55.311  1.00 32.40           N  
ATOM   2069  CA  PRO A 334      93.122  26.481  54.415  1.00 32.04           C  
ATOM   2070  C   PRO A 334      94.404  27.053  55.021  1.00 35.47           C  
ATOM   2071  O   PRO A 334      95.485  26.485  54.867  1.00 35.02           O  
ATOM   2072  CB  PRO A 334      92.743  27.275  53.155  1.00 33.76           C  
ATOM   2073  CG  PRO A 334      91.273  27.504  53.255  1.00 38.18           C  
ATOM   2074  CD  PRO A 334      90.984  27.605  54.713  1.00 33.80           C  
ATOM   2075  N   GLY A 335      94.276  28.183  55.709  1.00 31.68           N  
ATOM   2076  CA  GLY A 335      95.409  28.846  56.323  1.00 31.37           C  
ATOM   2077  C   GLY A 335      96.098  27.999  57.374  1.00 34.96           C  
ATOM   2078  O   GLY A 335      97.266  27.638  57.221  1.00 34.66           O  
ATOM   2079  N   SER A 336      95.377  27.685  58.446  1.00 31.07           N  
ATOM   2080  CA  SER A 336      95.931  26.893  59.539  1.00 30.63           C  
ATOM   2081  C   SER A 336      96.512  25.563  59.049  1.00 33.71           C  
ATOM   2082  O   SER A 336      97.583  25.138  59.495  1.00 33.33           O  
ATOM   2083  CB  SER A 336      94.871  26.648  60.617  1.00 34.05           C  
ATOM   2084  OG  SER A 336      93.782  25.905  60.101  1.00 42.36           O  
ATOM   2085  N   ILE A 337      95.802  24.914  58.130  1.00 29.30           N  
ATOM   2086  CA  ILE A 337      96.241  23.632  57.587  1.00 28.52           C  
ATOM   2087  C   ILE A 337      97.492  23.792  56.741  1.00 30.89           C  
ATOM   2088  O   ILE A 337      98.504  23.131  56.982  1.00 30.55           O  
ATOM   2089  CB  ILE A 337      95.128  22.952  56.772  1.00 31.52           C  
ATOM   2090  CG1 ILE A 337      93.999  22.485  57.692  1.00 31.91           C  
ATOM   2091  CG2 ILE A 337      95.693  21.789  55.971  1.00 31.99           C  
ATOM   2092  CD1 ILE A 337      92.887  21.770  56.966  1.00 39.02           C  
ATOM   2093  N   GLY A 338      97.409  24.656  55.735  1.00 26.02           N  
ATOM   2094  CA  GLY A 338      98.520  24.901  54.835  1.00 25.14           C  
ATOM   2095  C   GLY A 338      99.759  25.380  55.559  1.00 27.08           C  
ATOM   2096  O   GLY A 338     100.848  24.848  55.361  1.00 26.44           O  
ATOM   2097  N   ASN A 339      99.589  26.388  56.404  1.00 22.59           N  
ATOM   2098  CA  ASN A 339     100.698  26.949  57.165  1.00 22.05           C  
ATOM   2099  C   ASN A 339     101.336  25.924  58.099  1.00 24.97           C  
ATOM   2100  O   ASN A 339     102.544  25.957  58.342  1.00 24.21           O  
ATOM   2101  CB  ASN A 339     100.235  28.171  57.961  1.00 23.53           C  
ATOM   2102  CG  ASN A 339      99.957  29.377  57.074  1.00 47.17           C  
ATOM   2103  OD1 ASN A 339     100.712  29.671  56.143  1.00 42.38           O  
ATOM   2104  ND2 ASN A 339      98.871  30.083  57.363  1.00 37.89           N  
ATOM   2105  N   TYR A 340     100.517  25.018  58.625  1.00 21.30           N  
ATOM   2106  CA  TYR A 340     101.001  23.970  59.521  1.00 20.85           C  
ATOM   2107  C   TYR A 340     102.011  23.077  58.809  1.00 23.60           C  
ATOM   2108  O   TYR A 340     103.034  22.703  59.382  1.00 23.01           O  
ATOM   2109  CB  TYR A 340      99.834  23.128  60.044  1.00 22.12           C  
ATOM   2110  CG  TYR A 340     100.265  21.882  60.794  1.00 23.96           C  
ATOM   2111  CD1 TYR A 340     100.157  20.624  60.215  1.00 25.97           C  
ATOM   2112  CD2 TYR A 340     100.780  21.963  62.083  1.00 24.63           C  
ATOM   2113  CE1 TYR A 340     100.547  19.481  60.900  1.00 26.55           C  
ATOM   2114  CE2 TYR A 340     101.171  20.824  62.775  1.00 25.40           C  
ATOM   2115  CZ  TYR A 340     101.052  19.586  62.180  1.00 31.95           C  
ATOM   2116  OH  TYR A 340     101.445  18.456  62.869  1.00 31.72           O  
ATOM   2117  N   LEU A 341     101.716  22.742  57.557  1.00 19.48           N  
ATOM   2118  CA  LEU A 341     102.597  21.899  56.762  1.00 19.02           C  
ATOM   2119  C   LEU A 341     103.871  22.650  56.391  1.00 22.76           C  
ATOM   2120  O   LEU A 341     104.923  22.049  56.193  1.00 22.30           O  
ATOM   2121  CB  LEU A 341     101.880  21.421  55.496  1.00 18.96           C  
ATOM   2122  CG  LEU A 341     100.697  20.475  55.706  1.00 23.44           C  
ATOM   2123  CD1 LEU A 341      99.978  20.222  54.394  1.00 23.62           C  
ATOM   2124  CD2 LEU A 341     101.168  19.169  56.317  1.00 25.40           C  
ATOM   2125  N   SER A 342     103.768  23.969  56.307  1.00 19.46           N  
ATOM   2126  CA  SER A 342     104.903  24.807  55.939  1.00 19.36           C  
ATOM   2127  C   SER A 342     105.924  24.953  57.074  1.00 23.61           C  
ATOM   2128  O   SER A 342     107.129  24.752  56.879  1.00 23.57           O  
ATOM   2129  CB  SER A 342     104.415  26.186  55.487  1.00 22.57           C  
ATOM   2130  OG  SER A 342     105.501  27.026  55.154  1.00 31.22           O  
ATOM   2131  N   ASN A 343     105.438  25.301  58.259  1.00 19.66           N  
ATOM   2132  CA  ASN A 343     106.314  25.521  59.403  1.00 19.15           C  
ATOM   2133  C   ASN A 343     106.568  24.268  60.240  1.00 21.90           C  
ATOM   2134  O   ASN A 343     107.197  24.343  61.295  1.00 21.44           O  
ATOM   2135  CB  ASN A 343     105.729  26.619  60.298  1.00 20.65           C  
ATOM   2136  CG  ASN A 343     105.657  27.962  59.607  1.00 45.21           C  
ATOM   2137  OD1 ASN A 343     105.658  28.040  58.377  1.00 42.58           O  
ATOM   2138  ND2 ASN A 343     105.589  29.031  60.397  1.00 35.50           N  
ATOM   2139  N   PHE A 344     106.070  23.124  59.782  1.00 17.61           N  
ATOM   2140  CA  PHE A 344     106.211  21.883  60.535  1.00 16.99           C  
ATOM   2141  C   PHE A 344     107.635  21.612  61.011  1.00 20.10           C  
ATOM   2142  O   PHE A 344     107.909  21.598  62.213  1.00 19.26           O  
ATOM   2143  CB  PHE A 344     105.689  20.690  59.734  1.00 18.70           C  
ATOM   2144  CG  PHE A 344     105.749  19.387  60.482  1.00 20.17           C  
ATOM   2145  CD1 PHE A 344     104.735  19.018  61.345  1.00 23.23           C  
ATOM   2146  CD2 PHE A 344     106.826  18.534  60.331  1.00 22.23           C  
ATOM   2147  CE1 PHE A 344     104.787  17.817  62.035  1.00 24.14           C  
ATOM   2148  CE2 PHE A 344     106.886  17.341  61.025  1.00 25.04           C  
ATOM   2149  CZ  PHE A 344     105.865  16.980  61.874  1.00 23.15           C  
ATOM   2150  N   PHE A 345     108.537  21.390  60.061  1.00 16.52           N  
ATOM   2151  CA  PHE A 345     109.925  21.077  60.379  1.00 16.17           C  
ATOM   2152  C   PHE A 345     110.661  22.245  61.024  1.00 20.16           C  
ATOM   2153  O   PHE A 345     111.645  22.049  61.738  1.00 19.84           O  
ATOM   2154  CB  PHE A 345     110.668  20.570  59.142  1.00 17.88           C  
ATOM   2155  CG  PHE A 345     110.263  19.184  58.718  1.00 19.43           C  
ATOM   2156  CD1 PHE A 345     110.585  18.082  59.491  1.00 22.43           C  
ATOM   2157  CD2 PHE A 345     109.552  18.986  57.549  1.00 21.63           C  
ATOM   2158  CE1 PHE A 345     110.202  16.812  59.103  1.00 23.28           C  
ATOM   2159  CE2 PHE A 345     109.166  17.721  57.161  1.00 24.38           C  
ATOM   2160  CZ  PHE A 345     109.494  16.635  57.938  1.00 22.37           C  
ATOM   2161  N   GLN A 346     110.180  23.460  60.777  1.00 16.73           N  
ATOM   2162  CA  GLN A 346     110.774  24.645  61.388  1.00 16.48           C  
ATOM   2163  C   GLN A 346     110.443  24.665  62.882  1.00 19.66           C  
ATOM   2164  O   GLN A 346     111.286  25.001  63.715  1.00 18.99           O  
ATOM   2165  CB  GLN A 346     110.257  25.923  60.721  1.00 17.91           C  
ATOM   2166  CG  GLN A 346     110.782  27.207  61.360  1.00 35.90           C  
ATOM   2167  CD  GLN A 346     110.210  28.459  60.723  1.00 58.96           C  
ATOM   2168  OE1 GLN A 346     109.482  28.389  59.733  1.00 55.24           O  
ATOM   2169  NE2 GLN A 346     110.546  29.614  61.284  1.00 52.77           N  
ATOM   2178  N   ALA A 348     109.508  21.934  64.460  1.00 18.36           N  
ATOM   2179  CA  ALA A 348     110.022  20.668  64.968  1.00 18.79           C  
ATOM   2180  C   ALA A 348     111.499  20.804  65.338  1.00 23.82           C  
ATOM   2181  O   ALA A 348     112.020  20.041  66.156  1.00 23.49           O  
ATOM   2182  CB  ALA A 348     109.828  19.568  63.938  1.00 19.55           C  
ATOM   2183  N   GLY A 349     112.172  21.776  64.733  1.00 21.06           N  
ATOM   2184  CA  GLY A 349     113.572  22.017  65.011  1.00 21.39           C  
ATOM   2185  C   GLY A 349     113.742  23.137  66.023  1.00 27.00           C  
ATOM   2186  O   GLY A 349     114.868  23.549  66.326  1.00 26.70           O  
ATOM   2187  N   ARG A 350     112.619  23.635  66.543  1.00 24.51           N  
ATOM   2188  CA  ARG A 350     112.632  24.710  67.537  1.00 24.61           C  
ATOM   2189  C   ARG A 350     113.111  24.191  68.886  1.00 29.38           C  
ATOM   2190  O   ARG A 350     112.482  23.320  69.489  1.00 28.92           O  
ATOM   2191  CB  ARG A 350     111.239  25.324  67.686  1.00 24.32           C  
ATOM   2192  CG  ARG A 350     111.158  26.438  68.721  1.00 31.64           C  
ATOM   2193  CD  ARG A 350     109.769  27.049  68.761  1.00 36.73           C  
ATOM   2194  NE  ARG A 350     109.421  27.702  67.502  1.00 39.70           N  
ATOM   2195  CZ  ARG A 350     108.194  28.107  67.185  1.00 50.38           C  
ATOM   2196  NH1 ARG A 350     107.189  27.927  68.029  1.00 37.19           N  
ATOM   2197  NH2 ARG A 350     107.968  28.692  66.020  1.00 34.88           N  
ATOM   2198  N   THR A 351     114.231  24.730  69.354  1.00 26.66           N  
ATOM   2199  CA  THR A 351     114.808  24.312  70.625  1.00 26.86           C  
ATOM   2200  C   THR A 351     115.188  25.528  71.464  1.00 31.64           C  
ATOM   2201  O   THR A 351     114.955  26.671  71.064  1.00 31.20           O  
ATOM   2202  CB  THR A 351     116.041  23.413  70.400  1.00 35.20           C  
ATOM   2203  OG1 THR A 351     116.495  22.898  71.658  1.00 34.56           O  
ATOM   2204  CG2 THR A 351     117.167  24.216  69.745  1.00 33.98           C  
ATOM   2205  N   ALA A 352     115.799  25.274  72.617  1.00 28.83           N  
ATOM   2206  CA  ALA A 352     116.234  26.346  73.503  1.00 28.87           C  
ATOM   2207  C   ALA A 352     117.542  26.962  73.014  1.00 32.90           C  
ATOM   2208  O   ALA A 352     118.399  27.341  73.812  1.00 32.36           O  
ATOM   2209  CB  ALA A 352     116.393  25.825  74.917  1.00 29.70           C  
ATOM   2218  N   SER A 354     117.215  28.787  69.767  1.00 33.44           N  
ATOM   2219  CA  SER A 354     116.728  29.655  68.702  1.00 34.17           C  
ATOM   2220  C   SER A 354     115.579  30.546  69.182  1.00 39.79           C  
ATOM   2221  O   SER A 354     114.545  30.050  69.630  1.00 39.86           O  
ATOM   2222  CB  SER A 354     116.293  28.820  67.490  1.00 37.93           C  
ATOM   2223  OG  SER A 354     115.304  27.868  67.850  1.00 46.92           O  
ATOM   2224  N   ALA A 355     115.764  31.861  69.084  1.00 36.83           N  
ATOM   2225  CA  ALA A 355     117.001  32.414  68.553  1.00 36.89           C  
ATOM   2226  C   ALA A 355     117.903  32.911  69.674  1.00 41.30           C  
ATOM   2227  O   ALA A 355     117.600  33.903  70.338  1.00 40.63           O  
ATOM   2228  CB  ALA A 355     116.710  33.524  67.565  1.00 37.64           C  
ATOM   2229  N   ASP A 356     119.007  32.200  69.883  1.00 38.69           N  
ATOM   2230  CA  ASP A 356     119.976  32.549  70.915  1.00 38.85           C  
ATOM   2231  C   ASP A 356     119.473  32.227  72.325  1.00 43.95           C  
ATOM   2232  O   ASP A 356     119.445  33.099  73.197  1.00 43.60           O  
ATOM   2233  CB  ASP A 356     120.375  34.024  70.807  1.00 40.53           C  
ATOM   2234  CG  ASP A 356     120.978  34.370  69.457  1.00 48.95           C  
ATOM   2235  OD1 ASP A 356     121.377  33.437  68.731  1.00 49.66           O  
ATOM   2236  OD2 ASP A 356     121.056  35.572  69.122  1.00 53.34           O  
ATOM   2237  N   GLY A 357     119.081  30.973  72.540  1.00 41.22           N  
ATOM   2238  CA  GLY A 357     118.610  30.503  73.833  1.00 41.24           C  
ATOM   2239  C   GLY A 357     117.498  31.334  74.444  1.00 45.44           C  
ATOM   2240  O   GLY A 357     117.312  31.328  75.660  1.00 44.93           O  
ATOM   2241  N   THR A 358     116.748  32.034  73.601  1.00 42.37           N  
ATOM   2242  CA  THR A 358     115.651  32.874  74.068  1.00 42.41           C  
ATOM   2243  C   THR A 358     114.345  32.093  74.173  1.00 47.15           C  
ATOM   2244  O   THR A 358     113.459  32.444  74.955  1.00 46.91           O  
ATOM   2245  CB  THR A 358     115.468  34.103  73.162  1.00 49.53           C  
ATOM   2246  OG1 THR A 358     115.304  33.676  71.804  1.00 48.74           O  
ATOM   2247  CG2 THR A 358     116.674  35.012  73.255  1.00 48.11           C  
ATOM   2248  N   ALA A 359     114.221  31.047  73.362  1.00 44.06           N  
ATOM   2249  CA  ALA A 359     113.006  30.243  73.333  1.00 44.02           C  
ATOM   2250  C   ALA A 359     112.858  29.377  74.577  1.00 48.41           C  
ATOM   2251  O   ALA A 359     111.782  28.838  74.838  1.00 48.19           O  
ATOM   2252  CB  ALA A 359     112.977  29.386  72.085  1.00 44.75           C  
ATOM   2253  N   GLY A 360     113.942  29.239  75.336  1.00 45.05           N  
ATOM   2254  CA  GLY A 360     113.946  28.427  76.541  1.00 44.83           C  
ATOM   2255  C   GLY A 360     112.738  28.668  77.429  1.00 48.48           C  
ATOM   2256  O   GLY A 360     112.053  27.726  77.835  1.00 47.86           O  
ATOM   2257  N   GLU A 361     112.472  29.937  77.723  1.00 45.01           N  
ATOM   2258  CA  GLU A 361     111.347  30.311  78.570  1.00 44.79           C  
ATOM   2259  C   GLU A 361     110.013  29.983  77.907  1.00 47.32           C  
ATOM   2260  O   GLU A 361     109.103  29.454  78.546  1.00 46.91           O  
ATOM   2261  CB  GLU A 361     111.415  31.804  78.908  1.00 46.43           C  
ATOM   2262  CG  GLU A 361     110.246  32.311  79.744  1.00 59.82           C  
ATOM   2263  CD  GLU A 361     110.282  33.820  79.955  1.00 85.48           C  
ATOM   2264  OE1 GLU A 361     111.154  34.491  79.361  1.00 81.18           O  
ATOM   2265  OE2 GLU A 361     109.433  34.335  80.717  1.00 81.82           O  
ATOM   2266  N   TRP A 362     109.905  30.308  76.623  1.00 42.76           N  
ATOM   2267  CA  TRP A 362     108.674  30.082  75.876  1.00 42.05           C  
ATOM   2268  C   TRP A 362     108.333  28.600  75.756  1.00 45.23           C  
ATOM   2269  O   TRP A 362     107.210  28.185  76.049  1.00 44.80           O  
ATOM   2270  CB  TRP A 362     108.773  30.718  74.489  1.00 40.64           C  
ATOM   2271  CG  TRP A 362     107.503  30.643  73.700  1.00 41.49           C  
ATOM   2272  CD1 TRP A 362     106.504  31.572  73.659  1.00 44.39           C  
ATOM   2273  CD2 TRP A 362     107.100  29.582  72.826  1.00 41.30           C  
ATOM   2274  NE1 TRP A 362     105.503  31.155  72.814  1.00 43.83           N  
ATOM   2275  CE2 TRP A 362     105.844  29.936  72.292  1.00 45.21           C  
ATOM   2276  CE3 TRP A 362     107.680  28.368  72.443  1.00 42.54           C  
ATOM   2277  CZ2 TRP A 362     105.157  29.117  71.399  1.00 44.48           C  
ATOM   2278  CZ3 TRP A 362     106.998  27.558  71.558  1.00 43.94           C  
ATOM   2279  CH2 TRP A 362     105.749  27.935  71.047  1.00 44.61           C  
ATOM   2280  N   LEU A 363     109.308  27.807  75.322  1.00 41.20           N  
ATOM   2281  CA  LEU A 363     109.115  26.372  75.147  1.00 40.71           C  
ATOM   2282  C   LEU A 363     108.679  25.698  76.440  1.00 44.18           C  
ATOM   2283  O   LEU A 363     107.763  24.876  76.444  1.00 43.69           O  
ATOM   2284  CB  LEU A 363     110.399  25.716  74.632  1.00 40.69           C  
ATOM   2285  CG  LEU A 363     110.861  26.109  73.229  1.00 45.24           C  
ATOM   2286  CD1 LEU A 363     112.232  25.516  72.934  1.00 45.32           C  
ATOM   2287  CD2 LEU A 363     109.845  25.669  72.187  1.00 47.64           C  
ATOM   2288  N   GLY A 364     109.345  26.043  77.536  1.00 40.56           N  
ATOM   2289  CA  GLY A 364     109.052  25.453  78.827  1.00 40.35           C  
ATOM   2290  C   GLY A 364     107.624  25.665  79.291  1.00 44.04           C  
ATOM   2291  O   GLY A 364     107.123  24.925  80.140  1.00 43.58           O  
ATOM   2292  N   SER A 365     106.967  26.680  78.739  1.00 40.51           N  
ATOM   2293  CA  SER A 365     105.598  27.002  79.128  1.00 40.32           C  
ATOM   2294  C   SER A 365     104.589  26.718  78.020  1.00 44.05           C  
ATOM   2295  O   SER A 365     103.402  27.034  78.153  1.00 43.65           O  
ATOM   2296  CB  SER A 365     105.497  28.462  79.572  1.00 43.82           C  
ATOM   2297  OG  SER A 365     105.951  29.335  78.554  1.00 52.21           O  
ATOM   2298  N   TRP A 366     105.064  26.120  76.932  1.00 40.42           N  
ATOM   2299  CA  TRP A 366     104.195  25.782  75.812  1.00 40.20           C  
ATOM   2300  C   TRP A 366     104.517  24.408  75.225  1.00 44.10           C  
ATOM   2301  O   TRP A 366     103.922  23.399  75.612  1.00 43.67           O  
ATOM   2302  CB  TRP A 366     104.271  26.855  74.726  1.00 38.91           C  
ATOM   2303  CG  TRP A 366     103.579  28.135  75.095  1.00 39.84           C  
ATOM   2304  CD1 TRP A 366     104.144  29.374  75.188  1.00 42.70           C  
ATOM   2305  CD2 TRP A 366     102.191  28.300  75.423  1.00 39.69           C  
ATOM   2306  NE1 TRP A 366     103.195  30.299  75.549  1.00 42.12           N  
ATOM   2307  CE2 TRP A 366     101.988  29.666  75.699  1.00 43.55           C  
ATOM   2308  CE3 TRP A 366     101.101  27.425  75.509  1.00 40.94           C  
ATOM   2309  CZ2 TRP A 366     100.740  30.178  76.053  1.00 42.89           C  
ATOM   2310  CZ3 TRP A 366      99.864  27.936  75.860  1.00 42.41           C  
ATOM   2311  CH2 TRP A 366      99.693  29.298  76.125  1.00 43.04           C  
ATOM   2312  N   THR A 367     105.457  24.379  74.285  1.00 40.57           N  
ATOM   2313  CA  THR A 367     105.844  23.140  73.616  1.00 40.30           C  
ATOM   2314  C   THR A 367     106.209  22.039  74.605  1.00 44.25           C  
ATOM   2315  O   THR A 367     105.595  20.976  74.620  1.00 43.69           O  
ATOM   2316  CB  THR A 367     106.999  23.374  72.631  1.00 47.49           C  
ATOM   2317  OG1 THR A 367     106.603  24.319  71.629  1.00 45.62           O  
ATOM   2318  CG2 THR A 367     107.389  22.067  71.966  1.00 46.74           C  
ATOM   2319  N   ILE A 368     107.230  22.294  75.414  1.00 41.26           N  
ATOM   2320  CA  ILE A 368     107.694  21.324  76.396  1.00 41.42           C  
ATOM   2321  C   ILE A 368     106.556  20.838  77.281  1.00 46.63           C  
ATOM   2322  O   ILE A 368     106.514  19.672  77.671  1.00 46.04           O  
ATOM   2323  CB  ILE A 368     108.832  21.894  77.252  1.00 44.48           C  
ATOM   2324  CG1 ILE A 368     110.030  22.261  76.373  1.00 44.94           C  
ATOM   2325  CG2 ILE A 368     109.232  20.894  78.327  1.00 45.07           C  
ATOM   2326  CD1 ILE A 368     110.655  21.075  75.672  1.00 52.44           C  
ATOM   2327  N   PHE A 369     105.641  21.744  77.604  1.00 44.54           N  
ATOM   2328  CA  PHE A 369     104.504  21.410  78.451  1.00 44.98           C  
ATOM   2329  C   PHE A 369     103.592  20.376  77.800  1.00 49.33           C  
ATOM   2330  O   PHE A 369     103.407  19.281  78.330  1.00 48.85           O  
ATOM   2331  CB  PHE A 369     103.705  22.669  78.803  1.00 47.03           C  
ATOM   2332  CG  PHE A 369     102.323  22.382  79.329  1.00 48.90           C  
ATOM   2333  CD1 PHE A 369     102.143  21.897  80.617  1.00 52.06           C  
ATOM   2334  CD2 PHE A 369     101.203  22.582  78.531  1.00 51.25           C  
ATOM   2335  CE1 PHE A 369     100.875  21.627  81.101  1.00 52.97           C  
ATOM   2336  CE2 PHE A 369      99.930  22.311  79.010  1.00 54.03           C  
ATOM   2337  CZ  PHE A 369      99.768  21.836  80.296  1.00 52.08           C  
ATOM   2338  N   TYR A 370     103.012  20.734  76.658  1.00 46.36           N  
ATOM   2339  CA  TYR A 370     102.094  19.841  75.959  1.00 46.43           C  
ATOM   2340  C   TYR A 370     102.712  18.463  75.744  1.00 50.88           C  
ATOM   2341  O   TYR A 370     102.065  17.438  75.963  1.00 50.42           O  
ATOM   2342  CB  TYR A 370     101.671  20.445  74.618  1.00 47.62           C  
ATOM   2343  CG  TYR A 370     100.801  21.675  74.740  1.00 49.38           C  
ATOM   2344  CD1 TYR A 370      99.539  21.603  75.315  1.00 51.35           C  
ATOM   2345  CD2 TYR A 370     101.234  22.905  74.265  1.00 50.17           C  
ATOM   2346  CE1 TYR A 370      98.737  22.723  75.421  1.00 52.05           C  
ATOM   2347  CE2 TYR A 370     100.438  24.033  74.370  1.00 51.07           C  
ATOM   2348  CZ  TYR A 370      99.192  23.935  74.946  1.00 58.31           C  
ATOM   2349  OH  TYR A 370      98.399  25.054  75.046  1.00 59.27           O  
ATOM   2350  N   TRP A 371     103.969  18.451  75.312  1.00 47.95           N  
ATOM   2351  CA  TRP A 371     104.688  17.212  75.048  1.00 48.00           C  
ATOM   2352  C   TRP A 371     104.642  16.274  76.252  1.00 53.69           C  
ATOM   2353  O   TRP A 371     104.344  15.084  76.114  1.00 53.36           O  
ATOM   2354  CB  TRP A 371     106.137  17.517  74.662  1.00 46.42           C  
ATOM   2355  CG  TRP A 371     106.330  17.848  73.203  1.00 47.12           C  
ATOM   2356  CD1 TRP A 371     107.484  17.723  72.482  1.00 49.99           C  
ATOM   2357  CD2 TRP A 371     105.345  18.360  72.291  1.00 46.83           C  
ATOM   2358  NE1 TRP A 371     107.281  18.126  71.186  1.00 49.35           N  
ATOM   2359  CE2 TRP A 371     105.977  18.521  71.043  1.00 50.67           C  
ATOM   2360  CE3 TRP A 371     103.992  18.696  72.409  1.00 47.98           C  
ATOM   2361  CZ2 TRP A 371     105.303  19.004  69.925  1.00 49.87           C  
ATOM   2362  CZ3 TRP A 371     103.328  19.178  71.295  1.00 49.32           C  
ATOM   2363  CH2 TRP A 371     103.982  19.324  70.071  1.00 49.92           C  
ATOM   2364  N   ALA A 372     104.930  16.814  77.432  1.00 51.49           N  
ATOM   2365  CA  ALA A 372     104.896  16.025  78.659  1.00 51.87           C  
ATOM   2366  C   ALA A 372     103.458  15.680  79.041  1.00 57.12           C  
ATOM   2367  O   ALA A 372     103.184  14.594  79.552  1.00 56.76           O  
ATOM   2368  CB  ALA A 372     105.570  16.776  79.787  1.00 52.60           C  
ATOM   2369  N   TRP A 373     102.544  16.612  78.792  1.00 54.67           N  
ATOM   2370  CA  TRP A 373     101.140  16.417  79.124  1.00 55.03           C  
ATOM   2371  C   TRP A 373     100.500  15.298  78.310  1.00 59.26           C  
ATOM   2372  O   TRP A 373      99.614  14.596  78.802  1.00 58.92           O  
ATOM   2373  CB  TRP A 373     100.362  17.721  78.956  1.00 54.07           C  
ATOM   2374  CG  TRP A 373      98.958  17.663  79.491  1.00 55.29           C  
ATOM   2375  CD1 TRP A 373      98.494  16.877  80.510  1.00 58.25           C  
ATOM   2376  CD2 TRP A 373      97.839  18.441  79.044  1.00 55.27           C  
ATOM   2377  NE1 TRP A 373      97.154  17.112  80.718  1.00 57.77           N  
ATOM   2378  CE2 TRP A 373      96.729  18.068  79.832  1.00 59.27           C  
ATOM   2379  CE3 TRP A 373      97.668  19.417  78.054  1.00 56.63           C  
ATOM   2380  CZ2 TRP A 373      95.462  18.636  79.657  1.00 58.67           C  
ATOM   2381  CZ3 TRP A 373      96.408  19.981  77.883  1.00 58.14           C  
ATOM   2382  CH2 TRP A 373      95.323  19.587  78.679  1.00 58.82           C  
ATOM   2383  N   TRP A 374     100.952  15.125  77.070  1.00 55.98           N  
ATOM   2384  CA  TRP A 374     100.434  14.058  76.220  1.00 55.86           C  
ATOM   2385  C   TRP A 374     101.018  12.715  76.648  1.00 60.18           C  
ATOM   2386  O   TRP A 374     100.318  11.702  76.663  1.00 59.71           O  
ATOM   2387  CB  TRP A 374     100.760  14.317  74.747  1.00 54.54           C  
ATOM   2388  CG  TRP A 374     100.431  15.701  74.272  1.00 55.46           C  
ATOM   2389  CD1 TRP A 374     101.169  16.468  73.420  1.00 58.39           C  
ATOM   2390  CD2 TRP A 374      99.277  16.480  74.614  1.00 55.25           C  
ATOM   2391  NE1 TRP A 374     100.550  17.676  73.211  1.00 57.83           N  
ATOM   2392  CE2 TRP A 374      99.388  17.709  73.935  1.00 59.20           C  
ATOM   2393  CE3 TRP A 374      98.163  16.257  75.428  1.00 56.48           C  
ATOM   2394  CZ2 TRP A 374      98.429  18.712  74.044  1.00 58.49           C  
ATOM   2395  CZ3 TRP A 374      97.215  17.253  75.536  1.00 57.93           C  
ATOM   2396  CH2 TRP A 374      97.353  18.466  74.848  1.00 58.60           C  
ATOM   2397  N   ILE A 375     102.304  12.714  76.994  1.00 57.16           N  
ATOM   2398  CA  ILE A 375     102.989  11.500  77.426  1.00 57.22           C  
ATOM   2399  C   ILE A 375     102.371  10.933  78.698  1.00 62.59           C  
ATOM   2400  O   ILE A 375     102.169   9.725  78.819  1.00 62.21           O  
ATOM   2401  CB  ILE A 375     104.485  11.745  77.628  1.00 60.09           C  
ATOM   2402  CG1 ILE A 375     105.176  11.959  76.284  1.00 60.37           C  
ATOM   2403  CG2 ILE A 375     105.113  10.580  78.374  1.00 60.70           C  
ATOM   2404  CD1 ILE A 375     106.663  12.173  76.399  1.00 67.14           C  
ATOM   2405  N   SER A 376     102.095  11.811  79.657  1.00 60.23           N  
ATOM   2406  CA  SER A 376     101.494  11.399  80.921  1.00 60.53           C  
ATOM   2407  C   SER A 376     100.050  10.948  80.714  1.00 65.67           C  
ATOM   2408  O   SER A 376      99.455  10.310  81.583  1.00 65.37           O  
ATOM   2409  CB  SER A 376     101.539  12.545  81.933  1.00 63.91           C  
ATOM   2410  OG  SER A 376     100.762  13.646  81.494  1.00 72.30           O  
ATOM   2411  N   TRP A 377      99.493  11.282  79.556  1.00 63.02           N  
ATOM   2412  CA  TRP A 377      98.116  10.929  79.245  1.00 63.26           C  
ATOM   2413  C   TRP A 377      98.043   9.776  78.249  1.00 67.27           C  
ATOM   2414  O   TRP A 377      96.962   9.265  77.956  1.00 66.71           O  
ATOM   2415  CB  TRP A 377      97.385  12.147  78.679  1.00 62.28           C  
ATOM   2416  CG  TRP A 377      95.931  12.190  79.020  1.00 63.44           C  
ATOM   2417  CD1 TRP A 377      95.106  11.124  79.225  1.00 66.43           C  
ATOM   2418  CD2 TRP A 377      95.120  13.360  79.183  1.00 63.34           C  
ATOM   2419  NE1 TRP A 377      93.833  11.557  79.509  1.00 65.96           N  
ATOM   2420  CE2 TRP A 377      93.815  12.926  79.488  1.00 67.37           C  
ATOM   2421  CE3 TRP A 377      95.372  14.731  79.101  1.00 64.62           C  
ATOM   2422  CZ2 TRP A 377      92.766  13.814  79.713  1.00 66.68           C  
ATOM   2423  CZ3 TRP A 377      94.328  15.609  79.324  1.00 66.05           C  
ATOM   2424  CH2 TRP A 377      93.042  15.148  79.623  1.00 66.75           C  
ATOM   2425  N   SER A 378      99.198   9.373  77.727  1.00 64.06           N  
ATOM   2426  CA  SER A 378      99.265   8.307  76.732  1.00 63.92           C  
ATOM   2427  C   SER A 378      98.689   6.969  77.204  1.00 68.02           C  
ATOM   2428  O   SER A 378      98.029   6.269  76.437  1.00 67.53           O  
ATOM   2429  CB  SER A 378     100.694   8.137  76.206  1.00 67.30           C  
ATOM   2430  OG  SER A 378     101.570   7.684  77.224  1.00 75.54           O  
ATOM   2431  N   PRO A 379      98.937   6.596  78.471  1.00 64.82           N  
ATOM   2432  CA  PRO A 379      98.401   5.320  78.955  1.00 64.74           C  
ATOM   2433  C   PRO A 379      96.885   5.257  78.830  1.00 69.15           C  
ATOM   2434  O   PRO A 379      96.337   4.253  78.378  1.00 68.68           O  
ATOM   2435  CB  PRO A 379      98.803   5.308  80.431  1.00 66.44           C  
ATOM   2436  CG  PRO A 379      99.997   6.181  80.500  1.00 70.82           C  
ATOM   2437  CD  PRO A 379      99.762   7.264  79.492  1.00 66.37           C  
ATOM   2438  N   PHE A 380      96.213   6.331  79.231  1.00 66.28           N  
ATOM   2439  CA  PHE A 380      94.757   6.391  79.168  1.00 66.42           C  
ATOM   2440  C   PHE A 380      94.245   6.339  77.733  1.00 70.33           C  
ATOM   2441  O   PHE A 380      93.455   5.459  77.380  1.00 69.81           O  
ATOM   2442  CB  PHE A 380      94.240   7.653  79.854  1.00 68.42           C  
ATOM   2443  CG  PHE A 380      92.809   7.975  79.532  1.00 70.28           C  
ATOM   2444  CD1 PHE A 380      91.775   7.264  80.119  1.00 73.68           C  
ATOM   2445  CD2 PHE A 380      92.496   8.988  78.639  1.00 72.65           C  
ATOM   2446  CE1 PHE A 380      90.455   7.559  79.821  1.00 74.69           C  
ATOM   2447  CE2 PHE A 380      91.177   9.290  78.338  1.00 75.58           C  
ATOM   2448  CZ  PHE A 380      90.158   8.577  78.931  1.00 73.73           C  
ATOM   2449  N   VAL A 381      94.685   7.292  76.914  1.00 66.96           N  
ATOM   2450  CA  VAL A 381      94.264   7.364  75.518  1.00 66.78           C  
ATOM   2451  C   VAL A 381      94.612   6.083  74.776  1.00 70.74           C  
ATOM   2452  O   VAL A 381      93.891   5.661  73.873  1.00 70.22           O  
ATOM   2453  CB  VAL A 381      94.863   8.579  74.805  1.00 70.63           C  
ATOM   2454  CG1 VAL A 381      94.288   8.709  73.403  1.00 70.43           C  
ATOM   2455  CG2 VAL A 381      94.613   9.836  75.605  1.00 70.43           C  
ATOM   2456  N   GLY A 382      95.726   5.471  75.159  1.00 67.44           N  
ATOM   2457  CA  GLY A 382      96.162   4.227  74.557  1.00 67.32           C  
ATOM   2458  C   GLY A 382      95.194   3.102  74.864  1.00 71.21           C  
ATOM   2459  O   GLY A 382      94.802   2.346  73.977  1.00 70.63           O  
ATOM   2468  N   PHE A 384      92.170   3.446  75.633  1.00 68.59           N  
ATOM   2469  CA  PHE A 384      90.904   3.786  74.998  1.00 68.58           C  
ATOM   2470  C   PHE A 384      90.893   3.395  73.527  1.00 72.06           C  
ATOM   2471  O   PHE A 384      90.074   2.583  73.100  1.00 71.44           O  
ATOM   2472  CB  PHE A 384      90.619   5.279  75.142  1.00 70.63           C  
ATOM   2473  CG  PHE A 384      89.313   5.710  74.535  1.00 72.55           C  
ATOM   2474  CD1 PHE A 384      88.131   5.621  75.256  1.00 75.90           C  
ATOM   2475  CD2 PHE A 384      89.266   6.213  73.243  1.00 75.05           C  
ATOM   2476  CE1 PHE A 384      86.924   6.025  74.698  1.00 76.93           C  
ATOM   2477  CE2 PHE A 384      88.062   6.616  72.677  1.00 77.99           C  
ATOM   2478  CZ  PHE A 384      86.891   6.522  73.407  1.00 76.08           C  
ATOM   2479  N   LEU A 385      91.806   3.977  72.758  1.00 68.66           N  
ATOM   2480  CA  LEU A 385      91.892   3.711  71.326  1.00 68.52           C  
ATOM   2481  C   LEU A 385      92.014   2.222  71.018  1.00 72.03           C  
ATOM   2482  O   LEU A 385      91.560   1.756  69.974  1.00 71.43           O  
ATOM   2483  CB  LEU A 385      93.065   4.476  70.706  1.00 68.62           C  
ATOM   2484  CG  LEU A 385      93.077   5.992  70.910  1.00 73.37           C  
ATOM   2485  CD1 LEU A 385      94.222   6.628  70.138  1.00 73.56           C  
ATOM   2486  CD2 LEU A 385      91.744   6.600  70.498  1.00 75.89           C  
ATOM   2487  N   ALA A 386      92.630   1.481  71.933  1.00 68.39           N  
ATOM   2488  CA  ALA A 386      92.815   0.047  71.753  1.00 68.08           C  
ATOM   2489  C   ALA A 386      91.481  -0.691  71.727  1.00 71.53           C  
ATOM   2490  O   ALA A 386      91.221  -1.489  70.826  1.00 71.07           O  
ATOM   2491  CB  ALA A 386      93.716  -0.515  72.845  1.00 68.82           C  
ATOM   2492  N   ARG A 387      90.641  -0.422  72.721  1.00 67.80           N  
ATOM   2493  CA  ARG A 387      89.340  -1.071  72.825  1.00 67.47           C  
ATOM   2494  C   ARG A 387      88.406  -0.661  71.695  1.00 71.07           C  
ATOM   2495  O   ARG A 387      87.599  -1.460  71.224  1.00 70.61           O  
ATOM   2496  CB  ARG A 387      88.695  -0.758  74.173  1.00 67.73           C  
ATOM   2497  CG  ARG A 387      89.553  -1.133  75.369  1.00 78.78           C  
ATOM   2498  CD  ARG A 387      88.846  -0.808  76.667  1.00 90.07           C  
ATOM   2499  NE  ARG A 387      89.672  -1.113  77.828  1.00 99.70           N  
ATOM   2500  CZ  ARG A 387      89.272  -0.951  79.082  1.00114.92           C  
ATOM   2501  NH1 ARG A 387      88.053  -0.494  79.336  1.00102.72           N  
ATOM   2502  NH2 ARG A 387      90.088  -1.253  80.080  1.00102.18           N  
ATOM   2503  N   ILE A 388      88.518   0.591  71.266  1.00 67.48           N  
ATOM   2504  CA  ILE A 388      87.675   1.117  70.200  1.00 67.24           C  
ATOM   2505  C   ILE A 388      88.041   0.528  68.844  1.00 70.38           C  
ATOM   2506  O   ILE A 388      87.202   0.447  67.945  1.00 69.98           O  
ATOM   2507  CB  ILE A 388      87.741   2.654  70.143  1.00 70.50           C  
ATOM   2508  CG1 ILE A 388      87.569   3.248  71.541  1.00 71.01           C  
ATOM   2509  CG2 ILE A 388      86.696   3.200  69.180  1.00 71.33           C  
ATOM   2510  CD1 ILE A 388      86.297   2.813  72.245  1.00 78.92           C  
ATOM   2511  N   SER A 389      89.303   0.140  68.696  1.00 66.24           N  
ATOM   2512  CA  SER A 389      89.794  -0.403  67.436  1.00 65.66           C  
ATOM   2513  C   SER A 389      89.999  -1.913  67.490  1.00 68.14           C  
ATOM   2514  O   SER A 389      91.090  -2.409  67.211  1.00 67.63           O  
ATOM   2515  CB  SER A 389      91.098   0.291  67.039  1.00 69.48           C  
ATOM   2516  OG  SER A 389      90.943   1.702  67.030  1.00 78.86           O  
ATOM   2517  N   ARG A 390      88.944  -2.640  67.844  1.00 63.67           N  
ATOM   2518  CA  ARG A 390      89.019  -4.091  67.938  1.00 62.91           C  
ATOM   2519  C   ARG A 390      89.097  -4.739  66.561  1.00 64.97           C  
ATOM   2520  O   ARG A 390      88.216  -4.543  65.722  1.00 64.51           O  
ATOM   2521  CB  ARG A 390      87.817  -4.642  68.707  1.00 63.65           C  
ATOM   2522  CG  ARG A 390      87.624  -6.149  68.562  1.00 75.61           C  
ATOM   2523  CD  ARG A 390      88.784  -6.925  69.169  1.00 86.61           C  
ATOM   2524  NE  ARG A 390      88.650  -8.366  68.964  1.00 95.70           N  
ATOM   2525  CZ  ARG A 390      89.513  -9.267  69.420  1.00110.19           C  
ATOM   2526  NH1 ARG A 390      90.575  -8.881  70.113  1.00 98.00           N  
ATOM   2527  NH2 ARG A 390      89.319 -10.554  69.185  1.00 96.93           N  
ATOM   2528  N   GLY A 391      90.151  -5.520  66.339  1.00 60.05           N  
ATOM   2529  CA  GLY A 391      90.353  -6.227  65.086  1.00 59.11           C  
ATOM   2530  C   GLY A 391      90.359  -5.316  63.874  1.00 60.96           C  
ATOM   2531  O   GLY A 391      89.835  -5.670  62.817  1.00 60.59           O  
ATOM   2532  N   ARG A 392      90.956  -4.138  64.026  1.00 55.70           N  
ATOM   2533  CA  ARG A 392      91.027  -3.176  62.935  1.00 54.58           C  
ATOM   2534  C   ARG A 392      92.461  -3.020  62.446  1.00 56.26           C  
ATOM   2535  O   ARG A 392      93.381  -2.857  63.248  1.00 55.77           O  
ATOM   2536  CB  ARG A 392      90.458  -1.825  63.369  1.00 54.65           C  
ATOM   2537  CG  ARG A 392      89.648  -1.137  62.285  1.00 64.85           C  
ATOM   2538  CD  ARG A 392      88.739  -0.064  62.853  1.00 75.36           C  
ATOM   2539  NE  ARG A 392      87.476   0.013  62.126  1.00 85.82           N  
ATOM   2540  CZ  ARG A 392      87.330   0.603  60.944  1.00101.60           C  
ATOM   2541  NH1 ARG A 392      88.370   1.179  60.354  1.00 90.10           N  
ATOM   2542  NH2 ARG A 392      86.143   0.621  60.352  1.00 88.61           N  
ATOM   2543  N   SER A 393      92.639  -3.087  61.129  1.00 51.13           N  
ATOM   2544  CA  SER A 393      93.956  -2.989  60.508  1.00 50.06           C  
ATOM   2545  C   SER A 393      94.837  -1.917  61.141  1.00 51.65           C  
ATOM   2546  O   SER A 393      94.371  -0.818  61.440  1.00 51.26           O  
ATOM   2547  CB  SER A 393      93.817  -2.724  59.008  1.00 53.60           C  
ATOM   2548  OG  SER A 393      95.084  -2.527  58.408  1.00 62.53           O  
ATOM   2549  N   ILE A 394      96.107  -2.249  61.356  1.00 46.33           N  
ATOM   2550  CA  ILE A 394      97.063  -1.316  61.943  1.00 45.26           C  
ATOM   2551  C   ILE A 394      97.136  -0.026  61.133  1.00 47.81           C  
ATOM   2552  O   ILE A 394      97.219   1.069  61.691  1.00 47.35           O  
ATOM   2553  CB  ILE A 394      98.459  -1.943  62.048  1.00 48.16           C  
ATOM   2554  CG1 ILE A 394      98.468  -3.075  63.070  1.00 48.48           C  
ATOM   2555  CG2 ILE A 394      99.486  -0.890  62.410  1.00 48.84           C  
ATOM   2556  CD1 ILE A 394      99.832  -3.689  63.277  1.00 55.46           C  
ATOM   2557  N   ARG A 395      97.125  -0.164  59.813  1.00 43.39           N  
ATOM   2558  CA  ARG A 395      97.215   0.985  58.921  1.00 42.74           C  
ATOM   2559  C   ARG A 395      96.035   1.931  59.092  1.00 45.63           C  
ATOM   2560  O   ARG A 395      96.216   3.133  59.273  1.00 45.42           O  
ATOM   2561  CB  ARG A 395      97.322   0.532  57.464  1.00 42.85           C  
ATOM   2562  CG  ARG A 395      97.606   1.656  56.484  1.00 52.28           C  
ATOM   2563  CD  ARG A 395      97.947   1.114  55.108  1.00 61.47           C  
ATOM   2564  NE  ARG A 395      99.006   0.113  55.166  1.00 70.28           N  
ATOM   2565  CZ  ARG A 395      99.556  -0.454  54.098  1.00 85.90           C  
ATOM   2566  NH1 ARG A 395      99.146  -0.116  52.881  1.00 75.50           N  
ATOM   2567  NH2 ARG A 395     100.518  -1.357  54.246  1.00 71.70           N  
ATOM   2568  N   GLU A 396      94.825   1.387  59.033  1.00 41.15           N  
ATOM   2569  CA  GLU A 396      93.623   2.199  59.183  1.00 40.42           C  
ATOM   2570  C   GLU A 396      93.470   2.700  60.614  1.00 42.13           C  
ATOM   2571  O   GLU A 396      92.779   3.683  60.864  1.00 41.51           O  
ATOM   2572  CB  GLU A 396      92.381   1.422  58.746  1.00 41.97           C  
ATOM   2573  CG  GLU A 396      92.088   0.185  59.581  1.00 54.17           C  
ATOM   2574  CD  GLU A 396      90.892  -0.597  59.066  1.00 78.45           C  
ATOM   2575  OE1 GLU A 396      90.726  -1.767  59.474  1.00 72.24           O  
ATOM   2576  OE2 GLU A 396      90.119  -0.041  58.254  1.00 75.45           O  
ATOM   2577  N   PHE A 397      94.130   2.025  61.549  1.00 37.36           N  
ATOM   2578  CA  PHE A 397      94.100   2.440  62.946  1.00 36.55           C  
ATOM   2579  C   PHE A 397      94.957   3.687  63.124  1.00 39.23           C  
ATOM   2580  O   PHE A 397      94.490   4.702  63.638  1.00 38.95           O  
ATOM   2581  CB  PHE A 397      94.619   1.323  63.851  1.00 38.29           C  
ATOM   2582  CG  PHE A 397      94.901   1.767  65.257  1.00 39.79           C  
ATOM   2583  CD1 PHE A 397      93.866   1.999  66.143  1.00 42.85           C  
ATOM   2584  CD2 PHE A 397      96.203   1.951  65.693  1.00 41.88           C  
ATOM   2585  CE1 PHE A 397      94.124   2.398  67.441  1.00 43.76           C  
ATOM   2586  CE2 PHE A 397      96.467   2.354  66.988  1.00 44.67           C  
ATOM   2587  CZ  PHE A 397      95.427   2.578  67.863  1.00 42.77           C  
ATOM   2588  N   ILE A 398      96.212   3.604  62.687  1.00 34.64           N  
ATOM   2589  CA  ILE A 398      97.141   4.728  62.779  1.00 33.89           C  
ATOM   2590  C   ILE A 398      96.672   5.893  61.918  1.00 36.56           C  
ATOM   2591  O   ILE A 398      96.610   7.032  62.373  1.00 35.74           O  
ATOM   2592  CB  ILE A 398      98.557   4.320  62.360  1.00 36.97           C  
ATOM   2593  CG1 ILE A 398      99.098   3.230  63.281  1.00 37.37           C  
ATOM   2594  CG2 ILE A 398      99.472   5.534  62.353  1.00 37.67           C  
ATOM   2595  CD1 ILE A 398     100.461   2.719  62.878  1.00 44.81           C  
ATOM   2596  N   LEU A 399      96.365   5.596  60.661  1.00 32.83           N  
ATOM   2597  CA  LEU A 399      95.924   6.610  59.717  1.00 32.58           C  
ATOM   2598  C   LEU A 399      94.624   7.259  60.168  1.00 36.86           C  
ATOM   2599  O   LEU A 399      94.312   8.379  59.770  1.00 36.74           O  
ATOM   2600  CB  LEU A 399      95.751   6.007  58.321  1.00 32.53           C  
ATOM   2601  CG  LEU A 399      95.686   6.985  57.146  1.00 37.15           C  
ATOM   2602  CD1 LEU A 399      96.998   7.730  56.991  1.00 37.36           C  
ATOM   2603  CD2 LEU A 399      95.322   6.274  55.858  1.00 39.45           C  
ATOM   2604  N   GLY A 400      93.866   6.554  60.999  1.00 33.29           N  
ATOM   2605  CA  GLY A 400      92.602   7.060  61.495  1.00 33.00           C  
ATOM   2606  C   GLY A 400      92.753   7.847  62.782  1.00 36.65           C  
ATOM   2607  O   GLY A 400      91.914   8.686  63.101  1.00 36.11           O  
ATOM   2608  N   VAL A 401      93.822   7.576  63.525  1.00 33.17           N  
ATOM   2609  CA  VAL A 401      94.074   8.258  64.791  1.00 32.93           C  
ATOM   2610  C   VAL A 401      94.761   9.597  64.568  1.00 37.12           C  
ATOM   2611  O   VAL A 401      94.673  10.496  65.404  1.00 36.85           O  
ATOM   2612  CB  VAL A 401      94.906   7.382  65.747  1.00 36.67           C  
ATOM   2613  CG1 VAL A 401      95.407   8.200  66.928  1.00 36.39           C  
ATOM   2614  CG2 VAL A 401      94.094   6.196  66.223  1.00 36.50           C  
ATOM   2615  N   LEU A 402      95.460   9.721  63.444  1.00 33.57           N  
ATOM   2616  CA  LEU A 402      96.196  10.942  63.138  1.00 33.21           C  
ATOM   2617  C   LEU A 402      95.396  11.917  62.284  1.00 37.27           C  
ATOM   2618  O   LEU A 402      95.684  13.111  62.258  1.00 36.71           O  
ATOM   2619  CB  LEU A 402      97.515  10.608  62.435  1.00 33.07           C  
ATOM   2620  CG  LEU A 402      98.526   9.790  63.235  1.00 37.42           C  
ATOM   2621  CD1 LEU A 402      99.768   9.545  62.410  1.00 37.53           C  
ATOM   2622  CD2 LEU A 402      98.873  10.481  64.545  1.00 39.17           C  
ATOM   2623  N   LEU A 403      94.396  11.405  61.582  1.00 34.22           N  
ATOM   2624  CA  LEU A 403      93.608  12.237  60.688  1.00 34.35           C  
ATOM   2625  C   LEU A 403      92.302  12.726  61.295  1.00 39.25           C  
ATOM   2626  O   LEU A 403      91.980  13.908  61.207  1.00 38.62           O  
ATOM   2627  CB  LEU A 403      93.332  11.494  59.379  1.00 34.39           C  
ATOM   2628  CG  LEU A 403      94.375  11.611  58.267  1.00 39.12           C  
ATOM   2629  CD1 LEU A 403      94.329  12.987  57.637  1.00 39.32           C  
ATOM   2630  CD2 LEU A 403      95.773  11.298  58.782  1.00 41.71           C  
ATOM   2631  N   VAL A 404      91.542  11.811  61.891  1.00 36.88           N  
ATOM   2632  CA  VAL A 404      90.241  12.146  62.468  1.00 37.14           C  
ATOM   2633  C   VAL A 404      90.313  13.195  63.568  1.00 41.93           C  
ATOM   2634  O   VAL A 404      89.679  14.248  63.473  1.00 41.45           O  
ATOM   2635  CB  VAL A 404      89.475  10.895  62.938  1.00 41.04           C  
ATOM   2636  CG1 VAL A 404      88.149  11.290  63.566  1.00 40.82           C  
ATOM   2637  CG2 VAL A 404      89.251   9.936  61.777  1.00 40.87           C  
ATOM   2638  N   PRO A 405      91.076  12.911  64.637  1.00 39.15           N  
ATOM   2639  CA  PRO A 405      91.182  13.860  65.750  1.00 39.18           C  
ATOM   2640  C   PRO A 405      91.812  15.179  65.327  1.00 43.82           C  
ATOM   2641  O   PRO A 405      91.361  16.247  65.736  1.00 43.48           O  
ATOM   2642  CB  PRO A 405      92.092  13.139  66.749  1.00 40.84           C  
ATOM   2643  CG  PRO A 405      92.006  11.702  66.379  1.00 45.21           C  
ATOM   2644  CD  PRO A 405      91.851  11.688  64.890  1.00 40.70           C  
ATOM   2645  N   ALA A 406      92.857  15.101  64.510  1.00 40.89           N  
ATOM   2646  CA  ALA A 406      93.543  16.297  64.034  1.00 40.94           C  
ATOM   2647  C   ALA A 406      92.605  17.186  63.221  1.00 45.16           C  
ATOM   2648  O   ALA A 406      92.876  18.369  63.019  1.00 44.62           O  
ATOM   2649  CB  ALA A 406      94.760  15.918  63.215  1.00 41.71           C  
ATOM   2650  N   GLY A 407      91.500  16.610  62.760  1.00 42.11           N  
ATOM   2651  CA  GLY A 407      90.512  17.343  61.995  1.00 42.11           C  
ATOM   2652  C   GLY A 407      89.667  18.214  62.904  1.00 46.28           C  
ATOM   2653  O   GLY A 407      89.337  19.348  62.561  1.00 45.87           O  
ATOM   2654  N   VAL A 408      89.323  17.681  64.071  1.00 43.06           N  
ATOM   2655  CA  VAL A 408      88.528  18.418  65.044  1.00 43.03           C  
ATOM   2656  C   VAL A 408      89.327  19.589  65.600  1.00 46.80           C  
ATOM   2657  O   VAL A 408      88.817  20.703  65.716  1.00 46.25           O  
ATOM   2658  CB  VAL A 408      88.061  17.508  66.195  1.00 47.08           C  
ATOM   2659  CG1 VAL A 408      87.231  18.296  67.196  1.00 46.96           C  
ATOM   2660  CG2 VAL A 408      87.275  16.338  65.661  1.00 46.91           C  
ATOM   2661  N   SER A 409      90.576  19.320  65.967  1.00 43.43           N  
ATOM   2662  CA  SER A 409      91.448  20.338  66.531  1.00 43.36           C  
ATOM   2663  C   SER A 409      91.623  21.510  65.569  1.00 47.48           C  
ATOM   2664  O   SER A 409      91.774  22.654  65.993  1.00 46.91           O  
ATOM   2665  CB  SER A 409      92.807  19.736  66.890  1.00 46.82           C  
ATOM   2666  OG  SER A 409      92.661  18.662  67.803  1.00 55.09           O  
ATOM   2667  N   THR A 410      91.593  21.217  64.274  1.00 44.38           N  
ATOM   2668  CA  THR A 410      91.743  22.246  63.253  1.00 44.35           C  
ATOM   2669  C   THR A 410      90.531  23.165  63.228  1.00 48.54           C  
ATOM   2670  O   THR A 410      90.669  24.387  63.220  1.00 48.13           O  
ATOM   2671  CB  THR A 410      91.975  21.630  61.867  1.00 52.84           C  
ATOM   2672  OG1 THR A 410      93.230  20.938  61.853  1.00 52.96           O  
ATOM   2673  CG2 THR A 410      91.980  22.713  60.801  1.00 51.33           C  
ATOM   2674  N   VAL A 411      89.343  22.568  63.206  1.00 45.38           N  
ATOM   2675  CA  VAL A 411      88.096  23.325  63.169  1.00 45.30           C  
ATOM   2676  C   VAL A 411      87.842  24.072  64.474  1.00 49.52           C  
ATOM   2677  O   VAL A 411      87.420  25.227  64.468  1.00 48.90           O  
ATOM   2678  CB  VAL A 411      86.903  22.416  62.837  1.00 49.15           C  
ATOM   2679  CG1 VAL A 411      85.607  23.205  62.904  1.00 49.01           C  
ATOM   2680  CG2 VAL A 411      87.079  21.778  61.470  1.00 48.91           C  
ATOM   2681  N   TRP A 412      88.085  23.395  65.590  1.00 46.62           N  
ATOM   2682  CA  TRP A 412      87.861  23.975  66.908  1.00 46.77           C  
ATOM   2683  C   TRP A 412      88.695  25.228  67.141  1.00 50.73           C  
ATOM   2684  O   TRP A 412      88.195  26.227  67.657  1.00 50.32           O  
ATOM   2685  CB  TRP A 412      88.148  22.942  68.003  1.00 45.69           C  
ATOM   2686  CG  TRP A 412      87.842  23.426  69.387  1.00 46.79           C  
ATOM   2687  CD1 TRP A 412      88.716  23.988  70.270  1.00 49.74           C  
ATOM   2688  CD2 TRP A 412      86.567  23.399  70.045  1.00 46.68           C  
ATOM   2689  NE1 TRP A 412      88.067  24.314  71.439  1.00 49.24           N  
ATOM   2690  CE2 TRP A 412      86.746  23.965  71.326  1.00 50.66           C  
ATOM   2691  CE3 TRP A 412      85.290  22.960  69.673  1.00 47.94           C  
ATOM   2692  CZ2 TRP A 412      85.701  24.100  72.237  1.00 49.99           C  
ATOM   2693  CZ3 TRP A 412      84.252  23.091  70.580  1.00 49.44           C  
ATOM   2694  CH2 TRP A 412      84.464  23.657  71.847  1.00 50.12           C  
ATOM   2695  N   PHE A 413      89.967  25.170  66.762  1.00 47.41           N  
ATOM   2696  CA  PHE A 413      90.871  26.297  66.945  1.00 47.31           C  
ATOM   2697  C   PHE A 413      90.605  27.414  65.941  1.00 51.87           C  
ATOM   2698  O   PHE A 413      90.854  28.584  66.225  1.00 51.42           O  
ATOM   2699  CB  PHE A 413      92.326  25.840  66.860  1.00 49.03           C  
ATOM   2700  CG  PHE A 413      92.849  25.241  68.135  1.00 50.55           C  
ATOM   2701  CD1 PHE A 413      93.829  25.886  68.868  1.00 53.62           C  
ATOM   2702  CD2 PHE A 413      92.366  24.029  68.600  1.00 52.72           C  
ATOM   2703  CE1 PHE A 413      94.317  25.334  70.043  1.00 54.53           C  
ATOM   2704  CE2 PHE A 413      92.853  23.470  69.775  1.00 55.53           C  
ATOM   2705  CZ  PHE A 413      93.827  24.125  70.496  1.00 53.59           C  
ATOM   2706  N   SER A 414      90.091  27.050  64.770  1.00 48.98           N  
ATOM   2707  CA  SER A 414      89.790  28.027  63.729  1.00 49.08           C  
ATOM   2708  C   SER A 414      88.520  28.801  64.050  1.00 53.74           C  
ATOM   2709  O   SER A 414      88.274  29.866  63.486  1.00 53.27           O  
ATOM   2710  CB  SER A 414      89.658  27.343  62.369  1.00 52.68           C  
ATOM   2711  OG  SER A 414      90.903  26.820  61.940  1.00 61.87           O  
ATOM   2712  N   ILE A 415      87.717  28.260  64.961  1.00 51.05           N  
ATOM   2713  CA  ILE A 415      86.471  28.904  65.368  1.00 51.19           C  
ATOM   2714  C   ILE A 415      86.694  29.820  66.564  1.00 55.56           C  
ATOM   2715  O   ILE A 415      86.523  31.035  66.468  1.00 54.92           O  
ATOM   2716  CB  ILE A 415      85.372  27.870  65.682  1.00 54.35           C  
ATOM   2717  CG1 ILE A 415      84.955  27.127  64.413  1.00 54.83           C  
ATOM   2718  CG2 ILE A 415      84.169  28.551  66.317  1.00 55.03           C  
ATOM   2719  CD1 ILE A 415      83.837  26.135  64.633  1.00 62.13           C  
ATOM   2720  N   PHE A 416      87.066  29.225  67.693  1.00 52.83           N  
ATOM   2721  CA  PHE A 416      87.303  29.979  68.918  1.00 53.06           C  
ATOM   2722  C   PHE A 416      88.592  30.787  68.841  1.00 57.43           C  
ATOM   2723  O   PHE A 416      88.577  32.012  68.970  1.00 57.14           O  
ATOM   2724  CB  PHE A 416      87.331  29.044  70.127  1.00 55.01           C  
ATOM   2725  CG  PHE A 416      86.038  28.313  70.355  1.00 56.78           C  
ATOM   2726  CD1 PHE A 416      85.794  27.095  69.741  1.00 59.95           C  
ATOM   2727  CD2 PHE A 416      85.059  28.851  71.173  1.00 59.08           C  
ATOM   2728  CE1 PHE A 416      84.604  26.420  69.946  1.00 60.87           C  
ATOM   2729  CE2 PHE A 416      83.866  28.184  71.380  1.00 61.92           C  
ATOM   2730  CZ  PHE A 416      83.640  26.965  70.768  1.00 59.98           C  
ATOM   2731  N   GLY A 417      89.708  30.098  68.631  1.00 54.21           N  
ATOM   2732  CA  GLY A 417      90.998  30.750  68.507  1.00 54.13           C  
ATOM   2733  C   GLY A 417      91.055  31.631  67.272  1.00 58.10           C  
ATOM   2734  O   GLY A 417      91.971  32.440  67.118  1.00 57.51           O  
ATOM   2735  N   GLY A 418      90.069  31.473  66.392  1.00 54.91           N  
ATOM   2736  CA  GLY A 418      89.982  32.254  65.173  1.00 54.85           C  
ATOM   2737  C   GLY A 418      89.301  33.586  65.412  1.00 59.07           C  
ATOM   2738  O   GLY A 418      89.869  34.641  65.132  1.00 58.70           O  
ATOM   2739  N   THR A 419      88.079  33.536  65.937  1.00 55.88           N  
ATOM   2740  CA  THR A 419      87.313  34.747  66.230  1.00 55.74           C  
ATOM   2741  C   THR A 419      88.035  35.594  67.266  1.00 59.70           C  
ATOM   2742  O   THR A 419      88.013  36.823  67.199  1.00 59.09           O  
ATOM   2743  CB  THR A 419      85.891  34.416  66.717  1.00 63.34           C  
ATOM   2744  OG1 THR A 419      85.965  33.675  67.940  1.00 63.05           O  
ATOM   2745  CG2 THR A 419      85.144  33.603  65.679  1.00 61.67           C  
ATOM   2746  N   ALA A 420      88.659  34.927  68.233  1.00 56.50           N  
ATOM   2747  CA  ALA A 420      89.398  35.613  69.286  1.00 56.39           C  
ATOM   2748  C   ALA A 420      90.475  36.508  68.681  1.00 60.34           C  
ATOM   2749  O   ALA A 420      90.814  37.551  69.241  1.00 59.71           O  
ATOM   2750  CB  ALA A 420      90.012  34.605  70.243  1.00 57.12           C  
ATOM   2751  N   ILE A 421      91.002  36.095  67.530  1.00 57.17           N  
ATOM   2752  CA  ILE A 421      92.012  36.871  66.818  1.00 57.05           C  
ATOM   2753  C   ILE A 421      91.339  37.953  65.984  1.00 61.22           C  
ATOM   2754  O   ILE A 421      91.857  39.062  65.859  1.00 60.81           O  
ATOM   2755  CB  ILE A 421      92.898  35.983  65.935  1.00 60.14           C  
ATOM   2756  CG1 ILE A 421      93.769  35.072  66.801  1.00 60.67           C  
ATOM   2757  CG2 ILE A 421      93.760  36.839  65.023  1.00 60.77           C  
ATOM   2758  CD1 ILE A 421      94.777  34.268  66.011  1.00 68.76           C  
ATOM   2759  N   VAL A 422      90.181  37.623  65.416  1.00 58.04           N  
ATOM   2760  CA  VAL A 422      89.416  38.576  64.616  1.00 57.99           C  
ATOM   2761  C   VAL A 422      89.007  39.769  65.476  1.00 62.27           C  
ATOM   2762  O   VAL A 422      89.013  40.912  65.016  1.00 61.91           O  
ATOM   2763  CB  VAL A 422      88.181  37.921  63.983  1.00 61.83           C  
ATOM   2764  CG1 VAL A 422      87.409  38.939  63.161  1.00 61.62           C  
ATOM   2765  CG2 VAL A 422      88.584  36.736  63.129  1.00 61.63           C  
ATOM   2766  N   PHE A 423      88.647  39.493  66.726  1.00 58.96           N  
ATOM   2767  CA  PHE A 423      88.278  40.546  67.664  1.00 58.83           C  
ATOM   2768  C   PHE A 423      89.518  41.355  68.033  1.00 62.55           C  
ATOM   2769  O   PHE A 423      89.467  42.580  68.127  1.00 62.23           O  
ATOM   2770  CB  PHE A 423      87.653  39.946  68.925  1.00 60.73           C  
ATOM   2771  CG  PHE A 423      86.201  39.594  68.770  1.00 62.42           C  
ATOM   2772  CD1 PHE A 423      85.230  40.583  68.763  1.00 65.59           C  
ATOM   2773  CD2 PHE A 423      85.806  38.275  68.629  1.00 64.65           C  
ATOM   2774  CE1 PHE A 423      83.894  40.262  68.620  1.00 66.50           C  
ATOM   2775  CE2 PHE A 423      84.472  37.949  68.484  1.00 67.49           C  
ATOM   2776  CZ  PHE A 423      83.515  38.943  68.479  1.00 65.58           C  
ATOM   2777  N   GLU A 424      90.633  40.661  68.237  1.00 58.89           N  
ATOM   2778  CA  GLU A 424      91.893  41.311  68.571  1.00 58.60           C  
ATOM   2779  C   GLU A 424      92.292  42.274  67.458  1.00 62.35           C  
ATOM   2780  O   GLU A 424      92.957  43.282  67.701  1.00 61.90           O  
ATOM   2781  CB  GLU A 424      92.989  40.266  68.781  1.00 59.97           C  
ATOM   2782  CG  GLU A 424      94.328  40.842  69.210  1.00 70.17           C  
ATOM   2783  CD  GLU A 424      94.318  41.325  70.645  1.00 88.10           C  
ATOM   2784  OE1 GLU A 424      93.409  40.922  71.400  1.00 79.52           O  
ATOM   2785  OE2 GLU A 424      95.221  42.105  71.018  1.00 81.47           O  
ATOM   2786  N   GLN A 425      91.872  41.961  66.237  1.00 58.95           N  
ATOM   2787  CA  GLN A 425      92.178  42.799  65.086  1.00 58.86           C  
ATOM   2788  C   GLN A 425      91.249  44.003  65.015  1.00 63.10           C  
ATOM   2789  O   GLN A 425      91.668  45.094  64.640  1.00 62.44           O  
ATOM   2790  CB  GLN A 425      92.058  41.989  63.792  1.00 60.15           C  
ATOM   2791  CG  GLN A 425      93.090  40.881  63.648  1.00 71.91           C  
ATOM   2792  CD  GLN A 425      92.920  40.088  62.369  1.00 86.32           C  
ATOM   2793  OE1 GLN A 425      91.836  40.046  61.788  1.00 80.78           O  
ATOM   2794  NE2 GLN A 425      93.995  39.452  61.923  1.00 76.82           N  
ATOM   2795  N   ASN A 426      89.985  43.792  65.365  1.00 60.37           N  
ATOM   2796  CA  ASN A 426      88.981  44.848  65.293  1.00 60.58           C  
ATOM   2797  C   ASN A 426      88.908  45.742  66.529  1.00 65.51           C  
ATOM   2798  O   ASN A 426      88.103  46.673  66.579  1.00 64.99           O  
ATOM   2799  CB  ASN A 426      87.609  44.260  64.964  1.00 61.31           C  
ATOM   2800  CG  ASN A 426      87.566  43.619  63.592  1.00 83.23           C  
ATOM   2801  OD1 ASN A 426      88.542  43.665  62.842  1.00 76.67           O  
ATOM   2802  ND2 ASN A 426      86.432  43.015  63.255  1.00 75.55           N  
ATOM   2803  N   GLY A 427      89.753  45.469  67.517  1.00 63.06           N  
ATOM   2804  CA  GLY A 427      89.811  46.280  68.719  1.00 63.34           C  
ATOM   2805  C   GLY A 427      89.157  45.678  69.946  1.00 68.40           C  
ATOM   2806  O   GLY A 427      89.563  45.961  71.072  1.00 67.89           O  
ATOM   2807  N   GLU A 428      88.134  44.858  69.735  1.00 66.07           N  
ATOM   2808  CA  GLU A 428      87.423  44.227  70.844  1.00 66.39           C  
ATOM   2809  C   GLU A 428      88.224  43.072  71.434  1.00 71.41           C  
ATOM   2810  O   GLU A 428      87.767  41.930  71.449  1.00 70.77           O  
ATOM   2811  CB  GLU A 428      86.045  43.735  70.389  1.00 67.75           C  
ATOM   2812  CG  GLU A 428      85.200  44.794  69.694  1.00 77.87           C  
ATOM   2813  CD  GLU A 428      85.551  44.952  68.226  1.00 96.22           C  
ATOM   2814  OE1 GLU A 428      85.844  43.929  67.572  1.00 88.68           O  
ATOM   2815  OE2 GLU A 428      85.529  46.098  67.727  1.00 89.21           O  
ATOM   2816  N   SER A 429      89.421  43.377  71.919  1.00 69.20           N  
ATOM   2817  CA  SER A 429      90.293  42.364  72.499  1.00 69.64           C  
ATOM   2818  C   SER A 429      89.615  41.598  73.628  1.00 74.92           C  
ATOM   2819  O   SER A 429      89.259  42.174  74.656  1.00 74.59           O  
ATOM   2820  CB  SER A 429      91.588  43.000  73.007  1.00 73.27           C  
ATOM   2821  OG  SER A 429      92.417  42.037  73.636  1.00 82.10           O  
ATOM   2822  N   ILE A 430      89.452  40.293  73.436  1.00 72.38           N  
ATOM   2823  CA  ILE A 430      88.839  39.440  74.447  1.00 72.59           C  
ATOM   2824  C   ILE A 430      89.816  39.193  75.591  1.00 77.57           C  
ATOM   2825  O   ILE A 430      89.435  38.691  76.647  1.00 77.09           O  
ATOM   2826  CB  ILE A 430      88.375  38.105  73.846  1.00 75.68           C  
ATOM   2827  CG1 ILE A 430      87.514  38.344  72.605  1.00 76.05           C  
ATOM   2828  CG2 ILE A 430      87.630  37.281  74.884  1.00 76.42           C  
ATOM   2829  CD1 ILE A 430      86.262  39.136  72.880  1.00 82.94           C  
ATOM   2830  N   TRP A 431      91.081  39.532  75.358  1.00 75.14           N  
ATOM   2831  CA  TRP A 431      92.134  39.343  76.348  1.00 75.50           C  
ATOM   2832  C   TRP A 431      91.708  39.838  77.724  1.00 81.11           C  
ATOM   2833  O   TRP A 431      91.716  41.040  77.994  1.00 80.73           O  
ATOM   2834  CB  TRP A 431      93.411  40.056  75.904  1.00 74.13           C  
ATOM   2835  CG  TRP A 431      94.596  39.752  76.759  1.00 75.03           C  
ATOM   2836  CD1 TRP A 431      95.092  40.518  77.774  1.00 77.93           C  
ATOM   2837  CD2 TRP A 431      95.444  38.604  76.673  1.00 74.85           C  
ATOM   2838  NE1 TRP A 431      96.196  39.916  78.325  1.00 77.37           N  
ATOM   2839  CE2 TRP A 431      96.433  38.738  77.667  1.00 78.76           C  
ATOM   2840  CE3 TRP A 431      95.464  37.474  75.851  1.00 76.04           C  
ATOM   2841  CZ2 TRP A 431      97.429  37.786  77.862  1.00 78.08           C  
ATOM   2842  CZ3 TRP A 431      96.452  36.531  76.047  1.00 77.55           C  
ATOM   2843  CH2 TRP A 431      97.421  36.692  77.045  1.00 78.15           C  
ATOM   2844  N   GLY A 432      91.322  38.904  78.587  1.00 78.99           N  
ATOM   2845  CA  GLY A 432      90.873  39.232  79.926  1.00 79.47           C  
ATOM   2846  C   GLY A 432      92.018  39.500  80.881  1.00 84.93           C  
ATOM   2847  O   GLY A 432      92.256  38.720  81.803  1.00 84.62           O  
ATOM   2848  N   ASP A 433      92.722  40.606  80.653  1.00 82.54           N  
ATOM   2849  CA  ASP A 433      93.857  41.005  81.484  1.00 82.88           C  
ATOM   2850  C   ASP A 433      94.777  39.852  81.892  1.00 87.49           C  
ATOM   2851  O   ASP A 433      95.334  39.848  82.991  1.00 86.96           O  
ATOM   2852  CB  ASP A 433      93.388  41.787  82.714  1.00 84.91           C  
ATOM   2853  CG  ASP A 433      92.451  40.983  83.598  1.00 96.37           C  
ATOM   2854  OD1 ASP A 433      92.845  39.883  84.043  1.00 96.98           O  
ATOM   2855  OD2 ASP A 433      91.325  41.459  83.861  1.00102.94           O  
ATOM   2856  N   GLY A 434      94.936  38.877  81.001  1.00 84.73           N  
ATOM   2857  CA  GLY A 434      95.806  37.743  81.251  1.00 84.84           C  
ATOM   2858  C   GLY A 434      95.080  36.463  81.614  1.00 89.41           C  
ATOM   2859  O   GLY A 434      95.479  35.377  81.196  1.00 88.93           O  
ATOM   2860  N   ALA A 435      94.020  36.589  82.405  1.00 86.61           N  
ATOM   2861  CA  ALA A 435      93.245  35.431  82.841  1.00 86.71           C  
ATOM   2862  C   ALA A 435      92.814  34.566  81.660  1.00 91.08           C  
ATOM   2863  O   ALA A 435      91.920  34.938  80.900  1.00 90.61           O  
ATOM   2864  CB  ALA A 435      92.035  35.877  83.648  1.00 87.47           C  
ATOM   2865  N   ALA A 436      93.457  33.411  81.514  1.00 88.08           N  
ATOM   2866  CA  ALA A 436      93.166  32.504  80.410  1.00 88.11           C  
ATOM   2867  C   ALA A 436      91.772  31.894  80.502  1.00 92.42           C  
ATOM   2868  O   ALA A 436      91.117  31.659  79.484  1.00 91.99           O  
ATOM   2869  CB  ALA A 436      94.223  31.409  80.335  1.00 88.85           C  
ATOM   2870  N   GLU A 437      91.324  31.630  81.723  1.00 89.34           N  
ATOM   2871  CA  GLU A 437      90.022  31.013  81.936  1.00 89.34           C  
ATOM   2872  C   GLU A 437      88.875  31.961  81.611  1.00 93.80           C  
ATOM   2873  O   GLU A 437      87.822  31.537  81.136  1.00 93.17           O  
ATOM   2874  CB  GLU A 437      89.899  30.515  83.377  1.00 90.69           C  
ATOM   2875  CG  GLU A 437      91.125  29.778  83.893  1.00100.95           C  
ATOM   2876  CD  GLU A 437      92.235  30.719  84.324  1.00120.32           C  
ATOM   2877  OE1 GLU A 437      91.933  31.888  84.643  1.00113.55           O  
ATOM   2878  OE2 GLU A 437      93.409  30.291  84.343  1.00114.13           O  
ATOM   2879  N   GLU A 438      89.085  33.244  81.879  1.00 91.09           N  
ATOM   2880  CA  GLU A 438      88.057  34.254  81.655  1.00 91.20           C  
ATOM   2881  C   GLU A 438      87.957  34.681  80.195  1.00 95.18           C  
ATOM   2882  O   GLU A 438      87.100  35.492  79.837  1.00 94.81           O  
ATOM   2883  CB  GLU A 438      88.318  35.483  82.534  1.00 92.66           C  
ATOM   2884  CG  GLU A 438      88.394  35.185  84.025  1.00103.63           C  
ATOM   2885  CD  GLU A 438      88.798  36.396  84.844  1.00123.84           C  
ATOM   2886  OE1 GLU A 438      89.171  37.425  84.243  1.00116.27           O  
ATOM   2887  OE2 GLU A 438      88.749  36.318  86.089  1.00118.46           O  
ATOM   2888  N   GLN A 439      88.837  34.142  79.359  1.00 91.64           N  
ATOM   2889  CA  GLN A 439      88.874  34.514  77.950  1.00 91.38           C  
ATOM   2890  C   GLN A 439      87.857  33.761  77.103  1.00 95.29           C  
ATOM   2891  O   GLN A 439      87.329  34.301  76.129  1.00 94.76           O  
ATOM   2892  CB  GLN A 439      90.287  34.358  77.390  1.00 92.64           C  
ATOM   2893  CG  GLN A 439      91.288  35.346  77.970  1.00106.24           C  
ATOM   2894  CD  GLN A 439      92.683  35.163  77.414  1.00124.79           C  
ATOM   2895  OE1 GLN A 439      92.905  34.346  76.523  1.00120.52           O  
ATOM   2896  NE2 GLN A 439      93.634  35.926  77.938  1.00116.59           N  
ATOM   2897  N   LEU A 440      87.573  32.520  77.481  1.00 92.04           N  
ATOM   2898  CA  LEU A 440      86.589  31.724  76.758  1.00 91.96           C  
ATOM   2899  C   LEU A 440      85.203  32.342  76.915  1.00 96.22           C  
ATOM   2900  O   LEU A 440      84.463  32.504  75.943  1.00 95.65           O  
ATOM   2901  CB  LEU A 440      86.578  30.281  77.267  1.00 91.96           C  
ATOM   2902  CG  LEU A 440      85.432  29.411  76.746  1.00 96.57           C  
ATOM   2903  CD1 LEU A 440      85.403  29.393  75.224  1.00 96.72           C  
ATOM   2904  CD2 LEU A 440      85.529  28.002  77.301  1.00 98.89           C  
ATOM   2905  N   PHE A 441      84.861  32.689  78.151  1.00 93.29           N  
ATOM   2906  CA  PHE A 441      83.570  33.291  78.450  1.00 93.35           C  
ATOM   2907  C   PHE A 441      83.503  34.708  77.900  1.00 97.70           C  
ATOM   2908  O   PHE A 441      82.441  35.176  77.490  1.00 97.25           O  
ATOM   2909  CB  PHE A 441      83.319  33.288  79.957  1.00 95.20           C  
ATOM   2910  CG  PHE A 441      83.492  31.940  80.595  1.00 96.80           C  
ATOM   2911  CD1 PHE A 441      82.453  31.026  80.604  1.00 99.91           C  
ATOM   2912  CD2 PHE A 441      84.699  31.582  81.175  1.00 98.97           C  
ATOM   2913  CE1 PHE A 441      82.610  29.783  81.185  1.00100.82           C  
ATOM   2914  CE2 PHE A 441      84.862  30.340  81.760  1.00101.81           C  
ATOM   2915  CZ  PHE A 441      83.816  29.439  81.766  1.00 99.90           C  
ATOM   2916  N   GLY A 442      84.645  35.386  77.882  1.00 94.69           N  
ATOM   2917  CA  GLY A 442      84.724  36.732  77.349  1.00 94.74           C  
ATOM   2918  C   GLY A 442      84.446  36.723  75.859  1.00 99.14           C  
ATOM   2919  O   GLY A 442      83.872  37.667  75.314  1.00 98.60           O  
ATOM   2920  N   LEU A 443      84.853  35.643  75.199  1.00 96.30           N  
ATOM   2921  CA  LEU A 443      84.632  35.491  73.767  1.00 96.43           C  
ATOM   2922  C   LEU A 443      83.152  35.251  73.492  1.00100.99           C  
ATOM   2923  O   LEU A 443      82.643  35.590  72.423  1.00100.55           O  
ATOM   2924  CB  LEU A 443      85.462  34.328  73.220  1.00 96.51           C  
ATOM   2925  CG  LEU A 443      85.314  34.021  71.728  1.00101.24           C  
ATOM   2926  CD1 LEU A 443      85.675  35.237  70.889  1.00101.42           C  
ATOM   2927  CD2 LEU A 443      86.173  32.828  71.344  1.00103.69           C  
ATOM   2928  N   LEU A 444      82.466  34.668  74.468  1.00 98.12           N  
ATOM   2929  CA  LEU A 444      81.043  34.383  74.339  1.00 98.27           C  
ATOM   2930  C   LEU A 444      80.204  35.623  74.637  1.00102.98           C  
ATOM   2931  O   LEU A 444      79.307  35.974  73.871  1.00102.53           O  
ATOM   2932  CB  LEU A 444      80.642  33.238  75.270  1.00 98.33           C  
ATOM   2933  CG  LEU A 444      81.282  31.879  74.985  1.00103.02           C  
ATOM   2934  CD1 LEU A 444      80.917  30.874  76.065  1.00103.18           C  
ATOM   2935  CD2 LEU A 444      80.864  31.375  73.616  1.00105.46           C  
ATOM   2936  N   HIS A 445      80.504  36.282  75.753  1.00100.22           N  
ATOM   2937  CA  HIS A 445      79.779  37.482  76.158  1.00100.33           C  
ATOM   2938  C   HIS A 445      79.882  38.588  75.113  1.00104.72           C  
ATOM   2939  O   HIS A 445      79.073  39.516  75.097  1.00104.27           O  
ATOM   2940  CB  HIS A 445      80.284  37.987  77.512  1.00101.12           C  
ATOM   2941  CG  HIS A 445      79.788  37.188  78.677  1.00104.51           C  
ATOM   2942  ND1 HIS A 445      80.490  36.126  79.204  1.00106.27           N  
ATOM   2943  CD2 HIS A 445      78.658  37.295  79.415  1.00106.24           C  
ATOM   2944  CE1 HIS A 445      79.814  35.612  80.216  1.00105.66           C  
ATOM   2945  NE2 HIS A 445      78.699  36.303  80.365  1.00106.00           N  
ATOM   2946  N   ALA A 446      80.880  38.485  74.241  1.00101.70           N  
ATOM   2947  CA  ALA A 446      81.077  39.471  73.184  1.00101.68           C  
ATOM   2948  C   ALA A 446      80.137  39.204  72.014  1.00105.87           C  
ATOM   2949  O   ALA A 446      79.993  40.033  71.116  1.00105.34           O  
ATOM   2950  CB  ALA A 446      82.522  39.462  72.714  1.00102.42           C  
ATOM   2951  N   LEU A 447      79.500  38.039  72.032  1.00102.89           N  
ATOM   2952  CA  LEU A 447      78.573  37.652  70.977  1.00102.96           C  
ATOM   2953  C   LEU A 447      77.138  37.626  71.493  1.00107.48           C  
ATOM   2954  O   LEU A 447      76.891  37.317  72.660  1.00106.99           O  
ATOM   2955  CB  LEU A 447      78.949  36.277  70.416  1.00103.01           C  
ATOM   2956  CG  LEU A 447      80.339  36.151  69.791  1.00107.68           C  
ATOM   2957  CD1 LEU A 447      80.643  34.702  69.451  1.00107.85           C  
ATOM   2958  CD2 LEU A 447      80.452  37.027  68.556  1.00110.11           C  
ATOM   2959  N   PRO A 448      76.172  37.948  70.619  1.00104.63           N  
ATOM   2960  CA  PRO A 448      74.746  37.951  70.964  1.00104.63           C  
ATOM   2961  C   PRO A 448      74.317  36.616  71.566  1.00108.90           C  
ATOM   2962  O   PRO A 448      74.353  35.585  70.895  1.00108.40           O  
ATOM   2963  CB  PRO A 448      74.064  38.157  69.609  1.00106.36           C  
ATOM   2964  CG  PRO A 448      75.058  38.918  68.808  1.00110.75           C  
ATOM   2965  CD  PRO A 448      76.408  38.414  69.241  1.00106.26           C  
ATOM   2966  N   GLY A 449      73.912  36.637  72.831  1.00105.86           N  
ATOM   2967  CA  GLY A 449      73.489  35.436  73.525  1.00105.88           C  
ATOM   2968  C   GLY A 449      74.647  34.772  74.242  1.00110.21           C  
ATOM   2969  O   GLY A 449      74.641  33.561  74.463  1.00109.72           O  
ATOM   2970  N   GLY A 450      75.645  35.571  74.606  1.00107.21           N  
ATOM   2971  CA  GLY A 450      76.825  35.076  75.289  1.00107.22           C  
ATOM   2972  C   GLY A 450      76.538  34.611  76.703  1.00111.51           C  
ATOM   2973  O   GLY A 450      77.089  33.610  77.160  1.00111.01           O  
ATOM   2974  N   GLN A 451      75.676  35.344  77.400  1.00108.45           N  
ATOM   2975  CA  GLN A 451      75.311  34.998  78.769  1.00108.39           C  
ATOM   2976  C   GLN A 451      74.683  33.610  78.821  1.00112.38           C  
ATOM   2977  O   GLN A 451      74.832  32.887  79.806  1.00111.81           O  
ATOM   2978  CB  GLN A 451      74.347  36.036  79.346  1.00109.76           C  
ATOM   2979  CG  GLN A 451      74.943  37.429  79.492  1.00125.76           C  
ATOM   2980  CD  GLN A 451      75.078  38.154  78.165  1.00145.40           C  
ATOM   2981  OE1 GLN A 451      74.429  37.799  77.181  1.00140.95           O  
ATOM   2982  NE2 GLN A 451      75.924  39.178  78.134  1.00137.62           N  
ATOM   2983  N   ILE A 452      73.984  33.243  77.750  1.00109.22           N  
ATOM   2984  CA  ILE A 452      73.334  31.940  77.659  1.00109.19           C  
ATOM   2985  C   ILE A 452      74.358  30.842  77.409  1.00113.40           C  
ATOM   2986  O   ILE A 452      74.465  29.888  78.179  1.00112.93           O  
ATOM   2987  CB  ILE A 452      72.267  31.922  76.552  1.00112.30           C  
ATOM   2988  CG1 ILE A 452      71.288  33.083  76.727  1.00112.77           C  
ATOM   2989  CG2 ILE A 452      71.534  30.591  76.540  1.00113.02           C  
ATOM   2990  CD1 ILE A 452      70.250  33.170  75.632  1.00120.32           C  
ATOM   2999  N   GLY A 454      77.376  30.939  77.773  1.00110.56           N  
ATOM   3000  CA  GLY A 454      78.359  30.949  78.840  1.00110.31           C  
ATOM   3001  C   GLY A 454      78.022  29.911  79.892  1.00113.88           C  
ATOM   3002  O   GLY A 454      78.911  29.278  80.463  1.00113.34           O  
ATOM   3003  N   ILE A 455      76.728  29.736  80.142  1.00110.33           N  
ATOM   3004  CA  ILE A 455      76.253  28.750  81.106  1.00110.06           C  
ATOM   3005  C   ILE A 455      76.337  27.356  80.498  1.00113.59           C  
ATOM   3006  O   ILE A 455      76.714  26.398  81.170  1.00113.10           O  
ATOM   3007  CB  ILE A 455      74.814  29.047  81.554  1.00113.20           C  
ATOM   3008  CG1 ILE A 455      74.698  30.479  82.074  1.00113.65           C  
ATOM   3009  CG2 ILE A 455      74.371  28.046  82.608  1.00113.92           C  
ATOM   3010  CD1 ILE A 455      73.299  30.853  82.513  1.00121.08           C  
ATOM   3011  N   ILE A 456      75.971  27.251  79.223  1.00109.95           N  
ATOM   3012  CA  ILE A 456      76.014  25.979  78.509  1.00109.67           C  
ATOM   3013  C   ILE A 456      77.437  25.445  78.473  1.00113.45           C  
ATOM   3014  O   ILE A 456      77.676  24.266  78.732  1.00112.89           O  
ATOM   3015  CB  ILE A 456      75.463  26.114  77.083  1.00112.74           C  
ATOM   3016  CG1 ILE A 456      74.003  26.562  77.111  1.00113.16           C  
ATOM   3017  CG2 ILE A 456      75.608  24.802  76.335  1.00113.41           C  
ATOM   3018  CD1 ILE A 456      73.382  26.682  75.739  1.00120.35           C  
ATOM   3019  N   ALA A 457      78.379  26.321  78.137  1.00110.14           N  
ATOM   3020  CA  ALA A 457      79.788  25.948  78.082  1.00110.01           C  
ATOM   3021  C   ALA A 457      80.282  25.577  79.476  1.00113.78           C  
ATOM   3022  O   ALA A 457      81.148  24.717  79.633  1.00113.27           O  
ATOM   3023  CB  ALA A 457      80.616  27.091  77.514  1.00110.77           C  
ATOM   3032  N   ILE A 459      78.397  24.240  81.905  1.00110.12           N  
ATOM   3033  CA  ILE A 459      77.830  22.933  82.220  1.00109.80           C  
ATOM   3034  C   ILE A 459      78.605  21.851  81.482  1.00112.93           C  
ATOM   3035  O   ILE A 459      78.865  20.779  82.026  1.00112.43           O  
ATOM   3036  CB  ILE A 459      76.342  22.862  81.845  1.00113.04           C  
ATOM   3037  CG1 ILE A 459      75.542  23.911  82.617  1.00113.58           C  
ATOM   3038  CG2 ILE A 459      75.796  21.465  82.097  1.00113.83           C  
ATOM   3039  CD1 ILE A 459      74.071  23.931  82.264  1.00121.47           C  
ATOM   3040  N   LEU A 460      78.960  22.139  80.234  1.00108.98           N  
ATOM   3041  CA  LEU A 460      79.710  21.199  79.411  1.00108.54           C  
ATOM   3042  C   LEU A 460      81.026  20.833  80.086  1.00111.97           C  
ATOM   3043  O   LEU A 460      81.521  19.717  79.937  1.00111.48           O  
ATOM   3044  CB  LEU A 460      79.975  21.794  78.029  1.00108.55           C  
ATOM   3045  CG  LEU A 460      80.768  20.922  77.056  1.00113.21           C  
ATOM   3046  CD1 LEU A 460      80.102  19.571  76.888  1.00113.36           C  
ATOM   3047  CD2 LEU A 460      80.919  21.619  75.715  1.00115.66           C  
ATOM   3048  N   LEU A 461      81.583  21.778  80.835  1.00108.30           N  
ATOM   3049  CA  LEU A 461      82.830  21.552  81.555  1.00108.02           C  
ATOM   3050  C   LEU A 461      82.606  20.576  82.704  1.00111.50           C  
ATOM   3051  O   LEU A 461      83.428  19.693  82.951  1.00111.08           O  
ATOM   3052  CB  LEU A 461      83.387  22.872  82.089  1.00108.11           C  
ATOM   3053  CG  LEU A 461      83.757  23.905  81.026  1.00112.91           C  
ATOM   3054  CD1 LEU A 461      83.771  25.301  81.620  1.00113.12           C  
ATOM   3055  CD2 LEU A 461      85.100  23.568  80.398  1.00115.51           C  
ATOM   3056  N   GLY A 462      81.488  20.740  83.403  1.00107.72           N  
ATOM   3057  CA  GLY A 462      81.138  19.869  84.509  1.00107.34           C  
ATOM   3058  C   GLY A 462      80.955  18.439  84.043  1.00110.57           C  
ATOM   3059  O   GLY A 462      81.338  17.498  84.740  1.00110.06           O  
ATOM   3060  N   THR A 463      80.374  18.277  82.857  1.00106.71           N  
ATOM   3061  CA  THR A 463      80.155  16.955  82.278  1.00106.31           C  
ATOM   3062  C   THR A 463      81.480  16.348  81.843  1.00109.62           C  
ATOM   3063  O   THR A 463      81.703  15.150  81.996  1.00109.06           O  
ATOM   3064  CB  THR A 463      79.169  17.005  81.103  1.00114.39           C  
ATOM   3065  OG1 THR A 463      79.706  17.829  80.063  1.00113.93           O  
ATOM   3066  CG2 THR A 463      77.831  17.566  81.551  1.00113.08           C  
ATOM   3067  N   PHE A 464      82.357  17.183  81.293  1.00105.96           N  
ATOM   3068  CA  PHE A 464      83.677  16.731  80.873  1.00105.66           C  
ATOM   3069  C   PHE A 464      84.477  16.277  82.089  1.00109.34           C  
ATOM   3070  O   PHE A 464      85.175  15.266  82.040  1.00108.86           O  
ATOM   3071  CB  PHE A 464      84.428  17.848  80.146  1.00107.44           C  
ATOM   3072  CG  PHE A 464      84.241  17.834  78.656  1.00108.98           C  
ATOM   3073  CD1 PHE A 464      84.685  16.764  77.900  1.00112.03           C  
ATOM   3074  CD2 PHE A 464      83.624  18.893  78.011  1.00111.11           C  
ATOM   3075  CE1 PHE A 464      84.512  16.749  76.530  1.00112.93           C  
ATOM   3076  CE2 PHE A 464      83.449  18.884  76.640  1.00113.91           C  
ATOM   3077  CZ  PHE A 464      83.893  17.812  75.899  1.00111.99           C  
ATOM   3078  N   PHE A 465      84.370  17.030  83.179  1.00105.86           N  
ATOM   3079  CA  PHE A 465      85.081  16.705  84.410  1.00105.66           C  
ATOM   3080  C   PHE A 465      84.712  15.309  84.893  1.00109.65           C  
ATOM   3081  O   PHE A 465      85.554  14.581  85.419  1.00109.11           O  
ATOM   3082  CB  PHE A 465      84.765  17.735  85.495  1.00107.44           C  
ATOM   3083  CG  PHE A 465      85.550  17.541  86.761  1.00108.97           C  
ATOM   3084  CD1 PHE A 465      86.704  18.268  86.994  1.00112.03           C  
ATOM   3085  CD2 PHE A 465      85.131  16.635  87.720  1.00111.13           C  
ATOM   3086  CE1 PHE A 465      87.426  18.096  88.162  1.00112.95           C  
ATOM   3087  CE2 PHE A 465      85.850  16.456  88.889  1.00113.96           C  
ATOM   3088  CZ  PHE A 465      87.000  17.187  89.110  1.00112.04           C  
ATOM   3089  N   ILE A 466      83.448  14.942  84.710  1.00106.50           N  
ATOM   3090  CA  ILE A 466      82.955  13.633  85.125  1.00106.46           C  
ATOM   3091  C   ILE A 466      83.394  12.536  84.161  1.00110.06           C  
ATOM   3092  O   ILE A 466      83.899  11.496  84.581  1.00109.63           O  
ATOM   3093  CB  ILE A 466      81.425  13.628  85.277  1.00109.73           C  
ATOM   3094  CG1 ILE A 466      80.987  14.628  86.349  1.00110.28           C  
ATOM   3095  CG2 ILE A 466      80.929  12.228  85.607  1.00110.53           C  
ATOM   3096  CD1 ILE A 466      79.492  14.645  86.591  1.00118.18           C  
ATOM   3097  N   THR A 467      83.180  12.767  82.869  1.00106.36           N  
ATOM   3098  CA  THR A 467      83.542  11.796  81.842  1.00106.02           C  
ATOM   3099  C   THR A 467      85.039  11.524  81.836  1.00109.49           C  
ATOM   3100  O   THR A 467      85.471  10.379  81.727  1.00108.88           O  
ATOM   3101  CB  THR A 467      83.080  12.252  80.449  1.00114.27           C  
ATOM   3102  OG1 THR A 467      83.712  13.494  80.119  1.00114.02           O  
ATOM   3103  CG2 THR A 467      81.572  12.428  80.415  1.00112.86           C  
ATOM   3104  N   SER A 468      85.828  12.589  81.930  1.00106.04           N  
ATOM   3105  CA  SER A 468      87.280  12.468  81.927  1.00105.86           C  
ATOM   3106  C   SER A 468      87.764  11.675  83.135  1.00109.42           C  
ATOM   3107  O   SER A 468      88.606  10.789  83.011  1.00108.88           O  
ATOM   3108  CB  SER A 468      87.936  13.851  81.907  1.00109.68           C  
ATOM   3109  OG  SER A 468      87.563  14.577  80.746  1.00118.96           O  
ATOM   3110  N   ALA A 469      87.225  11.997  84.306  1.00105.92           N  
ATOM   3111  CA  ALA A 469      87.599  11.306  85.533  1.00105.68           C  
ATOM   3112  C   ALA A 469      87.096   9.865  85.524  1.00109.34           C  
ATOM   3113  O   ALA A 469      87.790   8.952  85.973  1.00108.92           O  
ATOM   3114  CB  ALA A 469      87.066  12.049  86.746  1.00106.41           C  
ATOM   3115  N   ASP A 470      85.888   9.670  85.006  1.00105.73           N  
ATOM   3116  CA  ASP A 470      85.288   8.343  84.932  1.00105.46           C  
ATOM   3117  C   ASP A 470      86.104   7.421  84.031  1.00108.81           C  
ATOM   3118  O   ASP A 470      86.505   6.332  84.440  1.00108.35           O  
ATOM   3119  CB  ASP A 470      83.847   8.439  84.419  1.00107.33           C  
ATOM   3120  CG  ASP A 470      83.125   7.105  84.446  1.00117.46           C  
ATOM   3121  OD1 ASP A 470      83.724   6.109  84.907  1.00118.09           O  
ATOM   3122  OD2 ASP A 470      81.955   7.055  84.008  1.00123.11           O  
ATOM   3123  N   SER A 471      86.345   7.867  82.803  1.00104.98           N  
ATOM   3124  CA  SER A 471      87.102   7.082  81.837  1.00104.57           C  
ATOM   3125  C   SER A 471      88.524   6.818  82.317  1.00108.06           C  
ATOM   3126  O   SER A 471      89.036   5.711  82.176  1.00107.47           O  
ATOM   3127  CB  SER A 471      87.124   7.783  80.480  1.00108.02           C  
ATOM   3128  OG  SER A 471      85.811   7.958  79.976  1.00116.57           O  
ATOM   3129  N   ALA A 472      89.157   7.839  82.885  1.00104.63           N  
ATOM   3130  CA  ALA A 472      90.523   7.714  83.382  1.00104.47           C  
ATOM   3131  C   ALA A 472      90.604   6.741  84.551  1.00108.27           C  
ATOM   3132  O   ALA A 472      91.623   6.082  84.752  1.00107.76           O  
ATOM   3133  CB  ALA A 472      91.069   9.074  83.790  1.00105.22           C  
ATOM   3134  N   SER A 473      89.525   6.658  85.320  1.00104.91           N  
ATOM   3135  CA  SER A 473      89.475   5.771  86.474  1.00104.75           C  
ATOM   3136  C   SER A 473      89.308   4.312  86.059  1.00108.64           C  
ATOM   3137  O   SER A 473      89.967   3.425  86.603  1.00108.12           O  
ATOM   3138  CB  SER A 473      88.348   6.187  87.419  1.00108.27           C  
ATOM   3139  OG  SER A 473      88.625   7.441  88.016  1.00116.97           O  
ATOM   3140  N   THR A 474      88.427   4.072  85.092  1.00105.33           N  
ATOM   3141  CA  THR A 474      88.182   2.722  84.594  1.00105.18           C  
ATOM   3142  C   THR A 474      89.452   2.136  83.995  1.00108.99           C  
ATOM   3143  O   THR A 474      89.601   0.920  83.906  1.00108.46           O  
ATOM   3144  CB  THR A 474      87.041   2.694  83.562  1.00113.54           C  
ATOM   3145  OG1 THR A 474      87.388   3.516  82.441  1.00112.75           O  
ATOM   3146  CG2 THR A 474      85.744   3.195  84.178  1.00112.44           C  
ATOM   3147  N   VAL A 475      90.358   3.012  83.572  1.00105.68           N  
ATOM   3148  CA  VAL A 475      91.625   2.593  82.985  1.00105.55           C  
ATOM   3149  C   VAL A 475      92.643   2.298  84.077  1.00109.50           C  
ATOM   3150  O   VAL A 475      93.343   1.288  84.029  1.00108.97           O  
ATOM   3151  CB  VAL A 475      92.176   3.657  82.018  1.00109.48           C  
ATOM   3152  CG1 VAL A 475      93.588   3.299  81.588  1.00109.29           C  
ATOM   3153  CG2 VAL A 475      91.266   3.811  80.815  1.00109.30           C  
ATOM   3162  N   GLY A 477      92.041   1.553  87.173  1.00107.23           N  
ATOM   3163  CA  GLY A 477      91.582   0.393  87.915  1.00107.11           C  
ATOM   3164  C   GLY A 477      91.947  -0.894  87.202  1.00111.04           C  
ATOM   3165  O   GLY A 477      92.272  -1.897  87.836  1.00110.60           O  
ATOM   3166  N   THR A 478      91.897  -0.861  85.874  1.00107.68           N  
ATOM   3167  CA  THR A 478      92.243  -2.018  85.060  1.00107.53           C  
ATOM   3168  C   THR A 478      93.708  -2.383  85.253  1.00111.77           C  
ATOM   3169  O   THR A 478      94.056  -3.556  85.360  1.00111.26           O  
ATOM   3170  CB  THR A 478      91.956  -1.760  83.575  1.00114.78           C  
ATOM   3171  OG1 THR A 478      90.544  -1.630  83.371  1.00113.87           O  
ATOM   3172  CG2 THR A 478      92.486  -2.903  82.730  1.00113.22           C  
ATOM   3181  N   SER A 480      95.355  -1.942  87.762  1.00111.13           N  
ATOM   3182  CA  SER A 480      95.535  -2.380  89.140  1.00111.40           C  
ATOM   3183  C   SER A 480      94.938  -3.765  89.369  1.00116.23           C  
ATOM   3184  O   SER A 480      94.967  -4.285  90.484  1.00115.74           O  
ATOM   3185  CB  SER A 480      94.903  -1.376  90.104  1.00115.08           C  
ATOM   3186  OG  SER A 480      95.489  -0.094  89.960  1.00124.21           O  
ATOM   3187  N   GLN A 481      94.393  -4.355  88.311  1.00113.63           N  
ATOM   3188  CA  GLN A 481      93.777  -5.673  88.403  1.00113.83           C  
ATOM   3189  C   GLN A 481      94.308  -6.625  87.338  1.00118.86           C  
ATOM   3190  O   GLN A 481      93.550  -7.390  86.741  1.00118.32           O  
ATOM   3191  CB  GLN A 481      92.254  -5.562  88.299  1.00115.14           C  
ATOM   3192  CG  GLN A 481      91.617  -4.741  89.408  1.00129.55           C  
ATOM   3193  CD  GLN A 481      90.103  -4.725  89.328  1.00147.92           C  
ATOM   3194  OE1 GLN A 481      89.426  -4.270  90.250  1.00143.18           O  
ATOM   3195  NE2 GLN A 481      89.564  -5.223  88.222  1.00139.84           N  
ATOM   3196  N   HIS A 482      95.616  -6.573  87.109  1.00116.50           N  
ATOM   3197  CA  HIS A 482      96.261  -7.440  86.130  1.00116.87           C  
ATOM   3198  C   HIS A 482      95.637  -7.320  84.743  1.00122.07           C  
ATOM   3199  O   HIS A 482      95.575  -8.294  83.994  1.00121.56           O  
ATOM   3200  CB  HIS A 482      96.230  -8.893  86.602  1.00117.60           C  
ATOM   3201  CG  HIS A 482      96.899  -9.113  87.923  1.00120.93           C  
ATOM   3202  ND1 HIS A 482      96.203  -9.148  89.112  1.00122.63           N  
ATOM   3203  CD2 HIS A 482      98.200  -9.312  88.241  1.00122.61           C  
ATOM   3204  CE1 HIS A 482      97.047  -9.360  90.106  1.00122.01           C  
ATOM   3205  NE2 HIS A 482      98.264  -9.463  89.605  1.00122.35           N  
ATOM   3206  N   GLY A 483      95.181  -6.119  84.403  1.00119.79           N  
ATOM   3207  CA  GLY A 483      94.591  -5.857  83.105  1.00120.13           C  
ATOM   3208  C   GLY A 483      93.183  -6.392  82.950  1.00125.18           C  
ATOM   3209  O   GLY A 483      92.749  -6.714  81.843  1.00124.64           O  
ATOM   3210  N   GLN A 484      92.460  -6.479  84.060  1.00122.87           N  
ATOM   3211  CA  GLN A 484      91.085  -6.959  84.035  1.00123.26           C  
ATOM   3212  C   GLN A 484      90.196  -5.971  83.287  1.00128.61           C  
ATOM   3213  O   GLN A 484      90.046  -4.822  83.701  1.00128.25           O  
ATOM   3214  CB  GLN A 484      90.565  -7.169  85.458  1.00124.61           C  
ATOM   3215  CG  GLN A 484      89.143  -7.700  85.525  1.00139.94           C  
ATOM   3216  CD  GLN A 484      88.724  -8.069  86.934  1.00159.48           C  
ATOM   3217  OE1 GLN A 484      87.545  -8.294  87.206  1.00154.80           O  
ATOM   3218  NE2 GLN A 484      89.692  -8.133  87.840  1.00152.19           N  
ATOM   3219  N   LEU A 485      89.617  -6.423  82.179  1.00126.33           N  
ATOM   3220  CA  LEU A 485      88.766  -5.574  81.354  1.00126.75           C  
ATOM   3221  C   LEU A 485      87.532  -5.082  82.102  1.00132.00           C  
ATOM   3222  O   LEU A 485      87.039  -3.981  81.850  1.00131.57           O  
ATOM   3223  CB  LEU A 485      88.354  -6.305  80.076  1.00126.84           C  
ATOM   3224  CG  LEU A 485      87.647  -5.465  79.009  1.00131.64           C  
ATOM   3225  CD1 LEU A 485      88.510  -4.288  78.583  1.00131.83           C  
ATOM   3226  CD2 LEU A 485      87.271  -6.322  77.809  1.00134.24           C  
ATOM   3227  N   GLU A 486      87.036  -5.901  83.024  1.00129.62           N  
ATOM   3228  CA  GLU A 486      85.857  -5.543  83.806  1.00129.91           C  
ATOM   3229  C   GLU A 486      86.231  -5.158  85.235  1.00134.53           C  
ATOM   3230  O   GLU A 486      86.033  -5.933  86.172  1.00134.03           O  
ATOM   3231  CB  GLU A 486      84.846  -6.691  83.812  1.00131.37           C  
ATOM   3232  CG  GLU A 486      85.447  -8.052  84.129  1.00142.95           C  
ATOM   3233  CD  GLU A 486      84.405  -9.156  84.172  1.00165.90           C  
ATOM   3234  OE1 GLU A 486      84.792 -10.339  84.304  1.00161.06           O  
ATOM   3235  OE2 GLU A 486      83.200  -8.841  84.074  1.00161.25           O  
ATOM   3236  N   ALA A 487      86.771  -3.955  85.394  1.00131.79           N  
ATOM   3237  CA  ALA A 487      87.180  -3.465  86.705  1.00131.95           C  
ATOM   3238  C   ALA A 487      85.972  -3.200  87.598  1.00136.53           C  
ATOM   3239  O   ALA A 487      84.869  -2.948  87.110  1.00136.04           O  
ATOM   3240  CB  ALA A 487      88.028  -2.205  86.562  1.00132.71           C  
ATOM   3241  N   ASN A 488      86.187  -3.261  88.908  1.00133.72           N  
ATOM   3242  CA  ASN A 488      85.121  -3.017  89.872  1.00133.82           C  
ATOM   3243  C   ASN A 488      84.778  -1.534  89.941  1.00138.28           C  
ATOM   3244  O   ASN A 488      85.667  -0.682  89.945  1.00137.83           O  
ATOM   3245  CB  ASN A 488      85.523  -3.528  91.255  1.00134.91           C  
ATOM   3246  CG  ASN A 488      85.804  -5.016  91.264  1.00159.99           C  
ATOM   3247  OD1 ASN A 488      85.588  -5.707  90.268  1.00154.60           O  
ATOM   3248  ND2 ASN A 488      86.289  -5.520  92.393  1.00152.61           N  
ATOM   3249  N   LYS A 489      83.485  -1.231  89.995  1.00135.36           N  
ATOM   3250  CA  LYS A 489      83.024   0.151  90.054  1.00135.42           C  
ATOM   3251  C   LYS A 489      83.359   0.806  91.390  1.00140.00           C  
ATOM   3252  O   LYS A 489      83.070   1.985  91.604  1.00139.50           O  
ATOM   3253  CB  LYS A 489      81.524   0.233  89.774  1.00137.90           C  
ATOM   3254  CG  LYS A 489      81.151  -0.076  88.332  1.00152.10           C  
ATOM   3255  CD  LYS A 489      81.880   0.844  87.364  1.00162.29           C  
ATOM   3256  CE  LYS A 489      81.482   0.566  85.923  1.00173.28           C  
ATOM   3257  NZ  LYS A 489      82.169   1.481  84.968  1.00182.24           N  
ATOM   3258  N   TRP A 490      83.974   0.036  92.282  1.00137.18           N  
ATOM   3259  CA  TRP A 490      84.380   0.546  93.588  1.00137.27           C  
ATOM   3260  C   TRP A 490      85.835   1.004  93.545  1.00141.17           C  
ATOM   3261  O   TRP A 490      86.156   2.119  93.959  1.00140.76           O  
ATOM   3262  CB  TRP A 490      84.183  -0.517  94.671  1.00136.14           C  
ATOM   3263  CG  TRP A 490      82.743  -0.817  94.951  1.00137.19           C  
ATOM   3264  CD1 TRP A 490      81.988  -1.805  94.388  1.00140.11           C  
ATOM   3265  CD2 TRP A 490      81.877  -0.113  95.852  1.00137.06           C  
ATOM   3266  NE1 TRP A 490      80.708  -1.765  94.888  1.00139.60           N  
ATOM   3267  CE2 TRP A 490      80.614  -0.735  95.788  1.00141.01           C  
ATOM   3268  CE3 TRP A 490      82.050   0.979  96.709  1.00138.31           C  
ATOM   3269  CZ2 TRP A 490      79.529  -0.302  96.549  1.00140.33           C  
ATOM   3270  CZ3 TRP A 490      80.971   1.408  97.462  1.00139.81           C  
ATOM   3271  CH2 TRP A 490      79.728   0.769  97.377  1.00140.44           C  
ATOM   3272  N   VAL A 491      86.709   0.143  93.031  1.00137.67           N  
ATOM   3273  CA  VAL A 491      88.122   0.479  92.899  1.00137.44           C  
ATOM   3274  C   VAL A 491      88.283   1.584  91.862  1.00141.30           C  
ATOM   3275  O   VAL A 491      89.230   2.369  91.918  1.00140.81           O  
ATOM   3276  CB  VAL A 491      88.961  -0.749  92.519  1.00141.33           C  
ATOM   3277  CG1 VAL A 491      88.494  -1.317  91.190  1.00141.13           C  
ATOM   3278  CG2 VAL A 491      90.436  -0.381  92.460  1.00141.15           C  
ATOM   3279  N   THR A 492      87.347   1.637  90.918  1.00137.96           N  
ATOM   3280  CA  THR A 492      87.348   2.665  89.882  1.00137.79           C  
ATOM   3281  C   THR A 492      87.079   4.025  90.514  1.00141.49           C  
ATOM   3282  O   THR A 492      87.786   4.997  90.249  1.00141.12           O  
ATOM   3283  CB  THR A 492      86.301   2.371  88.794  1.00146.21           C  
ATOM   3284  OG1 THR A 492      86.722   1.249  88.011  1.00145.93           O  
ATOM   3285  CG2 THR A 492      86.124   3.581  87.888  1.00144.90           C  
ATOM   3286  N   ALA A 493      86.045   4.085  91.346  1.00137.84           N  
ATOM   3287  CA  ALA A 493      85.686   5.320  92.028  1.00137.57           C  
ATOM   3288  C   ALA A 493      86.781   5.728  93.009  1.00141.20           C  
ATOM   3289  O   ALA A 493      86.922   6.905  93.341  1.00140.74           O  
ATOM   3290  CB  ALA A 493      84.358   5.159  92.746  1.00138.32           C  
ATOM   3291  N   ALA A 494      87.554   4.746  93.467  1.00137.62           N  
ATOM   3292  CA  ALA A 494      88.648   4.998  94.400  1.00137.34           C  
ATOM   3293  C   ALA A 494      89.687   5.916  93.764  1.00140.95           C  
ATOM   3294  O   ALA A 494      90.147   6.874  94.385  1.00140.53           O  
ATOM   3295  CB  ALA A 494      89.290   3.688  94.836  1.00138.07           C  
ATOM   3296  N   TRP A 495      90.046   5.620  92.519  1.00137.29           N  
ATOM   3297  CA  TRP A 495      91.009   6.433  91.789  1.00136.97           C  
ATOM   3298  C   TRP A 495      90.377   7.762  91.384  1.00140.86           C  
ATOM   3299  O   TRP A 495      91.080   8.729  91.093  1.00140.47           O  
ATOM   3300  CB  TRP A 495      91.514   5.690  90.551  1.00135.58           C  
ATOM   3301  CG  TRP A 495      92.411   4.534  90.870  1.00136.43           C  
ATOM   3302  CD1 TRP A 495      92.095   3.210  90.800  1.00139.30           C  
ATOM   3303  CD2 TRP A 495      93.775   4.598  91.308  1.00136.24           C  
ATOM   3304  NE1 TRP A 495      93.176   2.445  91.164  1.00138.70           N  
ATOM   3305  CE2 TRP A 495      94.221   3.273  91.480  1.00140.10           C  
ATOM   3306  CE3 TRP A 495      94.663   5.647  91.565  1.00137.48           C  
ATOM   3307  CZ2 TRP A 495      95.515   2.967  91.898  1.00139.39           C  
ATOM   3308  CZ3 TRP A 495      95.948   5.342  91.980  1.00138.93           C  
ATOM   3309  CH2 TRP A 495      96.361   4.012  92.143  1.00139.54           C  
ATOM   3310  N   GLY A 496      89.048   7.804  91.371  1.00137.36           N  
ATOM   3311  CA  GLY A 496      88.316   9.008  91.023  1.00137.15           C  
ATOM   3312  C   GLY A 496      88.668  10.159  91.947  1.00140.92           C  
ATOM   3313  O   GLY A 496      89.057  11.236  91.495  1.00140.41           O  
ATOM   3314  N   VAL A 497      88.537   9.925  93.249  1.00137.53           N  
ATOM   3315  CA  VAL A 497      88.862  10.938  94.247  1.00137.39           C  
ATOM   3316  C   VAL A 497      90.372  11.092  94.377  1.00141.26           C  
ATOM   3317  O   VAL A 497      90.867  12.161  94.734  1.00140.85           O  
ATOM   3318  CB  VAL A 497      88.241  10.603  95.611  1.00141.31           C  
ATOM   3319  CG1 VAL A 497      86.731  10.749  95.561  1.00141.11           C  
ATOM   3320  CG2 VAL A 497      88.641   9.203  96.046  1.00141.13           C  
ATOM   3321  N   ALA A 498      91.098  10.014  94.101  1.00137.81           N  
ATOM   3322  CA  ALA A 498      92.553  10.030  94.187  1.00137.63           C  
ATOM   3323  C   ALA A 498      93.141  10.992  93.161  1.00141.58           C  
ATOM   3324  O   ALA A 498      94.167  11.626  93.409  1.00141.09           O  
ATOM   3325  CB  ALA A 498      93.111   8.632  93.988  1.00138.35           C  
ATOM   3326  N   THR A 499      92.481  11.097  92.010  1.00138.33           N  
ATOM   3327  CA  THR A 499      92.923  11.993  90.943  1.00138.22           C  
ATOM   3328  C   THR A 499      92.514  13.427  91.252  1.00141.92           C  
ATOM   3329  O   THR A 499      93.293  14.360  91.055  1.00141.53           O  
ATOM   3330  CB  THR A 499      92.368  11.565  89.575  1.00147.11           C  
ATOM   3331  OG1 THR A 499      92.757  10.214  89.297  1.00147.29           O  
ATOM   3332  CG2 THR A 499      92.895  12.480  88.480  1.00145.76           C  
ATOM   3333  N   ALA A 500      91.283  13.595  91.725  1.00138.27           N  
ATOM   3334  CA  ALA A 500      90.771  14.914  92.072  1.00137.97           C  
ATOM   3335  C   ALA A 500      91.523  15.475  93.273  1.00141.66           C  
ATOM   3336  O   ALA A 500      91.633  16.689  93.435  1.00141.15           O  
ATOM   3337  CB  ALA A 500      89.281  14.847  92.354  1.00138.70           C  
ATOM   3338  N   ALA A 501      92.046  14.582  94.109  1.00138.22           N  
ATOM   3339  CA  ALA A 501      92.824  14.987  95.275  1.00138.04           C  
ATOM   3340  C   ALA A 501      94.074  15.723  94.808  1.00141.86           C  
ATOM   3341  O   ALA A 501      94.372  16.823  95.274  1.00141.39           O  
ATOM   3342  CB  ALA A 501      93.202  13.773  96.107  1.00138.78           C  
ATOM   3343  N   ILE A 502      94.796  15.112  93.873  1.00138.45           N  
ATOM   3344  CA  ILE A 502      95.985  15.727  93.296  1.00138.25           C  
ATOM   3345  C   ILE A 502      95.565  16.945  92.482  1.00141.79           C  
ATOM   3346  O   ILE A 502      96.360  17.856  92.252  1.00141.37           O  
ATOM   3347  CB  ILE A 502      96.763  14.737  92.410  1.00141.42           C  
ATOM   3348  CG1 ILE A 502      97.117  13.475  93.195  1.00141.88           C  
ATOM   3349  CG2 ILE A 502      98.019  15.393  91.853  1.00142.21           C  
ATOM   3350  CD1 ILE A 502      97.958  12.495  92.410  1.00149.39           C  
ATOM   3351  N   GLY A 503      94.311  16.952  92.041  1.00138.03           N  
ATOM   3352  CA  GLY A 503      93.771  18.054  91.267  1.00137.66           C  
ATOM   3353  C   GLY A 503      93.796  19.354  92.047  1.00140.96           C  
ATOM   3354  O   GLY A 503      94.417  20.329  91.625  1.00140.56           O  
ATOM   3355  N   LEU A 504      93.124  19.364  93.194  1.00137.01           N  
ATOM   3356  CA  LEU A 504      93.068  20.551  94.038  1.00136.56           C  
ATOM   3357  C   LEU A 504      94.427  20.865  94.656  1.00139.80           C  
ATOM   3358  O   LEU A 504      94.784  22.030  94.824  1.00139.34           O  
ATOM   3359  CB  LEU A 504      92.018  20.379  95.136  1.00136.62           C  
ATOM   3360  CG  LEU A 504      90.556  20.392  94.684  1.00141.36           C  
ATOM   3361  CD1 LEU A 504      89.624  20.174  95.865  1.00141.56           C  
ATOM   3362  CD2 LEU A 504      90.229  21.695  93.973  1.00143.86           C  
ATOM   3363  N   THR A 505      95.177  19.821  94.994  1.00135.92           N  
ATOM   3364  CA  THR A 505      96.498  19.983  95.597  1.00135.53           C  
ATOM   3365  C   THR A 505      97.398  20.868  94.742  1.00138.91           C  
ATOM   3366  O   THR A 505      98.224  21.616  95.264  1.00138.54           O  
ATOM   3367  CB  THR A 505      97.174  18.624  95.850  1.00143.33           C  
ATOM   3368  OG1 THR A 505      96.373  17.845  96.746  1.00142.80           O  
ATOM   3369  CG2 THR A 505      98.559  18.822  96.450  1.00141.87           C  
ATOM   3370  N   LEU A 506      97.244  20.765  93.427  1.00134.98           N  
ATOM   3371  CA  LEU A 506      98.054  21.544  92.497  1.00134.54           C  
ATOM   3372  C   LEU A 506      97.498  22.951  92.298  1.00137.53           C  
ATOM   3373  O   LEU A 506      98.230  23.872  91.934  1.00137.03           O  
ATOM   3374  CB  LEU A 506      98.161  20.825  91.148  1.00134.63           C  
ATOM   3375  CG  LEU A 506      99.250  19.757  91.001  1.00139.35           C  
ATOM   3376  CD1 LEU A 506      99.281  18.829  92.209  1.00139.53           C  
ATOM   3377  CD2 LEU A 506      99.057  18.968  89.717  1.00141.77           C  
ATOM   3378  N   LEU A 507      96.200  23.111  92.536  1.00133.49           N  
ATOM   3379  CA  LEU A 507      95.546  24.402  92.365  1.00133.01           C  
ATOM   3380  C   LEU A 507      95.665  25.269  93.615  1.00135.95           C  
ATOM   3381  O   LEU A 507      95.622  26.497  93.538  1.00135.43           O  
ATOM   3382  CB  LEU A 507      94.072  24.208  92.000  1.00133.10           C  
ATOM   3383  CG  LEU A 507      93.777  23.246  90.847  1.00137.85           C  
ATOM   3384  CD1 LEU A 507      92.282  23.168  90.577  1.00138.02           C  
ATOM   3385  CD2 LEU A 507      94.531  23.662  89.594  1.00140.34           C  
ATOM   3386  N   LEU A 508      95.814  24.621  94.765  1.00131.86           N  
ATOM   3387  CA  LEU A 508      95.921  25.330  96.033  1.00131.34           C  
ATOM   3388  C   LEU A 508      97.367  25.674  96.371  1.00134.44           C  
ATOM   3389  O   LEU A 508      97.640  26.701  96.993  1.00134.01           O  
ATOM   3390  CB  LEU A 508      95.290  24.507  97.159  1.00131.38           C  
ATOM   3391  CG  LEU A 508      93.817  24.133  96.972  1.00136.05           C  
ATOM   3392  CD1 LEU A 508      93.315  23.312  98.149  1.00136.22           C  
ATOM   3393  CD2 LEU A 508      92.962  25.375  96.776  1.00138.46           C  
ATOM   3394  N   SER A 509      98.291  24.812  95.958  1.00130.40           N  
ATOM   3395  CA  SER A 509      99.712  25.033  96.210  1.00129.92           C  
ATOM   3396  C   SER A 509     100.205  26.273  95.474  1.00132.80           C  
ATOM   3397  O   SER A 509     101.091  26.981  95.953  1.00132.35           O  
ATOM   3398  CB  SER A 509     100.532  23.810  95.792  1.00133.62           C  
ATOM   3399  OG  SER A 509     100.250  22.698  96.623  1.00142.76           O  
ATOM   3400  N   GLY A 510      99.626  26.534  94.308  1.00128.57           N  
ATOM   3401  CA  GLY A 510      99.993  27.690  93.514  1.00127.98           C  
ATOM   3402  C   GLY A 510      99.249  28.935  93.953  1.00130.80           C  
ATOM   3403  O   GLY A 510      99.769  30.045  93.845  1.00130.26           O  
ATOM   3404  N   GLY A 511      98.031  28.749  94.453  1.00126.71           N  
ATOM   3405  CA  GLY A 511      97.200  29.849  94.906  1.00126.21           C  
ATOM   3406  C   GLY A 511      96.780  30.746  93.758  1.00129.24           C  
ATOM   3407  O   GLY A 511      95.840  30.435  93.025  1.00128.74           O  
ATOM   3408  N   ASP A 512      97.483  31.862  93.601  1.00125.21           N  
ATOM   3409  CA  ASP A 512      97.201  32.801  92.521  1.00124.70           C  
ATOM   3410  C   ASP A 512      97.757  32.261  91.205  1.00127.43           C  
ATOM   3411  O   ASP A 512      97.144  32.415  90.147  1.00126.97           O  
ATOM   3412  CB  ASP A 512      97.807  34.174  92.830  1.00126.58           C  
ATOM   3413  CG  ASP A 512      97.217  34.806  94.079  1.00136.73           C  
ATOM   3414  OD1 ASP A 512      96.294  34.206  94.671  1.00137.32           O  
ATOM   3415  OD2 ASP A 512      97.683  35.897  94.474  1.00142.47           O  
ATOM   3416  N   ASN A 513      98.917  31.615  91.284  1.00123.06           N  
ATOM   3417  CA  ASN A 513      99.551  31.024  90.112  1.00122.37           C  
ATOM   3418  C   ASN A 513      99.209  29.540  90.016  1.00124.89           C  
ATOM   3419  O   ASN A 513     100.077  28.709  89.744  1.00124.47           O  
ATOM   3420  CB  ASN A 513     101.070  31.205  90.174  1.00123.26           C  
ATOM   3421  CG  ASN A 513     101.480  32.662  90.201  1.00146.53           C  
ATOM   3422  OD1 ASN A 513     100.649  33.556  90.044  1.00141.07           O  
ATOM   3423  ND2 ASN A 513     102.769  32.911  90.402  1.00138.43           N  
ATOM   3424  N   ALA A 514      97.940  29.215  90.245  1.00120.32           N  
ATOM   3425  CA  ALA A 514      97.478  27.832  90.195  1.00119.52           C  
ATOM   3426  C   ALA A 514      97.790  27.181  88.851  1.00121.61           C  
ATOM   3427  O   ALA A 514      98.195  26.020  88.791  1.00121.08           O  
ATOM   3428  CB  ALA A 514      95.986  27.760  90.490  1.00120.27           C  
ATOM   3429  N   LEU A 515      97.595  27.937  87.775  1.00116.82           N  
ATOM   3430  CA  LEU A 515      97.856  27.435  86.433  1.00115.94           C  
ATOM   3431  C   LEU A 515      99.344  27.160  86.231  1.00117.95           C  
ATOM   3432  O   LEU A 515      99.721  26.168  85.609  1.00117.54           O  
ATOM   3433  CB  LEU A 515      97.357  28.431  85.384  1.00116.01           C  
ATOM   3434  CG  LEU A 515      97.518  28.014  83.922  1.00120.71           C  
ATOM   3435  CD1 LEU A 515      96.807  26.698  83.665  1.00120.84           C  
ATOM   3436  CD2 LEU A 515      96.995  29.099  82.992  1.00123.19           C  
ATOM   3437  N   SER A 516     100.183  28.043  86.761  1.00112.99           N  
ATOM   3438  CA  SER A 516     101.629  27.899  86.640  1.00112.02           C  
ATOM   3439  C   SER A 516     102.118  26.620  87.310  1.00113.80           C  
ATOM   3440  O   SER A 516     102.885  25.857  86.725  1.00113.35           O  
ATOM   3441  CB  SER A 516     102.343  29.111  87.242  1.00115.58           C  
ATOM   3442  OG  SER A 516     101.940  30.312  86.607  1.00124.35           O  
ATOM   3443  N   ASN A 517     101.670  26.394  88.541  1.00108.71           N  
ATOM   3444  CA  ASN A 517     102.067  25.211  89.295  1.00107.74           C  
ATOM   3445  C   ASN A 517     101.443  23.939  88.730  1.00109.57           C  
ATOM   3446  O   ASN A 517     102.049  22.866  88.769  1.00109.21           O  
ATOM   3447  CB  ASN A 517     101.699  25.365  90.771  1.00108.48           C  
ATOM   3448  CG  ASN A 517     102.267  24.253  91.632  1.00131.09           C  
ATOM   3449  OD1 ASN A 517     103.271  23.632  91.282  1.00125.29           O  
ATOM   3450  ND2 ASN A 517     101.627  23.997  92.768  1.00122.87           N  
ATOM   3451  N   LEU A 518     100.228  24.064  88.206  1.00104.34           N  
ATOM   3452  CA  LEU A 518      99.522  22.924  87.631  1.00103.21           C  
ATOM   3453  C   LEU A 518     100.275  22.365  86.428  1.00104.90           C  
ATOM   3454  O   LEU A 518     100.481  21.157  86.320  1.00104.34           O  
ATOM   3455  CB  LEU A 518      98.102  23.326  87.224  1.00103.22           C  
ATOM   3456  CG  LEU A 518      97.213  22.231  86.637  1.00107.80           C  
ATOM   3457  CD1 LEU A 518      97.016  21.111  87.643  1.00107.94           C  
ATOM   3458  CD2 LEU A 518      95.872  22.804  86.201  1.00110.14           C  
ATOM   3459  N   GLN A 519     100.689  23.255  85.530  1.00 99.92           N  
ATOM   3460  CA  GLN A 519     101.421  22.860  84.331  1.00 98.96           C  
ATOM   3461  C   GLN A 519     102.765  22.233  84.686  1.00100.83           C  
ATOM   3462  O   GLN A 519     103.222  21.301  84.023  1.00100.52           O  
ATOM   3463  CB  GLN A 519     101.638  24.067  83.412  1.00100.30           C  
ATOM   3464  CG  GLN A 519     100.358  24.708  82.906  1.00115.01           C  
ATOM   3465  CD  GLN A 519     100.622  25.893  81.995  1.00133.66           C  
ATOM   3466  OE1 GLN A 519     101.761  26.149  81.604  1.00128.67           O  
ATOM   3467  NE2 GLN A 519      99.567  26.624  81.654  1.00126.25           N  
ATOM   3468  N   ASN A 520     103.397  22.753  85.732  1.00 95.61           N  
ATOM   3469  CA  ASN A 520     104.698  22.259  86.164  1.00 94.54           C  
ATOM   3470  C   ASN A 520     104.653  20.819  86.669  1.00 96.29           C  
ATOM   3471  O   ASN A 520     105.341  19.948  86.139  1.00 95.81           O  
ATOM   3472  CB  ASN A 520     105.287  23.177  87.232  1.00 95.14           C  
ATOM   3473  CG  ASN A 520     105.714  24.520  86.673  1.00117.78           C  
ATOM   3474  OD1 ASN A 520     105.793  25.510  87.400  1.00112.63           O  
ATOM   3475  ND2 ASN A 520     105.994  24.560  85.374  1.00109.30           N  
ATOM   3476  N   VAL A 521     103.850  20.578  87.702  1.00 91.29           N  
ATOM   3477  CA  VAL A 521     103.722  19.244  88.287  1.00 90.34           C  
ATOM   3478  C   VAL A 521     103.476  18.184  87.218  1.00 92.25           C  
ATOM   3479  O   VAL A 521     103.898  17.033  87.356  1.00 91.80           O  
ATOM   3480  CB  VAL A 521     102.612  19.199  89.352  1.00 94.26           C  
ATOM   3481  CG1 VAL A 521     102.521  17.812  89.964  1.00 94.05           C  
ATOM   3482  CG2 VAL A 521     102.856  20.245  90.421  1.00 94.08           C  
ATOM   3483  N   THR A 522     102.780  18.581  86.157  1.00 87.17           N  
ATOM   3484  CA  THR A 522     102.470  17.680  85.051  1.00 86.10           C  
ATOM   3485  C   THR A 522     103.743  17.193  84.375  1.00 87.87           C  
ATOM   3486  O   THR A 522     103.912  15.999  84.140  1.00 87.44           O  
ATOM   3487  CB  THR A 522     101.564  18.363  84.017  1.00 93.47           C  
ATOM   3488  OG1 THR A 522     100.435  18.949  84.671  1.00 92.56           O  
ATOM   3489  CG2 THR A 522     101.098  17.363  82.980  1.00 91.96           C  
ATOM   3490  N   ILE A 523     104.622  18.131  84.043  1.00 82.78           N  
ATOM   3491  CA  ILE A 523     105.876  17.815  83.372  1.00 81.78           C  
ATOM   3492  C   ILE A 523     106.734  16.864  84.198  1.00 83.62           C  
ATOM   3493  O   ILE A 523     107.538  16.106  83.655  1.00 83.15           O  
ATOM   3494  CB  ILE A 523     106.664  19.093  83.026  1.00 84.91           C  
ATOM   3495  CG1 ILE A 523     105.815  20.045  82.180  1.00 85.31           C  
ATOM   3496  CG2 ILE A 523     107.966  18.743  82.314  1.00 85.64           C  
ATOM   3497  CD1 ILE A 523     106.549  21.302  81.759  1.00 92.47           C  
ATOM   3498  N   VAL A 524     106.567  16.918  85.515  1.00 78.65           N  
ATOM   3499  CA  VAL A 524     107.337  16.074  86.418  1.00 77.76           C  
ATOM   3500  C   VAL A 524     107.016  14.599  86.232  1.00 79.93           C  
ATOM   3501  O   VAL A 524     107.895  13.790  85.930  1.00 79.42           O  
ATOM   3502  CB  VAL A 524     107.110  16.471  87.885  1.00 81.69           C  
ATOM   3503  CG1 VAL A 524     108.171  15.836  88.768  1.00 81.54           C  
ATOM   3504  CG2 VAL A 524     107.102  17.981  88.045  1.00 81.49           C  
ATOM   3505  N   ALA A 525     105.751  14.254  86.453  1.00 75.26           N  
ATOM   3506  CA  ALA A 525     105.293  12.871  86.369  1.00 74.45           C  
ATOM   3507  C   ALA A 525     105.460  12.261  84.976  1.00 76.60           C  
ATOM   3508  O   ALA A 525     105.479  11.038  84.820  1.00 76.14           O  
ATOM   3509  CB  ALA A 525     103.839  12.764  86.838  1.00 75.20           C  
ATOM   3510  N   ALA A 526     105.572  13.119  83.967  1.00 71.71           N  
ATOM   3511  CA  ALA A 526     105.698  12.666  82.587  1.00 70.72           C  
ATOM   3512  C   ALA A 526     107.140  12.354  82.203  1.00 72.63           C  
ATOM   3513  O   ALA A 526     107.394  11.517  81.337  1.00 72.21           O  
ATOM   3514  CB  ALA A 526     105.110  13.699  81.641  1.00 71.43           C  
ATOM   3515  N   THR A 527     108.078  13.037  82.848  1.00 67.65           N  
ATOM   3516  CA  THR A 527     109.497  12.856  82.567  1.00 66.74           C  
ATOM   3517  C   THR A 527     109.924  11.393  82.534  1.00 69.14           C  
ATOM   3518  O   THR A 527     110.561  10.941  81.580  1.00 68.75           O  
ATOM   3519  CB  THR A 527     110.371  13.654  83.546  1.00 73.95           C  
ATOM   3520  OG1 THR A 527     110.157  15.057  83.351  1.00 73.65           O  
ATOM   3521  CG2 THR A 527     111.841  13.330  83.322  1.00 72.10           C  
ATOM   3522  N   PRO A 528     109.599  10.637  83.595  1.00 64.48           N  
ATOM   3523  CA  PRO A 528     110.001   9.225  83.640  1.00 63.70           C  
ATOM   3524  C   PRO A 528     109.309   8.391  82.569  1.00 65.67           C  
ATOM   3525  O   PRO A 528     109.925   7.523  81.947  1.00 64.97           O  
ATOM   3526  CB  PRO A 528     109.538   8.769  85.030  1.00 65.56           C  
ATOM   3527  CG  PRO A 528     109.357  10.025  85.815  1.00 70.27           C  
ATOM   3528  CD  PRO A 528     108.907  11.050  84.826  1.00 65.93           C  
ATOM   3529  N   PHE A 529     108.023   8.656  82.364  1.00 60.99           N  
ATOM   3530  CA  PHE A 529     107.226   7.910  81.395  1.00 60.10           C  
ATOM   3531  C   PHE A 529     107.650   8.179  79.954  1.00 62.05           C  
ATOM   3532  O   PHE A 529     107.325   7.413  79.049  1.00 61.72           O  
ATOM   3533  CB  PHE A 529     105.736   8.206  81.589  1.00 61.93           C  
ATOM   3534  CG  PHE A 529     104.833   7.158  81.019  1.00 63.53           C  
ATOM   3535  CD1 PHE A 529     104.456   6.059  81.777  1.00 66.53           C  
ATOM   3536  CD2 PHE A 529     104.364   7.271  79.719  1.00 65.83           C  
ATOM   3537  CE1 PHE A 529     103.626   5.094  81.249  1.00 67.45           C  
ATOM   3538  CE2 PHE A 529     103.536   6.307  79.182  1.00 68.65           C  
ATOM   3539  CZ  PHE A 529     103.163   5.218  79.951  1.00 66.63           C  
ATOM   3540  N   LEU A 530     108.383   9.267  79.748  1.00 56.98           N  
ATOM   3541  CA  LEU A 530     108.867   9.628  78.421  1.00 55.94           C  
ATOM   3542  C   LEU A 530     109.690   8.495  77.820  1.00 57.86           C  
ATOM   3543  O   LEU A 530     109.426   8.046  76.703  1.00 57.47           O  
ATOM   3544  CB  LEU A 530     109.713  10.902  78.486  1.00 55.91           C  
ATOM   3545  CG  LEU A 530     110.677  11.162  77.324  1.00 60.42           C  
ATOM   3546  CD1 LEU A 530     109.936  11.213  75.995  1.00 60.45           C  
ATOM   3547  CD2 LEU A 530     111.459  12.445  77.552  1.00 62.78           C  
ATOM   3548  N   PHE A 531     110.690   8.040  78.566  1.00 52.84           N  
ATOM   3549  CA  PHE A 531     111.564   6.969  78.104  1.00 51.94           C  
ATOM   3550  C   PHE A 531     110.798   5.665  77.913  1.00 53.71           C  
ATOM   3551  O   PHE A 531     111.190   4.813  77.118  1.00 53.13           O  
ATOM   3552  CB  PHE A 531     112.720   6.773  79.082  1.00 53.84           C  
ATOM   3553  CG  PHE A 531     113.485   8.031  79.371  1.00 55.60           C  
ATOM   3554  CD1 PHE A 531     114.558   8.398  78.579  1.00 58.89           C  
ATOM   3555  CD2 PHE A 531     113.125   8.853  80.429  1.00 57.92           C  
ATOM   3556  CE1 PHE A 531     115.265   9.557  78.837  1.00 59.91           C  
ATOM   3557  CE2 PHE A 531     113.828  10.015  80.693  1.00 60.84           C  
ATOM   3558  CZ  PHE A 531     114.899  10.367  79.895  1.00 58.99           C  
ATOM   3559  N   VAL A 532     109.700   5.519  78.647  1.00 48.88           N  
ATOM   3560  CA  VAL A 532     108.861   4.331  78.546  1.00 48.02           C  
ATOM   3561  C   VAL A 532     108.257   4.248  77.152  1.00 50.21           C  
ATOM   3562  O   VAL A 532     108.197   3.175  76.557  1.00 49.79           O  
ATOM   3563  CB  VAL A 532     107.746   4.328  79.615  1.00 51.92           C  
ATOM   3564  CG1 VAL A 532     106.785   3.175  79.381  1.00 51.67           C  
ATOM   3565  CG2 VAL A 532     108.339   4.261  81.010  1.00 51.75           C  
ATOM   3566  N   VAL A 533     107.799   5.389  76.643  1.00 45.44           N  
ATOM   3567  CA  VAL A 533     107.201   5.456  75.313  1.00 44.59           C  
ATOM   3568  C   VAL A 533     108.271   5.294  74.240  1.00 46.71           C  
ATOM   3569  O   VAL A 533     108.005   4.766  73.162  1.00 46.14           O  
ATOM   3570  CB  VAL A 533     106.415   6.760  75.109  1.00 48.49           C  
ATOM   3571  CG1 VAL A 533     105.645   6.709  73.804  1.00 48.31           C  
ATOM   3572  CG2 VAL A 533     105.475   7.004  76.280  1.00 48.30           C  
ATOM   3573  N   ILE A 534     109.480   5.755  74.545  1.00 42.14           N  
ATOM   3574  CA  ILE A 534     110.603   5.637  73.620  1.00 41.47           C  
ATOM   3575  C   ILE A 534     111.019   4.176  73.506  1.00 44.62           C  
ATOM   3576  O   ILE A 534     111.377   3.700  72.427  1.00 44.12           O  
ATOM   3577  CB  ILE A 534     111.794   6.504  74.058  1.00 44.48           C  
ATOM   3578  CG1 ILE A 534     111.387   7.976  74.135  1.00 44.99           C  
ATOM   3579  CG2 ILE A 534     112.957   6.318  73.101  1.00 44.89           C  
ATOM   3580  CD1 ILE A 534     112.514   8.905  74.534  1.00 52.59           C  
ATOM   3581  N   GLY A 535     110.975   3.468  74.631  1.00 40.68           N  
ATOM   3582  CA  GLY A 535     111.301   2.054  74.667  1.00 40.14           C  
ATOM   3583  C   GLY A 535     110.142   1.244  74.119  1.00 43.02           C  
ATOM   3584  O   GLY A 535     110.336   0.203  73.496  1.00 42.30           O  
ATOM   3585  N   LEU A 536     108.928   1.738  74.349  1.00 39.20           N  
ATOM   3586  CA  LEU A 536     107.724   1.086  73.851  1.00 38.87           C  
ATOM   3587  C   LEU A 536     107.737   1.123  72.326  1.00 41.88           C  
ATOM   3588  O   LEU A 536     107.030   0.364  71.662  1.00 41.41           O  
ATOM   3589  CB  LEU A 536     106.477   1.799  74.381  1.00 39.06           C  
ATOM   3590  CG  LEU A 536     105.126   1.143  74.091  1.00 44.01           C  
ATOM   3591  CD1 LEU A 536     105.054  -0.233  74.733  1.00 44.33           C  
ATOM   3592  CD2 LEU A 536     103.986   2.024  74.582  1.00 46.42           C  
ATOM   3601  N   PHE A 538     110.429   0.465  70.520  1.00 36.69           N  
ATOM   3602  CA  PHE A 538     111.224  -0.679  70.092  1.00 36.46           C  
ATOM   3603  C   PHE A 538     110.447  -1.984  70.262  1.00 39.69           C  
ATOM   3604  O   PHE A 538     110.477  -2.855  69.395  1.00 39.02           O  
ATOM   3605  CB  PHE A 538     112.525  -0.748  70.893  1.00 38.40           C  
ATOM   3606  CG  PHE A 538     113.504   0.334  70.552  1.00 40.10           C  
ATOM   3607  CD1 PHE A 538     113.631   1.452  71.359  1.00 43.34           C  
ATOM   3608  CD2 PHE A 538     114.304   0.230  69.424  1.00 42.28           C  
ATOM   3609  CE1 PHE A 538     114.533   2.449  71.043  1.00 44.27           C  
ATOM   3610  CE2 PHE A 538     115.211   1.220  69.105  1.00 45.08           C  
ATOM   3611  CZ  PHE A 538     115.326   2.329  69.913  1.00 43.21           C  
ATOM   3612  N   ALA A 539     109.760  -2.115  71.393  1.00 35.99           N  
ATOM   3613  CA  ALA A 539     108.979  -3.310  71.682  1.00 35.60           C  
ATOM   3614  C   ALA A 539     107.895  -3.525  70.630  1.00 39.21           C  
ATOM   3615  O   ALA A 539     107.523  -4.659  70.333  1.00 38.93           O  
ATOM   3616  CB  ALA A 539     108.363  -3.218  73.072  1.00 36.31           C  
ATOM   3617  N   LEU A 540     107.393  -2.428  70.072  1.00 35.42           N  
ATOM   3618  CA  LEU A 540     106.353  -2.496  69.053  1.00 35.13           C  
ATOM   3619  C   LEU A 540     106.931  -2.934  67.711  1.00 39.07           C  
ATOM   3620  O   LEU A 540     106.212  -3.435  66.845  1.00 38.40           O  
ATOM   3621  CB  LEU A 540     105.665  -1.141  68.907  1.00 35.16           C  
ATOM   3622  CG  LEU A 540     104.418  -1.104  68.020  1.00 39.77           C  
ATOM   3623  CD1 LEU A 540     103.376  -2.095  68.518  1.00 39.91           C  
ATOM   3624  CD2 LEU A 540     103.846   0.302  67.964  1.00 41.95           C  
ATOM   3625  N   VAL A 541     108.236  -2.742  67.547  1.00 36.03           N  
ATOM   3626  CA  VAL A 541     108.913  -3.118  66.312  1.00 35.98           C  
ATOM   3627  C   VAL A 541     109.266  -4.599  66.307  1.00 39.74           C  
ATOM   3628  O   VAL A 541     109.173  -5.259  65.272  1.00 39.18           O  
ATOM   3629  CB  VAL A 541     110.170  -2.266  66.078  1.00 40.06           C  
ATOM   3630  CG1 VAL A 541     110.935  -2.763  64.861  1.00 39.89           C  
ATOM   3631  CG2 VAL A 541     109.802  -0.800  65.933  1.00 39.93           C  
ATOM   3632  N   LYS A 542     109.684  -5.109  67.463  1.00 36.32           N  
ATOM   3633  CA  LYS A 542     110.067  -6.510  67.587  1.00 36.15           C  
ATOM   3634  C   LYS A 542     108.856  -7.427  67.502  1.00 39.65           C  
ATOM   3635  O   LYS A 542     108.915  -8.488  66.879  1.00 39.40           O  
ATOM   3636  CB  LYS A 542     110.826  -6.755  68.890  1.00 38.97           C  
ATOM   3637  CG  LYS A 542     111.341  -8.177  69.043  1.00 56.65           C  
ATOM   3638  CD  LYS A 542     112.172  -8.325  70.306  1.00 68.69           C  
ATOM   3639  CE  LYS A 542     112.669  -9.749  70.475  1.00 82.51           C  
ATOM   3640  NZ  LYS A 542     113.467  -9.911  71.725  1.00 92.88           N  
ATOM   3641  N   ASP A 543     107.759  -7.010  68.124  1.00 35.74           N  
ATOM   3642  CA  ASP A 543     106.524  -7.786  68.091  1.00 35.39           C  
ATOM   3643  C   ASP A 543     106.036  -7.954  66.655  1.00 38.03           C  
ATOM   3644  O   ASP A 543     105.655  -9.049  66.236  1.00 37.35           O  
ATOM   3645  CB  ASP A 543     105.445  -7.100  68.931  1.00 37.51           C  
ATOM   3646  CG  ASP A 543     105.389  -7.630  70.354  1.00 49.86           C  
ATOM   3647  OD1 ASP A 543     105.764  -8.802  70.568  1.00 50.71           O  
ATOM   3648  OD2 ASP A 543     104.967  -6.876  71.259  1.00 56.38           O  
ATOM   3649  N   LEU A 544     106.056  -6.857  65.907  1.00 33.99           N  
ATOM   3650  CA  LEU A 544     105.615  -6.866  64.518  1.00 33.53           C  
ATOM   3651  C   LEU A 544     106.552  -7.684  63.629  1.00 36.96           C  
ATOM   3652  O   LEU A 544     106.104  -8.415  62.748  1.00 36.22           O  
ATOM   3653  CB  LEU A 544     105.507  -5.432  63.991  1.00 33.52           C  
ATOM   3654  CG  LEU A 544     104.416  -4.557  64.604  1.00 38.01           C  
ATOM   3655  CD1 LEU A 544     104.480  -3.151  64.038  1.00 38.22           C  
ATOM   3656  CD2 LEU A 544     103.061  -5.177  64.354  1.00 40.14           C  
ATOM   3657  N   SER A 545     107.853  -7.551  63.863  1.00 33.57           N  
ATOM   3658  CA  SER A 545     108.845  -8.271  63.078  1.00 33.48           C  
ATOM   3659  C   SER A 545     108.792  -9.770  63.342  1.00 37.29           C  
ATOM   3660  O   SER A 545     109.443 -10.553  62.649  1.00 36.91           O  
ATOM   3661  CB  SER A 545     110.250  -7.727  63.346  1.00 37.39           C  
ATOM   3662  OG  SER A 545     110.614  -7.889  64.705  1.00 46.88           O  
ATOM   3663  N   ASN A 546     108.004 -10.168  64.336  1.00 33.81           N  
ATOM   3664  CA  ASN A 546     107.861 -11.582  64.669  1.00 33.60           C  
ATOM   3665  C   ASN A 546     106.401 -12.024  64.651  1.00 36.99           C  
ATOM   3666  O   ASN A 546     105.973 -12.812  65.490  1.00 36.57           O  
ATOM   3667  CB  ASN A 546     108.503 -11.893  66.025  1.00 35.01           C  
ATOM   3668  CG  ASN A 546     110.020 -11.769  65.996  1.00 60.48           C  
ATOM   3669  OD1 ASN A 546     110.637 -11.778  64.930  1.00 55.16           O  
ATOM   3670  ND2 ASN A 546     110.628 -11.651  67.172  1.00 52.96           N  
ATOM   3671  N   ASP A 547     105.648 -11.523  63.678  1.00 33.26           N  
ATOM   3672  CA  ASP A 547     104.237 -11.859  63.552  1.00 33.06           C  
ATOM   3673  C   ASP A 547     104.029 -12.971  62.535  1.00 37.07           C  
ATOM   3674  O   ASP A 547     104.855 -13.178  61.650  1.00 36.37           O  
ATOM   3675  CB  ASP A 547     103.428 -10.623  63.158  1.00 34.88           C  
ATOM   3676  CG  ASP A 547     101.929 -10.868  63.193  1.00 44.24           C  
ATOM   3677  OD1 ASP A 547     101.421 -11.551  62.280  1.00 44.43           O  
ATOM   3678  OD2 ASP A 547     101.258 -10.360  64.121  1.00 50.18           O  
ATOM   3679  N   VAL A 548     102.920 -13.690  62.674  1.00 34.20           N  
ATOM   3680  CA  VAL A 548     102.597 -14.798  61.779  1.00 34.20           C  
ATOM   3681  C   VAL A 548     102.487 -14.340  60.332  1.00 37.72           C  
ATOM   3682  O   VAL A 548     103.217 -14.814  59.464  1.00 37.09           O  
ATOM   3683  CB  VAL A 548     101.304 -15.507  62.216  1.00 38.37           C  
ATOM   3684  CG1 VAL A 548     101.046 -16.730  61.340  1.00 38.24           C  
ATOM   3685  CG2 VAL A 548     101.375 -15.881  63.692  1.00 38.23           C  
ATOM   3686  N   ILE A 549     101.553 -13.428  60.081  1.00 34.24           N  
ATOM   3687  CA  ILE A 549     101.330 -12.904  58.740  1.00 34.03           C  
ATOM   3688  C   ILE A 549     102.597 -12.254  58.188  1.00 37.10           C  
ATOM   3689  O   ILE A 549     102.889 -12.335  56.993  1.00 36.51           O  
ATOM   3690  CB  ILE A 549     100.153 -11.904  58.720  1.00 37.38           C  
ATOM   3691  CG1 ILE A 549      98.817 -12.616  58.980  1.00 37.91           C  
ATOM   3692  CG2 ILE A 549     100.122 -11.162  57.395  1.00 38.38           C  
ATOM   3693  CD1 ILE A 549      97.596 -11.705  58.893  1.00 45.07           C  
ATOM   3694  N   TYR A 550     103.346 -11.603  59.069  1.00 33.31           N  
ATOM   3695  CA  TYR A 550     104.567 -10.915  58.669  1.00 32.92           C  
ATOM   3696  C   TYR A 550     105.693 -11.876  58.296  1.00 36.78           C  
ATOM   3697  O   TYR A 550     106.246 -11.805  57.197  1.00 36.23           O  
ATOM   3698  CB  TYR A 550     105.030  -9.970  59.775  1.00 33.92           C  
ATOM   3699  CG  TYR A 550     106.291  -9.216  59.432  1.00 35.36           C  
ATOM   3700  CD1 TYR A 550     106.256  -8.120  58.585  1.00 37.17           C  
ATOM   3701  CD2 TYR A 550     107.518  -9.605  59.948  1.00 36.12           C  
ATOM   3702  CE1 TYR A 550     107.402  -7.430  58.268  1.00 37.70           C  
ATOM   3703  CE2 TYR A 550     108.672  -8.919  59.637  1.00 36.99           C  
ATOM   3704  CZ  TYR A 550     108.607  -7.834  58.796  1.00 44.24           C  
ATOM   3705  OH  TYR A 550     109.756  -7.151  58.481  1.00 45.56           O  
ATOM   3706  N   LEU A 551     106.033 -12.769  59.219  1.00 33.50           N  
ATOM   3707  CA  LEU A 551     107.097 -13.741  58.991  1.00 33.34           C  
ATOM   3708  C   LEU A 551     106.821 -14.596  57.763  1.00 36.83           C  
ATOM   3709  O   LEU A 551     107.748 -15.108  57.138  1.00 36.18           O  
ATOM   3710  CB  LEU A 551     107.294 -14.629  60.219  1.00 33.50           C  
ATOM   3711  CG  LEU A 551     108.108 -14.017  61.361  1.00 38.43           C  
ATOM   3712  CD1 LEU A 551     108.084 -14.916  62.591  1.00 38.69           C  
ATOM   3713  CD2 LEU A 551     109.537 -13.749  60.914  1.00 41.01           C  
ATOM   3714  N   GLU A 552     105.544 -14.744  57.423  1.00 33.44           N  
ATOM   3715  CA  GLU A 552     105.151 -15.514  56.250  1.00 33.33           C  
ATOM   3716  C   GLU A 552     105.385 -14.694  54.989  1.00 36.69           C  
ATOM   3717  O   GLU A 552     105.750 -15.231  53.947  1.00 36.04           O  
ATOM   3718  CB  GLU A 552     103.679 -15.926  56.337  1.00 34.87           C  
ATOM   3719  CG  GLU A 552     103.194 -16.758  55.155  1.00 47.20           C  
ATOM   3720  CD  GLU A 552     101.800 -17.317  55.364  1.00 71.40           C  
ATOM   3721  OE1 GLU A 552     101.091 -16.828  56.272  1.00 68.48           O  
ATOM   3722  OE2 GLU A 552     101.421 -18.256  54.629  1.00 66.61           O  
ATOM   3723  N   TYR A 553     105.179 -13.387  55.095  1.00 33.26           N  
ATOM   3724  CA  TYR A 553     105.370 -12.493  53.964  1.00 33.13           C  
ATOM   3725  C   TYR A 553     106.833 -12.425  53.533  1.00 37.25           C  
ATOM   3726  O   TYR A 553     107.134 -12.410  52.340  1.00 36.93           O  
ATOM   3727  CB  TYR A 553     104.849 -11.096  54.291  1.00 34.30           C  
ATOM   3728  CG  TYR A 553     105.318 -10.025  53.327  1.00 36.17           C  
ATOM   3729  CD1 TYR A 553     104.559  -9.683  52.216  1.00 38.25           C  
ATOM   3730  CD2 TYR A 553     106.514  -9.343  53.536  1.00 36.90           C  
ATOM   3731  CE1 TYR A 553     104.980  -8.694  51.336  1.00 39.14           C  
ATOM   3732  CE2 TYR A 553     106.941  -8.357  52.665  1.00 37.75           C  
ATOM   3733  CZ  TYR A 553     106.174  -8.037  51.567  1.00 45.06           C  
ATOM   3734  OH  TYR A 553     106.603  -7.054  50.701  1.00 45.55           O  
ATOM   3735  N   ARG A 554     107.742 -12.381  54.504  1.00 33.88           N  
ATOM   3736  CA  ARG A 554     109.167 -12.296  54.200  1.00 33.81           C  
ATOM   3737  C   ARG A 554     109.713 -13.602  53.625  1.00 37.15           C  
ATOM   3738  O   ARG A 554     110.378 -13.609  52.584  1.00 36.68           O  
ATOM   3739  CB  ARG A 554     109.965 -11.878  55.433  1.00 35.26           C  
ATOM   3740  CG  ARG A 554     111.266 -11.153  55.100  1.00 50.70           C  
ATOM   3741  CD  ARG A 554     112.314 -11.320  56.198  1.00 67.57           C  
ATOM   3742  NE  ARG A 554     111.823 -10.859  57.496  1.00 82.54           N  
ATOM   3743  CZ  ARG A 554     111.452 -11.668  58.485  1.00100.53           C  
ATOM   3744  NH1 ARG A 554     111.519 -12.986  58.328  1.00 89.11           N  
ATOM   3745  NH2 ARG A 554     111.012 -11.160  59.631  1.00 88.84           N  
ATOM   3746  N   GLU A 555     109.431 -14.707  54.310  1.00 33.25           N  
ATOM   3747  CA  GLU A 555     109.874 -16.018  53.851  1.00 32.74           C  
ATOM   3748  C   GLU A 555     109.346 -16.275  52.446  1.00 34.21           C  
ATOM   3749  O   GLU A 555     110.043 -16.835  51.601  1.00 33.61           O  
ATOM   3750  CB  GLU A 555     109.382 -17.113  54.797  1.00 34.44           C  
ATOM   3751  CG  GLU A 555     109.981 -17.040  56.198  1.00 48.99           C  
ATOM   3752  CD  GLU A 555     109.489 -18.164  57.101  1.00 77.49           C  
ATOM   3753  OE1 GLU A 555     108.823 -19.093  56.590  1.00 73.97           O  
ATOM   3754  OE2 GLU A 555     109.769 -18.116  58.319  1.00 75.20           O  
ATOM   3755  N   GLN A 556     108.110 -15.854  52.206  1.00 29.14           N  
ATOM   3756  CA  GLN A 556     107.487 -16.014  50.899  1.00 28.15           C  
ATOM   3757  C   GLN A 556     108.228 -15.182  49.862  1.00 29.81           C  
ATOM   3758  O   GLN A 556     108.449 -15.629  48.736  1.00 29.01           O  
ATOM   3759  CB  GLN A 556     106.019 -15.582  50.953  1.00 29.52           C  
ATOM   3760  CG  GLN A 556     105.335 -15.545  49.598  1.00 45.89           C  
ATOM   3761  CD  GLN A 556     105.030 -16.926  49.070  1.00 67.24           C  
ATOM   3762  OE1 GLN A 556     105.052 -17.163  47.864  1.00 63.09           O  
ATOM   3763  NE2 GLN A 556     104.739 -17.850  49.976  1.00 60.68           N  
ATOM   3764  N   GLN A 557     108.602 -13.967  50.252  1.00 25.04           N  
ATOM   3765  CA  GLN A 557     109.301 -13.046  49.361  1.00 24.16           C  
ATOM   3766  C   GLN A 557     110.704 -13.541  49.031  1.00 25.81           C  
ATOM   3767  O   GLN A 557     111.317 -13.098  48.061  1.00 25.04           O  
ATOM   3768  CB  GLN A 557     109.351 -11.639  49.969  1.00 25.62           C  
ATOM   3769  CG  GLN A 557     109.587 -10.538  48.957  1.00 46.00           C  
ATOM   3770  CD  GLN A 557     108.470 -10.448  47.931  1.00 71.21           C  
ATOM   3771  OE1 GLN A 557     107.345 -10.877  48.186  1.00 67.25           O  
ATOM   3772  NE2 GLN A 557     108.778  -9.895  46.762  1.00 66.13           N  
ATOM   3773  N   ARG A 558     111.203 -14.468  49.841  1.00 21.06           N  
ATOM   3774  CA  ARG A 558     112.527 -15.035  49.631  1.00 20.28           C  
ATOM   3775  C   ARG A 558     112.457 -16.250  48.708  1.00 22.70           C  
ATOM   3776  O   ARG A 558     113.148 -16.313  47.691  1.00 22.31           O  
ATOM   3777  CB  ARG A 558     113.151 -15.424  50.964  1.00 20.62           C  
ATOM   3778  CG  ARG A 558     114.512 -16.079  50.823  1.00 32.57           C  
ATOM   3779  CD  ARG A 558     115.598 -15.088  50.435  1.00 43.59           C  
ATOM   3780  NE  ARG A 558     115.730 -13.953  51.351  1.00 57.82           N  
ATOM   3781  CZ  ARG A 558     115.444 -13.958  52.654  1.00 77.09           C  
ATOM   3782  NH1 ARG A 558     114.983 -15.048  53.251  1.00 65.31           N  
ATOM   3783  NH2 ARG A 558     115.610 -12.849  53.369  1.00 67.51           N  
ATOM   3784  N   PHE A 559     111.612 -17.210  49.068  1.00 18.05           N  
ATOM   3785  CA  PHE A 559     111.415 -18.404  48.258  1.00 17.35           C  
ATOM   3786  C   PHE A 559     111.084 -17.997  46.830  1.00 19.54           C  
ATOM   3787  O   PHE A 559     111.566 -18.600  45.870  1.00 18.81           O  
ATOM   3788  CB  PHE A 559     110.270 -19.245  48.839  1.00 19.32           C  
ATOM   3789  CG  PHE A 559     109.759 -20.309  47.905  1.00 20.99           C  
ATOM   3790  CD1 PHE A 559     110.229 -21.605  47.987  1.00 24.19           C  
ATOM   3791  CD2 PHE A 559     108.790 -20.015  46.960  1.00 23.09           C  
ATOM   3792  CE1 PHE A 559     109.757 -22.576  47.126  1.00 25.14           C  
ATOM   3793  CE2 PHE A 559     108.325 -20.978  46.090  1.00 25.89           C  
ATOM   3794  CZ  PHE A 559     108.805 -22.259  46.173  1.00 24.07           C  
ATOM   3795  N   ASN A 560     110.259 -16.962  46.707  1.00 15.31           N  
ATOM   3796  CA  ASN A 560     109.826 -16.458  45.410  1.00 14.68           C  
ATOM   3797  C   ASN A 560     110.985 -15.849  44.635  1.00 16.77           C  
ATOM   3798  O   ASN A 560     110.965 -15.804  43.403  1.00 16.09           O  
ATOM   3799  CB  ASN A 560     108.699 -15.436  45.590  1.00 16.55           C  
ATOM   3800  CG  ASN A 560     107.786 -15.356  44.386  1.00 47.06           C  
ATOM   3801  OD1 ASN A 560     107.913 -16.135  43.436  1.00 43.43           O  
ATOM   3802  ND2 ASN A 560     106.847 -14.419  44.425  1.00 40.33           N  
ATOM   3803  N   ALA A 561     111.996 -15.393  45.371  1.00 12.22           N  
ATOM   3804  CA  ALA A 561     113.174 -14.773  44.778  1.00 11.52           C  
ATOM   3805  C   ALA A 561     114.271 -15.780  44.498  1.00 13.81           C  
ATOM   3806  O   ALA A 561     115.172 -15.511  43.712  1.00 12.76           O  
ATOM   3807  CB  ALA A 561     113.692 -13.666  45.664  1.00 12.34           C  
ATOM   3808  N   ARG A 562     114.190 -16.939  45.147  1.00 10.26           N  
ATOM   3809  CA  ARG A 562     115.158 -18.024  44.932  1.00  9.92           C  
ATOM   3810  C   ARG A 562     114.701 -18.876  43.751  1.00 13.58           C  
ATOM   3811  O   ARG A 562     115.502 -19.269  42.903  1.00 12.57           O  
ATOM   3812  CB  ARG A 562     115.291 -18.900  46.184  1.00  9.39           C  
ATOM   3813  CG  ARG A 562     116.243 -18.349  47.233  1.00 16.62           C  
ATOM   3814  CD  ARG A 562     116.677 -19.423  48.216  1.00 19.87           C  
ATOM   3815  NE  ARG A 562     115.561 -20.248  48.664  1.00 23.69           N  
ATOM   3816  CZ  ARG A 562     114.939 -20.098  49.829  1.00 37.77           C  
ATOM   3817  NH1 ARG A 562     115.316 -19.145  50.669  1.00 24.38           N  
ATOM   3818  NH2 ARG A 562     113.939 -20.905  50.158  1.00 25.60           N  
ATOM   3819  N   LEU A 563     113.398 -19.138  43.706  1.00 10.69           N  
ATOM   3820  CA  LEU A 563     112.792 -19.880  42.612  1.00 10.71           C  
ATOM   3821  C   LEU A 563     113.100 -19.164  41.296  1.00 14.58           C  
ATOM   3822  O   LEU A 563     113.538 -19.793  40.329  1.00 14.05           O  
ATOM   3823  CB  LEU A 563     111.278 -19.974  42.822  1.00 10.87           C  
ATOM   3824  CG  LEU A 563     110.465 -20.471  41.629  1.00 15.90           C  
ATOM   3825  CD1 LEU A 563     110.794 -21.918  41.348  1.00 16.29           C  
ATOM   3826  CD2 LEU A 563     108.975 -20.293  41.867  1.00 18.56           C  
ATOM   3827  N   ALA A 564     112.881 -17.847  41.275  1.00 11.07           N  
ATOM   3828  CA  ALA A 564     113.161 -17.036  40.095  1.00 10.90           C  
ATOM   3829  C   ALA A 564     114.656 -17.017  39.818  1.00 15.00           C  
ATOM   3830  O   ALA A 564     115.090 -16.993  38.668  1.00 14.19           O  
ATOM   3831  CB  ALA A 564     112.640 -15.629  40.284  1.00 11.65           C  
ATOM   3832  N   ARG A 565     115.441 -17.045  40.886  1.00 12.50           N  
ATOM   3833  CA  ARG A 565     116.894 -17.066  40.770  1.00 12.81           C  
ATOM   3834  C   ARG A 565     117.341 -18.318  40.023  1.00 18.17           C  
ATOM   3835  O   ARG A 565     118.112 -18.238  39.064  1.00 17.69           O  
ATOM   3836  CB  ARG A 565     117.536 -17.026  42.163  1.00 12.76           C  
ATOM   3837  CG  ARG A 565     118.889 -17.710  42.262  1.00 21.17           C  
ATOM   3838  CD  ARG A 565     119.929 -17.041  41.372  1.00 27.25           C  
ATOM   3839  NE  ARG A 565     121.289 -17.520  41.625  1.00 32.64           N  
ATOM   3840  CZ  ARG A 565     121.622 -18.785  41.878  1.00 43.18           C  
ATOM   3841  NH1 ARG A 565     120.702 -19.742  41.925  1.00 27.43           N  
ATOM   3842  NH2 ARG A 565     122.892 -19.094  42.083  1.00 29.20           N  
ATOM   3843  N   GLU A 566     116.843 -19.471  40.466  1.00 15.83           N  
ATOM   3844  CA  GLU A 566     117.181 -20.751  39.856  1.00 15.98           C  
ATOM   3845  C   GLU A 566     116.775 -20.789  38.390  1.00 20.14           C  
ATOM   3846  O   GLU A 566     117.565 -21.167  37.530  1.00 19.27           O  
ATOM   3847  CB  GLU A 566     116.498 -21.891  40.618  1.00 17.50           C  
ATOM   3848  CG  GLU A 566     116.845 -23.285  40.115  1.00 29.74           C  
ATOM   3849  CD  GLU A 566     118.246 -23.724  40.516  1.00 51.78           C  
ATOM   3850  OE1 GLU A 566     118.958 -22.927  41.166  1.00 47.66           O  
ATOM   3851  OE2 GLU A 566     118.635 -24.865  40.180  1.00 44.53           O  
ATOM   3852  N   ARG A 567     115.535 -20.396  38.117  1.00 17.65           N  
ATOM   3853  CA  ARG A 567     114.997 -20.416  36.762  1.00 18.07           C  
ATOM   3854  C   ARG A 567     115.812 -19.583  35.782  1.00 23.04           C  
ATOM   3855  O   ARG A 567     115.928 -19.930  34.607  1.00 22.81           O  
ATOM   3856  CB  ARG A 567     113.541 -19.955  36.758  1.00 19.23           C  
ATOM   3857  CG  ARG A 567     112.862 -20.064  35.404  1.00 33.31           C  
ATOM   3858  CD  ARG A 567     111.402 -19.642  35.477  1.00 48.70           C  
ATOM   3859  NE  ARG A 567     111.245 -18.239  35.858  1.00 61.32           N  
ATOM   3860  CZ  ARG A 567     110.949 -17.828  37.088  1.00 76.85           C  
ATOM   3861  NH1 ARG A 567     110.785 -18.713  38.064  1.00 64.73           N  
ATOM   3862  NH2 ARG A 567     110.815 -16.532  37.345  1.00 63.62           N  
ATOM   3863  N   ARG A 568     116.369 -18.480  36.267  1.00 20.26           N  
ATOM   3864  CA  ARG A 568     117.167 -17.595  35.427  1.00 20.38           C  
ATOM   3865  C   ARG A 568     118.510 -18.218  35.065  1.00 24.83           C  
ATOM   3866  O   ARG A 568     118.948 -18.151  33.919  1.00 24.29           O  
ATOM   3867  CB  ARG A 568     117.378 -16.247  36.121  1.00 20.96           C  
ATOM   3868  CG  ARG A 568     118.444 -15.374  35.474  1.00 31.76           C  
ATOM   3869  CD  ARG A 568     118.129 -15.079  34.009  1.00 43.17           C  
ATOM   3870  NE  ARG A 568     116.965 -14.208  33.855  1.00 53.14           N  
ATOM   3871  CZ  ARG A 568     115.771 -14.620  33.441  1.00 69.13           C  
ATOM   3872  NH1 ARG A 568     114.771 -13.757  33.334  1.00 56.93           N  
ATOM   3873  NH2 ARG A 568     115.576 -15.896  33.135  1.00 57.43           N  
ATOM   3874  N   VAL A 569     119.163 -18.823  36.049  1.00 22.22           N  
ATOM   3875  CA  VAL A 569     120.462 -19.448  35.828  1.00 22.51           C  
ATOM   3876  C   VAL A 569     120.395 -20.507  34.737  1.00 27.40           C  
ATOM   3877  O   VAL A 569     121.324 -20.660  33.939  1.00 26.72           O  
ATOM   3878  CB  VAL A 569     121.021 -20.061  37.126  1.00 26.45           C  
ATOM   3879  CG1 VAL A 569     122.427 -20.597  36.895  1.00 26.24           C  
ATOM   3880  CG2 VAL A 569     121.011 -19.039  38.248  1.00 26.31           C  
ATOM   3881  N   HIS A 570     119.297 -21.253  34.725  1.00 25.12           N  
ATOM   3882  CA  HIS A 570     119.106 -22.331  33.763  1.00 25.46           C  
ATOM   3883  C   HIS A 570     118.936 -21.819  32.341  1.00 31.20           C  
ATOM   3884  O   HIS A 570     119.244 -22.520  31.379  1.00 30.73           O  
ATOM   3885  CB  HIS A 570     117.925 -23.214  34.172  1.00 26.05           C  
ATOM   3886  CG  HIS A 570     118.194 -24.047  35.388  1.00 29.29           C  
ATOM   3887  ND1 HIS A 570     119.112 -25.077  35.399  1.00 30.96           N  
ATOM   3888  CD2 HIS A 570     117.690 -23.981  36.642  1.00 30.93           C  
ATOM   3889  CE1 HIS A 570     119.153 -25.615  36.604  1.00 30.32           C  
ATOM   3890  NE2 HIS A 570     118.296 -24.972  37.376  1.00 30.65           N  
ATOM   3891  N   ASN A 571     118.458 -20.587  32.214  1.00 29.35           N  
ATOM   3892  CA  ASN A 571     118.257 -19.979  30.904  1.00 29.82           C  
ATOM   3893  C   ASN A 571     119.570 -19.484  30.311  1.00 35.38           C  
ATOM   3894  O   ASN A 571     119.760 -19.519  29.097  1.00 34.62           O  
ATOM   3895  CB  ASN A 571     117.244 -18.837  30.990  1.00 30.52           C  
ATOM   3896  CG  ASN A 571     115.816 -19.333  31.071  1.00 53.45           C  
ATOM   3897  OD1 ASN A 571     115.523 -20.474  30.717  1.00 48.80           O  
ATOM   3898  ND2 ASN A 571     114.918 -18.478  31.547  1.00 45.06           N  
ATOM   3899  N   GLU A 572     120.473 -19.027  31.175  1.00 33.83           N  
ATOM   3900  CA  GLU A 572     121.777 -18.532  30.739  1.00 34.54           C  
ATOM   3901  C   GLU A 572     122.646 -19.676  30.222  1.00 39.97           C  
ATOM   3902  O   GLU A 572     123.376 -19.519  29.243  1.00 39.45           O  
ATOM   3903  CB  GLU A 572     122.481 -17.789  31.875  1.00 36.03           C  
ATOM   3904  CG  GLU A 572     121.665 -16.643  32.462  1.00 48.03           C  
ATOM   3905  CD  GLU A 572     121.252 -15.618  31.418  1.00 72.33           C  
ATOM   3906  OE1 GLU A 572     121.977 -15.473  30.408  1.00 69.84           O  
ATOM   3907  OE2 GLU A 572     120.209 -14.950  31.612  1.00 66.86           O  
ATOM   3908  N   HIS A 573     122.550 -20.831  30.874  1.00 37.83           N  
ATOM   3909  CA  HIS A 573     123.281 -22.014  30.437  1.00 38.27           C  
ATOM   3910  C   HIS A 573     122.601 -22.590  29.197  1.00 42.79           C  
ATOM   3911  O   HIS A 573     123.240 -23.241  28.368  1.00 42.37           O  
ATOM   3912  CB  HIS A 573     123.321 -23.072  31.541  1.00 39.25           C  
ATOM   3913  CG  HIS A 573     123.910 -24.380  31.103  1.00 42.83           C  
ATOM   3914  ND1 HIS A 573     125.250 -24.678  31.239  1.00 44.71           N  
ATOM   3915  CD2 HIS A 573     123.344 -25.466  30.524  1.00 44.70           C  
ATOM   3916  CE1 HIS A 573     125.482 -25.891  30.769  1.00 44.14           C  
ATOM   3917  NE2 HIS A 573     124.342 -26.391  30.327  1.00 44.48           N  
ATOM   3918  N   ARG A 574     121.300 -22.341  29.076  1.00 39.81           N  
ATOM   3919  CA  ARG A 574     120.532 -22.820  27.933  1.00 39.86           C  
ATOM   3920  C   ARG A 574     120.910 -22.048  26.676  1.00 44.53           C  
ATOM   3921  O   ARG A 574     121.159 -22.636  25.625  1.00 43.99           O  
ATOM   3922  CB  ARG A 574     119.035 -22.683  28.202  1.00 40.00           C  
ATOM   3923  CG  ARG A 574     118.160 -23.333  27.149  1.00 49.76           C  
ATOM   3924  CD  ARG A 574     116.692 -23.063  27.426  1.00 59.00           C  
ATOM   3925  NE  ARG A 574     115.821 -23.838  26.547  1.00 67.34           N  
ATOM   3926  CZ  ARG A 574     114.508 -23.655  26.448  1.00 80.44           C  
ATOM   3927  NH1 ARG A 574     113.912 -22.719  27.177  1.00 67.83           N  
ATOM   3928  NH2 ARG A 574     113.790 -24.407  25.621  1.00 65.35           N  
ATOM   3929  N   LYS A 575     120.957 -20.725  26.792  1.00 41.98           N  
ATOM   3930  CA  LYS A 575     121.325 -19.875  25.668  1.00 42.29           C  
ATOM   3931  C   LYS A 575     122.792 -20.083  25.302  1.00 47.51           C  
ATOM   3932  O   LYS A 575     123.177 -19.947  24.140  1.00 47.18           O  
ATOM   3933  CB  LYS A 575     121.085 -18.400  26.004  1.00 44.77           C  
ATOM   3934  CG  LYS A 575     119.624 -18.020  26.153  1.00 59.00           C  
ATOM   3935  CD  LYS A 575     119.448 -16.508  26.135  1.00 68.61           C  
ATOM   3936  CE  LYS A 575     120.232 -15.843  27.253  1.00 78.36           C  
ATOM   3937  NZ  LYS A 575     119.733 -16.252  28.595  1.00 87.34           N  
ATOM   3938  N   ARG A 576     123.608 -20.401  26.303  1.00 45.01           N  
ATOM   3939  CA  ARG A 576     125.036 -20.614  26.090  1.00 45.29           C  
ATOM   3940  C   ARG A 576     125.294 -21.944  25.393  1.00 50.04           C  
ATOM   3941  O   ARG A 576     126.130 -22.033  24.491  1.00 49.64           O  
ATOM   3942  CB  ARG A 576     125.795 -20.549  27.419  1.00 45.81           C  
ATOM   3943  CG  ARG A 576     127.306 -20.635  27.279  1.00 57.00           C  
ATOM   3944  CD  ARG A 576     127.998 -20.128  28.530  1.00 67.99           C  
ATOM   3945  NE  ARG A 576     127.514 -20.801  29.730  1.00 77.21           N  
ATOM   3946  CZ  ARG A 576     127.795 -20.411  30.969  1.00 92.31           C  
ATOM   3947  NH1 ARG A 576     128.553 -19.341  31.176  1.00 79.66           N  
ATOM   3948  NH2 ARG A 576     127.315 -21.091  32.002  1.00 79.91           N  
ATOM   3949  N   GLU A 577     124.566 -22.974  25.814  1.00 47.20           N  
ATOM   3950  CA  GLU A 577     124.694 -24.296  25.212  1.00 47.25           C  
ATOM   3951  C   GLU A 577     124.139 -24.272  23.793  1.00 51.01           C  
ATOM   3952  O   GLU A 577     124.717 -24.854  22.880  1.00 50.48           O  
ATOM   3953  CB  GLU A 577     123.952 -25.341  26.047  1.00 48.71           C  
ATOM   3954  CG  GLU A 577     123.820 -26.695  25.371  1.00 60.66           C  
ATOM   3955  CD  GLU A 577     122.949 -27.656  26.157  1.00 84.97           C  
ATOM   3956  OE1 GLU A 577     122.777 -27.443  27.377  1.00 81.25           O  
ATOM   3957  OE2 GLU A 577     122.433 -28.623  25.555  1.00 80.44           O  
ATOM   3958  N   LEU A 578     123.015 -23.588  23.619  1.00 47.75           N  
ATOM   3959  CA  LEU A 578     122.365 -23.485  22.321  1.00 47.73           C  
ATOM   3960  C   LEU A 578     123.170 -22.609  21.363  1.00 52.62           C  
ATOM   3961  O   LEU A 578     123.150 -22.816  20.147  1.00 52.21           O  
ATOM   3962  CB  LEU A 578     120.946 -22.931  22.489  1.00 47.70           C  
ATOM   3963  CG  LEU A 578     120.077 -22.784  21.241  1.00 52.31           C  
ATOM   3964  CD1 LEU A 578     118.606 -22.933  21.602  1.00 52.39           C  
ATOM   3965  CD2 LEU A 578     120.335 -21.444  20.563  1.00 54.89           C  
ATOM   3966  N   ALA A 579     123.879 -21.632  21.917  1.00 49.95           N  
ATOM   3967  CA  ALA A 579     124.679 -20.716  21.112  1.00 50.13           C  
ATOM   3968  C   ALA A 579     125.853 -21.428  20.449  1.00 54.80           C  
ATOM   3969  O   ALA A 579     125.973 -21.447  19.222  1.00 54.29           O  
ATOM   3970  CB  ALA A 579     125.176 -19.558  21.969  1.00 50.87           C  
ATOM   3971  N   ALA A 580     126.722 -22.005  21.274  1.00 52.06           N  
ATOM   3972  CA  ALA A 580     127.898 -22.709  20.780  1.00 52.20           C  
ATOM   3973  C   ALA A 580     127.513 -23.876  19.874  1.00 56.77           C  
ATOM   3974  O   ALA A 580     128.343 -24.394  19.124  1.00 56.05           O  
ATOM   3975  CB  ALA A 580     128.754 -23.189  21.944  1.00 52.94           C  
ATOM   3976  N   LYS A 581     126.249 -24.281  19.948  1.00 54.30           N  
ATOM   3977  CA  LYS A 581     125.742 -25.375  19.126  1.00 54.60           C  
ATOM   3978  C   LYS A 581     125.570 -24.921  17.682  1.00 60.29           C  
ATOM   3979  O   LYS A 581     125.856 -25.672  16.747  1.00 59.87           O  
ATOM   3980  CB  LYS A 581     124.409 -25.890  19.674  1.00 56.74           C  
ATOM   3981  CG  LYS A 581     123.819 -27.046  18.888  1.00 65.76           C  
ATOM   3982  CD  LYS A 581     122.414 -27.373  19.357  1.00 72.11           C  
ATOM   3983  CE  LYS A 581     121.486 -26.188  19.175  1.00 78.60           C  
ATOM   3984  NZ  LYS A 581     121.426 -25.746  17.760  1.00 85.56           N  
ATOM   3985  N   ARG A 582     125.099 -23.687  17.507  1.00 58.17           N  
ATOM   3986  CA  ARG A 582     124.893 -23.123  16.176  1.00 58.53           C  
ATOM   3987  C   ARG A 582     126.221 -22.728  15.537  1.00 63.50           C  
ATOM   3988  O   ARG A 582     126.294 -22.488  14.333  1.00 63.05           O  
ATOM   3989  CB  ARG A 582     123.950 -21.922  16.242  1.00 59.10           C  
ATOM   3990  CG  ARG A 582     122.555 -22.265  16.738  1.00 71.24           C  
ATOM   3991  CD  ARG A 582     121.667 -21.033  16.801  1.00 84.67           C  
ATOM   3992  NE  ARG A 582     120.308 -21.354  17.236  1.00 95.70           N  
ATOM   3993  CZ  ARG A 582     119.344 -20.453  17.413  1.00110.54           C  
ATOM   3994  NH1 ARG A 582     119.585 -19.168  17.188  1.00 98.58           N  
ATOM   3995  NH2 ARG A 582     118.137 -20.837  17.813  1.00 96.64           N  
ATOM   3996  N   ARG A 583     127.271 -22.675  16.352  1.00 60.95           N  
ATOM   3997  CA  ARG A 583     128.604 -22.340  15.868  1.00 61.18           C  
ATOM   3998  C   ARG A 583     129.256 -23.557  15.221  1.00 66.32           C  
ATOM   3999  O   ARG A 583     130.210 -23.434  14.452  1.00 65.75           O  
ATOM   4000  CB  ARG A 583     129.469 -21.800  17.006  1.00 61.35           C  
ATOM   4001  CG  ARG A 583     129.021 -20.439  17.510  1.00 71.33           C  
ATOM   4002  CD  ARG A 583     129.653 -20.095  18.845  1.00 80.71           C  
ATOM   4003  NE  ARG A 583     129.220 -18.785  19.321  1.00 89.31           N  
ATOM   4004  CZ  ARG A 583     129.439 -18.326  20.548  1.00103.88           C  
ATOM   4005  NH1 ARG A 583     130.088 -19.074  21.431  1.00 91.01           N  
ATOM   4006  NH2 ARG A 583     129.009 -17.119  20.891  1.00 91.20           N  
ATOM   4007  N   ARG A 584     128.721 -24.735  15.526  1.00 64.14           N  
ATOM   4008  CA  ARG A 584     129.207 -25.974  14.931  1.00 64.56           C  
ATOM   4009  C   ARG A 584     128.430 -26.244  13.644  1.00 70.23           C  
ATOM   4010  O   ARG A 584     128.921 -26.917  12.736  1.00 69.62           O  
ATOM   4011  CB  ARG A 584     129.034 -27.148  15.900  1.00 64.37           C  
ATOM   4012  CG  ARG A 584     129.877 -27.050  17.164  1.00 71.83           C  
ATOM   4013  CD  ARG A 584     129.844 -28.349  17.954  1.00 76.12           C  
ATOM   4014  NE  ARG A 584     128.492 -28.693  18.381  1.00 79.71           N  
ATOM   4015  CZ  ARG A 584     127.982 -28.374  19.565  1.00 91.50           C  
ATOM   4016  NH1 ARG A 584     128.716 -27.706  20.441  1.00 78.06           N  
ATOM   4017  NH2 ARG A 584     126.741 -28.724  19.874  1.00 77.35           N  
ATOM   4018  N   GLU A 585     127.214 -25.709  13.576  1.00 68.49           N  
ATOM   4019  CA  GLU A 585     126.361 -25.873  12.402  1.00 69.12           C  
ATOM   4020  C   GLU A 585     126.816 -24.957  11.269  1.00 74.78           C  
ATOM   4021  O   GLU A 585     126.653 -25.282  10.091  1.00 74.40           O  
ATOM   4022  CB  GLU A 585     124.900 -25.582  12.755  1.00 70.52           C  
ATOM   4023  CG  GLU A 585     124.331 -26.478  13.841  1.00 80.95           C  
ATOM   4024  CD  GLU A 585     122.861 -26.213  14.102  1.00101.33           C  
ATOM   4025  OE1 GLU A 585     122.257 -25.406  13.365  1.00 95.70           O  
ATOM   4026  OE2 GLU A 585     122.307 -26.812  15.047  1.00 95.37           O  
ATOM   4027  N   ARG A 586     127.386 -23.811  11.632  1.00 72.60           N  
ATOM   4028  CA  ARG A 586     127.880 -22.857  10.646  1.00 73.01           C  
ATOM   4029  C   ARG A 586     129.294 -23.219  10.202  1.00 78.02           C  
ATOM   4030  O   ARG A 586     129.674 -22.981   9.054  1.00 77.75           O  
ATOM   4031  CB  ARG A 586     127.851 -21.433  11.206  1.00 73.65           C  
ATOM   4032  CG  ARG A 586     126.452 -20.868  11.389  1.00 85.03           C  
ATOM   4033  CD  ARG A 586     126.502 -19.403  11.795  1.00 96.21           C  
ATOM   4034  NE  ARG A 586     127.061 -19.217  13.133  1.00105.78           N  
ATOM   4035  CZ  ARG A 586     128.328 -18.894  13.377  1.00120.21           C  
ATOM   4036  NH1 ARG A 586     129.178 -18.725  12.373  1.00108.12           N  
ATOM   4037  NH2 ARG A 586     128.747 -18.743  14.626  1.00106.54           N  
ATOM   4038  N   LYS A 587     130.068 -23.798  11.115  1.00 75.25           N  
ATOM   4039  CA  LYS A 587     131.436 -24.203  10.810  1.00 75.39           C  
ATOM   4040  C   LYS A 587     131.447 -25.494   9.994  1.00 79.91           C  
ATOM   4041  O   LYS A 587     132.377 -25.752   9.227  1.00 79.46           O  
ATOM   4042  CB  LYS A 587     132.245 -24.379  12.098  1.00 77.96           C  
ATOM   4043  CG  LYS A 587     133.732 -24.600  11.870  1.00 92.97           C  
ATOM   4044  CD  LYS A 587     134.346 -23.465  11.060  1.00103.96           C  
ATOM   4045  CE  LYS A 587     134.171 -22.120  11.757  1.00115.89           C  
ATOM   4046  NZ  LYS A 587     134.681 -20.986  10.932  1.00125.06           N  
ATOM   4047  N   ALA A 588     130.399 -26.295  10.159  1.00 76.95           N  
ATOM   4048  CA  ALA A 588     130.271 -27.554   9.434  1.00 76.94           C  
ATOM   4049  C   ALA A 588     128.973 -27.583   8.625  1.00 81.03           C  
ATOM   4050  O   ALA A 588     128.146 -28.484   8.788  1.00 80.63           O  
ATOM   4051  CB  ALA A 588     130.331 -28.731  10.400  1.00 77.69           C  
ATOM   4052  N   SER A 589     128.799 -26.588   7.760  1.00 77.64           N  
ATOM   4053  CA  SER A 589     127.604 -26.492   6.927  1.00108.86           C  
ATOM   4054  C   SER A 589     127.862 -27.038   5.526  1.00139.74           C  
ATOM   4055  O   SER A 589     127.444 -26.444   4.530  1.00101.24           O  
ATOM   4056  CB  SER A 589     127.122 -25.042   6.844  1.00112.32           C  
ATOM   4057  OG  SER A 589     128.118 -24.205   6.282  1.00120.85           O  
