# Supplementary material for: Alignment of Helical Membrane Protein Sequences Using AlignMe
Source: PLoS One. 2013 Mar 4;8(3):e57731. doi: 10.1371/journal.pone.0057731 (PMC3587630; doi:10.1371/journal.pone.0057731)
Supplement: File S2 — Dataset of HOMEP2 homologous membrane proteins. (GZ) [file pone.0057731.s002.gz › HOMEP2010_pdbs/reductases/1KF6_D.pdb]

ATOM   7398  N   MET D   0      14.636  -0.650 -33.180  1.00 95.53           N  
ATOM   7399  CA  MET D   0      14.037   0.563 -33.826  1.00 94.68           C  
ATOM   7400  C   MET D   0      14.899   1.027 -34.995  1.00 91.87           C  
ATOM   7401  O   MET D   0      14.479   1.102 -36.146  1.00 94.21           O  
ATOM   7402  CB  MET D   0      13.908   1.698 -32.806  1.00 97.26           C  
ATOM   7403  CG  MET D   0      15.090   1.870 -31.853  1.00 98.84           C  
ATOM   7404  SD  MET D   0      14.835   1.082 -30.227  1.00100.81           S  
ATOM   7405  CE  MET D   0      14.469   2.517 -29.184  1.00100.31           C  
ATOM   7406  N   ILE D   1      16.092   1.438 -34.646  1.00 82.49           N  
ATOM   7407  CA  ILE D   1      17.118   1.816 -35.592  1.00 73.57           C  
ATOM   7408  C   ILE D   1      18.194   0.773 -35.394  1.00 71.84           C  
ATOM   7409  O   ILE D   1      18.610   0.544 -34.273  1.00 69.32           O  
ATOM   7410  CB  ILE D   1      17.766   3.160 -35.276  1.00 69.59           C  
ATOM   7411  CG1 ILE D   1      16.675   4.215 -35.392  1.00 67.75           C  
ATOM   7412  CG2 ILE D   1      18.969   3.434 -36.189  1.00 68.32           C  
ATOM   7413  CD1 ILE D   1      17.165   5.647 -35.413  1.00 66.41           C  
ATOM   7414  N   ASN D   2      18.651   0.178 -36.481  1.00 72.29           N  
ATOM   7415  CA  ASN D   2      19.709  -0.839 -36.416  1.00 72.32           C  
ATOM   7416  C   ASN D   2      20.853  -0.448 -35.525  1.00 71.85           C  
ATOM   7417  O   ASN D   2      21.463   0.534 -35.855  1.00 74.32           O  
ATOM   7418  CB  ASN D   2      20.332  -1.120 -37.867  1.00 69.84           C  
ATOM   7419  CG  ASN D   2      21.164  -2.406 -37.910  1.00 67.79           C  
ATOM   7420  OD1 ASN D   2      22.008  -2.669 -37.031  1.00 64.91           O  
ATOM   7421  ND2 ASN D   2      20.919  -3.216 -38.933  1.00 66.04           N  
ATOM   7422  N   PRO D   3      21.171  -1.223 -34.490  1.00 68.20           N  
ATOM   7423  CA  PRO D   3      22.237  -0.899 -33.575  1.00 68.00           C  
ATOM   7424  C   PRO D   3      23.593  -1.147 -34.164  1.00 69.71           C  
ATOM   7425  O   PRO D   3      24.541  -0.774 -33.651  1.00 71.33           O  
ATOM   7426  CB  PRO D   3      21.999  -1.853 -32.387  1.00 63.97           C  
ATOM   7427  CG  PRO D   3      21.424  -3.043 -33.069  1.00 61.50           C  
ATOM   7428  CD  PRO D   3      20.525  -2.472 -34.113  1.00 63.79           C  
ATOM   7429  N   ASN D   4      23.712  -1.830 -35.244  1.00 68.29           N  
ATOM   7430  CA  ASN D   4      25.002  -2.171 -35.857  1.00 67.29           C  
ATOM   7431  C   ASN D   4      24.855  -2.181 -37.381  1.00 62.13           C  
ATOM   7432  O   ASN D   4      24.931  -3.225 -38.049  1.00 60.37           O  
ATOM   7433  CB  ASN D   4      25.403  -3.648 -35.410  1.00 73.01           C  
ATOM   7434  CG  ASN D   4      26.601  -4.242 -36.173  1.00 77.00           C  
ATOM   7435  OD1 ASN D   4      27.640  -3.592 -36.294  1.00 80.02           O  
ATOM   7436  ND2 ASN D   4      26.454  -5.467 -36.686  1.00 77.43           N  
ATOM   7437  N   PRO D   5      24.601  -1.043 -37.975  1.00 55.67           N  
ATOM   7438  CA  PRO D   5      24.438  -0.957 -39.425  1.00 50.83           C  
ATOM   7439  C   PRO D   5      25.692  -1.271 -40.217  1.00 44.16           C  
ATOM   7440  O   PRO D   5      26.808  -1.188 -39.739  1.00 40.24           O  
ATOM   7441  CB  PRO D   5      24.024   0.472 -39.689  1.00 52.60           C  
ATOM   7442  CG  PRO D   5      24.643   1.165 -38.498  1.00 55.17           C  
ATOM   7443  CD  PRO D   5      24.427   0.225 -37.346  1.00 55.84           C  
ATOM   7444  N   LYS D   6      25.469  -1.685 -41.449  1.00 41.49           N  
ATOM   7445  CA  LYS D   6      26.548  -2.006 -42.399  1.00 43.31           C  
ATOM   7446  C   LYS D   6      27.101  -0.689 -42.960  1.00 41.32           C  
ATOM   7447  O   LYS D   6      26.342   0.235 -43.399  1.00 35.35           O  
ATOM   7448  CB  LYS D   6      26.089  -2.828 -43.654  1.00 48.04           C  
ATOM   7449  CG  LYS D   6      27.177  -3.338 -44.606  1.00 54.01           C  
ATOM   7450  CD  LYS D   6      26.712  -3.670 -46.035  1.00 59.63           C  
ATOM   7451  CE  LYS D   6      25.765  -4.886 -46.133  1.00 61.73           C  
ATOM   7452  NZ  LYS D   6      25.280  -5.163 -47.553  1.00 62.67           N  
ATOM   7453  N   ARG D   7      28.420  -0.598 -42.879  1.00 37.29           N  
ATOM   7454  CA  ARG D   7      29.120   0.568 -43.411  1.00 39.48           C  
ATOM   7455  C   ARG D   7      28.801   0.692 -44.897  1.00 42.72           C  
ATOM   7456  O   ARG D   7      28.799  -0.302 -45.600  1.00 45.52           O  
ATOM   7457  CB  ARG D   7      30.621   0.400 -43.243  1.00 36.44           C  
ATOM   7458  CG  ARG D   7      31.512   1.181 -44.116  1.00 32.26           C  
ATOM   7459  CD  ARG D   7      32.899   0.896 -43.527  1.00 33.42           C  
ATOM   7460  NE  ARG D   7      33.446   2.062 -42.883  1.00 36.81           N  
ATOM   7461  CZ  ARG D   7      34.067   2.079 -41.726  1.00 36.37           C  
ATOM   7462  NH1 ARG D   7      34.224   0.955 -41.051  1.00 31.44           N  
ATOM   7463  NH2 ARG D   7      34.522   3.274 -41.301  1.00 37.76           N  
ATOM   7464  N   SER D   8      28.474   1.876 -45.376  1.00 43.02           N  
ATOM   7465  CA  SER D   8      28.136   2.005 -46.774  1.00 42.95           C  
ATOM   7466  C   SER D   8      29.427   2.133 -47.587  1.00 45.67           C  
ATOM   7467  O   SER D   8      30.501   2.486 -47.079  1.00 45.97           O  
ATOM   7468  CB  SER D   8      27.204   3.217 -46.989  1.00 41.78           C  
ATOM   7469  OG  SER D   8      26.944   3.493 -48.372  1.00 41.59           O  
ATOM   7470  N   ASP D   9      29.343   1.847 -48.873  1.00 51.78           N  
ATOM   7471  CA  ASP D   9      30.511   1.956 -49.754  1.00 58.79           C  
ATOM   7472  C   ASP D   9      30.461   3.252 -50.549  1.00 56.64           C  
ATOM   7473  O   ASP D   9      31.344   3.487 -51.375  1.00 54.26           O  
ATOM   7474  CB  ASP D   9      30.610   0.766 -50.732  1.00 66.65           C  
ATOM   7475  CG  ASP D   9      29.290   0.433 -51.416  1.00 73.46           C  
ATOM   7476  OD1 ASP D   9      28.234   0.379 -50.722  1.00 77.28           O  
ATOM   7477  OD2 ASP D   9      29.299   0.187 -52.647  1.00 75.30           O  
ATOM   7478  N   GLU D  10      29.450   4.089 -50.268  1.00 54.29           N  
ATOM   7479  CA  GLU D  10      29.297   5.370 -50.946  1.00 52.34           C  
ATOM   7480  C   GLU D  10      30.551   6.245 -50.929  1.00 44.81           C  
ATOM   7481  O   GLU D  10      30.847   6.945 -51.883  1.00 43.44           O  
ATOM   7482  CB  GLU D  10      28.133   6.167 -50.389  1.00 58.31           C  
ATOM   7483  CG  GLU D  10      26.791   5.873 -51.006  1.00 62.61           C  
ATOM   7484  CD  GLU D  10      26.746   6.252 -52.468  1.00 66.13           C  
ATOM   7485  OE1 GLU D  10      26.816   5.318 -53.318  1.00 68.42           O  
ATOM   7486  OE2 GLU D  10      26.634   7.465 -52.751  1.00 65.90           O  
ATOM   7487  N   PRO D  11      31.321   6.214 -49.854  1.00 38.66           N  
ATOM   7488  CA  PRO D  11      32.510   7.053 -49.905  1.00 39.45           C  
ATOM   7489  C   PRO D  11      33.421   6.821 -51.114  1.00 41.61           C  
ATOM   7490  O   PRO D  11      34.231   7.671 -51.446  1.00 43.71           O  
ATOM   7491  CB  PRO D  11      33.223   6.807 -48.572  1.00 38.11           C  
ATOM   7492  CG  PRO D  11      32.448   5.724 -47.925  1.00 36.54           C  
ATOM   7493  CD  PRO D  11      31.075   5.730 -48.510  1.00 37.70           C  
ATOM   7494  N   VAL D  12      33.320   5.699 -51.806  1.00 44.45           N  
ATOM   7495  CA  VAL D  12      34.189   5.484 -52.959  1.00 44.21           C  
ATOM   7496  C   VAL D  12      33.641   6.220 -54.160  1.00 46.53           C  
ATOM   7497  O   VAL D  12      34.398   6.842 -54.905  1.00 50.39           O  
ATOM   7498  CB  VAL D  12      34.349   3.972 -53.312  1.00 42.89           C  
ATOM   7499  CG1 VAL D  12      34.873   3.807 -54.755  1.00 38.04           C  
ATOM   7500  CG2 VAL D  12      35.300   3.286 -52.333  1.00 39.34           C  
ATOM   7501  N   PHE D  13      32.333   6.145 -54.372  1.00 47.09           N  
ATOM   7502  CA  PHE D  13      31.765   6.820 -55.524  1.00 49.60           C  
ATOM   7503  C   PHE D  13      31.658   8.319 -55.261  1.00 48.25           C  
ATOM   7504  O   PHE D  13      31.764   9.153 -56.173  1.00 48.59           O  
ATOM   7505  CB  PHE D  13      30.382   6.260 -55.883  1.00 55.05           C  
ATOM   7506  CG  PHE D  13      30.380   4.791 -56.108  1.00 59.71           C  
ATOM   7507  CD1 PHE D  13      31.211   4.234 -57.061  1.00 62.21           C  
ATOM   7508  CD2 PHE D  13      29.564   3.951 -55.346  1.00 61.38           C  
ATOM   7509  CE1 PHE D  13      31.241   2.868 -57.257  1.00 64.39           C  
ATOM   7510  CE2 PHE D  13      29.582   2.586 -55.526  1.00 61.95           C  
ATOM   7511  CZ  PHE D  13      30.420   2.042 -56.483  1.00 64.65           C  
ATOM   7512  N   TRP D  14      31.425   8.653 -54.003  1.00 44.44           N  
ATOM   7513  CA  TRP D  14      31.293  10.049 -53.627  1.00 41.87           C  
ATOM   7514  C   TRP D  14      32.632  10.703 -53.885  1.00 42.47           C  
ATOM   7515  O   TRP D  14      32.686  11.779 -54.465  1.00 44.20           O  
ATOM   7516  CB  TRP D  14      30.944  10.185 -52.162  1.00 37.92           C  
ATOM   7517  CG  TRP D  14      30.686  11.579 -51.757  1.00 35.82           C  
ATOM   7518  CD1 TRP D  14      29.632  12.347 -52.118  1.00 35.05           C  
ATOM   7519  CD2 TRP D  14      31.493  12.376 -50.885  1.00 33.56           C  
ATOM   7520  NE1 TRP D  14      29.713  13.575 -51.517  1.00 33.40           N  
ATOM   7521  CE2 TRP D  14      30.847  13.625 -50.756  1.00 32.30           C  
ATOM   7522  CE3 TRP D  14      32.692  12.154 -50.201  1.00 31.08           C  
ATOM   7523  CZ2 TRP D  14      31.354  14.650 -49.970  1.00 31.75           C  
ATOM   7524  CZ3 TRP D  14      33.207  13.170 -49.406  1.00 30.05           C  
ATOM   7525  CH2 TRP D  14      32.541  14.397 -49.298  1.00 32.16           C  
ATOM   7526  N   GLY D  15      33.694  10.042 -53.459  1.00 39.76           N  
ATOM   7527  CA  GLY D  15      35.008  10.610 -53.683  1.00 39.79           C  
ATOM   7528  C   GLY D  15      35.236  10.840 -55.184  1.00 39.77           C  
ATOM   7529  O   GLY D  15      35.579  11.929 -55.598  1.00 37.14           O  
ATOM   7530  N   LEU D  16      35.033   9.816 -56.009  1.00 39.17           N  
ATOM   7531  CA  LEU D  16      35.252  10.006 -57.435  1.00 41.01           C  
ATOM   7532  C   LEU D  16      34.441  11.200 -57.917  1.00 40.88           C  
ATOM   7533  O   LEU D  16      34.977  12.115 -58.522  1.00 40.20           O  
ATOM   7534  CB  LEU D  16      34.893   8.759 -58.264  1.00 39.99           C  
ATOM   7535  CG  LEU D  16      35.767   7.562 -57.855  1.00 42.49           C  
ATOM   7536  CD1 LEU D  16      35.263   6.254 -58.479  1.00 40.55           C  
ATOM   7537  CD2 LEU D  16      37.207   7.846 -58.226  1.00 41.46           C  
ATOM   7538  N   PHE D  17      33.146  11.153 -57.649  1.00 41.71           N  
ATOM   7539  CA  PHE D  17      32.208  12.188 -58.019  1.00 41.94           C  
ATOM   7540  C   PHE D  17      32.668  13.559 -57.523  1.00 43.53           C  
ATOM   7541  O   PHE D  17      32.378  14.565 -58.171  1.00 44.35           O  
ATOM   7542  CB  PHE D  17      30.843  11.832 -57.438  1.00 41.41           C  
ATOM   7543  CG  PHE D  17      29.960  12.990 -57.064  1.00 38.20           C  
ATOM   7544  CD1 PHE D  17      29.240  13.675 -58.002  1.00 37.51           C  
ATOM   7545  CD2 PHE D  17      29.833  13.360 -55.731  1.00 40.12           C  
ATOM   7546  CE1 PHE D  17      28.404  14.726 -57.645  1.00 36.66           C  
ATOM   7547  CE2 PHE D  17      28.996  14.413 -55.346  1.00 38.29           C  
ATOM   7548  CZ  PHE D  17      28.285  15.082 -56.312  1.00 36.15           C  
ATOM   7549  N   GLY D  18      33.383  13.599 -56.408  1.00 42.60           N  
ATOM   7550  CA  GLY D  18      33.867  14.842 -55.861  1.00 42.48           C  
ATOM   7551  C   GLY D  18      34.964  15.424 -56.714  1.00 45.36           C  
ATOM   7552  O   GLY D  18      34.921  16.590 -57.136  1.00 47.00           O  
ATOM   7553  N   ALA D  19      35.966  14.606 -57.016  1.00 45.77           N  
ATOM   7554  CA  ALA D  19      37.071  15.042 -57.864  1.00 42.66           C  
ATOM   7555  C   ALA D  19      36.534  15.343 -59.256  1.00 41.62           C  
ATOM   7556  O   ALA D  19      36.911  16.308 -59.884  1.00 41.83           O  
ATOM   7557  CB  ALA D  19      38.122  13.999 -57.925  1.00 41.66           C  
ATOM   7558  N   GLY D  20      35.614  14.547 -59.734  1.00 42.26           N  
ATOM   7559  CA  GLY D  20      35.083  14.796 -61.065  1.00 41.35           C  
ATOM   7560  C   GLY D  20      34.281  16.081 -61.102  1.00 42.00           C  
ATOM   7561  O   GLY D  20      34.376  16.888 -62.033  1.00 39.08           O  
ATOM   7562  N   GLY D  21      33.466  16.288 -60.077  1.00 43.84           N  
ATOM   7563  CA  GLY D  21      32.650  17.498 -60.011  1.00 43.67           C  
ATOM   7564  C   GLY D  21      33.531  18.732 -59.936  1.00 43.04           C  
ATOM   7565  O   GLY D  21      33.197  19.765 -60.515  1.00 41.60           O  
ATOM   7566  N   MET D  22      34.673  18.617 -59.256  1.00 42.58           N  
ATOM   7567  CA  MET D  22      35.566  19.771 -59.180  1.00 42.41           C  
ATOM   7568  C   MET D  22      36.299  20.001 -60.519  1.00 43.03           C  
ATOM   7569  O   MET D  22      36.496  21.133 -60.955  1.00 43.81           O  
ATOM   7570  CB  MET D  22      36.546  19.618 -58.021  1.00 44.58           C  
ATOM   7571  CG  MET D  22      37.393  20.840 -57.714  1.00 48.49           C  
ATOM   7572  SD  MET D  22      36.494  22.314 -57.096  1.00 49.47           S  
ATOM   7573  CE  MET D  22      36.400  21.846 -55.376  1.00 48.62           C  
ATOM   7574  N   TRP D  23      36.691  18.927 -61.198  1.00 39.04           N  
ATOM   7575  CA  TRP D  23      37.371  19.061 -62.469  1.00 36.27           C  
ATOM   7576  C   TRP D  23      36.412  19.631 -63.513  1.00 38.94           C  
ATOM   7577  O   TRP D  23      36.804  20.548 -64.267  1.00 42.10           O  
ATOM   7578  CB  TRP D  23      37.928  17.721 -62.925  1.00 32.82           C  
ATOM   7579  CG  TRP D  23      38.492  17.714 -64.296  1.00 28.87           C  
ATOM   7580  CD1 TRP D  23      37.790  17.730 -65.495  1.00 28.46           C  
ATOM   7581  CD2 TRP D  23      39.877  17.733 -64.636  1.00 29.52           C  
ATOM   7582  NE1 TRP D  23      38.687  17.755 -66.562  1.00 29.09           N  
ATOM   7583  CE2 TRP D  23      39.960  17.751 -66.054  1.00 28.98           C  
ATOM   7584  CE3 TRP D  23      41.056  17.756 -63.884  1.00 33.43           C  
ATOM   7585  CZ2 TRP D  23      41.189  17.776 -66.722  1.00 30.68           C  
ATOM   7586  CZ3 TRP D  23      42.296  17.783 -64.567  1.00 33.21           C  
ATOM   7587  CH2 TRP D  23      42.332  17.793 -65.979  1.00 32.17           C  
ATOM   7588  N   SER D  24      35.184  19.136 -63.605  1.00 36.26           N  
ATOM   7589  CA  SER D  24      34.331  19.710 -64.644  1.00 37.45           C  
ATOM   7590  C   SER D  24      33.826  21.107 -64.292  1.00 37.72           C  
ATOM   7591  O   SER D  24      33.196  21.797 -65.104  1.00 36.27           O  
ATOM   7592  CB  SER D  24      33.172  18.779 -64.988  1.00 38.48           C  
ATOM   7593  OG  SER D  24      32.322  18.630 -63.887  1.00 46.08           O  
ATOM   7594  N   ALA D  25      34.068  21.542 -63.061  1.00 39.59           N  
ATOM   7595  CA  ALA D  25      33.606  22.879 -62.644  1.00 39.40           C  
ATOM   7596  C   ALA D  25      34.621  23.894 -63.135  1.00 40.47           C  
ATOM   7597  O   ALA D  25      34.271  24.934 -63.674  1.00 41.45           O  
ATOM   7598  CB  ALA D  25      33.472  23.000 -61.130  1.00 34.95           C  
ATOM   7599  N   ILE D  26      35.883  23.566 -62.937  1.00 40.28           N  
ATOM   7600  CA  ILE D  26      36.978  24.410 -63.334  1.00 38.09           C  
ATOM   7601  C   ILE D  26      37.306  24.344 -64.829  1.00 39.89           C  
ATOM   7602  O   ILE D  26      37.527  25.392 -65.440  1.00 42.83           O  
ATOM   7603  CB  ILE D  26      38.220  24.032 -62.512  1.00 36.37           C  
ATOM   7604  CG1 ILE D  26      37.946  24.275 -61.032  1.00 35.51           C  
ATOM   7605  CG2 ILE D  26      39.412  24.852 -62.950  1.00 38.07           C  
ATOM   7606  CD1 ILE D  26      38.966  23.679 -60.063  1.00 33.51           C  
ATOM   7607  N   ILE D  27      37.318  23.155 -65.430  1.00 39.78           N  
ATOM   7608  CA  ILE D  27      37.744  22.984 -66.826  1.00 38.36           C  
ATOM   7609  C   ILE D  27      36.720  22.662 -67.895  1.00 37.53           C  
ATOM   7610  O   ILE D  27      36.931  22.927 -69.051  1.00 37.86           O  
ATOM   7611  CB  ILE D  27      38.827  21.929 -66.821  1.00 40.49           C  
ATOM   7612  CG1 ILE D  27      39.967  22.426 -65.941  1.00 43.23           C  
ATOM   7613  CG2 ILE D  27      39.322  21.602 -68.190  1.00 40.17           C  
ATOM   7614  CD1 ILE D  27      40.912  21.304 -65.622  1.00 46.84           C  
ATOM   7615  N   ALA D  28      35.566  22.147 -67.539  1.00 40.25           N  
ATOM   7616  CA  ALA D  28      34.563  21.851 -68.536  1.00 41.17           C  
ATOM   7617  C   ALA D  28      34.064  23.008 -69.402  1.00 42.49           C  
ATOM   7618  O   ALA D  28      33.887  22.867 -70.638  1.00 42.56           O  
ATOM   7619  CB  ALA D  28      33.358  21.153 -67.918  1.00 38.39           C  
ATOM   7620  N   PRO D  29      33.792  24.159 -68.793  1.00 42.11           N  
ATOM   7621  CA  PRO D  29      33.277  25.266 -69.623  1.00 43.16           C  
ATOM   7622  C   PRO D  29      34.172  25.607 -70.800  1.00 42.90           C  
ATOM   7623  O   PRO D  29      33.711  25.644 -71.940  1.00 41.41           O  
ATOM   7624  CB  PRO D  29      33.145  26.441 -68.639  1.00 42.68           C  
ATOM   7625  CG  PRO D  29      32.916  25.734 -67.323  1.00 41.28           C  
ATOM   7626  CD  PRO D  29      33.891  24.556 -67.386  1.00 41.77           C  
ATOM   7627  N   VAL D  30      35.468  25.812 -70.535  1.00 42.36           N  
ATOM   7628  CA  VAL D  30      36.385  26.190 -71.594  1.00 41.11           C  
ATOM   7629  C   VAL D  30      36.510  25.117 -72.679  1.00 41.85           C  
ATOM   7630  O   VAL D  30      36.494  25.402 -73.873  1.00 43.13           O  
ATOM   7631  CB  VAL D  30      37.770  26.527 -71.031  1.00 41.14           C  
ATOM   7632  CG1 VAL D  30      38.506  25.265 -70.607  1.00 41.23           C  
ATOM   7633  CG2 VAL D  30      38.527  27.351 -72.070  1.00 40.49           C  
ATOM   7634  N   MET D  31      36.609  23.869 -72.274  1.00 42.79           N  
ATOM   7635  CA  MET D  31      36.685  22.765 -73.220  1.00 40.72           C  
ATOM   7636  C   MET D  31      35.444  22.682 -74.100  1.00 39.63           C  
ATOM   7637  O   MET D  31      35.570  22.400 -75.287  1.00 41.41           O  
ATOM   7638  CB  MET D  31      36.892  21.459 -72.465  1.00 43.85           C  
ATOM   7639  CG  MET D  31      38.193  21.371 -71.720  1.00 48.08           C  
ATOM   7640  SD  MET D  31      39.546  21.791 -72.838  1.00 53.92           S  
ATOM   7641  CE  MET D  31      39.109  20.791 -74.271  1.00 54.26           C  
ATOM   7642  N   ILE D  32      34.249  22.932 -73.563  1.00 39.44           N  
ATOM   7643  CA  ILE D  32      33.061  22.838 -74.406  1.00 40.05           C  
ATOM   7644  C   ILE D  32      33.079  23.997 -75.368  1.00 42.82           C  
ATOM   7645  O   ILE D  32      32.599  23.891 -76.499  1.00 42.90           O  
ATOM   7646  CB  ILE D  32      31.787  22.898 -73.595  1.00 40.32           C  
ATOM   7647  CG1 ILE D  32      31.756  21.742 -72.585  1.00 39.68           C  
ATOM   7648  CG2 ILE D  32      30.571  22.886 -74.517  1.00 37.13           C  
ATOM   7649  CD1 ILE D  32      30.646  21.910 -71.574  1.00 40.57           C  
ATOM   7650  N   LEU D  33      33.642  25.117 -74.910  1.00 44.61           N  
ATOM   7651  CA  LEU D  33      33.723  26.271 -75.781  1.00 45.12           C  
ATOM   7652  C   LEU D  33      34.577  25.918 -77.011  1.00 47.50           C  
ATOM   7653  O   LEU D  33      34.072  26.037 -78.150  1.00 47.58           O  
ATOM   7654  CB  LEU D  33      34.338  27.446 -75.028  1.00 44.47           C  
ATOM   7655  CG  LEU D  33      34.539  28.773 -75.786  1.00 42.02           C  
ATOM   7656  CD1 LEU D  33      33.294  29.139 -76.560  1.00 39.62           C  
ATOM   7657  CD2 LEU D  33      34.928  29.833 -74.769  1.00 40.65           C  
ATOM   7658  N   LEU D  34      35.838  25.507 -76.759  1.00 45.66           N  
ATOM   7659  CA  LEU D  34      36.768  25.170 -77.819  1.00 48.11           C  
ATOM   7660  C   LEU D  34      36.234  24.089 -78.765  1.00 50.25           C  
ATOM   7661  O   LEU D  34      36.069  24.323 -79.978  1.00 51.21           O  
ATOM   7662  CB  LEU D  34      38.091  24.645 -77.271  1.00 48.70           C  
ATOM   7663  CG  LEU D  34      39.161  25.575 -76.716  1.00 50.52           C  
ATOM   7664  CD1 LEU D  34      40.021  24.816 -75.700  1.00 50.21           C  
ATOM   7665  CD2 LEU D  34      40.030  26.165 -77.840  1.00 50.91           C  
ATOM   7666  N   VAL D  35      35.981  22.899 -78.206  1.00 49.51           N  
ATOM   7667  CA  VAL D  35      35.526  21.780 -78.989  1.00 47.29           C  
ATOM   7668  C   VAL D  35      34.117  21.920 -79.516  1.00 48.07           C  
ATOM   7669  O   VAL D  35      33.911  21.851 -80.707  1.00 51.16           O  
ATOM   7670  CB  VAL D  35      35.656  20.473 -78.181  1.00 46.74           C  
ATOM   7671  CG1 VAL D  35      35.258  19.276 -79.037  1.00 45.21           C  
ATOM   7672  CG2 VAL D  35      37.082  20.311 -77.693  1.00 44.76           C  
ATOM   7673  N   GLY D  36      33.131  22.111 -78.664  1.00 47.60           N  
ATOM   7674  CA  GLY D  36      31.754  22.187 -79.134  1.00 47.51           C  
ATOM   7675  C   GLY D  36      31.333  23.426 -79.901  1.00 49.84           C  
ATOM   7676  O   GLY D  36      30.299  23.409 -80.590  1.00 48.38           O  
ATOM   7677  N   ILE D  37      32.111  24.505 -79.816  1.00 52.29           N  
ATOM   7678  CA  ILE D  37      31.711  25.721 -80.480  1.00 55.51           C  
ATOM   7679  C   ILE D  37      32.760  26.355 -81.362  1.00 56.75           C  
ATOM   7680  O   ILE D  37      32.505  26.563 -82.551  1.00 59.20           O  
ATOM   7681  CB  ILE D  37      31.217  26.703 -79.454  1.00 57.70           C  
ATOM   7682  CG1 ILE D  37      30.017  26.079 -78.714  1.00 58.63           C  
ATOM   7683  CG2 ILE D  37      30.796  28.003 -80.128  1.00 57.65           C  
ATOM   7684  CD1 ILE D  37      29.977  26.564 -77.268  1.00 59.26           C  
ATOM   7685  N   LEU D  38      33.917  26.695 -80.811  1.00 55.59           N  
ATOM   7686  CA  LEU D  38      34.968  27.314 -81.623  1.00 52.49           C  
ATOM   7687  C   LEU D  38      35.429  26.428 -82.777  1.00 53.69           C  
ATOM   7688  O   LEU D  38      35.498  26.885 -83.923  1.00 54.15           O  
ATOM   7689  CB  LEU D  38      36.179  27.667 -80.768  1.00 49.46           C  
ATOM   7690  CG  LEU D  38      35.905  28.661 -79.629  1.00 48.05           C  
ATOM   7691  CD1 LEU D  38      37.193  29.031 -78.902  1.00 45.96           C  
ATOM   7692  CD2 LEU D  38      35.208  29.896 -80.159  1.00 45.06           C  
ATOM   7693  N   LEU D  39      35.728  25.154 -82.475  1.00 55.48           N  
ATOM   7694  CA  LEU D  39      36.212  24.212 -83.492  1.00 52.99           C  
ATOM   7695  C   LEU D  39      35.282  24.093 -84.684  1.00 50.56           C  
ATOM   7696  O   LEU D  39      35.651  24.402 -85.786  1.00 50.49           O  
ATOM   7697  CB  LEU D  39      36.488  22.817 -82.891  1.00 52.62           C  
ATOM   7698  CG  LEU D  39      36.638  21.637 -83.874  1.00 52.57           C  
ATOM   7699  CD1 LEU D  39      37.855  21.831 -84.742  1.00 51.25           C  
ATOM   7700  CD2 LEU D  39      36.709  20.312 -83.109  1.00 50.72           C  
ATOM   7701  N   PRO D  40      34.067  23.630 -84.483  1.00 50.63           N  
ATOM   7702  CA  PRO D  40      33.163  23.511 -85.625  1.00 51.74           C  
ATOM   7703  C   PRO D  40      32.777  24.829 -86.288  1.00 54.95           C  
ATOM   7704  O   PRO D  40      32.181  24.810 -87.369  1.00 56.13           O  
ATOM   7705  CB  PRO D  40      31.932  22.800 -85.051  1.00 51.96           C  
ATOM   7706  CG  PRO D  40      31.973  23.186 -83.616  1.00 49.73           C  
ATOM   7707  CD  PRO D  40      33.440  23.170 -83.242  1.00 49.50           C  
ATOM   7708  N   LEU D  41      33.068  25.979 -85.688  1.00 55.60           N  
ATOM   7709  CA  LEU D  41      32.655  27.210 -86.351  1.00 56.72           C  
ATOM   7710  C   LEU D  41      33.829  27.975 -86.980  1.00 57.62           C  
ATOM   7711  O   LEU D  41      33.698  29.118 -87.403  1.00 58.59           O  
ATOM   7712  CB  LEU D  41      31.884  28.087 -85.376  1.00 57.72           C  
ATOM   7713  CG  LEU D  41      30.561  27.584 -84.759  1.00 58.58           C  
ATOM   7714  CD1 LEU D  41      29.864  28.703 -83.993  1.00 58.17           C  
ATOM   7715  CD2 LEU D  41      29.614  27.046 -85.804  1.00 57.64           C  
ATOM   7716  N   GLY D  42      34.988  27.332 -87.042  1.00 56.27           N  
ATOM   7717  CA  GLY D  42      36.170  27.930 -87.619  1.00 55.85           C  
ATOM   7718  C   GLY D  42      36.682  29.110 -86.817  1.00 58.08           C  
ATOM   7719  O   GLY D  42      37.714  29.713 -87.135  1.00 59.19           O  
ATOM   7720  N   LEU D  43      35.969  29.434 -85.745  1.00 57.22           N  
ATOM   7721  CA  LEU D  43      36.342  30.528 -84.869  1.00 54.54           C  
ATOM   7722  C   LEU D  43      37.660  30.330 -84.134  1.00 50.71           C  
ATOM   7723  O   LEU D  43      37.689  30.374 -82.916  1.00 51.72           O  
ATOM   7724  CB  LEU D  43      35.207  30.714 -83.876  1.00 56.30           C  
ATOM   7725  CG  LEU D  43      33.869  31.043 -84.539  1.00 58.84           C  
ATOM   7726  CD1 LEU D  43      32.825  31.231 -83.450  1.00 60.04           C  
ATOM   7727  CD2 LEU D  43      33.978  32.305 -85.398  1.00 58.30           C  
ATOM   7728  N   PHE D  44      38.755  30.138 -84.855  1.00 47.54           N  
ATOM   7729  CA  PHE D  44      40.061  30.002 -84.246  1.00 47.98           C  
ATOM   7730  C   PHE D  44      41.124  30.501 -85.212  1.00 51.12           C  
ATOM   7731  O   PHE D  44      40.990  30.409 -86.422  1.00 49.19           O  
ATOM   7732  CB  PHE D  44      40.324  28.531 -83.906  1.00 50.78           C  
ATOM   7733  CG  PHE D  44      40.189  27.544 -85.048  1.00 51.10           C  
ATOM   7734  CD1 PHE D  44      41.315  27.136 -85.759  1.00 51.36           C  
ATOM   7735  CD2 PHE D  44      38.947  27.021 -85.400  1.00 50.99           C  
ATOM   7736  CE1 PHE D  44      41.196  26.230 -86.805  1.00 51.50           C  
ATOM   7737  CE2 PHE D  44      38.816  26.125 -86.441  1.00 50.96           C  
ATOM   7738  CZ  PHE D  44      39.949  25.721 -87.155  1.00 51.13           C  
ATOM   7739  N   PRO D  45      42.206  31.053 -84.711  1.00 54.30           N  
ATOM   7740  CA  PRO D  45      43.277  31.544 -85.587  1.00 55.99           C  
ATOM   7741  C   PRO D  45      44.054  30.462 -86.331  1.00 58.00           C  
ATOM   7742  O   PRO D  45      44.414  29.427 -85.788  1.00 58.71           O  
ATOM   7743  CB  PRO D  45      44.154  32.356 -84.657  1.00 56.22           C  
ATOM   7744  CG  PRO D  45      43.928  31.646 -83.331  1.00 56.69           C  
ATOM   7745  CD  PRO D  45      42.472  31.292 -83.298  1.00 55.26           C  
ATOM   7746  N   GLY D  46      44.314  30.704 -87.608  1.00 62.73           N  
ATOM   7747  CA  GLY D  46      45.086  29.796 -88.446  1.00 65.18           C  
ATOM   7748  C   GLY D  46      44.715  28.334 -88.383  1.00 67.38           C  
ATOM   7749  O   GLY D  46      43.571  27.985 -88.691  1.00 68.38           O  
ATOM   7750  N   ASP D  47      45.687  27.498 -88.014  1.00 67.53           N  
ATOM   7751  CA  ASP D  47      45.497  26.052 -87.873  1.00 68.27           C  
ATOM   7752  C   ASP D  47      45.633  25.555 -86.431  1.00 65.13           C  
ATOM   7753  O   ASP D  47      46.246  24.519 -86.152  1.00 63.92           O  
ATOM   7754  CB  ASP D  47      46.496  25.275 -88.723  1.00 73.93           C  
ATOM   7755  CG  ASP D  47      46.023  25.143 -90.147  1.00 78.78           C  
ATOM   7756  OD1 ASP D  47      44.824  24.820 -90.320  1.00 81.24           O  
ATOM   7757  OD2 ASP D  47      46.833  25.372 -91.075  1.00 81.26           O  
ATOM   7758  N   ALA D  48      45.053  26.290 -85.503  1.00 62.10           N  
ATOM   7759  CA  ALA D  48      45.144  25.912 -84.094  1.00 60.62           C  
ATOM   7760  C   ALA D  48      44.396  24.591 -83.823  1.00 57.06           C  
ATOM   7761  O   ALA D  48      44.926  23.681 -83.223  1.00 54.42           O  
ATOM   7762  CB  ALA D  48      44.541  27.043 -83.243  1.00 62.05           C  
ATOM   7763  N   LEU D  49      43.162  24.520 -84.293  1.00 53.26           N  
ATOM   7764  CA  LEU D  49      42.338  23.364 -84.114  1.00 53.09           C  
ATOM   7765  C   LEU D  49      42.216  22.499 -85.369  1.00 55.17           C  
ATOM   7766  O   LEU D  49      41.161  21.913 -85.659  1.00 54.81           O  
ATOM   7767  CB  LEU D  49      40.936  23.784 -83.629  1.00 52.55           C  
ATOM   7768  CG  LEU D  49      40.855  24.835 -82.513  1.00 51.12           C  
ATOM   7769  CD1 LEU D  49      39.396  24.934 -82.050  1.00 51.94           C  
ATOM   7770  CD2 LEU D  49      41.766  24.508 -81.365  1.00 47.43           C  
ATOM   7771  N   SER D  50      43.311  22.397 -86.112  1.00 57.47           N  
ATOM   7772  CA  SER D  50      43.291  21.575 -87.334  1.00 58.17           C  
ATOM   7773  C   SER D  50      43.703  20.166 -86.942  1.00 60.20           C  
ATOM   7774  O   SER D  50      44.419  19.991 -85.940  1.00 61.80           O  
ATOM   7775  CB  SER D  50      44.237  22.131 -88.381  1.00 54.54           C  
ATOM   7776  OG  SER D  50      45.555  22.003 -87.880  1.00 51.56           O  
ATOM   7777  N   TYR D  51      43.255  19.191 -87.726  1.00 60.94           N  
ATOM   7778  CA  TYR D  51      43.576  17.797 -87.452  1.00 62.73           C  
ATOM   7779  C   TYR D  51      45.018  17.583 -86.994  1.00 61.34           C  
ATOM   7780  O   TYR D  51      45.281  16.997 -85.953  1.00 60.41           O  
ATOM   7781  CB  TYR D  51      43.306  16.958 -88.704  1.00 66.67           C  
ATOM   7782  CG  TYR D  51      43.836  15.551 -88.589  1.00 69.64           C  
ATOM   7783  CD1 TYR D  51      43.088  14.556 -87.960  1.00 71.36           C  
ATOM   7784  CD2 TYR D  51      45.101  15.224 -89.063  1.00 70.71           C  
ATOM   7785  CE1 TYR D  51      43.585  13.269 -87.810  1.00 72.49           C  
ATOM   7786  CE2 TYR D  51      45.609  13.946 -88.909  1.00 72.78           C  
ATOM   7787  CZ  TYR D  51      44.849  12.975 -88.286  1.00 72.79           C  
ATOM   7788  OH  TYR D  51      45.357  11.721 -88.132  1.00 73.02           O  
ATOM   7789  N   GLU D  52      45.964  18.063 -87.774  1.00 61.35           N  
ATOM   7790  CA  GLU D  52      47.361  17.863 -87.458  1.00 64.62           C  
ATOM   7791  C   GLU D  52      47.744  18.400 -86.087  1.00 64.50           C  
ATOM   7792  O   GLU D  52      48.552  17.798 -85.372  1.00 63.94           O  
ATOM   7793  CB  GLU D  52      48.222  18.501 -88.558  1.00 70.43           C  
ATOM   7794  CG  GLU D  52      48.178  17.795 -89.910  1.00 77.25           C  
ATOM   7795  CD  GLU D  52      46.902  18.024 -90.714  1.00 81.07           C  
ATOM   7796  OE1 GLU D  52      46.627  17.273 -91.691  1.00 82.21           O  
ATOM   7797  OE2 GLU D  52      46.149  18.963 -90.378  1.00 83.03           O  
ATOM   7798  N   ARG D  53      47.185  19.554 -85.710  1.00 65.67           N  
ATOM   7799  CA  ARG D  53      47.558  20.152 -84.431  1.00 64.71           C  
ATOM   7800  C   ARG D  53      46.939  19.413 -83.244  1.00 59.63           C  
ATOM   7801  O   ARG D  53      47.571  19.223 -82.206  1.00 57.77           O  
ATOM   7802  CB  ARG D  53      47.180  21.643 -84.371  1.00 71.24           C  
ATOM   7803  CG  ARG D  53      47.929  22.347 -83.238  1.00 76.76           C  
ATOM   7804  CD  ARG D  53      47.806  23.858 -83.253  1.00 80.61           C  
ATOM   7805  NE  ARG D  53      48.593  24.448 -82.181  1.00 82.56           N  
ATOM   7806  CZ  ARG D  53      48.428  24.209 -80.875  1.00 84.64           C  
ATOM   7807  NH1 ARG D  53      47.494  23.384 -80.409  1.00 85.69           N  
ATOM   7808  NH2 ARG D  53      49.228  24.789 -79.993  1.00 85.94           N  
ATOM   7809  N   VAL D  54      45.685  19.003 -83.396  1.00 54.77           N  
ATOM   7810  CA  VAL D  54      45.020  18.288 -82.332  1.00 50.69           C  
ATOM   7811  C   VAL D  54      45.733  16.956 -82.102  1.00 49.90           C  
ATOM   7812  O   VAL D  54      46.012  16.571 -80.957  1.00 44.86           O  
ATOM   7813  CB  VAL D  54      43.546  18.007 -82.656  1.00 51.69           C  
ATOM   7814  CG1 VAL D  54      42.888  17.302 -81.466  1.00 50.91           C  
ATOM   7815  CG2 VAL D  54      42.831  19.307 -82.995  1.00 51.11           C  
ATOM   7816  N   LEU D  55      46.054  16.267 -83.204  1.00 52.99           N  
ATOM   7817  CA  LEU D  55      46.740  14.981 -83.102  1.00 53.85           C  
ATOM   7818  C   LEU D  55      48.089  15.161 -82.446  1.00 53.09           C  
ATOM   7819  O   LEU D  55      48.518  14.329 -81.652  1.00 53.39           O  
ATOM   7820  CB  LEU D  55      46.964  14.349 -84.452  1.00 57.42           C  
ATOM   7821  CG  LEU D  55      47.325  12.854 -84.367  1.00 60.00           C  
ATOM   7822  CD1 LEU D  55      46.076  12.070 -83.984  1.00 59.26           C  
ATOM   7823  CD2 LEU D  55      47.916  12.365 -85.688  1.00 60.32           C  
ATOM   7824  N   ALA D  56      48.758  16.247 -82.776  1.00 51.64           N  
ATOM   7825  CA  ALA D  56      50.059  16.508 -82.179  1.00 52.80           C  
ATOM   7826  C   ALA D  56      49.885  16.643 -80.675  1.00 53.58           C  
ATOM   7827  O   ALA D  56      50.740  16.180 -79.903  1.00 55.41           O  
ATOM   7828  CB  ALA D  56      50.656  17.804 -82.732  1.00 53.52           C  
ATOM   7829  N   PHE D  57      48.774  17.278 -80.274  1.00 52.23           N  
ATOM   7830  CA  PHE D  57      48.498  17.482 -78.848  1.00 50.57           C  
ATOM   7831  C   PHE D  57      48.103  16.184 -78.161  1.00 49.65           C  
ATOM   7832  O   PHE D  57      48.698  15.813 -77.143  1.00 49.30           O  
ATOM   7833  CB  PHE D  57      47.387  18.551 -78.597  1.00 46.30           C  
ATOM   7834  CG  PHE D  57      46.933  18.631 -77.162  1.00 44.05           C  
ATOM   7835  CD1 PHE D  57      47.824  19.019 -76.160  1.00 43.23           C  
ATOM   7836  CD2 PHE D  57      45.628  18.288 -76.792  1.00 43.02           C  
ATOM   7837  CE1 PHE D  57      47.435  19.045 -74.796  1.00 41.72           C  
ATOM   7838  CE2 PHE D  57      45.232  18.313 -75.445  1.00 42.74           C  
ATOM   7839  CZ  PHE D  57      46.142  18.690 -74.450  1.00 42.19           C  
ATOM   7840  N   ALA D  58      47.096  15.518 -78.717  1.00 48.20           N  
ATOM   7841  CA  ALA D  58      46.601  14.267 -78.141  1.00 48.30           C  
ATOM   7842  C   ALA D  58      47.684  13.230 -78.012  1.00 50.73           C  
ATOM   7843  O   ALA D  58      47.649  12.413 -77.091  1.00 53.57           O  
ATOM   7844  CB  ALA D  58      45.474  13.687 -78.944  1.00 45.00           C  
ATOM   7845  N   GLN D  59      48.668  13.257 -78.902  1.00 53.64           N  
ATOM   7846  CA  GLN D  59      49.736  12.260 -78.790  1.00 57.34           C  
ATOM   7847  C   GLN D  59      50.841  12.594 -77.801  1.00 55.22           C  
ATOM   7848  O   GLN D  59      51.706  11.776 -77.526  1.00 53.70           O  
ATOM   7849  CB  GLN D  59      50.314  11.966 -80.151  1.00 62.00           C  
ATOM   7850  CG  GLN D  59      49.337  11.184 -81.001  1.00 67.30           C  
ATOM   7851  CD  GLN D  59      49.655  11.274 -82.465  1.00 70.94           C  
ATOM   7852  OE1 GLN D  59      49.056  10.551 -83.268  1.00 73.18           O  
ATOM   7853  NE2 GLN D  59      50.585  12.167 -82.828  1.00 71.56           N  
ATOM   7854  N   SER D  60      50.830  13.792 -77.246  1.00 55.07           N  
ATOM   7855  CA  SER D  60      51.845  14.168 -76.264  1.00 54.05           C  
ATOM   7856  C   SER D  60      51.412  13.541 -74.950  1.00 55.34           C  
ATOM   7857  O   SER D  60      50.234  13.248 -74.766  1.00 55.48           O  
ATOM   7858  CB  SER D  60      51.897  15.690 -76.093  1.00 54.95           C  
ATOM   7859  OG  SER D  60      50.603  16.200 -75.848  1.00 55.61           O  
ATOM   7860  N   PHE D  61      52.350  13.351 -74.033  1.00 57.80           N  
ATOM   7861  CA  PHE D  61      52.045  12.755 -72.741  1.00 61.68           C  
ATOM   7862  C   PHE D  61      51.000  13.555 -71.972  1.00 63.42           C  
ATOM   7863  O   PHE D  61      49.976  13.021 -71.524  1.00 65.10           O  
ATOM   7864  CB  PHE D  61      53.313  12.639 -71.876  1.00 63.16           C  
ATOM   7865  CG  PHE D  61      53.118  11.909 -70.571  1.00 65.23           C  
ATOM   7866  CD1 PHE D  61      52.513  10.653 -70.542  1.00 66.25           C  
ATOM   7867  CD2 PHE D  61      53.560  12.461 -69.375  1.00 66.05           C  
ATOM   7868  CE1 PHE D  61      52.346   9.973 -69.337  1.00 67.41           C  
ATOM   7869  CE2 PHE D  61      53.403  11.788 -68.160  1.00 66.23           C  
ATOM   7870  CZ  PHE D  61      52.795  10.543 -68.136  1.00 66.33           C  
ATOM   7871  N   ILE D  62      51.296  14.832 -71.782  1.00 64.43           N  
ATOM   7872  CA  ILE D  62      50.420  15.730 -71.054  1.00 65.00           C  
ATOM   7873  C   ILE D  62      49.059  15.719 -71.738  1.00 61.30           C  
ATOM   7874  O   ILE D  62      48.031  15.794 -71.066  1.00 60.70           O  
ATOM   7875  CB  ILE D  62      50.996  17.178 -70.981  1.00 69.67           C  
ATOM   7876  CG1 ILE D  62      50.197  18.026 -69.996  1.00 73.18           C  
ATOM   7877  CG2 ILE D  62      50.959  17.829 -72.355  1.00 71.12           C  
ATOM   7878  CD1 ILE D  62      50.486  19.526 -70.023  1.00 74.97           C  
ATOM   7879  N   GLY D  63      49.041  15.625 -73.056  1.00 57.46           N  
ATOM   7880  CA  GLY D  63      47.771  15.606 -73.754  1.00 57.88           C  
ATOM   7881  C   GLY D  63      47.013  14.314 -73.459  1.00 58.74           C  
ATOM   7882  O   GLY D  63      45.801  14.322 -73.298  1.00 60.32           O  
ATOM   7883  N   ARG D  64      47.726  13.202 -73.377  1.00 58.80           N  
ATOM   7884  CA  ARG D  64      47.102  11.908 -73.105  1.00 61.00           C  
ATOM   7885  C   ARG D  64      46.469  11.914 -71.723  1.00 60.93           C  
ATOM   7886  O   ARG D  64      45.316  11.514 -71.558  1.00 60.70           O  
ATOM   7887  CB  ARG D  64      48.127  10.749 -73.221  1.00 59.91           C  
ATOM   7888  CG  ARG D  64      48.433  10.394 -74.672  1.00 59.23           C  
ATOM   7889  CD  ARG D  64      49.745   9.657 -74.818  1.00 59.87           C  
ATOM   7890  NE  ARG D  64      50.120   9.498 -76.226  1.00 60.18           N  
ATOM   7891  CZ  ARG D  64      49.824   8.457 -77.008  1.00 59.40           C  
ATOM   7892  NH1 ARG D  64      49.137   7.422 -76.528  1.00 58.38           N  
ATOM   7893  NH2 ARG D  64      50.194   8.482 -78.287  1.00 57.55           N  
ATOM   7894  N   VAL D  65      47.233  12.360 -70.732  1.00 60.70           N  
ATOM   7895  CA  VAL D  65      46.709  12.468 -69.376  1.00 61.39           C  
ATOM   7896  C   VAL D  65      45.505  13.409 -69.339  1.00 60.16           C  
ATOM   7897  O   VAL D  65      44.472  13.067 -68.771  1.00 63.16           O  
ATOM   7898  CB  VAL D  65      47.761  13.045 -68.395  1.00 62.47           C  
ATOM   7899  CG1 VAL D  65      47.115  13.457 -67.094  1.00 62.60           C  
ATOM   7900  CG2 VAL D  65      48.851  12.014 -68.129  1.00 63.04           C  
ATOM   7901  N   PHE D  66      45.628  14.574 -69.959  1.00 55.52           N  
ATOM   7902  CA  PHE D  66      44.547  15.540 -69.993  1.00 52.59           C  
ATOM   7903  C   PHE D  66      43.283  15.018 -70.653  1.00 51.06           C  
ATOM   7904  O   PHE D  66      42.186  15.184 -70.117  1.00 51.32           O  
ATOM   7905  CB  PHE D  66      44.974  16.831 -70.702  1.00 51.53           C  
ATOM   7906  CG  PHE D  66      43.934  17.912 -70.654  1.00 48.81           C  
ATOM   7907  CD1 PHE D  66      43.848  18.742 -69.555  1.00 50.44           C  
ATOM   7908  CD2 PHE D  66      43.028  18.082 -71.680  1.00 47.72           C  
ATOM   7909  CE1 PHE D  66      42.867  19.727 -69.481  1.00 49.53           C  
ATOM   7910  CE2 PHE D  66      42.040  19.053 -71.627  1.00 46.48           C  
ATOM   7911  CZ  PHE D  66      41.965  19.874 -70.535  1.00 47.65           C  
ATOM   7912  N   LEU D  67      43.395  14.445 -71.834  1.00 49.85           N  
ATOM   7913  CA  LEU D  67      42.188  13.928 -72.482  1.00 51.10           C  
ATOM   7914  C   LEU D  67      41.492  12.852 -71.644  1.00 50.65           C  
ATOM   7915  O   LEU D  67      40.263  12.775 -71.607  1.00 49.38           O  
ATOM   7916  CB  LEU D  67      42.541  13.355 -73.854  1.00 52.46           C  
ATOM   7917  CG  LEU D  67      42.579  14.417 -74.950  1.00 54.28           C  
ATOM   7918  CD1 LEU D  67      41.181  14.948 -75.169  1.00 55.43           C  
ATOM   7919  CD2 LEU D  67      43.475  15.560 -74.550  1.00 55.95           C  
ATOM   7920  N   PHE D  68      42.285  12.006 -70.991  1.00 49.00           N  
ATOM   7921  CA  PHE D  68      41.738  10.947 -70.171  1.00 47.98           C  
ATOM   7922  C   PHE D  68      40.863  11.563 -69.076  1.00 46.80           C  
ATOM   7923  O   PHE D  68      39.657  11.325 -69.023  1.00 44.97           O  
ATOM   7924  CB  PHE D  68      42.864  10.133 -69.508  1.00 48.08           C  
ATOM   7925  CG  PHE D  68      42.365   8.976 -68.665  1.00 46.67           C  
ATOM   7926  CD1 PHE D  68      41.593   7.977 -69.229  1.00 45.67           C  
ATOM   7927  CD2 PHE D  68      42.677   8.886 -67.319  1.00 46.54           C  
ATOM   7928  CE1 PHE D  68      41.138   6.904 -68.468  1.00 44.83           C  
ATOM   7929  CE2 PHE D  68      42.239   7.826 -66.562  1.00 45.21           C  
ATOM   7930  CZ  PHE D  68      41.466   6.829 -67.136  1.00 44.59           C  
ATOM   7931  N   LEU D  69      41.507  12.355 -68.216  1.00 45.15           N  
ATOM   7932  CA  LEU D  69      40.842  13.020 -67.108  1.00 41.02           C  
ATOM   7933  C   LEU D  69      39.667  13.902 -67.521  1.00 41.73           C  
ATOM   7934  O   LEU D  69      38.684  14.010 -66.809  1.00 45.01           O  
ATOM   7935  CB  LEU D  69      41.850  13.842 -66.317  1.00 36.35           C  
ATOM   7936  CG  LEU D  69      42.950  13.036 -65.614  1.00 35.39           C  
ATOM   7937  CD1 LEU D  69      43.979  13.981 -65.034  1.00 34.08           C  
ATOM   7938  CD2 LEU D  69      42.352  12.165 -64.545  1.00 32.57           C  
ATOM   7939  N   MET D  70      39.729  14.511 -68.682  1.00 41.18           N  
ATOM   7940  CA  MET D  70      38.679  15.399 -69.145  1.00 42.24           C  
ATOM   7941  C   MET D  70      37.448  14.620 -69.523  1.00 41.92           C  
ATOM   7942  O   MET D  70      36.319  15.134 -69.484  1.00 42.14           O  
ATOM   7943  CB  MET D  70      39.177  16.225 -70.358  1.00 43.92           C  
ATOM   7944  CG  MET D  70      38.171  17.250 -70.855  1.00 46.27           C  
ATOM   7945  SD  MET D  70      37.703  18.431 -69.532  1.00 49.52           S  
ATOM   7946  CE  MET D  70      35.969  18.101 -69.268  1.00 49.02           C  
ATOM   7947  N   ILE D  71      37.673  13.383 -69.956  1.00 43.57           N  
ATOM   7948  CA  ILE D  71      36.604  12.487 -70.376  1.00 41.85           C  
ATOM   7949  C   ILE D  71      36.039  11.717 -69.183  1.00 43.04           C  
ATOM   7950  O   ILE D  71      34.833  11.691 -68.951  1.00 45.21           O  
ATOM   7951  CB  ILE D  71      37.126  11.439 -71.383  1.00 41.67           C  
ATOM   7952  CG1 ILE D  71      37.761  12.126 -72.614  1.00 41.31           C  
ATOM   7953  CG2 ILE D  71      35.961  10.577 -71.851  1.00 42.38           C  
ATOM   7954  CD1 ILE D  71      38.138  11.174 -73.739  1.00 37.31           C  
ATOM   7955  N   VAL D  72      36.946  11.135 -68.417  1.00 43.77           N  
ATOM   7956  CA  VAL D  72      36.654  10.251 -67.309  1.00 42.87           C  
ATOM   7957  C   VAL D  72      36.178  10.861 -66.009  1.00 44.28           C  
ATOM   7958  O   VAL D  72      35.181  10.378 -65.458  1.00 44.19           O  
ATOM   7959  CB  VAL D  72      37.902   9.334 -67.077  1.00 41.28           C  
ATOM   7960  CG1 VAL D  72      37.908   8.718 -65.705  1.00 39.12           C  
ATOM   7961  CG2 VAL D  72      37.911   8.264 -68.172  1.00 36.38           C  
ATOM   7962  N   LEU D  73      36.851  11.887 -65.471  1.00 45.70           N  
ATOM   7963  CA  LEU D  73      36.350  12.462 -64.209  1.00 42.81           C  
ATOM   7964  C   LEU D  73      34.907  12.905 -64.341  1.00 40.31           C  
ATOM   7965  O   LEU D  73      34.084  12.627 -63.507  1.00 42.28           O  
ATOM   7966  CB  LEU D  73      37.210  13.604 -63.699  1.00 43.65           C  
ATOM   7967  CG  LEU D  73      38.622  13.225 -63.249  1.00 46.25           C  
ATOM   7968  CD1 LEU D  73      39.299  14.424 -62.575  1.00 44.71           C  
ATOM   7969  CD2 LEU D  73      38.580  12.043 -62.303  1.00 44.48           C  
ATOM   7970  N   PRO D  74      34.552  13.594 -65.405  1.00 40.41           N  
ATOM   7971  CA  PRO D  74      33.147  14.024 -65.523  1.00 41.27           C  
ATOM   7972  C   PRO D  74      32.171  12.883 -65.554  1.00 40.36           C  
ATOM   7973  O   PRO D  74      31.050  13.047 -65.057  1.00 40.22           O  
ATOM   7974  CB  PRO D  74      33.110  14.862 -66.809  1.00 41.25           C  
ATOM   7975  CG  PRO D  74      34.494  15.461 -66.769  1.00 42.83           C  
ATOM   7976  CD  PRO D  74      35.393  14.290 -66.378  1.00 42.61           C  
ATOM   7977  N   LEU D  75      32.579  11.734 -66.122  1.00 39.63           N  
ATOM   7978  CA  LEU D  75      31.726  10.567 -66.196  1.00 38.96           C  
ATOM   7979  C   LEU D  75      31.372  10.029 -64.801  1.00 41.31           C  
ATOM   7980  O   LEU D  75      30.194   9.807 -64.481  1.00 40.33           O  
ATOM   7981  CB  LEU D  75      32.427   9.490 -67.004  1.00 36.48           C  
ATOM   7982  CG  LEU D  75      32.092   9.572 -68.511  1.00 36.86           C  
ATOM   7983  CD1 LEU D  75      32.990   8.638 -69.301  1.00 38.90           C  
ATOM   7984  CD2 LEU D  75      30.642   9.269 -68.805  1.00 34.35           C  
ATOM   7985  N   TRP D  76      32.393   9.850 -63.965  1.00 44.81           N  
ATOM   7986  CA  TRP D  76      32.198   9.373 -62.613  1.00 48.23           C  
ATOM   7987  C   TRP D  76      31.364  10.369 -61.795  1.00 49.74           C  
ATOM   7988  O   TRP D  76      30.915  10.058 -60.687  1.00 51.82           O  
ATOM   7989  CB  TRP D  76      33.539   9.113 -61.917  1.00 50.55           C  
ATOM   7990  CG  TRP D  76      34.133   7.849 -62.437  1.00 54.76           C  
ATOM   7991  CD1 TRP D  76      35.065   7.730 -63.422  1.00 55.58           C  
ATOM   7992  CD2 TRP D  76      33.753   6.506 -62.085  1.00 55.60           C  
ATOM   7993  NE1 TRP D  76      35.293   6.409 -63.708  1.00 56.34           N  
ATOM   7994  CE2 TRP D  76      34.507   5.636 -62.900  1.00 56.41           C  
ATOM   7995  CE3 TRP D  76      32.859   5.957 -61.157  1.00 54.19           C  
ATOM   7996  CZ2 TRP D  76      34.381   4.248 -62.825  1.00 57.55           C  
ATOM   7997  CZ3 TRP D  76      32.735   4.602 -61.078  1.00 54.49           C  
ATOM   7998  CH2 TRP D  76      33.490   3.748 -61.897  1.00 56.60           C  
ATOM   7999  N   CYS D  77      31.136  11.563 -62.327  1.00 47.05           N  
ATOM   8000  CA  CYS D  77      30.367  12.544 -61.602  1.00 43.73           C  
ATOM   8001  C   CYS D  77      28.931  12.466 -62.066  1.00 42.11           C  
ATOM   8002  O   CYS D  77      27.980  12.404 -61.281  1.00 41.15           O  
ATOM   8003  CB  CYS D  77      30.880  13.964 -61.891  1.00 45.27           C  
ATOM   8004  SG  CYS D  77      30.122  15.294 -60.845  1.00 42.38           S  
ATOM   8005  N   GLY D  78      28.779  12.492 -63.377  1.00 40.77           N  
ATOM   8006  CA  GLY D  78      27.457  12.493 -63.949  1.00 41.13           C  
ATOM   8007  C   GLY D  78      26.723  11.178 -63.794  1.00 44.41           C  
ATOM   8008  O   GLY D  78      25.505  11.185 -63.630  1.00 45.86           O  
ATOM   8009  N   LEU D  79      27.428  10.058 -63.886  1.00 42.08           N  
ATOM   8010  CA  LEU D  79      26.704   8.822 -63.774  1.00 43.83           C  
ATOM   8011  C   LEU D  79      26.240   8.666 -62.330  1.00 46.65           C  
ATOM   8012  O   LEU D  79      25.140   8.156 -62.076  1.00 47.08           O  
ATOM   8013  CB  LEU D  79      27.583   7.651 -64.243  1.00 41.64           C  
ATOM   8014  CG  LEU D  79      27.777   7.693 -65.771  1.00 39.04           C  
ATOM   8015  CD1 LEU D  79      28.829   6.696 -66.185  1.00 39.44           C  
ATOM   8016  CD2 LEU D  79      26.449   7.485 -66.475  1.00 35.79           C  
ATOM   8017  N   HIS D  80      27.090   9.107 -61.394  1.00 46.69           N  
ATOM   8018  CA  HIS D  80      26.748   9.045 -59.976  1.00 46.35           C  
ATOM   8019  C   HIS D  80      25.436   9.835 -59.741  1.00 48.15           C  
ATOM   8020  O   HIS D  80      24.544   9.419 -58.995  1.00 48.07           O  
ATOM   8021  CB  HIS D  80      27.868   9.653 -59.175  1.00 45.80           C  
ATOM   8022  CG  HIS D  80      27.645   9.645 -57.697  1.00 49.29           C  
ATOM   8023  ND1 HIS D  80      28.192   8.699 -56.877  1.00 53.03           N  
ATOM   8024  CD2 HIS D  80      26.966  10.479 -56.884  1.00 51.47           C  
ATOM   8025  CE1 HIS D  80      27.869   8.928 -55.617  1.00 52.26           C  
ATOM   8026  NE2 HIS D  80      27.120  10.006 -55.593  1.00 52.40           N  
ATOM   8027  N   ARG D  81      25.303  10.989 -60.382  1.00 48.12           N  
ATOM   8028  CA  ARG D  81      24.120  11.802 -60.219  1.00 46.96           C  
ATOM   8029  C   ARG D  81      22.907  11.191 -60.888  1.00 47.72           C  
ATOM   8030  O   ARG D  81      21.799  11.283 -60.379  1.00 50.73           O  
ATOM   8031  CB  ARG D  81      24.333  13.205 -60.773  1.00 47.91           C  
ATOM   8032  CG  ARG D  81      25.072  14.161 -59.851  1.00 47.37           C  
ATOM   8033  CD  ARG D  81      25.293  15.498 -60.512  1.00 46.78           C  
ATOM   8034  NE  ARG D  81      25.242  16.584 -59.563  1.00 50.04           N  
ATOM   8035  CZ  ARG D  81      25.846  17.770 -59.670  1.00 49.39           C  
ATOM   8036  NH1 ARG D  81      26.597  18.072 -60.718  1.00 46.78           N  
ATOM   8037  NH2 ARG D  81      25.682  18.658 -58.692  1.00 49.08           N  
ATOM   8038  N   MET D  82      23.074  10.564 -62.034  1.00 48.13           N  
ATOM   8039  CA  MET D  82      21.924   9.966 -62.728  1.00 47.62           C  
ATOM   8040  C   MET D  82      21.470   8.751 -61.909  1.00 46.24           C  
ATOM   8041  O   MET D  82      20.268   8.427 -61.847  1.00 43.94           O  
ATOM   8042  CB  MET D  82      22.286   9.573 -64.156  1.00 49.19           C  
ATOM   8043  CG  MET D  82      22.905  10.700 -64.988  1.00 51.58           C  
ATOM   8044  SD  MET D  82      23.390  10.181 -66.660  1.00 52.39           S  
ATOM   8045  CE  MET D  82      23.124  11.638 -67.584  1.00 52.76           C  
ATOM   8046  N   HIS D  83      22.434   8.109 -61.249  1.00 43.73           N  
ATOM   8047  CA  HIS D  83      22.118   6.969 -60.419  1.00 43.76           C  
ATOM   8048  C   HIS D  83      21.121   7.421 -59.347  1.00 43.31           C  
ATOM   8049  O   HIS D  83      20.034   6.879 -59.197  1.00 41.36           O  
ATOM   8050  CB  HIS D  83      23.383   6.433 -59.779  1.00 44.74           C  
ATOM   8051  CG  HIS D  83      23.141   5.344 -58.773  1.00 47.11           C  
ATOM   8052  ND1 HIS D  83      22.212   4.341 -58.958  1.00 46.91           N  
ATOM   8053  CD2 HIS D  83      23.741   5.082 -57.588  1.00 47.11           C  
ATOM   8054  CE1 HIS D  83      22.247   3.505 -57.937  1.00 45.14           C  
ATOM   8055  NE2 HIS D  83      23.172   3.936 -57.092  1.00 44.79           N  
ATOM   8056  N   HIS D  84      21.500   8.452 -58.602  1.00 45.83           N  
ATOM   8057  CA  HIS D  84      20.638   8.981 -57.565  1.00 45.30           C  
ATOM   8058  C   HIS D  84      19.405   9.681 -58.120  1.00 42.75           C  
ATOM   8059  O   HIS D  84      18.383   9.733 -57.452  1.00 42.91           O  
ATOM   8060  CB  HIS D  84      21.417   9.919 -56.674  1.00 48.26           C  
ATOM   8061  CG  HIS D  84      22.353   9.207 -55.757  1.00 51.49           C  
ATOM   8062  ND1 HIS D  84      23.628   8.838 -56.140  1.00 52.85           N  
ATOM   8063  CD2 HIS D  84      22.226   8.802 -54.475  1.00 52.68           C  
ATOM   8064  CE1 HIS D  84      24.248   8.251 -55.140  1.00 52.86           C  
ATOM   8065  NE2 HIS D  84      23.418   8.216 -54.110  1.00 54.23           N  
ATOM   8066  N   ALA D  85      19.478  10.227 -59.327  1.00 39.90           N  
ATOM   8067  CA  ALA D  85      18.296  10.864 -59.897  1.00 42.40           C  
ATOM   8068  C   ALA D  85      17.189   9.810 -60.049  1.00 45.80           C  
ATOM   8069  O   ALA D  85      15.991  10.104 -59.931  1.00 48.04           O  
ATOM   8070  CB  ALA D  85      18.609  11.525 -61.243  1.00 38.62           C  
ATOM   8071  N   MET D  86      17.613   8.580 -60.313  1.00 46.61           N  
ATOM   8072  CA  MET D  86      16.721   7.456 -60.471  1.00 46.48           C  
ATOM   8073  C   MET D  86      15.869   7.282 -59.202  1.00 47.20           C  
ATOM   8074  O   MET D  86      14.652   7.057 -59.234  1.00 45.70           O  
ATOM   8075  CB  MET D  86      17.589   6.222 -60.693  1.00 50.80           C  
ATOM   8076  CG  MET D  86      17.523   5.559 -62.059  1.00 52.85           C  
ATOM   8077  SD  MET D  86      17.587   6.698 -63.443  1.00 55.33           S  
ATOM   8078  CE  MET D  86      15.868   7.049 -63.721  1.00 54.02           C  
ATOM   8079  N   HIS D  87      16.525   7.377 -58.053  1.00 47.04           N  
ATOM   8080  CA  HIS D  87      15.846   7.229 -56.799  1.00 47.89           C  
ATOM   8081  C   HIS D  87      14.944   8.434 -56.557  1.00 48.57           C  
ATOM   8082  O   HIS D  87      13.784   8.263 -56.138  1.00 48.47           O  
ATOM   8083  CB  HIS D  87      16.853   7.031 -55.678  1.00 51.38           C  
ATOM   8084  CG  HIS D  87      16.235   6.925 -54.306  1.00 56.99           C  
ATOM   8085  ND1 HIS D  87      15.838   8.019 -53.571  1.00 58.07           N  
ATOM   8086  CD2 HIS D  87      15.979   5.840 -53.530  1.00 58.62           C  
ATOM   8087  CE1 HIS D  87      15.369   7.623 -52.392  1.00 57.82           C  
ATOM   8088  NE2 HIS D  87      15.444   6.307 -52.348  1.00 58.41           N  
ATOM   8089  N   ASP D  88      15.457   9.632 -56.822  1.00 48.42           N  
ATOM   8090  CA  ASP D  88      14.687  10.843 -56.620  1.00 47.63           C  
ATOM   8091  C   ASP D  88      13.431  10.802 -57.466  1.00 46.76           C  
ATOM   8092  O   ASP D  88      12.369  11.243 -57.027  1.00 44.98           O  
ATOM   8093  CB  ASP D  88      15.474  12.087 -57.028  1.00 51.62           C  
ATOM   8094  CG  ASP D  88      16.562  12.466 -56.038  1.00 54.86           C  
ATOM   8095  OD1 ASP D  88      16.637  11.885 -54.923  1.00 57.38           O  
ATOM   8096  OD2 ASP D  88      17.361  13.359 -56.401  1.00 55.84           O  
ATOM   8097  N   LEU D  89      13.563  10.294 -58.696  1.00 45.42           N  
ATOM   8098  CA  LEU D  89      12.416  10.207 -59.599  1.00 45.78           C  
ATOM   8099  C   LEU D  89      11.550   8.970 -59.341  1.00 46.43           C  
ATOM   8100  O   LEU D  89      10.482   8.819 -59.928  1.00 41.90           O  
ATOM   8101  CB  LEU D  89      12.889  10.212 -61.054  1.00 46.48           C  
ATOM   8102  CG  LEU D  89      13.517  11.493 -61.608  1.00 48.84           C  
ATOM   8103  CD1 LEU D  89      13.994  11.241 -63.035  1.00 46.96           C  
ATOM   8104  CD2 LEU D  89      12.526  12.661 -61.583  1.00 47.44           C  
ATOM   8105  N   LYS D  90      12.007   8.113 -58.439  1.00 49.90           N  
ATOM   8106  CA  LYS D  90      11.296   6.897 -58.085  1.00 53.53           C  
ATOM   8107  C   LYS D  90      11.214   5.966 -59.298  1.00 55.56           C  
ATOM   8108  O   LYS D  90      10.180   5.395 -59.643  1.00 53.67           O  
ATOM   8109  CB  LYS D  90       9.891   7.206 -57.601  1.00 53.17           C  
ATOM   8110  CG  LYS D  90       9.833   8.160 -56.454  1.00 55.18           C  
ATOM   8111  CD  LYS D  90       8.496   8.081 -55.733  1.00 55.31           C  
ATOM   8112  CE  LYS D  90       8.499   6.909 -54.783  1.00 54.93           C  
ATOM   8113  NZ  LYS D  90       7.293   6.970 -53.918  1.00 57.82           N  
ATOM   8114  N   ILE D  91      12.337   5.848 -59.980  1.00 57.52           N  
ATOM   8115  CA  ILE D  91      12.402   4.967 -61.116  1.00 57.46           C  
ATOM   8116  C   ILE D  91      13.218   3.773 -60.675  1.00 59.92           C  
ATOM   8117  O   ILE D  91      14.389   3.885 -60.289  1.00 57.28           O  
ATOM   8118  CB  ILE D  91      13.035   5.646 -62.348  1.00 58.15           C  
ATOM   8119  CG1 ILE D  91      12.208   6.878 -62.731  1.00 59.16           C  
ATOM   8120  CG2 ILE D  91      13.066   4.655 -63.511  1.00 57.67           C  
ATOM   8121  CD1 ILE D  91      12.687   7.667 -63.929  1.00 59.51           C  
ATOM   8122  N   HIS D  92      12.550   2.625 -60.705  1.00 64.35           N  
ATOM   8123  CA  HIS D  92      13.184   1.373 -60.338  1.00 67.88           C  
ATOM   8124  C   HIS D  92      14.125   0.873 -61.432  1.00 63.82           C  
ATOM   8125  O   HIS D  92      13.727   0.647 -62.557  1.00 62.16           O  
ATOM   8126  CB  HIS D  92      12.074   0.394 -60.027  1.00 77.12           C  
ATOM   8127  CG  HIS D  92      11.230   0.805 -58.847  1.00 85.21           C  
ATOM   8128  ND1 HIS D  92      10.267  -0.021 -58.301  1.00 87.66           N  
ATOM   8129  CD2 HIS D  92      11.227   1.940 -58.102  1.00 87.63           C  
ATOM   8130  CE1 HIS D  92       9.703   0.589 -57.271  1.00 89.20           C  
ATOM   8131  NE2 HIS D  92      10.267   1.774 -57.130  1.00 89.38           N  
ATOM   8132  N   VAL D  93      15.404   0.769 -61.111  1.00 61.38           N  
ATOM   8133  CA  VAL D  93      16.412   0.300 -62.050  1.00 60.30           C  
ATOM   8134  C   VAL D  93      17.218  -0.862 -61.477  1.00 59.44           C  
ATOM   8135  O   VAL D  93      18.125  -0.683 -60.661  1.00 58.02           O  
ATOM   8136  CB  VAL D  93      17.379   1.442 -62.442  1.00 60.76           C  
ATOM   8137  CG1 VAL D  93      18.579   0.893 -63.199  1.00 61.67           C  
ATOM   8138  CG2 VAL D  93      16.641   2.473 -63.294  1.00 61.08           C  
ATOM   8139  N   PRO D  94      16.900  -2.070 -61.923  1.00 59.17           N  
ATOM   8140  CA  PRO D  94      17.551  -3.322 -61.504  1.00 57.58           C  
ATOM   8141  C   PRO D  94      19.072  -3.314 -61.598  1.00 55.65           C  
ATOM   8142  O   PRO D  94      19.649  -3.154 -62.669  1.00 54.92           O  
ATOM   8143  CB  PRO D  94      16.917  -4.380 -62.414  1.00 59.20           C  
ATOM   8144  CG  PRO D  94      16.462  -3.548 -63.598  1.00 60.16           C  
ATOM   8145  CD  PRO D  94      15.906  -2.293 -62.976  1.00 59.12           C  
ATOM   8146  N   ALA D  95      19.714  -3.525 -60.461  1.00 53.01           N  
ATOM   8147  CA  ALA D  95      21.155  -3.531 -60.382  1.00 52.45           C  
ATOM   8148  C   ALA D  95      21.685  -2.164 -60.817  1.00 52.33           C  
ATOM   8149  O   ALA D  95      22.793  -2.043 -61.379  1.00 55.14           O  
ATOM   8150  CB  ALA D  95      21.704  -4.632 -61.236  1.00 52.34           C  
ATOM   8151  N   GLY D  96      20.892  -1.130 -60.569  1.00 48.92           N  
ATOM   8152  CA  GLY D  96      21.297   0.209 -60.947  1.00 49.16           C  
ATOM   8153  C   GLY D  96      22.735   0.541 -60.545  1.00 48.55           C  
ATOM   8154  O   GLY D  96      23.451   1.258 -61.259  1.00 48.35           O  
ATOM   8155  N   LYS D  97      23.198   0.039 -59.418  1.00 48.38           N  
ATOM   8156  CA  LYS D  97      24.553   0.363 -59.056  1.00 53.45           C  
ATOM   8157  C   LYS D  97      25.524  -0.235 -60.059  1.00 55.42           C  
ATOM   8158  O   LYS D  97      26.530   0.392 -60.375  1.00 57.90           O  
ATOM   8159  CB  LYS D  97      24.813  -0.107 -57.628  1.00 56.70           C  
ATOM   8160  CG  LYS D  97      25.919   0.613 -56.914  1.00 59.95           C  
ATOM   8161  CD  LYS D  97      25.756   0.469 -55.411  1.00 63.31           C  
ATOM   8162  CE  LYS D  97      26.572   1.490 -54.650  1.00 66.33           C  
ATOM   8163  NZ  LYS D  97      26.552   1.295 -53.176  1.00 67.24           N  
ATOM   8164  N   TRP D  98      25.234  -1.424 -60.573  1.00 55.51           N  
ATOM   8165  CA  TRP D  98      26.126  -2.067 -61.528  1.00 56.81           C  
ATOM   8166  C   TRP D  98      26.000  -1.418 -62.896  1.00 54.38           C  
ATOM   8167  O   TRP D  98      26.977  -1.307 -63.626  1.00 54.40           O  
ATOM   8168  CB  TRP D  98      25.833  -3.583 -61.620  1.00 63.92           C  
ATOM   8169  CG  TRP D  98      26.239  -4.319 -60.369  1.00 68.27           C  
ATOM   8170  CD1 TRP D  98      25.466  -4.515 -59.265  1.00 69.97           C  
ATOM   8171  CD2 TRP D  98      27.534  -4.863 -60.053  1.00 69.88           C  
ATOM   8172  NE1 TRP D  98      26.194  -5.138 -58.273  1.00 70.92           N  
ATOM   8173  CE2 TRP D  98      27.463  -5.360 -58.727  1.00 70.77           C  
ATOM   8174  CE3 TRP D  98      28.741  -4.974 -60.751  1.00 70.82           C  
ATOM   8175  CZ2 TRP D  98      28.551  -5.962 -58.086  1.00 71.91           C  
ATOM   8176  CZ3 TRP D  98      29.818  -5.569 -60.118  1.00 71.49           C  
ATOM   8177  CH2 TRP D  98      29.721  -6.059 -58.797  1.00 71.95           C  
ATOM   8178  N   VAL D  99      24.792  -1.007 -63.259  1.00 51.78           N  
ATOM   8179  CA  VAL D  99      24.579  -0.359 -64.533  1.00 49.60           C  
ATOM   8180  C   VAL D  99      25.413   0.931 -64.653  1.00 50.43           C  
ATOM   8181  O   VAL D  99      26.413   0.965 -65.384  1.00 49.92           O  
ATOM   8182  CB  VAL D  99      23.112  -0.015 -64.669  1.00 49.18           C  
ATOM   8183  CG1 VAL D  99      22.846   0.761 -65.932  1.00 47.65           C  
ATOM   8184  CG2 VAL D  99      22.321  -1.278 -64.658  1.00 50.49           C  
ATOM   8185  N   PHE D 100      25.022   1.984 -63.919  1.00 48.03           N  
ATOM   8186  CA  PHE D 100      25.694   3.285 -63.979  1.00 46.12           C  
ATOM   8187  C   PHE D 100      27.188   3.260 -63.681  1.00 48.27           C  
ATOM   8188  O   PHE D 100      27.986   3.859 -64.410  1.00 46.24           O  
ATOM   8189  CB  PHE D 100      25.003   4.297 -63.061  1.00 41.68           C  
ATOM   8190  CG  PHE D 100      23.584   4.649 -63.469  1.00 39.78           C  
ATOM   8191  CD1 PHE D 100      22.503   4.005 -62.902  1.00 39.46           C  
ATOM   8192  CD2 PHE D 100      23.335   5.613 -64.419  1.00 39.82           C  
ATOM   8193  CE1 PHE D 100      21.211   4.305 -63.265  1.00 39.78           C  
ATOM   8194  CE2 PHE D 100      22.037   5.951 -64.810  1.00 39.47           C  
ATOM   8195  CZ  PHE D 100      20.967   5.286 -64.222  1.00 41.20           C  
ATOM   8196  N   TYR D 101      27.602   2.556 -62.631  1.00 52.62           N  
ATOM   8197  CA  TYR D 101      29.030   2.515 -62.327  1.00 55.29           C  
ATOM   8198  C   TYR D 101      29.786   1.600 -63.281  1.00 55.76           C  
ATOM   8199  O   TYR D 101      30.982   1.770 -63.528  1.00 55.68           O  
ATOM   8200  CB  TYR D 101      29.235   2.137 -60.871  1.00 57.53           C  
ATOM   8201  CG  TYR D 101      28.699   3.214 -59.938  1.00 61.34           C  
ATOM   8202  CD1 TYR D 101      27.851   2.889 -58.880  1.00 61.91           C  
ATOM   8203  CD2 TYR D 101      29.002   4.550 -60.129  1.00 61.66           C  
ATOM   8204  CE1 TYR D 101      27.320   3.854 -58.047  1.00 62.36           C  
ATOM   8205  CE2 TYR D 101      28.478   5.533 -59.305  1.00 63.30           C  
ATOM   8206  CZ  TYR D 101      27.637   5.181 -58.263  1.00 63.88           C  
ATOM   8207  OH  TYR D 101      27.116   6.150 -57.449  1.00 62.23           O  
ATOM   8208  N   GLY D 102      29.066   0.636 -63.830  1.00 54.01           N  
ATOM   8209  CA  GLY D 102      29.696  -0.287 -64.740  1.00 55.24           C  
ATOM   8210  C   GLY D 102      29.997   0.461 -66.021  1.00 55.42           C  
ATOM   8211  O   GLY D 102      31.087   0.391 -66.596  1.00 55.26           O  
ATOM   8212  N   LEU D 103      28.983   1.189 -66.459  1.00 55.12           N  
ATOM   8213  CA  LEU D 103      29.072   2.017 -67.663  1.00 51.98           C  
ATOM   8214  C   LEU D 103      30.270   2.956 -67.504  1.00 50.85           C  
ATOM   8215  O   LEU D 103      31.035   3.174 -68.447  1.00 52.76           O  
ATOM   8216  CB  LEU D 103      27.787   2.830 -67.813  1.00 50.79           C  
ATOM   8217  CG  LEU D 103      27.532   3.529 -69.142  1.00 51.54           C  
ATOM   8218  CD1 LEU D 103      27.647   2.551 -70.290  1.00 48.66           C  
ATOM   8219  CD2 LEU D 103      26.157   4.182 -69.129  1.00 50.82           C  
ATOM   8220  N   ALA D 104      30.445   3.479 -66.296  1.00 47.12           N  
ATOM   8221  CA  ALA D 104      31.554   4.384 -66.015  1.00 44.87           C  
ATOM   8222  C   ALA D 104      32.861   3.652 -66.215  1.00 45.01           C  
ATOM   8223  O   ALA D 104      33.747   4.122 -66.913  1.00 43.44           O  
ATOM   8224  CB  ALA D 104      31.506   4.903 -64.577  1.00 42.38           C  
ATOM   8225  N   ALA D 105      32.961   2.474 -65.611  1.00 48.37           N  
ATOM   8226  CA  ALA D 105      34.165   1.646 -65.693  1.00 46.99           C  
ATOM   8227  C   ALA D 105      34.430   1.207 -67.135  1.00 45.90           C  
ATOM   8228  O   ALA D 105      35.560   1.251 -67.609  1.00 44.63           O  
ATOM   8229  CB  ALA D 105      33.993   0.444 -64.755  1.00 47.66           C  
ATOM   8230  N   ILE D 106      33.370   0.837 -67.846  1.00 46.25           N  
ATOM   8231  CA  ILE D 106      33.521   0.394 -69.239  1.00 47.29           C  
ATOM   8232  C   ILE D 106      34.083   1.560 -70.040  1.00 49.67           C  
ATOM   8233  O   ILE D 106      35.140   1.448 -70.678  1.00 50.79           O  
ATOM   8234  CB  ILE D 106      32.158  -0.072 -69.825  1.00 46.53           C  
ATOM   8235  CG1 ILE D 106      31.890  -1.520 -69.385  1.00 47.31           C  
ATOM   8236  CG2 ILE D 106      32.111   0.038 -71.350  1.00 46.37           C  
ATOM   8237  CD1 ILE D 106      30.507  -2.022 -69.721  1.00 47.67           C  
ATOM   8238  N   LEU D 107      33.369   2.689 -69.983  1.00 48.08           N  
ATOM   8239  CA  LEU D 107      33.811   3.880 -70.685  1.00 44.09           C  
ATOM   8240  C   LEU D 107      35.209   4.315 -70.247  1.00 43.28           C  
ATOM   8241  O   LEU D 107      35.981   4.804 -71.068  1.00 46.11           O  
ATOM   8242  CB  LEU D 107      32.814   5.002 -70.436  1.00 40.46           C  
ATOM   8243  CG  LEU D 107      31.496   4.820 -71.152  1.00 39.20           C  
ATOM   8244  CD1 LEU D 107      30.662   6.080 -70.984  1.00 37.81           C  
ATOM   8245  CD2 LEU D 107      31.758   4.514 -72.645  1.00 36.73           C  
ATOM   8246  N   THR D 108      35.549   4.153 -68.975  1.00 39.35           N  
ATOM   8247  CA  THR D 108      36.871   4.539 -68.532  1.00 41.27           C  
ATOM   8248  C   THR D 108      37.904   3.663 -69.226  1.00 46.66           C  
ATOM   8249  O   THR D 108      38.903   4.157 -69.755  1.00 50.14           O  
ATOM   8250  CB  THR D 108      37.059   4.360 -67.027  1.00 39.90           C  
ATOM   8251  OG1 THR D 108      36.123   5.176 -66.333  1.00 42.32           O  
ATOM   8252  CG2 THR D 108      38.456   4.734 -66.612  1.00 37.11           C  
ATOM   8253  N   VAL D 109      37.661   2.358 -69.243  1.00 47.37           N  
ATOM   8254  CA  VAL D 109      38.596   1.451 -69.886  1.00 47.16           C  
ATOM   8255  C   VAL D 109      38.741   1.853 -71.345  1.00 46.07           C  
ATOM   8256  O   VAL D 109      39.854   2.040 -71.805  1.00 48.87           O  
ATOM   8257  CB  VAL D 109      38.122  -0.020 -69.725  1.00 47.47           C  
ATOM   8258  CG1 VAL D 109      38.508  -0.846 -70.950  1.00 47.54           C  
ATOM   8259  CG2 VAL D 109      38.721  -0.627 -68.455  1.00 46.15           C  
ATOM   8260  N   VAL D 110      37.622   1.972 -72.054  1.00 44.15           N  
ATOM   8261  CA  VAL D 110      37.561   2.344 -73.457  1.00 44.07           C  
ATOM   8262  C   VAL D 110      38.387   3.597 -73.715  1.00 49.51           C  
ATOM   8263  O   VAL D 110      39.033   3.719 -74.740  1.00 51.98           O  
ATOM   8264  CB  VAL D 110      36.107   2.657 -73.847  1.00 41.20           C  
ATOM   8265  CG1 VAL D 110      36.027   3.415 -75.158  1.00 36.89           C  
ATOM   8266  CG2 VAL D 110      35.315   1.387 -73.939  1.00 39.46           C  
ATOM   8267  N   THR D 111      38.354   4.533 -72.779  1.00 50.88           N  
ATOM   8268  CA  THR D 111      39.087   5.771 -72.904  1.00 51.39           C  
ATOM   8269  C   THR D 111      40.574   5.511 -72.699  1.00 51.04           C  
ATOM   8270  O   THR D 111      41.442   6.074 -73.383  1.00 51.33           O  
ATOM   8271  CB  THR D 111      38.552   6.785 -71.849  1.00 51.66           C  
ATOM   8272  OG1 THR D 111      37.245   7.230 -72.256  1.00 50.62           O  
ATOM   8273  CG2 THR D 111      39.463   7.988 -71.720  1.00 50.60           C  
ATOM   8274  N   LEU D 112      40.869   4.677 -71.726  1.00 48.54           N  
ATOM   8275  CA  LEU D 112      42.253   4.331 -71.423  1.00 51.50           C  
ATOM   8276  C   LEU D 112      42.918   3.708 -72.661  1.00 54.23           C  
ATOM   8277  O   LEU D 112      44.085   4.001 -72.961  1.00 54.95           O  
ATOM   8278  CB  LEU D 112      42.320   3.314 -70.271  1.00 50.91           C  
ATOM   8279  CG  LEU D 112      43.731   2.986 -69.812  1.00 51.86           C  
ATOM   8280  CD1 LEU D 112      44.518   4.286 -69.615  1.00 52.15           C  
ATOM   8281  CD2 LEU D 112      43.685   2.188 -68.508  1.00 50.65           C  
ATOM   8282  N   ILE D 113      42.167   2.849 -73.361  1.00 53.12           N  
ATOM   8283  CA  ILE D 113      42.697   2.201 -74.542  1.00 54.43           C  
ATOM   8284  C   ILE D 113      42.997   3.317 -75.535  1.00 55.86           C  
ATOM   8285  O   ILE D 113      44.052   3.367 -76.173  1.00 57.21           O  
ATOM   8286  CB  ILE D 113      41.649   1.244 -75.136  1.00 53.52           C  
ATOM   8287  CG1 ILE D 113      41.404   0.045 -74.210  1.00 53.44           C  
ATOM   8288  CG2 ILE D 113      42.087   0.787 -76.532  1.00 49.76           C  
ATOM   8289  CD1 ILE D 113      40.325  -0.895 -74.734  1.00 52.69           C  
ATOM   8290  N   GLY D 114      42.027   4.218 -75.645  1.00 55.93           N  
ATOM   8291  CA  GLY D 114      42.123   5.343 -76.556  1.00 55.72           C  
ATOM   8292  C   GLY D 114      43.352   6.229 -76.378  1.00 52.89           C  
ATOM   8293  O   GLY D 114      43.955   6.610 -77.371  1.00 49.15           O  
ATOM   8294  N   VAL D 115      43.727   6.542 -75.136  1.00 53.20           N  
ATOM   8295  CA  VAL D 115      44.874   7.406 -74.939  1.00 52.29           C  
ATOM   8296  C   VAL D 115      46.214   6.689 -74.911  1.00 55.90           C  
ATOM   8297  O   VAL D 115      47.274   7.320 -74.845  1.00 55.20           O  
ATOM   8298  CB  VAL D 115      44.720   8.370 -73.689  1.00 47.56           C  
ATOM   8299  CG1 VAL D 115      43.393   9.077 -73.838  1.00 43.27           C  
ATOM   8300  CG2 VAL D 115      44.879   7.662 -72.362  1.00 43.55           C  
ATOM   8301  N   VAL D 116      46.191   5.356 -74.921  1.00 62.33           N  
ATOM   8302  CA  VAL D 116      47.457   4.606 -75.057  1.00 65.02           C  
ATOM   8303  C   VAL D 116      47.474   4.304 -76.584  1.00 67.42           C  
ATOM   8304  O   VAL D 116      48.299   3.632 -77.135  1.00 68.27           O  
ATOM   8305  CB  VAL D 116      47.515   3.319 -74.238  1.00 64.20           C  
ATOM   8306  CG1 VAL D 116      47.748   3.642 -72.776  1.00 64.31           C  
ATOM   8307  CG2 VAL D 116      46.236   2.527 -74.446  1.00 64.92           C  
ATOM   8308  N   THR D 117      46.482   4.870 -77.232  1.00 68.39           N  
ATOM   8309  CA  THR D 117      46.171   4.892 -78.632  1.00 70.39           C  
ATOM   8310  C   THR D 117      45.734   3.724 -79.290  1.00 72.60           C  
ATOM   8311  O   THR D 117      46.166   2.658 -78.981  1.00 72.93           O  
ATOM   8312  CB  THR D 117      47.252   5.523 -79.519  1.00 70.25           C  
ATOM   8313  OG1 THR D 117      48.426   4.772 -79.284  1.00 71.52           O  
ATOM   8314  CG2 THR D 117      47.449   7.032 -79.238  1.00 70.78           C  
ATOM   8315  N   ILE D 118      44.809   4.027 -80.194  1.00 74.00           N  
ATOM   8316  CA  ILE D 118      44.231   3.058 -81.007  1.00 72.44           C  
ATOM   8317  C   ILE D 118      45.250   2.760 -82.093  1.00 75.52           C  
ATOM   8318  O   ILE D 118      46.129   3.646 -82.356  1.00 78.20           O  
ATOM   8319  CB  ILE D 118      42.763   3.361 -81.680  1.00 68.74           C  
ATOM   8320  CG1 ILE D 118      41.735   2.194 -81.722  1.00 67.18           C  
ATOM   8321  CG2 ILE D 118      42.968   3.828 -83.108  1.00 66.69           C  
ATOM   8322  CD1 ILE D 118      41.840   1.231 -82.893  1.00 65.72           C  
ATOM   8323  OXT ILE D 118      44.982   1.480 -82.720  1.00 76.81           O  
