# Supplementary material for: Alignment of Helical Membrane Protein Sequences Using AlignMe
Source: PLoS One. 2013 Mar 4;8(3):e57731. doi: 10.1371/journal.pone.0057731 (PMC3587630; doi:10.1371/journal.pone.0057731)
Supplement: File S2 — Dataset of HOMEP2 homologous membrane proteins. (GZ) [file pone.0057731.s002.gz › HOMEP2010_pdbs/reductases/2H88_D.pdb]

ATOM   7723  N   SER D   3     -12.295  17.932  21.951  1.00 52.41           N  
ATOM   7724  CA  SER D   3     -11.425  19.142  22.094  1.00 52.99           C  
ATOM   7725  C   SER D   3      -9.965  18.768  22.471  1.00 50.60           C  
ATOM   7726  O   SER D   3      -9.082  19.635  22.507  1.00 49.64           O  
ATOM   7727  CB  SER D   3     -12.006  20.090  23.155  1.00 53.46           C  
ATOM   7728  OG  SER D   3     -11.985  19.469  24.437  1.00 59.30           O  
ATOM   7729  N   LYS D   4      -9.716  17.495  22.769  1.00 45.62           N  
ATOM   7730  CA  LYS D   4      -8.356  17.080  23.096  1.00 43.66           C  
ATOM   7731  C   LYS D   4      -7.871  16.014  22.134  1.00 40.75           C  
ATOM   7732  O   LYS D   4      -7.012  15.180  22.465  1.00 38.63           O  
ATOM   7733  CB  LYS D   4      -8.293  16.619  24.552  1.00 45.14           C  
ATOM   7734  CG  LYS D   4      -8.623  17.797  25.457  1.00 52.02           C  
ATOM   7735  CD  LYS D   4      -8.669  17.478  26.916  1.00 54.76           C  
ATOM   7736  CE  LYS D   4      -7.299  17.207  27.457  1.00 58.05           C  
ATOM   7737  NZ  LYS D   4      -7.295  17.390  28.935  1.00 60.81           N  
ATOM   7738  N   ALA D   5      -8.381  16.083  20.907  1.00 36.92           N  
ATOM   7739  CA  ALA D   5      -8.011  15.098  19.922  1.00 35.92           C  
ATOM   7740  C   ALA D   5      -6.506  15.051  19.634  1.00 35.63           C  
ATOM   7741  O   ALA D   5      -5.967  13.966  19.439  1.00 33.65           O  
ATOM   7742  CB  ALA D   5      -8.786  15.325  18.640  1.00 36.03           C  
ATOM   7743  N   ALA D   6      -5.814  16.189  19.628  1.00 32.84           N  
ATOM   7744  CA  ALA D   6      -4.380  16.144  19.301  1.00 31.37           C  
ATOM   7745  C   ALA D   6      -3.518  15.500  20.365  1.00 29.41           C  
ATOM   7746  O   ALA D   6      -2.626  14.717  20.042  1.00 29.25           O  
ATOM   7747  CB  ALA D   6      -3.836  17.584  18.962  1.00 29.46           C  
ATOM   7748  N   SER D   7      -3.747  15.838  21.631  1.00 28.77           N  
ATOM   7749  CA  SER D   7      -2.924  15.260  22.669  1.00 29.95           C  
ATOM   7750  C   SER D   7      -3.286  13.789  22.816  1.00 31.80           C  
ATOM   7751  O   SER D   7      -2.427  12.961  23.119  1.00 29.56           O  
ATOM   7752  CB  SER D   7      -3.088  16.000  24.013  1.00 28.87           C  
ATOM   7753  OG  SER D   7      -4.453  16.081  24.425  1.00 30.70           O  
ATOM   7754  N   LEU D   8      -4.552  13.470  22.573  1.00 30.76           N  
ATOM   7755  CA  LEU D   8      -5.014  12.085  22.699  1.00 34.03           C  
ATOM   7756  C   LEU D   8      -4.307  11.262  21.652  1.00 33.30           C  
ATOM   7757  O   LEU D   8      -3.878  10.157  21.935  1.00 33.10           O  
ATOM   7758  CB  LEU D   8      -6.530  11.979  22.460  1.00 38.28           C  
ATOM   7759  CG  LEU D   8      -7.339  12.419  23.679  1.00 43.66           C  
ATOM   7760  CD1 LEU D   8      -8.815  12.626  23.298  1.00 47.25           C  
ATOM   7761  CD2 LEU D   8      -7.155  11.389  24.790  1.00 47.02           C  
ATOM   7762  N   HIS D   9      -4.220  11.788  20.432  1.00 30.11           N  
ATOM   7763  CA  HIS D   9      -3.536  11.089  19.371  1.00 31.19           C  
ATOM   7764  C   HIS D   9      -2.060  10.866  19.718  1.00 31.76           C  
ATOM   7765  O   HIS D   9      -1.534   9.765  19.522  1.00 30.44           O  
ATOM   7766  CB  HIS D   9      -3.644  11.859  18.062  1.00 32.69           C  
ATOM   7767  CG  HIS D   9      -2.978  11.173  16.911  1.00 37.13           C  
ATOM   7768  ND1 HIS D   9      -3.510  10.060  16.297  1.00 38.83           N  
ATOM   7769  CD2 HIS D   9      -1.812  11.432  16.270  1.00 39.68           C  
ATOM   7770  CE1 HIS D   9      -2.710   9.665  15.323  1.00 39.07           C  
ATOM   7771  NE2 HIS D   9      -1.670  10.482  15.283  1.00 41.48           N  
ATOM   7772  N   TRP D  10      -1.403  11.901  20.238  1.00 28.38           N  
ATOM   7773  CA  TRP D  10       0.016  11.807  20.604  1.00 27.04           C  
ATOM   7774  C   TRP D  10       0.210  10.700  21.653  1.00 28.10           C  
ATOM   7775  O   TRP D  10       1.138   9.893  21.567  1.00 27.71           O  
ATOM   7776  CB  TRP D  10       0.514  13.159  21.157  1.00 23.51           C  
ATOM   7777  CG  TRP D  10       2.018  13.178  21.509  1.00 22.59           C  
ATOM   7778  CD1 TRP D  10       3.047  13.397  20.655  1.00 22.01           C  
ATOM   7779  CD2 TRP D  10       2.598  12.965  22.803  1.00 25.05           C  
ATOM   7780  NE1 TRP D  10       4.247  13.349  21.334  1.00 24.20           N  
ATOM   7781  CE2 TRP D  10       3.999  13.080  22.656  1.00 23.66           C  
ATOM   7782  CE3 TRP D  10       2.071  12.682  24.073  1.00 27.05           C  
ATOM   7783  CZ2 TRP D  10       4.898  12.923  23.737  1.00 24.34           C  
ATOM   7784  CZ3 TRP D  10       2.967  12.523  25.156  1.00 29.83           C  
ATOM   7785  CH2 TRP D  10       4.368  12.649  24.971  1.00 25.00           C  
ATOM   7786  N   THR D  11      -0.661  10.679  22.650  1.00 28.46           N  
ATOM   7787  CA  THR D  11      -0.593   9.661  23.688  1.00 33.25           C  
ATOM   7788  C   THR D  11      -0.806   8.231  23.091  1.00 32.11           C  
ATOM   7789  O   THR D  11      -0.063   7.311  23.403  1.00 34.13           O  
ATOM   7790  CB  THR D  11      -1.663   9.933  24.751  1.00 33.63           C  
ATOM   7791  OG1 THR D  11      -1.418  11.232  25.324  1.00 34.04           O  
ATOM   7792  CG2 THR D  11      -1.604   8.881  25.865  1.00 33.57           C  
ATOM   7793  N   SER D  12      -1.819   8.061  22.244  1.00 33.67           N  
ATOM   7794  CA  SER D  12      -2.083   6.752  21.614  1.00 34.47           C  
ATOM   7795  C   SER D  12      -0.864   6.275  20.820  1.00 35.81           C  
ATOM   7796  O   SER D  12      -0.529   5.077  20.820  1.00 35.92           O  
ATOM   7797  CB  SER D  12      -3.274   6.834  20.650  1.00 32.95           C  
ATOM   7798  OG  SER D  12      -4.463   7.172  21.358  1.00 36.16           O  
ATOM   7799  N   GLU D  13      -0.219   7.206  20.117  1.00 32.35           N  
ATOM   7800  CA  GLU D  13       0.958   6.866  19.322  1.00 32.28           C  
ATOM   7801  C   GLU D  13       2.080   6.327  20.206  1.00 32.40           C  
ATOM   7802  O   GLU D  13       2.747   5.351  19.836  1.00 32.65           O  
ATOM   7803  CB  GLU D  13       1.506   8.078  18.554  1.00 32.52           C  
ATOM   7804  CG  GLU D  13       0.692   8.539  17.387  1.00 31.11           C  
ATOM   7805  CD  GLU D  13       1.246   9.833  16.779  1.00 37.23           C  
ATOM   7806  OE1 GLU D  13       1.615  10.750  17.550  1.00 39.32           O  
ATOM   7807  OE2 GLU D  13       1.301   9.938  15.538  1.00 38.59           O  
ATOM   7808  N   ARG D  14       2.301   6.946  21.365  1.00 32.59           N  
ATOM   7809  CA  ARG D  14       3.357   6.456  22.239  1.00 34.64           C  
ATOM   7810  C   ARG D  14       2.958   5.105  22.860  1.00 35.00           C  
ATOM   7811  O   ARG D  14       3.819   4.218  23.057  1.00 33.95           O  
ATOM   7812  CB  ARG D  14       3.685   7.451  23.360  1.00 33.46           C  
ATOM   7813  CG  ARG D  14       4.820   8.449  22.992  1.00 35.91           C  
ATOM   7814  CD  ARG D  14       4.315   9.628  22.208  1.00 36.13           C  
ATOM   7815  NE  ARG D  14       5.321  10.059  21.247  1.00 37.92           N  
ATOM   7816  CZ  ARG D  14       5.032  10.453  20.020  1.00 38.75           C  
ATOM   7817  NH1 ARG D  14       3.765  10.475  19.621  1.00 37.22           N  
ATOM   7818  NH2 ARG D  14       6.002  10.814  19.192  1.00 36.50           N  
ATOM   7819  N   ALA D  15       1.671   4.951  23.169  1.00 33.24           N  
ATOM   7820  CA  ALA D  15       1.188   3.708  23.791  1.00 34.35           C  
ATOM   7821  C   ALA D  15       1.405   2.537  22.819  1.00 35.22           C  
ATOM   7822  O   ALA D  15       1.884   1.466  23.210  1.00 36.08           O  
ATOM   7823  CB  ALA D  15      -0.320   3.839  24.154  1.00 34.82           C  
ATOM   7824  N   VAL D  16       1.077   2.743  21.546  1.00 34.01           N  
ATOM   7825  CA  VAL D  16       1.261   1.701  20.565  1.00 33.66           C  
ATOM   7826  C   VAL D  16       2.752   1.387  20.337  1.00 35.45           C  
ATOM   7827  O   VAL D  16       3.140   0.216  20.154  1.00 34.82           O  
ATOM   7828  CB  VAL D  16       0.491   2.091  19.297  1.00 33.95           C  
ATOM   7829  CG1 VAL D  16       0.850   1.199  18.121  1.00 35.55           C  
ATOM   7830  CG2 VAL D  16      -1.036   1.961  19.616  1.00 35.21           C  
ATOM   7831  N   SER D  17       3.606   2.409  20.357  1.00 34.09           N  
ATOM   7832  CA  SER D  17       5.056   2.184  20.206  1.00 34.21           C  
ATOM   7833  C   SER D  17       5.540   1.286  21.328  1.00 33.74           C  
ATOM   7834  O   SER D  17       6.363   0.400  21.111  1.00 36.79           O  
ATOM   7835  CB  SER D  17       5.847   3.514  20.292  1.00 32.79           C  
ATOM   7836  OG  SER D  17       5.588   4.289  19.143  1.00 37.52           O  
ATOM   7837  N   ALA D  18       5.079   1.572  22.540  1.00 34.12           N  
ATOM   7838  CA  ALA D  18       5.435   0.788  23.714  1.00 37.73           C  
ATOM   7839  C   ALA D  18       4.982  -0.686  23.493  1.00 40.06           C  
ATOM   7840  O   ALA D  18       5.748  -1.623  23.688  1.00 40.73           O  
ATOM   7841  CB  ALA D  18       4.765   1.379  24.944  1.00 36.69           C  
ATOM   7842  N   LEU D  19       3.740  -0.865  23.064  1.00 42.43           N  
ATOM   7843  CA  LEU D  19       3.199  -2.189  22.789  1.00 43.60           C  
ATOM   7844  C   LEU D  19       4.128  -2.956  21.852  1.00 44.74           C  
ATOM   7845  O   LEU D  19       4.530  -4.080  22.164  1.00 44.65           O  
ATOM   7846  CB  LEU D  19       1.827  -2.072  22.152  1.00 45.52           C  
ATOM   7847  CG  LEU D  19       1.141  -3.388  21.777  1.00 47.60           C  
ATOM   7848  CD1 LEU D  19       0.803  -4.154  23.060  1.00 47.70           C  
ATOM   7849  CD2 LEU D  19      -0.133  -3.103  20.980  1.00 49.46           C  
ATOM   7850  N   LEU D  20       4.462  -2.369  20.705  1.00 42.70           N  
ATOM   7851  CA  LEU D  20       5.364  -3.030  19.769  1.00 44.64           C  
ATOM   7852  C   LEU D  20       6.657  -3.458  20.467  1.00 46.38           C  
ATOM   7853  O   LEU D  20       7.218  -4.550  20.232  1.00 45.99           O  
ATOM   7854  CB  LEU D  20       5.720  -2.104  18.611  1.00 43.49           C  
ATOM   7855  CG  LEU D  20       4.935  -2.175  17.316  1.00 41.93           C  
ATOM   7856  CD1 LEU D  20       5.580  -1.249  16.339  1.00 42.45           C  
ATOM   7857  CD2 LEU D  20       4.954  -3.583  16.730  1.00 40.85           C  
ATOM   7858  N   LEU D  21       7.152  -2.591  21.333  1.00 46.91           N  
ATOM   7859  CA  LEU D  21       8.367  -2.910  22.039  1.00 47.78           C  
ATOM   7860  C   LEU D  21       8.177  -4.233  22.802  1.00 48.02           C  
ATOM   7861  O   LEU D  21       9.018  -5.121  22.705  1.00 48.66           O  
ATOM   7862  CB  LEU D  21       8.714  -1.770  22.988  1.00 47.16           C  
ATOM   7863  CG  LEU D  21      10.115  -1.740  23.571  1.00 46.99           C  
ATOM   7864  CD1 LEU D  21      11.178  -1.903  22.467  1.00 43.66           C  
ATOM   7865  CD2 LEU D  21      10.257  -0.401  24.343  1.00 45.27           C  
ATOM   7866  N   GLY D  22       7.066  -4.358  23.534  1.00 47.08           N  
ATOM   7867  CA  GLY D  22       6.789  -5.567  24.295  1.00 44.99           C  
ATOM   7868  C   GLY D  22       6.528  -6.793  23.422  1.00 45.05           C  
ATOM   7869  O   GLY D  22       6.872  -7.912  23.801  1.00 45.28           O  
ATOM   7870  N   LEU D  23       5.923  -6.597  22.255  1.00 42.94           N  
ATOM   7871  CA  LEU D  23       5.645  -7.722  21.370  1.00 42.17           C  
ATOM   7872  C   LEU D  23       6.911  -8.384  20.838  1.00 45.97           C  
ATOM   7873  O   LEU D  23       6.908  -9.579  20.542  1.00 44.36           O  
ATOM   7874  CB  LEU D  23       4.751  -7.283  20.208  1.00 41.73           C  
ATOM   7875  CG  LEU D  23       3.293  -6.939  20.564  1.00 41.61           C  
ATOM   7876  CD1 LEU D  23       2.562  -6.522  19.278  1.00 43.36           C  
ATOM   7877  CD2 LEU D  23       2.577  -8.144  21.211  1.00 41.79           C  
ATOM   7878  N   LEU D  24       8.005  -7.633  20.708  1.00 46.06           N  
ATOM   7879  CA  LEU D  24       9.241  -8.238  20.209  1.00 48.51           C  
ATOM   7880  C   LEU D  24       9.676  -9.409  21.104  1.00 49.81           C  
ATOM   7881  O   LEU D  24       9.873 -10.523  20.621  1.00 47.48           O  
ATOM   7882  CB  LEU D  24      10.363  -7.198  20.124  1.00 50.05           C  
ATOM   7883  CG  LEU D  24      10.121  -6.074  19.114  1.00 52.54           C  
ATOM   7884  CD1 LEU D  24      11.386  -5.221  19.014  1.00 52.83           C  
ATOM   7885  CD2 LEU D  24       9.747  -6.664  17.742  1.00 51.53           C  
ATOM   7886  N   PRO D  25       9.836  -9.167  22.421  1.00 51.89           N  
ATOM   7887  CA  PRO D  25      10.241 -10.215  23.364  1.00 53.56           C  
ATOM   7888  C   PRO D  25       9.196 -11.334  23.394  1.00 55.57           C  
ATOM   7889  O   PRO D  25       9.537 -12.522  23.441  1.00 57.28           O  
ATOM   7890  CB  PRO D  25      10.293  -9.480  24.700  1.00 54.19           C  
ATOM   7891  CG  PRO D  25      10.572  -8.089  24.317  1.00 52.84           C  
ATOM   7892  CD  PRO D  25       9.706  -7.880  23.118  1.00 52.52           C  
ATOM   7893  N   ALA D  26       7.922 -10.939  23.380  1.00 55.51           N  
ATOM   7894  CA  ALA D  26       6.825 -11.884  23.410  1.00 55.49           C  
ATOM   7895  C   ALA D  26       6.837 -12.774  22.180  1.00 55.33           C  
ATOM   7896  O   ALA D  26       6.425 -13.931  22.251  1.00 56.72           O  
ATOM   7897  CB  ALA D  26       5.498 -11.152  23.528  1.00 55.87           C  
ATOM   7898  N   ALA D  27       7.302 -12.238  21.056  1.00 54.78           N  
ATOM   7899  CA  ALA D  27       7.374 -13.009  19.819  1.00 55.98           C  
ATOM   7900  C   ALA D  27       8.438 -14.098  19.985  1.00 57.64           C  
ATOM   7901  O   ALA D  27       8.330 -15.190  19.428  1.00 56.06           O  
ATOM   7902  CB  ALA D  27       7.730 -12.109  18.643  1.00 53.78           C  
ATOM   7903  N   TYR D  28       9.460 -13.788  20.769  1.00 59.20           N  
ATOM   7904  CA  TYR D  28      10.533 -14.726  21.010  1.00 61.09           C  
ATOM   7905  C   TYR D  28      10.196 -15.727  22.117  1.00 61.07           C  
ATOM   7906  O   TYR D  28      10.618 -16.875  22.062  1.00 61.74           O  
ATOM   7907  CB  TYR D  28      11.793 -13.966  21.379  1.00 63.11           C  
ATOM   7908  CG  TYR D  28      12.977 -14.855  21.628  1.00 66.56           C  
ATOM   7909  CD1 TYR D  28      13.654 -15.461  20.569  1.00 67.74           C  
ATOM   7910  CD2 TYR D  28      13.434 -15.082  22.927  1.00 68.14           C  
ATOM   7911  CE1 TYR D  28      14.768 -16.271  20.800  1.00 69.41           C  
ATOM   7912  CE2 TYR D  28      14.546 -15.888  23.171  1.00 69.37           C  
ATOM   7913  CZ  TYR D  28      15.209 -16.478  22.108  1.00 69.60           C  
ATOM   7914  OH  TYR D  28      16.314 -17.259  22.359  1.00 69.73           O  
ATOM   7915  N   LEU D  29       9.434 -15.303  23.116  1.00 60.23           N  
ATOM   7916  CA  LEU D  29       9.095 -16.192  24.218  1.00 59.97           C  
ATOM   7917  C   LEU D  29       7.770 -16.931  24.073  1.00 59.91           C  
ATOM   7918  O   LEU D  29       7.595 -18.003  24.661  1.00 59.41           O  
ATOM   7919  CB  LEU D  29       9.067 -15.418  25.534  1.00 61.33           C  
ATOM   7920  CG  LEU D  29      10.288 -14.552  25.830  1.00 63.11           C  
ATOM   7921  CD1 LEU D  29      10.152 -13.983  27.237  1.00 62.69           C  
ATOM   7922  CD2 LEU D  29      11.571 -15.367  25.683  1.00 64.35           C  
ATOM   7923  N   TYR D  30       6.840 -16.371  23.303  1.00 58.18           N  
ATOM   7924  CA  TYR D  30       5.540 -16.996  23.132  1.00 56.11           C  
ATOM   7925  C   TYR D  30       5.000 -16.981  21.721  1.00 54.06           C  
ATOM   7926  O   TYR D  30       3.879 -16.541  21.491  1.00 53.81           O  
ATOM   7927  CB  TYR D  30       4.520 -16.333  24.045  1.00 59.04           C  
ATOM   7928  CG  TYR D  30       5.005 -16.162  25.450  1.00 63.13           C  
ATOM   7929  CD1 TYR D  30       5.593 -14.965  25.866  1.00 65.66           C  
ATOM   7930  CD2 TYR D  30       4.907 -17.207  26.365  1.00 65.27           C  
ATOM   7931  CE1 TYR D  30       6.073 -14.818  27.172  1.00 67.85           C  
ATOM   7932  CE2 TYR D  30       5.380 -17.075  27.666  1.00 67.53           C  
ATOM   7933  CZ  TYR D  30       5.959 -15.885  28.064  1.00 68.40           C  
ATOM   7934  OH  TYR D  30       6.414 -15.772  29.353  1.00 69.59           O  
ATOM   7935  N   PRO D  31       5.773 -17.490  20.759  1.00 53.95           N  
ATOM   7936  CA  PRO D  31       5.370 -17.543  19.342  1.00 54.15           C  
ATOM   7937  C   PRO D  31       3.978 -18.158  19.262  1.00 55.98           C  
ATOM   7938  O   PRO D  31       3.689 -19.117  19.975  1.00 57.04           O  
ATOM   7939  CB  PRO D  31       6.402 -18.472  18.717  1.00 54.35           C  
ATOM   7940  CG  PRO D  31       7.583 -18.372  19.633  1.00 55.60           C  
ATOM   7941  CD  PRO D  31       6.974 -18.305  21.001  1.00 53.99           C  
ATOM   7942  N   GLY D  32       3.118 -17.633  18.401  1.00 57.01           N  
ATOM   7943  CA  GLY D  32       1.783 -18.190  18.308  1.00 58.68           C  
ATOM   7944  C   GLY D  32       0.783 -17.210  17.732  1.00 59.98           C  
ATOM   7945  O   GLY D  32       1.143 -16.076  17.410  1.00 59.69           O  
ATOM   7946  N   PRO D  33      -0.496 -17.610  17.615  1.00 59.58           N  
ATOM   7947  CA  PRO D  33      -1.552 -16.753  17.066  1.00 57.27           C  
ATOM   7948  C   PRO D  33      -1.847 -15.441  17.822  1.00 53.77           C  
ATOM   7949  O   PRO D  33      -2.122 -14.422  17.190  1.00 52.93           O  
ATOM   7950  CB  PRO D  33      -2.752 -17.697  17.006  1.00 58.27           C  
ATOM   7951  CG  PRO D  33      -2.529 -18.567  18.208  1.00 59.69           C  
ATOM   7952  CD  PRO D  33      -1.058 -18.887  18.094  1.00 60.25           C  
ATOM   7953  N   ALA D  34      -1.800 -15.460  19.153  1.00 50.43           N  
ATOM   7954  CA  ALA D  34      -2.062 -14.243  19.915  1.00 48.28           C  
ATOM   7955  C   ALA D  34      -1.046 -13.152  19.551  1.00 47.57           C  
ATOM   7956  O   ALA D  34      -1.419 -12.011  19.246  1.00 47.47           O  
ATOM   7957  CB  ALA D  34      -2.013 -14.524  21.395  1.00 47.38           C  
ATOM   7958  N   VAL D  35       0.233 -13.501  19.595  1.00 45.04           N  
ATOM   7959  CA  VAL D  35       1.276 -12.567  19.237  1.00 43.24           C  
ATOM   7960  C   VAL D  35       1.214 -12.267  17.738  1.00 43.17           C  
ATOM   7961  O   VAL D  35       1.372 -11.110  17.325  1.00 40.83           O  
ATOM   7962  CB  VAL D  35       2.659 -13.125  19.623  1.00 43.11           C  
ATOM   7963  CG1 VAL D  35       3.775 -12.329  18.943  1.00 41.56           C  
ATOM   7964  CG2 VAL D  35       2.805 -13.080  21.129  1.00 41.20           C  
ATOM   7965  N   ASP D  36       0.954 -13.283  16.923  1.00 39.44           N  
ATOM   7966  CA  ASP D  36       0.881 -13.072  15.481  1.00 42.74           C  
ATOM   7967  C   ASP D  36      -0.148 -12.031  15.056  1.00 41.44           C  
ATOM   7968  O   ASP D  36       0.147 -11.176  14.220  1.00 40.59           O  
ATOM   7969  CB  ASP D  36       0.560 -14.366  14.743  1.00 45.07           C  
ATOM   7970  CG  ASP D  36       1.796 -15.209  14.469  1.00 52.44           C  
ATOM   7971  OD1 ASP D  36       2.926 -14.771  14.779  1.00 52.12           O  
ATOM   7972  OD2 ASP D  36       1.628 -16.327  13.933  1.00 56.13           O  
ATOM   7973  N   TYR D  37      -1.358 -12.119  15.606  1.00 40.33           N  
ATOM   7974  CA  TYR D  37      -2.404 -11.165  15.239  1.00 41.53           C  
ATOM   7975  C   TYR D  37      -2.186  -9.821  15.942  1.00 42.07           C  
ATOM   7976  O   TYR D  37      -2.552  -8.766  15.407  1.00 41.24           O  
ATOM   7977  CB  TYR D  37      -3.793 -11.733  15.556  1.00 41.71           C  
ATOM   7978  CG  TYR D  37      -4.218 -12.811  14.569  1.00 44.04           C  
ATOM   7979  CD1 TYR D  37      -4.621 -12.476  13.277  1.00 42.72           C  
ATOM   7980  CD2 TYR D  37      -4.170 -14.178  14.916  1.00 45.67           C  
ATOM   7981  CE1 TYR D  37      -4.970 -13.459  12.337  1.00 46.39           C  
ATOM   7982  CE2 TYR D  37      -4.513 -15.180  13.979  1.00 44.46           C  
ATOM   7983  CZ  TYR D  37      -4.913 -14.812  12.689  1.00 46.97           C  
ATOM   7984  OH  TYR D  37      -5.255 -15.772  11.746  1.00 45.24           O  
ATOM   7985  N   SER D  38      -1.576  -9.864  17.123  1.00 40.22           N  
ATOM   7986  CA  SER D  38      -1.301  -8.642  17.856  1.00 42.67           C  
ATOM   7987  C   SER D  38      -0.286  -7.827  17.066  1.00 44.46           C  
ATOM   7988  O   SER D  38      -0.442  -6.615  16.921  1.00 46.97           O  
ATOM   7989  CB  SER D  38      -0.754  -8.973  19.237  1.00 42.81           C  
ATOM   7990  OG  SER D  38      -1.810  -9.332  20.109  1.00 42.44           O  
ATOM   7991  N   LEU D  39       0.741  -8.494  16.546  1.00 42.41           N  
ATOM   7992  CA  LEU D  39       1.749  -7.832  15.737  1.00 43.12           C  
ATOM   7993  C   LEU D  39       1.132  -7.293  14.460  1.00 42.85           C  
ATOM   7994  O   LEU D  39       1.502  -6.215  13.983  1.00 41.47           O  
ATOM   7995  CB  LEU D  39       2.881  -8.797  15.350  1.00 43.39           C  
ATOM   7996  CG  LEU D  39       4.026  -8.971  16.348  1.00 47.99           C  
ATOM   7997  CD1 LEU D  39       4.974 -10.051  15.828  1.00 48.42           C  
ATOM   7998  CD2 LEU D  39       4.791  -7.648  16.545  1.00 45.90           C  
ATOM   7999  N   ALA D  40       0.206  -8.043  13.886  1.00 39.12           N  
ATOM   8000  CA  ALA D  40      -0.406  -7.608  12.652  1.00 40.47           C  
ATOM   8001  C   ALA D  40      -1.083  -6.264  12.860  1.00 39.89           C  
ATOM   8002  O   ALA D  40      -0.923  -5.338  12.068  1.00 39.75           O  
ATOM   8003  CB  ALA D  40      -1.432  -8.643  12.178  1.00 39.79           C  
ATOM   8004  N   ALA D  41      -1.813  -6.158  13.957  1.00 38.24           N  
ATOM   8005  CA  ALA D  41      -2.538  -4.937  14.241  1.00 37.79           C  
ATOM   8006  C   ALA D  41      -1.600  -3.780  14.627  1.00 38.99           C  
ATOM   8007  O   ALA D  41      -1.741  -2.681  14.087  1.00 36.83           O  
ATOM   8008  CB  ALA D  41      -3.540  -5.190  15.334  1.00 38.14           C  
ATOM   8009  N   ALA D  42      -0.651  -4.044  15.537  1.00 38.14           N  
ATOM   8010  CA  ALA D  42       0.307  -3.037  16.011  1.00 38.67           C  
ATOM   8011  C   ALA D  42       1.226  -2.553  14.897  1.00 39.46           C  
ATOM   8012  O   ALA D  42       1.473  -1.347  14.765  1.00 38.37           O  
ATOM   8013  CB  ALA D  42       1.131  -3.588  17.167  1.00 34.53           C  
ATOM   8014  N   LEU D  43       1.739  -3.471  14.087  1.00 37.79           N  
ATOM   8015  CA  LEU D  43       2.579  -3.060  12.979  1.00 38.89           C  
ATOM   8016  C   LEU D  43       1.787  -2.193  12.008  1.00 38.40           C  
ATOM   8017  O   LEU D  43       2.305  -1.220  11.467  1.00 37.82           O  
ATOM   8018  CB  LEU D  43       3.132  -4.259  12.217  1.00 40.26           C  
ATOM   8019  CG  LEU D  43       4.288  -5.003  12.874  1.00 42.13           C  
ATOM   8020  CD1 LEU D  43       4.518  -6.343  12.141  1.00 41.17           C  
ATOM   8021  CD2 LEU D  43       5.532  -4.125  12.834  1.00 41.76           C  
ATOM   8022  N   THR D  44       0.523  -2.539  11.793  1.00 37.55           N  
ATOM   8023  CA  THR D  44      -0.296  -1.783  10.869  1.00 37.77           C  
ATOM   8024  C   THR D  44      -0.623  -0.395  11.428  1.00 36.70           C  
ATOM   8025  O   THR D  44      -0.493   0.589  10.720  1.00 36.39           O  
ATOM   8026  CB  THR D  44      -1.631  -2.516  10.556  1.00 41.22           C  
ATOM   8027  OG1 THR D  44      -1.357  -3.789   9.936  1.00 43.93           O  
ATOM   8028  CG2 THR D  44      -2.459  -1.689   9.583  1.00 38.99           C  
ATOM   8029  N   LEU D  45      -1.006  -0.329  12.701  1.00 35.63           N  
ATOM   8030  CA  LEU D  45      -1.393   0.942  13.317  1.00 37.26           C  
ATOM   8031  C   LEU D  45      -0.207   1.896  13.505  1.00 36.35           C  
ATOM   8032  O   LEU D  45      -0.305   3.071  13.135  1.00 35.70           O  
ATOM   8033  CB  LEU D  45      -2.082   0.672  14.646  1.00 38.88           C  
ATOM   8034  CG  LEU D  45      -2.846   1.835  15.270  1.00 41.25           C  
ATOM   8035  CD1 LEU D  45      -3.795   2.475  14.238  1.00 41.52           C  
ATOM   8036  CD2 LEU D  45      -3.600   1.314  16.461  1.00 36.85           C  
ATOM   8037  N   HIS D  46       0.897   1.390  14.068  1.00 33.64           N  
ATOM   8038  CA  HIS D  46       2.141   2.185  14.257  1.00 33.50           C  
ATOM   8039  C   HIS D  46       2.606   2.699  12.909  1.00 31.66           C  
ATOM   8040  O   HIS D  46       2.929   3.873  12.761  1.00 30.69           O  
ATOM   8041  CB  HIS D  46       3.250   1.323  14.864  1.00 29.61           C  
ATOM   8042  CG  HIS D  46       4.540   2.055  15.121  1.00 30.10           C  
ATOM   8043  ND1 HIS D  46       4.718   2.894  16.196  1.00 32.20           N  
ATOM   8044  CD2 HIS D  46       5.732   2.013  14.484  1.00 27.97           C  
ATOM   8045  CE1 HIS D  46       5.965   3.333  16.218  1.00 32.35           C  
ATOM   8046  NE2 HIS D  46       6.606   2.811  15.187  1.00 28.06           N  
ATOM   8047  N   GLY D  47       2.632   1.821  11.905  1.00 31.49           N  
ATOM   8048  CA  GLY D  47       3.066   2.221  10.582  1.00 30.27           C  
ATOM   8049  C   GLY D  47       2.144   3.250   9.929  1.00 32.42           C  
ATOM   8050  O   GLY D  47       2.631   4.198   9.280  1.00 31.98           O  
ATOM   8051  N   HIS D  48       0.832   3.074  10.102  1.00 30.89           N  
ATOM   8052  CA  HIS D  48      -0.176   3.985   9.538  1.00 31.33           C  
ATOM   8053  C   HIS D  48       0.037   5.415  10.087  1.00 30.54           C  
ATOM   8054  O   HIS D  48       0.175   6.376   9.307  1.00 28.98           O  
ATOM   8055  CB  HIS D  48      -1.599   3.533   9.921  1.00 31.05           C  
ATOM   8056  CG  HIS D  48      -2.681   4.415   9.361  1.00 33.44           C  
ATOM   8057  ND1 HIS D  48      -2.967   4.488   8.013  1.00 34.37           N  
ATOM   8058  CD2 HIS D  48      -3.523   5.292   9.966  1.00 36.94           C  
ATOM   8059  CE1 HIS D  48      -3.929   5.373   7.809  1.00 35.62           C  
ATOM   8060  NE2 HIS D  48      -4.287   5.874   8.979  1.00 37.14           N  
ATOM   8061  N   TRP D  49       0.061   5.523  11.416  1.00 29.93           N  
ATOM   8062  CA  TRP D  49       0.271   6.816  12.079  1.00 30.65           C  
ATOM   8063  C   TRP D  49       1.629   7.419  11.724  1.00 30.43           C  
ATOM   8064  O   TRP D  49       1.722   8.638  11.499  1.00 30.25           O  
ATOM   8065  CB  TRP D  49       0.133   6.652  13.571  1.00 30.54           C  
ATOM   8066  CG  TRP D  49      -1.276   6.428  13.986  1.00 32.06           C  
ATOM   8067  CD1 TRP D  49      -2.408   6.832  13.305  1.00 32.51           C  
ATOM   8068  CD2 TRP D  49      -1.732   5.887  15.228  1.00 28.98           C  
ATOM   8069  NE1 TRP D  49      -3.520   6.585  14.060  1.00 33.19           N  
ATOM   8070  CE2 TRP D  49      -3.139   6.012  15.245  1.00 34.21           C  
ATOM   8071  CE3 TRP D  49      -1.087   5.318  16.335  1.00 31.86           C  
ATOM   8072  CZ2 TRP D  49      -3.915   5.599  16.331  1.00 33.69           C  
ATOM   8073  CZ3 TRP D  49      -1.860   4.906  17.421  1.00 30.82           C  
ATOM   8074  CH2 TRP D  49      -3.261   5.053  17.410  1.00 32.08           C  
ATOM   8075  N   GLY D  50       2.669   6.576  11.647  1.00 28.29           N  
ATOM   8076  CA  GLY D  50       4.022   7.039  11.296  1.00 28.91           C  
ATOM   8077  C   GLY D  50       4.103   7.674   9.910  1.00 30.04           C  
ATOM   8078  O   GLY D  50       4.585   8.814   9.717  1.00 29.29           O  
ATOM   8079  N   LEU D  51       3.654   6.944   8.904  1.00 27.17           N  
ATOM   8080  CA  LEU D  51       3.617   7.483   7.543  1.00 28.26           C  
ATOM   8081  C   LEU D  51       2.646   8.680   7.520  1.00 25.49           C  
ATOM   8082  O   LEU D  51       2.783   9.555   6.665  1.00 27.81           O  
ATOM   8083  CB  LEU D  51       3.122   6.424   6.547  1.00 30.23           C  
ATOM   8084  CG  LEU D  51       4.058   5.234   6.379  1.00 33.12           C  
ATOM   8085  CD1 LEU D  51       3.348   4.149   5.510  1.00 35.90           C  
ATOM   8086  CD2 LEU D  51       5.351   5.711   5.708  1.00 32.82           C  
ATOM   8087  N   GLY D  52       1.667   8.673   8.431  1.00 26.50           N  
ATOM   8088  CA  GLY D  52       0.728   9.780   8.536  1.00 29.89           C  
ATOM   8089  C   GLY D  52       1.481  11.070   8.924  1.00 30.91           C  
ATOM   8090  O   GLY D  52       1.176  12.167   8.396  1.00 32.16           O  
ATOM   8091  N   GLN D  53       2.455  10.954   9.838  1.00 31.31           N  
ATOM   8092  CA  GLN D  53       3.274  12.108  10.269  1.00 30.57           C  
ATOM   8093  C   GLN D  53       4.163  12.547   9.109  1.00 29.50           C  
ATOM   8094  O   GLN D  53       4.421  13.739   8.915  1.00 29.57           O  
ATOM   8095  CB  GLN D  53       4.174  11.751  11.472  1.00 29.77           C  
ATOM   8096  CG  GLN D  53       3.433  11.460  12.809  1.00 33.45           C  
ATOM   8097  CD  GLN D  53       2.683  12.674  13.371  1.00 40.83           C  
ATOM   8098  OE1 GLN D  53       2.949  13.798  12.969  1.00 42.07           O  
ATOM   8099  NE2 GLN D  53       1.742  12.442  14.304  1.00 41.77           N  
ATOM   8100  N   VAL D  54       4.635  11.596   8.319  1.00 27.09           N  
ATOM   8101  CA  VAL D  54       5.494  11.944   7.200  1.00 27.90           C  
ATOM   8102  C   VAL D  54       4.714  12.767   6.170  1.00 29.86           C  
ATOM   8103  O   VAL D  54       5.237  13.735   5.591  1.00 30.55           O  
ATOM   8104  CB  VAL D  54       6.096  10.656   6.558  1.00 29.63           C  
ATOM   8105  CG1 VAL D  54       6.899  10.995   5.305  1.00 25.60           C  
ATOM   8106  CG2 VAL D  54       7.034   9.984   7.609  1.00 30.43           C  
ATOM   8107  N   ILE D  55       3.472  12.370   5.930  1.00 27.84           N  
ATOM   8108  CA  ILE D  55       2.609  13.072   4.976  1.00 30.61           C  
ATOM   8109  C   ILE D  55       2.332  14.486   5.498  1.00 30.13           C  
ATOM   8110  O   ILE D  55       2.395  15.448   4.744  1.00 29.24           O  
ATOM   8111  CB  ILE D  55       1.271  12.317   4.841  1.00 30.35           C  
ATOM   8112  CG1 ILE D  55       1.492  11.077   3.966  1.00 29.98           C  
ATOM   8113  CG2 ILE D  55       0.155  13.223   4.312  1.00 32.93           C  
ATOM   8114  CD1 ILE D  55       0.271  10.164   3.975  1.00 31.24           C  
ATOM   8115  N   THR D  56       2.004  14.586   6.785  1.00 29.38           N  
ATOM   8116  CA  THR D  56       1.705  15.901   7.379  1.00 29.62           C  
ATOM   8117  C   THR D  56       2.893  16.842   7.237  1.00 29.64           C  
ATOM   8118  O   THR D  56       2.725  18.045   6.940  1.00 29.50           O  
ATOM   8119  CB  THR D  56       1.274  15.738   8.864  1.00 29.12           C  
ATOM   8120  OG1 THR D  56       0.100  14.898   8.913  1.00 30.29           O  
ATOM   8121  CG2 THR D  56       0.910  17.083   9.475  1.00 29.59           C  
ATOM   8122  N   ASP D  57       4.104  16.311   7.411  1.00 28.71           N  
ATOM   8123  CA  ASP D  57       5.311  17.129   7.290  1.00 30.42           C  
ATOM   8124  C   ASP D  57       5.674  17.530   5.882  1.00 31.15           C  
ATOM   8125  O   ASP D  57       6.073  18.659   5.641  1.00 29.62           O  
ATOM   8126  CB  ASP D  57       6.541  16.397   7.821  1.00 29.37           C  
ATOM   8127  CG  ASP D  57       6.601  16.326   9.347  1.00 36.63           C  
ATOM   8128  OD1 ASP D  57       5.773  16.938  10.085  1.00 35.09           O  
ATOM   8129  OD2 ASP D  57       7.530  15.630   9.803  1.00 38.28           O  
ATOM   8130  N   TYR D  58       5.552  16.621   4.929  1.00 31.02           N  
ATOM   8131  CA  TYR D  58       6.009  16.942   3.577  1.00 35.26           C  
ATOM   8132  C   TYR D  58       5.004  17.209   2.459  1.00 35.67           C  
ATOM   8133  O   TYR D  58       5.382  17.702   1.418  1.00 38.84           O  
ATOM   8134  CB  TYR D  58       6.972  15.853   3.098  1.00 33.99           C  
ATOM   8135  CG  TYR D  58       8.115  15.560   4.050  1.00 37.50           C  
ATOM   8136  CD1 TYR D  58       8.895  16.587   4.576  1.00 37.93           C  
ATOM   8137  CD2 TYR D  58       8.440  14.248   4.393  1.00 39.43           C  
ATOM   8138  CE1 TYR D  58       9.970  16.321   5.423  1.00 41.82           C  
ATOM   8139  CE2 TYR D  58       9.517  13.960   5.242  1.00 42.68           C  
ATOM   8140  CZ  TYR D  58      10.278  14.995   5.757  1.00 41.75           C  
ATOM   8141  OH  TYR D  58      11.319  14.711   6.601  1.00 38.65           O  
ATOM   8142  N   VAL D  59       3.737  16.874   2.650  1.00 36.86           N  
ATOM   8143  CA  VAL D  59       2.751  17.109   1.604  1.00 35.55           C  
ATOM   8144  C   VAL D  59       1.931  18.367   1.881  1.00 36.66           C  
ATOM   8145  O   VAL D  59       1.339  18.495   2.952  1.00 35.70           O  
ATOM   8146  CB  VAL D  59       1.789  15.919   1.489  1.00 36.20           C  
ATOM   8147  CG1 VAL D  59       0.756  16.197   0.392  1.00 33.46           C  
ATOM   8148  CG2 VAL D  59       2.588  14.657   1.174  1.00 29.74           C  
ATOM   8149  N   HIS D  60       1.896  19.294   0.927  1.00 37.27           N  
ATOM   8150  CA  HIS D  60       1.118  20.513   1.131  1.00 40.94           C  
ATOM   8151  C   HIS D  60       0.116  20.785   0.020  1.00 42.27           C  
ATOM   8152  O   HIS D  60       0.347  20.412  -1.120  1.00 41.61           O  
ATOM   8153  CB  HIS D  60       2.047  21.703   1.297  1.00 40.75           C  
ATOM   8154  CG  HIS D  60       3.053  21.512   2.381  1.00 39.85           C  
ATOM   8155  ND1 HIS D  60       4.333  21.068   2.139  1.00 39.56           N  
ATOM   8156  CD2 HIS D  60       2.938  21.620   3.723  1.00 40.33           C  
ATOM   8157  CE1 HIS D  60       4.965  20.909   3.286  1.00 39.96           C  
ATOM   8158  NE2 HIS D  60       4.140  21.236   4.264  1.00 40.01           N  
ATOM   8159  N   GLY D  61      -0.989  21.448   0.376  1.00 44.11           N  
ATOM   8160  CA  GLY D  61      -2.043  21.739  -0.584  1.00 44.89           C  
ATOM   8161  C   GLY D  61      -3.228  20.857  -0.235  1.00 47.35           C  
ATOM   8162  O   GLY D  61      -3.088  19.637  -0.134  1.00 46.32           O  
ATOM   8163  N   ASP D  62      -4.393  21.465  -0.055  1.00 49.18           N  
ATOM   8164  CA  ASP D  62      -5.599  20.743   0.316  1.00 52.59           C  
ATOM   8165  C   ASP D  62      -5.860  19.441  -0.477  1.00 52.93           C  
ATOM   8166  O   ASP D  62      -6.149  18.401   0.124  1.00 50.05           O  
ATOM   8167  CB  ASP D  62      -6.811  21.687   0.210  1.00 58.26           C  
ATOM   8168  CG  ASP D  62      -6.664  22.967   1.082  1.00 65.04           C  
ATOM   8169  OD1 ASP D  62      -7.532  23.185   1.974  1.00 66.82           O  
ATOM   8170  OD2 ASP D  62      -5.698  23.764   0.876  1.00 65.67           O  
ATOM   8171  N   THR D  63      -5.754  19.494  -1.810  1.00 52.76           N  
ATOM   8172  CA  THR D  63      -5.999  18.312  -2.650  1.00 53.02           C  
ATOM   8173  C   THR D  63      -4.901  17.267  -2.499  1.00 50.53           C  
ATOM   8174  O   THR D  63      -5.179  16.092  -2.257  1.00 51.08           O  
ATOM   8175  CB  THR D  63      -6.159  18.687  -4.163  1.00 55.19           C  
ATOM   8176  OG1 THR D  63      -7.474  19.211  -4.382  1.00 57.47           O  
ATOM   8177  CG2 THR D  63      -5.979  17.459  -5.061  1.00 56.48           C  
ATOM   8178  N   PRO D  64      -3.639  17.673  -2.671  1.00 47.61           N  
ATOM   8179  CA  PRO D  64      -2.583  16.675  -2.512  1.00 45.02           C  
ATOM   8180  C   PRO D  64      -2.648  15.974  -1.129  1.00 43.38           C  
ATOM   8181  O   PRO D  64      -2.443  14.769  -1.054  1.00 40.36           O  
ATOM   8182  CB  PRO D  64      -1.308  17.493  -2.706  1.00 46.08           C  
ATOM   8183  CG  PRO D  64      -1.742  18.569  -3.666  1.00 45.68           C  
ATOM   8184  CD  PRO D  64      -3.102  18.954  -3.167  1.00 46.14           C  
ATOM   8185  N   ILE D  65      -2.945  16.709  -0.048  1.00 41.32           N  
ATOM   8186  CA  ILE D  65      -3.026  16.097   1.284  1.00 41.33           C  
ATOM   8187  C   ILE D  65      -4.177  15.062   1.360  1.00 45.46           C  
ATOM   8188  O   ILE D  65      -4.033  13.984   1.952  1.00 42.66           O  
ATOM   8189  CB  ILE D  65      -3.232  17.178   2.391  1.00 39.58           C  
ATOM   8190  CG1 ILE D  65      -1.961  18.014   2.566  1.00 36.67           C  
ATOM   8191  CG2 ILE D  65      -3.585  16.537   3.743  1.00 38.23           C  
ATOM   8192  CD1 ILE D  65      -2.158  19.227   3.508  1.00 32.76           C  
ATOM   8193  N   LYS D  66      -5.323  15.385   0.768  1.00 47.82           N  
ATOM   8194  CA  LYS D  66      -6.444  14.447   0.808  1.00 49.96           C  
ATOM   8195  C   LYS D  66      -6.133  13.219  -0.040  1.00 48.71           C  
ATOM   8196  O   LYS D  66      -6.419  12.093   0.362  1.00 49.21           O  
ATOM   8197  CB  LYS D  66      -7.728  15.121   0.322  1.00 55.24           C  
ATOM   8198  CG  LYS D  66      -8.301  16.105   1.339  1.00 60.07           C  
ATOM   8199  CD  LYS D  66      -9.286  17.101   0.697  1.00 65.43           C  
ATOM   8200  CE  LYS D  66      -9.806  18.114   1.734  1.00 67.65           C  
ATOM   8201  NZ  LYS D  66     -10.254  19.420   1.141  1.00 71.42           N  
ATOM   8202  N   VAL D  67      -5.529  13.425  -1.200  1.00 47.24           N  
ATOM   8203  CA  VAL D  67      -5.188  12.290  -2.038  1.00 46.03           C  
ATOM   8204  C   VAL D  67      -4.209  11.392  -1.282  1.00 45.18           C  
ATOM   8205  O   VAL D  67      -4.401  10.175  -1.210  1.00 44.21           O  
ATOM   8206  CB  VAL D  67      -4.532  12.734  -3.374  1.00 46.64           C  
ATOM   8207  CG1 VAL D  67      -4.030  11.522  -4.132  1.00 44.78           C  
ATOM   8208  CG2 VAL D  67      -5.526  13.501  -4.223  1.00 45.08           C  
ATOM   8209  N   ALA D  68      -3.167  11.997  -0.712  1.00 43.86           N  
ATOM   8210  CA  ALA D  68      -2.154  11.234   0.030  1.00 42.51           C  
ATOM   8211  C   ALA D  68      -2.751  10.434   1.179  1.00 40.31           C  
ATOM   8212  O   ALA D  68      -2.457   9.248   1.327  1.00 39.05           O  
ATOM   8213  CB  ALA D  68      -1.036  12.171   0.565  1.00 41.68           C  
ATOM   8214  N   ASN D  69      -3.571  11.070   1.997  1.00 38.76           N  
ATOM   8215  CA  ASN D  69      -4.168  10.367   3.121  1.00 41.50           C  
ATOM   8216  C   ASN D  69      -5.181   9.285   2.740  1.00 42.92           C  
ATOM   8217  O   ASN D  69      -5.435   8.363   3.530  1.00 41.00           O  
ATOM   8218  CB  ASN D  69      -4.819  11.346   4.080  1.00 42.49           C  
ATOM   8219  CG  ASN D  69      -3.796  12.020   4.992  1.00 45.97           C  
ATOM   8220  OD1 ASN D  69      -3.615  13.238   4.946  1.00 46.52           O  
ATOM   8221  ND2 ASN D  69      -3.122  11.226   5.819  1.00 41.42           N  
ATOM   8222  N   THR D  70      -5.761   9.410   1.542  1.00 41.28           N  
ATOM   8223  CA  THR D  70      -6.723   8.429   1.074  1.00 43.02           C  
ATOM   8224  C   THR D  70      -5.936   7.205   0.660  1.00 42.18           C  
ATOM   8225  O   THR D  70      -6.291   6.086   1.024  1.00 41.49           O  
ATOM   8226  CB  THR D  70      -7.546   8.963  -0.119  1.00 44.01           C  
ATOM   8227  OG1 THR D  70      -8.457   9.962   0.358  1.00 42.70           O  
ATOM   8228  CG2 THR D  70      -8.359   7.839  -0.756  1.00 46.03           C  
ATOM   8229  N   GLY D  71      -4.863   7.435  -0.093  1.00 41.60           N  
ATOM   8230  CA  GLY D  71      -4.015   6.339  -0.522  1.00 43.24           C  
ATOM   8231  C   GLY D  71      -3.384   5.638   0.672  1.00 43.30           C  
ATOM   8232  O   GLY D  71      -3.198   4.418   0.663  1.00 43.20           O  
ATOM   8233  N   LEU D  72      -3.041   6.393   1.712  1.00 41.81           N  
ATOM   8234  CA  LEU D  72      -2.443   5.769   2.887  1.00 40.64           C  
ATOM   8235  C   LEU D  72      -3.445   4.806   3.490  1.00 40.49           C  
ATOM   8236  O   LEU D  72      -3.067   3.703   3.855  1.00 38.09           O  
ATOM   8237  CB  LEU D  72      -2.014   6.795   3.949  1.00 37.13           C  
ATOM   8238  CG  LEU D  72      -1.364   6.160   5.196  1.00 37.73           C  
ATOM   8239  CD1 LEU D  72      -0.074   5.467   4.774  1.00 39.59           C  
ATOM   8240  CD2 LEU D  72      -1.061   7.179   6.271  1.00 36.37           C  
ATOM   8241  N   TYR D  73      -4.714   5.218   3.603  1.00 42.09           N  
ATOM   8242  CA  TYR D  73      -5.765   4.334   4.148  1.00 44.47           C  
ATOM   8243  C   TYR D  73      -5.881   3.015   3.371  1.00 43.57           C  
ATOM   8244  O   TYR D  73      -6.076   1.954   3.958  1.00 39.81           O  
ATOM   8245  CB  TYR D  73      -7.141   5.012   4.121  1.00 48.31           C  
ATOM   8246  CG  TYR D  73      -7.509   5.711   5.408  1.00 53.74           C  
ATOM   8247  CD1 TYR D  73      -7.626   7.101   5.466  1.00 56.47           C  
ATOM   8248  CD2 TYR D  73      -7.713   4.981   6.580  1.00 56.32           C  
ATOM   8249  CE1 TYR D  73      -7.935   7.753   6.664  1.00 58.81           C  
ATOM   8250  CE2 TYR D  73      -8.022   5.619   7.788  1.00 59.78           C  
ATOM   8251  CZ  TYR D  73      -8.130   7.011   7.821  1.00 60.55           C  
ATOM   8252  OH  TYR D  73      -8.419   7.654   9.015  1.00 63.05           O  
ATOM   8253  N   VAL D  74      -5.780   3.110   2.047  1.00 45.30           N  
ATOM   8254  CA  VAL D  74      -5.859   1.962   1.158  1.00 46.08           C  
ATOM   8255  C   VAL D  74      -4.671   1.044   1.417  1.00 47.48           C  
ATOM   8256  O   VAL D  74      -4.834  -0.167   1.562  1.00 49.14           O  
ATOM   8257  CB  VAL D  74      -5.849   2.428  -0.315  1.00 48.60           C  
ATOM   8258  CG1 VAL D  74      -5.738   1.239  -1.256  1.00 48.36           C  
ATOM   8259  CG2 VAL D  74      -7.120   3.223  -0.604  1.00 48.81           C  
ATOM   8260  N   LEU D  75      -3.474   1.617   1.479  1.00 45.85           N  
ATOM   8261  CA  LEU D  75      -2.288   0.833   1.731  1.00 45.39           C  
ATOM   8262  C   LEU D  75      -2.398   0.110   3.086  1.00 45.51           C  
ATOM   8263  O   LEU D  75      -2.122  -1.088   3.182  1.00 47.34           O  
ATOM   8264  CB  LEU D  75      -1.052   1.735   1.713  1.00 46.68           C  
ATOM   8265  CG  LEU D  75       0.305   1.090   2.044  1.00 47.60           C  
ATOM   8266  CD1 LEU D  75       0.670   0.045   0.981  1.00 47.12           C  
ATOM   8267  CD2 LEU D  75       1.376   2.170   2.098  1.00 48.16           C  
ATOM   8268  N   SER D  76      -2.796   0.818   4.134  1.00 43.00           N  
ATOM   8269  CA  SER D  76      -2.914   0.184   5.446  1.00 43.41           C  
ATOM   8270  C   SER D  76      -3.972  -0.931   5.475  1.00 44.64           C  
ATOM   8271  O   SER D  76      -3.826  -1.918   6.211  1.00 42.60           O  
ATOM   8272  CB  SER D  76      -3.240   1.228   6.528  1.00 43.48           C  
ATOM   8273  OG  SER D  76      -2.177   2.171   6.653  1.00 41.39           O  
ATOM   8274  N   ALA D  77      -5.039  -0.751   4.700  1.00 44.67           N  
ATOM   8275  CA  ALA D  77      -6.122  -1.722   4.620  1.00 45.98           C  
ATOM   8276  C   ALA D  77      -5.578  -3.004   4.002  1.00 45.32           C  
ATOM   8277  O   ALA D  77      -5.730  -4.094   4.548  1.00 48.21           O  
ATOM   8278  CB  ALA D  77      -7.250  -1.164   3.747  1.00 47.30           C  
ATOM   8279  N   ILE D  78      -4.943  -2.857   2.854  1.00 45.66           N  
ATOM   8280  CA  ILE D  78      -4.363  -3.984   2.155  1.00 48.09           C  
ATOM   8281  C   ILE D  78      -3.304  -4.657   3.020  1.00 48.63           C  
ATOM   8282  O   ILE D  78      -3.180  -5.882   3.031  1.00 48.57           O  
ATOM   8283  CB  ILE D  78      -3.726  -3.509   0.867  1.00 49.28           C  
ATOM   8284  CG1 ILE D  78      -4.824  -2.998  -0.063  1.00 48.92           C  
ATOM   8285  CG2 ILE D  78      -2.874  -4.611   0.258  1.00 51.90           C  
ATOM   8286  CD1 ILE D  78      -4.288  -2.329  -1.323  1.00 49.91           C  
ATOM   8287  N   THR D  79      -2.556  -3.857   3.775  1.00 46.06           N  
ATOM   8288  CA  THR D  79      -1.497  -4.412   4.601  1.00 42.80           C  
ATOM   8289  C   THR D  79      -2.034  -5.268   5.748  1.00 44.65           C  
ATOM   8290  O   THR D  79      -1.537  -6.387   5.997  1.00 42.46           O  
ATOM   8291  CB  THR D  79      -0.575  -3.275   5.135  1.00 43.24           C  
ATOM   8292  OG1 THR D  79       0.031  -2.608   4.016  1.00 43.23           O  
ATOM   8293  CG2 THR D  79       0.535  -3.840   6.025  1.00 41.34           C  
ATOM   8294  N   PHE D  80      -3.060  -4.771   6.438  1.00 42.19           N  
ATOM   8295  CA  PHE D  80      -3.622  -5.519   7.551  1.00 44.61           C  
ATOM   8296  C   PHE D  80      -4.288  -6.803   7.035  1.00 45.73           C  
ATOM   8297  O   PHE D  80      -4.226  -7.859   7.668  1.00 43.62           O  
ATOM   8298  CB  PHE D  80      -4.646  -4.680   8.288  1.00 43.89           C  
ATOM   8299  CG  PHE D  80      -5.208  -5.344   9.500  1.00 44.38           C  
ATOM   8300  CD1 PHE D  80      -4.385  -5.679  10.565  1.00 45.66           C  
ATOM   8301  CD2 PHE D  80      -6.571  -5.626   9.590  1.00 46.40           C  
ATOM   8302  CE1 PHE D  80      -4.905  -6.285  11.719  1.00 48.08           C  
ATOM   8303  CE2 PHE D  80      -7.102  -6.230  10.739  1.00 47.13           C  
ATOM   8304  CZ  PHE D  80      -6.266  -6.559  11.809  1.00 46.63           C  
ATOM   8305  N   THR D  81      -4.921  -6.691   5.882  1.00 45.66           N  
ATOM   8306  CA  THR D  81      -5.584  -7.833   5.283  1.00 47.24           C  
ATOM   8307  C   THR D  81      -4.565  -8.925   4.953  1.00 47.31           C  
ATOM   8308  O   THR D  81      -4.726 -10.070   5.358  1.00 48.09           O  
ATOM   8309  CB  THR D  81      -6.301  -7.398   4.019  1.00 48.14           C  
ATOM   8310  OG1 THR D  81      -7.321  -6.463   4.384  1.00 47.82           O  
ATOM   8311  CG2 THR D  81      -6.920  -8.590   3.310  1.00 48.17           C  
ATOM   8312  N   GLY D  82      -3.524  -8.559   4.212  1.00 46.52           N  
ATOM   8313  CA  GLY D  82      -2.494  -9.510   3.851  1.00 45.27           C  
ATOM   8314  C   GLY D  82      -1.856 -10.180   5.063  1.00 46.16           C  
ATOM   8315  O   GLY D  82      -1.608 -11.384   5.047  1.00 43.89           O  
ATOM   8316  N   LEU D  83      -1.594  -9.423   6.127  1.00 44.50           N  
ATOM   8317  CA  LEU D  83      -0.960 -10.010   7.298  1.00 42.45           C  
ATOM   8318  C   LEU D  83      -1.894 -10.974   8.000  1.00 43.16           C  
ATOM   8319  O   LEU D  83      -1.465 -12.038   8.452  1.00 41.34           O  
ATOM   8320  CB  LEU D  83      -0.480  -8.920   8.262  1.00 42.98           C  
ATOM   8321  CG  LEU D  83       0.591  -7.945   7.740  1.00 41.69           C  
ATOM   8322  CD1 LEU D  83       1.004  -7.042   8.882  1.00 38.92           C  
ATOM   8323  CD2 LEU D  83       1.820  -8.703   7.196  1.00 41.39           C  
ATOM   8324  N   CYS D  84      -3.169 -10.610   8.097  1.00 42.48           N  
ATOM   8325  CA  CYS D  84      -4.152 -11.481   8.728  1.00 44.30           C  
ATOM   8326  C   CYS D  84      -4.314 -12.753   7.876  1.00 43.60           C  
ATOM   8327  O   CYS D  84      -4.406 -13.856   8.405  1.00 43.80           O  
ATOM   8328  CB  CYS D  84      -5.498 -10.759   8.862  1.00 46.61           C  
ATOM   8329  SG  CYS D  84      -5.548  -9.547  10.220  1.00 54.24           S  
ATOM   8330  N   TYR D  85      -4.352 -12.561   6.564  1.00 43.45           N  
ATOM   8331  CA  TYR D  85      -4.458 -13.622   5.571  1.00 45.44           C  
ATOM   8332  C   TYR D  85      -3.288 -14.601   5.740  1.00 46.49           C  
ATOM   8333  O   TYR D  85      -3.489 -15.814   5.783  1.00 47.16           O  
ATOM   8334  CB  TYR D  85      -4.389 -13.007   4.180  1.00 50.51           C  
ATOM   8335  CG  TYR D  85      -4.394 -14.001   3.050  1.00 58.83           C  
ATOM   8336  CD1 TYR D  85      -5.602 -14.468   2.513  1.00 61.77           C  
ATOM   8337  CD2 TYR D  85      -3.195 -14.480   2.512  1.00 61.61           C  
ATOM   8338  CE1 TYR D  85      -5.620 -15.386   1.468  1.00 65.59           C  
ATOM   8339  CE2 TYR D  85      -3.199 -15.398   1.465  1.00 66.05           C  
ATOM   8340  CZ  TYR D  85      -4.418 -15.847   0.948  1.00 67.44           C  
ATOM   8341  OH  TYR D  85      -4.438 -16.745  -0.099  1.00 70.82           O  
ATOM   8342  N   PHE D  86      -2.071 -14.060   5.820  1.00 42.97           N  
ATOM   8343  CA  PHE D  86      -0.859 -14.848   6.003  1.00 41.31           C  
ATOM   8344  C   PHE D  86      -0.917 -15.601   7.334  1.00 43.13           C  
ATOM   8345  O   PHE D  86      -0.452 -16.740   7.423  1.00 42.23           O  
ATOM   8346  CB  PHE D  86       0.375 -13.923   5.982  1.00 40.08           C  
ATOM   8347  CG  PHE D  86       1.697 -14.647   6.152  1.00 37.16           C  
ATOM   8348  CD1 PHE D  86       2.359 -15.186   5.059  1.00 38.70           C  
ATOM   8349  CD2 PHE D  86       2.266 -14.794   7.414  1.00 38.68           C  
ATOM   8350  CE1 PHE D  86       3.581 -15.867   5.203  1.00 38.23           C  
ATOM   8351  CE2 PHE D  86       3.495 -15.480   7.574  1.00 40.35           C  
ATOM   8352  CZ  PHE D  86       4.146 -16.014   6.454  1.00 37.92           C  
ATOM   8353  N   ASN D  87      -1.479 -14.974   8.370  1.00 43.53           N  
ATOM   8354  CA  ASN D  87      -1.571 -15.617   9.685  1.00 47.37           C  
ATOM   8355  C   ASN D  87      -2.633 -16.728   9.720  1.00 50.58           C  
ATOM   8356  O   ASN D  87      -2.552 -17.675  10.523  1.00 50.79           O  
ATOM   8357  CB  ASN D  87      -1.937 -14.613  10.787  1.00 44.35           C  
ATOM   8358  CG  ASN D  87      -0.750 -13.731  11.240  1.00 45.62           C  
ATOM   8359  OD1 ASN D  87       0.413 -14.034  10.993  1.00 41.98           O  
ATOM   8360  ND2 ASN D  87      -1.070 -12.641  11.931  1.00 45.44           N  
