# Supplementary material for: Alignment of Helical Membrane Protein Sequences Using AlignMe
Source: PLoS One. 2013 Mar 4;8(3):e57731. doi: 10.1371/journal.pone.0057731 (PMC3587630; doi:10.1371/journal.pone.0057731)
Supplement: File S2 — Dataset of HOMEP2 homologous membrane proteins. (GZ) [file pone.0057731.s002.gz › HOMEP2010_pdbs/reductases/2H88_C.pdb]

ATOM   6645  N   ALA C   2      -4.019  48.564  15.324  1.00 49.94           N  
ATOM   6646  CA  ALA C   2      -3.307  47.265  15.448  1.00 50.68           C  
ATOM   6647  C   ALA C   2      -3.886  46.254  14.451  1.00 49.32           C  
ATOM   6648  O   ALA C   2      -4.940  46.472  13.853  1.00 50.47           O  
ATOM   6649  CB  ALA C   2      -3.428  46.709  16.910  1.00 49.79           C  
ATOM   6650  N   THR C   3      -3.173  45.147  14.297  1.00 47.03           N  
ATOM   6651  CA  THR C   3      -3.556  44.047  13.417  1.00 44.08           C  
ATOM   6652  C   THR C   3      -3.428  42.791  14.292  1.00 40.15           C  
ATOM   6653  O   THR C   3      -2.476  42.662  15.082  1.00 42.94           O  
ATOM   6654  CB  THR C   3      -2.557  43.894  12.235  1.00 45.66           C  
ATOM   6655  OG1 THR C   3      -2.203  45.184  11.724  1.00 49.63           O  
ATOM   6656  CG2 THR C   3      -3.171  43.082  11.123  1.00 46.75           C  
ATOM   6657  N   THR C   4      -4.374  41.872  14.161  1.00 35.39           N  
ATOM   6658  CA  THR C   4      -4.322  40.629  14.918  1.00 31.40           C  
ATOM   6659  C   THR C   4      -3.168  39.798  14.379  1.00 29.21           C  
ATOM   6660  O   THR C   4      -2.706  40.006  13.246  1.00 22.91           O  
ATOM   6661  CB  THR C   4      -5.620  39.814  14.735  1.00 32.25           C  
ATOM   6662  OG1 THR C   4      -5.716  39.397  13.373  1.00 31.10           O  
ATOM   6663  CG2 THR C   4      -6.870  40.685  15.055  1.00 34.83           C  
ATOM   6664  N   ALA C   5      -2.706  38.843  15.187  1.00 28.09           N  
ATOM   6665  CA  ALA C   5      -1.618  37.976  14.776  1.00 29.29           C  
ATOM   6666  C   ALA C   5      -2.051  37.230  13.515  1.00 27.56           C  
ATOM   6667  O   ALA C   5      -1.260  37.056  12.603  1.00 24.35           O  
ATOM   6668  CB  ALA C   5      -1.293  36.997  15.885  1.00 28.20           C  
ATOM   6669  N   LYS C   6      -3.311  36.790  13.454  1.00 28.90           N  
ATOM   6670  CA  LYS C   6      -3.763  36.076  12.243  1.00 30.61           C  
ATOM   6671  C   LYS C   6      -3.710  36.933  10.967  1.00 30.62           C  
ATOM   6672  O   LYS C   6      -3.353  36.426   9.896  1.00 31.38           O  
ATOM   6673  CB  LYS C   6      -5.188  35.541  12.401  1.00 38.35           C  
ATOM   6674  CG  LYS C   6      -5.280  34.350  13.332  1.00 46.99           C  
ATOM   6675  CD  LYS C   6      -6.547  33.523  13.054  1.00 51.60           C  
ATOM   6676  CE  LYS C   6      -6.471  32.176  13.771  1.00 54.76           C  
ATOM   6677  NZ  LYS C   6      -7.405  31.177  13.152  1.00 58.56           N  
ATOM   6678  N   GLU C   7      -4.038  38.218  11.070  1.00 31.29           N  
ATOM   6679  CA  GLU C   7      -3.999  39.104   9.889  1.00 31.44           C  
ATOM   6680  C   GLU C   7      -2.519  39.354   9.518  1.00 30.38           C  
ATOM   6681  O   GLU C   7      -2.163  39.430   8.347  1.00 29.05           O  
ATOM   6682  CB  GLU C   7      -4.713  40.451  10.165  1.00 34.58           C  
ATOM   6683  CG  GLU C   7      -6.176  40.289  10.614  1.00 44.63           C  
ATOM   6684  CD  GLU C   7      -6.868  41.609  11.078  1.00 50.87           C  
ATOM   6685  OE1 GLU C   7      -6.195  42.550  11.590  1.00 48.73           O  
ATOM   6686  OE2 GLU C   7      -8.119  41.678  10.950  1.00 55.53           O  
ATOM   6687  N   GLU C   8      -1.644  39.497  10.515  1.00 25.69           N  
ATOM   6688  CA  GLU C   8      -0.215  39.697  10.188  1.00 25.38           C  
ATOM   6689  C   GLU C   8       0.348  38.494   9.427  1.00 22.73           C  
ATOM   6690  O   GLU C   8       1.141  38.671   8.487  1.00 24.61           O  
ATOM   6691  CB  GLU C   8       0.608  39.933  11.465  1.00 25.94           C  
ATOM   6692  CG  GLU C   8       0.429  41.357  12.028  1.00 32.78           C  
ATOM   6693  CD  GLU C   8       0.906  41.508  13.506  1.00 38.11           C  
ATOM   6694  OE1 GLU C   8       1.600  40.598  14.045  1.00 40.15           O  
ATOM   6695  OE2 GLU C   8       0.598  42.554  14.125  1.00 37.95           O  
ATOM   6696  N   MET C   9      -0.014  37.283   9.846  1.00 22.96           N  
ATOM   6697  CA  MET C   9       0.483  36.083   9.139  1.00 23.37           C  
ATOM   6698  C   MET C   9      -0.039  36.055   7.694  1.00 25.15           C  
ATOM   6699  O   MET C   9       0.696  35.738   6.766  1.00 24.59           O  
ATOM   6700  CB  MET C   9       0.064  34.816   9.903  1.00 25.34           C  
ATOM   6701  CG  MET C   9       0.796  34.645  11.252  1.00 25.52           C  
ATOM   6702  SD  MET C   9       0.131  33.175  12.163  1.00 36.64           S  
ATOM   6703  CE  MET C   9       0.167  33.729  13.833  1.00 36.08           C  
ATOM   6704  N   ALA C  10      -1.321  36.369   7.495  1.00 27.18           N  
ATOM   6705  CA  ALA C  10      -1.852  36.367   6.129  1.00 29.84           C  
ATOM   6706  C   ALA C  10      -1.125  37.425   5.299  1.00 29.19           C  
ATOM   6707  O   ALA C  10      -0.776  37.176   4.142  1.00 32.20           O  
ATOM   6708  CB  ALA C  10      -3.406  36.651   6.125  1.00 29.86           C  
ATOM   6709  N   ARG C  11      -0.906  38.619   5.849  1.00 31.97           N  
ATOM   6710  CA  ARG C  11      -0.188  39.638   5.050  1.00 32.27           C  
ATOM   6711  C   ARG C  11       1.229  39.207   4.721  1.00 32.03           C  
ATOM   6712  O   ARG C  11       1.720  39.491   3.632  1.00 30.25           O  
ATOM   6713  CB  ARG C  11      -0.114  41.023   5.734  1.00 36.33           C  
ATOM   6714  CG  ARG C  11      -1.482  41.712   5.866  1.00 46.55           C  
ATOM   6715  CD  ARG C  11      -1.392  43.120   6.518  1.00 54.58           C  
ATOM   6716  NE  ARG C  11      -2.530  43.431   7.395  1.00 61.05           N  
ATOM   6717  CZ  ARG C  11      -3.808  43.439   7.008  1.00 63.55           C  
ATOM   6718  NH1 ARG C  11      -4.126  43.157   5.750  1.00 65.61           N  
ATOM   6719  NH2 ARG C  11      -4.774  43.715   7.880  1.00 64.61           N  
ATOM   6720  N   PHE C  12       1.904  38.548   5.668  1.00 27.14           N  
ATOM   6721  CA  PHE C  12       3.257  38.079   5.407  1.00 25.00           C  
ATOM   6722  C   PHE C  12       3.282  37.124   4.190  1.00 25.80           C  
ATOM   6723  O   PHE C  12       4.158  37.244   3.313  1.00 26.75           O  
ATOM   6724  CB  PHE C  12       3.797  37.356   6.656  1.00 23.73           C  
ATOM   6725  CG  PHE C  12       5.053  36.560   6.427  1.00 20.79           C  
ATOM   6726  CD1 PHE C  12       6.331  37.128   6.649  1.00 18.22           C  
ATOM   6727  CD2 PHE C  12       4.962  35.199   6.036  1.00 20.87           C  
ATOM   6728  CE1 PHE C  12       7.490  36.353   6.480  1.00 20.73           C  
ATOM   6729  CE2 PHE C  12       6.135  34.398   5.861  1.00 24.11           C  
ATOM   6730  CZ  PHE C  12       7.392  34.966   6.078  1.00 19.50           C  
ATOM   6731  N   TRP C  13       2.349  36.175   4.127  1.00 27.57           N  
ATOM   6732  CA  TRP C  13       2.367  35.250   2.986  1.00 31.21           C  
ATOM   6733  C   TRP C  13       1.944  35.919   1.680  1.00 33.91           C  
ATOM   6734  O   TRP C  13       2.542  35.690   0.622  1.00 33.70           O  
ATOM   6735  CB  TRP C  13       1.520  34.012   3.285  1.00 27.66           C  
ATOM   6736  CG  TRP C  13       2.147  33.175   4.338  1.00 28.06           C  
ATOM   6737  CD1 TRP C  13       1.738  33.057   5.641  1.00 25.82           C  
ATOM   6738  CD2 TRP C  13       3.352  32.388   4.216  1.00 26.38           C  
ATOM   6739  NE1 TRP C  13       2.624  32.246   6.334  1.00 23.90           N  
ATOM   6740  CE2 TRP C  13       3.614  31.825   5.484  1.00 28.16           C  
ATOM   6741  CE3 TRP C  13       4.229  32.109   3.159  1.00 29.54           C  
ATOM   6742  CZ2 TRP C  13       4.730  30.985   5.731  1.00 28.98           C  
ATOM   6743  CZ3 TRP C  13       5.332  31.275   3.399  1.00 28.42           C  
ATOM   6744  CH2 TRP C  13       5.569  30.724   4.682  1.00 29.48           C  
ATOM   6745  N   GLU C  14       0.962  36.796   1.760  1.00 35.98           N  
ATOM   6746  CA  GLU C  14       0.506  37.475   0.545  1.00 39.17           C  
ATOM   6747  C   GLU C  14       1.646  38.283  -0.066  1.00 37.14           C  
ATOM   6748  O   GLU C  14       1.893  38.201  -1.267  1.00 37.41           O  
ATOM   6749  CB  GLU C  14      -0.678  38.388   0.874  1.00 41.77           C  
ATOM   6750  CG  GLU C  14      -1.564  38.770  -0.312  1.00 52.25           C  
ATOM   6751  CD  GLU C  14      -1.042  39.977  -1.091  1.00 58.95           C  
ATOM   6752  OE1 GLU C  14      -0.324  40.828  -0.491  1.00 61.93           O  
ATOM   6753  OE2 GLU C  14      -1.365  40.085  -2.304  1.00 63.35           O  
ATOM   6754  N   LYS C  15       2.335  39.059   0.765  1.00 33.56           N  
ATOM   6755  CA  LYS C  15       3.442  39.912   0.324  1.00 34.29           C  
ATOM   6756  C   LYS C  15       4.646  39.136  -0.229  1.00 34.09           C  
ATOM   6757  O   LYS C  15       5.111  39.405  -1.331  1.00 33.44           O  
ATOM   6758  CB  LYS C  15       3.907  40.814   1.496  1.00 36.89           C  
ATOM   6759  CG  LYS C  15       5.325  41.488   1.337  1.00 42.21           C  
ATOM   6760  CD  LYS C  15       5.881  42.181   2.643  1.00 43.60           C  
ATOM   6761  CE  LYS C  15       6.280  41.133   3.742  1.00 48.02           C  
ATOM   6762  NZ  LYS C  15       6.866  41.639   5.032  1.00 40.66           N  
ATOM   6763  N   ASN C  16       5.135  38.154   0.523  1.00 32.44           N  
ATOM   6764  CA  ASN C  16       6.312  37.402   0.099  1.00 31.67           C  
ATOM   6765  C   ASN C  16       6.115  36.439  -1.066  1.00 32.45           C  
ATOM   6766  O   ASN C  16       7.007  36.321  -1.899  1.00 30.36           O  
ATOM   6767  CB  ASN C  16       6.946  36.676   1.293  1.00 26.74           C  
ATOM   6768  CG  ASN C  16       7.664  37.646   2.226  1.00 26.43           C  
ATOM   6769  OD1 ASN C  16       8.598  38.353   1.805  1.00 26.81           O  
ATOM   6770  ND2 ASN C  16       7.228  37.704   3.497  1.00 24.55           N  
ATOM   6771  N   THR C  17       4.964  35.785  -1.172  1.00 36.36           N  
ATOM   6772  CA  THR C  17       4.785  34.867  -2.298  1.00 39.15           C  
ATOM   6773  C   THR C  17       4.651  35.613  -3.654  1.00 41.26           C  
ATOM   6774  O   THR C  17       4.921  35.050  -4.724  1.00 43.41           O  
ATOM   6775  CB  THR C  17       3.562  33.939  -2.080  1.00 40.01           C  
ATOM   6776  OG1 THR C  17       2.377  34.737  -2.040  1.00 40.55           O  
ATOM   6777  CG2 THR C  17       3.691  33.151  -0.777  1.00 37.22           C  
ATOM   6778  N   LYS C  18       4.236  36.872  -3.640  1.00 43.75           N  
ATOM   6779  CA  LYS C  18       4.141  37.586  -4.905  1.00 45.69           C  
ATOM   6780  C   LYS C  18       5.353  38.528  -5.111  1.00 44.12           C  
ATOM   6781  O   LYS C  18       5.402  39.300  -6.071  1.00 43.38           O  
ATOM   6782  CB  LYS C  18       2.809  38.354  -4.975  1.00 50.66           C  
ATOM   6783  CG  LYS C  18       2.799  39.688  -4.254  1.00 58.10           C  
ATOM   6784  CD  LYS C  18       1.381  40.278  -4.150  1.00 63.31           C  
ATOM   6785  CE  LYS C  18       1.415  41.689  -3.531  1.00 67.28           C  
ATOM   6786  NZ  LYS C  18       0.065  42.292  -3.262  1.00 70.82           N  
ATOM   6787  N   SER C  19       6.356  38.450  -4.231  1.00 41.99           N  
ATOM   6788  CA  SER C  19       7.519  39.329  -4.356  1.00 38.69           C  
ATOM   6789  C   SER C  19       8.643  38.667  -5.114  1.00 37.72           C  
ATOM   6790  O   SER C  19       8.575  37.488  -5.440  1.00 37.78           O  
ATOM   6791  CB  SER C  19       8.090  39.663  -2.976  1.00 40.38           C  
ATOM   6792  OG  SER C  19       8.873  38.569  -2.497  1.00 35.93           O  
ATOM   6793  N   SER C  20       9.713  39.435  -5.315  1.00 35.72           N  
ATOM   6794  CA  SER C  20      10.899  38.946  -5.968  1.00 34.43           C  
ATOM   6795  C   SER C  20      11.923  38.424  -4.969  1.00 31.82           C  
ATOM   6796  O   SER C  20      13.009  38.035  -5.374  1.00 29.51           O  
ATOM   6797  CB  SER C  20      11.561  40.058  -6.781  1.00 39.92           C  
ATOM   6798  OG  SER C  20      11.131  39.987  -8.127  1.00 44.85           O  
ATOM   6799  N   ARG C  21      11.596  38.368  -3.677  1.00 25.97           N  
ATOM   6800  CA  ARG C  21      12.614  37.905  -2.723  1.00 22.83           C  
ATOM   6801  C   ARG C  21      12.972  36.420  -2.813  1.00 22.93           C  
ATOM   6802  O   ARG C  21      12.100  35.571  -2.942  1.00 23.22           O  
ATOM   6803  CB  ARG C  21      12.138  38.176  -1.291  1.00 23.19           C  
ATOM   6804  CG  ARG C  21      11.892  39.708  -1.019  1.00 20.82           C  
ATOM   6805  CD  ARG C  21      11.223  39.850   0.348  1.00 23.21           C  
ATOM   6806  NE  ARG C  21      11.164  41.252   0.780  1.00 21.37           N  
ATOM   6807  CZ  ARG C  21      10.527  41.663   1.868  1.00 26.77           C  
ATOM   6808  NH1 ARG C  21       9.877  40.788   2.654  1.00 24.96           N  
ATOM   6809  NH2 ARG C  21      10.535  42.959   2.185  1.00 24.13           N  
ATOM   6810  N   PRO C  22      14.260  36.097  -2.751  1.00 22.30           N  
ATOM   6811  CA  PRO C  22      14.666  34.683  -2.798  1.00 23.48           C  
ATOM   6812  C   PRO C  22      14.504  34.094  -1.385  1.00 25.33           C  
ATOM   6813  O   PRO C  22      14.404  34.827  -0.390  1.00 21.08           O  
ATOM   6814  CB  PRO C  22      16.154  34.749  -3.162  1.00 23.95           C  
ATOM   6815  CG  PRO C  22      16.587  36.080  -2.553  1.00 25.45           C  
ATOM   6816  CD  PRO C  22      15.415  37.009  -2.845  1.00 20.71           C  
ATOM   6817  N   LEU C  23      14.483  32.766  -1.322  1.00 22.12           N  
ATOM   6818  CA  LEU C  23      14.422  32.034  -0.077  1.00 24.67           C  
ATOM   6819  C   LEU C  23      15.875  31.699   0.222  1.00 23.27           C  
ATOM   6820  O   LEU C  23      16.566  31.158  -0.646  1.00 24.92           O  
ATOM   6821  CB  LEU C  23      13.585  30.760  -0.261  1.00 27.90           C  
ATOM   6822  CG  LEU C  23      13.281  30.038   1.043  1.00 32.32           C  
ATOM   6823  CD1 LEU C  23      12.237  30.832   1.855  1.00 32.93           C  
ATOM   6824  CD2 LEU C  23      12.786  28.618   0.703  1.00 35.39           C  
ATOM   6825  N   SER C  24      16.360  32.034   1.419  1.00 19.89           N  
ATOM   6826  CA  SER C  24      17.775  31.810   1.790  1.00 20.35           C  
ATOM   6827  C   SER C  24      18.022  30.282   1.875  1.00 20.87           C  
ATOM   6828  O   SER C  24      17.133  29.535   2.263  1.00 21.66           O  
ATOM   6829  CB  SER C  24      18.058  32.491   3.152  1.00 20.59           C  
ATOM   6830  OG  SER C  24      17.336  31.873   4.216  1.00 20.86           O  
ATOM   6831  N   PRO C  25      19.226  29.820   1.514  1.00 21.10           N  
ATOM   6832  CA  PRO C  25      19.503  28.384   1.556  1.00 23.87           C  
ATOM   6833  C   PRO C  25      19.411  27.757   2.927  1.00 25.15           C  
ATOM   6834  O   PRO C  25      19.540  28.439   3.971  1.00 21.81           O  
ATOM   6835  CB  PRO C  25      20.902  28.299   0.938  1.00 25.84           C  
ATOM   6836  CG  PRO C  25      21.524  29.691   1.211  1.00 24.93           C  
ATOM   6837  CD  PRO C  25      20.345  30.562   0.906  1.00 22.71           C  
ATOM   6838  N   HIS C  26      19.210  26.448   2.936  1.00 24.12           N  
ATOM   6839  CA  HIS C  26      19.021  25.789   4.203  1.00 23.70           C  
ATOM   6840  C   HIS C  26      19.691  24.428   4.230  1.00 24.75           C  
ATOM   6841  O   HIS C  26      20.894  24.310   4.607  1.00 22.82           O  
ATOM   6842  CB  HIS C  26      17.501  25.698   4.510  1.00 22.34           C  
ATOM   6843  CG  HIS C  26      16.664  25.271   3.327  1.00 26.62           C  
ATOM   6844  ND1 HIS C  26      16.179  26.158   2.386  1.00 26.08           N  
ATOM   6845  CD2 HIS C  26      16.287  24.037   2.905  1.00 27.27           C  
ATOM   6846  CE1 HIS C  26      15.533  25.491   1.437  1.00 30.59           C  
ATOM   6847  NE2 HIS C  26      15.587  24.202   1.729  1.00 31.12           N  
ATOM   6848  N   ILE C  27      18.964  23.402   3.790  1.00 25.99           N  
ATOM   6849  CA  ILE C  27      19.547  22.057   3.866  1.00 28.66           C  
ATOM   6850  C   ILE C  27      20.900  21.975   3.147  1.00 29.43           C  
ATOM   6851  O   ILE C  27      21.788  21.230   3.573  1.00 33.86           O  
ATOM   6852  CB  ILE C  27      18.510  20.971   3.353  1.00 31.66           C  
ATOM   6853  CG1 ILE C  27      18.986  19.559   3.737  1.00 36.14           C  
ATOM   6854  CG2 ILE C  27      18.269  21.114   1.876  1.00 30.64           C  
ATOM   6855  CD1 ILE C  27      19.076  19.357   5.234  1.00 38.17           C  
ATOM   6856  N   SER C  28      21.104  22.767   2.103  1.00 29.75           N  
ATOM   6857  CA  SER C  28      22.377  22.741   1.391  1.00 32.32           C  
ATOM   6858  C   SER C  28      23.571  23.410   2.063  1.00 33.06           C  
ATOM   6859  O   SER C  28      24.721  23.190   1.654  1.00 32.47           O  
ATOM   6860  CB  SER C  28      22.224  23.319  -0.023  1.00 34.83           C  
ATOM   6861  OG  SER C  28      21.814  24.693  -0.065  1.00 41.58           O  
ATOM   6862  N   ILE C  29      23.331  24.234   3.086  1.00 32.89           N  
ATOM   6863  CA  ILE C  29      24.441  24.903   3.741  1.00 30.50           C  
ATOM   6864  C   ILE C  29      24.509  24.629   5.231  1.00 29.82           C  
ATOM   6865  O   ILE C  29      25.501  25.010   5.849  1.00 27.76           O  
ATOM   6866  CB  ILE C  29      24.396  26.492   3.529  1.00 31.47           C  
ATOM   6867  CG1 ILE C  29      23.042  27.081   3.975  1.00 30.34           C  
ATOM   6868  CG2 ILE C  29      24.504  26.831   2.055  1.00 29.60           C  
ATOM   6869  CD1 ILE C  29      22.961  27.428   5.444  1.00 29.18           C  
ATOM   6870  N   TYR C  30      23.491  23.981   5.815  1.00 29.05           N  
ATOM   6871  CA  TYR C  30      23.507  23.786   7.276  1.00 29.23           C  
ATOM   6872  C   TYR C  30      24.515  22.734   7.709  1.00 30.12           C  
ATOM   6873  O   TYR C  30      24.634  21.701   7.084  1.00 30.74           O  
ATOM   6874  CB  TYR C  30      22.104  23.432   7.843  1.00 24.53           C  
ATOM   6875  CG  TYR C  30      21.913  23.958   9.259  1.00 25.77           C  
ATOM   6876  CD1 TYR C  30      21.547  25.290   9.473  1.00 25.49           C  
ATOM   6877  CD2 TYR C  30      22.236  23.187  10.386  1.00 24.68           C  
ATOM   6878  CE1 TYR C  30      21.533  25.854  10.773  1.00 26.50           C  
ATOM   6879  CE2 TYR C  30      22.228  23.742  11.679  1.00 25.91           C  
ATOM   6880  CZ  TYR C  30      21.887  25.095  11.857  1.00 25.40           C  
ATOM   6881  OH  TYR C  30      22.022  25.723  13.106  1.00 28.49           O  
ATOM   6882  N   LYS C  31      25.245  22.993   8.782  1.00 30.49           N  
ATOM   6883  CA  LYS C  31      26.207  22.016   9.223  1.00 32.49           C  
ATOM   6884  C   LYS C  31      25.506  20.821   9.896  1.00 29.56           C  
ATOM   6885  O   LYS C  31      24.692  20.998  10.793  1.00 29.22           O  
ATOM   6886  CB  LYS C  31      27.177  22.667  10.210  1.00 34.37           C  
ATOM   6887  CG  LYS C  31      28.338  21.784  10.575  1.00 40.50           C  
ATOM   6888  CD  LYS C  31      29.099  22.392  11.752  1.00 47.75           C  
ATOM   6889  CE  LYS C  31      30.513  21.828  11.837  1.00 51.25           C  
ATOM   6890  NZ  LYS C  31      30.437  20.335  11.756  1.00 54.56           N  
ATOM   6891  N   TRP C  32      25.846  19.603   9.496  1.00 29.23           N  
ATOM   6892  CA  TRP C  32      25.251  18.413  10.126  1.00 30.12           C  
ATOM   6893  C   TRP C  32      25.888  18.073  11.462  1.00 31.02           C  
ATOM   6894  O   TRP C  32      27.032  18.479  11.738  1.00 31.70           O  
ATOM   6895  CB  TRP C  32      25.407  17.208   9.186  1.00 34.48           C  
ATOM   6896  CG  TRP C  32      24.470  17.238   8.029  1.00 36.76           C  
ATOM   6897  CD1 TRP C  32      24.618  17.954   6.860  1.00 38.83           C  
ATOM   6898  CD2 TRP C  32      23.188  16.599   7.946  1.00 39.52           C  
ATOM   6899  NE1 TRP C  32      23.505  17.799   6.068  1.00 40.35           N  
ATOM   6900  CE2 TRP C  32      22.611  16.976   6.704  1.00 39.98           C  
ATOM   6901  CE3 TRP C  32      22.470  15.743   8.800  1.00 39.07           C  
ATOM   6902  CZ2 TRP C  32      21.341  16.528   6.291  1.00 41.22           C  
ATOM   6903  CZ3 TRP C  32      21.205  15.292   8.394  1.00 40.97           C  
ATOM   6904  CH2 TRP C  32      20.653  15.689   7.143  1.00 43.50           C  
ATOM   6905  N   SER C  33      25.147  17.379  12.327  1.00 27.83           N  
ATOM   6906  CA  SER C  33      25.697  16.898  13.595  1.00 27.92           C  
ATOM   6907  C   SER C  33      25.264  15.415  13.688  1.00 27.85           C  
ATOM   6908  O   SER C  33      24.438  14.963  12.878  1.00 29.77           O  
ATOM   6909  CB  SER C  33      25.139  17.659  14.822  1.00 28.41           C  
ATOM   6910  OG  SER C  33      23.717  17.507  14.973  1.00 30.60           O  
ATOM   6911  N   LEU C  34      25.800  14.664  14.649  1.00 29.99           N  
ATOM   6912  CA  LEU C  34      25.377  13.266  14.789  1.00 27.24           C  
ATOM   6913  C   LEU C  34      23.873  13.197  15.138  1.00 25.92           C  
ATOM   6914  O   LEU C  34      23.125  12.436  14.519  1.00 26.57           O  
ATOM   6915  CB  LEU C  34      26.197  12.558  15.868  1.00 30.23           C  
ATOM   6916  CG  LEU C  34      26.066  11.009  15.776  1.00 33.26           C  
ATOM   6917  CD1 LEU C  34      26.170  10.553  14.301  1.00 31.80           C  
ATOM   6918  CD2 LEU C  34      27.171  10.331  16.634  1.00 35.62           C  
ATOM   6919  N   PRO C  35      23.394  14.001  16.112  1.00 27.70           N  
ATOM   6920  CA  PRO C  35      21.956  13.908  16.418  1.00 26.43           C  
ATOM   6921  C   PRO C  35      21.073  14.229  15.224  1.00 26.66           C  
ATOM   6922  O   PRO C  35      20.011  13.618  15.035  1.00 27.33           O  
ATOM   6923  CB  PRO C  35      21.761  14.909  17.566  1.00 25.74           C  
ATOM   6924  CG  PRO C  35      23.129  14.855  18.280  1.00 30.09           C  
ATOM   6925  CD  PRO C  35      24.077  14.874  17.087  1.00 28.17           C  
ATOM   6926  N   MET C  36      21.493  15.188  14.411  1.00 26.18           N  
ATOM   6927  CA  MET C  36      20.696  15.531  13.238  1.00 26.45           C  
ATOM   6928  C   MET C  36      20.660  14.354  12.227  1.00 27.54           C  
ATOM   6929  O   MET C  36      19.606  14.004  11.677  1.00 25.93           O  
ATOM   6930  CB  MET C  36      21.257  16.789  12.569  1.00 26.73           C  
ATOM   6931  CG  MET C  36      20.390  17.319  11.473  1.00 28.18           C  
ATOM   6932  SD  MET C  36      21.139  18.873  10.840  1.00 34.66           S  
ATOM   6933  CE  MET C  36      20.302  19.108   9.308  1.00 29.66           C  
ATOM   6934  N   ALA C  37      21.817  13.762  11.973  1.00 27.19           N  
ATOM   6935  CA  ALA C  37      21.897  12.604  11.071  1.00 27.76           C  
ATOM   6936  C   ALA C  37      21.099  11.413  11.637  1.00 25.54           C  
ATOM   6937  O   ALA C  37      20.428  10.704  10.884  1.00 26.18           O  
ATOM   6938  CB  ALA C  37      23.361  12.184  10.856  1.00 28.25           C  
ATOM   6939  N   MET C  38      21.151  11.198  12.947  1.00 26.45           N  
ATOM   6940  CA  MET C  38      20.412  10.065  13.527  1.00 25.84           C  
ATOM   6941  C   MET C  38      18.905  10.292  13.473  1.00 30.01           C  
ATOM   6942  O   MET C  38      18.130   9.327  13.372  1.00 24.17           O  
ATOM   6943  CB  MET C  38      20.877   9.788  14.949  1.00 27.48           C  
ATOM   6944  CG  MET C  38      22.339   9.221  14.968  1.00 28.36           C  
ATOM   6945  SD  MET C  38      22.880   8.769  16.621  1.00 33.12           S  
ATOM   6946  CE  MET C  38      21.673   7.400  17.016  1.00 29.74           C  
ATOM   6947  N   SER C  39      18.481  11.567  13.512  1.00 25.09           N  
ATOM   6948  CA  SER C  39      17.062  11.871  13.429  1.00 29.23           C  
ATOM   6949  C   SER C  39      16.489  11.544  12.035  1.00 28.66           C  
ATOM   6950  O   SER C  39      15.426  10.887  11.918  1.00 32.52           O  
ATOM   6951  CB  SER C  39      16.850  13.369  13.768  1.00 27.50           C  
ATOM   6952  OG  SER C  39      15.488  13.670  13.703  1.00 35.07           O  
ATOM   6953  N   ILE C  40      17.161  11.952  10.960  1.00 30.08           N  
ATOM   6954  CA  ILE C  40      16.588  11.626   9.664  1.00 31.31           C  
ATOM   6955  C   ILE C  40      16.734  10.121   9.375  1.00 29.06           C  
ATOM   6956  O   ILE C  40      15.951   9.558   8.605  1.00 29.23           O  
ATOM   6957  CB  ILE C  40      17.230  12.380   8.498  1.00 38.12           C  
ATOM   6958  CG1 ILE C  40      18.714  12.094   8.471  1.00 39.61           C  
ATOM   6959  CG2 ILE C  40      17.018  13.844   8.656  1.00 45.10           C  
ATOM   6960  CD1 ILE C  40      19.308  12.303   7.161  1.00 47.59           C  
ATOM   6961  N   THR C  41      17.737   9.487   9.969  1.00 25.81           N  
ATOM   6962  CA  THR C  41      17.888   8.033   9.794  1.00 28.54           C  
ATOM   6963  C   THR C  41      16.758   7.288  10.506  1.00 26.33           C  
ATOM   6964  O   THR C  41      16.332   6.214  10.050  1.00 29.73           O  
ATOM   6965  CB  THR C  41      19.267   7.534  10.320  1.00 27.55           C  
ATOM   6966  OG1 THR C  41      20.304   8.192   9.580  1.00 29.72           O  
ATOM   6967  CG2 THR C  41      19.435   5.983  10.037  1.00 29.70           C  
ATOM   6968  N   HIS C  42      16.265   7.816  11.628  1.00 24.35           N  
ATOM   6969  CA  HIS C  42      15.152   7.163  12.331  1.00 27.02           C  
ATOM   6970  C   HIS C  42      13.937   7.160  11.400  1.00 30.30           C  
ATOM   6971  O   HIS C  42      13.235   6.143  11.277  1.00 27.50           O  
ATOM   6972  CB  HIS C  42      14.779   7.891  13.617  1.00 28.31           C  
ATOM   6973  CG  HIS C  42      13.792   7.160  14.455  1.00 28.66           C  
ATOM   6974  ND1 HIS C  42      14.111   5.995  15.125  1.00 31.31           N  
ATOM   6975  CD2 HIS C  42      12.468   7.373  14.675  1.00 31.95           C  
ATOM   6976  CE1 HIS C  42      13.028   5.523  15.721  1.00 31.00           C  
ATOM   6977  NE2 HIS C  42      12.016   6.337  15.463  1.00 30.92           N  
ATOM   6978  N   ARG C  43      13.696   8.293  10.735  1.00 29.43           N  
ATOM   6979  CA  ARG C  43      12.580   8.408   9.812  1.00 29.41           C  
ATOM   6980  C   ARG C  43      12.777   7.485   8.608  1.00 30.17           C  
ATOM   6981  O   ARG C  43      11.837   6.816   8.168  1.00 32.15           O  
ATOM   6982  CB  ARG C  43      12.455   9.870   9.348  1.00 32.70           C  
ATOM   6983  CG  ARG C  43      11.539  10.117   8.143  1.00 34.52           C  
ATOM   6984  CD  ARG C  43      11.081  11.628   8.131  1.00 36.67           C  
ATOM   6985  NE  ARG C  43      10.177  11.864   9.260  1.00 38.31           N  
ATOM   6986  CZ  ARG C  43       9.381  12.918   9.406  1.00 37.49           C  
ATOM   6987  NH1 ARG C  43       9.366  13.886   8.504  1.00 41.11           N  
ATOM   6988  NH2 ARG C  43       8.550  12.966  10.429  1.00 38.87           N  
ATOM   6989  N   GLY C  44      14.000   7.449   8.090  1.00 28.72           N  
ATOM   6990  CA  GLY C  44      14.315   6.649   6.921  1.00 31.53           C  
ATOM   6991  C   GLY C  44      14.132   5.167   7.218  1.00 31.82           C  
ATOM   6992  O   GLY C  44      13.538   4.431   6.426  1.00 29.78           O  
ATOM   6993  N   THR C  45      14.613   4.719   8.373  1.00 29.63           N  
ATOM   6994  CA  THR C  45      14.422   3.314   8.716  1.00 28.94           C  
ATOM   6995  C   THR C  45      12.934   2.991   8.964  1.00 31.48           C  
ATOM   6996  O   THR C  45      12.440   1.934   8.538  1.00 30.40           O  
ATOM   6997  CB  THR C  45      15.309   2.910   9.926  1.00 27.38           C  
ATOM   6998  OG1 THR C  45      15.059   3.773  11.040  1.00 26.55           O  
ATOM   6999  CG2 THR C  45      16.795   2.996   9.542  1.00 23.51           C  
ATOM   7000  N   GLY C  46      12.209   3.897   9.616  1.00 28.28           N  
ATOM   7001  CA  GLY C  46      10.789   3.680   9.854  1.00 28.94           C  
ATOM   7002  C   GLY C  46      10.035   3.494   8.533  1.00 31.30           C  
ATOM   7003  O   GLY C  46       9.233   2.563   8.382  1.00 29.21           O  
ATOM   7004  N   VAL C  47      10.285   4.377   7.568  1.00 31.26           N  
ATOM   7005  CA  VAL C  47       9.629   4.263   6.276  1.00 32.25           C  
ATOM   7006  C   VAL C  47      10.033   2.963   5.550  1.00 36.09           C  
ATOM   7007  O   VAL C  47       9.196   2.314   4.941  1.00 36.75           O  
ATOM   7008  CB  VAL C  47       9.968   5.451   5.377  1.00 32.37           C  
ATOM   7009  CG1 VAL C  47       9.467   5.182   3.968  1.00 30.55           C  
ATOM   7010  CG2 VAL C  47       9.327   6.762   5.950  1.00 28.05           C  
ATOM   7011  N   ALA C  48      11.314   2.606   5.582  1.00 37.53           N  
ATOM   7012  CA  ALA C  48      11.771   1.381   4.920  1.00 37.28           C  
ATOM   7013  C   ALA C  48      11.105   0.140   5.524  1.00 38.00           C  
ATOM   7014  O   ALA C  48      10.698  -0.789   4.804  1.00 37.91           O  
ATOM   7015  CB  ALA C  48      13.296   1.260   5.027  1.00 38.20           C  
ATOM   7016  N   LEU C  49      10.990   0.131   6.845  1.00 35.50           N  
ATOM   7017  CA  LEU C  49      10.371  -0.979   7.544  1.00 35.49           C  
ATOM   7018  C   LEU C  49       8.898  -1.111   7.155  1.00 37.91           C  
ATOM   7019  O   LEU C  49       8.370  -2.224   7.027  1.00 35.92           O  
ATOM   7020  CB  LEU C  49      10.484  -0.768   9.057  1.00 32.48           C  
ATOM   7021  CG  LEU C  49      11.873  -0.972   9.656  1.00 32.85           C  
ATOM   7022  CD1 LEU C  49      11.850  -0.533  11.117  1.00 31.66           C  
ATOM   7023  CD2 LEU C  49      12.291  -2.488   9.578  1.00 34.50           C  
ATOM   7024  N   SER C  50       8.225   0.025   6.980  1.00 36.30           N  
ATOM   7025  CA  SER C  50       6.809  -0.005   6.632  1.00 36.21           C  
ATOM   7026  C   SER C  50       6.616  -0.504   5.240  1.00 37.66           C  
ATOM   7027  O   SER C  50       5.713  -1.318   4.989  1.00 36.94           O  
ATOM   7028  CB  SER C  50       6.183   1.382   6.775  1.00 36.31           C  
ATOM   7029  OG  SER C  50       5.814   1.591   8.131  1.00 39.41           O  
ATOM   7030  N   LEU C  51       7.463  -0.031   4.327  1.00 37.67           N  
ATOM   7031  CA  LEU C  51       7.346  -0.451   2.944  1.00 40.84           C  
ATOM   7032  C   LEU C  51       7.618  -1.940   2.886  1.00 41.98           C  
ATOM   7033  O   LEU C  51       7.015  -2.660   2.075  1.00 40.03           O  
ATOM   7034  CB  LEU C  51       8.343   0.293   2.056  1.00 45.58           C  
ATOM   7035  CG  LEU C  51       8.150   1.818   2.050  1.00 51.21           C  
ATOM   7036  CD1 LEU C  51       9.164   2.465   1.084  1.00 52.09           C  
ATOM   7037  CD2 LEU C  51       6.697   2.170   1.649  1.00 51.02           C  
ATOM   7038  N   GLY C  52       8.535  -2.382   3.744  1.00 40.40           N  
ATOM   7039  CA  GLY C  52       8.892  -3.789   3.812  1.00 40.51           C  
ATOM   7040  C   GLY C  52       7.702  -4.631   4.226  1.00 39.47           C  
ATOM   7041  O   GLY C  52       7.382  -5.620   3.563  1.00 40.54           O  
ATOM   7042  N   VAL C  53       7.055  -4.251   5.320  1.00 36.32           N  
ATOM   7043  CA  VAL C  53       5.888  -4.965   5.800  1.00 37.50           C  
ATOM   7044  C   VAL C  53       4.763  -4.936   4.745  1.00 39.13           C  
ATOM   7045  O   VAL C  53       4.058  -5.926   4.550  1.00 38.04           O  
ATOM   7046  CB  VAL C  53       5.399  -4.359   7.131  1.00 34.07           C  
ATOM   7047  CG1 VAL C  53       4.037  -4.912   7.500  1.00 34.76           C  
ATOM   7048  CG2 VAL C  53       6.411  -4.634   8.236  1.00 37.27           C  
ATOM   7049  N   SER C  54       4.591  -3.815   4.058  1.00 38.09           N  
ATOM   7050  CA  SER C  54       3.545  -3.729   3.037  1.00 40.30           C  
ATOM   7051  C   SER C  54       3.833  -4.645   1.835  1.00 39.30           C  
ATOM   7052  O   SER C  54       2.912  -5.244   1.282  1.00 38.66           O  
ATOM   7053  CB  SER C  54       3.369  -2.274   2.555  1.00 40.90           C  
ATOM   7054  OG  SER C  54       2.666  -1.525   3.529  1.00 42.80           O  
ATOM   7055  N   LEU C  55       5.097  -4.751   1.434  1.00 39.82           N  
ATOM   7056  CA  LEU C  55       5.464  -5.616   0.317  1.00 44.43           C  
ATOM   7057  C   LEU C  55       5.261  -7.085   0.685  1.00 45.05           C  
ATOM   7058  O   LEU C  55       4.814  -7.891  -0.135  1.00 46.78           O  
ATOM   7059  CB  LEU C  55       6.921  -5.424  -0.066  1.00 45.94           C  
ATOM   7060  CG  LEU C  55       7.246  -4.131  -0.796  1.00 51.00           C  
ATOM   7061  CD1 LEU C  55       8.697  -4.196  -1.226  1.00 52.67           C  
ATOM   7062  CD2 LEU C  55       6.338  -3.965  -2.014  1.00 52.61           C  
ATOM   7063  N   PHE C  56       5.623  -7.425   1.913  1.00 43.66           N  
ATOM   7064  CA  PHE C  56       5.476  -8.787   2.401  1.00 46.28           C  
ATOM   7065  C   PHE C  56       3.998  -9.166   2.345  1.00 46.37           C  
ATOM   7066  O   PHE C  56       3.624 -10.193   1.777  1.00 43.79           O  
ATOM   7067  CB  PHE C  56       5.958  -8.884   3.846  1.00 47.60           C  
ATOM   7068  CG  PHE C  56       5.830 -10.261   4.434  1.00 50.99           C  
ATOM   7069  CD1 PHE C  56       6.846 -11.196   4.274  1.00 52.48           C  
ATOM   7070  CD2 PHE C  56       4.681 -10.629   5.123  1.00 52.72           C  
ATOM   7071  CE1 PHE C  56       6.711 -12.478   4.797  1.00 53.40           C  
ATOM   7072  CE2 PHE C  56       4.533 -11.907   5.649  1.00 51.74           C  
ATOM   7073  CZ  PHE C  56       5.548 -12.829   5.486  1.00 54.11           C  
ATOM   7074  N   SER C  57       3.177  -8.313   2.952  1.00 44.49           N  
ATOM   7075  CA  SER C  57       1.734  -8.486   3.021  1.00 46.41           C  
ATOM   7076  C   SER C  57       1.137  -8.658   1.629  1.00 46.64           C  
ATOM   7077  O   SER C  57       0.248  -9.496   1.423  1.00 45.94           O  
ATOM   7078  CB  SER C  57       1.118  -7.267   3.692  1.00 46.14           C  
ATOM   7079  OG  SER C  57      -0.161  -7.558   4.195  1.00 51.08           O  
ATOM   7080  N   LEU C  58       1.640  -7.870   0.682  1.00 45.79           N  
ATOM   7081  CA  LEU C  58       1.183  -7.904  -0.703  1.00 47.18           C  
ATOM   7082  C   LEU C  58       1.647  -9.193  -1.405  1.00 47.74           C  
ATOM   7083  O   LEU C  58       0.910  -9.774  -2.213  1.00 48.59           O  
ATOM   7084  CB  LEU C  58       1.719  -6.690  -1.449  1.00 47.96           C  
ATOM   7085  CG  LEU C  58       1.221  -6.479  -2.878  1.00 51.86           C  
ATOM   7086  CD1 LEU C  58      -0.282  -6.186  -2.849  1.00 50.54           C  
ATOM   7087  CD2 LEU C  58       1.975  -5.309  -3.537  1.00 52.96           C  
ATOM   7088  N   ALA C  59       2.865  -9.634  -1.096  1.00 46.50           N  
ATOM   7089  CA  ALA C  59       3.397 -10.871  -1.669  1.00 46.51           C  
ATOM   7090  C   ALA C  59       2.561 -12.048  -1.163  1.00 46.22           C  
ATOM   7091  O   ALA C  59       2.308 -12.999  -1.896  1.00 47.02           O  
ATOM   7092  CB  ALA C  59       4.846 -11.056  -1.260  1.00 45.42           C  
ATOM   7093  N   ALA C  60       2.141 -11.986   0.095  1.00 45.81           N  
ATOM   7094  CA  ALA C  60       1.336 -13.043   0.679  1.00 48.36           C  
ATOM   7095  C   ALA C  60       0.034 -13.189  -0.097  1.00 49.68           C  
ATOM   7096  O   ALA C  60      -0.435 -14.300  -0.337  1.00 51.05           O  
ATOM   7097  CB  ALA C  60       1.030 -12.736   2.135  1.00 45.82           C  
ATOM   7098  N   LEU C  61      -0.546 -12.064  -0.496  1.00 49.83           N  
ATOM   7099  CA  LEU C  61      -1.807 -12.094  -1.226  1.00 49.93           C  
ATOM   7100  C   LEU C  61      -1.648 -12.395  -2.709  1.00 50.16           C  
ATOM   7101  O   LEU C  61      -2.575 -12.891  -3.333  1.00 50.19           O  
ATOM   7102  CB  LEU C  61      -2.539 -10.748  -1.084  1.00 49.29           C  
ATOM   7103  CG  LEU C  61      -3.012 -10.264   0.289  1.00 49.32           C  
ATOM   7104  CD1 LEU C  61      -3.387  -8.778   0.189  1.00 49.68           C  
ATOM   7105  CD2 LEU C  61      -4.194 -11.085   0.771  1.00 47.82           C  
ATOM   7106  N   LEU C  62      -0.486 -12.127  -3.286  1.00 50.37           N  
ATOM   7107  CA  LEU C  62      -0.345 -12.325  -4.726  1.00 51.25           C  
ATOM   7108  C   LEU C  62       0.533 -13.439  -5.244  1.00 50.80           C  
ATOM   7109  O   LEU C  62       0.407 -13.810  -6.409  1.00 51.87           O  
ATOM   7110  CB  LEU C  62       0.135 -11.027  -5.382  1.00 53.53           C  
ATOM   7111  CG  LEU C  62      -0.659  -9.746  -5.121  1.00 55.56           C  
ATOM   7112  CD1 LEU C  62      -0.016  -8.624  -5.909  1.00 55.13           C  
ATOM   7113  CD2 LEU C  62      -2.113  -9.923  -5.521  1.00 55.62           C  
ATOM   7114  N   LEU C  63       1.442 -13.951  -4.429  1.00 48.25           N  
ATOM   7115  CA  LEU C  63       2.310 -15.003  -4.916  1.00 48.73           C  
ATOM   7116  C   LEU C  63       1.555 -16.329  -4.989  1.00 48.63           C  
ATOM   7117  O   LEU C  63       0.689 -16.607  -4.159  1.00 47.95           O  
ATOM   7118  CB  LEU C  63       3.548 -15.134  -4.031  1.00 46.48           C  
ATOM   7119  CG  LEU C  63       4.613 -14.071  -4.270  1.00 47.28           C  
ATOM   7120  CD1 LEU C  63       5.789 -14.286  -3.285  1.00 45.01           C  
ATOM   7121  CD2 LEU C  63       5.106 -14.168  -5.703  1.00 45.22           C  
ATOM   7122  N   PRO C  64       1.878 -17.154  -5.999  1.00 50.04           N  
ATOM   7123  CA  PRO C  64       1.271 -18.470  -6.249  1.00 51.59           C  
ATOM   7124  C   PRO C  64       1.494 -19.459  -5.114  1.00 53.10           C  
ATOM   7125  O   PRO C  64       0.552 -20.120  -4.662  1.00 54.39           O  
ATOM   7126  CB  PRO C  64       1.976 -18.950  -7.524  1.00 50.72           C  
ATOM   7127  CG  PRO C  64       2.457 -17.696  -8.177  1.00 52.13           C  
ATOM   7128  CD  PRO C  64       2.909 -16.859  -7.013  1.00 50.02           C  
ATOM   7129  N   GLU C  65       2.740 -19.559  -4.658  1.00 52.67           N  
ATOM   7130  CA  GLU C  65       3.079 -20.510  -3.606  1.00 53.48           C  
ATOM   7131  C   GLU C  65       3.069 -19.913  -2.211  1.00 50.99           C  
ATOM   7132  O   GLU C  65       2.981 -18.704  -2.046  1.00 49.38           O  
ATOM   7133  CB  GLU C  65       4.460 -21.105  -3.897  1.00 57.20           C  
ATOM   7134  CG  GLU C  65       4.583 -21.833  -5.244  1.00 62.76           C  
ATOM   7135  CD  GLU C  65       3.648 -23.043  -5.363  1.00 64.68           C  
ATOM   7136  OE1 GLU C  65       3.577 -23.859  -4.411  1.00 66.12           O  
ATOM   7137  OE2 GLU C  65       2.987 -23.175  -6.416  1.00 66.82           O  
ATOM   7138  N   GLN C  66       3.151 -20.769  -1.205  1.00 50.32           N  
ATOM   7139  CA  GLN C  66       3.209 -20.294   0.174  1.00 50.79           C  
ATOM   7140  C   GLN C  66       4.662 -20.114   0.638  1.00 47.92           C  
ATOM   7141  O   GLN C  66       5.597 -20.517  -0.044  1.00 46.56           O  
ATOM   7142  CB  GLN C  66       2.462 -21.235   1.115  1.00 52.28           C  
ATOM   7143  CG  GLN C  66       0.972 -21.043   1.062  1.00 57.53           C  
ATOM   7144  CD  GLN C  66       0.267 -21.842   2.125  1.00 60.75           C  
ATOM   7145  OE1 GLN C  66      -0.844 -21.509   2.539  1.00 63.75           O  
ATOM   7146  NE2 GLN C  66       0.905 -22.912   2.572  1.00 64.15           N  
ATOM   7147  N   PHE C  67       4.832 -19.516   1.811  1.00 46.08           N  
ATOM   7148  CA  PHE C  67       6.158 -19.206   2.345  1.00 45.47           C  
ATOM   7149  C   PHE C  67       7.235 -20.315   2.352  1.00 42.94           C  
ATOM   7150  O   PHE C  67       8.357 -20.090   1.878  1.00 41.00           O  
ATOM   7151  CB  PHE C  67       6.015 -18.601   3.752  1.00 44.29           C  
ATOM   7152  CG  PHE C  67       7.241 -17.860   4.213  1.00 48.24           C  
ATOM   7153  CD1 PHE C  67       7.672 -16.723   3.537  1.00 49.26           C  
ATOM   7154  CD2 PHE C  67       7.986 -18.318   5.308  1.00 48.42           C  
ATOM   7155  CE1 PHE C  67       8.830 -16.041   3.940  1.00 51.56           C  
ATOM   7156  CE2 PHE C  67       9.139 -17.647   5.718  1.00 50.17           C  
ATOM   7157  CZ  PHE C  67       9.562 -16.507   5.034  1.00 50.05           C  
ATOM   7158  N   PRO C  68       6.914 -21.506   2.894  1.00 42.56           N  
ATOM   7159  CA  PRO C  68       7.871 -22.620   2.950  1.00 43.25           C  
ATOM   7160  C   PRO C  68       8.478 -22.991   1.603  1.00 43.35           C  
ATOM   7161  O   PRO C  68       9.670 -23.330   1.521  1.00 45.57           O  
ATOM   7162  CB  PRO C  68       7.055 -23.736   3.578  1.00 43.35           C  
ATOM   7163  CG  PRO C  68       6.175 -22.988   4.523  1.00 41.93           C  
ATOM   7164  CD  PRO C  68       5.699 -21.835   3.652  1.00 42.57           C  
ATOM   7165  N   HIS C  69       7.697 -22.880   0.534  1.00 43.39           N  
ATOM   7166  CA  HIS C  69       8.212 -23.204  -0.789  1.00 42.96           C  
ATOM   7167  C   HIS C  69       9.378 -22.312  -1.198  1.00 42.50           C  
ATOM   7168  O   HIS C  69      10.380 -22.785  -1.752  1.00 40.83           O  
ATOM   7169  CB  HIS C  69       7.106 -23.087  -1.847  1.00 48.65           C  
ATOM   7170  CG  HIS C  69       7.624 -23.094  -3.255  1.00 53.21           C  
ATOM   7171  ND1 HIS C  69       8.154 -21.972  -3.860  1.00 56.87           N  
ATOM   7172  CD2 HIS C  69       7.756 -24.100  -4.154  1.00 52.80           C  
ATOM   7173  CE1 HIS C  69       8.591 -22.285  -5.069  1.00 55.99           C  
ATOM   7174  NE2 HIS C  69       8.361 -23.570  -5.270  1.00 55.80           N  
ATOM   7175  N   TYR C  70       9.229 -21.006  -0.956  1.00 39.25           N  
ATOM   7176  CA  TYR C  70      10.266 -20.066  -1.310  1.00 37.19           C  
ATOM   7177  C   TYR C  70      11.492 -20.225  -0.397  1.00 34.95           C  
ATOM   7178  O   TYR C  70      12.617 -20.042  -0.844  1.00 38.19           O  
ATOM   7179  CB  TYR C  70       9.723 -18.630  -1.251  1.00 39.96           C  
ATOM   7180  CG  TYR C  70       8.624 -18.378  -2.257  1.00 40.74           C  
ATOM   7181  CD1 TYR C  70       7.297 -18.321  -1.863  1.00 42.10           C  
ATOM   7182  CD2 TYR C  70       8.919 -18.249  -3.616  1.00 43.21           C  
ATOM   7183  CE1 TYR C  70       6.274 -18.141  -2.802  1.00 45.40           C  
ATOM   7184  CE2 TYR C  70       7.912 -18.071  -4.562  1.00 44.64           C  
ATOM   7185  CZ  TYR C  70       6.593 -18.015  -4.147  1.00 46.49           C  
ATOM   7186  OH  TYR C  70       5.593 -17.813  -5.074  1.00 52.59           O  
ATOM   7187  N   VAL C  71      11.284 -20.550   0.873  1.00 34.29           N  
ATOM   7188  CA  VAL C  71      12.428 -20.757   1.750  1.00 35.44           C  
ATOM   7189  C   VAL C  71      13.229 -21.978   1.235  1.00 37.69           C  
ATOM   7190  O   VAL C  71      14.470 -21.951   1.182  1.00 39.05           O  
ATOM   7191  CB  VAL C  71      11.969 -21.019   3.190  1.00 36.25           C  
ATOM   7192  CG1 VAL C  71      13.157 -21.479   4.064  1.00 34.61           C  
ATOM   7193  CG2 VAL C  71      11.348 -19.751   3.772  1.00 34.81           C  
ATOM   7194  N   ALA C  72      12.519 -23.035   0.833  1.00 37.84           N  
ATOM   7195  CA  ALA C  72      13.189 -24.246   0.341  1.00 39.90           C  
ATOM   7196  C   ALA C  72      13.991 -23.960  -0.916  1.00 40.91           C  
ATOM   7197  O   ALA C  72      15.129 -24.421  -1.052  1.00 42.67           O  
ATOM   7198  CB  ALA C  72      12.163 -25.347   0.077  1.00 38.23           C  
ATOM   7199  N   VAL C  73      13.426 -23.176  -1.834  1.00 41.26           N  
ATOM   7200  CA  VAL C  73      14.144 -22.854  -3.061  1.00 41.96           C  
ATOM   7201  C   VAL C  73      15.462 -22.125  -2.778  1.00 41.66           C  
ATOM   7202  O   VAL C  73      16.507 -22.420  -3.394  1.00 42.46           O  
ATOM   7203  CB  VAL C  73      13.259 -22.023  -4.034  1.00 43.78           C  
ATOM   7204  CG1 VAL C  73      12.846 -20.702  -3.388  1.00 48.51           C  
ATOM   7205  CG2 VAL C  73      14.011 -21.758  -5.319  1.00 45.68           C  
ATOM   7206  N   VAL C  74      15.451 -21.183  -1.836  1.00 40.40           N  
ATOM   7207  CA  VAL C  74      16.705 -20.496  -1.536  1.00 40.13           C  
ATOM   7208  C   VAL C  74      17.724 -21.488  -0.915  1.00 37.84           C  
ATOM   7209  O   VAL C  74      18.890 -21.496  -1.283  1.00 37.67           O  
ATOM   7210  CB  VAL C  74      16.484 -19.295  -0.582  1.00 42.19           C  
ATOM   7211  CG1 VAL C  74      17.826 -18.617  -0.291  1.00 42.27           C  
ATOM   7212  CG2 VAL C  74      15.544 -18.287  -1.237  1.00 42.91           C  
ATOM   7213  N   LYS C  75      17.276 -22.304   0.028  1.00 36.50           N  
ATOM   7214  CA  LYS C  75      18.141 -23.300   0.659  1.00 36.20           C  
ATOM   7215  C   LYS C  75      18.754 -24.254  -0.364  1.00 40.12           C  
ATOM   7216  O   LYS C  75      19.903 -24.716  -0.214  1.00 40.95           O  
ATOM   7217  CB  LYS C  75      17.339 -24.123   1.668  1.00 35.52           C  
ATOM   7218  CG  LYS C  75      16.912 -23.330   2.894  1.00 34.54           C  
ATOM   7219  CD  LYS C  75      16.181 -24.177   3.908  1.00 31.78           C  
ATOM   7220  CE  LYS C  75      16.020 -23.393   5.183  1.00 31.94           C  
ATOM   7221  NZ  LYS C  75      15.253 -24.110   6.227  1.00 33.08           N  
ATOM   7222  N   SER C  76      17.994 -24.550  -1.410  1.00 41.98           N  
ATOM   7223  CA  SER C  76      18.455 -25.463  -2.453  1.00 44.04           C  
ATOM   7224  C   SER C  76      19.635 -24.912  -3.237  1.00 45.00           C  
ATOM   7225  O   SER C  76      20.375 -25.670  -3.850  1.00 45.42           O  
ATOM   7226  CB  SER C  76      17.314 -25.768  -3.433  1.00 43.47           C  
ATOM   7227  OG  SER C  76      17.261 -24.773  -4.441  1.00 49.31           O  
ATOM   7228  N   LEU C  77      19.810 -23.595  -3.239  1.00 45.28           N  
ATOM   7229  CA  LEU C  77      20.912 -23.003  -3.983  1.00 45.71           C  
ATOM   7230  C   LEU C  77      22.275 -23.133  -3.272  1.00 46.03           C  
ATOM   7231  O   LEU C  77      23.317 -22.858  -3.873  1.00 45.36           O  
ATOM   7232  CB  LEU C  77      20.638 -21.518  -4.251  1.00 46.43           C  
ATOM   7233  CG  LEU C  77      19.209 -21.186  -4.695  1.00 49.82           C  
ATOM   7234  CD1 LEU C  77      19.044 -19.660  -4.823  1.00 48.10           C  
ATOM   7235  CD2 LEU C  77      18.893 -21.895  -6.015  1.00 51.06           C  
ATOM   7236  N   SER C  78      22.271 -23.534  -2.000  1.00 44.58           N  
ATOM   7237  CA  SER C  78      23.536 -23.651  -1.253  1.00 44.34           C  
ATOM   7238  C   SER C  78      24.410 -22.399  -1.402  1.00 42.27           C  
ATOM   7239  O   SER C  78      25.563 -22.489  -1.810  1.00 41.43           O  
ATOM   7240  CB  SER C  78      24.341 -24.862  -1.744  1.00 45.85           C  
ATOM   7241  OG  SER C  78      23.592 -26.057  -1.608  1.00 48.16           O  
ATOM   7242  N   LEU C  79      23.858 -21.235  -1.060  1.00 42.41           N  
ATOM   7243  CA  LEU C  79      24.592 -19.978  -1.162  1.00 40.00           C  
ATOM   7244  C   LEU C  79      25.694 -19.929  -0.093  1.00 38.87           C  
ATOM   7245  O   LEU C  79      25.583 -20.576   0.937  1.00 38.98           O  
ATOM   7246  CB  LEU C  79      23.624 -18.813  -0.950  1.00 39.30           C  
ATOM   7247  CG  LEU C  79      22.389 -18.722  -1.852  1.00 38.92           C  
ATOM   7248  CD1 LEU C  79      21.559 -17.532  -1.413  1.00 38.37           C  
ATOM   7249  CD2 LEU C  79      22.796 -18.561  -3.316  1.00 36.25           C  
ATOM   7250  N   SER C  80      26.736 -19.142  -0.336  1.00 38.32           N  
ATOM   7251  CA  SER C  80      27.838 -19.011   0.617  1.00 38.89           C  
ATOM   7252  C   SER C  80      27.312 -18.578   1.964  1.00 38.57           C  
ATOM   7253  O   SER C  80      26.527 -17.643   2.031  1.00 37.74           O  
ATOM   7254  CB  SER C  80      28.814 -17.954   0.138  1.00 39.57           C  
ATOM   7255  OG  SER C  80      29.633 -17.548   1.218  1.00 43.71           O  
ATOM   7256  N   PRO C  81      27.693 -19.271   3.052  1.00 39.04           N  
ATOM   7257  CA  PRO C  81      27.189 -18.841   4.358  1.00 37.01           C  
ATOM   7258  C   PRO C  81      27.643 -17.419   4.733  1.00 36.42           C  
ATOM   7259  O   PRO C  81      26.972 -16.747   5.527  1.00 34.74           O  
ATOM   7260  CB  PRO C  81      27.751 -19.887   5.306  1.00 37.72           C  
ATOM   7261  CG  PRO C  81      27.777 -21.151   4.429  1.00 37.87           C  
ATOM   7262  CD  PRO C  81      28.277 -20.627   3.119  1.00 37.66           C  
ATOM   7263  N   ALA C  82      28.778 -16.977   4.194  1.00 35.93           N  
ATOM   7264  CA  ALA C  82      29.259 -15.618   4.493  1.00 38.39           C  
ATOM   7265  C   ALA C  82      28.297 -14.597   3.853  1.00 39.45           C  
ATOM   7266  O   ALA C  82      27.998 -13.540   4.427  1.00 37.62           O  
ATOM   7267  CB  ALA C  82      30.656 -15.427   3.957  1.00 37.80           C  
ATOM   7268  N   LEU C  83      27.832 -14.924   2.653  1.00 39.78           N  
ATOM   7269  CA  LEU C  83      26.895 -14.082   1.929  1.00 41.09           C  
ATOM   7270  C   LEU C  83      25.552 -14.073   2.668  1.00 40.20           C  
ATOM   7271  O   LEU C  83      24.909 -13.029   2.790  1.00 37.95           O  
ATOM   7272  CB  LEU C  83      26.731 -14.619   0.512  1.00 44.55           C  
ATOM   7273  CG  LEU C  83      25.700 -13.966  -0.397  1.00 46.42           C  
ATOM   7274  CD1 LEU C  83      26.063 -12.496  -0.613  1.00 48.97           C  
ATOM   7275  CD2 LEU C  83      25.661 -14.719  -1.723  1.00 45.94           C  
ATOM   7276  N   ILE C  84      25.129 -15.228   3.179  1.00 34.44           N  
ATOM   7277  CA  ILE C  84      23.881 -15.305   3.917  1.00 33.74           C  
ATOM   7278  C   ILE C  84      24.002 -14.484   5.206  1.00 34.22           C  
ATOM   7279  O   ILE C  84      23.057 -13.808   5.612  1.00 33.86           O  
ATOM   7280  CB  ILE C  84      23.548 -16.771   4.310  1.00 32.81           C  
ATOM   7281  CG1 ILE C  84      23.002 -17.524   3.098  1.00 34.21           C  
ATOM   7282  CG2 ILE C  84      22.589 -16.814   5.463  1.00 27.45           C  
ATOM   7283  CD1 ILE C  84      22.924 -19.073   3.338  1.00 35.91           C  
ATOM   7284  N   TYR C  85      25.158 -14.557   5.846  1.00 32.14           N  
ATOM   7285  CA  TYR C  85      25.392 -13.834   7.087  1.00 34.10           C  
ATOM   7286  C   TYR C  85      25.268 -12.332   6.834  1.00 35.00           C  
ATOM   7287  O   TYR C  85      24.679 -11.597   7.639  1.00 36.07           O  
ATOM   7288  CB  TYR C  85      26.809 -14.109   7.612  1.00 35.07           C  
ATOM   7289  CG  TYR C  85      27.184 -13.260   8.817  1.00 34.86           C  
ATOM   7290  CD1 TYR C  85      26.768 -13.612  10.105  1.00 33.74           C  
ATOM   7291  CD2 TYR C  85      27.937 -12.095   8.662  1.00 38.60           C  
ATOM   7292  CE1 TYR C  85      27.088 -12.829  11.207  1.00 35.36           C  
ATOM   7293  CE2 TYR C  85      28.270 -11.287   9.781  1.00 38.78           C  
ATOM   7294  CZ  TYR C  85      27.841 -11.665  11.033  1.00 39.20           C  
ATOM   7295  OH  TYR C  85      28.156 -10.885  12.124  1.00 43.72           O  
ATOM   7296  N   SER C  86      25.839 -11.895   5.722  1.00 33.89           N  
ATOM   7297  CA  SER C  86      25.823 -10.490   5.350  1.00 35.50           C  
ATOM   7298  C   SER C  86      24.411 -10.008   5.035  1.00 36.69           C  
ATOM   7299  O   SER C  86      24.052  -8.870   5.344  1.00 33.77           O  
ATOM   7300  CB  SER C  86      26.736 -10.268   4.155  1.00 35.72           C  
ATOM   7301  OG  SER C  86      28.082 -10.583   4.527  1.00 41.67           O  
ATOM   7302  N   ALA C  87      23.626 -10.872   4.412  1.00 35.37           N  
ATOM   7303  CA  ALA C  87      22.248 -10.544   4.079  1.00 35.57           C  
ATOM   7304  C   ALA C  87      21.430 -10.433   5.368  1.00 35.01           C  
ATOM   7305  O   ALA C  87      20.575  -9.545   5.487  1.00 36.00           O  
ATOM   7306  CB  ALA C  87      21.668 -11.610   3.164  1.00 32.94           C  
ATOM   7307  N   LYS C  88      21.668 -11.322   6.342  1.00 30.70           N  
ATOM   7308  CA  LYS C  88      20.926 -11.238   7.591  1.00 30.64           C  
ATOM   7309  C   LYS C  88      21.300  -9.945   8.331  1.00 31.39           C  
ATOM   7310  O   LYS C  88      20.466  -9.348   8.999  1.00 31.30           O  
ATOM   7311  CB  LYS C  88      21.232 -12.412   8.523  1.00 31.36           C  
ATOM   7312  CG  LYS C  88      20.612 -13.746   8.102  1.00 34.57           C  
ATOM   7313  CD  LYS C  88      20.885 -14.809   9.176  1.00 37.61           C  
ATOM   7314  CE  LYS C  88      20.480 -16.198   8.703  1.00 43.83           C  
ATOM   7315  NZ  LYS C  88      20.894 -17.272   9.671  1.00 46.25           N  
ATOM   7316  N   PHE C  89      22.564  -9.558   8.258  1.00 31.67           N  
ATOM   7317  CA  PHE C  89      23.000  -8.335   8.942  1.00 36.31           C  
ATOM   7318  C   PHE C  89      22.242  -7.120   8.372  1.00 36.23           C  
ATOM   7319  O   PHE C  89      21.679  -6.312   9.119  1.00 35.26           O  
ATOM   7320  CB  PHE C  89      24.496  -8.114   8.752  1.00 34.12           C  
ATOM   7321  CG  PHE C  89      25.032  -6.960   9.555  1.00 36.99           C  
ATOM   7322  CD1 PHE C  89      25.453  -7.145  10.872  1.00 36.52           C  
ATOM   7323  CD2 PHE C  89      25.096  -5.688   9.007  1.00 36.32           C  
ATOM   7324  CE1 PHE C  89      25.938  -6.079  11.637  1.00 36.14           C  
ATOM   7325  CE2 PHE C  89      25.583  -4.606   9.769  1.00 38.46           C  
ATOM   7326  CZ  PHE C  89      26.006  -4.809  11.087  1.00 36.07           C  
ATOM   7327  N   ALA C  90      22.245  -7.020   7.048  1.00 37.28           N  
ATOM   7328  CA  ALA C  90      21.592  -5.917   6.351  1.00 40.36           C  
ATOM   7329  C   ALA C  90      20.078  -5.872   6.599  1.00 40.91           C  
ATOM   7330  O   ALA C  90      19.474  -4.789   6.638  1.00 41.78           O  
ATOM   7331  CB  ALA C  90      21.894  -5.997   4.855  1.00 38.95           C  
ATOM   7332  N   LEU C  91      19.458  -7.029   6.776  1.00 38.64           N  
ATOM   7333  CA  LEU C  91      18.028  -7.046   7.033  1.00 37.80           C  
ATOM   7334  C   LEU C  91      17.706  -6.595   8.433  1.00 36.00           C  
ATOM   7335  O   LEU C  91      16.742  -5.857   8.631  1.00 37.22           O  
ATOM   7336  CB  LEU C  91      17.421  -8.445   6.878  1.00 40.48           C  
ATOM   7337  CG  LEU C  91      17.095  -8.923   5.467  1.00 46.07           C  
ATOM   7338  CD1 LEU C  91      16.606 -10.379   5.526  1.00 45.00           C  
ATOM   7339  CD2 LEU C  91      16.029  -8.002   4.853  1.00 44.41           C  
ATOM   7340  N   VAL C  92      18.495  -7.020   9.412  1.00 31.03           N  
ATOM   7341  CA  VAL C  92      18.164  -6.682  10.788  1.00 30.55           C  
ATOM   7342  C   VAL C  92      18.689  -5.290  11.244  1.00 32.85           C  
ATOM   7343  O   VAL C  92      18.182  -4.710  12.194  1.00 33.24           O  
ATOM   7344  CB  VAL C  92      18.674  -7.782  11.769  1.00 32.16           C  
ATOM   7345  CG1 VAL C  92      20.183  -7.755  11.855  1.00 30.79           C  
ATOM   7346  CG2 VAL C  92      18.111  -7.564  13.150  1.00 37.12           C  
ATOM   7347  N   PHE C  93      19.695  -4.781  10.553  1.00 31.19           N  
ATOM   7348  CA  PHE C  93      20.282  -3.505  10.900  1.00 36.07           C  
ATOM   7349  C   PHE C  93      19.261  -2.360  11.017  1.00 32.88           C  
ATOM   7350  O   PHE C  93      19.214  -1.691  12.031  1.00 31.90           O  
ATOM   7351  CB  PHE C  93      21.362  -3.117   9.889  1.00 37.96           C  
ATOM   7352  CG  PHE C  93      22.111  -1.898  10.288  1.00 44.31           C  
ATOM   7353  CD1 PHE C  93      23.272  -2.007  11.038  1.00 47.17           C  
ATOM   7354  CD2 PHE C  93      21.581  -0.632  10.032  1.00 47.85           C  
ATOM   7355  CE1 PHE C  93      23.906  -0.881  11.548  1.00 51.51           C  
ATOM   7356  CE2 PHE C  93      22.205   0.521  10.540  1.00 51.33           C  
ATOM   7357  CZ  PHE C  93      23.371   0.388  11.302  1.00 51.82           C  
ATOM   7358  N   PRO C  94      18.445  -2.123   9.976  1.00 35.48           N  
ATOM   7359  CA  PRO C  94      17.475  -1.029  10.112  1.00 34.20           C  
ATOM   7360  C   PRO C  94      16.454  -1.237  11.222  1.00 34.39           C  
ATOM   7361  O   PRO C  94      16.006  -0.273  11.849  1.00 32.69           O  
ATOM   7362  CB  PRO C  94      16.836  -0.951   8.716  1.00 37.41           C  
ATOM   7363  CG  PRO C  94      17.034  -2.354   8.148  1.00 35.09           C  
ATOM   7364  CD  PRO C  94      18.443  -2.667   8.607  1.00 33.28           C  
ATOM   7365  N   LEU C  95      16.074  -2.486  11.496  1.00 30.92           N  
ATOM   7366  CA  LEU C  95      15.104  -2.730  12.549  1.00 29.97           C  
ATOM   7367  C   LEU C  95      15.718  -2.508  13.923  1.00 29.87           C  
ATOM   7368  O   LEU C  95      15.079  -2.005  14.836  1.00 30.87           O  
ATOM   7369  CB  LEU C  95      14.554  -4.176  12.457  1.00 33.41           C  
ATOM   7370  CG  LEU C  95      13.623  -4.628  13.584  1.00 36.15           C  
ATOM   7371  CD1 LEU C  95      12.366  -3.765  13.626  1.00 37.56           C  
ATOM   7372  CD2 LEU C  95      13.243  -6.099  13.362  1.00 38.01           C  
ATOM   7373  N   SER C  96      16.964  -2.948  14.068  1.00 28.73           N  
ATOM   7374  CA  SER C  96      17.696  -2.808  15.316  1.00 29.46           C  
ATOM   7375  C   SER C  96      17.878  -1.289  15.574  1.00 27.77           C  
ATOM   7376  O   SER C  96      17.589  -0.763  16.662  1.00 25.21           O  
ATOM   7377  CB  SER C  96      19.055  -3.475  15.140  1.00 29.75           C  
ATOM   7378  OG  SER C  96      19.772  -3.455  16.355  1.00 37.66           O  
ATOM   7379  N   TYR C  97      18.333  -0.595  14.540  1.00 26.40           N  
ATOM   7380  CA  TYR C  97      18.540   0.869  14.687  1.00 26.33           C  
ATOM   7381  C   TYR C  97      17.246   1.576  15.137  1.00 27.13           C  
ATOM   7382  O   TYR C  97      17.237   2.281  16.171  1.00 27.17           O  
ATOM   7383  CB  TYR C  97      19.035   1.454  13.381  1.00 22.85           C  
ATOM   7384  CG  TYR C  97      19.210   2.971  13.497  1.00 28.19           C  
ATOM   7385  CD1 TYR C  97      20.447   3.519  13.841  1.00 28.16           C  
ATOM   7386  CD2 TYR C  97      18.110   3.841  13.330  1.00 27.62           C  
ATOM   7387  CE1 TYR C  97      20.607   4.929  14.023  1.00 28.90           C  
ATOM   7388  CE2 TYR C  97      18.263   5.269  13.527  1.00 26.66           C  
ATOM   7389  CZ  TYR C  97      19.516   5.774  13.866  1.00 29.62           C  
ATOM   7390  OH  TYR C  97      19.702   7.141  14.050  1.00 29.59           O  
ATOM   7391  N   HIS C  98      16.163   1.369  14.384  1.00 26.63           N  
ATOM   7392  CA  HIS C  98      14.876   1.985  14.712  1.00 28.75           C  
ATOM   7393  C   HIS C  98      14.370   1.644  16.121  1.00 29.03           C  
ATOM   7394  O   HIS C  98      13.823   2.510  16.837  1.00 28.98           O  
ATOM   7395  CB  HIS C  98      13.827   1.583  13.674  1.00 28.21           C  
ATOM   7396  CG  HIS C  98      12.550   2.370  13.752  1.00 31.08           C  
ATOM   7397  ND1 HIS C  98      12.366   3.554  13.060  1.00 28.81           N  
ATOM   7398  CD2 HIS C  98      11.378   2.114  14.387  1.00 28.93           C  
ATOM   7399  CE1 HIS C  98      11.130   3.982  13.261  1.00 31.35           C  
ATOM   7400  NE2 HIS C  98      10.507   3.127  14.062  1.00 29.42           N  
ATOM   7401  N   THR C  99      14.544   0.389  16.545  1.00 27.65           N  
ATOM   7402  CA  THR C  99      14.100  -0.016  17.874  1.00 24.00           C  
ATOM   7403  C   THR C  99      14.873   0.665  18.987  1.00 25.98           C  
ATOM   7404  O   THR C  99      14.287   1.202  19.918  1.00 26.19           O  
ATOM   7405  CB  THR C  99      14.266  -1.581  18.063  1.00 26.73           C  
ATOM   7406  OG1 THR C  99      13.422  -2.243  17.120  1.00 28.72           O  
ATOM   7407  CG2 THR C  99      13.887  -1.983  19.444  1.00 22.72           C  
ATOM   7408  N   TRP C 100      16.207   0.623  18.909  1.00 24.86           N  
ATOM   7409  CA  TRP C 100      16.998   1.260  19.959  1.00 25.43           C  
ATOM   7410  C   TRP C 100      16.785   2.810  19.966  1.00 23.44           C  
ATOM   7411  O   TRP C 100      16.653   3.423  21.013  1.00 25.26           O  
ATOM   7412  CB  TRP C 100      18.479   0.977  19.757  1.00 23.75           C  
ATOM   7413  CG  TRP C 100      18.847  -0.498  20.047  1.00 30.03           C  
ATOM   7414  CD1 TRP C 100      19.365  -1.391  19.165  1.00 28.64           C  
ATOM   7415  CD2 TRP C 100      18.724  -1.192  21.306  1.00 29.52           C  
ATOM   7416  NE1 TRP C 100      19.571  -2.608  19.794  1.00 31.67           N  
ATOM   7417  CE2 TRP C 100      19.189  -2.504  21.106  1.00 32.12           C  
ATOM   7418  CE3 TRP C 100      18.273  -0.822  22.580  1.00 33.81           C  
ATOM   7419  CZ2 TRP C 100      19.215  -3.467  22.139  1.00 34.68           C  
ATOM   7420  CZ3 TRP C 100      18.299  -1.782  23.617  1.00 38.58           C  
ATOM   7421  CH2 TRP C 100      18.766  -3.084  23.379  1.00 35.53           C  
ATOM   7422  N   ASN C 101      16.773   3.414  18.797  1.00 23.78           N  
ATOM   7423  CA  ASN C 101      16.584   4.876  18.758  1.00 26.48           C  
ATOM   7424  C   ASN C 101      15.115   5.189  19.145  1.00 27.15           C  
ATOM   7425  O   ASN C 101      14.831   6.243  19.716  1.00 26.60           O  
ATOM   7426  CB  ASN C 101      16.953   5.418  17.363  1.00 25.88           C  
ATOM   7427  CG  ASN C 101      17.213   6.945  17.370  1.00 31.82           C  
ATOM   7428  OD1 ASN C 101      16.648   7.696  16.552  1.00 32.44           O  
ATOM   7429  ND2 ASN C 101      18.054   7.394  18.291  1.00 28.33           N  
ATOM   7430  N   GLY C 102      14.194   4.255  18.890  1.00 27.79           N  
ATOM   7431  CA  GLY C 102      12.795   4.463  19.277  1.00 26.11           C  
ATOM   7432  C   GLY C 102      12.719   4.530  20.786  1.00 26.27           C  
ATOM   7433  O   GLY C 102      12.005   5.360  21.365  1.00 26.95           O  
ATOM   7434  N   ILE C 103      13.463   3.656  21.456  1.00 27.03           N  
ATOM   7435  CA  ILE C 103      13.503   3.680  22.915  1.00 26.27           C  
ATOM   7436  C   ILE C 103      14.086   5.052  23.399  1.00 26.81           C  
ATOM   7437  O   ILE C 103      13.613   5.633  24.376  1.00 27.02           O  
ATOM   7438  CB  ILE C 103      14.405   2.534  23.480  1.00 28.02           C  
ATOM   7439  CG1 ILE C 103      13.699   1.178  23.306  1.00 27.52           C  
ATOM   7440  CG2 ILE C 103      14.666   2.768  24.966  1.00 23.77           C  
ATOM   7441  CD1 ILE C 103      14.610  -0.011  23.658  1.00 31.29           C  
ATOM   7442  N   ARG C 104      15.125   5.524  22.724  1.00 25.42           N  
ATOM   7443  CA  ARG C 104      15.724   6.829  23.060  1.00 27.92           C  
ATOM   7444  C   ARG C 104      14.616   7.944  22.933  1.00 25.36           C  
ATOM   7445  O   ARG C 104      14.507   8.824  23.794  1.00 25.63           O  
ATOM   7446  CB  ARG C 104      16.917   7.076  22.117  1.00 28.74           C  
ATOM   7447  CG  ARG C 104      17.706   8.413  22.308  1.00 30.22           C  
ATOM   7448  CD  ARG C 104      18.887   8.348  21.353  1.00 33.22           C  
ATOM   7449  NE  ARG C 104      19.694   9.562  21.299  1.00 33.08           N  
ATOM   7450  CZ  ARG C 104      19.904  10.245  20.180  1.00 31.33           C  
ATOM   7451  NH1 ARG C 104      19.373   9.842  19.018  1.00 28.17           N  
ATOM   7452  NH2 ARG C 104      20.634  11.347  20.230  1.00 33.82           N  
ATOM   7453  N   HIS C 105      13.781   7.856  21.908  1.00 27.14           N  
ATOM   7454  CA  HIS C 105      12.650   8.792  21.738  1.00 29.66           C  
ATOM   7455  C   HIS C 105      11.625   8.708  22.861  1.00 31.16           C  
ATOM   7456  O   HIS C 105      11.103   9.736  23.336  1.00 28.44           O  
ATOM   7457  CB  HIS C 105      11.931   8.534  20.426  1.00 29.44           C  
ATOM   7458  CG  HIS C 105      12.466   9.326  19.276  1.00 33.81           C  
ATOM   7459  ND1 HIS C 105      12.132  10.650  19.065  1.00 37.86           N  
ATOM   7460  CD2 HIS C 105      13.314   8.990  18.274  1.00 36.33           C  
ATOM   7461  CE1 HIS C 105      12.748  11.089  17.983  1.00 36.58           C  
ATOM   7462  NE2 HIS C 105      13.470  10.104  17.484  1.00 35.73           N  
ATOM   7463  N   LEU C 106      11.299   7.493  23.313  1.00 29.95           N  
ATOM   7464  CA  LEU C 106      10.320   7.374  24.387  1.00 27.72           C  
ATOM   7465  C   LEU C 106      10.863   7.923  25.699  1.00 28.59           C  
ATOM   7466  O   LEU C 106      10.098   8.447  26.535  1.00 31.61           O  
ATOM   7467  CB  LEU C 106       9.859   5.907  24.536  1.00 30.93           C  
ATOM   7468  CG  LEU C 106       9.107   5.417  23.290  1.00 31.81           C  
ATOM   7469  CD1 LEU C 106       8.966   3.859  23.365  1.00 35.68           C  
ATOM   7470  CD2 LEU C 106       7.718   6.107  23.162  1.00 32.25           C  
ATOM   7471  N   VAL C 107      12.181   7.825  25.900  1.00 26.24           N  
ATOM   7472  CA  VAL C 107      12.781   8.381  27.108  1.00 25.98           C  
ATOM   7473  C   VAL C 107      12.703   9.941  27.036  1.00 26.19           C  
ATOM   7474  O   VAL C 107      12.461  10.583  28.056  1.00 26.77           O  
ATOM   7475  CB  VAL C 107      14.230   7.891  27.255  1.00 26.75           C  
ATOM   7476  CG1 VAL C 107      14.901   8.604  28.454  1.00 26.69           C  
ATOM   7477  CG2 VAL C 107      14.211   6.321  27.512  1.00 28.67           C  
ATOM   7478  N   TRP C 108      12.897  10.525  25.845  1.00 25.69           N  
ATOM   7479  CA  TRP C 108      12.726  12.002  25.687  1.00 24.45           C  
ATOM   7480  C   TRP C 108      11.256  12.327  25.953  1.00 26.49           C  
ATOM   7481  O   TRP C 108      10.933  13.317  26.609  1.00 26.24           O  
ATOM   7482  CB  TRP C 108      13.065  12.479  24.264  1.00 23.96           C  
ATOM   7483  CG  TRP C 108      14.542  12.653  23.998  1.00 23.42           C  
ATOM   7484  CD1 TRP C 108      15.480  13.115  24.881  1.00 24.08           C  
ATOM   7485  CD2 TRP C 108      15.236  12.418  22.757  1.00 24.30           C  
ATOM   7486  NE1 TRP C 108      16.709  13.186  24.267  1.00 28.17           N  
ATOM   7487  CE2 TRP C 108      16.591  12.764  22.967  1.00 25.38           C  
ATOM   7488  CE3 TRP C 108      14.843  11.958  21.485  1.00 24.20           C  
ATOM   7489  CZ2 TRP C 108      17.559  12.664  21.956  1.00 25.74           C  
ATOM   7490  CZ3 TRP C 108      15.796  11.866  20.480  1.00 24.77           C  
ATOM   7491  CH2 TRP C 108      17.144  12.217  20.724  1.00 25.93           C  
ATOM   7492  N   ASP C 109      10.343  11.515  25.442  1.00 27.43           N  
ATOM   7493  CA  ASP C 109       8.942  11.837  25.706  1.00 30.83           C  
ATOM   7494  C   ASP C 109       8.608  11.825  27.213  1.00 32.54           C  
ATOM   7495  O   ASP C 109       7.678  12.503  27.647  1.00 29.07           O  
ATOM   7496  CB  ASP C 109       8.002  10.924  24.911  1.00 31.55           C  
ATOM   7497  CG  ASP C 109       8.156  11.109  23.374  1.00 37.61           C  
ATOM   7498  OD1 ASP C 109       8.547  12.228  22.895  1.00 36.66           O  
ATOM   7499  OD2 ASP C 109       7.871  10.129  22.635  1.00 37.62           O  
ATOM   7500  N   MET C 110       9.391  11.111  28.027  1.00 31.98           N  
ATOM   7501  CA  MET C 110       9.155  11.128  29.464  1.00 33.96           C  
ATOM   7502  C   MET C 110       9.863  12.338  30.066  1.00 34.94           C  
ATOM   7503  O   MET C 110       9.836  12.543  31.285  1.00 33.48           O  
ATOM   7504  CB  MET C 110       9.685   9.867  30.143  1.00 38.06           C  
ATOM   7505  CG  MET C 110       9.067   8.608  29.598  1.00 45.86           C  
ATOM   7506  SD  MET C 110       9.639   7.144  30.495  1.00 56.33           S  
ATOM   7507  CE  MET C 110      11.462   7.481  30.671  1.00 55.81           C  
ATOM   7508  N   GLY C 111      10.531  13.109  29.204  1.00 34.13           N  
ATOM   7509  CA  GLY C 111      11.208  14.315  29.649  1.00 34.70           C  
ATOM   7510  C   GLY C 111      12.645  14.119  30.090  1.00 34.61           C  
ATOM   7511  O   GLY C 111      13.175  15.007  30.758  1.00 34.65           O  
ATOM   7512  N   LYS C 112      13.293  13.005  29.720  1.00 30.49           N  
ATOM   7513  CA  LYS C 112      14.667  12.777  30.183  1.00 30.81           C  
ATOM   7514  C   LYS C 112      15.748  12.739  29.094  1.00 26.81           C  
ATOM   7515  O   LYS C 112      15.468  12.435  27.942  1.00 28.02           O  
ATOM   7516  CB  LYS C 112      14.732  11.462  30.977  1.00 36.47           C  
ATOM   7517  CG  LYS C 112      13.679  11.362  32.054  1.00 43.31           C  
ATOM   7518  CD  LYS C 112      13.397   9.890  32.428  1.00 51.68           C  
ATOM   7519  CE  LYS C 112      12.363   9.771  33.579  1.00 55.34           C  
ATOM   7520  NZ  LYS C 112      11.873   8.357  33.801  1.00 61.04           N  
ATOM   7521  N   GLY C 113      16.990  13.025  29.487  1.00 27.56           N  
ATOM   7522  CA  GLY C 113      18.090  12.995  28.534  1.00 26.66           C  
ATOM   7523  C   GLY C 113      18.220  14.198  27.600  1.00 26.91           C  
ATOM   7524  O   GLY C 113      18.732  14.055  26.483  1.00 25.07           O  
ATOM   7525  N   PHE C 114      17.806  15.384  28.055  1.00 28.72           N  
ATOM   7526  CA  PHE C 114      17.872  16.593  27.195  1.00 28.56           C  
ATOM   7527  C   PHE C 114      19.114  17.495  27.177  1.00 28.20           C  
ATOM   7528  O   PHE C 114      19.232  18.374  26.305  1.00 29.18           O  
ATOM   7529  CB  PHE C 114      16.628  17.451  27.428  1.00 27.20           C  
ATOM   7530  CG  PHE C 114      15.416  16.941  26.697  1.00 26.98           C  
ATOM   7531  CD1 PHE C 114      14.470  16.130  27.351  1.00 24.70           C  
ATOM   7532  CD2 PHE C 114      15.229  17.266  25.344  1.00 26.00           C  
ATOM   7533  CE1 PHE C 114      13.355  15.652  26.671  1.00 27.45           C  
ATOM   7534  CE2 PHE C 114      14.089  16.781  24.629  1.00 25.51           C  
ATOM   7535  CZ  PHE C 114      13.156  15.974  25.302  1.00 25.23           C  
ATOM   7536  N   LYS C 115      20.040  17.312  28.119  1.00 30.79           N  
ATOM   7537  CA  LYS C 115      21.273  18.104  28.102  1.00 31.13           C  
ATOM   7538  C   LYS C 115      22.002  17.742  26.833  1.00 29.81           C  
ATOM   7539  O   LYS C 115      21.984  16.577  26.423  1.00 27.99           O  
ATOM   7540  CB  LYS C 115      22.202  17.758  29.269  1.00 34.34           C  
ATOM   7541  CG  LYS C 115      21.726  18.210  30.622  1.00 40.57           C  
ATOM   7542  CD  LYS C 115      22.869  18.033  31.612  1.00 47.49           C  
ATOM   7543  CE  LYS C 115      24.153  18.648  30.996  1.00 52.10           C  
ATOM   7544  NZ  LYS C 115      25.324  18.831  31.931  1.00 55.75           N  
ATOM   7545  N   LEU C 116      22.671  18.703  26.217  1.00 27.34           N  
ATOM   7546  CA  LEU C 116      23.384  18.382  24.980  1.00 32.37           C  
ATOM   7547  C   LEU C 116      24.365  17.225  25.138  1.00 31.23           C  
ATOM   7548  O   LEU C 116      24.486  16.402  24.237  1.00 30.43           O  
ATOM   7549  CB  LEU C 116      24.155  19.584  24.437  1.00 36.08           C  
ATOM   7550  CG  LEU C 116      23.189  20.548  23.750  1.00 42.60           C  
ATOM   7551  CD1 LEU C 116      23.904  21.877  23.432  1.00 42.88           C  
ATOM   7552  CD2 LEU C 116      22.644  19.847  22.472  1.00 42.44           C  
ATOM   7553  N   SER C 117      25.079  17.173  26.255  1.00 31.01           N  
ATOM   7554  CA  SER C 117      26.023  16.050  26.446  1.00 32.56           C  
ATOM   7555  C   SER C 117      25.271  14.704  26.503  1.00 32.21           C  
ATOM   7556  O   SER C 117      25.772  13.685  25.995  1.00 34.44           O  
ATOM   7557  CB  SER C 117      26.836  16.233  27.721  1.00 29.89           C  
ATOM   7558  OG  SER C 117      25.963  16.421  28.819  1.00 35.34           O  
ATOM   7559  N   GLN C 118      24.074  14.702  27.088  1.00 31.64           N  
ATOM   7560  CA  GLN C 118      23.264  13.470  27.173  1.00 30.84           C  
ATOM   7561  C   GLN C 118      22.731  13.084  25.817  1.00 31.98           C  
ATOM   7562  O   GLN C 118      22.659  11.905  25.482  1.00 30.43           O  
ATOM   7563  CB  GLN C 118      22.105  13.643  28.134  1.00 29.97           C  
ATOM   7564  CG  GLN C 118      22.530  14.053  29.505  1.00 35.67           C  
ATOM   7565  CD  GLN C 118      21.359  14.252  30.441  1.00 37.97           C  
ATOM   7566  OE1 GLN C 118      20.376  14.920  30.121  1.00 40.52           O  
ATOM   7567  NE2 GLN C 118      21.458  13.680  31.614  1.00 45.69           N  
ATOM   7568  N   VAL C 119      22.334  14.070  25.012  1.00 27.69           N  
ATOM   7569  CA  VAL C 119      21.871  13.782  23.671  1.00 28.48           C  
ATOM   7570  C   VAL C 119      22.987  13.129  22.840  1.00 32.28           C  
ATOM   7571  O   VAL C 119      22.747  12.189  22.069  1.00 31.76           O  
ATOM   7572  CB  VAL C 119      21.405  15.106  22.946  1.00 27.51           C  
ATOM   7573  CG1 VAL C 119      21.230  14.872  21.433  1.00 28.03           C  
ATOM   7574  CG2 VAL C 119      20.094  15.571  23.554  1.00 25.09           C  
ATOM   7575  N   GLU C 120      24.213  13.627  22.977  1.00 33.58           N  
ATOM   7576  CA  GLU C 120      25.327  13.064  22.204  1.00 33.83           C  
ATOM   7577  C   GLU C 120      25.713  11.681  22.721  1.00 34.26           C  
ATOM   7578  O   GLU C 120      25.997  10.762  21.947  1.00 33.88           O  
ATOM   7579  CB  GLU C 120      26.549  13.975  22.277  1.00 36.25           C  
ATOM   7580  CG  GLU C 120      26.391  15.308  21.524  1.00 44.43           C  
ATOM   7581  CD  GLU C 120      26.528  15.129  20.010  1.00 49.02           C  
ATOM   7582  OE1 GLU C 120      26.659  13.963  19.558  1.00 54.48           O  
ATOM   7583  OE2 GLU C 120      26.519  16.135  19.267  1.00 49.25           O  
ATOM   7584  N   GLN C 121      25.725  11.523  24.029  1.00 33.06           N  
ATOM   7585  CA  GLN C 121      26.090  10.232  24.588  1.00 32.95           C  
ATOM   7586  C   GLN C 121      25.031   9.163  24.287  1.00 32.86           C  
ATOM   7587  O   GLN C 121      25.373   8.068  23.859  1.00 31.44           O  
ATOM   7588  CB  GLN C 121      26.351  10.374  26.085  1.00 35.22           C  
ATOM   7589  CG  GLN C 121      27.598  11.249  26.330  1.00 40.44           C  
ATOM   7590  CD  GLN C 121      27.770  11.703  27.783  1.00 46.29           C  
ATOM   7591  OE1 GLN C 121      26.985  11.341  28.660  1.00 48.35           O  
ATOM   7592  NE2 GLN C 121      28.807  12.513  28.037  1.00 49.56           N  
ATOM   7593  N   SER C 122      23.749   9.480  24.454  1.00 30.05           N  
ATOM   7594  CA  SER C 122      22.714   8.483  24.180  1.00 28.54           C  
ATOM   7595  C   SER C 122      22.746   8.109  22.720  1.00 28.94           C  
ATOM   7596  O   SER C 122      22.487   6.954  22.373  1.00 29.67           O  
ATOM   7597  CB  SER C 122      21.328   9.008  24.578  1.00 31.40           C  
ATOM   7598  OG  SER C 122      20.873  10.038  23.690  1.00 28.03           O  
ATOM   7599  N   GLY C 123      23.088   9.057  21.839  1.00 26.63           N  
ATOM   7600  CA  GLY C 123      23.170   8.744  20.418  1.00 25.87           C  
ATOM   7601  C   GLY C 123      24.283   7.717  20.083  1.00 30.30           C  
ATOM   7602  O   GLY C 123      24.104   6.764  19.274  1.00 27.68           O  
ATOM   7603  N   VAL C 124      25.462   7.909  20.675  1.00 28.79           N  
ATOM   7604  CA  VAL C 124      26.559   6.984  20.427  1.00 30.34           C  
ATOM   7605  C   VAL C 124      26.227   5.606  21.049  1.00 30.75           C  
ATOM   7606  O   VAL C 124      26.585   4.577  20.473  1.00 31.63           O  
ATOM   7607  CB  VAL C 124      27.879   7.536  21.016  1.00 29.22           C  
ATOM   7608  CG1 VAL C 124      29.003   6.488  20.920  1.00 30.54           C  
ATOM   7609  CG2 VAL C 124      28.299   8.768  20.223  1.00 28.28           C  
ATOM   7610  N   VAL C 125      25.550   5.593  22.197  1.00 28.54           N  
ATOM   7611  CA  VAL C 125      25.178   4.341  22.837  1.00 31.53           C  
ATOM   7612  C   VAL C 125      24.240   3.588  21.887  1.00 33.08           C  
ATOM   7613  O   VAL C 125      24.375   2.357  21.710  1.00 30.34           O  
ATOM   7614  CB  VAL C 125      24.476   4.576  24.197  1.00 31.93           C  
ATOM   7615  CG1 VAL C 125      23.726   3.295  24.656  1.00 35.36           C  
ATOM   7616  CG2 VAL C 125      25.506   4.954  25.249  1.00 34.71           C  
ATOM   7617  N   VAL C 126      23.303   4.315  21.258  1.00 27.54           N  
ATOM   7618  CA  VAL C 126      22.378   3.693  20.319  1.00 28.27           C  
ATOM   7619  C   VAL C 126      23.127   3.093  19.113  1.00 30.75           C  
ATOM   7620  O   VAL C 126      22.757   1.989  18.636  1.00 31.83           O  
ATOM   7621  CB  VAL C 126      21.285   4.703  19.808  1.00 26.48           C  
ATOM   7622  CG1 VAL C 126      20.632   4.196  18.485  1.00 27.27           C  
ATOM   7623  CG2 VAL C 126      20.223   4.882  20.888  1.00 25.60           C  
ATOM   7624  N   LEU C 127      24.162   3.769  18.605  1.00 28.54           N  
ATOM   7625  CA  LEU C 127      24.899   3.199  17.467  1.00 29.94           C  
ATOM   7626  C   LEU C 127      25.656   1.909  17.874  1.00 31.39           C  
ATOM   7627  O   LEU C 127      25.720   0.936  17.109  1.00 31.78           O  
ATOM   7628  CB  LEU C 127      25.908   4.196  16.899  1.00 29.46           C  
ATOM   7629  CG  LEU C 127      25.305   5.481  16.322  1.00 32.93           C  
ATOM   7630  CD1 LEU C 127      26.442   6.370  15.898  1.00 30.33           C  
ATOM   7631  CD2 LEU C 127      24.362   5.199  15.160  1.00 33.14           C  
ATOM   7632  N   ILE C 128      26.212   1.912  19.082  1.00 30.67           N  
ATOM   7633  CA  ILE C 128      26.952   0.763  19.587  1.00 31.91           C  
ATOM   7634  C   ILE C 128      25.989  -0.407  19.781  1.00 34.66           C  
ATOM   7635  O   ILE C 128      26.262  -1.522  19.307  1.00 32.91           O  
ATOM   7636  CB  ILE C 128      27.643   1.103  20.904  1.00 31.92           C  
ATOM   7637  CG1 ILE C 128      28.788   2.101  20.628  1.00 32.81           C  
ATOM   7638  CG2 ILE C 128      28.185  -0.179  21.551  1.00 32.79           C  
ATOM   7639  CD1 ILE C 128      29.431   2.669  21.848  1.00 31.29           C  
ATOM   7640  N   LEU C 129      24.862  -0.164  20.453  1.00 33.74           N  
ATOM   7641  CA  LEU C 129      23.868  -1.224  20.649  1.00 33.18           C  
ATOM   7642  C   LEU C 129      23.366  -1.757  19.334  1.00 32.77           C  
ATOM   7643  O   LEU C 129      23.126  -2.946  19.203  1.00 32.58           O  
ATOM   7644  CB  LEU C 129      22.665  -0.720  21.437  1.00 36.08           C  
ATOM   7645  CG  LEU C 129      22.970  -0.460  22.908  1.00 38.89           C  
ATOM   7646  CD1 LEU C 129      21.796   0.250  23.556  1.00 40.81           C  
ATOM   7647  CD2 LEU C 129      23.243  -1.783  23.628  1.00 41.83           C  
ATOM   7648  N   THR C 130      23.215  -0.890  18.340  1.00 26.91           N  
ATOM   7649  CA  THR C 130      22.710  -1.322  17.042  1.00 28.99           C  
ATOM   7650  C   THR C 130      23.697  -2.271  16.368  1.00 30.46           C  
ATOM   7651  O   THR C 130      23.308  -3.308  15.802  1.00 29.43           O  
ATOM   7652  CB  THR C 130      22.445  -0.088  16.127  1.00 28.05           C  
ATOM   7653  OG1 THR C 130      21.378   0.698  16.706  1.00 28.48           O  
ATOM   7654  CG2 THR C 130      22.040  -0.522  14.736  1.00 27.20           C  
ATOM   7655  N   LEU C 131      24.972  -1.922  16.430  1.00 28.81           N  
ATOM   7656  CA  LEU C 131      25.999  -2.741  15.810  1.00 28.71           C  
ATOM   7657  C   LEU C 131      26.158  -4.080  16.550  1.00 29.40           C  
ATOM   7658  O   LEU C 131      26.241  -5.113  15.897  1.00 31.69           O  
ATOM   7659  CB  LEU C 131      27.312  -1.976  15.777  1.00 30.18           C  
ATOM   7660  CG  LEU C 131      27.171  -0.826  14.771  1.00 35.64           C  
ATOM   7661  CD1 LEU C 131      28.373   0.101  14.842  1.00 35.54           C  
ATOM   7662  CD2 LEU C 131      27.000  -1.410  13.365  1.00 31.89           C  
ATOM   7663  N   LEU C 132      26.176  -4.060  17.881  1.00 27.92           N  
ATOM   7664  CA  LEU C 132      26.307  -5.301  18.692  1.00 29.97           C  
ATOM   7665  C   LEU C 132      25.116  -6.253  18.472  1.00 31.33           C  
ATOM   7666  O   LEU C 132      25.306  -7.463  18.286  1.00 28.27           O  
ATOM   7667  CB  LEU C 132      26.376  -4.985  20.175  1.00 30.68           C  
ATOM   7668  CG  LEU C 132      27.581  -4.227  20.729  1.00 34.97           C  
ATOM   7669  CD1 LEU C 132      27.362  -4.061  22.213  1.00 35.07           C  
ATOM   7670  CD2 LEU C 132      28.881  -4.989  20.448  1.00 35.73           C  
ATOM   7671  N   SER C 133      23.886  -5.726  18.558  1.00 28.96           N  
ATOM   7672  CA  SER C 133      22.638  -6.469  18.321  1.00 32.13           C  
ATOM   7673  C   SER C 133      22.644  -7.118  16.961  1.00 32.82           C  
ATOM   7674  O   SER C 133      22.427  -8.335  16.823  1.00 34.78           O  
ATOM   7675  CB  SER C 133      21.436  -5.521  18.349  1.00 32.28           C  
ATOM   7676  OG  SER C 133      21.092  -5.237  19.685  1.00 44.59           O  
ATOM   7677  N   SER C 134      22.876  -6.302  15.939  1.00 31.86           N  
ATOM   7678  CA  SER C 134      22.879  -6.801  14.578  1.00 33.17           C  
ATOM   7679  C   SER C 134      23.922  -7.883  14.367  1.00 34.38           C  
ATOM   7680  O   SER C 134      23.634  -8.888  13.697  1.00 33.25           O  
ATOM   7681  CB  SER C 134      23.098  -5.662  13.579  1.00 33.94           C  
ATOM   7682  OG  SER C 134      22.017  -4.741  13.663  1.00 35.20           O  
ATOM   7683  N   ALA C 135      25.127  -7.676  14.899  1.00 32.49           N  
ATOM   7684  CA  ALA C 135      26.169  -8.686  14.748  1.00 33.38           C  
ATOM   7685  C   ALA C 135      25.748 -10.003  15.449  1.00 32.22           C  
ATOM   7686  O   ALA C 135      25.897 -11.082  14.892  1.00 33.16           O  
ATOM   7687  CB  ALA C 135      27.457  -8.198  15.335  1.00 28.84           C  
ATOM   7688  N   ALA C 136      25.239  -9.899  16.667  1.00 31.94           N  
ATOM   7689  CA  ALA C 136      24.827 -11.087  17.428  1.00 32.09           C  
ATOM   7690  C   ALA C 136      23.668 -11.822  16.761  1.00 35.68           C  
ATOM   7691  O   ALA C 136      23.692 -13.070  16.629  1.00 34.17           O  
ATOM   7692  CB  ALA C 136      24.446 -10.701  18.843  1.00 29.50           C  
ATOM   7693  N   ILE C 137      22.646 -11.074  16.344  1.00 32.72           N  
ATOM   7694  CA  ILE C 137      21.494 -11.683  15.682  1.00 31.63           C  
ATOM   7695  C   ILE C 137      21.808 -12.278  14.319  1.00 33.37           C  
ATOM   7696  O   ILE C 137      21.256 -13.317  13.953  1.00 34.65           O  
ATOM   7697  CB  ILE C 137      20.370 -10.654  15.526  1.00 32.04           C  
ATOM   7698  CG1 ILE C 137      19.827 -10.312  16.913  1.00 31.16           C  
ATOM   7699  CG2 ILE C 137      19.315 -11.168  14.534  1.00 31.25           C  
ATOM   7700  CD1 ILE C 137      19.007  -9.013  16.983  1.00 34.27           C  
ATOM   7701  N   ALA C 138      22.695 -11.653  13.555  1.00 33.44           N  
ATOM   7702  CA  ALA C 138      23.014 -12.188  12.226  1.00 35.39           C  
ATOM   7703  C   ALA C 138      23.769 -13.526  12.314  1.00 38.51           C  
ATOM   7704  O   ALA C 138      23.782 -14.303  11.360  1.00 36.70           O  
ATOM   7705  CB  ALA C 138      23.855 -11.199  11.447  1.00 33.94           C  
ATOM   7706  N   SER C 139      24.415 -13.773  13.441  1.00 40.46           N  
ATOM   7707  CA  SER C 139      25.183 -15.005  13.571  1.00 47.47           C  
ATOM   7708  C   SER C 139      24.352 -16.182  14.052  1.00 49.89           C  
ATOM   7709  O   SER C 139      24.823 -17.318  14.047  1.00 52.04           O  
ATOM   7710  CB  SER C 139      26.352 -14.805  14.519  1.00 46.71           C  
ATOM   7711  OG  SER C 139      25.884 -14.723  15.852  1.00 55.32           O  
ATOM   7712  N   GLU C 140      23.128 -15.923  14.485  1.00 53.51           N  
ATOM   7713  CA  GLU C 140      22.289 -17.010  14.941  1.00 58.88           C  
ATOM   7714  C   GLU C 140      21.299 -17.382  13.838  1.00 61.75           C  
ATOM   7715  O   GLU C 140      21.446 -18.452  13.199  1.00 63.33           O  
ATOM   7716  CB  GLU C 140      21.555 -16.610  16.221  1.00 58.47           C  
ATOM   7717  CG  GLU C 140      20.748 -15.351  16.116  1.00 60.82           C  
ATOM   7718  CD  GLU C 140      20.155 -14.935  17.443  1.00 61.17           C  
ATOM   7719  OE1 GLU C 140      20.927 -14.759  18.415  1.00 63.08           O  
ATOM   7720  OE2 GLU C 140      18.921 -14.780  17.517  1.00 60.74           O  
ATOM   7721  OXT GLU C 140      20.387 -16.570  13.611  1.00 66.96           O  
