# Supplementary material for: Alignment of Helical Membrane Protein Sequences Using AlignMe
Source: PLoS One. 2013 Mar 4;8(3):e57731. doi: 10.1371/journal.pone.0057731 (PMC3587630; doi:10.1371/journal.pone.0057731)
Supplement: File S2 — Dataset of HOMEP2 homologous membrane proteins. (GZ) [file pone.0057731.s002.gz › HOMEP2010_pdbs/reductases/2WDQ_L.pdb]

ATOM  23656  N   ASN L  11      49.408 -34.546 -49.056  1.00 47.44           N  
ATOM  23657  CA  ASN L  11      48.412 -34.584 -50.173  1.00 48.10           C  
ATOM  23658  C   ASN L  11      48.885 -34.083 -51.546  1.00 47.93           C  
ATOM  23659  O   ASN L  11      50.021 -33.639 -51.719  1.00 48.29           O  
ATOM  23660  CB  ASN L  11      47.202 -33.750 -49.763  1.00 48.30           C  
ATOM  23661  CG  ASN L  11      47.560 -32.283 -49.587  1.00 48.48           C  
ATOM  23662  OD1 ASN L  11      48.301 -31.709 -50.384  1.00 46.73           O  
ATOM  23663  ND2 ASN L  11      47.036 -31.675 -48.546  1.00 48.76           N  
ATOM  23664  N   GLY L  12      47.984 -34.118 -52.523  1.00 47.92           N  
ATOM  23665  CA  GLY L  12      48.328 -33.789 -53.911  1.00 47.91           C  
ATOM  23666  C   GLY L  12      48.658 -32.339 -54.222  1.00 48.23           C  
ATOM  23667  O   GLY L  12      49.500 -32.049 -55.072  1.00 48.55           O  
ATOM  23668  N   VAL L  13      47.991 -31.416 -53.549  1.00 48.46           N  
ATOM  23669  CA  VAL L  13      48.298 -30.011 -53.713  1.00 48.77           C  
ATOM  23670  C   VAL L  13      49.728 -29.730 -53.246  1.00 49.58           C  
ATOM  23671  O   VAL L  13      50.467 -28.965 -53.862  1.00 49.39           O  
ATOM  23672  CB  VAL L  13      47.326 -29.177 -52.885  1.00 48.73           C  
ATOM  23673  CG1 VAL L  13      47.593 -27.688 -53.078  1.00 47.66           C  
ATOM  23674  CG2 VAL L  13      45.895 -29.550 -53.244  1.00 48.52           C  
ATOM  23675  N   HIS L  14      50.105 -30.358 -52.141  1.00 50.62           N  
ATOM  23676  CA  HIS L  14      51.424 -30.178 -51.549  1.00 52.11           C  
ATOM  23677  C   HIS L  14      52.503 -30.621 -52.570  1.00 51.77           C  
ATOM  23678  O   HIS L  14      53.456 -29.890 -52.836  1.00 51.96           O  
ATOM  23679  CB  HIS L  14      51.478 -30.945 -50.203  1.00 52.58           C  
ATOM  23680  CG  HIS L  14      52.613 -30.556 -49.295  1.00 57.18           C  
ATOM  23681  ND1 HIS L  14      53.381 -31.492 -48.628  1.00 60.60           N  
ATOM  23682  CD2 HIS L  14      53.103 -29.343 -48.930  1.00 60.23           C  
ATOM  23683  CE1 HIS L  14      54.300 -30.874 -47.904  1.00 60.45           C  
ATOM  23684  NE2 HIS L  14      54.150 -29.569 -48.066  1.00 61.15           N  
ATOM  23685  N   ASP L  15      52.333 -31.798 -53.166  1.00 51.40           N  
ATOM  23686  CA  ASP L  15      53.303 -32.306 -54.142  1.00 51.11           C  
ATOM  23687  C   ASP L  15      53.398 -31.386 -55.331  1.00 50.29           C  
ATOM  23688  O   ASP L  15      54.473 -31.103 -55.817  1.00 50.60           O  
ATOM  23689  CB  ASP L  15      52.914 -33.696 -54.668  1.00 51.33           C  
ATOM  23690  CG  ASP L  15      53.295 -34.843 -53.711  1.00 54.30           C  
ATOM  23691  OD1 ASP L  15      53.980 -34.604 -52.689  1.00 56.72           O  
ATOM  23692  OD2 ASP L  15      52.900 -36.001 -53.994  1.00 57.65           O  
ATOM  23693  N   PHE L  16      52.250 -30.958 -55.822  1.00 49.36           N  
ATOM  23694  CA  PHE L  16      52.172 -30.124 -57.005  1.00 48.38           C  
ATOM  23695  C   PHE L  16      52.986 -28.857 -56.816  1.00 48.23           C  
ATOM  23696  O   PHE L  16      53.735 -28.452 -57.711  1.00 48.42           O  
ATOM  23697  CB  PHE L  16      50.699 -29.778 -57.256  1.00 48.14           C  
ATOM  23698  CG  PHE L  16      50.455 -28.938 -58.473  1.00 46.72           C  
ATOM  23699  CD1 PHE L  16      50.285 -29.537 -59.725  1.00 46.04           C  
ATOM  23700  CD2 PHE L  16      50.364 -27.556 -58.369  1.00 45.65           C  
ATOM  23701  CE1 PHE L  16      50.025 -28.769 -60.856  1.00 45.57           C  
ATOM  23702  CE2 PHE L  16      50.114 -26.772 -59.498  1.00 46.39           C  
ATOM  23703  CZ  PHE L  16      49.931 -27.382 -60.743  1.00 46.20           C  
ATOM  23704  N   ILE L  17      52.851 -28.228 -55.657  1.00 47.95           N  
ATOM  23705  CA  ILE L  17      53.558 -26.983 -55.410  1.00 47.89           C  
ATOM  23706  C   ILE L  17      55.038 -27.239 -55.215  1.00 48.37           C  
ATOM  23707  O   ILE L  17      55.886 -26.498 -55.747  1.00 48.82           O  
ATOM  23708  CB  ILE L  17      52.999 -26.273 -54.191  1.00 48.11           C  
ATOM  23709  CG1 ILE L  17      51.582 -25.835 -54.489  1.00 48.23           C  
ATOM  23710  CG2 ILE L  17      53.827 -25.028 -53.821  1.00 47.83           C  
ATOM  23711  CD1 ILE L  17      50.997 -25.053 -53.366  1.00 50.70           C  
ATOM  23712  N   LEU L  18      55.379 -28.288 -54.472  1.00 48.28           N  
ATOM  23713  CA  LEU L  18      56.807 -28.548 -54.226  1.00 48.71           C  
ATOM  23714  C   LEU L  18      57.584 -28.824 -55.518  1.00 48.73           C  
ATOM  23715  O   LEU L  18      58.693 -28.332 -55.723  1.00 49.30           O  
ATOM  23716  CB  LEU L  18      56.988 -29.678 -53.209  1.00 48.61           C  
ATOM  23717  CG  LEU L  18      56.660 -29.261 -51.768  1.00 48.80           C  
ATOM  23718  CD1 LEU L  18      56.522 -30.460 -50.887  1.00 49.74           C  
ATOM  23719  CD2 LEU L  18      57.729 -28.308 -51.214  1.00 48.66           C  
ATOM  23720  N   VAL L  19      56.986 -29.599 -56.408  1.00 48.96           N  
ATOM  23721  CA  VAL L  19      57.614 -29.887 -57.686  1.00 48.81           C  
ATOM  23722  C   VAL L  19      57.893 -28.598 -58.451  1.00 48.82           C  
ATOM  23723  O   VAL L  19      58.958 -28.424 -59.019  1.00 49.08           O  
ATOM  23724  CB  VAL L  19      56.748 -30.819 -58.536  1.00 48.95           C  
ATOM  23725  CG1 VAL L  19      57.241 -30.817 -59.973  1.00 47.71           C  
ATOM  23726  CG2 VAL L  19      56.784 -32.226 -57.946  1.00 48.86           C  
ATOM  23727  N   ARG L  20      56.938 -27.683 -58.445  1.00 48.63           N  
ATOM  23728  CA  ARG L  20      57.098 -26.462 -59.204  1.00 48.40           C  
ATOM  23729  C   ARG L  20      57.994 -25.451 -58.514  1.00 48.61           C  
ATOM  23730  O   ARG L  20      58.732 -24.734 -59.193  1.00 48.93           O  
ATOM  23731  CB  ARG L  20      55.734 -25.876 -59.571  1.00 48.22           C  
ATOM  23732  CG  ARG L  20      55.111 -26.640 -60.756  1.00 48.32           C  
ATOM  23733  CD  ARG L  20      53.612 -26.732 -60.691  1.00 46.91           C  
ATOM  23734  NE  ARG L  20      53.164 -27.650 -61.722  1.00 46.74           N  
ATOM  23735  CZ  ARG L  20      53.231 -28.985 -61.647  1.00 46.59           C  
ATOM  23736  NH1 ARG L  20      53.736 -29.586 -60.578  1.00 45.30           N  
ATOM  23737  NH2 ARG L  20      52.803 -29.727 -62.656  1.00 43.83           N  
ATOM  23738  N   ALA L  21      57.945 -25.391 -57.182  1.00 48.28           N  
ATOM  23739  CA  ALA L  21      58.836 -24.498 -56.449  1.00 48.16           C  
ATOM  23740  C   ALA L  21      60.276 -24.891 -56.681  1.00 47.98           C  
ATOM  23741  O   ALA L  21      61.109 -24.033 -56.918  1.00 47.83           O  
ATOM  23742  CB  ALA L  21      58.528 -24.497 -54.951  1.00 48.32           C  
ATOM  23743  N   THR L  22      60.564 -26.188 -56.615  1.00 48.02           N  
ATOM  23744  CA  THR L  22      61.933 -26.679 -56.813  1.00 47.49           C  
ATOM  23745  C   THR L  22      62.326 -26.551 -58.272  1.00 47.33           C  
ATOM  23746  O   THR L  22      63.478 -26.294 -58.591  1.00 47.84           O  
ATOM  23747  CB  THR L  22      62.104 -28.143 -56.314  1.00 47.71           C  
ATOM  23748  OG1 THR L  22      61.094 -28.969 -56.898  1.00 47.85           O  
ATOM  23749  CG2 THR L  22      61.944 -28.222 -54.797  1.00 46.75           C  
ATOM  23750  N   ALA L  23      61.368 -26.690 -59.177  1.00 47.23           N  
ATOM  23751  CA  ALA L  23      61.699 -26.512 -60.588  1.00 47.13           C  
ATOM  23752  C   ALA L  23      62.222 -25.113 -60.848  1.00 47.40           C  
ATOM  23753  O   ALA L  23      63.158 -24.919 -61.635  1.00 47.62           O  
ATOM  23754  CB  ALA L  23      60.529 -26.795 -61.454  1.00 46.93           C  
ATOM  23755  N   ILE L  24      61.620 -24.130 -60.192  1.00 47.43           N  
ATOM  23756  CA  ILE L  24      62.056 -22.742 -60.354  1.00 47.52           C  
ATOM  23757  C   ILE L  24      63.474 -22.538 -59.808  1.00 47.55           C  
ATOM  23758  O   ILE L  24      64.319 -21.878 -60.438  1.00 47.55           O  
ATOM  23759  CB  ILE L  24      61.083 -21.763 -59.660  1.00 47.47           C  
ATOM  23760  CG1 ILE L  24      59.712 -21.833 -60.327  1.00 48.10           C  
ATOM  23761  CG2 ILE L  24      61.639 -20.324 -59.683  1.00 46.74           C  
ATOM  23762  CD1 ILE L  24      58.657 -21.003 -59.622  1.00 48.22           C  
ATOM  23763  N   VAL L  25      63.737 -23.108 -58.634  1.00 47.38           N  
ATOM  23764  CA  VAL L  25      65.072 -23.007 -58.049  1.00 47.48           C  
ATOM  23765  C   VAL L  25      66.120 -23.687 -58.966  1.00 47.72           C  
ATOM  23766  O   VAL L  25      67.181 -23.123 -59.252  1.00 47.62           O  
ATOM  23767  CB  VAL L  25      65.117 -23.580 -56.603  1.00 47.59           C  
ATOM  23768  CG1 VAL L  25      66.556 -23.628 -56.094  1.00 47.07           C  
ATOM  23769  CG2 VAL L  25      64.233 -22.761 -55.657  1.00 45.85           C  
ATOM  23770  N   LEU L  26      65.811 -24.884 -59.458  1.00 47.52           N  
ATOM  23771  CA  LEU L  26      66.760 -25.567 -60.330  1.00 47.39           C  
ATOM  23772  C   LEU L  26      66.967 -24.837 -61.660  1.00 47.30           C  
ATOM  23773  O   LEU L  26      68.051 -24.873 -62.240  1.00 47.24           O  
ATOM  23774  CB  LEU L  26      66.351 -27.022 -60.548  1.00 47.03           C  
ATOM  23775  CG  LEU L  26      66.419 -27.818 -59.243  1.00 47.19           C  
ATOM  23776  CD1 LEU L  26      65.659 -29.105 -59.351  1.00 45.08           C  
ATOM  23777  CD2 LEU L  26      67.872 -28.086 -58.816  1.00 46.29           C  
ATOM  23778  N   THR L  27      65.933 -24.172 -62.148  1.00 47.28           N  
ATOM  23779  CA  THR L  27      66.081 -23.402 -63.369  1.00 47.57           C  
ATOM  23780  C   THR L  27      67.102 -22.279 -63.146  1.00 48.11           C  
ATOM  23781  O   THR L  27      68.019 -22.073 -63.954  1.00 48.01           O  
ATOM  23782  CB  THR L  27      64.730 -22.854 -63.863  1.00 47.56           C  
ATOM  23783  OG1 THR L  27      63.809 -23.948 -64.047  1.00 47.73           O  
ATOM  23784  CG2 THR L  27      64.894 -22.100 -65.184  1.00 46.63           C  
ATOM  23785  N   LEU L  28      66.972 -21.574 -62.030  1.00 48.75           N  
ATOM  23786  CA  LEU L  28      67.921 -20.500 -61.739  1.00 49.35           C  
ATOM  23787  C   LEU L  28      69.327 -21.079 -61.633  1.00 49.51           C  
ATOM  23788  O   LEU L  28      70.290 -20.498 -62.149  1.00 49.61           O  
ATOM  23789  CB  LEU L  28      67.538 -19.735 -60.468  1.00 49.40           C  
ATOM  23790  CG  LEU L  28      66.224 -18.948 -60.569  1.00 50.67           C  
ATOM  23791  CD1 LEU L  28      65.819 -18.378 -59.190  1.00 50.54           C  
ATOM  23792  CD2 LEU L  28      66.323 -17.842 -61.645  1.00 51.25           C  
ATOM  23793  N   TYR L  29      69.444 -22.231 -60.982  1.00 49.42           N  
ATOM  23794  CA  TYR L  29      70.747 -22.838 -60.792  1.00 49.50           C  
ATOM  23795  C   TYR L  29      71.348 -23.230 -62.122  1.00 50.02           C  
ATOM  23796  O   TYR L  29      72.563 -23.142 -62.306  1.00 49.90           O  
ATOM  23797  CB  TYR L  29      70.663 -24.057 -59.879  1.00 49.17           C  
ATOM  23798  CG  TYR L  29      71.988 -24.730 -59.637  1.00 49.05           C  
ATOM  23799  CD1 TYR L  29      72.948 -24.131 -58.832  1.00 48.52           C  
ATOM  23800  CD2 TYR L  29      72.290 -25.967 -60.218  1.00 48.91           C  
ATOM  23801  CE1 TYR L  29      74.180 -24.740 -58.606  1.00 48.65           C  
ATOM  23802  CE2 TYR L  29      73.515 -26.586 -59.998  1.00 48.16           C  
ATOM  23803  CZ  TYR L  29      74.454 -25.960 -59.192  1.00 48.58           C  
ATOM  23804  OH  TYR L  29      75.665 -26.544 -58.948  1.00 47.96           O  
ATOM  23805  N   ILE L  30      70.511 -23.676 -63.050  1.00 50.70           N  
ATOM  23806  CA  ILE L  30      71.027 -24.084 -64.355  1.00 51.49           C  
ATOM  23807  C   ILE L  30      71.480 -22.891 -65.184  1.00 51.83           C  
ATOM  23808  O   ILE L  30      72.458 -22.977 -65.919  1.00 51.95           O  
ATOM  23809  CB  ILE L  30      70.016 -24.923 -65.154  1.00 51.40           C  
ATOM  23810  CG1 ILE L  30      70.066 -26.373 -64.666  1.00 51.50           C  
ATOM  23811  CG2 ILE L  30      70.345 -24.870 -66.642  1.00 51.49           C  
ATOM  23812  CD1 ILE L  30      68.848 -27.160 -64.978  1.00 52.64           C  
ATOM  23813  N   ILE L  31      70.758 -21.787 -65.064  1.00 52.17           N  
ATOM  23814  CA  ILE L  31      71.139 -20.555 -65.717  1.00 52.61           C  
ATOM  23815  C   ILE L  31      72.486 -20.073 -65.159  1.00 53.07           C  
ATOM  23816  O   ILE L  31      73.373 -19.658 -65.910  1.00 52.86           O  
ATOM  23817  CB  ILE L  31      70.026 -19.491 -65.556  1.00 52.66           C  
ATOM  23818  CG1 ILE L  31      68.809 -19.888 -66.411  1.00 52.68           C  
ATOM  23819  CG2 ILE L  31      70.533 -18.086 -65.903  1.00 52.13           C  
ATOM  23820  CD1 ILE L  31      67.568 -19.005 -66.207  1.00 51.76           C  
ATOM  23821  N   TYR L  32      72.640 -20.151 -63.843  1.00 53.60           N  
ATOM  23822  CA  TYR L  32      73.884 -19.757 -63.184  1.00 54.25           C  
ATOM  23823  C   TYR L  32      75.058 -20.611 -63.658  1.00 54.89           C  
ATOM  23824  O   TYR L  32      76.115 -20.098 -63.992  1.00 54.89           O  
ATOM  23825  CB  TYR L  32      73.712 -19.881 -61.672  1.00 54.10           C  
ATOM  23826  CG  TYR L  32      74.950 -19.629 -60.835  1.00 53.60           C  
ATOM  23827  CD1 TYR L  32      75.412 -18.337 -60.611  1.00 54.01           C  
ATOM  23828  CD2 TYR L  32      75.629 -20.687 -60.223  1.00 52.44           C  
ATOM  23829  CE1 TYR L  32      76.538 -18.098 -59.818  1.00 53.63           C  
ATOM  23830  CE2 TYR L  32      76.749 -20.469 -59.428  1.00 52.66           C  
ATOM  23831  CZ  TYR L  32      77.206 -19.173 -59.229  1.00 53.56           C  
ATOM  23832  OH  TYR L  32      78.318 -18.955 -58.444  1.00 51.39           O  
ATOM  23833  N   MET L  33      74.869 -21.921 -63.686  1.00 55.76           N  
ATOM  23834  CA  MET L  33      75.932 -22.824 -64.097  1.00 57.00           C  
ATOM  23835  C   MET L  33      76.249 -22.657 -65.574  1.00 57.57           C  
ATOM  23836  O   MET L  33      77.405 -22.508 -65.955  1.00 57.77           O  
ATOM  23837  CB  MET L  33      75.569 -24.278 -63.796  1.00 56.93           C  
ATOM  23838  CG  MET L  33      75.467 -24.580 -62.314  1.00 58.40           C  
ATOM  23839  SD  MET L  33      77.032 -24.448 -61.438  1.00 60.49           S  
ATOM  23840  CE  MET L  33      78.028 -25.611 -62.380  1.00 60.30           C  
ATOM  23841  N   VAL L  34      75.224 -22.683 -66.411  1.00 58.38           N  
ATOM  23842  CA  VAL L  34      75.442 -22.457 -67.830  1.00 59.11           C  
ATOM  23843  C   VAL L  34      76.088 -21.104 -68.066  1.00 59.41           C  
ATOM  23844  O   VAL L  34      76.987 -20.990 -68.875  1.00 59.64           O  
ATOM  23845  CB  VAL L  34      74.137 -22.553 -68.640  1.00 59.29           C  
ATOM  23846  CG1 VAL L  34      74.272 -21.790 -69.960  1.00 59.00           C  
ATOM  23847  CG2 VAL L  34      73.757 -24.032 -68.862  1.00 59.40           C  
ATOM  23848  N   GLY L  35      75.631 -20.080 -67.354  1.00 60.01           N  
ATOM  23849  CA  GLY L  35      76.235 -18.760 -67.460  1.00 60.84           C  
ATOM  23850  C   GLY L  35      77.744 -18.866 -67.332  1.00 61.59           C  
ATOM  23851  O   GLY L  35      78.490 -18.446 -68.217  1.00 61.68           O  
ATOM  23852  N   PHE L  36      78.198 -19.439 -66.226  1.00 62.19           N  
ATOM  23853  CA  PHE L  36      79.618 -19.661 -66.021  1.00 62.92           C  
ATOM  23854  C   PHE L  36      80.250 -20.379 -67.212  1.00 63.50           C  
ATOM  23855  O   PHE L  36      81.080 -19.807 -67.903  1.00 63.73           O  
ATOM  23856  CB  PHE L  36      79.856 -20.445 -64.724  1.00 62.88           C  
ATOM  23857  CG  PHE L  36      81.259 -20.987 -64.581  1.00 63.04           C  
ATOM  23858  CD1 PHE L  36      82.315 -20.141 -64.266  1.00 62.71           C  
ATOM  23859  CD2 PHE L  36      81.514 -22.348 -64.743  1.00 62.65           C  
ATOM  23860  CE1 PHE L  36      83.602 -20.629 -64.134  1.00 62.30           C  
ATOM  23861  CE2 PHE L  36      82.798 -22.844 -64.609  1.00 62.66           C  
ATOM  23862  CZ  PHE L  36      83.849 -21.979 -64.307  1.00 62.37           C  
ATOM  23863  N   PHE L  37      79.851 -21.623 -67.455  1.00 64.38           N  
ATOM  23864  CA  PHE L  37      80.453 -22.435 -68.515  1.00 65.31           C  
ATOM  23865  C   PHE L  37      80.631 -21.672 -69.819  1.00 65.88           C  
ATOM  23866  O   PHE L  37      81.696 -21.712 -70.423  1.00 66.00           O  
ATOM  23867  CB  PHE L  37      79.626 -23.697 -68.783  1.00 65.33           C  
ATOM  23868  CG  PHE L  37      79.929 -24.833 -67.853  1.00 65.93           C  
ATOM  23869  CD1 PHE L  37      81.102 -25.564 -67.996  1.00 65.99           C  
ATOM  23870  CD2 PHE L  37      79.030 -25.186 -66.844  1.00 66.40           C  
ATOM  23871  CE1 PHE L  37      81.387 -26.616 -67.145  1.00 66.45           C  
ATOM  23872  CE2 PHE L  37      79.301 -26.244 -65.983  1.00 66.61           C  
ATOM  23873  CZ  PHE L  37      80.482 -26.958 -66.128  1.00 67.30           C  
ATOM  23874  N   ALA L  38      79.588 -20.979 -70.258  1.00 66.58           N  
ATOM  23875  CA  ALA L  38      79.646 -20.306 -71.546  1.00 67.43           C  
ATOM  23876  C   ALA L  38      80.306 -18.929 -71.479  1.00 68.00           C  
ATOM  23877  O   ALA L  38      80.045 -18.089 -72.329  1.00 68.37           O  
ATOM  23878  CB  ALA L  38      78.254 -20.203 -72.163  1.00 67.26           C  
ATOM  23879  N   THR L  39      81.154 -18.688 -70.483  1.00 68.60           N  
ATOM  23880  CA  THR L  39      81.856 -17.404 -70.409  1.00 69.34           C  
ATOM  23881  C   THR L  39      83.124 -17.489 -69.572  1.00 69.74           C  
ATOM  23882  O   THR L  39      83.368 -16.647 -68.708  1.00 69.75           O  
ATOM  23883  CB  THR L  39      80.965 -16.299 -69.817  1.00 69.31           C  
ATOM  23884  OG1 THR L  39      80.754 -16.563 -68.425  1.00 69.24           O  
ATOM  23885  CG2 THR L  39      79.619 -16.244 -70.533  1.00 69.48           C  
ATOM  23886  N   SER L  40      83.941 -18.497 -69.836  1.00 70.22           N  
ATOM  23887  CA  SER L  40      85.111 -18.708 -69.009  1.00 70.65           C  
ATOM  23888  C   SER L  40      86.341 -19.182 -69.799  1.00 70.97           C  
ATOM  23889  O   SER L  40      87.336 -19.596 -69.207  1.00 71.28           O  
ATOM  23890  CB  SER L  40      84.766 -19.692 -67.889  1.00 70.46           C  
ATOM  23891  OG  SER L  40      84.315 -20.921 -68.427  1.00 70.28           O  
ATOM  23892  N   GLY L  41      86.279 -19.106 -71.127  1.00 71.21           N  
ATOM  23893  CA  GLY L  41      87.389 -19.564 -71.961  1.00 71.18           C  
ATOM  23894  C   GLY L  41      88.028 -20.817 -71.383  1.00 71.24           C  
ATOM  23895  O   GLY L  41      87.392 -21.559 -70.624  1.00 71.44           O  
ATOM  23896  N   GLU L  42      89.287 -21.059 -71.738  1.00 71.11           N  
ATOM  23897  CA  GLU L  42      90.032 -22.201 -71.199  1.00 70.86           C  
ATOM  23898  C   GLU L  42      89.551 -22.513 -69.777  1.00 70.32           C  
ATOM  23899  O   GLU L  42      89.483 -21.619 -68.934  1.00 70.31           O  
ATOM  23900  CB  GLU L  42      91.544 -21.908 -71.182  1.00 71.07           C  
ATOM  23901  CG  GLU L  42      92.262 -21.935 -72.543  1.00 71.96           C  
ATOM  23902  CD  GLU L  42      92.663 -23.337 -72.970  1.00 72.90           C  
ATOM  23903  OE1 GLU L  42      91.957 -24.302 -72.603  1.00 73.85           O  
ATOM  23904  OE2 GLU L  42      93.684 -23.472 -73.670  1.00 72.41           O  
ATOM  23905  N   LEU L  43      89.216 -23.775 -69.511  1.00 69.48           N  
ATOM  23906  CA  LEU L  43      88.912 -24.197 -68.147  1.00 68.58           C  
ATOM  23907  C   LEU L  43      90.155 -24.705 -67.413  1.00 67.67           C  
ATOM  23908  O   LEU L  43      90.397 -25.904 -67.330  1.00 67.50           O  
ATOM  23909  CB  LEU L  43      87.801 -25.252 -68.115  1.00 68.80           C  
ATOM  23910  CG  LEU L  43      86.383 -24.727 -67.852  1.00 69.47           C  
ATOM  23911  CD1 LEU L  43      85.612 -24.487 -69.150  1.00 70.24           C  
ATOM  23912  CD2 LEU L  43      85.620 -25.688 -66.955  1.00 70.00           C  
ATOM  23913  N   THR L  44      90.941 -23.782 -66.878  1.00 66.66           N  
ATOM  23914  CA  THR L  44      92.128 -24.155 -66.123  1.00 65.86           C  
ATOM  23915  C   THR L  44      91.686 -24.755 -64.800  1.00 64.88           C  
ATOM  23916  O   THR L  44      90.573 -24.485 -64.341  1.00 64.89           O  
ATOM  23917  CB  THR L  44      93.060 -22.932 -65.907  1.00 66.07           C  
ATOM  23918  OG1 THR L  44      93.868 -23.126 -64.736  1.00 66.61           O  
ATOM  23919  CG2 THR L  44      92.231 -21.660 -65.746  1.00 66.40           C  
ATOM  23920  N   TYR L  45      92.530 -25.594 -64.202  1.00 63.78           N  
ATOM  23921  CA  TYR L  45      92.220 -26.152 -62.884  1.00 62.77           C  
ATOM  23922  C   TYR L  45      91.927 -25.011 -61.926  1.00 62.06           C  
ATOM  23923  O   TYR L  45      91.056 -25.101 -61.055  1.00 61.80           O  
ATOM  23924  CB  TYR L  45      93.390 -26.970 -62.333  1.00 62.79           C  
ATOM  23925  CG  TYR L  45      93.204 -27.372 -60.883  1.00 62.82           C  
ATOM  23926  CD1 TYR L  45      92.222 -28.284 -60.520  1.00 63.90           C  
ATOM  23927  CD2 TYR L  45      94.000 -26.838 -59.880  1.00 62.36           C  
ATOM  23928  CE1 TYR L  45      92.040 -28.658 -59.202  1.00 64.42           C  
ATOM  23929  CE2 TYR L  45      93.831 -27.211 -58.556  1.00 63.06           C  
ATOM  23930  CZ  TYR L  45      92.853 -28.119 -58.224  1.00 64.65           C  
ATOM  23931  OH  TYR L  45      92.673 -28.493 -56.910  1.00 65.81           O  
ATOM  23932  N   GLU L  46      92.670 -23.931 -62.121  1.00 61.11           N  
ATOM  23933  CA  GLU L  46      92.639 -22.767 -61.254  1.00 60.42           C  
ATOM  23934  C   GLU L  46      91.288 -22.039 -61.211  1.00 59.60           C  
ATOM  23935  O   GLU L  46      90.759 -21.761 -60.137  1.00 59.28           O  
ATOM  23936  CB  GLU L  46      93.736 -21.799 -61.701  1.00 60.69           C  
ATOM  23937  CG  GLU L  46      93.737 -20.488 -60.955  1.00 61.57           C  
ATOM  23938  CD  GLU L  46      94.788 -19.543 -61.478  1.00 63.93           C  
ATOM  23939  OE1 GLU L  46      95.766 -20.021 -62.101  1.00 64.32           O  
ATOM  23940  OE2 GLU L  46      94.643 -18.320 -61.263  1.00 65.25           O  
ATOM  23941  N   VAL L  47      90.749 -21.710 -62.380  1.00 58.82           N  
ATOM  23942  CA  VAL L  47      89.466 -21.025 -62.443  1.00 58.24           C  
ATOM  23943  C   VAL L  47      88.331 -21.958 -62.043  1.00 57.69           C  
ATOM  23944  O   VAL L  47      87.363 -21.527 -61.430  1.00 57.15           O  
ATOM  23945  CB  VAL L  47      89.186 -20.431 -63.840  1.00 58.39           C  
ATOM  23946  CG1 VAL L  47      90.360 -19.574 -64.294  1.00 57.53           C  
ATOM  23947  CG2 VAL L  47      88.881 -21.535 -64.845  1.00 58.67           C  
ATOM  23948  N   TRP L  48      88.472 -23.235 -62.389  1.00 57.39           N  
ATOM  23949  CA  TRP L  48      87.497 -24.256 -62.007  1.00 57.21           C  
ATOM  23950  C   TRP L  48      87.367 -24.311 -60.496  1.00 56.89           C  
ATOM  23951  O   TRP L  48      86.265 -24.233 -59.953  1.00 56.72           O  
ATOM  23952  CB  TRP L  48      87.904 -25.629 -62.551  1.00 57.43           C  
ATOM  23953  CG  TRP L  48      86.952 -26.760 -62.221  1.00 58.48           C  
ATOM  23954  CD1 TRP L  48      87.177 -27.791 -61.357  1.00 58.76           C  
ATOM  23955  CD2 TRP L  48      85.646 -26.970 -62.764  1.00 59.98           C  
ATOM  23956  NE1 TRP L  48      86.095 -28.627 -61.326  1.00 59.54           N  
ATOM  23957  CE2 TRP L  48      85.138 -28.149 -62.180  1.00 60.65           C  
ATOM  23958  CE3 TRP L  48      84.855 -26.276 -63.687  1.00 61.58           C  
ATOM  23959  CZ2 TRP L  48      83.863 -28.653 -62.487  1.00 62.44           C  
ATOM  23960  CZ3 TRP L  48      83.584 -26.773 -63.993  1.00 63.19           C  
ATOM  23961  CH2 TRP L  48      83.100 -27.950 -63.388  1.00 63.35           C  
ATOM  23962  N   ILE L  49      88.496 -24.423 -59.809  1.00 56.65           N  
ATOM  23963  CA  ILE L  49      88.451 -24.504 -58.359  1.00 56.52           C  
ATOM  23964  C   ILE L  49      88.084 -23.174 -57.701  1.00 56.22           C  
ATOM  23965  O   ILE L  49      87.495 -23.166 -56.625  1.00 56.28           O  
ATOM  23966  CB  ILE L  49      89.749 -25.083 -57.761  1.00 56.67           C  
ATOM  23967  CG1 ILE L  49      89.421 -25.926 -56.520  1.00 57.47           C  
ATOM  23968  CG2 ILE L  49      90.729 -23.982 -57.438  1.00 56.62           C  
ATOM  23969  CD1 ILE L  49      90.550 -26.842 -56.055  1.00 58.17           C  
ATOM  23970  N   GLY L  50      88.411 -22.055 -58.350  1.00 55.76           N  
ATOM  23971  CA  GLY L  50      88.004 -20.727 -57.860  1.00 55.16           C  
ATOM  23972  C   GLY L  50      86.499 -20.494 -57.899  1.00 54.89           C  
ATOM  23973  O   GLY L  50      85.933 -19.805 -57.048  1.00 54.64           O  
ATOM  23974  N   PHE L  51      85.849 -21.068 -58.901  1.00 54.59           N  
ATOM  23975  CA  PHE L  51      84.400 -20.990 -59.018  1.00 54.39           C  
ATOM  23976  C   PHE L  51      83.724 -21.766 -57.893  1.00 54.31           C  
ATOM  23977  O   PHE L  51      82.885 -21.220 -57.175  1.00 54.29           O  
ATOM  23978  CB  PHE L  51      83.961 -21.536 -60.370  1.00 54.28           C  
ATOM  23979  CG  PHE L  51      82.481 -21.487 -60.592  1.00 54.25           C  
ATOM  23980  CD1 PHE L  51      81.826 -20.267 -60.690  1.00 54.27           C  
ATOM  23981  CD2 PHE L  51      81.746 -22.657 -60.714  1.00 53.62           C  
ATOM  23982  CE1 PHE L  51      80.467 -20.217 -60.905  1.00 53.95           C  
ATOM  23983  CE2 PHE L  51      80.389 -22.614 -60.922  1.00 52.80           C  
ATOM  23984  CZ  PHE L  51      79.746 -21.396 -61.019  1.00 53.27           C  
ATOM  23985  N   PHE L  52      84.102 -23.032 -57.735  1.00 54.34           N  
ATOM  23986  CA  PHE L  52      83.534 -23.881 -56.686  1.00 54.94           C  
ATOM  23987  C   PHE L  52      84.004 -23.605 -55.258  1.00 55.11           C  
ATOM  23988  O   PHE L  52      83.480 -24.206 -54.318  1.00 55.71           O  
ATOM  23989  CB  PHE L  52      83.729 -25.365 -57.009  1.00 55.10           C  
ATOM  23990  CG  PHE L  52      82.785 -25.870 -58.045  1.00 56.14           C  
ATOM  23991  CD1 PHE L  52      81.477 -26.149 -57.716  1.00 57.03           C  
ATOM  23992  CD2 PHE L  52      83.193 -26.027 -59.358  1.00 57.44           C  
ATOM  23993  CE1 PHE L  52      80.595 -26.598 -58.669  1.00 57.87           C  
ATOM  23994  CE2 PHE L  52      82.310 -26.473 -60.325  1.00 58.53           C  
ATOM  23995  CZ  PHE L  52      81.009 -26.757 -59.978  1.00 58.30           C  
ATOM  23996  N   ALA L  53      84.975 -22.714 -55.088  1.00 54.73           N  
ATOM  23997  CA  ALA L  53      85.416 -22.330 -53.754  1.00 54.60           C  
ATOM  23998  C   ALA L  53      84.581 -21.163 -53.257  1.00 54.49           C  
ATOM  23999  O   ALA L  53      84.524 -20.895 -52.064  1.00 54.68           O  
ATOM  24000  CB  ALA L  53      86.898 -21.945 -53.765  1.00 54.71           C  
ATOM  24001  N   SER L  54      83.948 -20.458 -54.185  1.00 54.09           N  
ATOM  24002  CA  SER L  54      83.121 -19.312 -53.843  1.00 53.94           C  
ATOM  24003  C   SER L  54      81.944 -19.710 -52.922  1.00 53.68           C  
ATOM  24004  O   SER L  54      81.298 -20.741 -53.124  1.00 53.36           O  
ATOM  24005  CB  SER L  54      82.633 -18.641 -55.134  1.00 53.93           C  
ATOM  24006  OG  SER L  54      81.359 -18.040 -54.986  1.00 54.71           O  
ATOM  24007  N   ALA L  55      81.677 -18.890 -51.907  1.00 53.10           N  
ATOM  24008  CA  ALA L  55      80.556 -19.147 -51.013  1.00 52.52           C  
ATOM  24009  C   ALA L  55      79.259 -19.215 -51.823  1.00 52.10           C  
ATOM  24010  O   ALA L  55      78.446 -20.109 -51.624  1.00 52.13           O  
ATOM  24011  CB  ALA L  55      80.464 -18.072 -49.925  1.00 52.40           C  
ATOM  24012  N   PHE L  56      79.084 -18.281 -52.752  1.00 51.38           N  
ATOM  24013  CA  PHE L  56      77.889 -18.249 -53.561  1.00 50.82           C  
ATOM  24014  C   PHE L  56      77.647 -19.585 -54.284  1.00 50.07           C  
ATOM  24015  O   PHE L  56      76.535 -20.099 -54.291  1.00 49.95           O  
ATOM  24016  CB  PHE L  56      77.931 -17.083 -54.545  1.00 51.10           C  
ATOM  24017  CG  PHE L  56      76.599 -16.772 -55.138  1.00 53.48           C  
ATOM  24018  CD1 PHE L  56      75.784 -15.794 -54.582  1.00 55.11           C  
ATOM  24019  CD2 PHE L  56      76.127 -17.494 -56.237  1.00 54.91           C  
ATOM  24020  CE1 PHE L  56      74.520 -15.526 -55.124  1.00 56.48           C  
ATOM  24021  CE2 PHE L  56      74.858 -17.233 -56.794  1.00 55.71           C  
ATOM  24022  CZ  PHE L  56      74.049 -16.255 -56.235  1.00 56.12           C  
ATOM  24023  N   THR L  57      78.695 -20.160 -54.863  1.00 49.04           N  
ATOM  24024  CA  THR L  57      78.566 -21.391 -55.625  1.00 47.81           C  
ATOM  24025  C   THR L  57      78.301 -22.570 -54.706  1.00 47.56           C  
ATOM  24026  O   THR L  57      77.475 -23.437 -54.992  1.00 47.62           O  
ATOM  24027  CB  THR L  57      79.834 -21.678 -56.434  1.00 47.99           C  
ATOM  24028  OG1 THR L  57      80.035 -20.638 -57.402  1.00 47.54           O  
ATOM  24029  CG2 THR L  57      79.728 -23.025 -57.147  1.00 47.38           C  
ATOM  24030  N   LYS L  58      79.002 -22.603 -53.587  1.00 46.98           N  
ATOM  24031  CA  LYS L  58      78.798 -23.661 -52.621  1.00 46.85           C  
ATOM  24032  C   LYS L  58      77.354 -23.685 -52.161  1.00 46.60           C  
ATOM  24033  O   LYS L  58      76.706 -24.722 -52.201  1.00 46.87           O  
ATOM  24034  CB  LYS L  58      79.711 -23.483 -51.412  1.00 46.67           C  
ATOM  24035  CG  LYS L  58      81.108 -24.006 -51.620  1.00 47.70           C  
ATOM  24036  CD  LYS L  58      81.914 -23.906 -50.340  1.00 49.14           C  
ATOM  24037  CE  LYS L  58      83.332 -24.348 -50.554  1.00 50.19           C  
ATOM  24038  NZ  LYS L  58      84.185 -24.116 -49.355  1.00 51.08           N  
ATOM  24039  N   VAL L  59      76.857 -22.535 -51.722  1.00 46.27           N  
ATOM  24040  CA  VAL L  59      75.530 -22.468 -51.157  1.00 45.97           C  
ATOM  24041  C   VAL L  59      74.498 -22.855 -52.219  1.00 46.04           C  
ATOM  24042  O   VAL L  59      73.571 -23.620 -51.955  1.00 45.98           O  
ATOM  24043  CB  VAL L  59      75.244 -21.073 -50.576  1.00 45.96           C  
ATOM  24044  CG1 VAL L  59      73.790 -20.961 -50.113  1.00 46.05           C  
ATOM  24045  CG2 VAL L  59      76.181 -20.792 -49.439  1.00 45.09           C  
ATOM  24046  N   PHE L  60      74.679 -22.335 -53.427  1.00 46.02           N  
ATOM  24047  CA  PHE L  60      73.697 -22.526 -54.475  1.00 46.11           C  
ATOM  24048  C   PHE L  60      73.653 -24.002 -54.847  1.00 46.19           C  
ATOM  24049  O   PHE L  60      72.581 -24.577 -55.066  1.00 46.03           O  
ATOM  24050  CB  PHE L  60      74.050 -21.657 -55.687  1.00 46.08           C  
ATOM  24051  CG  PHE L  60      72.854 -21.213 -56.496  1.00 46.37           C  
ATOM  24052  CD1 PHE L  60      72.983 -20.192 -57.446  1.00 46.40           C  
ATOM  24053  CD2 PHE L  60      71.606 -21.790 -56.301  1.00 44.99           C  
ATOM  24054  CE1 PHE L  60      71.889 -19.772 -58.204  1.00 46.16           C  
ATOM  24055  CE2 PHE L  60      70.511 -21.378 -57.052  1.00 44.78           C  
ATOM  24056  CZ  PHE L  60      70.657 -20.367 -58.008  1.00 45.94           C  
ATOM  24057  N   THR L  61      74.823 -24.621 -54.908  1.00 46.19           N  
ATOM  24058  CA  THR L  61      74.905 -26.029 -55.268  1.00 46.32           C  
ATOM  24059  C   THR L  61      74.228 -26.940 -54.235  1.00 46.54           C  
ATOM  24060  O   THR L  61      73.533 -27.886 -54.601  1.00 46.35           O  
ATOM  24061  CB  THR L  61      76.370 -26.484 -55.479  1.00 46.50           C  
ATOM  24062  OG1 THR L  61      76.938 -25.765 -56.573  1.00 45.90           O  
ATOM  24063  CG2 THR L  61      76.426 -27.978 -55.786  1.00 45.92           C  
ATOM  24064  N   LEU L  62      74.429 -26.664 -52.953  1.00 46.61           N  
ATOM  24065  CA  LEU L  62      73.747 -27.443 -51.932  1.00 47.38           C  
ATOM  24066  C   LEU L  62      72.220 -27.206 -51.980  1.00 47.46           C  
ATOM  24067  O   LEU L  62      71.419 -28.132 -51.809  1.00 47.04           O  
ATOM  24068  CB  LEU L  62      74.335 -27.169 -50.546  1.00 47.47           C  
ATOM  24069  CG  LEU L  62      75.742 -27.781 -50.417  1.00 50.21           C  
ATOM  24070  CD1 LEU L  62      76.652 -27.147 -49.330  1.00 49.43           C  
ATOM  24071  CD2 LEU L  62      75.601 -29.290 -50.219  1.00 52.81           C  
ATOM  24072  N   LEU L  63      71.823 -25.973 -52.252  1.00 47.30           N  
ATOM  24073  CA  LEU L  63      70.414 -25.657 -52.344  1.00 47.45           C  
ATOM  24074  C   LEU L  63      69.811 -26.398 -53.513  1.00 46.99           C  
ATOM  24075  O   LEU L  63      68.682 -26.886 -53.436  1.00 47.26           O  
ATOM  24076  CB  LEU L  63      70.234 -24.146 -52.509  1.00 47.68           C  
ATOM  24077  CG  LEU L  63      68.834 -23.620 -52.800  1.00 49.02           C  
ATOM  24078  CD1 LEU L  63      67.829 -23.984 -51.692  1.00 50.42           C  
ATOM  24079  CD2 LEU L  63      68.957 -22.115 -52.974  1.00 49.78           C  
ATOM  24080  N   ALA L  64      70.574 -26.486 -54.593  1.00 46.62           N  
ATOM  24081  CA  ALA L  64      70.134 -27.225 -55.769  1.00 46.61           C  
ATOM  24082  C   ALA L  64      70.006 -28.710 -55.441  1.00 46.62           C  
ATOM  24083  O   ALA L  64      69.041 -29.363 -55.825  1.00 46.79           O  
ATOM  24084  CB  ALA L  64      71.084 -27.016 -56.914  1.00 46.29           C  
ATOM  24085  N   LEU L  65      70.975 -29.239 -54.715  1.00 46.44           N  
ATOM  24086  CA  LEU L  65      70.916 -30.624 -54.312  1.00 46.93           C  
ATOM  24087  C   LEU L  65      69.694 -30.950 -53.431  1.00 47.75           C  
ATOM  24088  O   LEU L  65      69.075 -31.995 -53.603  1.00 47.51           O  
ATOM  24089  CB  LEU L  65      72.231 -31.038 -53.643  1.00 46.75           C  
ATOM  24090  CG  LEU L  65      73.424 -31.219 -54.590  1.00 46.22           C  
ATOM  24091  CD1 LEU L  65      74.692 -31.465 -53.810  1.00 45.74           C  
ATOM  24092  CD2 LEU L  65      73.198 -32.344 -55.574  1.00 44.10           C  
ATOM  24093  N   PHE L  66      69.352 -30.067 -52.492  1.00 48.76           N  
ATOM  24094  CA  PHE L  66      68.151 -30.245 -51.690  1.00 50.08           C  
ATOM  24095  C   PHE L  66      66.921 -30.193 -52.571  1.00 49.61           C  
ATOM  24096  O   PHE L  66      65.980 -30.949 -52.367  1.00 49.48           O  
ATOM  24097  CB  PHE L  66      68.011 -29.162 -50.617  1.00 50.83           C  
ATOM  24098  CG  PHE L  66      68.666 -29.507 -49.320  1.00 55.36           C  
ATOM  24099  CD1 PHE L  66      68.095 -30.456 -48.467  1.00 60.14           C  
ATOM  24100  CD2 PHE L  66      69.859 -28.880 -48.933  1.00 58.98           C  
ATOM  24101  CE1 PHE L  66      68.718 -30.784 -47.236  1.00 62.69           C  
ATOM  24102  CE2 PHE L  66      70.496 -29.191 -47.714  1.00 60.88           C  
ATOM  24103  CZ  PHE L  66      69.928 -30.145 -46.863  1.00 62.31           C  
ATOM  24104  N   SER L  67      66.913 -29.260 -53.524  1.00 49.34           N  
ATOM  24105  CA  SER L  67      65.778 -29.134 -54.437  1.00 48.99           C  
ATOM  24106  C   SER L  67      65.589 -30.408 -55.237  1.00 48.62           C  
ATOM  24107  O   SER L  67      64.464 -30.864 -55.437  1.00 48.71           O  
ATOM  24108  CB  SER L  67      65.979 -27.980 -55.400  1.00 48.99           C  
ATOM  24109  OG  SER L  67      66.078 -26.783 -54.681  1.00 49.78           O  
ATOM  24110  N   ILE L  68      66.695 -30.965 -55.709  1.00 48.04           N  
ATOM  24111  CA  ILE L  68      66.647 -32.215 -56.421  1.00 47.94           C  
ATOM  24112  C   ILE L  68      66.088 -33.330 -55.546  1.00 48.03           C  
ATOM  24113  O   ILE L  68      65.277 -34.122 -55.998  1.00 48.64           O  
ATOM  24114  CB  ILE L  68      68.027 -32.598 -56.968  1.00 48.20           C  
ATOM  24115  CG1 ILE L  68      68.345 -31.719 -58.188  1.00 47.11           C  
ATOM  24116  CG2 ILE L  68      68.092 -34.135 -57.217  1.00 46.11           C  
ATOM  24117  CD1 ILE L  68      69.828 -31.673 -58.552  1.00 46.96           C  
ATOM  24118  N   LEU L  69      66.514 -33.389 -54.297  1.00 47.91           N  
ATOM  24119  CA  LEU L  69      66.023 -34.427 -53.393  1.00 48.08           C  
ATOM  24120  C   LEU L  69      64.485 -34.367 -53.358  1.00 48.51           C  
ATOM  24121  O   LEU L  69      63.792 -35.383 -53.496  1.00 48.60           O  
ATOM  24122  CB  LEU L  69      66.617 -34.232 -52.001  1.00 47.79           C  
ATOM  24123  CG  LEU L  69      65.927 -34.919 -50.812  1.00 49.69           C  
ATOM  24124  CD1 LEU L  69      65.916 -36.437 -50.941  1.00 50.24           C  
ATOM  24125  CD2 LEU L  69      66.574 -34.522 -49.474  1.00 51.07           C  
ATOM  24126  N   ILE L  70      63.949 -33.160 -53.196  1.00 48.16           N  
ATOM  24127  CA  ILE L  70      62.523 -32.981 -53.140  1.00 47.68           C  
ATOM  24128  C   ILE L  70      61.845 -33.255 -54.479  1.00 47.50           C  
ATOM  24129  O   ILE L  70      60.924 -34.081 -54.554  1.00 47.68           O  
ATOM  24130  CB  ILE L  70      62.180 -31.583 -52.649  1.00 47.76           C  
ATOM  24131  CG1 ILE L  70      62.714 -31.414 -51.224  1.00 48.18           C  
ATOM  24132  CG2 ILE L  70      60.673 -31.371 -52.688  1.00 47.30           C  
ATOM  24133  CD1 ILE L  70      62.572 -30.001 -50.658  1.00 48.36           C  
ATOM  24134  N   HIS L  71      62.306 -32.583 -55.530  1.00 46.95           N  
ATOM  24135  CA  HIS L  71      61.697 -32.664 -56.865  1.00 46.29           C  
ATOM  24136  C   HIS L  71      61.735 -34.108 -57.396  1.00 46.46           C  
ATOM  24137  O   HIS L  71      60.727 -34.670 -57.784  1.00 46.23           O  
ATOM  24138  CB  HIS L  71      62.453 -31.707 -57.792  1.00 45.89           C  
ATOM  24139  CG  HIS L  71      61.952 -31.661 -59.203  1.00 44.72           C  
ATOM  24140  ND1 HIS L  71      61.097 -30.676 -59.664  1.00 43.62           N  
ATOM  24141  CD2 HIS L  71      62.240 -32.439 -60.277  1.00 43.07           C  
ATOM  24142  CE1 HIS L  71      60.861 -30.868 -60.953  1.00 42.89           C  
ATOM  24143  NE2 HIS L  71      61.557 -31.920 -61.352  1.00 43.89           N  
ATOM  24144  N   ALA L  72      62.902 -34.723 -57.370  1.00 46.65           N  
ATOM  24145  CA  ALA L  72      63.061 -36.037 -57.940  1.00 47.10           C  
ATOM  24146  C   ALA L  72      62.365 -37.111 -57.123  1.00 47.55           C  
ATOM  24147  O   ALA L  72      61.988 -38.153 -57.657  1.00 47.77           O  
ATOM  24148  CB  ALA L  72      64.533 -36.362 -58.127  1.00 46.89           C  
ATOM  24149  N   TRP L  73      62.186 -36.877 -55.834  1.00 47.76           N  
ATOM  24150  CA  TRP L  73      61.531 -37.887 -55.046  1.00 48.52           C  
ATOM  24151  C   TRP L  73      60.071 -37.908 -55.446  1.00 48.12           C  
ATOM  24152  O   TRP L  73      59.484 -38.978 -55.647  1.00 48.83           O  
ATOM  24153  CB  TRP L  73      61.688 -37.654 -53.543  1.00 49.25           C  
ATOM  24154  CG  TRP L  73      60.695 -38.454 -52.762  1.00 54.68           C  
ATOM  24155  CD1 TRP L  73      59.812 -37.992 -51.829  1.00 57.90           C  
ATOM  24156  CD2 TRP L  73      60.421 -39.868 -52.898  1.00 60.41           C  
ATOM  24157  NE1 TRP L  73      59.020 -39.021 -51.361  1.00 58.30           N  
ATOM  24158  CE2 TRP L  73      59.376 -40.183 -51.992  1.00 60.71           C  
ATOM  24159  CE3 TRP L  73      60.967 -40.904 -53.692  1.00 62.10           C  
ATOM  24160  CZ2 TRP L  73      58.860 -41.504 -51.851  1.00 63.13           C  
ATOM  24161  CZ3 TRP L  73      60.449 -42.217 -53.554  1.00 62.41           C  
ATOM  24162  CH2 TRP L  73      59.409 -42.498 -52.643  1.00 63.17           C  
ATOM  24163  N   ILE L  74      59.463 -36.731 -55.548  1.00 47.25           N  
ATOM  24164  CA  ILE L  74      58.062 -36.653 -55.912  1.00 46.15           C  
ATOM  24165  C   ILE L  74      57.883 -37.239 -57.299  1.00 46.64           C  
ATOM  24166  O   ILE L  74      57.010 -38.087 -57.527  1.00 46.78           O  
ATOM  24167  CB  ILE L  74      57.577 -35.191 -55.908  1.00 46.06           C  
ATOM  24168  CG1 ILE L  74      57.516 -34.674 -54.464  1.00 44.70           C  
ATOM  24169  CG2 ILE L  74      56.206 -35.067 -56.561  1.00 45.18           C  
ATOM  24170  CD1 ILE L  74      57.467 -33.158 -54.353  1.00 41.36           C  
ATOM  24171  N   GLY L  75      58.729 -36.789 -58.223  1.00 46.09           N  
ATOM  24172  CA  GLY L  75      58.721 -37.303 -59.569  1.00 45.81           C  
ATOM  24173  C   GLY L  75      58.864 -38.809 -59.655  1.00 46.05           C  
ATOM  24174  O   GLY L  75      58.084 -39.463 -60.333  1.00 46.42           O  
ATOM  24175  N   MET L  76      59.859 -39.384 -58.992  1.00 45.62           N  
ATOM  24176  CA  MET L  76      60.053 -40.820 -59.116  1.00 45.68           C  
ATOM  24177  C   MET L  76      58.876 -41.569 -58.487  1.00 45.48           C  
ATOM  24178  O   MET L  76      58.459 -42.634 -58.961  1.00 45.68           O  
ATOM  24179  CB  MET L  76      61.384 -41.277 -58.487  1.00 45.85           C  
ATOM  24180  CG  MET L  76      62.604 -40.793 -59.234  1.00 46.61           C  
ATOM  24181  SD  MET L  76      62.587 -41.140 -61.004  1.00 49.46           S  
ATOM  24182  CE  MET L  76      62.781 -42.927 -60.987  1.00 49.46           C  
ATOM  24183  N   TRP L  77      58.336 -41.010 -57.420  1.00 44.72           N  
ATOM  24184  CA  TRP L  77      57.189 -41.595 -56.792  1.00 44.42           C  
ATOM  24185  C   TRP L  77      56.026 -41.652 -57.785  1.00 44.40           C  
ATOM  24186  O   TRP L  77      55.292 -42.632 -57.844  1.00 44.52           O  
ATOM  24187  CB  TRP L  77      56.810 -40.764 -55.563  1.00 44.25           C  
ATOM  24188  CG  TRP L  77      55.609 -41.313 -54.843  1.00 44.76           C  
ATOM  24189  CD1 TRP L  77      55.591 -42.325 -53.919  1.00 44.31           C  
ATOM  24190  CD2 TRP L  77      54.243 -40.896 -55.010  1.00 44.65           C  
ATOM  24191  NE1 TRP L  77      54.301 -42.564 -53.510  1.00 43.77           N  
ATOM  24192  CE2 TRP L  77      53.455 -41.695 -54.143  1.00 44.86           C  
ATOM  24193  CE3 TRP L  77      53.613 -39.915 -55.792  1.00 45.53           C  
ATOM  24194  CZ2 TRP L  77      52.061 -41.552 -54.041  1.00 45.93           C  
ATOM  24195  CZ3 TRP L  77      52.227 -39.769 -55.688  1.00 46.14           C  
ATOM  24196  CH2 TRP L  77      51.467 -40.599 -54.829  1.00 47.12           C  
ATOM  24197  N   GLN L  78      55.849 -40.595 -58.568  1.00 44.43           N  
ATOM  24198  CA  GLN L  78      54.774 -40.578 -59.572  1.00 44.63           C  
ATOM  24199  C   GLN L  78      54.965 -41.658 -60.604  1.00 44.24           C  
ATOM  24200  O   GLN L  78      54.021 -42.345 -60.962  1.00 44.97           O  
ATOM  24201  CB  GLN L  78      54.664 -39.221 -60.255  1.00 44.29           C  
ATOM  24202  CG  GLN L  78      54.002 -38.175 -59.366  1.00 45.49           C  
ATOM  24203  CD  GLN L  78      54.080 -36.777 -59.966  1.00 47.94           C  
ATOM  24204  OE1 GLN L  78      54.579 -36.578 -61.085  1.00 51.36           O  
ATOM  24205  NE2 GLN L  78      53.597 -35.811 -59.228  1.00 45.92           N  
ATOM  24206  N   VAL L  79      56.196 -41.826 -61.060  1.00 44.12           N  
ATOM  24207  CA  VAL L  79      56.487 -42.833 -62.053  1.00 44.03           C  
ATOM  24208  C   VAL L  79      56.215 -44.233 -61.496  1.00 44.25           C  
ATOM  24209  O   VAL L  79      55.546 -45.029 -62.126  1.00 43.98           O  
ATOM  24210  CB  VAL L  79      57.928 -42.697 -62.560  1.00 44.33           C  
ATOM  24211  CG1 VAL L  79      58.272 -43.819 -63.573  1.00 43.20           C  
ATOM  24212  CG2 VAL L  79      58.143 -41.291 -63.158  1.00 43.03           C  
ATOM  24213  N   LEU L  80      56.706 -44.515 -60.296  1.00 44.62           N  
ATOM  24214  CA  LEU L  80      56.595 -45.841 -59.719  1.00 44.78           C  
ATOM  24215  C   LEU L  80      55.151 -46.229 -59.447  1.00 45.15           C  
ATOM  24216  O   LEU L  80      54.782 -47.399 -59.603  1.00 44.94           O  
ATOM  24217  CB  LEU L  80      57.393 -45.938 -58.416  1.00 45.08           C  
ATOM  24218  CG  LEU L  80      58.919 -45.908 -58.511  1.00 46.58           C  
ATOM  24219  CD1 LEU L  80      59.515 -46.059 -57.137  1.00 47.45           C  
ATOM  24220  CD2 LEU L  80      59.456 -46.972 -59.470  1.00 47.66           C  
ATOM  24221  N   THR L  81      54.335 -45.266 -59.036  1.00 44.95           N  
ATOM  24222  CA  THR L  81      52.962 -45.578 -58.708  1.00 45.23           C  
ATOM  24223  C   THR L  81      52.132 -45.693 -59.972  1.00 46.03           C  
ATOM  24224  O   THR L  81      50.954 -46.063 -59.910  1.00 47.01           O  
ATOM  24225  CB  THR L  81      52.311 -44.556 -57.723  1.00 45.45           C  
ATOM  24226  OG1 THR L  81      52.528 -43.219 -58.191  1.00 45.47           O  
ATOM  24227  CG2 THR L  81      52.904 -44.698 -56.316  1.00 43.56           C  
ATOM  24228  N   ASP L  82      52.723 -45.370 -61.121  1.00 46.06           N  
ATOM  24229  CA  ASP L  82      52.092 -45.679 -62.382  1.00 45.99           C  
ATOM  24230  C   ASP L  82      52.459 -47.095 -62.847  1.00 46.58           C  
ATOM  24231  O   ASP L  82      51.567 -47.860 -63.201  1.00 46.41           O  
ATOM  24232  CB  ASP L  82      52.445 -44.663 -63.468  1.00 46.14           C  
ATOM  24233  CG  ASP L  82      51.472 -43.496 -63.520  1.00 47.97           C  
ATOM  24234  OD1 ASP L  82      50.468 -43.542 -62.787  1.00 50.93           O  
ATOM  24235  OD2 ASP L  82      51.717 -42.521 -64.282  1.00 46.87           O  
ATOM  24236  N   TYR L  83      53.751 -47.450 -62.848  1.00 46.48           N  
ATOM  24237  CA  TYR L  83      54.169 -48.643 -63.574  1.00 47.25           C  
ATOM  24238  C   TYR L  83      54.541 -49.858 -62.709  1.00 48.23           C  
ATOM  24239  O   TYR L  83      54.676 -50.965 -63.227  1.00 48.10           O  
ATOM  24240  CB  TYR L  83      55.317 -48.337 -64.552  1.00 47.18           C  
ATOM  24241  CG  TYR L  83      55.062 -47.129 -65.429  1.00 46.99           C  
ATOM  24242  CD1 TYR L  83      53.889 -47.017 -66.181  1.00 45.38           C  
ATOM  24243  CD2 TYR L  83      55.996 -46.100 -65.511  1.00 47.47           C  
ATOM  24244  CE1 TYR L  83      53.663 -45.911 -66.979  1.00 44.68           C  
ATOM  24245  CE2 TYR L  83      55.773 -45.004 -66.311  1.00 47.37           C  
ATOM  24246  CZ  TYR L  83      54.608 -44.905 -67.031  1.00 46.02           C  
ATOM  24247  OH  TYR L  83      54.400 -43.794 -67.794  1.00 44.63           O  
ATOM  24248  N   VAL L  84      54.713 -49.668 -61.404  1.00 48.53           N  
ATOM  24249  CA  VAL L  84      55.095 -50.784 -60.563  1.00 49.14           C  
ATOM  24250  C   VAL L  84      54.009 -51.110 -59.533  1.00 50.06           C  
ATOM  24251  O   VAL L  84      53.946 -50.475 -58.488  1.00 50.34           O  
ATOM  24252  CB  VAL L  84      56.412 -50.506 -59.820  1.00 49.25           C  
ATOM  24253  CG1 VAL L  84      56.855 -51.770 -59.066  1.00 47.95           C  
ATOM  24254  CG2 VAL L  84      57.485 -50.027 -60.784  1.00 47.73           C  
ATOM  24255  N   LYS L  85      53.166 -52.100 -59.831  1.00 51.05           N  
ATOM  24256  CA  LYS L  85      52.020 -52.463 -58.979  1.00 52.22           C  
ATOM  24257  C   LYS L  85      52.363 -53.288 -57.733  1.00 52.10           C  
ATOM  24258  O   LYS L  85      51.901 -52.952 -56.641  1.00 52.14           O  
ATOM  24259  CB  LYS L  85      50.927 -53.186 -59.783  1.00 52.57           C  
ATOM  24260  CG  LYS L  85      50.317 -52.335 -60.890  1.00 55.31           C  
ATOM  24261  CD  LYS L  85      49.908 -50.944 -60.360  1.00 59.02           C  
ATOM  24262  CE  LYS L  85      49.210 -50.075 -61.421  1.00 59.49           C  
ATOM  24263  NZ  LYS L  85      49.014 -48.724 -60.838  1.00 59.80           N  
ATOM  24264  N   PRO L  86      53.175 -54.364 -57.887  1.00 52.09           N  
ATOM  24265  CA  PRO L  86      53.509 -55.201 -56.707  1.00 51.84           C  
ATOM  24266  C   PRO L  86      54.123 -54.350 -55.606  1.00 51.58           C  
ATOM  24267  O   PRO L  86      55.189 -53.776 -55.781  1.00 51.55           O  
ATOM  24268  CB  PRO L  86      54.536 -56.205 -57.238  1.00 51.44           C  
ATOM  24269  CG  PRO L  86      54.482 -56.105 -58.729  1.00 51.99           C  
ATOM  24270  CD  PRO L  86      53.949 -54.748 -59.082  1.00 51.88           C  
ATOM  24271  N   LEU L  87      53.447 -54.277 -54.475  1.00 51.39           N  
ATOM  24272  CA  LEU L  87      53.851 -53.398 -53.391  1.00 51.62           C  
ATOM  24273  C   LEU L  87      55.324 -53.545 -52.926  1.00 51.52           C  
ATOM  24274  O   LEU L  87      56.059 -52.556 -52.822  1.00 51.45           O  
ATOM  24275  CB  LEU L  87      52.906 -53.613 -52.215  1.00 51.62           C  
ATOM  24276  CG  LEU L  87      53.162 -52.663 -51.062  1.00 52.79           C  
ATOM  24277  CD1 LEU L  87      52.824 -51.230 -51.485  1.00 53.25           C  
ATOM  24278  CD2 LEU L  87      52.363 -53.117 -49.864  1.00 53.26           C  
ATOM  24279  N   ALA L  88      55.738 -54.774 -52.629  1.00 51.26           N  
ATOM  24280  CA  ALA L  88      57.085 -55.023 -52.109  1.00 51.12           C  
ATOM  24281  C   ALA L  88      58.153 -54.534 -53.077  1.00 50.68           C  
ATOM  24282  O   ALA L  88      59.087 -53.854 -52.689  1.00 50.39           O  
ATOM  24283  CB  ALA L  88      57.296 -56.526 -51.773  1.00 50.78           C  
ATOM  24284  N   LEU L  89      58.012 -54.883 -54.345  1.00 50.67           N  
ATOM  24285  CA  LEU L  89      58.960 -54.403 -55.335  1.00 50.82           C  
ATOM  24286  C   LEU L  89      59.024 -52.872 -55.327  1.00 50.70           C  
ATOM  24287  O   LEU L  89      60.102 -52.298 -55.380  1.00 50.66           O  
ATOM  24288  CB  LEU L  89      58.587 -54.902 -56.732  1.00 50.77           C  
ATOM  24289  CG  LEU L  89      59.493 -54.362 -57.840  1.00 50.82           C  
ATOM  24290  CD1 LEU L  89      60.962 -54.731 -57.540  1.00 50.44           C  
ATOM  24291  CD2 LEU L  89      59.045 -54.886 -59.213  1.00 51.07           C  
ATOM  24292  N   ARG L  90      57.863 -52.232 -55.240  1.00 50.80           N  
ATOM  24293  CA  ARG L  90      57.772 -50.780 -55.301  1.00 51.17           C  
ATOM  24294  C   ARG L  90      58.402 -50.107 -54.102  1.00 50.92           C  
ATOM  24295  O   ARG L  90      59.162 -49.159 -54.263  1.00 50.89           O  
ATOM  24296  CB  ARG L  90      56.324 -50.307 -55.451  1.00 51.34           C  
ATOM  24297  CG  ARG L  90      56.212 -48.795 -55.606  1.00 52.69           C  
ATOM  24298  CD  ARG L  90      54.840 -48.346 -56.107  1.00 55.97           C  
ATOM  24299  NE  ARG L  90      53.903 -48.124 -55.008  1.00 58.14           N  
ATOM  24300  CZ  ARG L  90      52.863 -48.902 -54.722  1.00 60.91           C  
ATOM  24301  NH1 ARG L  90      52.584 -49.980 -55.466  1.00 62.42           N  
ATOM  24302  NH2 ARG L  90      52.100 -48.598 -53.679  1.00 61.13           N  
ATOM  24303  N   LEU L  91      58.078 -50.576 -52.904  1.00 50.94           N  
ATOM  24304  CA  LEU L  91      58.686 -50.018 -51.696  1.00 51.27           C  
ATOM  24305  C   LEU L  91      60.218 -50.147 -51.721  1.00 51.40           C  
ATOM  24306  O   LEU L  91      60.935 -49.218 -51.349  1.00 51.01           O  
ATOM  24307  CB  LEU L  91      58.104 -50.678 -50.440  1.00 51.15           C  
ATOM  24308  CG  LEU L  91      56.609 -50.418 -50.201  1.00 51.57           C  
ATOM  24309  CD1 LEU L  91      56.125 -51.215 -49.009  1.00 51.96           C  
ATOM  24310  CD2 LEU L  91      56.329 -48.945 -49.997  1.00 51.23           C  
ATOM  24311  N   MET L  92      60.712 -51.294 -52.176  1.00 51.70           N  
ATOM  24312  CA  MET L  92      62.145 -51.504 -52.294  1.00 52.56           C  
ATOM  24313  C   MET L  92      62.781 -50.521 -53.268  1.00 51.74           C  
ATOM  24314  O   MET L  92      63.845 -49.985 -52.983  1.00 51.71           O  
ATOM  24315  CB  MET L  92      62.468 -52.950 -52.692  1.00 53.52           C  
ATOM  24316  CG  MET L  92      62.224 -53.967 -51.571  1.00 58.49           C  
ATOM  24317  SD  MET L  92      62.715 -53.414 -49.887  1.00 70.39           S  
ATOM  24318  CE  MET L  92      61.225 -52.581 -49.301  1.00 69.86           C  
ATOM  24319  N   LEU L  93      62.136 -50.276 -54.400  1.00 50.94           N  
ATOM  24320  CA  LEU L  93      62.643 -49.311 -55.359  1.00 50.76           C  
ATOM  24321  C   LEU L  93      62.625 -47.887 -54.799  1.00 50.45           C  
ATOM  24322  O   LEU L  93      63.528 -47.081 -55.095  1.00 50.14           O  
ATOM  24323  CB  LEU L  93      61.860 -49.377 -56.679  1.00 50.69           C  
ATOM  24324  CG  LEU L  93      62.140 -50.602 -57.554  1.00 51.59           C  
ATOM  24325  CD1 LEU L  93      61.169 -50.699 -58.745  1.00 50.89           C  
ATOM  24326  CD2 LEU L  93      63.604 -50.583 -58.035  1.00 51.47           C  
ATOM  24327  N   GLN L  94      61.595 -47.567 -54.016  1.00 50.08           N  
ATOM  24328  CA  GLN L  94      61.503 -46.233 -53.415  1.00 50.53           C  
ATOM  24329  C   GLN L  94      62.617 -46.042 -52.397  1.00 49.82           C  
ATOM  24330  O   GLN L  94      63.194 -44.965 -52.277  1.00 49.21           O  
ATOM  24331  CB  GLN L  94      60.152 -46.005 -52.742  1.00 50.61           C  
ATOM  24332  CG  GLN L  94      58.995 -45.765 -53.723  1.00 54.29           C  
ATOM  24333  CD  GLN L  94      57.633 -45.662 -53.020  1.00 57.74           C  
ATOM  24334  OE1 GLN L  94      57.569 -45.605 -51.792  1.00 60.57           O  
ATOM  24335  NE2 GLN L  94      56.550 -45.625 -53.796  1.00 57.09           N  
ATOM  24336  N   LEU L  95      62.920 -47.103 -51.666  1.00 49.42           N  
ATOM  24337  CA  LEU L  95      64.004 -47.061 -50.718  1.00 49.30           C  
ATOM  24338  C   LEU L  95      65.302 -46.708 -51.470  1.00 49.04           C  
ATOM  24339  O   LEU L  95      65.993 -45.742 -51.146  1.00 48.99           O  
ATOM  24340  CB  LEU L  95      64.114 -48.408 -50.001  1.00 49.11           C  
ATOM  24341  CG  LEU L  95      65.196 -48.539 -48.931  1.00 49.84           C  
ATOM  24342  CD1 LEU L  95      65.133 -47.341 -47.981  1.00 50.75           C  
ATOM  24343  CD2 LEU L  95      65.051 -49.846 -48.171  1.00 49.18           C  
ATOM  24344  N   VAL L  96      65.619 -47.488 -52.495  1.00 48.79           N  
ATOM  24345  CA  VAL L  96      66.849 -47.286 -53.242  1.00 48.28           C  
ATOM  24346  C   VAL L  96      66.909 -45.853 -53.754  1.00 48.01           C  
ATOM  24347  O   VAL L  96      67.945 -45.187 -53.684  1.00 47.83           O  
ATOM  24348  CB  VAL L  96      66.944 -48.284 -54.419  1.00 48.56           C  
ATOM  24349  CG1 VAL L  96      68.036 -47.855 -55.399  1.00 48.15           C  
ATOM  24350  CG2 VAL L  96      67.168 -49.705 -53.892  1.00 47.59           C  
ATOM  24351  N   ILE L  97      65.778 -45.380 -54.258  1.00 47.33           N  
ATOM  24352  CA  ILE L  97      65.692 -44.046 -54.808  1.00 47.33           C  
ATOM  24353  C   ILE L  97      65.874 -42.929 -53.785  1.00 47.34           C  
ATOM  24354  O   ILE L  97      66.623 -41.996 -54.028  1.00 47.98           O  
ATOM  24355  CB  ILE L  97      64.385 -43.870 -55.572  1.00 47.69           C  
ATOM  24356  CG1 ILE L  97      64.479 -44.621 -56.918  1.00 47.93           C  
ATOM  24357  CG2 ILE L  97      64.097 -42.413 -55.789  1.00 46.74           C  
ATOM  24358  CD1 ILE L  97      63.140 -44.806 -57.614  1.00 49.55           C  
ATOM  24359  N   VAL L  98      65.208 -43.018 -52.643  1.00 47.09           N  
ATOM  24360  CA  VAL L  98      65.376 -42.012 -51.613  1.00 47.06           C  
ATOM  24361  C   VAL L  98      66.808 -42.082 -51.095  1.00 47.15           C  
ATOM  24362  O   VAL L  98      67.476 -41.056 -50.926  1.00 46.92           O  
ATOM  24363  CB  VAL L  98      64.368 -42.196 -50.449  1.00 47.47           C  
ATOM  24364  CG1 VAL L  98      64.745 -41.318 -49.241  1.00 47.66           C  
ATOM  24365  CG2 VAL L  98      62.981 -41.876 -50.918  1.00 47.04           C  
ATOM  24366  N   VAL L  99      67.301 -43.292 -50.863  1.00 46.81           N  
ATOM  24367  CA  VAL L  99      68.670 -43.403 -50.386  1.00 46.83           C  
ATOM  24368  C   VAL L  99      69.655 -42.731 -51.352  1.00 46.92           C  
ATOM  24369  O   VAL L  99      70.564 -42.018 -50.921  1.00 47.33           O  
ATOM  24370  CB  VAL L  99      69.082 -44.862 -50.095  1.00 46.64           C  
ATOM  24371  CG1 VAL L  99      70.589 -44.974 -49.987  1.00 45.80           C  
ATOM  24372  CG2 VAL L  99      68.420 -45.337 -48.824  1.00 46.53           C  
ATOM  24373  N   ALA L 100      69.484 -42.951 -52.650  1.00 46.69           N  
ATOM  24374  CA  ALA L 100      70.374 -42.315 -53.622  1.00 46.71           C  
ATOM  24375  C   ALA L 100      70.248 -40.773 -53.566  1.00 47.05           C  
ATOM  24376  O   ALA L 100      71.263 -40.049 -53.507  1.00 46.90           O  
ATOM  24377  CB  ALA L 100      70.106 -42.838 -55.019  1.00 46.44           C  
ATOM  24378  N   LEU L 101      69.019 -40.261 -53.542  1.00 46.69           N  
ATOM  24379  CA  LEU L 101      68.846 -38.812 -53.442  1.00 46.83           C  
ATOM  24380  C   LEU L 101      69.509 -38.218 -52.189  1.00 46.98           C  
ATOM  24381  O   LEU L 101      70.124 -37.158 -52.262  1.00 46.84           O  
ATOM  24382  CB  LEU L 101      67.372 -38.436 -53.482  1.00 46.68           C  
ATOM  24383  CG  LEU L 101      66.704 -38.729 -54.817  1.00 46.98           C  
ATOM  24384  CD1 LEU L 101      65.225 -38.514 -54.692  1.00 47.50           C  
ATOM  24385  CD2 LEU L 101      67.300 -37.879 -55.942  1.00 45.36           C  
ATOM  24386  N   VAL L 102      69.379 -38.904 -51.048  1.00 47.03           N  
ATOM  24387  CA  VAL L 102      69.991 -38.436 -49.814  1.00 46.80           C  
ATOM  24388  C   VAL L 102      71.510 -38.531 -49.955  1.00 47.40           C  
ATOM  24389  O   VAL L 102      72.245 -37.667 -49.489  1.00 47.61           O  
ATOM  24390  CB  VAL L 102      69.501 -39.212 -48.568  1.00 46.69           C  
ATOM  24391  CG1 VAL L 102      70.239 -38.759 -47.346  1.00 46.32           C  
ATOM  24392  CG2 VAL L 102      67.996 -39.029 -48.352  1.00 46.07           C  
ATOM  24393  N   VAL L 103      71.995 -39.571 -50.618  1.00 47.85           N  
ATOM  24394  CA  VAL L 103      73.436 -39.712 -50.779  1.00 48.32           C  
ATOM  24395  C   VAL L 103      73.986 -38.574 -51.646  1.00 48.62           C  
ATOM  24396  O   VAL L 103      75.017 -38.004 -51.353  1.00 48.62           O  
ATOM  24397  CB  VAL L 103      73.813 -41.087 -51.360  1.00 48.62           C  
ATOM  24398  CG1 VAL L 103      75.257 -41.079 -51.858  1.00 47.06           C  
ATOM  24399  CG2 VAL L 103      73.563 -42.206 -50.318  1.00 48.06           C  
ATOM  24400  N   TYR L 104      73.271 -38.248 -52.714  1.00 49.10           N  
ATOM  24401  CA  TYR L 104      73.588 -37.088 -53.551  1.00 49.15           C  
ATOM  24402  C   TYR L 104      73.810 -35.851 -52.695  1.00 48.98           C  
ATOM  24403  O   TYR L 104      74.798 -35.148 -52.849  1.00 49.05           O  
ATOM  24404  CB  TYR L 104      72.421 -36.786 -54.486  1.00 48.96           C  
ATOM  24405  CG  TYR L 104      72.242 -37.742 -55.648  1.00 49.70           C  
ATOM  24406  CD1 TYR L 104      73.097 -38.831 -55.842  1.00 49.13           C  
ATOM  24407  CD2 TYR L 104      71.186 -37.563 -56.541  1.00 50.28           C  
ATOM  24408  CE1 TYR L 104      72.904 -39.694 -56.911  1.00 50.50           C  
ATOM  24409  CE2 TYR L 104      70.989 -38.413 -57.623  1.00 50.42           C  
ATOM  24410  CZ  TYR L 104      71.839 -39.469 -57.806  1.00 51.04           C  
ATOM  24411  OH  TYR L 104      71.605 -40.296 -58.890  1.00 51.51           O  
ATOM  24412  N   VAL L 105      72.874 -35.567 -51.804  1.00 48.96           N  
ATOM  24413  CA  VAL L 105      73.010 -34.389 -50.963  1.00 49.14           C  
ATOM  24414  C   VAL L 105      74.249 -34.488 -50.093  1.00 49.51           C  
ATOM  24415  O   VAL L 105      75.077 -33.577 -50.052  1.00 49.55           O  
ATOM  24416  CB  VAL L 105      71.797 -34.198 -50.061  1.00 49.13           C  
ATOM  24417  CG1 VAL L 105      72.000 -32.989 -49.146  1.00 48.01           C  
ATOM  24418  CG2 VAL L 105      70.542 -34.034 -50.914  1.00 49.17           C  
ATOM  24419  N   ILE L 106      74.379 -35.606 -49.395  1.00 50.05           N  
ATOM  24420  CA  ILE L 106      75.480 -35.770 -48.458  1.00 50.52           C  
ATOM  24421  C   ILE L 106      76.836 -35.781 -49.162  1.00 51.16           C  
ATOM  24422  O   ILE L 106      77.784 -35.197 -48.671  1.00 51.06           O  
ATOM  24423  CB  ILE L 106      75.319 -37.030 -47.586  1.00 50.40           C  
ATOM  24424  CG1 ILE L 106      74.009 -36.974 -46.800  1.00 49.71           C  
ATOM  24425  CG2 ILE L 106      76.507 -37.175 -46.631  1.00 50.15           C  
ATOM  24426  CD1 ILE L 106      73.725 -38.241 -46.015  1.00 49.25           C  
ATOM  24427  N   TYR L 107      76.931 -36.440 -50.308  1.00 52.03           N  
ATOM  24428  CA  TYR L 107      78.172 -36.438 -51.061  1.00 53.28           C  
ATOM  24429  C   TYR L 107      78.497 -35.031 -51.539  1.00 54.14           C  
ATOM  24430  O   TYR L 107      79.654 -34.625 -51.559  1.00 53.89           O  
ATOM  24431  CB  TYR L 107      78.079 -37.387 -52.247  1.00 53.63           C  
ATOM  24432  CG  TYR L 107      79.363 -37.537 -53.009  1.00 54.72           C  
ATOM  24433  CD1 TYR L 107      80.481 -38.116 -52.415  1.00 57.02           C  
ATOM  24434  CD2 TYR L 107      79.469 -37.111 -54.330  1.00 55.83           C  
ATOM  24435  CE1 TYR L 107      81.678 -38.253 -53.110  1.00 57.10           C  
ATOM  24436  CE2 TYR L 107      80.659 -37.243 -55.036  1.00 56.67           C  
ATOM  24437  CZ  TYR L 107      81.752 -37.818 -54.421  1.00 57.39           C  
ATOM  24438  OH  TYR L 107      82.930 -37.959 -55.121  1.00 58.42           O  
ATOM  24439  N   GLY L 108      77.465 -34.287 -51.924  1.00 55.16           N  
ATOM  24440  CA  GLY L 108      77.632 -32.889 -52.288  1.00 56.56           C  
ATOM  24441  C   GLY L 108      78.217 -32.062 -51.156  1.00 57.80           C  
ATOM  24442  O   GLY L 108      79.081 -31.209 -51.390  1.00 57.87           O  
ATOM  24443  N   PHE L 109      77.743 -32.306 -49.933  1.00 58.99           N  
ATOM  24444  CA  PHE L 109      78.271 -31.648 -48.738  1.00 60.44           C  
ATOM  24445  C   PHE L 109      79.730 -31.998 -48.540  1.00 61.08           C  
ATOM  24446  O   PHE L 109      80.508 -31.189 -48.055  1.00 61.41           O  
ATOM  24447  CB  PHE L 109      77.516 -32.105 -47.497  1.00 60.93           C  
ATOM  24448  CG  PHE L 109      76.513 -31.117 -46.992  1.00 63.10           C  
ATOM  24449  CD1 PHE L 109      75.174 -31.242 -47.317  1.00 64.97           C  
ATOM  24450  CD2 PHE L 109      76.905 -30.065 -46.174  1.00 65.52           C  
ATOM  24451  CE1 PHE L 109      74.228 -30.327 -46.846  1.00 66.83           C  
ATOM  24452  CE2 PHE L 109      75.961 -29.145 -45.694  1.00 67.01           C  
ATOM  24453  CZ  PHE L 109      74.621 -29.278 -46.034  1.00 66.62           C  
ATOM  24454  N   VAL L 110      80.095 -33.216 -48.908  1.00 61.74           N  
ATOM  24455  CA  VAL L 110      81.440 -33.693 -48.697  1.00 62.60           C  
ATOM  24456  C   VAL L 110      82.388 -33.142 -49.759  1.00 63.43           C  
ATOM  24457  O   VAL L 110      83.537 -32.817 -49.477  1.00 63.45           O  
ATOM  24458  CB  VAL L 110      81.463 -35.216 -48.710  1.00 62.47           C  
ATOM  24459  CG1 VAL L 110      82.867 -35.716 -48.958  1.00 62.32           C  
ATOM  24460  CG2 VAL L 110      80.906 -35.745 -47.395  1.00 62.19           C  
ATOM  24461  N   VAL L 111      81.891 -33.023 -50.980  1.00 64.54           N  
ATOM  24462  CA  VAL L 111      82.687 -32.504 -52.077  1.00 65.71           C  
ATOM  24463  C   VAL L 111      82.993 -31.003 -51.981  1.00 66.64           C  
ATOM  24464  O   VAL L 111      84.134 -30.598 -52.208  1.00 67.00           O  
ATOM  24465  CB  VAL L 111      82.026 -32.801 -53.423  1.00 65.68           C  
ATOM  24466  CG1 VAL L 111      82.379 -31.733 -54.422  1.00 66.11           C  
ATOM  24467  CG2 VAL L 111      82.454 -34.162 -53.915  1.00 66.10           C  
ATOM  24468  N   VAL L 112      81.995 -30.181 -51.654  1.00 67.60           N  
ATOM  24469  CA  VAL L 112      82.196 -28.725 -51.589  1.00 68.50           C  
ATOM  24470  C   VAL L 112      82.890 -28.277 -50.303  1.00 69.13           C  
ATOM  24471  O   VAL L 112      83.782 -27.425 -50.345  1.00 69.32           O  
ATOM  24472  CB  VAL L 112      80.877 -27.925 -51.748  1.00 68.84           C  
ATOM  24473  CG1 VAL L 112      80.227 -28.217 -53.109  1.00 68.91           C  
ATOM  24474  CG2 VAL L 112      79.914 -28.225 -50.594  1.00 68.47           C  
ATOM  24475  N   TRP L 113      82.487 -28.840 -49.161  1.00 69.80           N  
ATOM  24476  CA  TRP L 113      83.178 -28.543 -47.892  1.00 70.33           C  
ATOM  24477  C   TRP L 113      84.624 -29.019 -47.940  1.00 70.46           C  
ATOM  24478  O   TRP L 113      85.395 -28.745 -47.029  1.00 70.74           O  
ATOM  24479  CB  TRP L 113      82.464 -29.158 -46.675  1.00 70.29           C  
ATOM  24480  N   GLY L 114      84.985 -29.729 -49.004  1.00 70.52           N  
ATOM  24481  CA  GLY L 114      86.355 -30.203 -49.177  1.00 70.52           C  
ATOM  24482  C   GLY L 114      87.138 -29.375 -50.186  1.00 70.62           C  
ATOM  24483  O   GLY L 114      88.159 -29.822 -50.710  1.00 70.81           O  
ATOM  24484  N   VAL L 115      86.678 -28.155 -50.449  1.00 70.46           N  
ATOM  24485  CA  VAL L 115      87.247 -27.348 -51.529  1.00 70.11           C  
ATOM  24486  C   VAL L 115      87.471 -25.890 -51.153  1.00 69.75           C  
ATOM  24487  O   VAL L 115      86.557 -25.173 -50.746  1.00 69.38           O  
ATOM  24488  CB  VAL L 115      86.359 -27.430 -52.788  1.00 70.30           C  
ATOM  24489  CG1 VAL L 115      86.674 -26.289 -53.760  1.00 70.38           C  
ATOM  24490  CG2 VAL L 115      86.536 -28.794 -53.445  1.00 70.61           C  
ATOM  24491  OXT VAL L 115      88.593 -25.399 -51.260  1.00 69.63           O  
