# Supplementary material for: Alignment of Helical Membrane Protein Sequences Using AlignMe
Source: PLoS One. 2013 Mar 4;8(3):e57731. doi: 10.1371/journal.pone.0057731 (PMC3587630; doi:10.1371/journal.pone.0057731)
Supplement: File S2 — Dataset of HOMEP2 homologous membrane proteins. (GZ) [file pone.0057731.s002.gz › HOMEP2010_pdbs/reductases/2WDQ_K.pdb]

ATOM  22722  N   GLN K   8      39.323 -64.752 -66.922  1.00 56.23           N  
ATOM  22723  CA  GLN K   8      39.330 -63.263 -66.740  1.00 56.22           C  
ATOM  22724  C   GLN K   8      39.350 -62.472 -68.076  1.00 55.12           C  
ATOM  22725  O   GLN K   8      39.995 -62.877 -69.043  1.00 55.66           O  
ATOM  22726  CB  GLN K   8      40.510 -62.851 -65.861  1.00 56.67           C  
ATOM  22727  CG  GLN K   8      40.798 -61.365 -65.932  1.00 60.47           C  
ATOM  22728  CD  GLN K   8      42.173 -61.009 -65.409  1.00 65.37           C  
ATOM  22729  OE1 GLN K   8      42.972 -61.890 -65.087  1.00 68.15           O  
ATOM  22730  NE2 GLN K   8      42.460 -59.705 -65.324  1.00 66.77           N  
ATOM  22731  N   ARG K   9      38.670 -61.328 -68.122  1.00 53.07           N  
ATOM  22732  CA  ARG K   9      38.489 -60.611 -69.388  1.00 51.21           C  
ATOM  22733  C   ARG K   9      39.705 -59.932 -70.018  1.00 49.84           C  
ATOM  22734  O   ARG K   9      40.509 -59.298 -69.334  1.00 49.66           O  
ATOM  22735  CB  ARG K   9      37.364 -59.591 -69.260  1.00 51.25           C  
ATOM  22736  CG  ARG K   9      36.018 -60.251 -69.180  1.00 50.52           C  
ATOM  22737  CD  ARG K   9      34.973 -59.247 -68.796  1.00 49.17           C  
ATOM  22738  NE  ARG K   9      33.638 -59.774 -69.057  1.00 49.16           N  
ATOM  22739  CZ  ARG K   9      32.519 -59.278 -68.525  1.00 48.72           C  
ATOM  22740  NH1 ARG K   9      32.594 -58.216 -67.707  1.00 49.04           N  
ATOM  22741  NH2 ARG K   9      31.335 -59.809 -68.823  1.00 43.51           N  
ATOM  22742  N   PRO K  10      39.798 -60.007 -71.352  1.00 48.43           N  
ATOM  22743  CA  PRO K  10      40.915 -59.363 -72.028  1.00 47.69           C  
ATOM  22744  C   PRO K  10      40.685 -57.878 -72.071  1.00 46.72           C  
ATOM  22745  O   PRO K  10      39.565 -57.464 -71.904  1.00 46.82           O  
ATOM  22746  CB  PRO K  10      40.870 -59.976 -73.436  1.00 47.21           C  
ATOM  22747  CG  PRO K  10      39.488 -60.377 -73.626  1.00 46.95           C  
ATOM  22748  CD  PRO K  10      38.884 -60.670 -72.296  1.00 47.94           C  
ATOM  22749  N   VAL K  11      41.732 -57.077 -72.238  1.00 46.44           N  
ATOM  22750  CA  VAL K  11      41.565 -55.643 -72.463  1.00 46.14           C  
ATOM  22751  C   VAL K  11      42.380 -55.275 -73.697  1.00 46.29           C  
ATOM  22752  O   VAL K  11      43.357 -55.938 -74.027  1.00 45.98           O  
ATOM  22753  CB  VAL K  11      42.009 -54.812 -71.256  1.00 46.23           C  
ATOM  22754  CG1 VAL K  11      41.834 -55.616 -69.981  1.00 44.95           C  
ATOM  22755  CG2 VAL K  11      43.445 -54.405 -71.401  1.00 46.28           C  
ATOM  22756  N   ASN K  12      41.939 -54.266 -74.422  1.00 46.28           N  
ATOM  22757  CA  ASN K  12      42.733 -53.731 -75.506  1.00 46.57           C  
ATOM  22758  C   ASN K  12      43.653 -52.672 -74.949  1.00 46.82           C  
ATOM  22759  O   ASN K  12      43.218 -51.565 -74.672  1.00 46.83           O  
ATOM  22760  CB  ASN K  12      41.836 -53.093 -76.573  1.00 46.11           C  
ATOM  22761  CG  ASN K  12      42.630 -52.324 -77.606  1.00 45.89           C  
ATOM  22762  OD1 ASN K  12      43.832 -52.539 -77.782  1.00 45.42           O  
ATOM  22763  ND2 ASN K  12      41.967 -51.421 -78.293  1.00 41.97           N  
ATOM  22764  N   LEU K  13      44.913 -53.023 -74.767  1.00 47.76           N  
ATOM  22765  CA  LEU K  13      45.922 -52.045 -74.369  1.00 48.93           C  
ATOM  22766  C   LEU K  13      47.215 -52.389 -75.119  1.00 49.29           C  
ATOM  22767  O   LEU K  13      48.291 -52.468 -74.541  1.00 49.05           O  
ATOM  22768  CB  LEU K  13      46.118 -52.081 -72.863  1.00 48.80           C  
ATOM  22769  CG  LEU K  13      46.501 -50.769 -72.159  1.00 51.37           C  
ATOM  22770  CD1 LEU K  13      45.731 -49.532 -72.660  1.00 49.12           C  
ATOM  22771  CD2 LEU K  13      46.270 -50.997 -70.640  1.00 51.25           C  
ATOM  22772  N   ASP K  14      47.079 -52.628 -76.418  1.00 49.71           N  
ATOM  22773  CA  ASP K  14      48.218 -52.861 -77.270  1.00 50.05           C  
ATOM  22774  C   ASP K  14      48.600 -51.513 -77.844  1.00 49.56           C  
ATOM  22775  O   ASP K  14      47.972 -51.040 -78.780  1.00 49.38           O  
ATOM  22776  CB  ASP K  14      47.856 -53.861 -78.371  1.00 50.13           C  
ATOM  22777  CG  ASP K  14      49.029 -54.187 -79.283  1.00 53.00           C  
ATOM  22778  OD1 ASP K  14      50.047 -53.435 -79.308  1.00 56.31           O  
ATOM  22779  OD2 ASP K  14      48.920 -55.217 -79.992  1.00 54.77           O  
ATOM  22780  N   LEU K  15      49.650 -50.932 -77.274  1.00 49.57           N  
ATOM  22781  CA  LEU K  15      50.120 -49.598 -77.614  1.00 50.03           C  
ATOM  22782  C   LEU K  15      50.505 -49.384 -79.078  1.00 50.33           C  
ATOM  22783  O   LEU K  15      50.446 -48.251 -79.566  1.00 51.21           O  
ATOM  22784  CB  LEU K  15      51.283 -49.197 -76.711  1.00 49.75           C  
ATOM  22785  CG  LEU K  15      50.964 -49.356 -75.226  1.00 49.93           C  
ATOM  22786  CD1 LEU K  15      52.200 -49.061 -74.368  1.00 49.22           C  
ATOM  22787  CD2 LEU K  15      49.769 -48.496 -74.819  1.00 48.10           C  
ATOM  22788  N   GLN K  16      50.888 -50.446 -79.773  1.00 49.77           N  
ATOM  22789  CA  GLN K  16      51.223 -50.339 -81.176  1.00 50.03           C  
ATOM  22790  C   GLN K  16      49.982 -50.101 -82.014  1.00 49.14           C  
ATOM  22791  O   GLN K  16      50.100 -49.771 -83.187  1.00 49.48           O  
ATOM  22792  CB  GLN K  16      51.928 -51.610 -81.678  1.00 50.51           C  
ATOM  22793  CG  GLN K  16      53.224 -51.941 -80.949  1.00 54.81           C  
ATOM  22794  CD  GLN K  16      54.099 -52.948 -81.715  1.00 60.99           C  
ATOM  22795  OE1 GLN K  16      53.593 -53.764 -82.493  1.00 63.27           O  
ATOM  22796  NE2 GLN K  16      55.418 -52.883 -81.503  1.00 62.02           N  
ATOM  22797  N   THR K  17      48.798 -50.288 -81.439  1.00 48.00           N  
ATOM  22798  CA  THR K  17      47.570 -50.128 -82.216  1.00 46.85           C  
ATOM  22799  C   THR K  17      46.833 -48.818 -81.947  1.00 47.14           C  
ATOM  22800  O   THR K  17      45.741 -48.635 -82.440  1.00 47.14           O  
ATOM  22801  CB  THR K  17      46.572 -51.321 -82.020  1.00 47.18           C  
ATOM  22802  OG1 THR K  17      45.973 -51.265 -80.714  1.00 45.18           O  
ATOM  22803  CG2 THR K  17      47.268 -52.691 -82.226  1.00 43.78           C  
ATOM  22804  N   ILE K  18      47.439 -47.914 -81.189  1.00 47.23           N  
ATOM  22805  CA  ILE K  18      46.796 -46.659 -80.804  1.00 48.02           C  
ATOM  22806  C   ILE K  18      47.545 -45.447 -81.350  1.00 48.55           C  
ATOM  22807  O   ILE K  18      48.763 -45.431 -81.358  1.00 48.16           O  
ATOM  22808  CB  ILE K  18      46.682 -46.571 -79.247  1.00 48.01           C  
ATOM  22809  CG1 ILE K  18      45.790 -47.700 -78.727  1.00 47.67           C  
ATOM  22810  CG2 ILE K  18      46.134 -45.237 -78.801  1.00 47.23           C  
ATOM  22811  CD1 ILE K  18      46.020 -48.074 -77.327  1.00 46.34           C  
ATOM  22812  N   ARG K  19      46.811 -44.453 -81.833  1.00 50.18           N  
ATOM  22813  CA  ARG K  19      47.412 -43.186 -82.316  1.00 51.67           C  
ATOM  22814  C   ARG K  19      47.711 -42.264 -81.154  1.00 50.98           C  
ATOM  22815  O   ARG K  19      46.852 -41.986 -80.349  1.00 51.87           O  
ATOM  22816  CB  ARG K  19      46.467 -42.428 -83.251  1.00 52.42           C  
ATOM  22817  CG  ARG K  19      46.323 -42.973 -84.669  1.00 58.62           C  
ATOM  22818  CD  ARG K  19      47.620 -43.009 -85.446  1.00 68.75           C  
ATOM  22819  NE  ARG K  19      47.512 -43.834 -86.661  1.00 76.87           N  
ATOM  22820  CZ  ARG K  19      47.743 -45.153 -86.713  1.00 80.76           C  
ATOM  22821  NH1 ARG K  19      48.098 -45.829 -85.616  1.00 81.77           N  
ATOM  22822  NH2 ARG K  19      47.618 -45.802 -87.870  1.00 81.59           N  
ATOM  22823  N   PHE K  20      48.934 -41.783 -81.052  1.00 50.53           N  
ATOM  22824  CA  PHE K  20      49.225 -40.760 -80.072  1.00 49.56           C  
ATOM  22825  C   PHE K  20      49.501 -39.437 -80.762  1.00 49.21           C  
ATOM  22826  O   PHE K  20      50.293 -39.386 -81.688  1.00 49.16           O  
ATOM  22827  CB  PHE K  20      50.377 -41.197 -79.194  1.00 48.94           C  
ATOM  22828  CG  PHE K  20      50.052 -42.406 -78.381  1.00 48.88           C  
ATOM  22829  CD1 PHE K  20      49.237 -42.306 -77.253  1.00 47.37           C  
ATOM  22830  CD2 PHE K  20      50.519 -43.669 -78.766  1.00 47.57           C  
ATOM  22831  CE1 PHE K  20      48.902 -43.445 -76.517  1.00 46.63           C  
ATOM  22832  CE2 PHE K  20      50.190 -44.798 -78.026  1.00 46.88           C  
ATOM  22833  CZ  PHE K  20      49.385 -44.682 -76.897  1.00 46.79           C  
ATOM  22834  N   PRO K  21      48.793 -38.373 -80.345  1.00 48.89           N  
ATOM  22835  CA  PRO K  21      49.068 -37.050 -80.907  1.00 48.39           C  
ATOM  22836  C   PRO K  21      50.412 -36.546 -80.377  1.00 48.48           C  
ATOM  22837  O   PRO K  21      50.961 -37.115 -79.430  1.00 48.43           O  
ATOM  22838  CB  PRO K  21      47.920 -36.190 -80.376  1.00 48.61           C  
ATOM  22839  CG  PRO K  21      47.425 -36.928 -79.111  1.00 48.96           C  
ATOM  22840  CD  PRO K  21      47.702 -38.382 -79.349  1.00 48.28           C  
ATOM  22841  N   ILE K  22      50.944 -35.496 -80.991  1.00 48.13           N  
ATOM  22842  CA  ILE K  22      52.239 -34.967 -80.597  1.00 48.23           C  
ATOM  22843  C   ILE K  22      52.312 -34.527 -79.111  1.00 47.99           C  
ATOM  22844  O   ILE K  22      53.367 -34.601 -78.501  1.00 47.50           O  
ATOM  22845  CB  ILE K  22      52.633 -33.797 -81.528  1.00 48.52           C  
ATOM  22846  CG1 ILE K  22      54.135 -33.587 -81.496  1.00 49.73           C  
ATOM  22847  CG2 ILE K  22      51.882 -32.528 -81.147  1.00 48.16           C  
ATOM  22848  CD1 ILE K  22      54.587 -32.387 -82.331  1.00 54.05           C  
ATOM  22849  N   THR K  23      51.196 -34.074 -78.541  1.00 47.87           N  
ATOM  22850  CA  THR K  23      51.175 -33.655 -77.138  1.00 47.73           C  
ATOM  22851  C   THR K  23      51.473 -34.839 -76.212  1.00 47.97           C  
ATOM  22852  O   THR K  23      52.048 -34.660 -75.148  1.00 48.93           O  
ATOM  22853  CB  THR K  23      49.817 -33.037 -76.733  1.00 47.82           C  
ATOM  22854  OG1 THR K  23      48.755 -33.942 -77.072  1.00 48.95           O  
ATOM  22855  CG2 THR K  23      49.573 -31.697 -77.420  1.00 45.73           C  
ATOM  22856  N   ALA K  24      51.066 -36.041 -76.615  1.00 47.37           N  
ATOM  22857  CA  ALA K  24      51.334 -37.256 -75.843  1.00 46.95           C  
ATOM  22858  C   ALA K  24      52.780 -37.726 -75.982  1.00 47.03           C  
ATOM  22859  O   ALA K  24      53.366 -38.249 -75.024  1.00 45.90           O  
ATOM  22860  CB  ALA K  24      50.388 -38.400 -76.274  1.00 46.79           C  
ATOM  22861  N   ILE K  25      53.340 -37.579 -77.191  1.00 47.12           N  
ATOM  22862  CA  ILE K  25      54.769 -37.831 -77.390  1.00 47.83           C  
ATOM  22863  C   ILE K  25      55.581 -36.882 -76.502  1.00 47.98           C  
ATOM  22864  O   ILE K  25      56.494 -37.316 -75.790  1.00 47.69           O  
ATOM  22865  CB  ILE K  25      55.183 -37.621 -78.844  1.00 48.20           C  
ATOM  22866  CG1 ILE K  25      54.269 -38.411 -79.792  1.00 50.51           C  
ATOM  22867  CG2 ILE K  25      56.628 -37.998 -79.048  1.00 47.43           C  
ATOM  22868  CD1 ILE K  25      54.343 -39.916 -79.616  1.00 52.53           C  
ATOM  22869  N   ALA K  26      55.223 -35.590 -76.518  1.00 48.38           N  
ATOM  22870  CA  ALA K  26      55.981 -34.577 -75.765  1.00 49.06           C  
ATOM  22871  C   ALA K  26      55.979 -35.015 -74.320  1.00 49.08           C  
ATOM  22872  O   ALA K  26      56.978 -35.000 -73.622  1.00 48.99           O  
ATOM  22873  CB  ALA K  26      55.352 -33.203 -75.897  1.00 48.80           C  
ATOM  22874  N   SER K  27      54.819 -35.452 -73.903  1.00 49.37           N  
ATOM  22875  CA  SER K  27      54.588 -35.779 -72.534  1.00 49.81           C  
ATOM  22876  C   SER K  27      55.353 -37.029 -72.048  1.00 49.65           C  
ATOM  22877  O   SER K  27      55.924 -37.001 -70.953  1.00 49.43           O  
ATOM  22878  CB  SER K  27      53.100 -35.930 -72.365  1.00 50.11           C  
ATOM  22879  OG  SER K  27      52.813 -36.201 -71.024  1.00 54.40           O  
ATOM  22880  N   ILE K  28      55.398 -38.110 -72.845  1.00 49.29           N  
ATOM  22881  CA  ILE K  28      56.083 -39.334 -72.397  1.00 49.22           C  
ATOM  22882  C   ILE K  28      57.602 -39.103 -72.427  1.00 48.77           C  
ATOM  22883  O   ILE K  28      58.355 -39.663 -71.636  1.00 48.75           O  
ATOM  22884  CB  ILE K  28      55.669 -40.613 -73.217  1.00 49.92           C  
ATOM  22885  CG1 ILE K  28      56.425 -41.865 -72.742  1.00 51.81           C  
ATOM  22886  CG2 ILE K  28      56.016 -40.443 -74.686  1.00 49.98           C  
ATOM  22887  CD1 ILE K  28      56.058 -42.419 -71.347  1.00 53.05           C  
ATOM  22888  N   LEU K  29      58.049 -38.250 -73.333  1.00 48.16           N  
ATOM  22889  CA  LEU K  29      59.451 -37.856 -73.365  1.00 47.57           C  
ATOM  22890  C   LEU K  29      59.828 -37.019 -72.140  1.00 47.24           C  
ATOM  22891  O   LEU K  29      60.960 -37.088 -71.664  1.00 47.19           O  
ATOM  22892  CB  LEU K  29      59.777 -37.104 -74.662  1.00 47.26           C  
ATOM  22893  CG  LEU K  29      59.850 -37.982 -75.916  1.00 47.60           C  
ATOM  22894  CD1 LEU K  29      60.116 -37.112 -77.161  1.00 46.59           C  
ATOM  22895  CD2 LEU K  29      60.915 -39.083 -75.783  1.00 46.70           C  
ATOM  22896  N   HIS K  30      58.878 -36.239 -71.621  1.00 46.69           N  
ATOM  22897  CA  HIS K  30      59.173 -35.438 -70.441  1.00 46.37           C  
ATOM  22898  C   HIS K  30      59.425 -36.338 -69.241  1.00 45.90           C  
ATOM  22899  O   HIS K  30      60.317 -36.095 -68.445  1.00 46.42           O  
ATOM  22900  CB  HIS K  30      58.060 -34.474 -70.117  1.00 46.27           C  
ATOM  22901  CG  HIS K  30      58.389 -33.571 -68.972  1.00 47.71           C  
ATOM  22902  ND1 HIS K  30      59.305 -32.540 -69.072  1.00 48.59           N  
ATOM  22903  CD2 HIS K  30      57.954 -33.564 -67.694  1.00 47.89           C  
ATOM  22904  CE1 HIS K  30      59.406 -31.927 -67.907  1.00 47.41           C  
ATOM  22905  NE2 HIS K  30      58.607 -32.538 -67.052  1.00 48.94           N  
ATOM  22906  N   ARG K  31      58.626 -37.382 -69.121  1.00 45.35           N  
ATOM  22907  CA  ARG K  31      58.809 -38.375 -68.071  1.00 45.05           C  
ATOM  22908  C   ARG K  31      60.154 -39.136 -68.253  1.00 45.12           C  
ATOM  22909  O   ARG K  31      60.929 -39.298 -67.313  1.00 44.44           O  
ATOM  22910  CB  ARG K  31      57.644 -39.349 -68.101  1.00 44.49           C  
ATOM  22911  CG  ARG K  31      57.808 -40.539 -67.179  1.00 45.23           C  
ATOM  22912  CD  ARG K  31      56.459 -41.229 -66.858  1.00 45.28           C  
ATOM  22913  NE  ARG K  31      55.743 -40.477 -65.839  1.00 45.78           N  
ATOM  22914  CZ  ARG K  31      54.659 -40.900 -65.197  1.00 44.65           C  
ATOM  22915  NH1 ARG K  31      54.125 -42.086 -65.474  1.00 46.00           N  
ATOM  22916  NH2 ARG K  31      54.118 -40.125 -64.279  1.00 43.81           N  
ATOM  22917  N   VAL K  32      60.447 -39.577 -69.470  1.00 44.80           N  
ATOM  22918  CA  VAL K  32      61.672 -40.320 -69.657  1.00 45.23           C  
ATOM  22919  C   VAL K  32      62.889 -39.459 -69.354  1.00 45.41           C  
ATOM  22920  O   VAL K  32      63.819 -39.909 -68.669  1.00 45.84           O  
ATOM  22921  CB  VAL K  32      61.777 -40.944 -71.059  1.00 45.73           C  
ATOM  22922  CG1 VAL K  32      63.186 -41.494 -71.301  1.00 44.14           C  
ATOM  22923  CG2 VAL K  32      60.717 -42.062 -71.212  1.00 44.56           C  
ATOM  22924  N   SER K  33      62.887 -38.227 -69.848  1.00 45.12           N  
ATOM  22925  CA  SER K  33      64.012 -37.323 -69.606  1.00 45.13           C  
ATOM  22926  C   SER K  33      64.179 -37.037 -68.109  1.00 45.37           C  
ATOM  22927  O   SER K  33      65.285 -36.847 -67.630  1.00 45.57           O  
ATOM  22928  CB  SER K  33      63.851 -36.022 -70.388  1.00 45.01           C  
ATOM  22929  OG  SER K  33      62.730 -35.281 -69.931  1.00 46.35           O  
ATOM  22930  N   GLY K  34      63.076 -37.010 -67.372  1.00 45.48           N  
ATOM  22931  CA  GLY K  34      63.142 -36.845 -65.933  1.00 45.76           C  
ATOM  22932  C   GLY K  34      63.858 -38.003 -65.275  1.00 46.18           C  
ATOM  22933  O   GLY K  34      64.734 -37.795 -64.437  1.00 46.09           O  
ATOM  22934  N   VAL K  35      63.488 -39.230 -65.647  1.00 46.57           N  
ATOM  22935  CA  VAL K  35      64.125 -40.436 -65.082  1.00 46.58           C  
ATOM  22936  C   VAL K  35      65.624 -40.488 -65.423  1.00 47.00           C  
ATOM  22937  O   VAL K  35      66.459 -40.811 -64.573  1.00 47.51           O  
ATOM  22938  CB  VAL K  35      63.429 -41.753 -65.567  1.00 46.28           C  
ATOM  22939  CG1 VAL K  35      64.210 -42.973 -65.119  1.00 46.08           C  
ATOM  22940  CG2 VAL K  35      61.993 -41.830 -65.081  1.00 45.44           C  
ATOM  22941  N   ILE K  36      65.967 -40.197 -66.675  1.00 47.03           N  
ATOM  22942  CA  ILE K  36      67.358 -40.236 -67.080  1.00 46.93           C  
ATOM  22943  C   ILE K  36      68.125 -39.205 -66.252  1.00 47.20           C  
ATOM  22944  O   ILE K  36      69.206 -39.482 -65.714  1.00 47.31           O  
ATOM  22945  CB  ILE K  36      67.495 -39.938 -68.579  1.00 47.29           C  
ATOM  22946  CG1 ILE K  36      66.936 -41.112 -69.406  1.00 46.86           C  
ATOM  22947  CG2 ILE K  36      68.953 -39.635 -68.960  1.00 46.68           C  
ATOM  22948  CD1 ILE K  36      66.906 -40.804 -70.920  1.00 46.56           C  
ATOM  22949  N   THR K  37      67.553 -38.013 -66.135  1.00 46.86           N  
ATOM  22950  CA  THR K  37      68.221 -36.943 -65.422  1.00 46.69           C  
ATOM  22951  C   THR K  37      68.461 -37.324 -63.961  1.00 47.25           C  
ATOM  22952  O   THR K  37      69.466 -36.907 -63.350  1.00 46.94           O  
ATOM  22953  CB  THR K  37      67.420 -35.629 -65.504  1.00 46.59           C  
ATOM  22954  OG1 THR K  37      67.285 -35.253 -66.880  1.00 46.40           O  
ATOM  22955  CG2 THR K  37      68.144 -34.534 -64.759  1.00 45.54           C  
ATOM  22956  N   PHE K  38      67.538 -38.109 -63.399  1.00 47.55           N  
ATOM  22957  CA  PHE K  38      67.691 -38.573 -62.041  1.00 47.88           C  
ATOM  22958  C   PHE K  38      69.000 -39.358 -61.934  1.00 48.17           C  
ATOM  22959  O   PHE K  38      69.803 -39.126 -61.039  1.00 48.21           O  
ATOM  22960  CB  PHE K  38      66.481 -39.405 -61.582  1.00 47.83           C  
ATOM  22961  CG  PHE K  38      66.795 -40.313 -60.427  1.00 48.15           C  
ATOM  22962  CD1 PHE K  38      67.057 -39.788 -59.170  1.00 47.98           C  
ATOM  22963  CD2 PHE K  38      66.887 -41.689 -60.609  1.00 48.48           C  
ATOM  22964  CE1 PHE K  38      67.404 -40.625 -58.096  1.00 48.13           C  
ATOM  22965  CE2 PHE K  38      67.219 -42.544 -59.535  1.00 47.54           C  
ATOM  22966  CZ  PHE K  38      67.482 -42.005 -58.281  1.00 48.30           C  
ATOM  22967  N   VAL K  39      69.213 -40.269 -62.875  1.00 48.85           N  
ATOM  22968  CA  VAL K  39      70.422 -41.090 -62.911  1.00 48.90           C  
ATOM  22969  C   VAL K  39      71.631 -40.230 -63.241  1.00 49.09           C  
ATOM  22970  O   VAL K  39      72.706 -40.391 -62.655  1.00 49.34           O  
ATOM  22971  CB  VAL K  39      70.311 -42.197 -63.973  1.00 48.93           C  
ATOM  22972  CG1 VAL K  39      71.613 -42.992 -64.060  1.00 48.81           C  
ATOM  22973  CG2 VAL K  39      69.140 -43.103 -63.653  1.00 48.82           C  
ATOM  22974  N   ALA K  40      71.453 -39.305 -64.174  1.00 48.75           N  
ATOM  22975  CA  ALA K  40      72.549 -38.443 -64.595  1.00 48.63           C  
ATOM  22976  C   ALA K  40      73.155 -37.617 -63.467  1.00 48.65           C  
ATOM  22977  O   ALA K  40      74.345 -37.340 -63.478  1.00 48.79           O  
ATOM  22978  CB  ALA K  40      72.101 -37.522 -65.729  1.00 48.51           C  
ATOM  22979  N   VAL K  41      72.334 -37.197 -62.509  1.00 48.89           N  
ATOM  22980  CA  VAL K  41      72.827 -36.353 -61.424  1.00 48.64           C  
ATOM  22981  C   VAL K  41      73.945 -37.077 -60.685  1.00 48.95           C  
ATOM  22982  O   VAL K  41      74.986 -36.482 -60.342  1.00 48.99           O  
ATOM  22983  CB  VAL K  41      71.705 -35.960 -60.451  1.00 48.67           C  
ATOM  22984  CG1 VAL K  41      72.290 -35.339 -59.172  1.00 48.17           C  
ATOM  22985  CG2 VAL K  41      70.776 -35.004 -61.128  1.00 47.97           C  
ATOM  22986  N   GLY K  42      73.741 -38.372 -60.458  1.00 48.84           N  
ATOM  22987  CA  GLY K  42      74.748 -39.176 -59.780  1.00 48.73           C  
ATOM  22988  C   GLY K  42      76.024 -39.203 -60.575  1.00 48.87           C  
ATOM  22989  O   GLY K  42      77.111 -39.083 -60.018  1.00 49.05           O  
ATOM  22990  N   ILE K  43      75.902 -39.356 -61.890  1.00 49.01           N  
ATOM  22991  CA  ILE K  43      77.085 -39.413 -62.737  1.00 49.15           C  
ATOM  22992  C   ILE K  43      77.793 -38.068 -62.721  1.00 49.52           C  
ATOM  22993  O   ILE K  43      79.007 -38.006 -62.528  1.00 49.58           O  
ATOM  22994  CB  ILE K  43      76.760 -39.878 -64.178  1.00 49.24           C  
ATOM  22995  CG1 ILE K  43      76.115 -41.268 -64.155  1.00 49.14           C  
ATOM  22996  CG2 ILE K  43      78.027 -39.928 -65.028  1.00 48.35           C  
ATOM  22997  CD1 ILE K  43      75.617 -41.740 -65.515  1.00 49.01           C  
ATOM  22998  N   LEU K  44      77.039 -36.987 -62.880  1.00 49.86           N  
ATOM  22999  CA  LEU K  44      77.650 -35.658 -62.822  1.00 50.65           C  
ATOM  23000  C   LEU K  44      78.347 -35.389 -61.499  1.00 51.13           C  
ATOM  23001  O   LEU K  44      79.380 -34.739 -61.478  1.00 51.18           O  
ATOM  23002  CB  LEU K  44      76.638 -34.553 -63.088  1.00 50.43           C  
ATOM  23003  CG  LEU K  44      76.020 -34.566 -64.490  1.00 52.01           C  
ATOM  23004  CD1 LEU K  44      74.954 -33.463 -64.668  1.00 53.37           C  
ATOM  23005  CD2 LEU K  44      77.089 -34.501 -65.564  1.00 49.73           C  
ATOM  23006  N   LEU K  45      77.770 -35.860 -60.397  1.00 51.83           N  
ATOM  23007  CA  LEU K  45      78.380 -35.683 -59.085  1.00 52.48           C  
ATOM  23008  C   LEU K  45      79.667 -36.461 -58.944  1.00 52.95           C  
ATOM  23009  O   LEU K  45      80.625 -35.960 -58.378  1.00 52.94           O  
ATOM  23010  CB  LEU K  45      77.426 -36.092 -57.966  1.00 52.74           C  
ATOM  23011  CG  LEU K  45      76.428 -35.017 -57.559  1.00 53.39           C  
ATOM  23012  CD1 LEU K  45      75.539 -35.570 -56.470  1.00 54.32           C  
ATOM  23013  CD2 LEU K  45      77.162 -33.740 -57.101  1.00 53.43           C  
ATOM  23014  N   TRP K  46      79.686 -37.693 -59.437  1.00 53.72           N  
ATOM  23015  CA  TRP K  46      80.886 -38.499 -59.358  1.00 54.61           C  
ATOM  23016  C   TRP K  46      82.005 -37.787 -60.116  1.00 54.39           C  
ATOM  23017  O   TRP K  46      83.136 -37.677 -59.647  1.00 53.93           O  
ATOM  23018  CB  TRP K  46      80.630 -39.904 -59.913  1.00 55.37           C  
ATOM  23019  CG  TRP K  46      81.882 -40.680 -60.088  1.00 59.23           C  
ATOM  23020  CD1 TRP K  46      82.601 -41.318 -59.110  1.00 61.15           C  
ATOM  23021  CD2 TRP K  46      82.600 -40.881 -61.312  1.00 63.23           C  
ATOM  23022  NE1 TRP K  46      83.714 -41.909 -59.656  1.00 62.99           N  
ATOM  23023  CE2 TRP K  46      83.742 -41.652 -61.005  1.00 64.56           C  
ATOM  23024  CE3 TRP K  46      82.388 -40.485 -62.642  1.00 65.44           C  
ATOM  23025  CZ2 TRP K  46      84.675 -42.033 -61.982  1.00 66.01           C  
ATOM  23026  CZ3 TRP K  46      83.315 -40.868 -63.611  1.00 66.35           C  
ATOM  23027  CH2 TRP K  46      84.441 -41.631 -63.272  1.00 66.81           C  
ATOM  23028  N   LEU K  47      81.657 -37.265 -61.282  1.00 54.33           N  
ATOM  23029  CA  LEU K  47      82.599 -36.561 -62.134  1.00 54.28           C  
ATOM  23030  C   LEU K  47      83.041 -35.243 -61.498  1.00 54.11           C  
ATOM  23031  O   LEU K  47      84.203 -34.853 -61.579  1.00 53.94           O  
ATOM  23032  CB  LEU K  47      81.948 -36.298 -63.495  1.00 54.40           C  
ATOM  23033  CG  LEU K  47      82.811 -35.818 -64.660  1.00 55.60           C  
ATOM  23034  CD1 LEU K  47      83.760 -36.929 -65.106  1.00 55.43           C  
ATOM  23035  CD2 LEU K  47      81.922 -35.388 -65.815  1.00 55.85           C  
ATOM  23036  N   LEU K  48      82.110 -34.552 -60.857  1.00 54.06           N  
ATOM  23037  CA  LEU K  48      82.437 -33.276 -60.269  1.00 53.91           C  
ATOM  23038  C   LEU K  48      83.368 -33.491 -59.095  1.00 53.92           C  
ATOM  23039  O   LEU K  48      84.293 -32.710 -58.878  1.00 54.07           O  
ATOM  23040  CB  LEU K  48      81.181 -32.572 -59.813  1.00 54.02           C  
ATOM  23041  CG  LEU K  48      81.385 -31.296 -59.011  1.00 54.47           C  
ATOM  23042  CD1 LEU K  48      82.002 -30.253 -59.898  1.00 54.92           C  
ATOM  23043  CD2 LEU K  48      80.040 -30.825 -58.485  1.00 54.69           C  
ATOM  23044  N   GLY K  49      83.132 -34.559 -58.344  1.00 53.79           N  
ATOM  23045  CA  GLY K  49      83.941 -34.854 -57.172  1.00 53.59           C  
ATOM  23046  C   GLY K  49      85.376 -35.110 -57.584  1.00 53.91           C  
ATOM  23047  O   GLY K  49      86.327 -34.609 -56.973  1.00 53.88           O  
ATOM  23048  N   THR K  50      85.531 -35.894 -58.640  1.00 53.94           N  
ATOM  23049  CA  THR K  50      86.838 -36.242 -59.131  1.00 53.81           C  
ATOM  23050  C   THR K  50      87.565 -34.985 -59.598  1.00 54.07           C  
ATOM  23051  O   THR K  50      88.736 -34.793 -59.302  1.00 54.03           O  
ATOM  23052  CB  THR K  50      86.740 -37.253 -60.281  1.00 53.81           C  
ATOM  23053  OG1 THR K  50      86.151 -38.469 -59.802  1.00 53.75           O  
ATOM  23054  CG2 THR K  50      88.109 -37.554 -60.832  1.00 52.99           C  
ATOM  23055  N   SER K  51      86.867 -34.121 -60.320  1.00 54.41           N  
ATOM  23056  CA  SER K  51      87.491 -32.921 -60.849  1.00 54.71           C  
ATOM  23057  C   SER K  51      87.887 -31.942 -59.745  1.00 55.15           C  
ATOM  23058  O   SER K  51      88.672 -31.037 -59.972  1.00 55.12           O  
ATOM  23059  CB  SER K  51      86.570 -32.239 -61.864  1.00 54.77           C  
ATOM  23060  OG  SER K  51      85.512 -31.558 -61.221  1.00 54.29           O  
ATOM  23061  N   LEU K  52      87.346 -32.118 -58.547  1.00 55.77           N  
ATOM  23062  CA  LEU K  52      87.611 -31.168 -57.464  1.00 56.19           C  
ATOM  23063  C   LEU K  52      88.551 -31.689 -56.370  1.00 56.49           C  
ATOM  23064  O   LEU K  52      88.949 -30.937 -55.485  1.00 56.60           O  
ATOM  23065  CB  LEU K  52      86.291 -30.704 -56.833  1.00 56.08           C  
ATOM  23066  CG  LEU K  52      85.370 -29.779 -57.649  1.00 56.48           C  
ATOM  23067  CD1 LEU K  52      84.052 -29.522 -56.922  1.00 56.84           C  
ATOM  23068  CD2 LEU K  52      86.045 -28.454 -57.942  1.00 56.65           C  
ATOM  23069  N   SER K  53      88.900 -32.971 -56.420  1.00 56.78           N  
ATOM  23070  CA  SER K  53      89.622 -33.594 -55.315  1.00 57.22           C  
ATOM  23071  C   SER K  53      91.086 -33.171 -55.263  1.00 57.49           C  
ATOM  23072  O   SER K  53      91.710 -33.215 -54.210  1.00 57.30           O  
ATOM  23073  CB  SER K  53      89.511 -35.125 -55.376  1.00 57.19           C  
ATOM  23074  OG  SER K  53      90.134 -35.633 -56.546  1.00 57.63           O  
ATOM  23075  N   SER K  54      91.628 -32.769 -56.404  1.00 57.92           N  
ATOM  23076  CA  SER K  54      93.008 -32.317 -56.473  1.00 58.64           C  
ATOM  23077  C   SER K  54      93.360 -32.008 -57.916  1.00 59.10           C  
ATOM  23078  O   SER K  54      92.564 -32.291 -58.814  1.00 59.21           O  
ATOM  23079  CB  SER K  54      93.963 -33.383 -55.924  1.00 58.55           C  
ATOM  23080  OG  SER K  54      93.907 -34.562 -56.704  1.00 58.17           O  
ATOM  23081  N   PRO K  55      94.548 -31.418 -58.140  1.00 59.46           N  
ATOM  23082  CA  PRO K  55      95.050 -31.118 -59.483  1.00 59.97           C  
ATOM  23083  C   PRO K  55      95.030 -32.347 -60.402  1.00 60.42           C  
ATOM  23084  O   PRO K  55      94.734 -32.240 -61.598  1.00 60.45           O  
ATOM  23085  CB  PRO K  55      96.496 -30.685 -59.222  1.00 59.80           C  
ATOM  23086  CG  PRO K  55      96.469 -30.128 -57.838  1.00 59.52           C  
ATOM  23087  CD  PRO K  55      95.442 -30.916 -57.082  1.00 59.38           C  
ATOM  23088  N   GLU K  56      95.342 -33.506 -59.839  1.00 60.84           N  
ATOM  23089  CA  GLU K  56      95.406 -34.736 -60.612  1.00 61.34           C  
ATOM  23090  C   GLU K  56      94.008 -35.296 -60.889  1.00 60.96           C  
ATOM  23091  O   GLU K  56      93.753 -35.883 -61.949  1.00 60.72           O  
ATOM  23092  CB  GLU K  56      96.256 -35.754 -59.866  1.00 61.83           C  
ATOM  23093  CG  GLU K  56      96.481 -37.039 -60.620  1.00 64.45           C  
ATOM  23094  CD  GLU K  56      96.934 -38.146 -59.704  1.00 67.54           C  
ATOM  23095  OE1 GLU K  56      96.237 -38.396 -58.694  1.00 68.94           O  
ATOM  23096  OE2 GLU K  56      97.984 -38.759 -59.989  1.00 68.33           O  
ATOM  23097  N   GLY K  57      93.111 -35.118 -59.919  1.00 60.67           N  
ATOM  23098  CA  GLY K  57      91.695 -35.416 -60.110  1.00 60.18           C  
ATOM  23099  C   GLY K  57      91.131 -34.609 -61.267  1.00 59.95           C  
ATOM  23100  O   GLY K  57      90.302 -35.100 -62.037  1.00 59.70           O  
ATOM  23101  N   PHE K  58      91.590 -33.369 -61.401  1.00 59.75           N  
ATOM  23102  CA  PHE K  58      91.147 -32.525 -62.495  1.00 59.79           C  
ATOM  23103  C   PHE K  58      91.644 -32.967 -63.873  1.00 60.31           C  
ATOM  23104  O   PHE K  58      90.868 -32.996 -64.830  1.00 60.24           O  
ATOM  23105  CB  PHE K  58      91.528 -31.069 -62.266  1.00 59.54           C  
ATOM  23106  CG  PHE K  58      91.050 -30.160 -63.354  1.00 58.90           C  
ATOM  23107  CD1 PHE K  58      89.781 -29.584 -63.287  1.00 58.39           C  
ATOM  23108  CD2 PHE K  58      91.847 -29.907 -64.463  1.00 57.71           C  
ATOM  23109  CE1 PHE K  58      89.320 -28.752 -64.296  1.00 57.85           C  
ATOM  23110  CE2 PHE K  58      91.399 -29.082 -65.480  1.00 57.84           C  
ATOM  23111  CZ  PHE K  58      90.125 -28.504 -65.397  1.00 58.41           C  
ATOM  23112  N   GLU K  59      92.934 -33.283 -63.988  1.00 60.81           N  
ATOM  23113  CA  GLU K  59      93.480 -33.725 -65.270  1.00 61.49           C  
ATOM  23114  C   GLU K  59      92.780 -35.013 -65.694  1.00 61.30           C  
ATOM  23115  O   GLU K  59      92.508 -35.237 -66.873  1.00 61.26           O  
ATOM  23116  CB  GLU K  59      95.002 -33.938 -65.197  1.00 61.76           C  
ATOM  23117  CG  GLU K  59      95.841 -32.674 -65.372  1.00 63.73           C  
ATOM  23118  CD  GLU K  59      97.332 -32.985 -65.489  1.00 67.60           C  
ATOM  23119  OE1 GLU K  59      97.671 -34.186 -65.611  1.00 69.22           O  
ATOM  23120  OE2 GLU K  59      98.172 -32.046 -65.470  1.00 68.12           O  
ATOM  23121  N   GLN K  60      92.482 -35.851 -64.713  1.00 61.17           N  
ATOM  23122  CA  GLN K  60      91.810 -37.112 -64.964  1.00 61.42           C  
ATOM  23123  C   GLN K  60      90.366 -36.941 -65.464  1.00 61.03           C  
ATOM  23124  O   GLN K  60      89.919 -37.670 -66.358  1.00 60.84           O  
ATOM  23125  CB  GLN K  60      91.842 -37.960 -63.700  1.00 61.69           C  
ATOM  23126  CG  GLN K  60      91.122 -39.269 -63.818  1.00 63.65           C  
ATOM  23127  CD  GLN K  60      91.262 -40.093 -62.563  1.00 66.00           C  
ATOM  23128  OE1 GLN K  60      92.282 -40.020 -61.872  1.00 66.66           O  
ATOM  23129  NE2 GLN K  60      90.240 -40.883 -62.256  1.00 65.91           N  
ATOM  23130  N   ALA K  61      89.635 -35.986 -64.891  1.00 60.52           N  
ATOM  23131  CA  ALA K  61      88.294 -35.682 -65.387  1.00 60.10           C  
ATOM  23132  C   ALA K  61      88.350 -35.208 -66.839  1.00 59.92           C  
ATOM  23133  O   ALA K  61      87.491 -35.563 -67.640  1.00 59.84           O  
ATOM  23134  CB  ALA K  61      87.601 -34.653 -64.502  1.00 59.86           C  
ATOM  23135  N   SER K  62      89.368 -34.415 -67.175  1.00 59.78           N  
ATOM  23136  CA  SER K  62      89.551 -33.940 -68.546  1.00 59.93           C  
ATOM  23137  C   SER K  62      89.812 -35.089 -69.506  1.00 59.77           C  
ATOM  23138  O   SER K  62      89.316 -35.090 -70.630  1.00 59.67           O  
ATOM  23139  CB  SER K  62      90.714 -32.947 -68.637  1.00 60.03           C  
ATOM  23140  OG  SER K  62      90.445 -31.772 -67.899  1.00 60.86           O  
ATOM  23141  N   ALA K  63      90.614 -36.052 -69.059  1.00 59.81           N  
ATOM  23142  CA  ALA K  63      90.965 -37.214 -69.873  1.00 59.83           C  
ATOM  23143  C   ALA K  63      89.740 -38.091 -70.075  1.00 59.82           C  
ATOM  23144  O   ALA K  63      89.547 -38.668 -71.144  1.00 59.80           O  
ATOM  23145  CB  ALA K  63      92.084 -38.011 -69.215  1.00 59.58           C  
ATOM  23146  N   ILE K  64      88.920 -38.194 -69.037  1.00 59.83           N  
ATOM  23147  CA  ILE K  64      87.659 -38.895 -69.158  1.00 60.06           C  
ATOM  23148  C   ILE K  64      86.781 -38.174 -70.177  1.00 60.46           C  
ATOM  23149  O   ILE K  64      86.153 -38.819 -71.020  1.00 60.36           O  
ATOM  23150  CB  ILE K  64      86.934 -39.007 -67.793  1.00 60.06           C  
ATOM  23151  CG1 ILE K  64      87.653 -40.019 -66.893  1.00 59.51           C  
ATOM  23152  CG2 ILE K  64      85.461 -39.405 -67.979  1.00 59.79           C  
ATOM  23153  CD1 ILE K  64      87.107 -40.079 -65.481  1.00 58.83           C  
ATOM  23154  N   MET K  65      86.755 -36.840 -70.103  1.00 61.09           N  
ATOM  23155  CA  MET K  65      85.926 -36.017 -70.997  1.00 61.87           C  
ATOM  23156  C   MET K  65      86.483 -35.958 -72.410  1.00 62.25           C  
ATOM  23157  O   MET K  65      85.779 -35.559 -73.337  1.00 62.25           O  
ATOM  23158  CB  MET K  65      85.774 -34.589 -70.466  1.00 61.88           C  
ATOM  23159  CG  MET K  65      84.810 -34.422 -69.297  1.00 62.85           C  
ATOM  23160  SD  MET K  65      83.069 -34.787 -69.658  1.00 65.42           S  
ATOM  23161  CE  MET K  65      82.872 -34.081 -71.306  1.00 64.77           C  
ATOM  23162  N   GLY K  66      87.748 -36.339 -72.566  1.00 62.75           N  
ATOM  23163  CA  GLY K  66      88.379 -36.376 -73.878  1.00 63.47           C  
ATOM  23164  C   GLY K  66      87.888 -37.554 -74.699  1.00 64.18           C  
ATOM  23165  O   GLY K  66      87.817 -37.478 -75.920  1.00 64.12           O  
ATOM  23166  N   SER K  67      87.548 -38.643 -74.017  1.00 64.98           N  
ATOM  23167  CA  SER K  67      87.036 -39.845 -74.663  1.00 66.07           C  
ATOM  23168  C   SER K  67      85.815 -39.536 -75.534  1.00 67.08           C  
ATOM  23169  O   SER K  67      84.925 -38.785 -75.119  1.00 67.21           O  
ATOM  23170  CB  SER K  67      86.678 -40.882 -73.593  1.00 65.92           C  
ATOM  23171  OG  SER K  67      85.725 -41.811 -74.075  1.00 65.81           O  
ATOM  23172  N   PHE K  68      85.765 -40.115 -76.735  1.00 68.11           N  
ATOM  23173  CA  PHE K  68      84.615 -39.907 -77.626  1.00 69.13           C  
ATOM  23174  C   PHE K  68      83.321 -40.550 -77.078  1.00 68.84           C  
ATOM  23175  O   PHE K  68      82.250 -39.941 -77.129  1.00 68.66           O  
ATOM  23176  CB  PHE K  68      84.923 -40.354 -79.074  1.00 69.80           C  
ATOM  23177  CG  PHE K  68      83.690 -40.681 -79.892  1.00 73.15           C  
ATOM  23178  CD1 PHE K  68      82.782 -39.683 -80.267  1.00 75.90           C  
ATOM  23179  CD2 PHE K  68      83.438 -41.995 -80.292  1.00 76.15           C  
ATOM  23180  CE1 PHE K  68      81.630 -39.994 -81.004  1.00 77.71           C  
ATOM  23181  CE2 PHE K  68      82.294 -42.315 -81.042  1.00 77.99           C  
ATOM  23182  CZ  PHE K  68      81.387 -41.311 -81.394  1.00 78.31           C  
ATOM  23183  N   PHE K  69      83.424 -41.761 -76.538  1.00 68.71           N  
ATOM  23184  CA  PHE K  69      82.255 -42.436 -75.980  1.00 68.63           C  
ATOM  23185  C   PHE K  69      81.623 -41.597 -74.857  1.00 67.99           C  
ATOM  23186  O   PHE K  69      80.398 -41.476 -74.764  1.00 67.78           O  
ATOM  23187  CB  PHE K  69      82.626 -43.840 -75.488  1.00 69.05           C  
ATOM  23188  CG  PHE K  69      81.451 -44.642 -74.987  1.00 71.32           C  
ATOM  23189  CD1 PHE K  69      80.413 -44.997 -75.849  1.00 73.37           C  
ATOM  23190  CD2 PHE K  69      81.378 -45.043 -73.654  1.00 73.36           C  
ATOM  23191  CE1 PHE K  69      79.312 -45.735 -75.392  1.00 74.49           C  
ATOM  23192  CE2 PHE K  69      80.284 -45.781 -73.187  1.00 74.65           C  
ATOM  23193  CZ  PHE K  69      79.247 -46.129 -74.059  1.00 74.89           C  
ATOM  23194  N   VAL K  70      82.471 -41.010 -74.018  1.00 67.35           N  
ATOM  23195  CA  VAL K  70      82.015 -40.171 -72.918  1.00 66.49           C  
ATOM  23196  C   VAL K  70      81.400 -38.853 -73.395  1.00 66.21           C  
ATOM  23197  O   VAL K  70      80.483 -38.335 -72.762  1.00 66.41           O  
ATOM  23198  CB  VAL K  70      83.147 -39.890 -71.912  1.00 66.45           C  
ATOM  23199  CG1 VAL K  70      82.759 -38.758 -70.978  1.00 65.87           C  
ATOM  23200  CG2 VAL K  70      83.486 -41.150 -71.136  1.00 65.80           C  
ATOM  23201  N   LYS K  71      81.896 -38.311 -74.503  1.00 65.60           N  
ATOM  23202  CA  LYS K  71      81.316 -37.100 -75.079  1.00 65.02           C  
ATOM  23203  C   LYS K  71      79.894 -37.379 -75.544  1.00 64.62           C  
ATOM  23204  O   LYS K  71      79.018 -36.525 -75.443  1.00 64.54           O  
ATOM  23205  CB  LYS K  71      82.130 -36.607 -76.276  1.00 65.08           C  
ATOM  23206  CG  LYS K  71      83.477 -35.983 -75.956  1.00 65.08           C  
ATOM  23207  CD  LYS K  71      84.276 -35.758 -77.243  1.00 64.45           C  
ATOM  23208  CE  LYS K  71      85.666 -35.178 -76.975  1.00 63.94           C  
ATOM  23209  NZ  LYS K  71      85.626 -33.752 -76.530  1.00 63.49           N  
ATOM  23210  N   PHE K  72      79.676 -38.577 -76.071  1.00 64.25           N  
ATOM  23211  CA  PHE K  72      78.358 -38.968 -76.544  1.00 64.15           C  
ATOM  23212  C   PHE K  72      77.393 -39.042 -75.362  1.00 63.28           C  
ATOM  23213  O   PHE K  72      76.315 -38.434 -75.384  1.00 63.05           O  
ATOM  23214  CB  PHE K  72      78.407 -40.308 -77.298  1.00 64.70           C  
ATOM  23215  CG  PHE K  72      77.061 -40.764 -77.804  1.00 67.27           C  
ATOM  23216  CD1 PHE K  72      76.632 -40.419 -79.081  1.00 69.39           C  
ATOM  23217  CD2 PHE K  72      76.211 -41.519 -76.991  1.00 69.61           C  
ATOM  23218  CE1 PHE K  72      75.376 -40.826 -79.546  1.00 71.06           C  
ATOM  23219  CE2 PHE K  72      74.953 -41.926 -77.441  1.00 70.95           C  
ATOM  23220  CZ  PHE K  72      74.536 -41.580 -78.723  1.00 71.69           C  
ATOM  23221  N   ILE K  73      77.783 -39.778 -74.328  1.00 62.14           N  
ATOM  23222  CA  ILE K  73      76.938 -39.893 -73.154  1.00 61.16           C  
ATOM  23223  C   ILE K  73      76.639 -38.523 -72.560  1.00 60.35           C  
ATOM  23224  O   ILE K  73      75.483 -38.182 -72.305  1.00 60.47           O  
ATOM  23225  CB  ILE K  73      77.570 -40.781 -72.088  1.00 61.29           C  
ATOM  23226  CG1 ILE K  73      77.608 -42.228 -72.569  1.00 61.40           C  
ATOM  23227  CG2 ILE K  73      76.760 -40.705 -70.804  1.00 60.81           C  
ATOM  23228  CD1 ILE K  73      78.183 -43.184 -71.544  1.00 61.80           C  
ATOM  23229  N   MET K  74      77.684 -37.732 -72.351  1.00 59.22           N  
ATOM  23230  CA  MET K  74      77.516 -36.402 -71.769  1.00 58.43           C  
ATOM  23231  C   MET K  74      76.572 -35.522 -72.583  1.00 57.48           C  
ATOM  23232  O   MET K  74      75.763 -34.768 -72.018  1.00 57.22           O  
ATOM  23233  CB  MET K  74      78.862 -35.698 -71.605  1.00 58.68           C  
ATOM  23234  CG  MET K  74      78.751 -34.330 -70.924  1.00 60.46           C  
ATOM  23235  SD  MET K  74      78.211 -34.427 -69.184  1.00 65.07           S  
ATOM  23236  CE  MET K  74      79.293 -35.731 -68.543  1.00 63.36           C  
ATOM  23237  N   TRP K  75      76.687 -35.614 -73.908  1.00 56.35           N  
ATOM  23238  CA  TRP K  75      75.776 -34.904 -74.806  1.00 55.25           C  
ATOM  23239  C   TRP K  75      74.318 -35.359 -74.589  1.00 54.39           C  
ATOM  23240  O   TRP K  75      73.409 -34.542 -74.564  1.00 54.19           O  
ATOM  23241  CB  TRP K  75      76.191 -35.082 -76.281  1.00 55.14           C  
ATOM  23242  CG  TRP K  75      75.126 -34.611 -77.250  1.00 55.36           C  
ATOM  23243  CD1 TRP K  75      74.890 -33.328 -77.654  1.00 54.95           C  
ATOM  23244  CD2 TRP K  75      74.146 -35.423 -77.912  1.00 55.88           C  
ATOM  23245  NE1 TRP K  75      73.832 -33.290 -78.525  1.00 54.85           N  
ATOM  23246  CE2 TRP K  75      73.352 -34.562 -78.695  1.00 55.77           C  
ATOM  23247  CE3 TRP K  75      73.855 -36.794 -77.906  1.00 56.60           C  
ATOM  23248  CZ2 TRP K  75      72.289 -35.022 -79.465  1.00 56.57           C  
ATOM  23249  CZ3 TRP K  75      72.794 -37.254 -78.668  1.00 57.06           C  
ATOM  23250  CH2 TRP K  75      72.026 -36.371 -79.439  1.00 57.28           C  
ATOM  23251  N   GLY K  76      74.120 -36.668 -74.433  1.00 53.48           N  
ATOM  23252  CA  GLY K  76      72.799 -37.237 -74.241  1.00 52.16           C  
ATOM  23253  C   GLY K  76      72.212 -36.718 -72.953  1.00 51.58           C  
ATOM  23254  O   GLY K  76      71.064 -36.288 -72.907  1.00 51.24           O  
ATOM  23255  N   ILE K  77      73.019 -36.747 -71.903  1.00 50.94           N  
ATOM  23256  CA  ILE K  77      72.606 -36.223 -70.616  1.00 50.37           C  
ATOM  23257  C   ILE K  77      72.165 -34.755 -70.703  1.00 50.32           C  
ATOM  23258  O   ILE K  77      71.089 -34.369 -70.200  1.00 50.67           O  
ATOM  23259  CB  ILE K  77      73.729 -36.384 -69.599  1.00 50.45           C  
ATOM  23260  CG1 ILE K  77      73.841 -37.844 -69.172  1.00 50.96           C  
ATOM  23261  CG2 ILE K  77      73.512 -35.491 -68.396  1.00 49.69           C  
ATOM  23262  CD1 ILE K  77      75.086 -38.114 -68.317  1.00 51.28           C  
ATOM  23263  N   LEU K  78      72.983 -33.934 -71.347  1.00 49.86           N  
ATOM  23264  CA  LEU K  78      72.639 -32.529 -71.473  1.00 49.46           C  
ATOM  23265  C   LEU K  78      71.389 -32.320 -72.322  1.00 49.20           C  
ATOM  23266  O   LEU K  78      70.595 -31.422 -72.048  1.00 49.51           O  
ATOM  23267  CB  LEU K  78      73.831 -31.737 -72.011  1.00 49.50           C  
ATOM  23268  CG  LEU K  78      75.021 -31.704 -71.037  1.00 49.04           C  
ATOM  23269  CD1 LEU K  78      76.221 -31.012 -71.653  1.00 47.07           C  
ATOM  23270  CD2 LEU K  78      74.636 -31.026 -69.729  1.00 47.77           C  
ATOM  23271  N   THR K  79      71.205 -33.155 -73.339  1.00 48.71           N  
ATOM  23272  CA  THR K  79      70.000 -33.100 -74.177  1.00 48.44           C  
ATOM  23273  C   THR K  79      68.713 -33.499 -73.420  1.00 48.24           C  
ATOM  23274  O   THR K  79      67.703 -32.811 -73.478  1.00 48.00           O  
ATOM  23275  CB  THR K  79      70.173 -33.963 -75.456  1.00 48.42           C  
ATOM  23276  OG1 THR K  79      71.200 -33.386 -76.273  1.00 48.66           O  
ATOM  23277  CG2 THR K  79      68.869 -34.040 -76.269  1.00 47.90           C  
ATOM  23278  N   ALA K  80      68.753 -34.615 -72.709  1.00 48.01           N  
ATOM  23279  CA  ALA K  80      67.614 -35.009 -71.892  1.00 47.98           C  
ATOM  23280  C   ALA K  80      67.302 -33.913 -70.859  1.00 48.00           C  
ATOM  23281  O   ALA K  80      66.127 -33.626 -70.596  1.00 48.15           O  
ATOM  23282  CB  ALA K  80      67.872 -36.336 -71.218  1.00 47.43           C  
ATOM  23283  N   LEU K  81      68.346 -33.299 -70.295  1.00 47.51           N  
ATOM  23284  CA  LEU K  81      68.160 -32.225 -69.316  1.00 47.38           C  
ATOM  23285  C   LEU K  81      67.502 -31.007 -69.962  1.00 47.38           C  
ATOM  23286  O   LEU K  81      66.550 -30.444 -69.413  1.00 48.24           O  
ATOM  23287  CB  LEU K  81      69.483 -31.795 -68.679  1.00 47.24           C  
ATOM  23288  CG  LEU K  81      69.319 -30.695 -67.632  1.00 46.95           C  
ATOM  23289  CD1 LEU K  81      68.591 -31.248 -66.430  1.00 45.88           C  
ATOM  23290  CD2 LEU K  81      70.680 -30.131 -67.194  1.00 46.87           C  
ATOM  23291  N   ALA K  82      68.001 -30.604 -71.121  1.00 46.80           N  
ATOM  23292  CA  ALA K  82      67.435 -29.464 -71.829  1.00 46.80           C  
ATOM  23293  C   ALA K  82      65.976 -29.748 -72.141  1.00 46.98           C  
ATOM  23294  O   ALA K  82      65.094 -28.882 -71.980  1.00 47.36           O  
ATOM  23295  CB  ALA K  82      68.203 -29.207 -73.126  1.00 46.50           C  
ATOM  23296  N   TYR K  83      65.717 -30.970 -72.595  1.00 46.62           N  
ATOM  23297  CA  TYR K  83      64.374 -31.321 -72.978  1.00 46.04           C  
ATOM  23298  C   TYR K  83      63.485 -31.223 -71.747  1.00 46.00           C  
ATOM  23299  O   TYR K  83      62.450 -30.574 -71.795  1.00 46.43           O  
ATOM  23300  CB  TYR K  83      64.297 -32.721 -73.617  1.00 45.68           C  
ATOM  23301  CG  TYR K  83      62.875 -33.032 -74.017  1.00 45.83           C  
ATOM  23302  CD1 TYR K  83      62.424 -32.787 -75.314  1.00 46.02           C  
ATOM  23303  CD2 TYR K  83      61.947 -33.483 -73.062  1.00 46.10           C  
ATOM  23304  CE1 TYR K  83      61.100 -33.020 -75.673  1.00 46.95           C  
ATOM  23305  CE2 TYR K  83      60.613 -33.736 -73.412  1.00 45.81           C  
ATOM  23306  CZ  TYR K  83      60.198 -33.503 -74.717  1.00 47.75           C  
ATOM  23307  OH  TYR K  83      58.884 -33.738 -75.048  1.00 48.90           O  
ATOM  23308  N   HIS K  84      63.890 -31.867 -70.650  1.00 45.70           N  
ATOM  23309  CA  HIS K  84      63.116 -31.856 -69.418  1.00 45.19           C  
ATOM  23310  C   HIS K  84      62.871 -30.429 -68.964  1.00 45.23           C  
ATOM  23311  O   HIS K  84      61.775 -30.092 -68.514  1.00 45.06           O  
ATOM  23312  CB  HIS K  84      63.829 -32.640 -68.316  1.00 45.29           C  
ATOM  23313  CG  HIS K  84      63.012 -32.821 -67.070  1.00 45.67           C  
ATOM  23314  ND1 HIS K  84      62.040 -33.793 -66.954  1.00 45.18           N  
ATOM  23315  CD2 HIS K  84      63.028 -32.162 -65.881  1.00 45.67           C  
ATOM  23316  CE1 HIS K  84      61.477 -33.711 -65.756  1.00 45.11           C  
ATOM  23317  NE2 HIS K  84      62.064 -32.741 -65.080  1.00 45.01           N  
ATOM  23318  N   VAL K  85      63.886 -29.576 -69.072  1.00 45.27           N  
ATOM  23319  CA  VAL K  85      63.719 -28.186 -68.634  1.00 45.12           C  
ATOM  23320  C   VAL K  85      62.731 -27.418 -69.507  1.00 45.11           C  
ATOM  23321  O   VAL K  85      61.803 -26.793 -68.999  1.00 45.21           O  
ATOM  23322  CB  VAL K  85      65.055 -27.471 -68.590  1.00 45.35           C  
ATOM  23323  CG1 VAL K  85      64.854 -25.981 -68.328  1.00 44.89           C  
ATOM  23324  CG2 VAL K  85      65.922 -28.102 -67.510  1.00 45.01           C  
ATOM  23325  N   VAL K  86      62.917 -27.473 -70.821  1.00 45.24           N  
ATOM  23326  CA  VAL K  86      62.054 -26.728 -71.736  1.00 45.64           C  
ATOM  23327  C   VAL K  86      60.591 -27.158 -71.614  1.00 46.49           C  
ATOM  23328  O   VAL K  86      59.686 -26.325 -71.437  1.00 45.98           O  
ATOM  23329  CB  VAL K  86      62.510 -26.895 -73.195  1.00 45.59           C  
ATOM  23330  CG1 VAL K  86      61.518 -26.248 -74.141  1.00 44.71           C  
ATOM  23331  CG2 VAL K  86      63.906 -26.305 -73.379  1.00 45.18           C  
ATOM  23332  N   VAL K  87      60.363 -28.466 -71.705  1.00 46.77           N  
ATOM  23333  CA  VAL K  87      59.022 -28.970 -71.638  1.00 47.22           C  
ATOM  23334  C   VAL K  87      58.455 -28.830 -70.207  1.00 47.94           C  
ATOM  23335  O   VAL K  87      57.243 -28.695 -70.013  1.00 48.25           O  
ATOM  23336  CB  VAL K  87      58.951 -30.411 -72.162  1.00 47.48           C  
ATOM  23337  CG1 VAL K  87      57.599 -31.048 -71.826  1.00 46.42           C  
ATOM  23338  CG2 VAL K  87      59.221 -30.427 -73.667  1.00 46.89           C  
ATOM  23339  N   GLY K  88      59.324 -28.830 -69.198  1.00 48.28           N  
ATOM  23340  CA  GLY K  88      58.895 -28.492 -67.836  1.00 48.03           C  
ATOM  23341  C   GLY K  88      58.428 -27.034 -67.747  1.00 48.22           C  
ATOM  23342  O   GLY K  88      57.458 -26.713 -67.056  1.00 48.26           O  
ATOM  23343  N   ILE K  89      59.113 -26.132 -68.439  1.00 48.21           N  
ATOM  23344  CA  ILE K  89      58.658 -24.739 -68.442  1.00 48.31           C  
ATOM  23345  C   ILE K  89      57.337 -24.620 -69.177  1.00 49.07           C  
ATOM  23346  O   ILE K  89      56.443 -23.891 -68.730  1.00 49.50           O  
ATOM  23347  CB  ILE K  89      59.703 -23.792 -69.030  1.00 48.11           C  
ATOM  23348  CG1 ILE K  89      60.850 -23.623 -68.031  1.00 47.53           C  
ATOM  23349  CG2 ILE K  89      59.090 -22.465 -69.387  1.00 47.27           C  
ATOM  23350  CD1 ILE K  89      62.053 -22.872 -68.598  1.00 45.74           C  
ATOM  23351  N   ARG K  90      57.203 -25.344 -70.291  1.00 49.42           N  
ATOM  23352  CA  ARG K  90      55.948 -25.368 -71.044  1.00 50.05           C  
ATOM  23353  C   ARG K  90      54.809 -25.781 -70.129  1.00 51.20           C  
ATOM  23354  O   ARG K  90      53.759 -25.132 -70.065  1.00 51.04           O  
ATOM  23355  CB  ARG K  90      56.034 -26.342 -72.211  1.00 49.87           C  
ATOM  23356  CG  ARG K  90      54.681 -26.735 -72.812  1.00 49.38           C  
ATOM  23357  CD  ARG K  90      54.866 -27.810 -73.878  1.00 48.40           C  
ATOM  23358  NE  ARG K  90      53.649 -28.096 -74.643  1.00 46.17           N  
ATOM  23359  CZ  ARG K  90      52.891 -29.177 -74.446  1.00 46.13           C  
ATOM  23360  NH1 ARG K  90      53.212 -30.043 -73.489  1.00 43.99           N  
ATOM  23361  NH2 ARG K  90      51.797 -29.385 -75.183  1.00 43.56           N  
ATOM  23362  N   HIS K  91      55.017 -26.885 -69.426  1.00 52.33           N  
ATOM  23363  CA  HIS K  91      54.047 -27.349 -68.456  1.00 53.31           C  
ATOM  23364  C   HIS K  91      53.674 -26.211 -67.510  1.00 53.35           C  
ATOM  23365  O   HIS K  91      52.495 -25.933 -67.327  1.00 53.38           O  
ATOM  23366  CB  HIS K  91      54.648 -28.487 -67.661  1.00 53.91           C  
ATOM  23367  CG  HIS K  91      53.713 -29.622 -67.430  1.00 57.07           C  
ATOM  23368  ND1 HIS K  91      52.572 -29.505 -66.656  1.00 61.00           N  
ATOM  23369  CD2 HIS K  91      53.767 -30.910 -67.840  1.00 59.93           C  
ATOM  23370  CE1 HIS K  91      51.952 -30.672 -66.615  1.00 61.22           C  
ATOM  23371  NE2 HIS K  91      52.659 -31.541 -67.319  1.00 62.72           N  
ATOM  23372  N   MET K  92      54.661 -25.541 -66.923  1.00 53.38           N  
ATOM  23373  CA  MET K  92      54.359 -24.510 -65.930  1.00 54.40           C  
ATOM  23374  C   MET K  92      53.636 -23.299 -66.511  1.00 54.54           C  
ATOM  23375  O   MET K  92      52.828 -22.669 -65.834  1.00 54.81           O  
ATOM  23376  CB  MET K  92      55.602 -24.103 -65.118  1.00 54.40           C  
ATOM  23377  CG  MET K  92      55.901 -25.125 -64.035  1.00 55.84           C  
ATOM  23378  SD  MET K  92      57.449 -24.907 -63.168  1.00 60.13           S  
ATOM  23379  CE  MET K  92      57.635 -23.136 -63.276  1.00 61.23           C  
ATOM  23380  N   MET K  93      53.905 -22.995 -67.772  1.00 54.95           N  
ATOM  23381  CA  MET K  93      53.219 -21.911 -68.435  1.00 55.49           C  
ATOM  23382  C   MET K  93      51.729 -22.208 -68.573  1.00 55.77           C  
ATOM  23383  O   MET K  93      50.896 -21.330 -68.420  1.00 55.29           O  
ATOM  23384  CB  MET K  93      53.867 -21.628 -69.785  1.00 55.60           C  
ATOM  23385  CG  MET K  93      55.268 -21.106 -69.643  1.00 56.24           C  
ATOM  23386  SD  MET K  93      56.066 -20.761 -71.213  1.00 58.94           S  
ATOM  23387  CE  MET K  93      55.246 -19.238 -71.750  1.00 57.98           C  
ATOM  23388  N   MET K  94      51.398 -23.456 -68.841  1.00 56.61           N  
ATOM  23389  CA  MET K  94      50.007 -23.870 -68.801  1.00 58.03           C  
ATOM  23390  C   MET K  94      49.399 -23.769 -67.401  1.00 58.57           C  
ATOM  23391  O   MET K  94      48.330 -23.181 -67.225  1.00 58.65           O  
ATOM  23392  CB  MET K  94      49.850 -25.278 -69.334  1.00 57.82           C  
ATOM  23393  CG  MET K  94      49.910 -25.310 -70.824  1.00 59.44           C  
ATOM  23394  SD  MET K  94      49.749 -26.972 -71.505  1.00 63.17           S  
ATOM  23395  CE  MET K  94      49.839 -26.531 -73.250  1.00 64.77           C  
ATOM  23396  N   ASP K  95      50.081 -24.333 -66.412  1.00 59.16           N  
ATOM  23397  CA  ASP K  95      49.608 -24.257 -65.041  1.00 60.03           C  
ATOM  23398  C   ASP K  95      49.315 -22.818 -64.592  1.00 60.75           C  
ATOM  23399  O   ASP K  95      48.344 -22.590 -63.862  1.00 60.93           O  
ATOM  23400  CB  ASP K  95      50.609 -24.925 -64.089  1.00 60.35           C  
ATOM  23401  CG  ASP K  95      50.726 -26.441 -64.314  1.00 61.95           C  
ATOM  23402  OD1 ASP K  95      49.742 -27.069 -64.765  1.00 63.99           O  
ATOM  23403  OD2 ASP K  95      51.794 -27.015 -64.021  1.00 63.20           O  
ATOM  23404  N   PHE K  96      50.126 -21.845 -65.018  1.00 60.98           N  
ATOM  23405  CA  PHE K  96      49.933 -20.471 -64.549  1.00 61.68           C  
ATOM  23406  C   PHE K  96      49.191 -19.564 -65.520  1.00 61.49           C  
ATOM  23407  O   PHE K  96      49.098 -18.369 -65.294  1.00 60.92           O  
ATOM  23408  CB  PHE K  96      51.257 -19.799 -64.177  1.00 62.37           C  
ATOM  23409  CG  PHE K  96      52.100 -20.602 -63.245  1.00 65.36           C  
ATOM  23410  CD1 PHE K  96      51.554 -21.685 -62.544  1.00 68.57           C  
ATOM  23411  CD2 PHE K  96      53.436 -20.274 -63.043  1.00 67.30           C  
ATOM  23412  CE1 PHE K  96      52.341 -22.441 -61.675  1.00 69.13           C  
ATOM  23413  CE2 PHE K  96      54.224 -21.014 -62.179  1.00 68.81           C  
ATOM  23414  CZ  PHE K  96      53.680 -22.101 -61.496  1.00 69.71           C  
ATOM  23415  N   GLY K  97      48.686 -20.123 -66.608  1.00 61.63           N  
ATOM  23416  CA  GLY K  97      47.848 -19.352 -67.520  1.00 61.85           C  
ATOM  23417  C   GLY K  97      48.557 -18.583 -68.628  1.00 62.34           C  
ATOM  23418  O   GLY K  97      47.919 -17.808 -69.355  1.00 62.27           O  
ATOM  23419  N   TYR K  98      49.864 -18.783 -68.782  1.00 62.56           N  
ATOM  23420  CA  TYR K  98      50.584 -18.122 -69.878  1.00 63.06           C  
ATOM  23421  C   TYR K  98      50.332 -18.798 -71.234  1.00 62.56           C  
ATOM  23422  O   TYR K  98      50.318 -18.138 -72.271  1.00 62.49           O  
ATOM  23423  CB  TYR K  98      52.083 -18.018 -69.573  1.00 63.52           C  
ATOM  23424  CG  TYR K  98      52.397 -17.153 -68.375  1.00 66.39           C  
ATOM  23425  CD1 TYR K  98      51.940 -15.837 -68.308  1.00 69.36           C  
ATOM  23426  CD2 TYR K  98      53.156 -17.639 -67.315  1.00 68.60           C  
ATOM  23427  CE1 TYR K  98      52.221 -15.031 -67.215  1.00 70.42           C  
ATOM  23428  CE2 TYR K  98      53.443 -16.847 -66.221  1.00 70.17           C  
ATOM  23429  CZ  TYR K  98      52.972 -15.541 -66.176  1.00 71.26           C  
ATOM  23430  OH  TYR K  98      53.261 -14.743 -65.094  1.00 72.24           O  
ATOM  23431  N   LEU K  99      50.133 -20.111 -71.220  1.00 62.16           N  
ATOM  23432  CA  LEU K  99      49.770 -20.857 -72.424  1.00 61.91           C  
ATOM  23433  C   LEU K  99      48.359 -21.365 -72.275  1.00 61.64           C  
ATOM  23434  O   LEU K  99      47.953 -21.747 -71.184  1.00 61.49           O  
ATOM  23435  CB  LEU K  99      50.700 -22.055 -72.646  1.00 61.65           C  
ATOM  23436  CG  LEU K  99      52.151 -21.801 -73.047  1.00 62.52           C  
ATOM  23437  CD1 LEU K  99      52.851 -23.128 -73.297  1.00 61.65           C  
ATOM  23438  CD2 LEU K  99      52.288 -20.847 -74.279  1.00 62.28           C  
ATOM  23439  N   GLU K 100      47.610 -21.374 -73.369  1.00 61.75           N  
ATOM  23440  CA  GLU K 100      46.258 -21.895 -73.329  1.00 62.03           C  
ATOM  23441  C   GLU K 100      46.287 -23.406 -73.257  1.00 61.69           C  
ATOM  23442  O   GLU K 100      47.242 -24.061 -73.692  1.00 61.09           O  
ATOM  23443  CB  GLU K 100      45.472 -21.497 -74.573  1.00 62.71           C  
ATOM  23444  CG  GLU K 100      45.042 -20.044 -74.666  1.00 65.19           C  
ATOM  23445  CD  GLU K 100      44.623 -19.714 -76.092  1.00 69.97           C  
ATOM  23446  OE1 GLU K 100      45.526 -19.426 -76.918  1.00 70.69           O  
ATOM  23447  OE2 GLU K 100      43.405 -19.772 -76.398  1.00 71.78           O  
ATOM  23448  N   GLU K 101      45.214 -23.958 -72.713  1.00 61.50           N  
ATOM  23449  CA  GLU K 101      45.091 -25.393 -72.618  1.00 61.43           C  
ATOM  23450  C   GLU K 101      44.114 -25.889 -73.669  1.00 60.46           C  
ATOM  23451  O   GLU K 101      43.186 -26.612 -73.368  1.00 61.09           O  
ATOM  23452  CB  GLU K 101      44.649 -25.789 -71.215  1.00 61.86           C  
ATOM  23453  CG  GLU K 101      45.616 -25.361 -70.110  1.00 64.47           C  
ATOM  23454  CD  GLU K 101      45.082 -25.657 -68.707  1.00 68.29           C  
ATOM  23455  OE1 GLU K 101      44.138 -24.956 -68.272  1.00 68.05           O  
ATOM  23456  OE2 GLU K 101      45.606 -26.599 -68.044  1.00 69.39           O  
ATOM  23457  N   THR K 102      44.310 -25.477 -74.912  1.00 59.37           N  
ATOM  23458  CA  THR K 102      43.508 -26.013 -76.002  1.00 58.15           C  
ATOM  23459  C   THR K 102      44.363 -27.007 -76.783  1.00 57.53           C  
ATOM  23460  O   THR K 102      45.590 -26.995 -76.680  1.00 57.33           O  
ATOM  23461  CB  THR K 102      43.061 -24.906 -76.940  1.00 58.12           C  
ATOM  23462  OG1 THR K 102      44.220 -24.341 -77.562  1.00 57.52           O  
ATOM  23463  CG2 THR K 102      42.295 -23.830 -76.161  1.00 57.80           C  
ATOM  23464  N   PHE K 103      43.736 -27.870 -77.561  1.00 56.65           N  
ATOM  23465  CA  PHE K 103      44.504 -28.827 -78.314  1.00 56.03           C  
ATOM  23466  C   PHE K 103      45.423 -28.093 -79.309  1.00 56.10           C  
ATOM  23467  O   PHE K 103      46.609 -28.390 -79.403  1.00 56.16           O  
ATOM  23468  CB  PHE K 103      43.588 -29.807 -79.014  1.00 55.56           C  
ATOM  23469  CG  PHE K 103      44.309 -30.932 -79.639  1.00 55.57           C  
ATOM  23470  CD1 PHE K 103      45.214 -31.684 -78.900  1.00 55.79           C  
ATOM  23471  CD2 PHE K 103      44.101 -31.252 -80.966  1.00 55.26           C  
ATOM  23472  CE1 PHE K 103      45.902 -32.733 -79.475  1.00 54.43           C  
ATOM  23473  CE2 PHE K 103      44.783 -32.324 -81.549  1.00 54.95           C  
ATOM  23474  CZ  PHE K 103      45.686 -33.053 -80.801  1.00 55.29           C  
ATOM  23475  N   GLU K 104      44.894 -27.118 -80.030  1.00 55.55           N  
ATOM  23476  CA  GLU K 104      45.739 -26.356 -80.947  1.00 55.99           C  
ATOM  23477  C   GLU K 104      46.965 -25.736 -80.272  1.00 54.60           C  
ATOM  23478  O   GLU K 104      48.077 -25.870 -80.765  1.00 54.01           O  
ATOM  23479  CB  GLU K 104      44.931 -25.273 -81.672  1.00 56.63           C  
ATOM  23480  CG  GLU K 104      43.984 -25.878 -82.707  1.00 62.10           C  
ATOM  23481  CD  GLU K 104      44.713 -26.805 -83.695  1.00 67.94           C  
ATOM  23482  OE1 GLU K 104      45.683 -26.331 -84.355  1.00 69.23           O  
ATOM  23483  OE2 GLU K 104      44.313 -27.995 -83.808  1.00 69.88           O  
ATOM  23484  N   ALA K 105      46.759 -25.046 -79.155  1.00 53.53           N  
ATOM  23485  CA  ALA K 105      47.869 -24.436 -78.456  1.00 52.58           C  
ATOM  23486  C   ALA K 105      48.822 -25.517 -77.946  1.00 52.27           C  
ATOM  23487  O   ALA K 105      50.030 -25.355 -77.991  1.00 52.33           O  
ATOM  23488  CB  ALA K 105      47.375 -23.556 -77.327  1.00 52.09           C  
ATOM  23489  N   GLY K 106      48.277 -26.633 -77.479  1.00 52.06           N  
ATOM  23490  CA  GLY K 106      49.092 -27.765 -77.030  1.00 51.81           C  
ATOM  23491  C   GLY K 106      50.018 -28.290 -78.107  1.00 52.13           C  
ATOM  23492  O   GLY K 106      51.202 -28.519 -77.855  1.00 51.59           O  
ATOM  23493  N   LYS K 107      49.482 -28.479 -79.314  1.00 52.50           N  
ATOM  23494  CA  LYS K 107      50.302 -28.882 -80.448  1.00 53.55           C  
ATOM  23495  C   LYS K 107      51.367 -27.850 -80.731  1.00 53.25           C  
ATOM  23496  O   LYS K 107      52.523 -28.182 -80.903  1.00 52.66           O  
ATOM  23497  CB  LYS K 107      49.475 -29.017 -81.713  1.00 53.96           C  
ATOM  23498  CG  LYS K 107      48.549 -30.209 -81.765  1.00 57.27           C  
ATOM  23499  CD  LYS K 107      48.048 -30.345 -83.210  1.00 62.61           C  
ATOM  23500  CE  LYS K 107      46.673 -30.998 -83.274  1.00 65.55           C  
ATOM  23501  NZ  LYS K 107      46.260 -31.097 -84.695  1.00 67.28           N  
ATOM  23502  N   ARG K 108      50.961 -26.591 -80.791  1.00 53.64           N  
ATOM  23503  CA  ARG K 108      51.856 -25.542 -81.234  1.00 54.90           C  
ATOM  23504  C   ARG K 108      53.010 -25.415 -80.240  1.00 54.18           C  
ATOM  23505  O   ARG K 108      54.182 -25.356 -80.625  1.00 53.99           O  
ATOM  23506  CB  ARG K 108      51.089 -24.229 -81.359  1.00 55.68           C  
ATOM  23507  CG  ARG K 108      51.538 -23.317 -82.473  1.00 60.96           C  
ATOM  23508  CD  ARG K 108      50.469 -22.208 -82.788  1.00 70.50           C  
ATOM  23509  NE  ARG K 108      50.450 -21.082 -81.834  1.00 75.93           N  
ATOM  23510  CZ  ARG K 108      49.430 -20.769 -81.023  1.00 78.33           C  
ATOM  23511  NH1 ARG K 108      48.302 -21.488 -81.016  1.00 78.27           N  
ATOM  23512  NH2 ARG K 108      49.543 -19.719 -80.210  1.00 79.41           N  
ATOM  23513  N   SER K 109      52.674 -25.393 -78.952  1.00 53.60           N  
ATOM  23514  CA  SER K 109      53.681 -25.233 -77.911  1.00 52.94           C  
ATOM  23515  C   SER K 109      54.603 -26.455 -77.808  1.00 52.88           C  
ATOM  23516  O   SER K 109      55.782 -26.317 -77.511  1.00 52.58           O  
ATOM  23517  CB  SER K 109      53.043 -24.899 -76.560  1.00 52.54           C  
ATOM  23518  OG  SER K 109      52.388 -26.028 -76.011  1.00 52.81           O  
ATOM  23519  N   ALA K 110      54.078 -27.647 -78.057  1.00 52.59           N  
ATOM  23520  CA  ALA K 110      54.937 -28.815 -78.119  1.00 52.65           C  
ATOM  23521  C   ALA K 110      55.999 -28.684 -79.223  1.00 52.76           C  
ATOM  23522  O   ALA K 110      57.190 -28.906 -78.993  1.00 52.25           O  
ATOM  23523  CB  ALA K 110      54.102 -30.057 -78.324  1.00 52.76           C  
ATOM  23524  N   LYS K 111      55.558 -28.310 -80.422  1.00 53.22           N  
ATOM  23525  CA  LYS K 111      56.462 -28.157 -81.566  1.00 53.88           C  
ATOM  23526  C   LYS K 111      57.547 -27.142 -81.303  1.00 53.58           C  
ATOM  23527  O   LYS K 111      58.718 -27.409 -81.552  1.00 53.54           O  
ATOM  23528  CB  LYS K 111      55.701 -27.781 -82.843  1.00 54.14           C  
ATOM  23529  CG  LYS K 111      54.874 -28.928 -83.419  1.00 56.31           C  
ATOM  23530  CD  LYS K 111      54.208 -28.599 -84.762  1.00 59.43           C  
ATOM  23531  CE  LYS K 111      53.136 -29.668 -85.067  1.00 61.16           C  
ATOM  23532  NZ  LYS K 111      52.364 -29.463 -86.328  1.00 63.46           N  
ATOM  23533  N   ILE K 112      57.159 -25.975 -80.804  1.00 53.72           N  
ATOM  23534  CA  ILE K 112      58.135 -24.953 -80.457  1.00 53.68           C  
ATOM  23535  C   ILE K 112      59.105 -25.519 -79.421  1.00 53.65           C  
ATOM  23536  O   ILE K 112      60.301 -25.295 -79.493  1.00 53.59           O  
ATOM  23537  CB  ILE K 112      57.457 -23.681 -79.940  1.00 53.94           C  
ATOM  23538  CG1 ILE K 112      56.591 -23.060 -81.045  1.00 54.26           C  
ATOM  23539  CG2 ILE K 112      58.498 -22.668 -79.466  1.00 54.06           C  
ATOM  23540  CD1 ILE K 112      55.744 -21.868 -80.573  1.00 55.08           C  
ATOM  23541  N   SER K 113      58.590 -26.292 -78.470  1.00 53.59           N  
ATOM  23542  CA  SER K 113      59.450 -26.897 -77.472  1.00 53.44           C  
ATOM  23543  C   SER K 113      60.489 -27.830 -78.087  1.00 53.52           C  
ATOM  23544  O   SER K 113      61.621 -27.875 -77.596  1.00 52.93           O  
ATOM  23545  CB  SER K 113      58.632 -27.666 -76.446  1.00 53.77           C  
ATOM  23546  OG  SER K 113      57.957 -26.767 -75.589  1.00 54.46           O  
ATOM  23547  N   PHE K 114      60.102 -28.597 -79.117  1.00 53.59           N  
ATOM  23548  CA  PHE K 114      61.055 -29.490 -79.788  1.00 53.86           C  
ATOM  23549  C   PHE K 114      62.146 -28.671 -80.478  1.00 53.78           C  
ATOM  23550  O   PHE K 114      63.331 -28.993 -80.381  1.00 53.80           O  
ATOM  23551  CB  PHE K 114      60.388 -30.411 -80.815  1.00 53.91           C  
ATOM  23552  CG  PHE K 114      59.421 -31.384 -80.231  1.00 55.02           C  
ATOM  23553  CD1 PHE K 114      59.445 -31.688 -78.875  1.00 56.92           C  
ATOM  23554  CD2 PHE K 114      58.487 -32.019 -81.034  1.00 55.85           C  
ATOM  23555  CE1 PHE K 114      58.533 -32.591 -78.320  1.00 55.68           C  
ATOM  23556  CE2 PHE K 114      57.576 -32.928 -80.487  1.00 55.36           C  
ATOM  23557  CZ  PHE K 114      57.605 -33.210 -79.129  1.00 55.60           C  
ATOM  23558  N   VAL K 115      61.742 -27.610 -81.168  1.00 53.71           N  
ATOM  23559  CA  VAL K 115      62.706 -26.745 -81.839  1.00 53.50           C  
ATOM  23560  C   VAL K 115      63.710 -26.176 -80.846  1.00 53.51           C  
ATOM  23561  O   VAL K 115      64.915 -26.289 -81.036  1.00 53.63           O  
ATOM  23562  CB  VAL K 115      62.031 -25.602 -82.647  1.00 53.37           C  
ATOM  23563  CG1 VAL K 115      63.073 -24.562 -83.076  1.00 52.71           C  
ATOM  23564  CG2 VAL K 115      61.297 -26.170 -83.855  1.00 52.61           C  
ATOM  23565  N   ILE K 116      63.213 -25.573 -79.778  1.00 53.69           N  
ATOM  23566  CA  ILE K 116      64.093 -24.993 -78.773  1.00 53.95           C  
ATOM  23567  C   ILE K 116      65.052 -26.024 -78.176  1.00 54.01           C  
ATOM  23568  O   ILE K 116      66.189 -25.692 -77.847  1.00 54.09           O  
ATOM  23569  CB  ILE K 116      63.312 -24.335 -77.633  1.00 53.99           C  
ATOM  23570  CG1 ILE K 116      62.433 -23.199 -78.162  1.00 54.13           C  
ATOM  23571  CG2 ILE K 116      64.278 -23.777 -76.606  1.00 53.40           C  
ATOM  23572  CD1 ILE K 116      61.417 -22.683 -77.134  1.00 54.04           C  
ATOM  23573  N   THR K 117      64.598 -27.270 -78.052  1.00 53.97           N  
ATOM  23574  CA  THR K 117      65.430 -28.350 -77.514  1.00 53.95           C  
ATOM  23575  C   THR K 117      66.518 -28.774 -78.498  1.00 54.39           C  
ATOM  23576  O   THR K 117      67.643 -29.046 -78.092  1.00 54.54           O  
ATOM  23577  CB  THR K 117      64.581 -29.575 -77.103  1.00 53.85           C  
ATOM  23578  OG1 THR K 117      63.692 -29.194 -76.054  1.00 53.95           O  
ATOM  23579  CG2 THR K 117      65.447 -30.702 -76.604  1.00 52.99           C  
ATOM  23580  N   VAL K 118      66.190 -28.826 -79.787  1.00 54.55           N  
ATOM  23581  CA  VAL K 118      67.181 -29.131 -80.808  1.00 54.75           C  
ATOM  23582  C   VAL K 118      68.316 -28.110 -80.786  1.00 55.18           C  
ATOM  23583  O   VAL K 118      69.496 -28.472 -80.800  1.00 54.91           O  
ATOM  23584  CB  VAL K 118      66.550 -29.179 -82.199  1.00 54.86           C  
ATOM  23585  CG1 VAL K 118      67.630 -29.013 -83.284  1.00 54.00           C  
ATOM  23586  CG2 VAL K 118      65.744 -30.488 -82.368  1.00 54.27           C  
ATOM  23587  N   VAL K 119      67.952 -26.834 -80.735  1.00 55.59           N  
ATOM  23588  CA  VAL K 119      68.940 -25.761 -80.612  1.00 55.85           C  
ATOM  23589  C   VAL K 119      69.811 -25.942 -79.371  1.00 56.18           C  
ATOM  23590  O   VAL K 119      71.037 -25.909 -79.454  1.00 56.54           O  
ATOM  23591  CB  VAL K 119      68.282 -24.358 -80.577  1.00 55.78           C  
ATOM  23592  CG1 VAL K 119      69.298 -23.305 -80.192  1.00 55.49           C  
ATOM  23593  CG2 VAL K 119      67.649 -24.029 -81.917  1.00 55.37           C  
ATOM  23594  N   LEU K 120      69.187 -26.133 -78.216  1.00 56.45           N  
ATOM  23595  CA  LEU K 120      69.952 -26.359 -76.993  1.00 56.74           C  
ATOM  23596  C   LEU K 120      70.811 -27.627 -77.056  1.00 57.14           C  
ATOM  23597  O   LEU K 120      71.834 -27.701 -76.392  1.00 57.19           O  
ATOM  23598  CB  LEU K 120      69.039 -26.404 -75.770  1.00 56.42           C  
ATOM  23599  CG  LEU K 120      68.515 -25.094 -75.174  1.00 56.19           C  
ATOM  23600  CD1 LEU K 120      67.507 -25.356 -74.076  1.00 54.51           C  
ATOM  23601  CD2 LEU K 120      69.663 -24.250 -74.633  1.00 56.14           C  
ATOM  23602  N   SER K 121      70.400 -28.617 -77.850  1.00 57.55           N  
ATOM  23603  CA  SER K 121      71.156 -29.859 -77.948  1.00 57.83           C  
ATOM  23604  C   SER K 121      72.377 -29.650 -78.819  1.00 58.56           C  
ATOM  23605  O   SER K 121      73.404 -30.299 -78.621  1.00 58.52           O  
ATOM  23606  CB  SER K 121      70.301 -30.989 -78.507  1.00 57.57           C  
ATOM  23607  OG  SER K 121      71.062 -32.173 -78.647  1.00 56.85           O  
ATOM  23608  N   LEU K 122      72.262 -28.744 -79.784  1.00 59.43           N  
ATOM  23609  CA  LEU K 122      73.387 -28.403 -80.651  1.00 60.29           C  
ATOM  23610  C   LEU K 122      74.411 -27.551 -79.881  1.00 60.78           C  
ATOM  23611  O   LEU K 122      75.613 -27.775 -79.988  1.00 60.73           O  
ATOM  23612  CB  LEU K 122      72.909 -27.707 -81.940  1.00 60.23           C  
ATOM  23613  CG  LEU K 122      72.124 -28.581 -82.937  1.00 60.59           C  
ATOM  23614  CD1 LEU K 122      71.610 -27.782 -84.127  1.00 60.66           C  
ATOM  23615  CD2 LEU K 122      72.960 -29.746 -83.428  1.00 60.63           C  
ATOM  23616  N   LEU K 123      73.933 -26.591 -79.091  1.00 61.48           N  
ATOM  23617  CA  LEU K 123      74.824 -25.789 -78.252  1.00 62.19           C  
ATOM  23618  C   LEU K 123      75.499 -26.689 -77.230  1.00 62.79           C  
ATOM  23619  O   LEU K 123      76.598 -26.407 -76.759  1.00 62.92           O  
ATOM  23620  CB  LEU K 123      74.062 -24.684 -77.524  1.00 62.03           C  
ATOM  23621  CG  LEU K 123      73.548 -23.507 -78.344  1.00 62.16           C  
ATOM  23622  CD1 LEU K 123      72.648 -22.633 -77.489  1.00 61.92           C  
ATOM  23623  CD2 LEU K 123      74.703 -22.711 -78.912  1.00 61.38           C  
ATOM  23624  N   ALA K 124      74.831 -27.776 -76.877  1.00 63.65           N  
ATOM  23625  CA  ALA K 124      75.394 -28.709 -75.917  1.00 64.41           C  
ATOM  23626  C   ALA K 124      76.498 -29.523 -76.583  1.00 64.96           C  
ATOM  23627  O   ALA K 124      77.513 -29.836 -75.957  1.00 65.03           O  
ATOM  23628  CB  ALA K 124      74.318 -29.620 -75.344  1.00 64.05           C  
ATOM  23629  N   GLY K 125      76.292 -29.863 -77.851  1.00 65.52           N  
ATOM  23630  CA  GLY K 125      77.324 -30.539 -78.626  1.00 66.53           C  
ATOM  23631  C   GLY K 125      78.576 -29.680 -78.664  1.00 67.26           C  
ATOM  23632  O   GLY K 125      79.664 -30.145 -78.348  1.00 66.92           O  
ATOM  23633  N   VAL K 126      78.403 -28.413 -79.030  1.00 68.12           N  
ATOM  23634  CA  VAL K 126      79.502 -27.459 -79.095  1.00 69.08           C  
ATOM  23635  C   VAL K 126      80.259 -27.368 -77.770  1.00 69.90           C  
ATOM  23636  O   VAL K 126      81.472 -27.566 -77.715  1.00 69.94           O  
ATOM  23637  CB  VAL K 126      79.002 -26.057 -79.503  1.00 69.08           C  
ATOM  23638  CG1 VAL K 126      79.991 -24.984 -79.060  1.00 68.53           C  
ATOM  23639  CG2 VAL K 126      78.737 -25.998 -81.018  1.00 68.71           C  
ATOM  23640  N   LEU K 127      79.544 -27.074 -76.696  1.00 70.93           N  
ATOM  23641  CA  LEU K 127      80.176 -26.997 -75.388  1.00 72.03           C  
ATOM  23642  C   LEU K 127      80.970 -28.257 -75.020  1.00 72.46           C  
ATOM  23643  O   LEU K 127      81.727 -28.261 -74.058  1.00 72.50           O  
ATOM  23644  CB  LEU K 127      79.124 -26.707 -74.327  1.00 72.27           C  
ATOM  23645  CG  LEU K 127      79.529 -26.674 -72.851  1.00 73.59           C  
ATOM  23646  CD1 LEU K 127      78.688 -25.632 -72.115  1.00 75.06           C  
ATOM  23647  CD2 LEU K 127      79.383 -28.054 -72.184  1.00 74.22           C  
ATOM  23648  N   VAL K 128      80.806 -29.323 -75.791  1.00 72.98           N  
ATOM  23649  CA  VAL K 128      81.465 -30.589 -75.478  1.00 73.22           C  
ATOM  23650  C   VAL K 128      82.475 -30.999 -76.547  1.00 72.94           C  
ATOM  23651  O   VAL K 128      83.093 -32.052 -76.442  1.00 72.80           O  
ATOM  23652  CB  VAL K 128      80.416 -31.710 -75.242  1.00 73.26           C  
ATOM  23653  CG1 VAL K 128      81.007 -33.088 -75.474  1.00 73.76           C  
ATOM  23654  CG2 VAL K 128      79.858 -31.600 -73.844  1.00 73.43           C  
