# Supplementary material for: Alignment of Helical Membrane Protein Sequences Using AlignMe
Source: PLoS One. 2013 Mar 4;8(3):e57731. doi: 10.1371/journal.pone.0057731 (PMC3587630; doi:10.1371/journal.pone.0057731)
Supplement: File S2 — Dataset of HOMEP2 homologous membrane proteins. (GZ) [file pone.0057731.s002.gz › HOMEP2010_pdbs/reductases/1ZOY_D.pdb]

ATOM   7719  N   SER D  35      65.131  81.614 106.047  1.00101.44           N  
ATOM   7720  CA  SER D  35      65.621  82.492 104.938  1.00101.90           C  
ATOM   7721  C   SER D  35      65.176  81.935 103.573  1.00100.33           C  
ATOM   7722  O   SER D  35      64.507  80.895 103.498  1.00 98.70           O  
ATOM   7723  CB  SER D  35      67.156  82.608 105.003  1.00102.92           C  
ATOM   7724  OG  SER D  35      67.645  83.676 104.206  1.00101.12           O  
ATOM   7725  N   SER D  36      65.542  82.632 102.500  1.00 96.48           N  
ATOM   7726  CA  SER D  36      65.157  82.202 101.161  1.00 91.33           C  
ATOM   7727  C   SER D  36      65.844  80.894 100.786  1.00 87.31           C  
ATOM   7728  O   SER D  36      66.995  80.649 101.156  1.00 86.82           O  
ATOM   7729  CB  SER D  36      65.495  83.291 100.132  1.00 92.40           C  
ATOM   7730  OG  SER D  36      64.809  83.074  98.911  1.00 87.01           O  
ATOM   7731  N   LYS D  37      65.120  80.053 100.055  1.00 82.48           N  
ATOM   7732  CA  LYS D  37      65.631  78.766  99.620  1.00 73.29           C  
ATOM   7733  C   LYS D  37      65.897  78.797  98.115  1.00 68.79           C  
ATOM   7734  O   LYS D  37      65.449  77.932  97.368  1.00 60.42           O  
ATOM   7735  CB  LYS D  37      64.622  77.668  99.967  1.00 78.89           C  
ATOM   7736  CG  LYS D  37      63.236  77.919  99.413  1.00 90.37           C  
ATOM   7737  CD  LYS D  37      62.367  76.669  99.474  1.00100.70           C  
ATOM   7738  CE  LYS D  37      61.058  76.873  98.704  1.00102.74           C  
ATOM   7739  NZ  LYS D  37      60.242  75.627  98.598  1.00102.37           N  
ATOM   7740  N   ALA D  38      66.651  79.801  97.682  1.00 67.36           N  
ATOM   7741  CA  ALA D  38      66.980  79.979  96.272  1.00 69.27           C  
ATOM   7742  C   ALA D  38      67.716  78.800  95.643  1.00 70.55           C  
ATOM   7743  O   ALA D  38      67.290  78.290  94.609  1.00 75.55           O  
ATOM   7744  CB  ALA D  38      67.800  81.257  96.082  1.00 63.45           C  
ATOM   7745  N   ALA D  39      68.819  78.373  96.253  1.00 70.17           N  
ATOM   7746  CA  ALA D  39      69.601  77.265  95.712  1.00 67.23           C  
ATOM   7747  C   ALA D  39      68.756  76.016  95.514  1.00 67.29           C  
ATOM   7748  O   ALA D  39      68.797  75.384  94.458  1.00 67.74           O  
ATOM   7749  CB  ALA D  39      70.780  76.954  96.630  1.00 65.61           C  
ATOM   7750  N   SER D  40      67.984  75.660  96.530  1.00 65.54           N  
ATOM   7751  CA  SER D  40      67.150  74.476  96.438  1.00 67.77           C  
ATOM   7752  C   SER D  40      66.077  74.580  95.359  1.00 67.64           C  
ATOM   7753  O   SER D  40      65.824  73.610  94.645  1.00 72.81           O  
ATOM   7754  CB  SER D  40      66.503  74.176  97.792  1.00 63.62           C  
ATOM   7755  OG  SER D  40      65.841  75.312  98.303  1.00 67.48           O  
ATOM   7756  N   LEU D  41      65.447  75.746  95.236  1.00 67.68           N  
ATOM   7757  CA  LEU D  41      64.400  75.930  94.237  1.00 63.70           C  
ATOM   7758  C   LEU D  41      64.955  75.838  92.825  1.00 66.34           C  
ATOM   7759  O   LEU D  41      64.327  75.239  91.947  1.00 66.71           O  
ATOM   7760  CB  LEU D  41      63.695  77.266  94.444  1.00 68.68           C  
ATOM   7761  CG  LEU D  41      62.757  77.290  95.657  1.00 71.63           C  
ATOM   7762  CD1 LEU D  41      62.400  78.716  96.011  1.00 75.53           C  
ATOM   7763  CD2 LEU D  41      61.503  76.495  95.352  1.00 78.19           C  
ATOM   7764  N   HIS D  42      66.133  76.420  92.604  1.00 61.55           N  
ATOM   7765  CA  HIS D  42      66.756  76.362  91.290  1.00 58.66           C  
ATOM   7766  C   HIS D  42      67.042  74.907  90.935  1.00 57.82           C  
ATOM   7767  O   HIS D  42      66.831  74.480  89.804  1.00 56.68           O  
ATOM   7768  CB  HIS D  42      68.056  77.166  91.274  1.00 61.01           C  
ATOM   7769  CG  HIS D  42      68.806  77.081  89.978  1.00 66.25           C  
ATOM   7770  ND1 HIS D  42      69.981  76.373  89.843  1.00 67.68           N  
ATOM   7771  CD2 HIS D  42      68.544  77.607  88.757  1.00 66.84           C  
ATOM   7772  CE1 HIS D  42      70.411  76.467  88.597  1.00 65.81           C  
ATOM   7773  NE2 HIS D  42      69.556  77.209  87.917  1.00 65.97           N  
ATOM   7774  N   TRP D  43      67.517  74.147  91.914  1.00 56.94           N  
ATOM   7775  CA  TRP D  43      67.824  72.737  91.711  1.00 58.62           C  
ATOM   7776  C   TRP D  43      66.579  72.000  91.204  1.00 58.08           C  
ATOM   7777  O   TRP D  43      66.650  71.264  90.219  1.00 58.09           O  
ATOM   7778  CB  TRP D  43      68.316  72.108  93.019  1.00 45.00           C  
ATOM   7779  CG  TRP D  43      68.701  70.665  92.883  1.00 46.67           C  
ATOM   7780  CD1 TRP D  43      69.895  70.166  92.423  1.00 43.41           C  
ATOM   7781  CD2 TRP D  43      67.887  69.529  93.208  1.00 41.18           C  
ATOM   7782  NE1 TRP D  43      69.872  68.785  92.451  1.00 47.54           N  
ATOM   7783  CE2 TRP D  43      68.655  68.370  92.927  1.00 42.56           C  
ATOM   7784  CE3 TRP D  43      66.583  69.375  93.705  1.00 38.42           C  
ATOM   7785  CZ2 TRP D  43      68.164  67.077  93.129  1.00 42.84           C  
ATOM   7786  CZ3 TRP D  43      66.088  68.082  93.904  1.00 42.71           C  
ATOM   7787  CH2 TRP D  43      66.883  66.949  93.614  1.00 45.26           C  
ATOM   7788  N   THR D  44      65.448  72.204  91.880  1.00 58.78           N  
ATOM   7789  CA  THR D  44      64.193  71.573  91.480  1.00 63.05           C  
ATOM   7790  C   THR D  44      63.756  72.091  90.118  1.00 64.07           C  
ATOM   7791  O   THR D  44      63.285  71.324  89.275  1.00 65.09           O  
ATOM   7792  CB  THR D  44      63.073  71.876  92.472  1.00 63.12           C  
ATOM   7793  OG1 THR D  44      63.154  73.254  92.846  1.00 69.55           O  
ATOM   7794  CG2 THR D  44      63.185  70.998  93.709  1.00 60.90           C  
ATOM   7795  N   GLY D  45      63.905  73.397  89.908  1.00 61.48           N  
ATOM   7796  CA  GLY D  45      63.523  73.978  88.636  1.00 54.99           C  
ATOM   7797  C   GLY D  45      64.143  73.181  87.503  1.00 55.66           C  
ATOM   7798  O   GLY D  45      63.454  72.784  86.565  1.00 53.55           O  
ATOM   7799  N   GLU D  46      65.449  72.942  87.611  1.00 54.14           N  
ATOM   7800  CA  GLU D  46      66.199  72.195  86.613  1.00 54.72           C  
ATOM   7801  C   GLU D  46      65.595  70.831  86.350  1.00 56.54           C  
ATOM   7802  O   GLU D  46      65.387  70.460  85.200  1.00 61.02           O  
ATOM   7803  CB  GLU D  46      67.648  72.011  87.057  1.00 51.69           C  
ATOM   7804  CG  GLU D  46      68.432  73.292  87.179  1.00 57.23           C  
ATOM   7805  CD  GLU D  46      69.857  73.043  87.631  1.00 65.21           C  
ATOM   7806  OE1 GLU D  46      70.036  72.417  88.703  1.00 71.48           O  
ATOM   7807  OE2 GLU D  46      70.796  73.468  86.915  1.00 66.26           O  
ATOM   7808  N   ARG D  47      65.318  70.080  87.411  1.00 54.94           N  
ATOM   7809  CA  ARG D  47      64.742  68.750  87.245  1.00 59.81           C  
ATOM   7810  C   ARG D  47      63.427  68.873  86.460  1.00 59.98           C  
ATOM   7811  O   ARG D  47      63.204  68.142  85.494  1.00 60.58           O  
ATOM   7812  CB  ARG D  47      64.463  68.074  88.609  1.00 57.51           C  
ATOM   7813  CG  ARG D  47      65.533  68.245  89.717  1.00 57.91           C  
ATOM   7814  CD  ARG D  47      66.883  67.594  89.412  1.00 51.11           C  
ATOM   7815  NE  ARG D  47      67.957  68.585  89.390  1.00 53.48           N  
ATOM   7816  CZ  ARG D  47      69.233  68.305  89.155  1.00 51.01           C  
ATOM   7817  NH1 ARG D  47      69.600  67.057  88.930  1.00 57.52           N  
ATOM   7818  NH2 ARG D  47      70.138  69.276  89.104  1.00 47.14           N  
ATOM   7819  N   VAL D  48      62.569  69.805  86.871  1.00 58.28           N  
ATOM   7820  CA  VAL D  48      61.281  70.009  86.218  1.00 59.87           C  
ATOM   7821  C   VAL D  48      61.371  70.195  84.706  1.00 60.29           C  
ATOM   7822  O   VAL D  48      60.725  69.467  83.957  1.00 59.74           O  
ATOM   7823  CB  VAL D  48      60.524  71.210  86.820  1.00 62.06           C  
ATOM   7824  CG1 VAL D  48      59.296  71.522  85.986  1.00 61.12           C  
ATOM   7825  CG2 VAL D  48      60.102  70.890  88.246  1.00 64.00           C  
ATOM   7826  N   VAL D  49      62.156  71.160  84.240  1.00 62.16           N  
ATOM   7827  CA  VAL D  49      62.245  71.342  82.795  1.00 64.62           C  
ATOM   7828  C   VAL D  49      62.981  70.140  82.206  1.00 63.30           C  
ATOM   7829  O   VAL D  49      62.896  69.867  81.013  1.00 65.15           O  
ATOM   7830  CB  VAL D  49      62.956  72.681  82.404  1.00 65.91           C  
ATOM   7831  CG1 VAL D  49      62.348  73.845  83.187  1.00 63.07           C  
ATOM   7832  CG2 VAL D  49      64.438  72.589  82.643  1.00 70.43           C  
ATOM   7833  N   SER D  50      63.700  69.411  83.050  1.00 65.03           N  
ATOM   7834  CA  SER D  50      64.403  68.225  82.583  1.00 63.29           C  
ATOM   7835  C   SER D  50      63.370  67.149  82.248  1.00 63.10           C  
ATOM   7836  O   SER D  50      63.505  66.457  81.240  1.00 62.84           O  
ATOM   7837  CB  SER D  50      65.391  67.714  83.645  1.00 67.50           C  
ATOM   7838  OG  SER D  50      66.652  68.359  83.531  1.00 63.20           O  
ATOM   7839  N   VAL D  51      62.334  67.008  83.076  1.00 60.53           N  
ATOM   7840  CA  VAL D  51      61.304  66.015  82.782  1.00 66.17           C  
ATOM   7841  C   VAL D  51      60.408  66.544  81.658  1.00 66.80           C  
ATOM   7842  O   VAL D  51      59.894  65.772  80.844  1.00 66.92           O  
ATOM   7843  CB  VAL D  51      60.431  65.677  84.022  1.00 63.57           C  
ATOM   7844  CG1 VAL D  51      61.316  65.287  85.181  1.00 68.69           C  
ATOM   7845  CG2 VAL D  51      59.555  66.850  84.393  1.00 72.45           C  
ATOM   7846  N   LEU D  52      60.244  67.864  81.604  1.00 65.51           N  
ATOM   7847  CA  LEU D  52      59.427  68.495  80.570  1.00 66.45           C  
ATOM   7848  C   LEU D  52      60.042  68.290  79.189  1.00 64.59           C  
ATOM   7849  O   LEU D  52      59.369  67.868  78.249  1.00 61.23           O  
ATOM   7850  CB  LEU D  52      59.290  69.987  80.861  1.00 70.10           C  
ATOM   7851  CG  LEU D  52      57.868  70.558  80.927  1.00 78.62           C  
ATOM   7852  CD1 LEU D  52      56.889  69.538  81.514  1.00 76.69           C  
ATOM   7853  CD2 LEU D  52      57.892  71.820  81.779  1.00 81.06           C  
ATOM   7854  N   LEU D  53      61.327  68.593  79.070  1.00 63.17           N  
ATOM   7855  CA  LEU D  53      62.035  68.429  77.816  1.00 59.81           C  
ATOM   7856  C   LEU D  53      62.066  66.942  77.449  1.00 61.48           C  
ATOM   7857  O   LEU D  53      62.298  66.574  76.302  1.00 62.14           O  
ATOM   7858  CB  LEU D  53      63.453  68.978  77.956  1.00 57.13           C  
ATOM   7859  CG  LEU D  53      64.334  68.869  76.717  1.00 64.23           C  
ATOM   7860  CD1 LEU D  53      63.656  69.536  75.533  1.00 58.23           C  
ATOM   7861  CD2 LEU D  53      65.668  69.517  77.004  1.00 66.71           C  
ATOM   7862  N   LEU D  54      61.825  66.091  78.440  1.00 66.53           N  
ATOM   7863  CA  LEU D  54      61.813  64.642  78.231  1.00 66.74           C  
ATOM   7864  C   LEU D  54      60.469  64.214  77.654  1.00 68.28           C  
ATOM   7865  O   LEU D  54      60.393  63.280  76.857  1.00 70.63           O  
ATOM   7866  CB  LEU D  54      62.053  63.914  79.557  1.00 65.17           C  
ATOM   7867  CG  LEU D  54      61.972  62.386  79.552  1.00 58.51           C  
ATOM   7868  CD1 LEU D  54      63.001  61.802  78.595  1.00 50.16           C  
ATOM   7869  CD2 LEU D  54      62.204  61.882  80.963  1.00 56.39           C  
ATOM   7870  N   GLY D  55      59.405  64.890  78.071  1.00 65.53           N  
ATOM   7871  CA  GLY D  55      58.092  64.558  77.555  1.00 68.32           C  
ATOM   7872  C   GLY D  55      57.825  65.211  76.206  1.00 71.87           C  
ATOM   7873  O   GLY D  55      56.962  64.751  75.454  1.00 75.05           O  
ATOM   7874  N   LEU D  56      58.571  66.273  75.894  1.00 69.77           N  
ATOM   7875  CA  LEU D  56      58.392  66.989  74.638  1.00 65.85           C  
ATOM   7876  C   LEU D  56      58.921  66.232  73.434  1.00 68.00           C  
ATOM   7877  O   LEU D  56      58.222  66.115  72.430  1.00 68.81           O  
ATOM   7878  CB  LEU D  56      59.042  68.379  74.708  1.00 64.46           C  
ATOM   7879  CG  LEU D  56      58.376  69.413  75.630  1.00 65.95           C  
ATOM   7880  CD1 LEU D  56      59.106  70.728  75.516  1.00 60.06           C  
ATOM   7881  CD2 LEU D  56      56.906  69.610  75.249  1.00 67.10           C  
ATOM   7882  N   LEU D  57      60.142  65.713  73.517  1.00 67.75           N  
ATOM   7883  CA  LEU D  57      60.702  64.973  72.390  1.00 70.13           C  
ATOM   7884  C   LEU D  57      59.693  63.963  71.824  1.00 69.35           C  
ATOM   7885  O   LEU D  57      59.434  63.947  70.626  1.00 67.41           O  
ATOM   7886  CB  LEU D  57      61.994  64.262  72.793  1.00 67.69           C  
ATOM   7887  CG  LEU D  57      63.111  65.147  73.362  1.00 75.43           C  
ATOM   7888  CD1 LEU D  57      64.377  64.318  73.409  1.00 77.86           C  
ATOM   7889  CD2 LEU D  57      63.344  66.387  72.510  1.00 70.33           C  
ATOM   7890  N   PRO D  58      59.111  63.106  72.678  1.00 66.14           N  
ATOM   7891  CA  PRO D  58      58.144  62.149  72.144  1.00 66.78           C  
ATOM   7892  C   PRO D  58      56.948  62.910  71.589  1.00 67.13           C  
ATOM   7893  O   PRO D  58      56.558  62.723  70.438  1.00 70.79           O  
ATOM   7894  CB  PRO D  58      57.765  61.317  73.371  1.00 67.60           C  
ATOM   7895  CG  PRO D  58      58.976  61.393  74.220  1.00 68.53           C  
ATOM   7896  CD  PRO D  58      59.353  62.847  74.105  1.00 68.22           C  
ATOM   7897  N   ALA D  59      56.377  63.772  72.426  1.00 68.26           N  
ATOM   7898  CA  ALA D  59      55.221  64.588  72.062  1.00 71.22           C  
ATOM   7899  C   ALA D  59      55.387  65.236  70.695  1.00 72.49           C  
ATOM   7900  O   ALA D  59      54.472  65.221  69.877  1.00 72.65           O  
ATOM   7901  CB  ALA D  59      54.998  65.669  73.117  1.00 68.86           C  
ATOM   7902  N   ALA D  60      56.562  65.807  70.456  1.00 74.70           N  
ATOM   7903  CA  ALA D  60      56.852  66.478  69.196  1.00 77.47           C  
ATOM   7904  C   ALA D  60      56.885  65.525  68.011  1.00 79.33           C  
ATOM   7905  O   ALA D  60      56.790  65.956  66.861  1.00 81.21           O  
ATOM   7906  CB  ALA D  60      58.179  67.221  69.295  1.00 74.15           C  
ATOM   7907  N   TYR D  61      57.045  64.234  68.281  1.00 80.65           N  
ATOM   7908  CA  TYR D  61      57.076  63.257  67.200  1.00 80.60           C  
ATOM   7909  C   TYR D  61      55.647  62.890  66.845  1.00 79.37           C  
ATOM   7910  O   TYR D  61      55.229  62.993  65.695  1.00 79.82           O  
ATOM   7911  CB  TYR D  61      57.823  61.991  67.613  1.00 77.85           C  
ATOM   7912  CG  TYR D  61      57.695  60.885  66.592  1.00 79.65           C  
ATOM   7913  CD1 TYR D  61      58.382  60.945  65.377  1.00 82.13           C  
ATOM   7914  CD2 TYR D  61      56.857  59.795  66.820  1.00 79.86           C  
ATOM   7915  CE1 TYR D  61      58.238  59.942  64.410  1.00 83.50           C  
ATOM   7916  CE2 TYR D  61      56.703  58.786  65.863  1.00 82.59           C  
ATOM   7917  CZ  TYR D  61      57.396  58.865  64.660  1.00 84.35           C  
ATOM   7918  OH  TYR D  61      57.247  57.870  63.715  1.00 83.06           O  
ATOM   7919  N   LEU D  62      54.899  62.470  67.856  1.00 78.22           N  
ATOM   7920  CA  LEU D  62      53.518  62.068  67.670  1.00 78.15           C  
ATOM   7921  C   LEU D  62      52.634  63.202  67.173  1.00 79.72           C  
ATOM   7922  O   LEU D  62      51.696  62.975  66.414  1.00 82.02           O  
ATOM   7923  CB  LEU D  62      52.956  61.530  68.984  1.00 73.39           C  
ATOM   7924  CG  LEU D  62      53.792  60.443  69.653  1.00 70.76           C  
ATOM   7925  CD1 LEU D  62      53.025  59.883  70.836  1.00 70.69           C  
ATOM   7926  CD2 LEU D  62      54.110  59.349  68.651  1.00 69.08           C  
ATOM   7927  N   ASN D  63      52.930  64.423  67.595  1.00 83.11           N  
ATOM   7928  CA  ASN D  63      52.109  65.549  67.190  1.00 83.82           C  
ATOM   7929  C   ASN D  63      52.903  66.795  66.817  1.00 83.81           C  
ATOM   7930  O   ASN D  63      53.014  67.726  67.614  1.00 85.71           O  
ATOM   7931  CB  ASN D  63      51.123  65.884  68.309  1.00 89.58           C  
ATOM   7932  CG  ASN D  63      50.213  67.039  67.956  1.00 96.79           C  
ATOM   7933  OD1 ASN D  63      49.342  66.913  67.094  1.00100.60           O  
ATOM   7934  ND2 ASN D  63      50.417  68.181  68.610  1.00 97.15           N  
ATOM   7935  N   PRO D  64      53.470  66.833  65.599  1.00 83.98           N  
ATOM   7936  CA  PRO D  64      54.236  68.015  65.197  1.00 83.17           C  
ATOM   7937  C   PRO D  64      53.299  69.189  64.954  1.00 85.18           C  
ATOM   7938  O   PRO D  64      52.299  69.052  64.250  1.00 85.31           O  
ATOM   7939  CB  PRO D  64      54.917  67.572  63.901  1.00 81.50           C  
ATOM   7940  CG  PRO D  64      54.993  66.084  64.029  1.00 81.81           C  
ATOM   7941  CD  PRO D  64      53.655  65.741  64.627  1.00 83.69           C  
ATOM   7942  N   CYS D  65      53.611  70.337  65.539  1.00 87.67           N  
ATOM   7943  CA  CYS D  65      52.788  71.524  65.344  1.00 88.92           C  
ATOM   7944  C   CYS D  65      53.520  72.758  65.847  1.00 88.07           C  
ATOM   7945  O   CYS D  65      54.453  72.653  66.639  1.00 88.99           O  
ATOM   7946  CB  CYS D  65      51.438  71.381  66.058  1.00 88.56           C  
ATOM   7947  SG  CYS D  65      51.498  71.421  67.859  1.00 90.65           S  
ATOM   7948  N   SER D  66      53.090  73.926  65.385  1.00 88.03           N  
ATOM   7949  CA  SER D  66      53.719  75.184  65.771  1.00 88.71           C  
ATOM   7950  C   SER D  66      53.826  75.354  67.293  1.00 85.59           C  
ATOM   7951  O   SER D  66      54.776  75.956  67.792  1.00 82.53           O  
ATOM   7952  CB  SER D  66      52.949  76.360  65.160  1.00 90.83           C  
ATOM   7953  OG  SER D  66      53.708  77.554  65.221  1.00 93.38           O  
ATOM   7954  N   ALA D  67      52.850  74.823  68.022  1.00 83.48           N  
ATOM   7955  CA  ALA D  67      52.852  74.915  69.479  1.00 84.24           C  
ATOM   7956  C   ALA D  67      54.067  74.183  70.037  1.00 84.09           C  
ATOM   7957  O   ALA D  67      54.851  74.729  70.820  1.00 82.81           O  
ATOM   7958  CB  ALA D  67      51.577  74.297  70.035  1.00 85.55           C  
ATOM   7959  N   MET D  68      54.200  72.931  69.621  1.00 83.04           N  
ATOM   7960  CA  MET D  68      55.292  72.068  70.030  1.00 81.63           C  
ATOM   7961  C   MET D  68      56.631  72.733  69.729  1.00 82.46           C  
ATOM   7962  O   MET D  68      57.540  72.711  70.555  1.00 83.99           O  
ATOM   7963  CB  MET D  68      55.212  70.742  69.278  1.00 82.09           C  
ATOM   7964  CG  MET D  68      55.839  69.585  70.005  1.00 83.09           C  
ATOM   7965  SD  MET D  68      54.877  69.244  71.477  1.00 90.49           S  
ATOM   7966  CE  MET D  68      53.391  68.516  70.732  1.00 87.78           C  
ATOM   7967  N   ASP D  69      56.751  73.323  68.543  1.00 79.77           N  
ATOM   7968  CA  ASP D  69      57.995  73.974  68.146  1.00 79.10           C  
ATOM   7969  C   ASP D  69      58.425  75.123  69.063  1.00 76.36           C  
ATOM   7970  O   ASP D  69      59.617  75.420  69.166  1.00 72.91           O  
ATOM   7971  CB  ASP D  69      57.897  74.480  66.702  1.00 82.93           C  
ATOM   7972  CG  ASP D  69      57.925  73.358  65.683  1.00 86.50           C  
ATOM   7973  OD1 ASP D  69      58.839  72.514  65.750  1.00 84.69           O  
ATOM   7974  OD2 ASP D  69      57.037  73.325  64.807  1.00 89.07           O  
ATOM   7975  N   TYR D  70      57.468  75.774  69.718  1.00 71.93           N  
ATOM   7976  CA  TYR D  70      57.790  76.877  70.617  1.00 70.75           C  
ATOM   7977  C   TYR D  70      58.163  76.391  72.007  1.00 70.26           C  
ATOM   7978  O   TYR D  70      59.221  76.744  72.534  1.00 68.51           O  
ATOM   7979  CB  TYR D  70      56.619  77.854  70.712  1.00 71.26           C  
ATOM   7980  CG  TYR D  70      56.533  78.763  69.518  1.00 74.19           C  
ATOM   7981  CD1 TYR D  70      55.413  78.753  68.687  1.00 75.24           C  
ATOM   7982  CD2 TYR D  70      57.581  79.628  69.205  1.00 74.03           C  
ATOM   7983  CE1 TYR D  70      55.335  79.584  67.571  1.00 72.59           C  
ATOM   7984  CE2 TYR D  70      57.513  80.466  68.090  1.00 78.11           C  
ATOM   7985  CZ  TYR D  70      56.384  80.439  67.280  1.00 74.41           C  
ATOM   7986  OH  TYR D  70      56.292  81.285  66.200  1.00 74.74           O  
ATOM   7987  N   SER D  71      57.301  75.579  72.607  1.00 66.01           N  
ATOM   7988  CA  SER D  71      57.599  75.063  73.929  1.00 68.87           C  
ATOM   7989  C   SER D  71      58.907  74.273  73.853  1.00 65.45           C  
ATOM   7990  O   SER D  71      59.705  74.278  74.789  1.00 67.59           O  
ATOM   7991  CB  SER D  71      56.445  74.185  74.443  1.00 66.22           C  
ATOM   7992  OG  SER D  71      56.105  73.165  73.524  1.00 71.93           O  
ATOM   7993  N   LEU D  72      59.136  73.623  72.720  1.00 61.16           N  
ATOM   7994  CA  LEU D  72      60.347  72.844  72.522  1.00 60.60           C  
ATOM   7995  C   LEU D  72      61.550  73.777  72.472  1.00 61.90           C  
ATOM   7996  O   LEU D  72      62.660  73.395  72.832  1.00 65.14           O  
ATOM   7997  CB  LEU D  72      60.247  72.049  71.222  1.00 57.86           C  
ATOM   7998  CG  LEU D  72      61.186  70.860  71.055  1.00 60.88           C  
ATOM   7999  CD1 LEU D  72      61.042  69.911  72.232  1.00 58.78           C  
ATOM   8000  CD2 LEU D  72      60.847  70.144  69.759  1.00 65.65           C  
ATOM   8001  N   ALA D  73      61.326  75.005  72.026  1.00 59.07           N  
ATOM   8002  CA  ALA D  73      62.399  75.981  71.943  1.00 58.67           C  
ATOM   8003  C   ALA D  73      62.633  76.598  73.322  1.00 60.46           C  
ATOM   8004  O   ALA D  73      63.764  76.931  73.691  1.00 61.74           O  
ATOM   8005  CB  ALA D  73      62.038  77.054  70.939  1.00 57.05           C  
ATOM   8006  N   ALA D  74      61.552  76.753  74.076  1.00 60.71           N  
ATOM   8007  CA  ALA D  74      61.634  77.314  75.419  1.00 61.66           C  
ATOM   8008  C   ALA D  74      62.460  76.378  76.298  1.00 63.32           C  
ATOM   8009  O   ALA D  74      63.512  76.761  76.809  1.00 61.78           O  
ATOM   8010  CB  ALA D  74      60.233  77.483  76.004  1.00 53.81           C  
ATOM   8011  N   ALA D  75      61.982  75.143  76.449  1.00 65.01           N  
ATOM   8012  CA  ALA D  75      62.646  74.128  77.267  1.00 65.10           C  
ATOM   8013  C   ALA D  75      64.072  73.818  76.806  1.00 65.75           C  
ATOM   8014  O   ALA D  75      64.988  73.676  77.620  1.00 63.21           O  
ATOM   8015  CB  ALA D  75      61.818  72.852  77.266  1.00 61.58           C  
ATOM   8016  N   LEU D  76      64.247  73.714  75.496  1.00 63.21           N  
ATOM   8017  CA  LEU D  76      65.545  73.414  74.904  1.00 63.04           C  
ATOM   8018  C   LEU D  76      66.594  74.469  75.253  1.00 64.48           C  
ATOM   8019  O   LEU D  76      67.749  74.148  75.537  1.00 67.23           O  
ATOM   8020  CB  LEU D  76      65.385  73.327  73.387  1.00 61.20           C  
ATOM   8021  CG  LEU D  76      65.998  72.171  72.599  1.00 63.78           C  
ATOM   8022  CD1 LEU D  76      65.837  70.836  73.314  1.00 57.57           C  
ATOM   8023  CD2 LEU D  76      65.319  72.141  71.241  1.00 60.23           C  
ATOM   8024  N   THR D  77      66.193  75.733  75.235  1.00 64.47           N  
ATOM   8025  CA  THR D  77      67.128  76.811  75.527  1.00 63.73           C  
ATOM   8026  C   THR D  77      67.310  77.036  77.027  1.00 59.35           C  
ATOM   8027  O   THR D  77      68.421  77.265  77.501  1.00 60.58           O  
ATOM   8028  CB  THR D  77      66.671  78.114  74.843  1.00 63.74           C  
ATOM   8029  OG1 THR D  77      65.312  78.387  75.202  1.00 68.65           O  
ATOM   8030  CG2 THR D  77      66.756  77.971  73.328  1.00 61.50           C  
ATOM   8031  N   LEU D  78      66.217  76.964  77.772  1.00 55.25           N  
ATOM   8032  CA  LEU D  78      66.276  77.146  79.213  1.00 57.56           C  
ATOM   8033  C   LEU D  78      67.215  76.057  79.764  1.00 61.47           C  
ATOM   8034  O   LEU D  78      68.307  76.347  80.267  1.00 61.26           O  
ATOM   8035  CB  LEU D  78      64.878  76.984  79.810  1.00 51.45           C  
ATOM   8036  CG  LEU D  78      64.532  77.781  81.069  1.00 56.49           C  
ATOM   8037  CD1 LEU D  78      63.308  77.165  81.750  1.00 49.80           C  
ATOM   8038  CD2 LEU D  78      65.704  77.779  82.011  1.00 54.24           C  
ATOM   8039  N   HIS D  79      66.784  74.804  79.647  1.00 58.27           N  
ATOM   8040  CA  HIS D  79      67.564  73.672  80.118  1.00 53.92           C  
ATOM   8041  C   HIS D  79      69.042  73.814  79.769  1.00 51.38           C  
ATOM   8042  O   HIS D  79      69.912  73.508  80.582  1.00 54.05           O  
ATOM   8043  CB  HIS D  79      67.030  72.380  79.508  1.00 54.05           C  
ATOM   8044  CG  HIS D  79      67.812  71.163  79.897  1.00 57.31           C  
ATOM   8045  ND1 HIS D  79      67.567  70.456  81.058  1.00 56.03           N  
ATOM   8046  CD2 HIS D  79      68.855  70.543  79.292  1.00 50.24           C  
ATOM   8047  CE1 HIS D  79      68.424  69.454  81.148  1.00 51.77           C  
ATOM   8048  NE2 HIS D  79      69.215  69.486  80.090  1.00 50.22           N  
ATOM   8049  N   GLY D  80      69.324  74.272  78.560  1.00 49.10           N  
ATOM   8050  CA  GLY D  80      70.706  74.420  78.147  1.00 50.52           C  
ATOM   8051  C   GLY D  80      71.394  75.586  78.827  1.00 55.57           C  
ATOM   8052  O   GLY D  80      72.608  75.566  79.071  1.00 58.45           O  
ATOM   8053  N   HIS D  81      70.617  76.619  79.127  1.00 54.76           N  
ATOM   8054  CA  HIS D  81      71.156  77.793  79.782  1.00 53.96           C  
ATOM   8055  C   HIS D  81      71.584  77.384  81.197  1.00 55.59           C  
ATOM   8056  O   HIS D  81      72.727  77.634  81.606  1.00 51.26           O  
ATOM   8057  CB  HIS D  81      70.097  78.900  79.820  1.00 56.25           C  
ATOM   8058  CG  HIS D  81      70.531  80.126  80.562  1.00 58.02           C  
ATOM   8059  ND1 HIS D  81      71.530  80.959  80.105  1.00 57.70           N  
ATOM   8060  CD2 HIS D  81      70.117  80.644  81.744  1.00 57.99           C  
ATOM   8061  CE1 HIS D  81      71.712  81.938  80.974  1.00 58.43           C  
ATOM   8062  NE2 HIS D  81      70.868  81.769  81.978  1.00 55.85           N  
ATOM   8063  N   TRP D  82      70.673  76.753  81.941  1.00 52.38           N  
ATOM   8064  CA  TRP D  82      70.992  76.293  83.291  1.00 53.35           C  
ATOM   8065  C   TRP D  82      72.130  75.252  83.253  1.00 54.92           C  
ATOM   8066  O   TRP D  82      72.947  75.177  84.164  1.00 54.55           O  
ATOM   8067  CB  TRP D  82      69.755  75.694  83.963  1.00 48.71           C  
ATOM   8068  CG  TRP D  82      68.743  76.722  84.359  1.00 56.88           C  
ATOM   8069  CD1 TRP D  82      68.957  78.065  84.513  1.00 57.55           C  
ATOM   8070  CD2 TRP D  82      67.361  76.497  84.695  1.00 55.33           C  
ATOM   8071  NE1 TRP D  82      67.798  78.689  84.923  1.00 58.41           N  
ATOM   8072  CE2 TRP D  82      66.804  77.754  85.043  1.00 55.97           C  
ATOM   8073  CE3 TRP D  82      66.542  75.362  84.737  1.00 53.16           C  
ATOM   8074  CZ2 TRP D  82      65.463  77.905  85.426  1.00 54.83           C  
ATOM   8075  CZ3 TRP D  82      65.204  75.515  85.122  1.00 56.90           C  
ATOM   8076  CH2 TRP D  82      64.683  76.780  85.460  1.00 52.50           C  
ATOM   8077  N   GLY D  83      72.184  74.462  82.185  1.00 52.48           N  
ATOM   8078  CA  GLY D  83      73.226  73.464  82.064  1.00 48.73           C  
ATOM   8079  C   GLY D  83      74.609  74.074  81.970  1.00 53.53           C  
ATOM   8080  O   GLY D  83      75.488  73.760  82.778  1.00 52.30           O  
ATOM   8081  N   ILE D  84      74.820  74.939  80.982  1.00 56.90           N  
ATOM   8082  CA  ILE D  84      76.128  75.574  80.826  1.00 56.55           C  
ATOM   8083  C   ILE D  84      76.417  76.377  82.082  1.00 52.01           C  
ATOM   8084  O   ILE D  84      77.573  76.530  82.475  1.00 49.67           O  
ATOM   8085  CB  ILE D  84      76.160  76.500  79.594  1.00 57.47           C  
ATOM   8086  CG1 ILE D  84      75.668  75.731  78.369  1.00 54.50           C  
ATOM   8087  CG2 ILE D  84      77.588  76.978  79.331  1.00 48.49           C  
ATOM   8088  CD1 ILE D  84      76.577  74.549  77.921  1.00 55.44           C  
ATOM   8089  N   GLY D  85      75.355  76.870  82.715  1.00 49.27           N  
ATOM   8090  CA  GLY D  85      75.507  77.630  83.941  1.00 51.07           C  
ATOM   8091  C   GLY D  85      76.321  76.829  84.938  1.00 54.51           C  
ATOM   8092  O   GLY D  85      77.312  77.323  85.473  1.00 57.67           O  
ATOM   8093  N   GLN D  86      75.911  75.580  85.162  1.00 53.69           N  
ATOM   8094  CA  GLN D  86      76.597  74.683  86.091  1.00 53.92           C  
ATOM   8095  C   GLN D  86      78.055  74.437  85.691  1.00 51.93           C  
ATOM   8096  O   GLN D  86      78.940  74.355  86.541  1.00 54.18           O  
ATOM   8097  CB  GLN D  86      75.868  73.334  86.173  1.00 54.15           C  
ATOM   8098  CG  GLN D  86      74.429  73.375  86.703  1.00 50.02           C  
ATOM   8099  CD  GLN D  86      74.334  73.852  88.139  1.00 54.95           C  
ATOM   8100  OE1 GLN D  86      75.327  73.887  88.859  1.00 55.55           O  
ATOM   8101  NE2 GLN D  86      73.124  74.207  88.570  1.00 55.67           N  
ATOM   8102  N   VAL D  87      78.306  74.307  84.398  1.00 53.13           N  
ATOM   8103  CA  VAL D  87      79.664  74.067  83.929  1.00 57.07           C  
ATOM   8104  C   VAL D  87      80.510  75.302  84.208  1.00 60.77           C  
ATOM   8105  O   VAL D  87      81.707  75.204  84.509  1.00 58.04           O  
ATOM   8106  CB  VAL D  87      79.677  73.759  82.413  1.00 53.05           C  
ATOM   8107  CG1 VAL D  87      81.102  73.668  81.886  1.00 44.70           C  
ATOM   8108  CG2 VAL D  87      78.953  72.460  82.171  1.00 53.26           C  
ATOM   8109  N   VAL D  88      79.875  76.467  84.120  1.00 58.00           N  
ATOM   8110  CA  VAL D  88      80.584  77.706  84.362  1.00 56.34           C  
ATOM   8111  C   VAL D  88      80.933  77.879  85.826  1.00 53.44           C  
ATOM   8112  O   VAL D  88      82.097  78.070  86.167  1.00 58.61           O  
ATOM   8113  CB  VAL D  88      79.770  78.923  83.867  1.00 57.53           C  
ATOM   8114  CG1 VAL D  88      80.223  80.202  84.580  1.00 54.76           C  
ATOM   8115  CG2 VAL D  88      79.968  79.081  82.366  1.00 49.75           C  
ATOM   8116  N   THR D  89      79.944  77.799  86.703  1.00 52.15           N  
ATOM   8117  CA  THR D  89      80.237  77.990  88.108  1.00 56.71           C  
ATOM   8118  C   THR D  89      81.249  76.953  88.594  1.00 58.18           C  
ATOM   8119  O   THR D  89      81.979  77.188  89.556  1.00 62.59           O  
ATOM   8120  CB  THR D  89      78.956  77.940  88.978  1.00 58.00           C  
ATOM   8121  OG1 THR D  89      78.836  76.657  89.596  1.00 59.16           O  
ATOM   8122  CG2 THR D  89      77.733  78.226  88.137  1.00 54.14           C  
ATOM   8123  N   ASP D  90      81.300  75.823  87.901  1.00 58.04           N  
ATOM   8124  CA  ASP D  90      82.221  74.731  88.219  1.00 59.09           C  
ATOM   8125  C   ASP D  90      83.675  74.993  87.848  1.00 61.85           C  
ATOM   8126  O   ASP D  90      84.575  74.797  88.662  1.00 63.72           O  
ATOM   8127  CB  ASP D  90      81.787  73.469  87.482  1.00 62.39           C  
ATOM   8128  CG  ASP D  90      80.941  72.552  88.330  1.00 66.04           C  
ATOM   8129  OD1 ASP D  90      80.237  73.044  89.246  1.00 67.24           O  
ATOM   8130  OD2 ASP D  90      80.975  71.330  88.062  1.00 66.85           O  
ATOM   8131  N   TYR D  91      83.898  75.421  86.607  1.00 62.78           N  
ATOM   8132  CA  TYR D  91      85.242  75.657  86.088  1.00 64.47           C  
ATOM   8133  C   TYR D  91      85.815  77.077  86.099  1.00 67.19           C  
ATOM   8134  O   TYR D  91      87.036  77.249  86.089  1.00 69.65           O  
ATOM   8135  CB  TYR D  91      85.319  75.122  84.659  1.00 63.99           C  
ATOM   8136  CG  TYR D  91      85.045  73.647  84.535  1.00 63.12           C  
ATOM   8137  CD1 TYR D  91      84.603  73.104  83.329  1.00 69.42           C  
ATOM   8138  CD2 TYR D  91      85.227  72.788  85.614  1.00 66.66           C  
ATOM   8139  CE1 TYR D  91      84.345  71.741  83.207  1.00 72.89           C  
ATOM   8140  CE2 TYR D  91      84.974  71.419  85.505  1.00 67.70           C  
ATOM   8141  CZ  TYR D  91      84.532  70.906  84.303  1.00 70.37           C  
ATOM   8142  OH  TYR D  91      84.253  69.567  84.197  1.00 66.68           O  
ATOM   8143  N   VAL D  92      84.962  78.094  86.106  1.00 65.23           N  
ATOM   8144  CA  VAL D  92      85.472  79.456  86.084  1.00 65.35           C  
ATOM   8145  C   VAL D  92      85.695  80.010  87.484  1.00 68.93           C  
ATOM   8146  O   VAL D  92      84.743  80.318  88.196  1.00 66.77           O  
ATOM   8147  CB  VAL D  92      84.521  80.379  85.295  1.00 67.29           C  
ATOM   8148  CG1 VAL D  92      85.093  81.777  85.212  1.00 64.07           C  
ATOM   8149  CG2 VAL D  92      84.308  79.817  83.901  1.00 63.43           C  
ATOM   8150  N   ARG D  93      86.966  80.137  87.863  1.00 74.57           N  
ATOM   8151  CA  ARG D  93      87.351  80.641  89.183  1.00 80.04           C  
ATOM   8152  C   ARG D  93      87.641  82.141  89.163  1.00 81.87           C  
ATOM   8153  O   ARG D  93      88.426  82.626  88.347  1.00 78.86           O  
ATOM   8154  CB  ARG D  93      88.594  79.892  89.690  1.00 83.47           C  
ATOM   8155  CG  ARG D  93      88.464  78.366  89.705  1.00 87.57           C  
ATOM   8156  CD  ARG D  93      87.503  77.876  90.788  1.00 92.10           C  
ATOM   8157  NE  ARG D  93      88.124  77.852  92.115  1.00 95.27           N  
ATOM   8158  CZ  ARG D  93      87.479  77.591  93.251  1.00 92.65           C  
ATOM   8159  NH1 ARG D  93      86.176  77.331  93.248  1.00 91.36           N  
ATOM   8160  NH2 ARG D  93      88.146  77.576  94.395  1.00 95.11           N  
ATOM   8161  N   GLY D  94      87.000  82.875  90.065  1.00 86.08           N  
ATOM   8162  CA  GLY D  94      87.223  84.307  90.132  1.00 91.84           C  
ATOM   8163  C   GLY D  94      85.980  85.145  89.921  1.00 97.86           C  
ATOM   8164  O   GLY D  94      85.178  84.860  89.026  1.00 99.08           O  
ATOM   8165  N   ASP D  95      85.822  86.179  90.748  1.00100.71           N  
ATOM   8166  CA  ASP D  95      84.679  87.087  90.656  1.00101.98           C  
ATOM   8167  C   ASP D  95      84.638  87.673  89.251  1.00101.53           C  
ATOM   8168  O   ASP D  95      83.616  87.604  88.569  1.00101.74           O  
ATOM   8169  CB  ASP D  95      84.814  88.226  91.677  1.00104.89           C  
ATOM   8170  CG  ASP D  95      83.655  89.223  91.613  1.00106.53           C  
ATOM   8171  OD1 ASP D  95      83.322  89.705  90.505  1.00104.73           O  
ATOM   8172  OD2 ASP D  95      83.082  89.539  92.679  1.00107.71           O  
ATOM   8173  N   ALA D  96      85.760  88.249  88.828  1.00 99.56           N  
ATOM   8174  CA  ALA D  96      85.872  88.846  87.505  1.00 96.20           C  
ATOM   8175  C   ALA D  96      85.225  87.967  86.434  1.00 92.53           C  
ATOM   8176  O   ALA D  96      84.138  88.259  85.935  1.00 92.33           O  
ATOM   8177  CB  ALA D  96      87.347  89.068  87.166  1.00 97.96           C  
ATOM   8178  N   LEU D  97      85.913  86.881  86.111  1.00 88.83           N  
ATOM   8179  CA  LEU D  97      85.479  85.942  85.094  1.00 85.06           C  
ATOM   8180  C   LEU D  97      84.080  85.347  85.208  1.00 85.15           C  
ATOM   8181  O   LEU D  97      83.290  85.485  84.281  1.00 86.21           O  
ATOM   8182  CB  LEU D  97      86.514  84.826  84.989  1.00 84.96           C  
ATOM   8183  CG  LEU D  97      87.848  85.341  84.450  1.00 82.23           C  
ATOM   8184  CD1 LEU D  97      88.952  84.329  84.683  1.00 83.63           C  
ATOM   8185  CD2 LEU D  97      87.682  85.651  82.976  1.00 85.24           C  
ATOM   8186  N   GLN D  98      83.756  84.685  86.315  1.00 84.23           N  
ATOM   8187  CA  GLN D  98      82.429  84.087  86.432  1.00 83.35           C  
ATOM   8188  C   GLN D  98      81.328  85.086  86.109  1.00 81.46           C  
ATOM   8189  O   GLN D  98      80.385  84.765  85.387  1.00 80.56           O  
ATOM   8190  CB  GLN D  98      82.193  83.495  87.828  1.00 86.25           C  
ATOM   8191  CG  GLN D  98      80.880  82.690  87.916  1.00 92.15           C  
ATOM   8192  CD  GLN D  98      80.823  81.714  89.090  1.00 94.51           C  
ATOM   8193  OE1 GLN D  98      81.733  80.903  89.291  1.00 87.51           O  
ATOM   8194  NE2 GLN D  98      79.736  81.779  89.859  1.00 94.09           N  
ATOM   8195  N   LYS D  99      81.457  86.299  86.637  1.00 81.37           N  
ATOM   8196  CA  LYS D  99      80.472  87.354  86.407  1.00 79.75           C  
ATOM   8197  C   LYS D  99      80.319  87.618  84.909  1.00 74.76           C  
ATOM   8198  O   LYS D  99      79.208  87.733  84.391  1.00 69.49           O  
ATOM   8199  CB  LYS D  99      80.902  88.643  87.118  1.00 83.83           C  
ATOM   8200  CG  LYS D  99      79.805  89.696  87.159  1.00 92.11           C  
ATOM   8201  CD  LYS D  99      80.276  91.021  87.752  1.00101.05           C  
ATOM   8202  CE  LYS D  99      79.138  92.044  87.731  1.00107.68           C  
ATOM   8203  NZ  LYS D  99      79.525  93.376  88.272  1.00108.54           N  
ATOM   8204  N   ALA D 100      81.448  87.720  84.220  1.00 69.62           N  
ATOM   8205  CA  ALA D 100      81.436  87.955  82.790  1.00 71.25           C  
ATOM   8206  C   ALA D 100      80.839  86.737  82.106  1.00 73.77           C  
ATOM   8207  O   ALA D 100      79.875  86.852  81.347  1.00 75.49           O  
ATOM   8208  CB  ALA D 100      82.851  88.194  82.287  1.00 67.44           C  
ATOM   8209  N   ALA D 101      81.426  85.572  82.388  1.00 74.06           N  
ATOM   8210  CA  ALA D 101      80.989  84.302  81.818  1.00 67.27           C  
ATOM   8211  C   ALA D 101      79.483  84.169  81.907  1.00 65.91           C  
ATOM   8212  O   ALA D 101      78.821  83.895  80.910  1.00 65.27           O  
ATOM   8213  CB  ALA D 101      81.654  83.149  82.542  1.00 68.03           C  
ATOM   8214  N   LYS D 102      78.938  84.370  83.100  1.00 63.07           N  
ATOM   8215  CA  LYS D 102      77.496  84.270  83.275  1.00 66.64           C  
ATOM   8216  C   LYS D 102      76.787  85.210  82.308  1.00 68.89           C  
ATOM   8217  O   LYS D 102      75.763  84.855  81.723  1.00 67.47           O  
ATOM   8218  CB  LYS D 102      77.106  84.622  84.711  1.00 66.01           C  
ATOM   8219  CG  LYS D 102      77.591  83.628  85.755  1.00 73.81           C  
ATOM   8220  CD  LYS D 102      76.821  82.305  85.698  1.00 79.86           C  
ATOM   8221  CE  LYS D 102      77.454  81.241  86.604  1.00 81.06           C  
ATOM   8222  NZ  LYS D 102      77.579  81.662  88.032  1.00 78.74           N  
ATOM   8223  N   ALA D 103      77.351  86.408  82.149  1.00 70.79           N  
ATOM   8224  CA  ALA D 103      76.802  87.446  81.278  1.00 66.91           C  
ATOM   8225  C   ALA D 103      76.805  87.030  79.812  1.00 67.11           C  
ATOM   8226  O   ALA D 103      75.795  87.148  79.120  1.00 61.68           O  
ATOM   8227  CB  ALA D 103      77.594  88.725  81.453  1.00 68.63           C  
ATOM   8228  N   GLY D 104      77.951  86.558  79.337  1.00 65.46           N  
ATOM   8229  CA  GLY D 104      78.043  86.113  77.960  1.00 65.71           C  
ATOM   8230  C   GLY D 104      77.139  84.914  77.719  1.00 66.65           C  
ATOM   8231  O   GLY D 104      76.603  84.738  76.624  1.00 67.87           O  
ATOM   8232  N   LEU D 105      76.972  84.079  78.741  1.00 64.43           N  
ATOM   8233  CA  LEU D 105      76.112  82.916  78.614  1.00 65.44           C  
ATOM   8234  C   LEU D 105      74.671  83.373  78.398  1.00 65.80           C  
ATOM   8235  O   LEU D 105      73.971  82.848  77.532  1.00 66.34           O  
ATOM   8236  CB  LEU D 105      76.190  82.038  79.868  1.00 65.78           C  
ATOM   8237  CG  LEU D 105      75.181  80.880  79.934  1.00 64.17           C  
ATOM   8238  CD1 LEU D 105      75.367  79.974  78.730  1.00 52.80           C  
ATOM   8239  CD2 LEU D 105      75.369  80.096  81.228  1.00 64.95           C  
ATOM   8240  N   LEU D 106      74.232  84.350  79.186  1.00 61.59           N  
ATOM   8241  CA  LEU D 106      72.876  84.876  79.073  1.00 64.44           C  
ATOM   8242  C   LEU D 106      72.610  85.401  77.651  1.00 65.16           C  
ATOM   8243  O   LEU D 106      71.523  85.214  77.088  1.00 60.19           O  
ATOM   8244  CB  LEU D 106      72.666  85.998  80.087  1.00 62.78           C  
ATOM   8245  CG  LEU D 106      71.203  86.396  80.288  1.00 69.63           C  
ATOM   8246  CD1 LEU D 106      70.492  85.241  80.980  1.00 67.22           C  
ATOM   8247  CD2 LEU D 106      71.090  87.662  81.126  1.00 65.72           C  
ATOM   8248  N   ALA D 107      73.613  86.065  77.084  1.00 63.95           N  
ATOM   8249  CA  ALA D 107      73.511  86.612  75.737  1.00 65.59           C  
ATOM   8250  C   ALA D 107      73.201  85.466  74.795  1.00 66.02           C  
ATOM   8251  O   ALA D 107      72.116  85.408  74.213  1.00 66.42           O  
ATOM   8252  CB  ALA D 107      74.828  87.280  75.333  1.00 60.23           C  
ATOM   8253  N   LEU D 108      74.170  84.557  74.668  1.00 65.11           N  
ATOM   8254  CA  LEU D 108      74.055  83.379  73.814  1.00 62.19           C  
ATOM   8255  C   LEU D 108      72.694  82.705  73.935  1.00 60.55           C  
ATOM   8256  O   LEU D 108      72.119  82.271  72.939  1.00 64.08           O  
ATOM   8257  CB  LEU D 108      75.135  82.367  74.177  1.00 62.96           C  
ATOM   8258  CG  LEU D 108      75.911  81.720  73.024  1.00 72.54           C  
ATOM   8259  CD1 LEU D 108      76.741  80.575  73.595  1.00 72.36           C  
ATOM   8260  CD2 LEU D 108      74.968  81.216  71.935  1.00 67.46           C  
ATOM   8261  N   SER D 109      72.181  82.614  75.156  1.00 55.52           N  
ATOM   8262  CA  SER D 109      70.885  81.986  75.391  1.00 58.43           C  
ATOM   8263  C   SER D 109      69.769  82.809  74.768  1.00 57.52           C  
ATOM   8264  O   SER D 109      68.848  82.265  74.162  1.00 58.81           O  
ATOM   8265  CB  SER D 109      70.616  81.833  76.897  1.00 51.49           C  
ATOM   8266  OG  SER D 109      71.578  81.002  77.521  1.00 51.97           O  
ATOM   8267  N   ALA D 110      69.860  84.126  74.935  1.00 61.27           N  
ATOM   8268  CA  ALA D 110      68.868  85.061  74.406  1.00 60.10           C  
ATOM   8269  C   ALA D 110      68.823  85.012  72.881  1.00 55.96           C  
ATOM   8270  O   ALA D 110      67.752  84.867  72.285  1.00 50.34           O  
ATOM   8271  CB  ALA D 110      69.192  86.466  74.880  1.00 59.72           C  
ATOM   8272  N   PHE D 111      69.991  85.132  72.255  1.00 57.46           N  
ATOM   8273  CA  PHE D 111      70.074  85.079  70.803  1.00 61.95           C  
ATOM   8274  C   PHE D 111      69.677  83.693  70.309  1.00 65.59           C  
ATOM   8275  O   PHE D 111      69.303  83.518  69.151  1.00 68.01           O  
ATOM   8276  CB  PHE D 111      71.488  85.401  70.323  1.00 64.62           C  
ATOM   8277  CG  PHE D 111      71.784  86.873  70.260  1.00 69.09           C  
ATOM   8278  CD1 PHE D 111      72.041  87.597  71.416  1.00 69.08           C  
ATOM   8279  CD2 PHE D 111      71.795  87.540  69.040  1.00 69.43           C  
ATOM   8280  CE1 PHE D 111      72.304  88.960  71.362  1.00 64.28           C  
ATOM   8281  CE2 PHE D 111      72.059  88.907  68.979  1.00 69.42           C  
ATOM   8282  CZ  PHE D 111      72.314  89.616  70.144  1.00 66.92           C  
ATOM   8283  N   THR D 112      69.767  82.705  71.191  1.00 67.08           N  
ATOM   8284  CA  THR D 112      69.405  81.346  70.824  1.00 62.61           C  
ATOM   8285  C   THR D 112      67.894  81.179  70.858  1.00 59.17           C  
ATOM   8286  O   THR D 112      67.312  80.631  69.920  1.00 58.23           O  
ATOM   8287  CB  THR D 112      70.073  80.316  71.763  1.00 64.15           C  
ATOM   8288  OG1 THR D 112      71.490  80.328  71.542  1.00 65.79           O  
ATOM   8289  CG2 THR D 112      69.534  78.905  71.495  1.00 61.86           C  
ATOM   8290  N   PHE D 113      67.245  81.654  71.918  1.00 53.42           N  
ATOM   8291  CA  PHE D 113      65.799  81.510  71.984  1.00 56.26           C  
ATOM   8292  C   PHE D 113      65.123  82.360  70.923  1.00 60.73           C  
ATOM   8293  O   PHE D 113      64.153  81.928  70.304  1.00 63.03           O  
ATOM   8294  CB  PHE D 113      65.247  81.897  73.348  1.00 50.72           C  
ATOM   8295  CG  PHE D 113      63.759  81.689  73.465  1.00 56.74           C  
ATOM   8296  CD1 PHE D 113      63.205  80.422  73.276  1.00 56.05           C  
ATOM   8297  CD2 PHE D 113      62.911  82.751  73.777  1.00 54.39           C  
ATOM   8298  CE1 PHE D 113      61.823  80.214  73.402  1.00 61.20           C  
ATOM   8299  CE2 PHE D 113      61.527  82.558  73.905  1.00 57.77           C  
ATOM   8300  CZ  PHE D 113      60.982  81.287  73.718  1.00 57.66           C  
ATOM   8301  N   ALA D 114      65.632  83.570  70.712  1.00 63.62           N  
ATOM   8302  CA  ALA D 114      65.055  84.455  69.713  1.00 64.07           C  
ATOM   8303  C   ALA D 114      65.206  83.825  68.330  1.00 62.15           C  
ATOM   8304  O   ALA D 114      64.231  83.712  67.579  1.00 60.55           O  
ATOM   8305  CB  ALA D 114      65.743  85.814  69.761  1.00 66.06           C  
ATOM   8306  N   GLY D 115      66.430  83.410  68.007  1.00 62.99           N  
ATOM   8307  CA  GLY D 115      66.712  82.782  66.724  1.00 59.07           C  
ATOM   8308  C   GLY D 115      65.818  81.584  66.448  1.00 62.93           C  
ATOM   8309  O   GLY D 115      65.445  81.326  65.300  1.00 66.28           O  
ATOM   8310  N   LEU D 116      65.472  80.846  67.499  1.00 61.64           N  
ATOM   8311  CA  LEU D 116      64.605  79.690  67.339  1.00 59.24           C  
ATOM   8312  C   LEU D 116      63.180  80.143  67.107  1.00 58.03           C  
ATOM   8313  O   LEU D 116      62.483  79.586  66.275  1.00 63.03           O  
ATOM   8314  CB  LEU D 116      64.661  78.777  68.571  1.00 59.82           C  
ATOM   8315  CG  LEU D 116      65.955  77.987  68.771  1.00 57.02           C  
ATOM   8316  CD1 LEU D 116      65.798  77.054  69.952  1.00 57.90           C  
ATOM   8317  CD2 LEU D 116      66.283  77.209  67.512  1.00 52.52           C  
ATOM   8318  N   CYS D 117      62.737  81.150  67.846  1.00 61.02           N  
ATOM   8319  CA  CYS D 117      61.382  81.651  67.661  1.00 62.37           C  
ATOM   8320  C   CYS D 117      61.252  82.264  66.271  1.00 62.43           C  
ATOM   8321  O   CYS D 117      60.216  82.130  65.620  1.00 59.41           O  
ATOM   8322  CB  CYS D 117      61.048  82.686  68.727  1.00 61.95           C  
ATOM   8323  SG  CYS D 117      60.946  81.974  70.383  1.00 70.23           S  
ATOM   8324  N   TYR D 118      62.312  82.926  65.815  1.00 59.88           N  
ATOM   8325  CA  TYR D 118      62.297  83.544  64.494  1.00 62.36           C  
ATOM   8326  C   TYR D 118      62.045  82.440  63.495  1.00 61.04           C  
ATOM   8327  O   TYR D 118      61.152  82.529  62.655  1.00 62.14           O  
ATOM   8328  CB  TYR D 118      63.641  84.206  64.180  1.00 62.54           C  
ATOM   8329  CG  TYR D 118      63.733  84.827  62.798  1.00 67.71           C  
ATOM   8330  CD1 TYR D 118      63.058  86.014  62.493  1.00 74.08           C  
ATOM   8331  CD2 TYR D 118      64.503  84.235  61.798  1.00 66.08           C  
ATOM   8332  CE1 TYR D 118      63.152  86.594  61.223  1.00 71.87           C  
ATOM   8333  CE2 TYR D 118      64.603  84.802  60.534  1.00 71.72           C  
ATOM   8334  CZ  TYR D 118      63.925  85.982  60.252  1.00 75.61           C  
ATOM   8335  OH  TYR D 118      64.022  86.543  58.998  1.00 77.74           O  
ATOM   8336  N   PHE D 119      62.842  81.389  63.611  1.00 60.29           N  
ATOM   8337  CA  PHE D 119      62.749  80.238  62.733  1.00 62.37           C  
ATOM   8338  C   PHE D 119      61.353  79.613  62.731  1.00 62.20           C  
ATOM   8339  O   PHE D 119      60.868  79.167  61.696  1.00 62.70           O  
ATOM   8340  CB  PHE D 119      63.767  79.191  63.166  1.00 63.28           C  
ATOM   8341  CG  PHE D 119      63.898  78.045  62.215  1.00 60.68           C  
ATOM   8342  CD1 PHE D 119      64.691  78.161  61.082  1.00 60.95           C  
ATOM   8343  CD2 PHE D 119      63.244  76.839  62.462  1.00 62.58           C  
ATOM   8344  CE1 PHE D 119      64.838  77.089  60.202  1.00 65.61           C  
ATOM   8345  CE2 PHE D 119      63.382  75.756  61.588  1.00 63.93           C  
ATOM   8346  CZ  PHE D 119      64.181  75.880  60.456  1.00 61.40           C  
ATOM   8347  N   ASN D 120      60.712  79.572  63.891  1.00 60.30           N  
ATOM   8348  CA  ASN D 120      59.389  78.981  63.979  1.00 63.31           C  
ATOM   8349  C   ASN D 120      58.339  79.880  63.372  1.00 66.79           C  
ATOM   8350  O   ASN D 120      57.271  79.426  62.967  1.00 67.17           O  
ATOM   8351  CB  ASN D 120      59.023  78.708  65.433  1.00 64.47           C  
ATOM   8352  CG  ASN D 120      59.969  77.741  66.098  1.00 69.09           C  
ATOM   8353  OD1 ASN D 120      60.339  76.713  65.523  1.00 72.17           O  
ATOM   8354  ND2 ASN D 120      60.363  78.057  67.322  1.00 76.83           N  
ATOM   8355  N   TYR D 121      58.646  81.166  63.320  1.00 71.06           N  
ATOM   8356  CA  TYR D 121      57.723  82.147  62.781  1.00 71.43           C  
ATOM   8357  C   TYR D 121      57.942  82.322  61.280  1.00 70.38           C  
ATOM   8358  O   TYR D 121      57.087  81.979  60.469  1.00 70.96           O  
ATOM   8359  CB  TYR D 121      57.938  83.476  63.496  1.00 72.52           C  
ATOM   8360  CG  TYR D 121      56.802  84.452  63.351  1.00 75.80           C  
ATOM   8361  CD1 TYR D 121      55.573  84.212  63.966  1.00 77.18           C  
ATOM   8362  CD2 TYR D 121      56.959  85.627  62.618  1.00 78.01           C  
ATOM   8363  CE1 TYR D 121      54.527  85.121  63.861  1.00 79.89           C  
ATOM   8364  CE2 TYR D 121      55.922  86.545  62.505  1.00 84.22           C  
ATOM   8365  CZ  TYR D 121      54.707  86.288  63.132  1.00 84.79           C  
ATOM   8366  OH  TYR D 121      53.686  87.208  63.049  1.00 87.50           O  
ATOM   8367  N   HIS D 122      59.109  82.846  60.929  1.00 71.85           N  
ATOM   8368  CA  HIS D 122      59.474  83.100  59.544  1.00 73.28           C  
ATOM   8369  C   HIS D 122      60.043  81.893  58.813  1.00 71.97           C  
ATOM   8370  O   HIS D 122      60.795  82.050  57.853  1.00 76.77           O  
ATOM   8371  CB  HIS D 122      60.487  84.246  59.495  1.00 80.67           C  
ATOM   8372  CG  HIS D 122      59.913  85.572  59.885  1.00 90.16           C  
ATOM   8373  ND1 HIS D 122      59.151  86.332  59.026  1.00 92.21           N  
ATOM   8374  CD2 HIS D 122      59.956  86.254  61.054  1.00 91.28           C  
ATOM   8375  CE1 HIS D 122      58.749  87.426  59.649  1.00 94.21           C  
ATOM   8376  NE2 HIS D 122      59.224  87.403  60.881  1.00 94.07           N  
ATOM   8377  N   ASP D 123      59.696  80.689  59.247  1.00 70.55           N  
ATOM   8378  CA  ASP D 123      60.225  79.509  58.581  1.00 65.30           C  
ATOM   8379  C   ASP D 123      59.460  78.225  58.877  1.00 65.56           C  
ATOM   8380  O   ASP D 123      58.385  78.220  59.488  1.00 64.27           O  
ATOM   8381  CB  ASP D 123      61.698  79.318  58.960  1.00 65.08           C  
ATOM   8382  CG  ASP D 123      62.516  78.671  57.851  1.00 72.92           C  
ATOM   8383  OD1 ASP D 123      62.061  77.660  57.280  1.00 75.88           O  
ATOM   8384  OD2 ASP D 123      63.624  79.170  57.552  1.00 71.97           O  
ATOM   8385  N   VAL D 124      60.049  77.132  58.421  1.00 67.52           N  
ATOM   8386  CA  VAL D 124      59.512  75.795  58.576  1.00 71.95           C  
ATOM   8387  C   VAL D 124      59.089  75.437  60.013  1.00 74.80           C  
ATOM   8388  O   VAL D 124      57.985  74.936  60.232  1.00 71.58           O  
ATOM   8389  CB  VAL D 124      60.569  74.769  58.089  1.00 76.42           C  
ATOM   8390  CG1 VAL D 124      60.059  73.368  58.274  1.00 82.09           C  
ATOM   8391  CG2 VAL D 124      60.910  75.014  56.615  1.00 74.99           C  
ATOM   8392  N   GLY D 125      59.969  75.706  60.981  1.00 78.00           N  
ATOM   8393  CA  GLY D 125      59.710  75.359  62.373  1.00 76.18           C  
ATOM   8394  C   GLY D 125      60.646  74.196  62.677  1.00 78.00           C  
ATOM   8395  O   GLY D 125      60.864  73.353  61.805  1.00 74.62           O  
ATOM   8396  N   ILE D 126      61.203  74.115  63.883  1.00 77.90           N  
ATOM   8397  CA  ILE D 126      62.143  73.021  64.160  1.00 78.19           C  
ATOM   8398  C   ILE D 126      61.614  71.626  63.809  1.00 76.30           C  
ATOM   8399  O   ILE D 126      62.336  70.821  63.213  1.00 70.56           O  
ATOM   8400  CB  ILE D 126      62.642  73.027  65.635  1.00 77.44           C  
ATOM   8401  CG1 ILE D 126      61.477  72.851  66.598  1.00 79.70           C  
ATOM   8402  CG2 ILE D 126      63.364  74.327  65.936  1.00 79.38           C  
ATOM   8403  CD1 ILE D 126      61.887  72.849  68.055  1.00 87.08           C  
ATOM   8404  N   CYS D 127      60.362  71.341  64.163  1.00 75.00           N  
ATOM   8405  CA  CYS D 127      59.766  70.038  63.875  1.00 77.44           C  
ATOM   8406  C   CYS D 127      59.855  69.651  62.411  1.00 80.15           C  
ATOM   8407  O   CYS D 127      60.487  68.651  62.061  1.00 83.81           O  
ATOM   8408  CB  CYS D 127      58.298  70.009  64.290  1.00 73.69           C  
ATOM   8409  SG  CYS D 127      58.039  69.506  65.982  1.00 85.99           S  
ATOM   8410  N   LYS D 128      59.217  70.444  61.556  1.00 78.63           N  
ATOM   8411  CA  LYS D 128      59.219  70.155  60.131  1.00 78.06           C  
ATOM   8412  C   LYS D 128      60.628  70.181  59.542  1.00 71.73           C  
ATOM   8413  O   LYS D 128      60.895  69.525  58.537  1.00 71.94           O  
ATOM   8414  CB  LYS D 128      58.314  71.142  59.392  1.00 79.48           C  
ATOM   8415  CG  LYS D 128      58.045  70.755  57.945  1.00 89.09           C  
ATOM   8416  CD  LYS D 128      57.223  69.470  57.878  1.00 98.49           C  
ATOM   8417  CE  LYS D 128      56.829  69.111  56.452  1.00 99.55           C  
ATOM   8418  NZ  LYS D 128      55.924  67.922  56.418  1.00 98.73           N  
ATOM   8419  N   ALA D 129      61.527  70.931  60.173  1.00 69.41           N  
ATOM   8420  CA  ALA D 129      62.908  71.023  59.707  1.00 65.53           C  
ATOM   8421  C   ALA D 129      63.594  69.692  59.963  1.00 63.88           C  
ATOM   8422  O   ALA D 129      64.370  69.206  59.141  1.00 62.12           O  
ATOM   8423  CB  ALA D 129      63.637  72.136  60.438  1.00 66.23           C  
ATOM   8424  N   VAL D 130      63.305  69.113  61.121  1.00 64.35           N  
ATOM   8425  CA  VAL D 130      63.868  67.825  61.495  1.00 65.34           C  
ATOM   8426  C   VAL D 130      63.331  66.802  60.511  1.00 67.77           C  
ATOM   8427  O   VAL D 130      64.088  66.038  59.907  1.00 69.64           O  
ATOM   8428  CB  VAL D 130      63.436  67.434  62.919  1.00 69.46           C  
ATOM   8429  CG1 VAL D 130      63.857  66.002  63.230  1.00 66.91           C  
ATOM   8430  CG2 VAL D 130      64.048  68.407  63.921  1.00 68.31           C  
ATOM   8431  N   ALA D 131      62.012  66.803  60.352  1.00 67.81           N  
ATOM   8432  CA  ALA D 131      61.337  65.897  59.433  1.00 71.36           C  
ATOM   8433  C   ALA D 131      61.986  65.991  58.055  1.00 73.83           C  
ATOM   8434  O   ALA D 131      62.502  65.004  57.528  1.00 75.04           O  
ATOM   8435  CB  ALA D 131      59.856  66.256  59.347  1.00 70.96           C  
ATOM   8436  N   MET D 132      61.958  67.188  57.481  1.00 75.57           N  
ATOM   8437  CA  MET D 132      62.549  67.412  56.170  1.00 77.83           C  
ATOM   8438  C   MET D 132      63.973  66.887  56.143  1.00 78.70           C  
ATOM   8439  O   MET D 132      64.324  66.051  55.316  1.00 81.22           O  
ATOM   8440  CB  MET D 132      62.554  68.906  55.846  1.00 80.92           C  
ATOM   8441  CG  MET D 132      61.184  69.485  55.524  1.00 85.09           C  
ATOM   8442  SD  MET D 132      61.237  71.260  55.264  1.00 85.08           S  
ATOM   8443  CE  MET D 132      62.365  71.365  53.852  1.00 80.73           C  
ATOM   8444  N   LEU D 133      64.786  67.383  57.065  1.00 78.05           N  
ATOM   8445  CA  LEU D 133      66.178  66.988  57.156  1.00 78.66           C  
ATOM   8446  C   LEU D 133      66.374  65.472  57.210  1.00 80.31           C  
ATOM   8447  O   LEU D 133      67.418  64.966  56.793  1.00 76.21           O  
ATOM   8448  CB  LEU D 133      66.810  67.644  58.386  1.00 78.14           C  
ATOM   8449  CG  LEU D 133      68.264  67.282  58.677  1.00 80.55           C  
ATOM   8450  CD1 LEU D 133      69.155  67.720  57.520  1.00 79.16           C  
ATOM   8451  CD2 LEU D 133      68.685  67.943  59.971  1.00 78.89           C  
ATOM   8452  N   TRP D 134      65.378  64.743  57.716  1.00 79.96           N  
ATOM   8453  CA  TRP D 134      65.509  63.291  57.809  1.00 83.57           C  
ATOM   8454  C   TRP D 134      65.266  62.549  56.493  1.00 86.19           C  
ATOM   8455  O   TRP D 134      66.073  61.702  56.102  1.00 85.61           O  
ATOM   8456  CB  TRP D 134      64.603  62.728  58.905  1.00 78.80           C  
ATOM   8457  CG  TRP D 134      65.381  61.981  59.975  1.00 81.10           C  
ATOM   8458  CD1 TRP D 134      65.134  60.717  60.441  1.00 79.99           C  
ATOM   8459  CD2 TRP D 134      66.516  62.462  60.715  1.00 77.50           C  
ATOM   8460  NE1 TRP D 134      66.040  60.386  61.422  1.00 76.68           N  
ATOM   8461  CE2 TRP D 134      66.899  61.436  61.610  1.00 75.49           C  
ATOM   8462  CE3 TRP D 134      67.246  63.659  60.709  1.00 75.24           C  
ATOM   8463  CZ2 TRP D 134      67.979  61.572  62.489  1.00 74.49           C  
ATOM   8464  CZ3 TRP D 134      68.325  63.793  61.587  1.00 74.56           C  
ATOM   8465  CH2 TRP D 134      68.677  62.755  62.462  1.00 73.04           C  
ATOM   8466  N   LYS D 135      64.161  62.845  55.813  1.00 87.27           N  
ATOM   8467  CA  LYS D 135      63.897  62.185  54.536  1.00 88.77           C  
ATOM   8468  C   LYS D 135      64.742  62.876  53.481  1.00 88.30           C  
ATOM   8469  O   LYS D 135      64.228  63.438  52.514  1.00 92.46           O  
ATOM   8470  CB  LYS D 135      62.404  62.240  54.173  1.00 87.08           C  
ATOM   8471  CG  LYS D 135      61.723  63.570  54.393  1.00 92.08           C  
ATOM   8472  CD  LYS D 135      60.226  63.365  54.609  1.00 94.18           C  
ATOM   8473  CE  LYS D 135      59.609  64.567  55.313  1.00100.67           C  
ATOM   8474  NZ  LYS D 135      58.217  64.328  55.800  1.00100.60           N  
ATOM   8475  N   LEU D 136      66.053  62.815  53.690  1.00 87.37           N  
ATOM   8476  CA  LEU D 136      67.030  63.436  52.811  1.00 87.74           C  
ATOM   8477  C   LEU D 136      68.292  62.580  52.746  1.00 88.22           C  
ATOM   8478  O   LEU D 136      68.879  62.458  51.649  1.00 90.46           O  
ATOM   8479  CB  LEU D 136      67.355  64.845  53.328  1.00 86.92           C  
ATOM   8480  CG  LEU D 136      68.517  65.651  52.740  1.00 88.09           C  
ATOM   8481  CD1 LEU D 136      68.215  67.137  52.874  1.00 88.23           C  
ATOM   8482  CD2 LEU D 136      69.823  65.286  53.445  1.00 87.74           C  
ATOM   8483  OXT LEU D 136      68.683  62.043  53.800  1.00 91.28           O  
