# Supplementary material for: Alignment of Helical Membrane Protein Sequences Using AlignMe
Source: PLoS One. 2013 Mar 4;8(3):e57731. doi: 10.1371/journal.pone.0057731 (PMC3587630; doi:10.1371/journal.pone.0057731)
Supplement: File S2 — Dataset of HOMEP2 homologous membrane proteins. (GZ) [file pone.0057731.s002.gz › HOMEP2010_pdbs/reductases/1ZOY_C.pdb]

ATOM   6654  N   THR C   6      89.581  80.038 117.893  1.00 54.98           N  
ATOM   6655  CA  THR C   6      89.580  80.176 116.398  1.00 64.69           C  
ATOM   6656  C   THR C   6      88.350  79.495 115.782  1.00 63.08           C  
ATOM   6657  O   THR C   6      88.007  78.376 116.155  1.00 66.53           O  
ATOM   6658  CB  THR C   6      90.846  79.543 115.782  1.00 65.55           C  
ATOM   6659  OG1 THR C   6      90.964  79.939 114.412  1.00 73.35           O  
ATOM   6660  CG2 THR C   6      90.768  78.028 115.829  1.00 66.67           C  
ATOM   6661  N   THR C   7      87.693  80.154 114.834  1.00 59.57           N  
ATOM   6662  CA  THR C   7      86.498  79.575 114.220  1.00 60.73           C  
ATOM   6663  C   THR C   7      86.741  78.813 112.909  1.00 62.48           C  
ATOM   6664  O   THR C   7      87.836  78.847 112.337  1.00 64.74           O  
ATOM   6665  CB  THR C   7      85.425  80.654 113.937  1.00 57.35           C  
ATOM   6666  OG1 THR C   7      85.820  81.443 112.808  1.00 56.72           O  
ATOM   6667  CG2 THR C   7      85.253  81.554 115.141  1.00 53.20           C  
ATOM   6668  N   ALA C   8      85.697  78.131 112.443  1.00 60.24           N  
ATOM   6669  CA  ALA C   8      85.754  77.356 111.209  1.00 57.36           C  
ATOM   6670  C   ALA C   8      86.191  78.229 110.053  1.00 60.20           C  
ATOM   6671  O   ALA C   8      87.012  77.826 109.226  1.00 56.19           O  
ATOM   6672  CB  ALA C   8      84.384  76.749 110.912  1.00 56.64           C  
ATOM   6673  N   LYS C   9      85.634  79.435 109.999  1.00 64.37           N  
ATOM   6674  CA  LYS C   9      85.960  80.380 108.940  1.00 65.69           C  
ATOM   6675  C   LYS C   9      87.410  80.845 109.035  1.00 61.85           C  
ATOM   6676  O   LYS C   9      88.130  80.826 108.043  1.00 58.26           O  
ATOM   6677  CB  LYS C   9      85.013  81.579 108.992  1.00 70.78           C  
ATOM   6678  CG  LYS C   9      85.125  82.484 107.779  1.00 82.15           C  
ATOM   6679  CD  LYS C   9      83.966  83.474 107.682  1.00 89.17           C  
ATOM   6680  CE  LYS C   9      84.156  84.412 106.491  1.00 93.85           C  
ATOM   6681  NZ  LYS C   9      82.921  85.174 106.166  1.00101.04           N  
ATOM   6682  N   GLU C  10      87.845  81.252 110.224  1.00 61.46           N  
ATOM   6683  CA  GLU C  10      89.224  81.703 110.379  1.00 60.75           C  
ATOM   6684  C   GLU C  10      90.162  80.557 110.037  1.00 57.62           C  
ATOM   6685  O   GLU C  10      91.235  80.768 109.487  1.00 57.77           O  
ATOM   6686  CB  GLU C  10      89.510  82.169 111.809  1.00 63.02           C  
ATOM   6687  CG  GLU C  10      88.480  83.122 112.393  1.00 71.90           C  
ATOM   6688  CD  GLU C  10      88.841  83.582 113.796  1.00 76.99           C  
ATOM   6689  OE1 GLU C  10      89.591  84.575 113.930  1.00 80.77           O  
ATOM   6690  OE2 GLU C  10      88.385  82.938 114.768  1.00 78.81           O  
ATOM   6691  N   GLU C  11      89.765  79.338 110.370  1.00 58.83           N  
ATOM   6692  CA  GLU C  11      90.619  78.204 110.066  1.00 60.51           C  
ATOM   6693  C   GLU C  11      90.762  78.068 108.565  1.00 60.86           C  
ATOM   6694  O   GLU C  11      91.849  77.782 108.073  1.00 65.73           O  
ATOM   6695  CB  GLU C  11      90.053  76.919 110.666  1.00 61.68           C  
ATOM   6696  CG  GLU C  11      90.316  76.783 112.159  1.00 70.26           C  
ATOM   6697  CD  GLU C  11      89.532  75.651 112.807  1.00 70.90           C  
ATOM   6698  OE1 GLU C  11      89.479  74.535 112.237  1.00 72.93           O  
ATOM   6699  OE2 GLU C  11      88.978  75.880 113.901  1.00 77.31           O  
ATOM   6700  N   MET C  12      89.675  78.275 107.828  1.00 61.46           N  
ATOM   6701  CA  MET C  12      89.741  78.172 106.375  1.00 62.51           C  
ATOM   6702  C   MET C  12      90.643  79.278 105.813  1.00 65.97           C  
ATOM   6703  O   MET C  12      91.505  79.013 104.966  1.00 66.58           O  
ATOM   6704  CB  MET C  12      88.325  78.221 105.771  1.00 62.48           C  
ATOM   6705  CG  MET C  12      87.572  76.882 105.888  1.00 64.18           C  
ATOM   6706  SD  MET C  12      85.760  76.965 105.659  1.00 65.08           S  
ATOM   6707  CE  MET C  12      85.650  77.118 103.845  1.00 79.16           C  
ATOM   6708  N   GLU C  13      90.471  80.504 106.307  1.00 66.46           N  
ATOM   6709  CA  GLU C  13      91.293  81.630 105.864  1.00 65.47           C  
ATOM   6710  C   GLU C  13      92.770  81.299 106.105  1.00 62.89           C  
ATOM   6711  O   GLU C  13      93.602  81.490 105.221  1.00 63.40           O  
ATOM   6712  CB  GLU C  13      90.904  82.901 106.629  1.00 73.31           C  
ATOM   6713  CG  GLU C  13      90.585  84.136 105.767  1.00 86.09           C  
ATOM   6714  CD  GLU C  13      91.811  84.767 105.088  1.00 96.68           C  
ATOM   6715  OE1 GLU C  13      92.056  84.485 103.891  1.00 98.91           O  
ATOM   6716  OE2 GLU C  13      92.530  85.549 105.752  1.00 96.24           O  
ATOM   6717  N   ARG C  14      93.088  80.790 107.295  1.00 62.14           N  
ATOM   6718  CA  ARG C  14      94.463  80.427 107.630  1.00 66.75           C  
ATOM   6719  C   ARG C  14      95.024  79.391 106.673  1.00 65.66           C  
ATOM   6720  O   ARG C  14      96.187  79.464 106.286  1.00 67.13           O  
ATOM   6721  CB  ARG C  14      94.564  79.852 109.044  1.00 73.34           C  
ATOM   6722  CG  ARG C  14      94.368  80.829 110.192  1.00 86.94           C  
ATOM   6723  CD  ARG C  14      94.872  80.189 111.494  1.00 94.37           C  
ATOM   6724  NE  ARG C  14      94.449  80.908 112.697  1.00102.88           N  
ATOM   6725  CZ  ARG C  14      94.771  80.547 113.939  1.00105.44           C  
ATOM   6726  NH1 ARG C  14      95.523  79.473 114.155  1.00103.97           N  
ATOM   6727  NH2 ARG C  14      94.329  81.258 114.971  1.00104.83           N  
ATOM   6728  N   PHE C  15      94.195  78.413 106.317  1.00 65.38           N  
ATOM   6729  CA  PHE C  15      94.588  77.333 105.413  1.00 62.07           C  
ATOM   6730  C   PHE C  15      95.067  77.842 104.061  1.00 62.76           C  
ATOM   6731  O   PHE C  15      96.122  77.445 103.564  1.00 63.34           O  
ATOM   6732  CB  PHE C  15      93.408  76.391 105.182  1.00 60.19           C  
ATOM   6733  CG  PHE C  15      93.666  75.333 104.140  1.00 56.29           C  
ATOM   6734  CD1 PHE C  15      94.409  74.196 104.449  1.00 54.20           C  
ATOM   6735  CD2 PHE C  15      93.175  75.482 102.845  1.00 50.45           C  
ATOM   6736  CE1 PHE C  15      94.660  73.223 103.485  1.00 49.70           C  
ATOM   6737  CE2 PHE C  15      93.420  74.517 101.872  1.00 49.11           C  
ATOM   6738  CZ  PHE C  15      94.165  73.385 102.194  1.00 55.65           C  
ATOM   6739  N   TRP C  16      94.274  78.714 103.460  1.00 62.05           N  
ATOM   6740  CA  TRP C  16      94.622  79.237 102.156  1.00 65.31           C  
ATOM   6741  C   TRP C  16      95.802  80.189 102.199  1.00 70.99           C  
ATOM   6742  O   TRP C  16      96.668  80.148 101.324  1.00 74.32           O  
ATOM   6743  CB  TRP C  16      93.393  79.892 101.524  1.00 59.00           C  
ATOM   6744  CG  TRP C  16      92.371  78.865 101.166  1.00 56.05           C  
ATOM   6745  CD1 TRP C  16      91.181  78.624 101.800  1.00 56.35           C  
ATOM   6746  CD2 TRP C  16      92.486  77.875 100.140  1.00 56.15           C  
ATOM   6747  NE1 TRP C  16      90.555  77.540 101.234  1.00 54.08           N  
ATOM   6748  CE2 TRP C  16      91.333  77.061 100.213  1.00 56.43           C  
ATOM   6749  CE3 TRP C  16      93.455  77.596  99.165  1.00 58.26           C  
ATOM   6750  CZ2 TRP C  16      91.121  75.981  99.345  1.00 57.18           C  
ATOM   6751  CZ3 TRP C  16      93.245  76.523  98.303  1.00 57.50           C  
ATOM   6752  CH2 TRP C  16      92.087  75.730  98.400  1.00 56.77           C  
ATOM   6753  N   ASN C  17      95.862  81.029 103.224  1.00 73.26           N  
ATOM   6754  CA  ASN C  17      96.966  81.972 103.346  1.00 76.49           C  
ATOM   6755  C   ASN C  17      98.289  81.246 103.507  1.00 73.29           C  
ATOM   6756  O   ASN C  17      99.329  81.719 103.050  1.00 71.06           O  
ATOM   6757  CB  ASN C  17      96.733  82.901 104.535  1.00 82.60           C  
ATOM   6758  CG  ASN C  17      95.579  83.850 104.305  1.00 89.46           C  
ATOM   6759  OD1 ASN C  17      95.142  84.553 105.218  1.00 91.14           O  
ATOM   6760  ND2 ASN C  17      95.076  83.878 103.071  1.00 95.65           N  
ATOM   6761  N   LYS C  18      98.242  80.086 104.149  1.00 72.26           N  
ATOM   6762  CA  LYS C  18      99.444  79.301 104.378  1.00 75.89           C  
ATOM   6763  C   LYS C  18      99.927  78.545 103.153  1.00 75.21           C  
ATOM   6764  O   LYS C  18     101.119  78.548 102.856  1.00 79.71           O  
ATOM   6765  CB  LYS C  18      99.231  78.295 105.515  1.00 77.62           C  
ATOM   6766  CG  LYS C  18     100.404  77.325 105.701  1.00 79.55           C  
ATOM   6767  CD  LYS C  18     100.178  76.352 106.851  1.00 83.79           C  
ATOM   6768  CE  LYS C  18     100.036  77.080 108.189  1.00 88.12           C  
ATOM   6769  NZ  LYS C  18      99.838  76.147 109.342  1.00 91.06           N  
ATOM   6770  N   ASN C  19      99.007  77.901 102.442  1.00 71.83           N  
ATOM   6771  CA  ASN C  19      99.395  77.113 101.283  1.00 68.87           C  
ATOM   6772  C   ASN C  19      99.677  77.888 100.003  1.00 69.36           C  
ATOM   6773  O   ASN C  19     100.670  77.609  99.326  1.00 70.56           O  
ATOM   6774  CB  ASN C  19      98.353  76.021 101.039  1.00 66.67           C  
ATOM   6775  CG  ASN C  19      98.356  74.967 102.137  1.00 68.27           C  
ATOM   6776  OD1 ASN C  19      99.312  74.207 102.277  1.00 64.51           O  
ATOM   6777  ND2 ASN C  19      97.289  74.928 102.927  1.00 67.79           N  
ATOM   6778  N   LEU C  20      98.830  78.857  99.666  1.00 67.69           N  
ATOM   6779  CA  LEU C  20      99.051  79.642  98.452  1.00 68.90           C  
ATOM   6780  C   LEU C  20     100.422  80.305  98.512  1.00 73.58           C  
ATOM   6781  O   LEU C  20     101.149  80.346  97.518  1.00 72.24           O  
ATOM   6782  CB  LEU C  20      97.969  80.702  98.294  1.00 62.59           C  
ATOM   6783  CG  LEU C  20      96.563  80.126  98.163  1.00 64.04           C  
ATOM   6784  CD1 LEU C  20      95.569  81.250  97.997  1.00 61.20           C  
ATOM   6785  CD2 LEU C  20      96.512  79.171  96.972  1.00 62.03           C  
ATOM   6786  N   GLY C  21     100.776  80.814  99.688  1.00 76.24           N  
ATOM   6787  CA  GLY C  21     102.071  81.445  99.856  1.00 82.25           C  
ATOM   6788  C   GLY C  21     103.095  80.446 100.373  1.00 84.75           C  
ATOM   6789  O   GLY C  21     103.555  80.557 101.517  1.00 86.92           O  
ATOM   6790  N   SER C  22     103.454  79.472  99.532  1.00 83.68           N  
ATOM   6791  CA  SER C  22     104.421  78.442  99.912  1.00 79.98           C  
ATOM   6792  C   SER C  22     104.897  77.636  98.706  1.00 77.56           C  
ATOM   6793  O   SER C  22     104.353  77.751  97.604  1.00 71.35           O  
ATOM   6794  CB  SER C  22     103.794  77.482 100.934  1.00 83.09           C  
ATOM   6795  OG  SER C  22     102.794  76.662 100.344  1.00 78.81           O  
ATOM   6796  N   ASN C  23     105.909  76.807  98.925  1.00 72.97           N  
ATOM   6797  CA  ASN C  23     106.431  75.978  97.854  1.00 75.48           C  
ATOM   6798  C   ASN C  23     105.840  74.571  97.933  1.00 74.15           C  
ATOM   6799  O   ASN C  23     106.442  73.599  97.473  1.00 72.64           O  
ATOM   6800  CB  ASN C  23     107.964  75.935  97.910  1.00 81.26           C  
ATOM   6801  CG  ASN C  23     108.491  75.544  99.277  1.00 87.78           C  
ATOM   6802  OD1 ASN C  23     108.160  76.170 100.284  1.00 94.43           O  
ATOM   6803  ND2 ASN C  23     109.329  74.508  99.319  1.00 89.12           N  
ATOM   6804  N   ARG C  24     104.653  74.469  98.520  1.00 70.98           N  
ATOM   6805  CA  ARG C  24     103.975  73.186  98.645  1.00 67.45           C  
ATOM   6806  C   ARG C  24     103.337  72.799  97.318  1.00 65.65           C  
ATOM   6807  O   ARG C  24     102.625  73.594  96.705  1.00 65.86           O  
ATOM   6808  CB  ARG C  24     102.889  73.251  99.726  1.00 68.04           C  
ATOM   6809  CG  ARG C  24     103.392  73.022 101.131  1.00 66.36           C  
ATOM   6810  CD  ARG C  24     102.282  73.132 102.158  1.00 60.88           C  
ATOM   6811  NE  ARG C  24     102.755  72.722 103.476  1.00 63.74           N  
ATOM   6812  CZ  ARG C  24     102.038  72.796 104.594  1.00 66.16           C  
ATOM   6813  NH1 ARG C  24     100.798  73.271 104.561  1.00 60.50           N  
ATOM   6814  NH2 ARG C  24     102.562  72.390 105.747  1.00 59.31           N  
ATOM   6815  N   PRO C  25     103.589  71.569  96.854  1.00 62.93           N  
ATOM   6816  CA  PRO C  25     103.019  71.095  95.589  1.00 66.56           C  
ATOM   6817  C   PRO C  25     101.662  70.410  95.776  1.00 67.72           C  
ATOM   6818  O   PRO C  25     101.371  69.875  96.850  1.00 70.33           O  
ATOM   6819  CB  PRO C  25     104.075  70.114  95.096  1.00 67.93           C  
ATOM   6820  CG  PRO C  25     104.512  69.461  96.386  1.00 66.02           C  
ATOM   6821  CD  PRO C  25     104.634  70.648  97.344  1.00 61.14           C  
ATOM   6822  N   LEU C  26     100.835  70.435  94.732  1.00 66.43           N  
ATOM   6823  CA  LEU C  26      99.536  69.769  94.767  1.00 66.23           C  
ATOM   6824  C   LEU C  26      99.743  68.324  94.316  1.00 67.81           C  
ATOM   6825  O   LEU C  26     100.298  68.078  93.241  1.00 69.46           O  
ATOM   6826  CB  LEU C  26      98.540  70.439  93.814  1.00 64.68           C  
ATOM   6827  CG  LEU C  26      97.725  71.650  94.284  1.00 70.94           C  
ATOM   6828  CD1 LEU C  26      96.871  72.170  93.125  1.00 66.21           C  
ATOM   6829  CD2 LEU C  26      96.836  71.260  95.458  1.00 63.14           C  
ATOM   6830  N   SER C  27      99.313  67.366  95.131  1.00 65.49           N  
ATOM   6831  CA  SER C  27      99.450  65.964  94.759  1.00 60.76           C  
ATOM   6832  C   SER C  27      98.649  65.722  93.480  1.00 61.02           C  
ATOM   6833  O   SER C  27      97.591  66.314  93.280  1.00 57.40           O  
ATOM   6834  CB  SER C  27      98.911  65.071  95.872  1.00 64.46           C  
ATOM   6835  OG  SER C  27      97.542  65.354  96.132  1.00 61.53           O  
ATOM   6836  N   PRO C  28      99.151  64.859  92.589  1.00 64.19           N  
ATOM   6837  CA  PRO C  28      98.442  64.566  91.337  1.00 62.09           C  
ATOM   6838  C   PRO C  28      97.045  63.991  91.568  1.00 62.52           C  
ATOM   6839  O   PRO C  28      96.767  63.421  92.620  1.00 62.52           O  
ATOM   6840  CB  PRO C  28      99.370  63.577  90.632  1.00 58.71           C  
ATOM   6841  CG  PRO C  28     100.163  62.964  91.762  1.00 65.68           C  
ATOM   6842  CD  PRO C  28     100.437  64.145  92.645  1.00 63.71           C  
ATOM   6843  N   HIS C  29      96.176  64.156  90.572  1.00 65.12           N  
ATOM   6844  CA  HIS C  29      94.797  63.676  90.631  1.00 65.50           C  
ATOM   6845  C   HIS C  29      94.374  62.903  89.382  1.00 65.74           C  
ATOM   6846  O   HIS C  29      94.571  61.690  89.301  1.00 64.66           O  
ATOM   6847  CB  HIS C  29      93.837  64.853  90.860  1.00 65.51           C  
ATOM   6848  CG  HIS C  29      94.307  66.151  90.273  1.00 65.58           C  
ATOM   6849  ND1 HIS C  29      95.400  66.834  90.760  1.00 60.53           N  
ATOM   6850  CD2 HIS C  29      93.833  66.888  89.240  1.00 62.67           C  
ATOM   6851  CE1 HIS C  29      95.576  67.937  90.056  1.00 60.21           C  
ATOM   6852  NE2 HIS C  29      94.637  67.995  89.129  1.00 56.74           N  
ATOM   6853  N   ILE C  30      93.798  63.602  88.408  1.00 67.34           N  
ATOM   6854  CA  ILE C  30      93.335  62.954  87.177  1.00 70.17           C  
ATOM   6855  C   ILE C  30      94.405  62.116  86.492  1.00 67.52           C  
ATOM   6856  O   ILE C  30      94.083  61.153  85.794  1.00 63.49           O  
ATOM   6857  CB  ILE C  30      92.820  63.978  86.139  1.00 72.93           C  
ATOM   6858  CG1 ILE C  30      93.992  64.716  85.484  1.00 70.64           C  
ATOM   6859  CG2 ILE C  30      91.868  64.947  86.797  1.00 78.58           C  
ATOM   6860  CD1 ILE C  30      95.018  65.316  86.454  1.00 81.77           C  
ATOM   6861  N   THR C  31      95.667  62.490  86.693  1.00 65.61           N  
ATOM   6862  CA  THR C  31      96.798  61.788  86.099  1.00 65.87           C  
ATOM   6863  C   THR C  31      97.066  60.447  86.762  1.00 67.66           C  
ATOM   6864  O   THR C  31      97.711  59.574  86.174  1.00 64.63           O  
ATOM   6865  CB  THR C  31      98.083  62.639  86.190  1.00 67.47           C  
ATOM   6866  OG1 THR C  31      97.980  63.741  85.286  1.00 72.45           O  
ATOM   6867  CG2 THR C  31      99.313  61.820  85.824  1.00 70.57           C  
ATOM   6868  N   ILE C  32      96.570  60.275  87.984  1.00 65.21           N  
ATOM   6869  CA  ILE C  32      96.803  59.030  88.694  1.00 61.12           C  
ATOM   6870  C   ILE C  32      95.550  58.260  89.123  1.00 62.78           C  
ATOM   6871  O   ILE C  32      95.599  57.041  89.307  1.00 58.71           O  
ATOM   6872  CB  ILE C  32      97.732  59.278  89.931  1.00 61.48           C  
ATOM   6873  CG1 ILE C  32      97.124  60.316  90.882  1.00 60.39           C  
ATOM   6874  CG2 ILE C  32      99.099  59.754  89.461  1.00 61.52           C  
ATOM   6875  CD1 ILE C  32      96.095  59.753  91.850  1.00 58.57           C  
ATOM   6876  N   TYR C  33      94.424  58.951  89.266  1.00 61.36           N  
ATOM   6877  CA  TYR C  33      93.219  58.261  89.693  1.00 65.78           C  
ATOM   6878  C   TYR C  33      92.725  57.257  88.659  1.00 68.30           C  
ATOM   6879  O   TYR C  33      92.710  57.530  87.457  1.00 69.50           O  
ATOM   6880  CB  TYR C  33      92.103  59.252  90.032  1.00 64.61           C  
ATOM   6881  CG  TYR C  33      91.204  58.725  91.120  1.00 56.62           C  
ATOM   6882  CD1 TYR C  33      91.673  58.606  92.423  1.00 60.75           C  
ATOM   6883  CD2 TYR C  33      89.912  58.280  90.841  1.00 59.26           C  
ATOM   6884  CE1 TYR C  33      90.884  58.051  93.433  1.00 63.19           C  
ATOM   6885  CE2 TYR C  33      89.106  57.721  91.840  1.00 62.32           C  
ATOM   6886  CZ  TYR C  33      89.605  57.608  93.139  1.00 66.13           C  
ATOM   6887  OH  TYR C  33      88.842  57.049  94.145  1.00 66.29           O  
ATOM   6888  N   ARG C  34      92.318  56.093  89.149  1.00 70.48           N  
ATOM   6889  CA  ARG C  34      91.829  55.011  88.311  1.00 75.97           C  
ATOM   6890  C   ARG C  34      90.469  55.322  87.695  1.00 78.66           C  
ATOM   6891  O   ARG C  34      89.502  55.594  88.405  1.00 77.42           O  
ATOM   6892  CB  ARG C  34      91.739  53.730  89.141  1.00 78.93           C  
ATOM   6893  CG  ARG C  34      91.466  52.467  88.340  1.00 88.33           C  
ATOM   6894  CD  ARG C  34      91.648  51.221  89.199  1.00 94.92           C  
ATOM   6895  NE  ARG C  34      91.186  50.018  88.512  1.00104.78           N  
ATOM   6896  CZ  ARG C  34      91.192  48.794  89.036  1.00110.60           C  
ATOM   6897  NH1 ARG C  34      91.645  48.593  90.268  1.00113.17           N  
ATOM   6898  NH2 ARG C  34      90.733  47.768  88.332  1.00114.02           N  
ATOM   6899  N   TRP C  35      90.402  55.266  86.368  1.00 82.12           N  
ATOM   6900  CA  TRP C  35      89.167  55.534  85.641  1.00 80.46           C  
ATOM   6901  C   TRP C  35      88.147  54.436  85.867  1.00 74.39           C  
ATOM   6902  O   TRP C  35      88.497  53.263  85.930  1.00 74.59           O  
ATOM   6903  CB  TRP C  35      89.448  55.644  84.144  1.00 92.71           C  
ATOM   6904  CG  TRP C  35      90.278  56.827  83.786  1.00105.60           C  
ATOM   6905  CD1 TRP C  35      91.619  56.845  83.502  1.00106.54           C  
ATOM   6906  CD2 TRP C  35      89.832  58.187  83.719  1.00112.18           C  
ATOM   6907  NE1 TRP C  35      92.032  58.137  83.264  1.00113.52           N  
ATOM   6908  CE2 TRP C  35      90.954  58.980  83.391  1.00116.18           C  
ATOM   6909  CE3 TRP C  35      88.590  58.814  83.905  1.00110.63           C  
ATOM   6910  CZ2 TRP C  35      90.867  60.377  83.245  1.00117.22           C  
ATOM   6911  CZ3 TRP C  35      88.507  60.194  83.760  1.00110.08           C  
ATOM   6912  CH2 TRP C  35      89.637  60.959  83.434  1.00113.74           C  
ATOM   6913  N   SER C  36      86.885  54.822  85.985  1.00 69.53           N  
ATOM   6914  CA  SER C  36      85.805  53.865  86.183  1.00 66.91           C  
ATOM   6915  C   SER C  36      84.694  54.170  85.191  1.00 66.29           C  
ATOM   6916  O   SER C  36      84.586  55.292  84.704  1.00 69.54           O  
ATOM   6917  CB  SER C  36      85.276  53.931  87.620  1.00 59.08           C  
ATOM   6918  OG  SER C  36      84.970  55.256  88.003  1.00 66.32           O  
ATOM   6919  N   LEU C  37      83.874  53.176  84.872  1.00 67.82           N  
ATOM   6920  CA  LEU C  37      82.802  53.408  83.918  1.00 68.28           C  
ATOM   6921  C   LEU C  37      81.992  54.640  84.336  1.00 67.86           C  
ATOM   6922  O   LEU C  37      81.830  55.576  83.548  1.00 65.69           O  
ATOM   6923  CB  LEU C  37      81.886  52.178  83.801  1.00 64.39           C  
ATOM   6924  CG  LEU C  37      80.924  52.235  82.602  1.00 65.02           C  
ATOM   6925  CD1 LEU C  37      81.723  52.220  81.304  1.00 61.52           C  
ATOM   6926  CD2 LEU C  37      79.958  51.067  82.642  1.00 66.47           C  
ATOM   6927  N   PRO C  38      81.495  54.664  85.589  1.00 62.48           N  
ATOM   6928  CA  PRO C  38      80.703  55.787  86.101  1.00 60.07           C  
ATOM   6929  C   PRO C  38      81.378  57.147  85.924  1.00 61.09           C  
ATOM   6930  O   PRO C  38      80.738  58.129  85.527  1.00 56.57           O  
ATOM   6931  CB  PRO C  38      80.521  55.441  87.576  1.00 58.37           C  
ATOM   6932  CG  PRO C  38      80.548  53.958  87.582  1.00 63.33           C  
ATOM   6933  CD  PRO C  38      81.675  53.643  86.635  1.00 62.03           C  
ATOM   6934  N   MET C  39      82.669  57.197  86.230  1.00 60.32           N  
ATOM   6935  CA  MET C  39      83.413  58.436  86.111  1.00 62.36           C  
ATOM   6936  C   MET C  39      83.465  58.835  84.641  1.00 62.92           C  
ATOM   6937  O   MET C  39      83.320  60.006  84.296  1.00 61.33           O  
ATOM   6938  CB  MET C  39      84.830  58.258  86.652  1.00 64.38           C  
ATOM   6939  CG  MET C  39      85.407  59.515  87.296  1.00 70.95           C  
ATOM   6940  SD  MET C  39      87.215  59.452  87.481  1.00 81.62           S  
ATOM   6941  CE  MET C  39      87.449  57.689  87.881  1.00 69.63           C  
ATOM   6942  N   ALA C  40      83.664  57.852  83.773  1.00 62.20           N  
ATOM   6943  CA  ALA C  40      83.738  58.121  82.346  1.00 62.45           C  
ATOM   6944  C   ALA C  40      82.389  58.588  81.814  1.00 62.78           C  
ATOM   6945  O   ALA C  40      82.317  59.556  81.056  1.00 65.57           O  
ATOM   6946  CB  ALA C  40      84.195  56.876  81.604  1.00 58.13           C  
ATOM   6947  N   MET C  41      81.325  57.896  82.214  1.00 61.78           N  
ATOM   6948  CA  MET C  41      79.979  58.237  81.779  1.00 59.30           C  
ATOM   6949  C   MET C  41      79.548  59.595  82.324  1.00 64.29           C  
ATOM   6950  O   MET C  41      78.638  60.230  81.784  1.00 68.00           O  
ATOM   6951  CB  MET C  41      78.988  57.148  82.216  1.00 56.15           C  
ATOM   6952  CG  MET C  41      79.151  55.814  81.462  1.00 59.22           C  
ATOM   6953  SD  MET C  41      77.846  54.570  81.790  1.00 57.56           S  
ATOM   6954  CE  MET C  41      76.457  55.215  80.788  1.00 47.01           C  
ATOM   6955  N   SER C  42      80.203  60.042  83.390  1.00 63.68           N  
ATOM   6956  CA  SER C  42      79.891  61.334  83.999  1.00 61.19           C  
ATOM   6957  C   SER C  42      80.470  62.415  83.091  1.00 58.58           C  
ATOM   6958  O   SER C  42      79.836  63.423  82.818  1.00 58.93           O  
ATOM   6959  CB  SER C  42      80.522  61.428  85.392  1.00 62.85           C  
ATOM   6960  OG  SER C  42      79.802  62.316  86.228  1.00 58.67           O  
ATOM   6961  N   ILE C  43      81.685  62.186  82.618  1.00 60.28           N  
ATOM   6962  CA  ILE C  43      82.345  63.122  81.725  1.00 63.83           C  
ATOM   6963  C   ILE C  43      81.523  63.295  80.446  1.00 66.81           C  
ATOM   6964  O   ILE C  43      81.215  64.415  80.040  1.00 65.70           O  
ATOM   6965  CB  ILE C  43      83.721  62.605  81.310  1.00 63.12           C  
ATOM   6966  CG1 ILE C  43      84.565  62.314  82.545  1.00 69.96           C  
ATOM   6967  CG2 ILE C  43      84.404  63.617  80.418  1.00 65.78           C  
ATOM   6968  CD1 ILE C  43      85.893  61.630  82.219  1.00 74.29           C  
ATOM   6969  N   CYS C  44      81.181  62.174  79.814  1.00 69.43           N  
ATOM   6970  CA  CYS C  44      80.410  62.189  78.574  1.00 68.45           C  
ATOM   6971  C   CYS C  44      79.089  62.933  78.707  1.00 66.82           C  
ATOM   6972  O   CYS C  44      78.653  63.597  77.764  1.00 66.87           O  
ATOM   6973  CB  CYS C  44      80.145  60.761  78.095  1.00 70.59           C  
ATOM   6974  SG  CYS C  44      81.647  59.866  77.700  1.00 74.19           S  
ATOM   6975  N   HIS C  45      78.445  62.836  79.866  1.00 63.11           N  
ATOM   6976  CA  HIS C  45      77.186  63.541  80.027  1.00 59.63           C  
ATOM   6977  C   HIS C  45      77.411  65.028  79.800  1.00 59.49           C  
ATOM   6978  O   HIS C  45      76.646  65.674  79.084  1.00 56.22           O  
ATOM   6979  CB  HIS C  45      76.595  63.322  81.401  1.00 53.61           C  
ATOM   6980  CG  HIS C  45      75.128  63.598  81.458  1.00 58.22           C  
ATOM   6981  ND1 HIS C  45      74.202  62.833  80.780  1.00 59.55           N  
ATOM   6982  CD2 HIS C  45      74.427  64.567  82.089  1.00 57.84           C  
ATOM   6983  CE1 HIS C  45      72.993  63.318  80.993  1.00 63.06           C  
ATOM   6984  NE2 HIS C  45      73.102  64.372  81.784  1.00 62.42           N  
ATOM   6985  N   ARG C  46      78.469  65.563  80.406  1.00 57.47           N  
ATOM   6986  CA  ARG C  46      78.806  66.970  80.234  1.00 57.19           C  
ATOM   6987  C   ARG C  46      79.122  67.207  78.774  1.00 53.22           C  
ATOM   6988  O   ARG C  46      78.400  67.919  78.087  1.00 59.72           O  
ATOM   6989  CB  ARG C  46      80.032  67.361  81.063  1.00 56.19           C  
ATOM   6990  CG  ARG C  46      79.758  67.438  82.526  1.00 65.73           C  
ATOM   6991  CD  ARG C  46      80.511  68.578  83.179  1.00 70.84           C  
ATOM   6992  NE  ARG C  46      79.664  69.162  84.213  1.00 70.36           N  
ATOM   6993  CZ  ARG C  46      80.048  70.085  85.079  1.00 67.62           C  
ATOM   6994  NH1 ARG C  46      81.293  70.547  85.064  1.00 72.75           N  
ATOM   6995  NH2 ARG C  46      79.164  70.559  85.946  1.00 64.51           N  
ATOM   6996  N   GLY C  47      80.209  66.608  78.308  1.00 49.11           N  
ATOM   6997  CA  GLY C  47      80.600  66.773  76.925  1.00 51.32           C  
ATOM   6998  C   GLY C  47      79.413  66.795  75.973  1.00 53.85           C  
ATOM   6999  O   GLY C  47      79.290  67.712  75.164  1.00 57.82           O  
ATOM   7000  N   THR C  48      78.530  65.802  76.068  1.00 51.85           N  
ATOM   7001  CA  THR C  48      77.384  65.763  75.172  1.00 53.57           C  
ATOM   7002  C   THR C  48      76.431  66.918  75.439  1.00 50.24           C  
ATOM   7003  O   THR C  48      75.946  67.552  74.508  1.00 53.36           O  
ATOM   7004  CB  THR C  48      76.625  64.414  75.254  1.00 50.09           C  
ATOM   7005  OG1 THR C  48      76.174  64.177  76.590  1.00 51.72           O  
ATOM   7006  CG2 THR C  48      77.535  63.279  74.802  1.00 46.92           C  
ATOM   7007  N   GLY C  49      76.165  67.205  76.702  1.00 47.56           N  
ATOM   7008  CA  GLY C  49      75.287  68.319  77.002  1.00 55.47           C  
ATOM   7009  C   GLY C  49      75.861  69.594  76.391  1.00 58.78           C  
ATOM   7010  O   GLY C  49      75.133  70.421  75.831  1.00 57.77           O  
ATOM   7011  N   ILE C  50      77.180  69.749  76.496  1.00 55.80           N  
ATOM   7012  CA  ILE C  50      77.859  70.913  75.948  1.00 54.81           C  
ATOM   7013  C   ILE C  50      77.735  70.922  74.424  1.00 56.86           C  
ATOM   7014  O   ILE C  50      77.267  71.901  73.843  1.00 56.73           O  
ATOM   7015  CB  ILE C  50      79.351  70.927  76.343  1.00 54.17           C  
ATOM   7016  CG1 ILE C  50      79.489  71.261  77.833  1.00 49.48           C  
ATOM   7017  CG2 ILE C  50      80.117  71.915  75.469  1.00 50.91           C  
ATOM   7018  CD1 ILE C  50      80.906  71.219  78.342  1.00 53.10           C  
ATOM   7019  N   ALA C  51      78.145  69.830  73.783  1.00 56.09           N  
ATOM   7020  CA  ALA C  51      78.073  69.728  72.324  1.00 56.74           C  
ATOM   7021  C   ALA C  51      76.641  69.937  71.823  1.00 54.43           C  
ATOM   7022  O   ALA C  51      76.411  70.608  70.816  1.00 51.28           O  
ATOM   7023  CB  ALA C  51      78.598  68.360  71.871  1.00 53.30           C  
ATOM   7024  N   LEU C  52      75.687  69.364  72.549  1.00 54.16           N  
ATOM   7025  CA  LEU C  52      74.279  69.461  72.206  1.00 57.56           C  
ATOM   7026  C   LEU C  52      73.778  70.900  72.274  1.00 60.58           C  
ATOM   7027  O   LEU C  52      73.024  71.344  71.401  1.00 59.64           O  
ATOM   7028  CB  LEU C  52      73.468  68.559  73.137  1.00 59.16           C  
ATOM   7029  CG  LEU C  52      72.792  67.319  72.539  1.00 58.84           C  
ATOM   7030  CD1 LEU C  52      73.617  66.743  71.391  1.00 64.76           C  
ATOM   7031  CD2 LEU C  52      72.602  66.301  73.642  1.00 50.97           C  
ATOM   7032  N   SER C  53      74.190  71.630  73.308  1.00 61.75           N  
ATOM   7033  CA  SER C  53      73.798  73.032  73.442  1.00 61.06           C  
ATOM   7034  C   SER C  53      74.449  73.852  72.334  1.00 58.95           C  
ATOM   7035  O   SER C  53      73.819  74.728  71.749  1.00 60.45           O  
ATOM   7036  CB  SER C  53      74.215  73.592  74.806  1.00 59.04           C  
ATOM   7037  OG  SER C  53      73.223  73.341  75.784  1.00 61.64           O  
ATOM   7038  N   ALA C  54      75.711  73.563  72.045  1.00 54.46           N  
ATOM   7039  CA  ALA C  54      76.408  74.283  70.999  1.00 60.21           C  
ATOM   7040  C   ALA C  54      75.619  74.140  69.703  1.00 63.92           C  
ATOM   7041  O   ALA C  54      75.373  75.126  69.007  1.00 69.32           O  
ATOM   7042  CB  ALA C  54      77.812  73.733  70.826  1.00 52.41           C  
ATOM   7043  N   GLY C  55      75.213  72.914  69.387  1.00 62.87           N  
ATOM   7044  CA  GLY C  55      74.455  72.684  68.169  1.00 59.52           C  
ATOM   7045  C   GLY C  55      73.199  73.530  68.100  1.00 59.52           C  
ATOM   7046  O   GLY C  55      72.990  74.253  67.125  1.00 60.11           O  
ATOM   7047  N   VAL C  56      72.367  73.441  69.137  1.00 57.57           N  
ATOM   7048  CA  VAL C  56      71.124  74.207  69.211  1.00 58.33           C  
ATOM   7049  C   VAL C  56      71.362  75.712  69.067  1.00 62.17           C  
ATOM   7050  O   VAL C  56      70.569  76.415  68.444  1.00 61.87           O  
ATOM   7051  CB  VAL C  56      70.395  73.951  70.550  1.00 56.36           C  
ATOM   7052  CG1 VAL C  56      69.254  74.952  70.742  1.00 53.95           C  
ATOM   7053  CG2 VAL C  56      69.858  72.537  70.571  1.00 56.86           C  
ATOM   7054  N   SER C  57      72.449  76.210  69.646  1.00 61.60           N  
ATOM   7055  CA  SER C  57      72.741  77.629  69.541  1.00 62.71           C  
ATOM   7056  C   SER C  57      73.126  77.956  68.121  1.00 63.03           C  
ATOM   7057  O   SER C  57      72.716  78.982  67.583  1.00 68.32           O  
ATOM   7058  CB  SER C  57      73.867  78.031  70.491  1.00 59.43           C  
ATOM   7059  OG  SER C  57      73.372  78.123  71.815  1.00 61.25           O  
ATOM   7060  N   LEU C  58      73.909  77.078  67.509  1.00 63.31           N  
ATOM   7061  CA  LEU C  58      74.341  77.284  66.137  1.00 66.47           C  
ATOM   7062  C   LEU C  58      73.146  77.290  65.198  1.00 67.15           C  
ATOM   7063  O   LEU C  58      73.156  77.969  64.175  1.00 69.84           O  
ATOM   7064  CB  LEU C  58      75.320  76.190  65.714  1.00 70.68           C  
ATOM   7065  CG  LEU C  58      76.776  76.630  65.540  1.00 75.63           C  
ATOM   7066  CD1 LEU C  58      77.281  77.315  66.816  1.00 73.10           C  
ATOM   7067  CD2 LEU C  58      77.626  75.413  65.198  1.00 72.96           C  
ATOM   7068  N   PHE C  59      72.115  76.530  65.541  1.00 65.80           N  
ATOM   7069  CA  PHE C  59      70.926  76.481  64.706  1.00 67.75           C  
ATOM   7070  C   PHE C  59      70.112  77.768  64.848  1.00 66.57           C  
ATOM   7071  O   PHE C  59      69.569  78.273  63.874  1.00 63.76           O  
ATOM   7072  CB  PHE C  59      70.050  75.294  65.088  1.00 68.32           C  
ATOM   7073  CG  PHE C  59      68.971  75.005  64.094  1.00 67.23           C  
ATOM   7074  CD1 PHE C  59      69.271  74.367  62.896  1.00 68.53           C  
ATOM   7075  CD2 PHE C  59      67.657  75.387  64.342  1.00 70.80           C  
ATOM   7076  CE1 PHE C  59      68.280  74.111  61.958  1.00 67.64           C  
ATOM   7077  CE2 PHE C  59      66.656  75.139  63.410  1.00 66.15           C  
ATOM   7078  CZ  PHE C  59      66.969  74.500  62.216  1.00 68.05           C  
ATOM   7079  N   GLY C  60      70.035  78.286  66.069  1.00 66.22           N  
ATOM   7080  CA  GLY C  60      69.287  79.505  66.315  1.00 68.65           C  
ATOM   7081  C   GLY C  60      69.979  80.783  65.867  1.00 67.72           C  
ATOM   7082  O   GLY C  60      69.325  81.702  65.372  1.00 65.16           O  
ATOM   7083  N   LEU C  61      71.294  80.857  66.049  1.00 68.35           N  
ATOM   7084  CA  LEU C  61      72.037  82.039  65.644  1.00 69.50           C  
ATOM   7085  C   LEU C  61      72.098  82.089  64.134  1.00 73.39           C  
ATOM   7086  O   LEU C  61      71.969  83.154  63.530  1.00 75.00           O  
ATOM   7087  CB  LEU C  61      73.454  82.026  66.215  1.00 64.17           C  
ATOM   7088  CG  LEU C  61      73.583  82.751  67.556  1.00 65.99           C  
ATOM   7089  CD1 LEU C  61      72.762  82.034  68.608  1.00 66.72           C  
ATOM   7090  CD2 LEU C  61      75.040  82.816  67.970  1.00 69.42           C  
ATOM   7091  N   SER C  62      72.295  80.927  63.525  1.00 74.93           N  
ATOM   7092  CA  SER C  62      72.365  80.843  62.075  1.00 75.78           C  
ATOM   7093  C   SER C  62      71.035  81.338  61.515  1.00 76.45           C  
ATOM   7094  O   SER C  62      70.997  82.019  60.489  1.00 77.32           O  
ATOM   7095  CB  SER C  62      72.602  79.397  61.638  1.00 74.73           C  
ATOM   7096  OG  SER C  62      71.448  78.609  61.873  1.00 79.42           O  
ATOM   7097  N   ALA C  63      69.948  81.003  62.205  1.00 74.33           N  
ATOM   7098  CA  ALA C  63      68.614  81.413  61.786  1.00 72.79           C  
ATOM   7099  C   ALA C  63      68.433  82.930  61.842  1.00 75.47           C  
ATOM   7100  O   ALA C  63      67.496  83.468  61.254  1.00 80.48           O  
ATOM   7101  CB  ALA C  63      67.559  80.737  62.654  1.00 68.63           C  
ATOM   7102  N   LEU C  64      69.326  83.618  62.546  1.00 74.48           N  
ATOM   7103  CA  LEU C  64      69.237  85.067  62.671  1.00 71.52           C  
ATOM   7104  C   LEU C  64      70.234  85.849  61.826  1.00 71.20           C  
ATOM   7105  O   LEU C  64      69.965  86.980  61.447  1.00 74.84           O  
ATOM   7106  CB  LEU C  64      69.417  85.485  64.134  1.00 72.46           C  
ATOM   7107  CG  LEU C  64      68.238  85.405  65.103  1.00 74.55           C  
ATOM   7108  CD1 LEU C  64      68.714  85.819  66.488  1.00 71.90           C  
ATOM   7109  CD2 LEU C  64      67.103  86.307  64.634  1.00 72.05           C  
ATOM   7110  N   LEU C  65      71.384  85.261  61.530  1.00 71.77           N  
ATOM   7111  CA  LEU C  65      72.400  85.975  60.767  1.00 74.10           C  
ATOM   7112  C   LEU C  65      72.485  85.556  59.307  1.00 74.85           C  
ATOM   7113  O   LEU C  65      72.544  86.397  58.411  1.00 76.92           O  
ATOM   7114  CB  LEU C  65      73.765  85.784  61.430  1.00 71.59           C  
ATOM   7115  CG  LEU C  65      73.726  85.675  62.956  1.00 78.20           C  
ATOM   7116  CD1 LEU C  65      75.123  85.389  63.476  1.00 80.15           C  
ATOM   7117  CD2 LEU C  65      73.158  86.948  63.568  1.00 73.94           C  
ATOM   7118  N   LEU C  66      72.495  84.251  59.071  1.00 75.86           N  
ATOM   7119  CA  LEU C  66      72.593  83.740  57.717  1.00 77.31           C  
ATOM   7120  C   LEU C  66      71.337  83.998  56.892  1.00 79.74           C  
ATOM   7121  O   LEU C  66      70.227  84.080  57.424  1.00 78.58           O  
ATOM   7122  CB  LEU C  66      72.918  82.248  57.758  1.00 78.47           C  
ATOM   7123  CG  LEU C  66      74.178  81.948  58.586  1.00 81.48           C  
ATOM   7124  CD1 LEU C  66      74.543  80.475  58.457  1.00 78.82           C  
ATOM   7125  CD2 LEU C  66      75.336  82.829  58.117  1.00 79.13           C  
ATOM   7126  N   PRO C  67      71.508  84.156  55.572  1.00 81.16           N  
ATOM   7127  CA  PRO C  67      70.410  84.409  54.640  1.00 81.77           C  
ATOM   7128  C   PRO C  67      69.781  83.120  54.127  1.00 83.58           C  
ATOM   7129  O   PRO C  67      70.344  82.030  54.288  1.00 79.45           O  
ATOM   7130  CB  PRO C  67      71.096  85.172  53.523  1.00 83.16           C  
ATOM   7131  CG  PRO C  67      72.412  84.449  53.437  1.00 82.50           C  
ATOM   7132  CD  PRO C  67      72.809  84.327  54.898  1.00 81.67           C  
ATOM   7133  N   GLY C  68      68.617  83.260  53.498  1.00 83.35           N  
ATOM   7134  CA  GLY C  68      67.927  82.110  52.950  1.00 82.66           C  
ATOM   7135  C   GLY C  68      67.141  81.346  53.986  1.00 79.61           C  
ATOM   7136  O   GLY C  68      67.411  81.450  55.179  1.00 80.23           O  
ATOM   7137  N   ASN C  69      66.164  80.576  53.527  1.00 82.17           N  
ATOM   7138  CA  ASN C  69      65.328  79.785  54.416  1.00 81.66           C  
ATOM   7139  C   ASN C  69      65.969  78.415  54.602  1.00 79.47           C  
ATOM   7140  O   ASN C  69      66.957  78.091  53.940  1.00 70.54           O  
ATOM   7141  CB  ASN C  69      63.928  79.630  53.819  1.00 85.28           C  
ATOM   7142  CG  ASN C  69      63.908  78.692  52.630  1.00 91.95           C  
ATOM   7143  OD1 ASN C  69      64.724  78.810  51.712  1.00 92.66           O  
ATOM   7144  ND2 ASN C  69      62.968  77.750  52.637  1.00 94.20           N  
ATOM   7145  N   PHE C  70      65.404  77.615  55.502  1.00 79.05           N  
ATOM   7146  CA  PHE C  70      65.933  76.282  55.769  1.00 81.10           C  
ATOM   7147  C   PHE C  70      66.067  75.486  54.471  1.00 85.15           C  
ATOM   7148  O   PHE C  70      67.057  74.781  54.259  1.00 85.27           O  
ATOM   7149  CB  PHE C  70      65.024  75.532  56.747  1.00 74.74           C  
ATOM   7150  CG  PHE C  70      65.588  74.216  57.218  1.00 76.10           C  
ATOM   7151  CD1 PHE C  70      66.809  74.168  57.897  1.00 73.73           C  
ATOM   7152  CD2 PHE C  70      64.892  73.023  57.003  1.00 72.29           C  
ATOM   7153  CE1 PHE C  70      67.328  72.955  58.355  1.00 69.78           C  
ATOM   7154  CE2 PHE C  70      65.405  71.803  57.458  1.00 68.35           C  
ATOM   7155  CZ  PHE C  70      66.625  71.771  58.135  1.00 70.69           C  
ATOM   7156  N   GLU C  71      65.074  75.613  53.597  1.00 88.84           N  
ATOM   7157  CA  GLU C  71      65.095  74.890  52.334  1.00 91.34           C  
ATOM   7158  C   GLU C  71      66.252  75.316  51.441  1.00 90.57           C  
ATOM   7159  O   GLU C  71      66.901  74.474  50.819  1.00 92.09           O  
ATOM   7160  CB  GLU C  71      63.752  75.059  51.629  1.00 94.74           C  
ATOM   7161  CG  GLU C  71      62.620  74.446  52.437  1.00102.75           C  
ATOM   7162  CD  GLU C  71      61.292  74.462  51.724  1.00107.56           C  
ATOM   7163  OE1 GLU C  71      61.224  73.969  50.576  1.00108.56           O  
ATOM   7164  OE2 GLU C  71      60.313  74.961  52.321  1.00110.81           O  
ATOM   7165  N   SER C  72      66.516  76.615  51.372  1.00 89.63           N  
ATOM   7166  CA  SER C  72      67.630  77.113  50.573  1.00 88.12           C  
ATOM   7167  C   SER C  72      68.899  76.399  51.035  1.00 89.75           C  
ATOM   7168  O   SER C  72      69.808  76.131  50.248  1.00 87.04           O  
ATOM   7169  CB  SER C  72      67.799  78.617  50.783  1.00 88.26           C  
ATOM   7170  OG  SER C  72      69.164  78.951  50.974  1.00 87.73           O  
ATOM   7171  N   HIS C  73      68.937  76.096  52.330  1.00 90.15           N  
ATOM   7172  CA  HIS C  73      70.068  75.426  52.961  1.00 90.68           C  
ATOM   7173  C   HIS C  73      70.088  73.921  52.680  1.00 90.81           C  
ATOM   7174  O   HIS C  73      71.149  73.344  52.433  1.00 85.78           O  
ATOM   7175  CB  HIS C  73      70.020  75.692  54.466  1.00 90.97           C  
ATOM   7176  CG  HIS C  73      70.099  77.143  54.824  1.00 93.58           C  
ATOM   7177  ND1 HIS C  73      69.712  77.632  56.053  1.00 94.49           N  
ATOM   7178  CD2 HIS C  73      70.537  78.211  54.118  1.00 94.59           C  
ATOM   7179  CE1 HIS C  73      69.908  78.939  56.087  1.00 95.39           C  
ATOM   7180  NE2 HIS C  73      70.409  79.315  54.926  1.00 96.72           N  
ATOM   7181  N   LEU C  74      68.920  73.286  52.727  1.00 90.07           N  
ATOM   7182  CA  LEU C  74      68.828  71.854  52.464  1.00 92.55           C  
ATOM   7183  C   LEU C  74      69.198  71.551  51.020  1.00 95.53           C  
ATOM   7184  O   LEU C  74      70.162  70.827  50.766  1.00 96.61           O  
ATOM   7185  CB  LEU C  74      67.417  71.339  52.745  1.00 92.99           C  
ATOM   7186  CG  LEU C  74      67.066  71.001  54.194  1.00 92.06           C  
ATOM   7187  CD1 LEU C  74      65.621  70.536  54.267  1.00 92.59           C  
ATOM   7188  CD2 LEU C  74      68.002  69.920  54.713  1.00 91.00           C  
ATOM   7189  N   GLU C  75      68.422  72.093  50.082  1.00 95.92           N  
ATOM   7190  CA  GLU C  75      68.683  71.883  48.660  1.00 95.99           C  
ATOM   7191  C   GLU C  75      70.158  72.143  48.418  1.00 92.84           C  
ATOM   7192  O   GLU C  75      70.786  71.511  47.570  1.00 92.48           O  
ATOM   7193  CB  GLU C  75      67.842  72.836  47.801  1.00 96.48           C  
ATOM   7194  CG  GLU C  75      66.382  72.427  47.621  1.00 99.10           C  
ATOM   7195  CD  GLU C  75      66.219  71.125  46.858  1.00102.62           C  
ATOM   7196  OE1 GLU C  75      66.790  71.008  45.755  1.00102.56           O  
ATOM   7197  OE2 GLU C  75      65.514  70.220  47.358  1.00102.75           O  
ATOM   7198  N   LEU C  76      70.703  73.076  49.187  1.00 91.77           N  
ATOM   7199  CA  LEU C  76      72.109  73.428  49.090  1.00 94.30           C  
ATOM   7200  C   LEU C  76      72.989  72.217  49.397  1.00 94.83           C  
ATOM   7201  O   LEU C  76      74.082  72.076  48.853  1.00 95.50           O  
ATOM   7202  CB  LEU C  76      72.423  74.562  50.066  1.00 93.95           C  
ATOM   7203  CG  LEU C  76      73.895  74.941  50.237  1.00 94.65           C  
ATOM   7204  CD1 LEU C  76      74.516  75.256  48.879  1.00 91.27           C  
ATOM   7205  CD2 LEU C  76      73.999  76.129  51.184  1.00 92.53           C  
ATOM   7206  N   VAL C  77      72.504  71.345  50.271  1.00 95.68           N  
ATOM   7207  CA  VAL C  77      73.253  70.154  50.641  1.00 95.48           C  
ATOM   7208  C   VAL C  77      72.923  68.986  49.721  1.00 98.08           C  
ATOM   7209  O   VAL C  77      73.807  68.195  49.401  1.00 99.35           O  
ATOM   7210  CB  VAL C  77      72.970  69.749  52.097  1.00 93.39           C  
ATOM   7211  CG1 VAL C  77      73.822  68.559  52.474  1.00 91.65           C  
ATOM   7212  CG2 VAL C  77      73.266  70.909  53.024  1.00 94.30           C  
ATOM   7213  N   LYS C  78      71.660  68.870  49.301  1.00 98.98           N  
ATOM   7214  CA  LYS C  78      71.249  67.791  48.396  1.00 99.47           C  
ATOM   7215  C   LYS C  78      72.183  67.776  47.190  1.00103.37           C  
ATOM   7216  O   LYS C  78      72.602  66.715  46.721  1.00102.98           O  
ATOM   7217  CB  LYS C  78      69.811  67.994  47.909  1.00 94.21           C  
ATOM   7218  CG  LYS C  78      68.731  67.691  48.931  1.00 93.28           C  
ATOM   7219  CD  LYS C  78      67.361  67.938  48.320  1.00 91.10           C  
ATOM   7220  CE  LYS C  78      66.240  67.760  49.332  1.00 88.42           C  
ATOM   7221  NZ  LYS C  78      66.044  66.341  49.732  1.00 88.32           N  
ATOM   7222  N   SER C  79      72.492  68.967  46.682  1.00105.82           N  
ATOM   7223  CA  SER C  79      73.398  69.103  45.549  1.00106.79           C  
ATOM   7224  C   SER C  79      74.798  69.303  46.112  1.00106.14           C  
ATOM   7225  O   SER C  79      75.392  70.378  46.012  1.00105.44           O  
ATOM   7226  CB  SER C  79      72.989  70.290  44.669  1.00107.07           C  
ATOM   7227  OG  SER C  79      71.804  69.997  43.948  1.00104.72           O  
ATOM   7228  N   LEU C  80      75.305  68.241  46.725  1.00107.61           N  
ATOM   7229  CA  LEU C  80      76.623  68.242  47.331  1.00108.07           C  
ATOM   7230  C   LEU C  80      77.089  66.787  47.339  1.00108.10           C  
ATOM   7231  O   LEU C  80      77.688  66.316  48.303  1.00109.27           O  
ATOM   7232  CB  LEU C  80      76.536  68.793  48.760  1.00107.68           C  
ATOM   7233  CG  LEU C  80      77.769  69.465  49.374  1.00109.62           C  
ATOM   7234  CD1 LEU C  80      77.364  70.113  50.688  1.00109.21           C  
ATOM   7235  CD2 LEU C  80      78.895  68.464  49.580  1.00107.66           C  
ATOM   7236  N   CYS C  81      76.774  66.082  46.254  1.00109.34           N  
ATOM   7237  CA  CYS C  81      77.140  64.679  46.052  1.00112.44           C  
ATOM   7238  C   CYS C  81      76.888  63.714  47.220  1.00112.88           C  
ATOM   7239  O   CYS C  81      77.398  62.594  47.227  1.00113.95           O  
ATOM   7240  CB  CYS C  81      78.610  64.587  45.613  1.00116.61           C  
ATOM   7241  SG  CYS C  81      79.843  65.298  46.754  1.00121.21           S  
ATOM   7242  N   LEU C  82      76.093  64.146  48.192  1.00111.78           N  
ATOM   7243  CA  LEU C  82      75.755  63.349  49.374  1.00109.69           C  
ATOM   7244  C   LEU C  82      75.815  61.826  49.243  1.00107.88           C  
ATOM   7245  O   LEU C  82      74.881  61.202  48.731  1.00104.94           O  
ATOM   7246  CB  LEU C  82      74.361  63.735  49.852  1.00111.99           C  
ATOM   7247  CG  LEU C  82      74.229  65.206  50.227  1.00112.02           C  
ATOM   7248  CD1 LEU C  82      72.754  65.561  50.364  1.00111.25           C  
ATOM   7249  CD2 LEU C  82      75.019  65.472  51.513  1.00112.12           C  
ATOM   7250  N   GLY C  83      76.899  61.228  49.727  1.00106.49           N  
ATOM   7251  CA  GLY C  83      77.025  59.784  49.669  1.00106.09           C  
ATOM   7252  C   GLY C  83      76.171  59.124  50.740  1.00106.46           C  
ATOM   7253  O   GLY C  83      76.308  59.456  51.919  1.00108.09           O  
ATOM   7254  N   PRO C  84      75.271  58.193  50.368  1.00106.20           N  
ATOM   7255  CA  PRO C  84      74.402  57.501  51.327  1.00104.31           C  
ATOM   7256  C   PRO C  84      75.143  57.011  52.576  1.00103.27           C  
ATOM   7257  O   PRO C  84      74.636  57.147  53.694  1.00 99.72           O  
ATOM   7258  CB  PRO C  84      73.820  56.358  50.494  1.00102.74           C  
ATOM   7259  CG  PRO C  84      73.673  56.991  49.153  1.00104.85           C  
ATOM   7260  CD  PRO C  84      74.999  57.726  48.996  1.00107.24           C  
ATOM   7261  N   THR C  85      76.337  56.446  52.382  1.00103.45           N  
ATOM   7262  CA  THR C  85      77.142  55.962  53.503  1.00100.74           C  
ATOM   7263  C   THR C  85      77.901  57.153  54.062  1.00 97.28           C  
ATOM   7264  O   THR C  85      79.113  57.103  54.295  1.00 98.16           O  
ATOM   7265  CB  THR C  85      78.159  54.876  53.074  1.00101.93           C  
ATOM   7266  OG1 THR C  85      77.481  53.843  52.348  1.00104.89           O  
ATOM   7267  CG2 THR C  85      78.822  54.260  54.306  1.00 98.18           C  
ATOM   7268  N   LEU C  86      77.162  58.233  54.265  1.00 92.98           N  
ATOM   7269  CA  LEU C  86      77.723  59.456  54.799  1.00 91.77           C  
ATOM   7270  C   LEU C  86      76.547  60.243  55.339  1.00 90.88           C  
ATOM   7271  O   LEU C  86      76.639  60.887  56.381  1.00 93.68           O  
ATOM   7272  CB  LEU C  86      78.434  60.230  53.690  1.00 89.00           C  
ATOM   7273  CG  LEU C  86      79.461  61.279  54.120  1.00 87.87           C  
ATOM   7274  CD1 LEU C  86      80.454  60.668  55.100  1.00 90.02           C  
ATOM   7275  CD2 LEU C  86      80.186  61.797  52.893  1.00 85.74           C  
ATOM   7276  N   ILE C  87      75.429  60.187  54.629  1.00 90.39           N  
ATOM   7277  CA  ILE C  87      74.241  60.889  55.074  1.00 91.55           C  
ATOM   7278  C   ILE C  87      73.808  60.159  56.344  1.00 92.13           C  
ATOM   7279  O   ILE C  87      73.305  60.770  57.290  1.00 94.65           O  
ATOM   7280  CB  ILE C  87      73.117  60.841  53.996  1.00 94.95           C  
ATOM   7281  CG1 ILE C  87      72.208  62.067  54.125  1.00 96.53           C  
ATOM   7282  CG2 ILE C  87      72.284  59.569  54.139  1.00 96.69           C  
ATOM   7283  CD1 ILE C  87      72.854  63.377  53.694  1.00 98.52           C  
ATOM   7284  N   TYR C  88      74.035  58.847  56.362  1.00 90.51           N  
ATOM   7285  CA  TYR C  88      73.688  58.026  57.519  1.00 87.58           C  
ATOM   7286  C   TYR C  88      74.696  58.263  58.638  1.00 83.78           C  
ATOM   7287  O   TYR C  88      74.333  58.293  59.808  1.00 83.95           O  
ATOM   7288  CB  TYR C  88      73.661  56.541  57.137  1.00 86.01           C  
ATOM   7289  CG  TYR C  88      73.422  55.609  58.313  1.00 89.99           C  
ATOM   7290  CD1 TYR C  88      74.443  55.324  59.230  1.00 88.03           C  
ATOM   7291  CD2 TYR C  88      72.166  55.037  58.534  1.00 88.60           C  
ATOM   7292  CE1 TYR C  88      74.219  54.501  60.338  1.00 84.81           C  
ATOM   7293  CE2 TYR C  88      71.929  54.210  59.644  1.00 86.96           C  
ATOM   7294  CZ  TYR C  88      72.962  53.951  60.540  1.00 87.82           C  
ATOM   7295  OH  TYR C  88      72.729  53.163  61.645  1.00 87.42           O  
ATOM   7296  N   THR C  89      75.963  58.418  58.272  1.00 82.63           N  
ATOM   7297  CA  THR C  89      77.022  58.675  59.240  1.00 80.39           C  
ATOM   7298  C   THR C  89      76.703  59.967  59.980  1.00 82.06           C  
ATOM   7299  O   THR C  89      76.584  59.983  61.204  1.00 82.81           O  
ATOM   7300  CB  THR C  89      78.390  58.840  58.537  1.00 81.49           C  
ATOM   7301  OG1 THR C  89      78.819  57.573  58.029  1.00 78.13           O  
ATOM   7302  CG2 THR C  89      79.441  59.386  59.505  1.00 81.63           C  
ATOM   7303  N   ALA C  90      76.568  61.053  59.228  1.00 79.56           N  
ATOM   7304  CA  ALA C  90      76.265  62.346  59.814  1.00 78.37           C  
ATOM   7305  C   ALA C  90      74.970  62.283  60.616  1.00 76.34           C  
ATOM   7306  O   ALA C  90      74.843  62.914  61.665  1.00 78.06           O  
ATOM   7307  CB  ALA C  90      76.156  63.400  58.717  1.00 77.80           C  
ATOM   7308  N   LYS C  91      74.005  61.515  60.135  1.00 72.96           N  
ATOM   7309  CA  LYS C  91      72.738  61.414  60.839  1.00 69.77           C  
ATOM   7310  C   LYS C  91      72.899  60.685  62.175  1.00 71.75           C  
ATOM   7311  O   LYS C  91      72.195  60.969  63.141  1.00 69.80           O  
ATOM   7312  CB  LYS C  91      71.723  60.705  59.955  1.00 68.18           C  
ATOM   7313  CG  LYS C  91      70.325  60.713  60.504  1.00 71.67           C  
ATOM   7314  CD  LYS C  91      69.303  61.052  59.417  1.00 76.37           C  
ATOM   7315  CE  LYS C  91      69.375  60.092  58.230  1.00 81.07           C  
ATOM   7316  NZ  LYS C  91      68.378  60.421  57.168  1.00 76.00           N  
ATOM   7317  N   PHE C  92      73.846  59.754  62.221  1.00 74.82           N  
ATOM   7318  CA  PHE C  92      74.133  58.970  63.425  1.00 75.84           C  
ATOM   7319  C   PHE C  92      74.872  59.843  64.438  1.00 76.44           C  
ATOM   7320  O   PHE C  92      74.513  59.884  65.620  1.00 79.14           O  
ATOM   7321  CB  PHE C  92      75.003  57.764  63.061  1.00 74.76           C  
ATOM   7322  CG  PHE C  92      75.219  56.800  64.191  1.00 73.27           C  
ATOM   7323  CD1 PHE C  92      74.204  55.927  64.579  1.00 74.30           C  
ATOM   7324  CD2 PHE C  92      76.439  56.753  64.859  1.00 72.69           C  
ATOM   7325  CE1 PHE C  92      74.398  55.017  65.614  1.00 73.16           C  
ATOM   7326  CE2 PHE C  92      76.646  55.845  65.900  1.00 75.86           C  
ATOM   7327  CZ  PHE C  92      75.620  54.974  66.277  1.00 75.59           C  
ATOM   7328  N   GLY C  93      75.913  60.528  63.964  1.00 74.24           N  
ATOM   7329  CA  GLY C  93      76.694  61.405  64.820  1.00 71.87           C  
ATOM   7330  C   GLY C  93      75.836  62.408  65.571  1.00 68.73           C  
ATOM   7331  O   GLY C  93      76.187  62.843  66.661  1.00 69.87           O  
ATOM   7332  N   ILE C  94      74.704  62.780  64.998  1.00 68.84           N  
ATOM   7333  CA  ILE C  94      73.818  63.730  65.648  1.00 71.71           C  
ATOM   7334  C   ILE C  94      72.916  63.012  66.637  1.00 70.78           C  
ATOM   7335  O   ILE C  94      72.618  63.524  67.715  1.00 68.89           O  
ATOM   7336  CB  ILE C  94      72.930  64.456  64.613  1.00 72.99           C  
ATOM   7337  CG1 ILE C  94      73.819  65.163  63.587  1.00 76.61           C  
ATOM   7338  CG2 ILE C  94      72.026  65.463  65.304  1.00 69.11           C  
ATOM   7339  CD1 ILE C  94      74.910  66.095  64.194  1.00 81.93           C  
ATOM   7340  N   VAL C  95      72.482  61.817  66.267  1.00 68.95           N  
ATOM   7341  CA  VAL C  95      71.605  61.044  67.129  1.00 70.42           C  
ATOM   7342  C   VAL C  95      72.354  60.435  68.318  1.00 68.84           C  
ATOM   7343  O   VAL C  95      71.785  60.247  69.393  1.00 67.68           O  
ATOM   7344  CB  VAL C  95      70.922  59.908  66.337  1.00 68.73           C  
ATOM   7345  CG1 VAL C  95      69.867  59.243  67.189  1.00 74.28           C  
ATOM   7346  CG2 VAL C  95      70.288  60.460  65.086  1.00 76.90           C  
ATOM   7347  N   PHE C  96      73.635  60.142  68.128  1.00 67.75           N  
ATOM   7348  CA  PHE C  96      74.414  59.524  69.190  1.00 68.12           C  
ATOM   7349  C   PHE C  96      74.475  60.329  70.494  1.00 66.15           C  
ATOM   7350  O   PHE C  96      73.976  59.876  71.525  1.00 59.62           O  
ATOM   7351  CB  PHE C  96      75.819  59.204  68.688  1.00 73.15           C  
ATOM   7352  CG  PHE C  96      76.479  58.098  69.443  1.00 79.49           C  
ATOM   7353  CD1 PHE C  96      75.822  56.879  69.616  1.00 81.06           C  
ATOM   7354  CD2 PHE C  96      77.743  58.268  69.991  1.00 82.56           C  
ATOM   7355  CE1 PHE C  96      76.414  55.845  70.328  1.00 83.99           C  
ATOM   7356  CE2 PHE C  96      78.350  57.239  70.708  1.00 84.98           C  
ATOM   7357  CZ  PHE C  96      77.682  56.024  70.877  1.00 86.51           C  
ATOM   7358  N   PRO C  97      75.083  61.531  70.470  1.00 64.76           N  
ATOM   7359  CA  PRO C  97      75.161  62.335  71.694  1.00 57.87           C  
ATOM   7360  C   PRO C  97      73.805  62.695  72.290  1.00 56.73           C  
ATOM   7361  O   PRO C  97      73.664  62.759  73.510  1.00 55.60           O  
ATOM   7362  CB  PRO C  97      75.944  63.562  71.252  1.00 59.42           C  
ATOM   7363  CG  PRO C  97      75.615  63.668  69.797  1.00 65.25           C  
ATOM   7364  CD  PRO C  97      75.730  62.238  69.354  1.00 64.77           C  
ATOM   7365  N   LEU C  98      72.805  62.922  71.444  1.00 54.82           N  
ATOM   7366  CA  LEU C  98      71.477  63.265  71.943  1.00 53.29           C  
ATOM   7367  C   LEU C  98      70.892  62.102  72.742  1.00 57.03           C  
ATOM   7368  O   LEU C  98      70.414  62.278  73.867  1.00 54.26           O  
ATOM   7369  CB  LEU C  98      70.549  63.620  70.780  1.00 60.47           C  
ATOM   7370  CG  LEU C  98      69.184  64.248  71.099  1.00 63.71           C  
ATOM   7371  CD1 LEU C  98      68.214  63.190  71.543  1.00 64.28           C  
ATOM   7372  CD2 LEU C  98      69.340  65.317  72.175  1.00 64.41           C  
ATOM   7373  N   MET C  99      70.941  60.906  72.160  1.00 57.29           N  
ATOM   7374  CA  MET C  99      70.417  59.716  72.824  1.00 48.70           C  
ATOM   7375  C   MET C  99      71.179  59.398  74.112  1.00 49.54           C  
ATOM   7376  O   MET C  99      70.564  59.192  75.161  1.00 50.20           O  
ATOM   7377  CB  MET C  99      70.453  58.537  71.856  1.00 52.11           C  
ATOM   7378  CG  MET C  99      69.384  58.636  70.766  1.00 51.66           C  
ATOM   7379  SD  MET C  99      67.706  58.475  71.442  1.00 63.38           S  
ATOM   7380  CE  MET C  99      67.225  60.159  71.804  1.00 53.97           C  
ATOM   7381  N   TYR C 100      72.508  59.367  74.033  1.00 45.86           N  
ATOM   7382  CA  TYR C 100      73.344  59.104  75.199  1.00 50.55           C  
ATOM   7383  C   TYR C 100      72.929  60.045  76.333  1.00 52.28           C  
ATOM   7384  O   TYR C 100      72.577  59.606  77.429  1.00 55.29           O  
ATOM   7385  CB  TYR C 100      74.827  59.345  74.882  1.00 54.60           C  
ATOM   7386  CG  TYR C 100      75.691  59.167  76.110  1.00 62.15           C  
ATOM   7387  CD1 TYR C 100      76.262  57.932  76.409  1.00 63.37           C  
ATOM   7388  CD2 TYR C 100      75.813  60.190  77.052  1.00 62.08           C  
ATOM   7389  CE1 TYR C 100      76.917  57.713  77.620  1.00 59.95           C  
ATOM   7390  CE2 TYR C 100      76.462  59.979  78.265  1.00 60.17           C  
ATOM   7391  CZ  TYR C 100      77.007  58.736  78.545  1.00 62.03           C  
ATOM   7392  OH  TYR C 100      77.593  58.507  79.768  1.00 55.13           O  
ATOM   7393  N   HIS C 101      72.979  61.346  76.058  1.00 54.60           N  
ATOM   7394  CA  HIS C 101      72.607  62.364  77.036  1.00 50.82           C  
ATOM   7395  C   HIS C 101      71.166  62.151  77.506  1.00 47.40           C  
ATOM   7396  O   HIS C 101      70.855  62.333  78.678  1.00 46.47           O  
ATOM   7397  CB  HIS C 101      72.755  63.756  76.424  1.00 52.55           C  
ATOM   7398  CG  HIS C 101      72.663  64.870  77.423  1.00 64.15           C  
ATOM   7399  ND1 HIS C 101      73.750  65.304  78.154  1.00 63.55           N  
ATOM   7400  CD2 HIS C 101      71.613  65.626  77.825  1.00 62.52           C  
ATOM   7401  CE1 HIS C 101      73.373  66.279  78.963  1.00 64.48           C  
ATOM   7402  NE2 HIS C 101      72.081  66.492  78.783  1.00 60.96           N  
ATOM   7403  N   THR C 102      70.283  61.762  76.596  1.00 46.99           N  
ATOM   7404  CA  THR C 102      68.897  61.521  76.981  1.00 51.00           C  
ATOM   7405  C   THR C 102      68.729  60.377  77.977  1.00 51.23           C  
ATOM   7406  O   THR C 102      68.091  60.547  79.019  1.00 55.94           O  
ATOM   7407  CB  THR C 102      68.012  61.179  75.778  1.00 55.94           C  
ATOM   7408  OG1 THR C 102      67.949  62.302  74.891  1.00 56.41           O  
ATOM   7409  CG2 THR C 102      66.602  60.814  76.252  1.00 46.62           C  
ATOM   7410  N   TRP C 103      69.277  59.208  77.651  1.00 52.92           N  
ATOM   7411  CA  TRP C 103      69.153  58.049  78.533  1.00 50.35           C  
ATOM   7412  C   TRP C 103      69.881  58.259  79.859  1.00 52.25           C  
ATOM   7413  O   TRP C 103      69.324  57.982  80.931  1.00 49.68           O  
ATOM   7414  CB  TRP C 103      69.672  56.788  77.838  1.00 50.44           C  
ATOM   7415  CG  TRP C 103      68.842  56.363  76.657  1.00 53.68           C  
ATOM   7416  CD1 TRP C 103      69.250  56.265  75.353  1.00 56.00           C  
ATOM   7417  CD2 TRP C 103      67.456  56.011  76.671  1.00 55.33           C  
ATOM   7418  NE1 TRP C 103      68.196  55.878  74.554  1.00 58.77           N  
ATOM   7419  CE2 TRP C 103      67.084  55.715  75.340  1.00 59.69           C  
ATOM   7420  CE3 TRP C 103      66.488  55.919  77.680  1.00 61.03           C  
ATOM   7421  CZ2 TRP C 103      65.786  55.335  74.994  1.00 60.06           C  
ATOM   7422  CZ3 TRP C 103      65.196  55.541  77.334  1.00 58.90           C  
ATOM   7423  CH2 TRP C 103      64.858  55.255  76.002  1.00 59.62           C  
ATOM   7424  N   ASN C 104      71.116  58.754  79.791  1.00 46.91           N  
ATOM   7425  CA  ASN C 104      71.881  59.007  81.000  1.00 47.24           C  
ATOM   7426  C   ASN C 104      71.134  60.040  81.851  1.00 50.76           C  
ATOM   7427  O   ASN C 104      71.150  59.979  83.086  1.00 53.20           O  
ATOM   7428  CB  ASN C 104      73.270  59.528  80.657  1.00 49.30           C  
ATOM   7429  CG  ASN C 104      74.270  59.285  81.771  1.00 59.12           C  
ATOM   7430  OD1 ASN C 104      75.227  60.039  81.932  1.00 66.00           O  
ATOM   7431  ND2 ASN C 104      74.062  58.219  82.538  1.00 57.89           N  
ATOM   7432  N   GLY C 105      70.471  60.985  81.186  1.00 50.65           N  
ATOM   7433  CA  GLY C 105      69.710  61.992  81.898  1.00 47.86           C  
ATOM   7434  C   GLY C 105      68.582  61.350  82.685  1.00 50.53           C  
ATOM   7435  O   GLY C 105      68.294  61.745  83.819  1.00 53.42           O  
ATOM   7436  N   ILE C 106      67.922  60.362  82.081  1.00 55.49           N  
ATOM   7437  CA  ILE C 106      66.837  59.666  82.769  1.00 57.51           C  
ATOM   7438  C   ILE C 106      67.439  58.999  84.004  1.00 56.54           C  
ATOM   7439  O   ILE C 106      66.859  59.019  85.097  1.00 51.73           O  
ATOM   7440  CB  ILE C 106      66.172  58.605  81.864  1.00 55.35           C  
ATOM   7441  CG1 ILE C 106      65.432  59.311  80.724  1.00 59.94           C  
ATOM   7442  CG2 ILE C 106      65.176  57.783  82.663  1.00 54.60           C  
ATOM   7443  CD1 ILE C 106      64.879  58.391  79.648  1.00 60.10           C  
ATOM   7444  N   ARG C 107      68.626  58.433  83.821  1.00 51.88           N  
ATOM   7445  CA  ARG C 107      69.306  57.779  84.917  1.00 54.49           C  
ATOM   7446  C   ARG C 107      69.536  58.816  86.016  1.00 55.14           C  
ATOM   7447  O   ARG C 107      69.225  58.574  87.188  1.00 55.30           O  
ATOM   7448  CB  ARG C 107      70.633  57.188  84.435  1.00 52.96           C  
ATOM   7449  CG  ARG C 107      71.266  56.283  85.460  1.00 50.15           C  
ATOM   7450  CD  ARG C 107      72.296  55.380  84.839  1.00 50.88           C  
ATOM   7451  NE  ARG C 107      73.511  56.087  84.450  1.00 44.40           N  
ATOM   7452  CZ  ARG C 107      74.726  55.713  84.829  1.00 48.92           C  
ATOM   7453  NH1 ARG C 107      74.871  54.644  85.609  1.00 53.89           N  
ATOM   7454  NH2 ARG C 107      75.795  56.393  84.423  1.00 49.81           N  
ATOM   7455  N   HIS C 108      70.057  59.977  85.626  1.00 50.97           N  
ATOM   7456  CA  HIS C 108      70.306  61.050  86.571  1.00 44.01           C  
ATOM   7457  C   HIS C 108      69.052  61.400  87.338  1.00 45.70           C  
ATOM   7458  O   HIS C 108      69.093  61.602  88.551  1.00 43.13           O  
ATOM   7459  CB  HIS C 108      70.818  62.291  85.855  1.00 47.44           C  
ATOM   7460  CG  HIS C 108      72.300  62.468  85.953  1.00 48.06           C  
ATOM   7461  ND1 HIS C 108      73.117  62.546  84.845  1.00 50.43           N  
ATOM   7462  CD2 HIS C 108      73.114  62.572  87.030  1.00 47.70           C  
ATOM   7463  CE1 HIS C 108      74.371  62.689  85.235  1.00 48.94           C  
ATOM   7464  NE2 HIS C 108      74.396  62.707  86.555  1.00 44.40           N  
ATOM   7465  N   LEU C 109      67.925  61.476  86.641  1.00 51.14           N  
ATOM   7466  CA  LEU C 109      66.676  61.809  87.319  1.00 53.07           C  
ATOM   7467  C   LEU C 109      66.313  60.766  88.365  1.00 51.51           C  
ATOM   7468  O   LEU C 109      65.920  61.113  89.475  1.00 50.36           O  
ATOM   7469  CB  LEU C 109      65.526  61.963  86.316  1.00 50.98           C  
ATOM   7470  CG  LEU C 109      65.508  63.297  85.561  1.00 57.03           C  
ATOM   7471  CD1 LEU C 109      64.240  63.385  84.690  1.00 61.30           C  
ATOM   7472  CD2 LEU C 109      65.547  64.450  86.560  1.00 56.14           C  
ATOM   7473  N   ILE C 110      66.459  59.492  88.008  1.00 55.53           N  
ATOM   7474  CA  ILE C 110      66.140  58.397  88.924  1.00 53.78           C  
ATOM   7475  C   ILE C 110      66.974  58.520  90.194  1.00 51.97           C  
ATOM   7476  O   ILE C 110      66.481  58.287  91.297  1.00 50.93           O  
ATOM   7477  CB  ILE C 110      66.387  57.024  88.252  1.00 56.56           C  
ATOM   7478  CG1 ILE C 110      65.534  56.922  86.981  1.00 59.98           C  
ATOM   7479  CG2 ILE C 110      66.020  55.888  89.213  1.00 47.75           C  
ATOM   7480  CD1 ILE C 110      65.901  55.762  86.067  1.00 61.44           C  
ATOM   7481  N   TRP C 111      68.239  58.891  90.030  1.00 51.28           N  
ATOM   7482  CA  TRP C 111      69.133  59.080  91.164  1.00 54.19           C  
ATOM   7483  C   TRP C 111      68.617  60.180  92.089  1.00 54.91           C  
ATOM   7484  O   TRP C 111      68.704  60.068  93.314  1.00 57.51           O  
ATOM   7485  CB  TRP C 111      70.537  59.466  90.693  1.00 51.01           C  
ATOM   7486  CG  TRP C 111      71.278  58.371  90.011  1.00 49.43           C  
ATOM   7487  CD1 TRP C 111      71.068  57.029  90.142  1.00 48.08           C  
ATOM   7488  CD2 TRP C 111      72.411  58.520  89.153  1.00 49.85           C  
ATOM   7489  NE1 TRP C 111      72.004  56.331  89.421  1.00 43.80           N  
ATOM   7490  CE2 TRP C 111      72.843  57.220  88.805  1.00 47.62           C  
ATOM   7491  CE3 TRP C 111      73.107  59.626  88.645  1.00 47.57           C  
ATOM   7492  CZ2 TRP C 111      73.941  56.993  87.975  1.00 49.28           C  
ATOM   7493  CZ3 TRP C 111      74.198  59.401  87.817  1.00 55.37           C  
ATOM   7494  CH2 TRP C 111      74.605  58.089  87.490  1.00 52.55           C  
ATOM   7495  N   ASP C 112      68.098  61.251  91.503  1.00 53.75           N  
ATOM   7496  CA  ASP C 112      67.574  62.353  92.298  1.00 58.82           C  
ATOM   7497  C   ASP C 112      66.420  61.879  93.158  1.00 56.39           C  
ATOM   7498  O   ASP C 112      66.137  62.467  94.193  1.00 59.49           O  
ATOM   7499  CB  ASP C 112      67.136  63.497  91.388  1.00 62.82           C  
ATOM   7500  CG  ASP C 112      68.300  64.090  90.623  1.00 72.36           C  
ATOM   7501  OD1 ASP C 112      68.074  64.844  89.650  1.00 74.64           O  
ATOM   7502  OD2 ASP C 112      69.457  63.797  91.007  1.00 76.74           O  
ATOM   7503  N   LEU C 113      65.751  60.815  92.730  1.00 58.90           N  
ATOM   7504  CA  LEU C 113      64.655  60.252  93.514  1.00 63.25           C  
ATOM   7505  C   LEU C 113      65.307  59.432  94.632  1.00 66.40           C  
ATOM   7506  O   LEU C 113      64.642  58.961  95.563  1.00 65.28           O  
ATOM   7507  CB  LEU C 113      63.764  59.362  92.640  1.00 66.37           C  
ATOM   7508  CG  LEU C 113      62.537  60.031  91.999  1.00 70.40           C  
ATOM   7509  CD1 LEU C 113      62.910  61.382  91.409  1.00 71.25           C  
ATOM   7510  CD2 LEU C 113      61.968  59.119  90.915  1.00 68.96           C  
ATOM   7511  N   GLY C 114      66.627  59.282  94.527  1.00 64.17           N  
ATOM   7512  CA  GLY C 114      67.385  58.549  95.525  1.00 64.02           C  
ATOM   7513  C   GLY C 114      67.455  57.056  95.288  1.00 63.83           C  
ATOM   7514  O   GLY C 114      67.779  56.301  96.203  1.00 64.82           O  
ATOM   7515  N   LYS C 115      67.168  56.625  94.065  1.00 60.95           N  
ATOM   7516  CA  LYS C 115      67.188  55.208  93.749  1.00 63.72           C  
ATOM   7517  C   LYS C 115      68.414  54.823  92.939  1.00 62.26           C  
ATOM   7518  O   LYS C 115      69.007  55.665  92.263  1.00 63.86           O  
ATOM   7519  CB  LYS C 115      65.920  54.835  92.983  1.00 65.77           C  
ATOM   7520  CG  LYS C 115      64.679  55.515  93.545  1.00 76.30           C  
ATOM   7521  CD  LYS C 115      63.399  54.817  93.120  1.00 84.37           C  
ATOM   7522  CE  LYS C 115      63.253  53.491  93.856  1.00 95.22           C  
ATOM   7523  NZ  LYS C 115      63.350  53.696  95.336  1.00 98.16           N  
ATOM   7524  N   GLY C 116      68.791  53.548  93.033  1.00 55.93           N  
ATOM   7525  CA  GLY C 116      69.924  53.033  92.290  1.00 49.31           C  
ATOM   7526  C   GLY C 116      71.295  53.566  92.638  1.00 52.14           C  
ATOM   7527  O   GLY C 116      72.223  53.427  91.843  1.00 52.62           O  
ATOM   7528  N   LEU C 117      71.452  54.162  93.816  1.00 53.45           N  
ATOM   7529  CA  LEU C 117      72.757  54.692  94.203  1.00 56.61           C  
ATOM   7530  C   LEU C 117      73.585  53.708  95.024  1.00 57.34           C  
ATOM   7531  O   LEU C 117      73.790  53.898  96.219  1.00 58.32           O  
ATOM   7532  CB  LEU C 117      72.593  55.998  94.982  1.00 58.54           C  
ATOM   7533  CG  LEU C 117      72.126  57.221  94.189  1.00 59.91           C  
ATOM   7534  CD1 LEU C 117      71.687  58.317  95.149  1.00 53.49           C  
ATOM   7535  CD2 LEU C 117      73.255  57.692  93.270  1.00 56.97           C  
ATOM   7536  N   THR C 118      74.035  52.643  94.374  1.00 56.69           N  
ATOM   7537  CA  THR C 118      74.870  51.631  95.013  1.00 58.22           C  
ATOM   7538  C   THR C 118      75.854  51.221  93.938  1.00 60.89           C  
ATOM   7539  O   THR C 118      75.540  51.296  92.754  1.00 63.62           O  
ATOM   7540  CB  THR C 118      74.073  50.380  95.445  1.00 57.55           C  
ATOM   7541  OG1 THR C 118      73.443  49.799  94.301  1.00 63.21           O  
ATOM   7542  CG2 THR C 118      73.009  50.734  96.468  1.00 53.23           C  
ATOM   7543  N   ILE C 119      77.051  50.804  94.321  1.00 63.26           N  
ATOM   7544  CA  ILE C 119      78.011  50.420  93.305  1.00 63.84           C  
ATOM   7545  C   ILE C 119      77.422  49.362  92.391  1.00 65.71           C  
ATOM   7546  O   ILE C 119      77.427  49.525  91.174  1.00 67.78           O  
ATOM   7547  CB  ILE C 119      79.305  49.893  93.922  1.00 64.34           C  
ATOM   7548  CG1 ILE C 119      79.822  50.907  94.940  1.00 67.24           C  
ATOM   7549  CG2 ILE C 119      80.374  49.720  92.842  1.00 53.81           C  
ATOM   7550  CD1 ILE C 119      80.050  52.347  94.369  1.00 72.33           C  
ATOM   7551  N   PRO C 120      76.887  48.269  92.962  1.00 69.39           N  
ATOM   7552  CA  PRO C 120      76.313  47.234  92.098  1.00 67.21           C  
ATOM   7553  C   PRO C 120      75.267  47.788  91.126  1.00 65.98           C  
ATOM   7554  O   PRO C 120      75.396  47.629  89.908  1.00 62.84           O  
ATOM   7555  CB  PRO C 120      75.739  46.228  93.100  1.00 70.57           C  
ATOM   7556  CG  PRO C 120      75.397  47.090  94.302  1.00 67.86           C  
ATOM   7557  CD  PRO C 120      76.613  47.981  94.383  1.00 69.36           C  
ATOM   7558  N   GLN C 121      74.242  48.446  91.658  1.00 60.15           N  
ATOM   7559  CA  GLN C 121      73.195  49.026  90.822  1.00 62.57           C  
ATOM   7560  C   GLN C 121      73.753  50.012  89.809  1.00 65.03           C  
ATOM   7561  O   GLN C 121      73.224  50.163  88.708  1.00 71.35           O  
ATOM   7562  CB  GLN C 121      72.165  49.751  91.682  1.00 58.74           C  
ATOM   7563  CG  GLN C 121      71.242  48.835  92.439  1.00 56.27           C  
ATOM   7564  CD  GLN C 121      70.257  49.598  93.277  1.00 60.92           C  
ATOM   7565  OE1 GLN C 121      70.626  50.232  94.266  1.00 63.92           O  
ATOM   7566  NE2 GLN C 121      68.990  49.551  92.885  1.00 65.25           N  
ATOM   7567  N   LEU C 122      74.825  50.688  90.188  1.00 65.23           N  
ATOM   7568  CA  LEU C 122      75.440  51.682  89.331  1.00 63.88           C  
ATOM   7569  C   LEU C 122      75.947  51.111  88.026  1.00 64.51           C  
ATOM   7570  O   LEU C 122      75.609  51.610  86.955  1.00 64.64           O  
ATOM   7571  CB  LEU C 122      76.583  52.361  90.079  1.00 66.12           C  
ATOM   7572  CG  LEU C 122      76.691  53.878  89.958  1.00 64.02           C  
ATOM   7573  CD1 LEU C 122      75.314  54.516  89.812  1.00 64.84           C  
ATOM   7574  CD2 LEU C 122      77.394  54.394  91.203  1.00 68.25           C  
ATOM   7575  N   THR C 123      76.758  50.063  88.109  1.00 70.47           N  
ATOM   7576  CA  THR C 123      77.312  49.458  86.905  1.00 72.82           C  
ATOM   7577  C   THR C 123      76.221  48.912  85.994  1.00 69.45           C  
ATOM   7578  O   THR C 123      76.289  49.072  84.781  1.00 71.21           O  
ATOM   7579  CB  THR C 123      78.297  48.333  87.237  1.00 76.03           C  
ATOM   7580  OG1 THR C 123      79.088  48.710  88.371  1.00 80.21           O  
ATOM   7581  CG2 THR C 123      79.231  48.096  86.051  1.00 74.97           C  
ATOM   7582  N   GLN C 124      75.214  48.276  86.577  1.00 66.82           N  
ATOM   7583  CA  GLN C 124      74.119  47.739  85.783  1.00 67.23           C  
ATOM   7584  C   GLN C 124      73.504  48.829  84.910  1.00 64.88           C  
ATOM   7585  O   GLN C 124      73.500  48.715  83.683  1.00 69.32           O  
ATOM   7586  CB  GLN C 124      73.038  47.138  86.687  1.00 66.08           C  
ATOM   7587  CG  GLN C 124      73.443  45.856  87.389  1.00 61.72           C  
ATOM   7588  CD  GLN C 124      72.318  45.296  88.238  1.00 68.63           C  
ATOM   7589  OE1 GLN C 124      71.709  46.013  89.035  1.00 72.29           O  
ATOM   7590  NE2 GLN C 124      72.035  44.005  88.076  1.00 76.27           N  
ATOM   7591  N   SER C 125      72.993  49.882  85.545  1.00 64.06           N  
ATOM   7592  CA  SER C 125      72.371  51.008  84.841  1.00 63.17           C  
ATOM   7593  C   SER C 125      73.288  51.614  83.776  1.00 60.65           C  
ATOM   7594  O   SER C 125      72.833  51.988  82.693  1.00 55.66           O  
ATOM   7595  CB  SER C 125      71.956  52.094  85.838  1.00 64.50           C  
ATOM   7596  OG  SER C 125      73.052  52.514  86.634  1.00 69.73           O  
ATOM   7597  N   GLY C 126      74.575  51.714  84.091  1.00 58.28           N  
ATOM   7598  CA  GLY C 126      75.524  52.250  83.134  1.00 57.36           C  
ATOM   7599  C   GLY C 126      75.529  51.409  81.870  1.00 60.87           C  
ATOM   7600  O   GLY C 126      75.453  51.941  80.762  1.00 66.69           O  
ATOM   7601  N   VAL C 127      75.623  50.090  82.031  1.00 61.29           N  
ATOM   7602  CA  VAL C 127      75.621  49.180  80.885  1.00 60.09           C  
ATOM   7603  C   VAL C 127      74.302  49.365  80.128  1.00 58.89           C  
ATOM   7604  O   VAL C 127      74.299  49.560  78.919  1.00 56.98           O  
ATOM   7605  CB  VAL C 127      75.777  47.701  81.338  1.00 59.34           C  
ATOM   7606  CG1 VAL C 127      75.629  46.759  80.151  1.00 60.35           C  
ATOM   7607  CG2 VAL C 127      77.139  47.501  81.969  1.00 54.65           C  
ATOM   7608  N   VAL C 128      73.185  49.318  80.846  1.00 56.08           N  
ATOM   7609  CA  VAL C 128      71.879  49.512  80.234  1.00 57.18           C  
ATOM   7610  C   VAL C 128      71.866  50.803  79.406  1.00 64.05           C  
ATOM   7611  O   VAL C 128      71.636  50.771  78.190  1.00 67.83           O  
ATOM   7612  CB  VAL C 128      70.787  49.609  81.312  1.00 54.95           C  
ATOM   7613  CG1 VAL C 128      69.454  49.954  80.686  1.00 47.14           C  
ATOM   7614  CG2 VAL C 128      70.706  48.305  82.076  1.00 56.03           C  
ATOM   7615  N   VAL C 129      72.114  51.933  80.068  1.00 62.14           N  
ATOM   7616  CA  VAL C 129      72.125  53.228  79.397  1.00 59.99           C  
ATOM   7617  C   VAL C 129      72.980  53.195  78.140  1.00 60.37           C  
ATOM   7618  O   VAL C 129      72.614  53.775  77.109  1.00 54.00           O  
ATOM   7619  CB  VAL C 129      72.646  54.342  80.334  1.00 62.49           C  
ATOM   7620  CG1 VAL C 129      72.958  55.600  79.536  1.00 53.37           C  
ATOM   7621  CG2 VAL C 129      71.594  54.654  81.388  1.00 62.48           C  
ATOM   7622  N   LEU C 130      74.114  52.511  78.220  1.00 56.09           N  
ATOM   7623  CA  LEU C 130      75.010  52.407  77.078  1.00 60.47           C  
ATOM   7624  C   LEU C 130      74.360  51.613  75.921  1.00 66.01           C  
ATOM   7625  O   LEU C 130      74.476  51.992  74.749  1.00 62.03           O  
ATOM   7626  CB  LEU C 130      76.308  51.739  77.530  1.00 61.90           C  
ATOM   7627  CG  LEU C 130      77.628  52.434  77.200  1.00 61.99           C  
ATOM   7628  CD1 LEU C 130      77.558  53.905  77.580  1.00 55.50           C  
ATOM   7629  CD2 LEU C 130      78.748  51.742  77.956  1.00 57.06           C  
ATOM   7630  N   ILE C 131      73.676  50.521  76.262  1.00 66.28           N  
ATOM   7631  CA  ILE C 131      73.014  49.671  75.279  1.00 64.52           C  
ATOM   7632  C   ILE C 131      71.871  50.408  74.625  1.00 62.89           C  
ATOM   7633  O   ILE C 131      71.742  50.392  73.404  1.00 60.97           O  
ATOM   7634  CB  ILE C 131      72.459  48.372  75.939  1.00 73.46           C  
ATOM   7635  CG1 ILE C 131      73.626  47.487  76.373  1.00 73.73           C  
ATOM   7636  CG2 ILE C 131      71.576  47.585  74.959  1.00 70.97           C  
ATOM   7637  CD1 ILE C 131      74.647  47.166  75.246  1.00 78.63           C  
ATOM   7638  N   LEU C 132      71.037  51.049  75.438  1.00 62.02           N  
ATOM   7639  CA  LEU C 132      69.905  51.803  74.917  1.00 62.38           C  
ATOM   7640  C   LEU C 132      70.380  52.887  73.957  1.00 64.66           C  
ATOM   7641  O   LEU C 132      69.728  53.175  72.957  1.00 67.09           O  
ATOM   7642  CB  LEU C 132      69.114  52.431  76.062  1.00 62.03           C  
ATOM   7643  CG  LEU C 132      68.187  51.492  76.835  1.00 62.75           C  
ATOM   7644  CD1 LEU C 132      67.666  52.179  78.091  1.00 66.04           C  
ATOM   7645  CD2 LEU C 132      67.033  51.084  75.933  1.00 59.77           C  
ATOM   7646  N   THR C 133      71.526  53.482  74.271  1.00 69.20           N  
ATOM   7647  CA  THR C 133      72.104  54.529  73.438  1.00 67.10           C  
ATOM   7648  C   THR C 133      72.286  53.971  72.033  1.00 65.54           C  
ATOM   7649  O   THR C 133      71.636  54.423  71.091  1.00 65.87           O  
ATOM   7650  CB  THR C 133      73.473  54.994  74.009  1.00 65.62           C  
ATOM   7651  OG1 THR C 133      73.274  55.572  75.305  1.00 64.99           O  
ATOM   7652  CG2 THR C 133      74.129  56.020  73.101  1.00 60.82           C  
ATOM   7653  N   VAL C 134      73.163  52.977  71.907  1.00 68.07           N  
ATOM   7654  CA  VAL C 134      73.443  52.332  70.624  1.00 67.73           C  
ATOM   7655  C   VAL C 134      72.161  51.960  69.874  1.00 65.41           C  
ATOM   7656  O   VAL C 134      72.001  52.325  68.711  1.00 63.72           O  
ATOM   7657  CB  VAL C 134      74.308  51.045  70.811  1.00 67.19           C  
ATOM   7658  CG1 VAL C 134      74.496  50.331  69.473  1.00 60.51           C  
ATOM   7659  CG2 VAL C 134      75.662  51.408  71.402  1.00 64.01           C  
ATOM   7660  N   LEU C 135      71.259  51.239  70.539  1.00 63.00           N  
ATOM   7661  CA  LEU C 135      70.005  50.826  69.915  1.00 66.06           C  
ATOM   7662  C   LEU C 135      69.214  51.985  69.342  1.00 69.46           C  
ATOM   7663  O   LEU C 135      68.918  52.005  68.150  1.00 71.69           O  
ATOM   7664  CB  LEU C 135      69.122  50.065  70.904  1.00 65.89           C  
ATOM   7665  CG  LEU C 135      69.561  48.640  71.267  1.00 65.87           C  
ATOM   7666  CD1 LEU C 135      68.520  48.026  72.176  1.00 63.50           C  
ATOM   7667  CD2 LEU C 135      69.724  47.785  70.010  1.00 66.18           C  
ATOM   7668  N   SER C 136      68.869  52.947  70.193  1.00 70.74           N  
ATOM   7669  CA  SER C 136      68.102  54.113  69.768  1.00 69.45           C  
ATOM   7670  C   SER C 136      68.822  54.958  68.713  1.00 69.52           C  
ATOM   7671  O   SER C 136      68.178  55.655  67.941  1.00 69.81           O  
ATOM   7672  CB  SER C 136      67.771  54.991  70.974  1.00 67.37           C  
ATOM   7673  OG  SER C 136      68.953  55.533  71.524  1.00 69.61           O  
ATOM   7674  N   SER C 137      70.149  54.905  68.686  1.00 68.50           N  
ATOM   7675  CA  SER C 137      70.912  55.673  67.707  1.00 71.35           C  
ATOM   7676  C   SER C 137      70.796  55.040  66.320  1.00 74.02           C  
ATOM   7677  O   SER C 137      70.346  55.672  65.365  1.00 76.79           O  
ATOM   7678  CB  SER C 137      72.386  55.751  68.111  1.00 68.39           C  
ATOM   7679  OG  SER C 137      72.541  56.432  69.340  1.00 71.24           O  
ATOM   7680  N   VAL C 138      71.220  53.786  66.213  1.00 74.29           N  
ATOM   7681  CA  VAL C 138      71.129  53.076  64.945  1.00 72.90           C  
ATOM   7682  C   VAL C 138      69.661  53.095  64.522  1.00 69.17           C  
ATOM   7683  O   VAL C 138      69.335  53.269  63.343  1.00 70.72           O  
ATOM   7684  CB  VAL C 138      71.617  51.617  65.077  1.00 71.96           C  
ATOM   7685  CG1 VAL C 138      71.395  50.873  63.764  1.00 75.56           C  
ATOM   7686  CG2 VAL C 138      73.090  51.581  65.460  1.00 64.60           C  
ATOM   7687  N   GLY C 139      68.780  52.912  65.499  1.00 65.50           N  
ATOM   7688  CA  GLY C 139      67.353  52.907  65.229  1.00 65.92           C  
ATOM   7689  C   GLY C 139      66.933  54.186  64.537  1.00 68.92           C  
ATOM   7690  O   GLY C 139      66.392  54.154  63.432  1.00 71.34           O  
ATOM   7691  N   LEU C 140      67.197  55.319  65.180  1.00 67.13           N  
ATOM   7692  CA  LEU C 140      66.848  56.625  64.634  1.00 64.69           C  
ATOM   7693  C   LEU C 140      67.570  56.995  63.336  1.00 65.40           C  
ATOM   7694  O   LEU C 140      67.013  57.708  62.501  1.00 68.05           O  
ATOM   7695  CB  LEU C 140      67.103  57.710  65.676  1.00 58.73           C  
ATOM   7696  CG  LEU C 140      66.104  57.720  66.827  1.00 55.03           C  
ATOM   7697  CD1 LEU C 140      66.532  58.705  67.896  1.00 51.89           C  
ATOM   7698  CD2 LEU C 140      64.737  58.071  66.278  1.00 55.29           C  
ATOM   7699  N   ALA C 141      68.801  56.527  63.167  1.00 65.76           N  
ATOM   7700  CA  ALA C 141      69.554  56.853  61.962  1.00 70.84           C  
ATOM   7701  C   ALA C 141      68.932  56.191  60.735  1.00 77.34           C  
ATOM   7702  O   ALA C 141      69.438  56.326  59.621  1.00 78.62           O  
ATOM   7703  CB  ALA C 141      71.028  56.432  62.117  1.00 66.80           C  
ATOM   7704  N   ALA C 142      67.828  55.483  60.941  1.00 83.59           N  
ATOM   7705  CA  ALA C 142      67.127  54.799  59.857  1.00 88.00           C  
ATOM   7706  C   ALA C 142      65.621  55.068  59.946  1.00 92.69           C  
ATOM   7707  O   ALA C 142      64.802  54.189  59.651  1.00 92.64           O  
ATOM   7708  CB  ALA C 142      67.414  53.302  59.911  1.00 86.64           C  
ATOM   7709  N   MET C 143      65.263  56.272  60.354  1.00 98.22           N  
ATOM   7710  CA  MET C 143      63.867  56.643  60.469  1.00106.28           C  
ATOM   7711  C   MET C 143      63.516  57.757  59.495  1.00110.39           C  
ATOM   7712  O   MET C 143      62.367  58.237  59.522  1.00111.72           O  
ATOM   7713  CB  MET C 143      63.545  57.118  61.890  1.00107.89           C  
ATOM   7714  CG  MET C 143      62.770  56.114  62.708  1.00113.12           C  
ATOM   7715  SD  MET C 143      61.695  56.959  63.880  1.00118.42           S  
ATOM   7716  CE  MET C 143      60.202  57.130  62.900  1.00123.65           C  
ATOM   7717  OXT MET C 143      64.425  58.124  58.705  1.00112.95           O  
