# Supplementary material for: Alignment of Helical Membrane Protein Sequences Using AlignMe
Source: PLoS One. 2013 Mar 4;8(3):e57731. doi: 10.1371/journal.pone.0057731 (PMC3587630; doi:10.1371/journal.pone.0057731)
Supplement: File S2 — Dataset of HOMEP2 homologous membrane proteins. (GZ) [file pone.0057731.s002.gz › HOMEP2010_pdbs/protein_conducting_channels/2ZJS_Y.pdb]

ATOM      1  N   MET Y   1      29.287 -25.853  40.484  1.00159.37           N  
ATOM      2  CA  MET Y   1      28.608 -24.667  39.884  1.00159.45           C  
ATOM      3  C   MET Y   1      27.703 -23.986  40.923  1.00159.42           C  
ATOM      4  O   MET Y   1      27.916 -22.818  41.280  1.00159.37           O  
ATOM      5  CB  MET Y   1      27.812 -25.091  38.642  1.00159.48           C  
ATOM      6  CG  MET Y   1      27.752 -24.051  37.518  1.00159.74           C  
ATOM      7  SD  MET Y   1      26.628 -22.655  37.804  1.00160.04           S  
ATOM      8  CE  MET Y   1      27.777 -21.360  38.330  1.00159.85           C  
ATOM      9  N   VAL Y   2      26.703 -24.729  41.405  1.00159.31           N  
ATOM     10  CA  VAL Y   2      25.824 -24.281  42.492  1.00159.12           C  
ATOM     11  C   VAL Y   2      26.595 -24.274  43.819  1.00159.05           C  
ATOM     12  O   VAL Y   2      26.294 -23.487  44.721  1.00159.06           O  
ATOM     13  CB  VAL Y   2      24.559 -25.180  42.612  1.00159.11           C  
ATOM     14  CG1 VAL Y   2      23.608 -24.661  43.693  1.00158.93           C  
ATOM     15  CG2 VAL Y   2      23.837 -25.280  41.270  1.00158.90           C  
ATOM     16  N   LYS Y   3      27.590 -25.155  43.921  1.00158.89           N  
ATOM     17  CA  LYS Y   3      28.463 -25.224  45.091  1.00158.74           C  
ATOM     18  C   LYS Y   3      29.686 -24.302  44.976  1.00158.58           C  
ATOM     19  O   LYS Y   3      30.324 -23.990  45.987  1.00158.57           O  
ATOM     20  CB  LYS Y   3      28.899 -26.669  45.368  1.00158.80           C  
ATOM     21  CG  LYS Y   3      27.821 -27.566  45.984  1.00158.78           C  
ATOM     22  CD  LYS Y   3      28.363 -28.981  46.204  1.00158.79           C  
ATOM     23  CE  LYS Y   3      27.299 -29.930  46.731  1.00158.63           C  
ATOM     24  NZ  LYS Y   3      27.821 -31.327  46.778  1.00158.38           N  
ATOM     25  N   ALA Y   4      30.001 -23.868  43.752  1.00158.37           N  
ATOM     26  CA  ALA Y   4      31.076 -22.892  43.501  1.00158.14           C  
ATOM     27  C   ALA Y   4      30.779 -21.579  44.222  1.00157.97           C  
ATOM     28  O   ALA Y   4      31.683 -20.800  44.544  1.00157.87           O  
ATOM     29  CB  ALA Y   4      31.244 -22.654  42.008  1.00158.05           C  
ATOM     30  N   PHE Y   5      29.491 -21.359  44.462  1.00157.82           N  
ATOM     31  CA  PHE Y   5      29.000 -20.265  45.272  1.00157.73           C  
ATOM     32  C   PHE Y   5      29.024 -20.685  46.743  1.00157.59           C  
ATOM     33  O   PHE Y   5      29.444 -19.910  47.603  1.00157.51           O  
ATOM     34  CB  PHE Y   5      27.567 -19.934  44.845  1.00157.86           C  
ATOM     35  CG  PHE Y   5      27.266 -18.461  44.786  1.00158.16           C  
ATOM     36  CD1 PHE Y   5      27.616 -17.710  43.662  1.00158.18           C  
ATOM     37  CD2 PHE Y   5      26.613 -17.825  45.841  1.00158.45           C  
ATOM     38  CE1 PHE Y   5      27.336 -16.346  43.596  1.00158.07           C  
ATOM     39  CE2 PHE Y   5      26.325 -16.459  45.786  1.00158.33           C  
ATOM     40  CZ  PHE Y   5      26.689 -15.719  44.661  1.00158.22           C  
ATOM     41  N   TRP Y   6      28.590 -21.921  47.012  1.00157.42           N  
ATOM     42  CA  TRP Y   6      28.394 -22.434  48.374  1.00157.21           C  
ATOM     43  C   TRP Y   6      29.637 -22.294  49.247  1.00157.16           C  
ATOM     44  O   TRP Y   6      29.582 -21.654  50.293  1.00157.23           O  
ATOM     45  CB  TRP Y   6      27.928 -23.896  48.355  1.00157.07           C  
ATOM     46  CG  TRP Y   6      27.076 -24.299  49.536  1.00157.03           C  
ATOM     47  CD1 TRP Y   6      27.203 -23.873  50.830  1.00156.94           C  
ATOM     48  CD2 TRP Y   6      25.980 -25.227  49.530  1.00157.11           C  
ATOM     49  NE1 TRP Y   6      26.250 -24.464  51.623  1.00156.84           N  
ATOM     50  CE2 TRP Y   6      25.487 -25.302  50.852  1.00156.94           C  
ATOM     51  CE3 TRP Y   6      25.365 -25.999  48.534  1.00157.24           C  
ATOM     52  CZ2 TRP Y   6      24.406 -26.118  51.206  1.00156.89           C  
ATOM     53  CZ3 TRP Y   6      24.287 -26.813  48.888  1.00156.99           C  
ATOM     54  CH2 TRP Y   6      23.822 -26.863  50.212  1.00156.88           C  
ATOM     55  N   SER Y   7      30.748 -22.888  48.813  1.00157.10           N  
ATOM     56  CA  SER Y   7      32.011 -22.814  49.554  1.00157.04           C  
ATOM     57  C   SER Y   7      32.508 -21.371  49.665  1.00157.01           C  
ATOM     58  O   SER Y   7      32.858 -20.911  50.758  1.00156.98           O  
ATOM     59  CB  SER Y   7      33.082 -23.704  48.908  1.00157.05           C  
ATOM     60  OG  SER Y   7      33.468 -23.217  47.631  1.00156.97           O  
ATOM     61  N   ALA Y   8      32.513 -20.666  48.531  1.00156.92           N  
ATOM     62  CA  ALA Y   8      32.930 -19.262  48.459  1.00156.73           C  
ATOM     63  C   ALA Y   8      32.019 -18.343  49.282  1.00156.56           C  
ATOM     64  O   ALA Y   8      32.373 -17.196  49.562  1.00156.59           O  
ATOM     65  CB  ALA Y   8      32.997 -18.801  47.003  1.00156.73           C  
ATOM     66  N   LEU Y   9      30.850 -18.857  49.659  1.00156.29           N  
ATOM     67  CA  LEU Y   9      29.937 -18.159  50.558  1.00156.06           C  
ATOM     68  C   LEU Y   9      30.050 -18.682  51.991  1.00155.95           C  
ATOM     69  O   LEU Y   9      29.704 -17.979  52.942  1.00155.99           O  
ATOM     70  CB  LEU Y   9      28.493 -18.282  50.062  1.00156.03           C  
ATOM     71  CG  LEU Y   9      27.379 -17.719  50.947  1.00155.92           C  
ATOM     72  CD1 LEU Y   9      27.504 -16.205  51.066  1.00155.79           C  
ATOM     73  CD2 LEU Y   9      26.015 -18.115  50.405  1.00156.06           C  
ATOM     74  N   GLN Y  10      30.534 -19.914  52.141  1.00155.75           N  
ATOM     75  CA  GLN Y  10      30.688 -20.525  53.463  1.00155.50           C  
ATOM     76  C   GLN Y  10      31.886 -19.983  54.238  1.00155.32           C  
ATOM     77  O   GLN Y  10      32.120 -20.378  55.379  1.00155.31           O  
ATOM     78  CB  GLN Y  10      30.732 -22.054  53.372  1.00155.48           C  
ATOM     79  CG  GLN Y  10      29.354 -22.703  53.484  1.00155.54           C  
ATOM     80  CD  GLN Y  10      29.395 -24.221  53.427  1.00155.51           C  
ATOM     81  OE1 GLN Y  10      28.837 -24.898  54.292  1.00155.44           O  
ATOM     82  NE2 GLN Y  10      30.051 -24.762  52.405  1.00155.61           N  
ATOM     83  N   ILE Y  11      32.636 -19.078  53.613  1.00155.12           N  
ATOM     84  CA  ILE Y  11      33.629 -18.276  54.322  1.00154.98           C  
ATOM     85  C   ILE Y  11      32.917 -17.096  55.005  1.00154.87           C  
ATOM     86  O   ILE Y  11      32.439 -16.188  54.324  1.00154.99           O  
ATOM     87  CB  ILE Y  11      34.799 -17.816  53.390  1.00155.00           C  
ATOM     88  CG1 ILE Y  11      35.914 -17.136  54.196  1.00155.24           C  
ATOM     89  CG2 ILE Y  11      34.311 -16.929  52.238  1.00154.72           C  
ATOM     90  CD1 ILE Y  11      36.831 -18.109  54.955  1.00155.49           C  
ATOM     91  N   PRO Y  12      32.837 -17.114  56.355  1.00154.70           N  
ATOM     92  CA  PRO Y  12      31.997 -16.187  57.134  1.00154.49           C  
ATOM     93  C   PRO Y  12      32.263 -14.699  56.888  1.00154.27           C  
ATOM     94  O   PRO Y  12      31.393 -13.871  57.168  1.00154.15           O  
ATOM     95  CB  PRO Y  12      32.330 -16.548  58.586  1.00154.52           C  
ATOM     96  CG  PRO Y  12      32.807 -17.952  58.523  1.00154.62           C  
ATOM     97  CD  PRO Y  12      33.570 -18.040  57.237  1.00154.71           C  
ATOM     98  N   GLU Y  13      33.450 -14.374  56.373  1.00154.06           N  
ATOM     99  CA  GLU Y  13      33.817 -12.996  56.015  1.00153.88           C  
ATOM    100  C   GLU Y  13      32.777 -12.350  55.093  1.00153.54           C  
ATOM    101  O   GLU Y  13      32.362 -11.208  55.311  1.00153.55           O  
ATOM    102  CB  GLU Y  13      35.201 -12.959  55.346  1.00153.88           C  
ATOM    103  CG  GLU Y  13      36.375 -13.368  56.248  1.00154.11           C  
ATOM    104  CD  GLU Y  13      37.725 -13.330  55.524  1.00154.18           C  
ATOM    105  OE1 GLU Y  13      38.047 -12.286  54.874  1.00154.62           O  
ATOM    106  OE2 GLU Y  13      38.474 -14.346  55.614  1.00154.50           O  
ATOM    107  N   LEU Y  14      32.363 -13.099  54.072  1.00153.15           N  
ATOM    108  CA  LEU Y  14      31.382 -12.644  53.091  1.00152.69           C  
ATOM    109  C   LEU Y  14      29.955 -13.027  53.483  1.00152.39           C  
ATOM    110  O   LEU Y  14      29.016 -12.284  53.201  1.00152.34           O  
ATOM    111  CB  LEU Y  14      31.720 -13.213  51.711  1.00152.69           C  
ATOM    112  CG  LEU Y  14      30.984 -12.667  50.486  1.00152.61           C  
ATOM    113  CD1 LEU Y  14      31.474 -11.270  50.135  1.00152.47           C  
ATOM    114  CD2 LEU Y  14      31.169 -13.608  49.309  1.00152.74           C  
ATOM    115  N   ARG Y  15      29.799 -14.184  54.129  1.00152.04           N  
ATOM    116  CA  ARG Y  15      28.494 -14.654  54.610  1.00151.73           C  
ATOM    117  C   ARG Y  15      27.839 -13.630  55.540  1.00151.36           C  
ATOM    118  O   ARG Y  15      26.611 -13.543  55.617  1.00151.29           O  
ATOM    119  CB  ARG Y  15      28.627 -16.011  55.315  1.00151.71           C  
ATOM    120  CG  ARG Y  15      27.296 -16.690  55.617  1.00151.86           C  
ATOM    121  CD  ARG Y  15      27.485 -18.019  56.330  1.00152.07           C  
ATOM    122  NE  ARG Y  15      26.292 -18.389  57.096  1.00152.84           N  
ATOM    123  CZ  ARG Y  15      26.093 -19.573  57.675  1.00153.04           C  
ATOM    124  NH1 ARG Y  15      27.006 -20.537  57.579  1.00153.24           N  
ATOM    125  NH2 ARG Y  15      24.972 -19.795  58.352  1.00152.89           N  
ATOM    126  N   GLN Y  16      28.675 -12.861  56.238  1.00150.94           N  
ATOM    127  CA  GLN Y  16      28.219 -11.769  57.097  1.00150.47           C  
ATOM    128  C   GLN Y  16      27.741 -10.586  56.257  1.00149.94           C  
ATOM    129  O   GLN Y  16      26.751  -9.937  56.604  1.00149.96           O  
ATOM    130  CB  GLN Y  16      29.335 -11.329  58.057  1.00150.57           C  
ATOM    131  CG  GLN Y  16      28.874 -10.411  59.199  1.00150.64           C  
ATOM    132  CD  GLN Y  16      30.015  -9.933  60.096  1.00150.62           C  
ATOM    133  OE1 GLN Y  16      31.122 -10.484  60.077  1.00150.67           O  
ATOM    134  NE2 GLN Y  16      29.739  -8.899  60.891  1.00150.73           N  
ATOM    135  N   ARG Y  17      28.444 -10.319  55.156  1.00149.22           N  
ATOM    136  CA  ARG Y  17      28.111  -9.208  54.258  1.00148.55           C  
ATOM    137  C   ARG Y  17      26.817  -9.430  53.456  1.00148.01           C  
ATOM    138  O   ARG Y  17      26.118  -8.468  53.121  1.00147.87           O  
ATOM    139  CB  ARG Y  17      29.275  -8.908  53.311  1.00148.62           C  
ATOM    140  CG  ARG Y  17      30.443  -8.163  53.937  1.00148.54           C  
ATOM    141  CD  ARG Y  17      31.153  -7.338  52.873  1.00148.82           C  
ATOM    142  NE  ARG Y  17      32.312  -6.615  53.393  1.00148.99           N  
ATOM    143  CZ  ARG Y  17      32.911  -5.598  52.774  1.00149.00           C  
ATOM    144  NH1 ARG Y  17      32.465  -5.158  51.603  1.00148.82           N  
ATOM    145  NH2 ARG Y  17      33.959  -5.012  53.335  1.00149.20           N  
ATOM    146  N   VAL Y  18      26.519 -10.693  53.146  1.00147.30           N  
ATOM    147  CA  VAL Y  18      25.264 -11.076  52.495  1.00146.61           C  
ATOM    148  C   VAL Y  18      24.095 -10.887  53.462  1.00146.30           C  
ATOM    149  O   VAL Y  18      23.058 -10.323  53.094  1.00146.29           O  
ATOM    150  CB  VAL Y  18      25.311 -12.543  51.978  1.00146.52           C  
ATOM    151  CG1 VAL Y  18      23.912 -13.099  51.726  1.00146.34           C  
ATOM    152  CG2 VAL Y  18      26.137 -12.634  50.716  1.00146.37           C  
ATOM    153  N   LEU Y  19      24.283 -11.342  54.701  1.00145.83           N  
ATOM    154  CA  LEU Y  19      23.246 -11.278  55.736  1.00145.37           C  
ATOM    155  C   LEU Y  19      23.002  -9.860  56.268  1.00144.98           C  
ATOM    156  O   LEU Y  19      22.020  -9.613  56.972  1.00144.85           O  
ATOM    157  CB  LEU Y  19      23.552 -12.261  56.879  1.00145.38           C  
ATOM    158  CG  LEU Y  19      23.452 -13.761  56.558  1.00145.34           C  
ATOM    159  CD1 LEU Y  19      24.076 -14.586  57.672  1.00145.35           C  
ATOM    160  CD2 LEU Y  19      22.010 -14.213  56.283  1.00145.10           C  
ATOM    161  N   PHE Y  20      23.901  -8.939  55.926  1.00144.50           N  
ATOM    162  CA  PHE Y  20      23.670  -7.513  56.137  1.00144.05           C  
ATOM    163  C   PHE Y  20      22.935  -6.930  54.927  1.00143.69           C  
ATOM    164  O   PHE Y  20      21.934  -6.227  55.082  1.00143.81           O  
ATOM    165  CB  PHE Y  20      24.988  -6.767  56.387  1.00144.07           C  
ATOM    166  CG  PHE Y  20      24.830  -5.271  56.517  1.00144.22           C  
ATOM    167  CD1 PHE Y  20      24.276  -4.711  57.666  1.00144.05           C  
ATOM    168  CD2 PHE Y  20      25.235  -4.420  55.489  1.00144.64           C  
ATOM    169  CE1 PHE Y  20      24.127  -3.330  57.789  1.00143.99           C  
ATOM    170  CE2 PHE Y  20      25.087  -3.036  55.605  1.00144.52           C  
ATOM    171  CZ  PHE Y  20      24.536  -2.493  56.760  1.00144.16           C  
ATOM    172  N   THR Y  21      23.437  -7.228  53.728  1.00143.04           N  
ATOM    173  CA  THR Y  21      22.810  -6.782  52.484  1.00142.36           C  
ATOM    174  C   THR Y  21      21.339  -7.185  52.455  1.00141.79           C  
ATOM    175  O   THR Y  21      20.469  -6.355  52.179  1.00141.77           O  
ATOM    176  CB  THR Y  21      23.544  -7.344  51.246  1.00142.46           C  
ATOM    177  OG1 THR Y  21      24.918  -6.933  51.279  1.00142.41           O  
ATOM    178  CG2 THR Y  21      22.901  -6.845  49.957  1.00142.46           C  
ATOM    179  N   LEU Y  22      21.071  -8.452  52.764  1.00140.99           N  
ATOM    180  CA  LEU Y  22      19.706  -8.948  52.847  1.00140.32           C  
ATOM    181  C   LEU Y  22      18.917  -8.257  53.945  1.00139.85           C  
ATOM    182  O   LEU Y  22      17.727  -7.998  53.782  1.00139.95           O  
ATOM    183  CB  LEU Y  22      19.682 -10.458  53.069  1.00140.37           C  
ATOM    184  CG  LEU Y  22      20.020 -11.365  51.887  1.00140.49           C  
ATOM    185  CD1 LEU Y  22      19.763 -12.815  52.268  1.00140.66           C  
ATOM    186  CD2 LEU Y  22      19.229 -10.992  50.641  1.00140.34           C  
ATOM    187  N   LEU Y  23      19.580  -7.955  55.057  1.00139.19           N  
ATOM    188  CA  LEU Y  23      18.918  -7.294  56.179  1.00138.59           C  
ATOM    189  C   LEU Y  23      18.486  -5.865  55.842  1.00138.15           C  
ATOM    190  O   LEU Y  23      17.379  -5.457  56.193  1.00138.18           O  
ATOM    191  CB  LEU Y  23      19.801  -7.315  57.434  1.00138.64           C  
ATOM    192  CG  LEU Y  23      19.203  -6.789  58.747  1.00138.60           C  
ATOM    193  CD1 LEU Y  23      18.149  -7.740  59.312  1.00138.41           C  
ATOM    194  CD2 LEU Y  23      20.300  -6.520  59.769  1.00138.47           C  
ATOM    195  N   VAL Y  24      19.349  -5.113  55.162  1.00137.54           N  
ATOM    196  CA  VAL Y  24      19.033  -3.726  54.817  1.00137.05           C  
ATOM    197  C   VAL Y  24      17.872  -3.656  53.831  1.00136.73           C  
ATOM    198  O   VAL Y  24      17.031  -2.758  53.923  1.00136.75           O  
ATOM    199  CB  VAL Y  24      20.246  -2.960  54.248  1.00137.16           C  
ATOM    200  CG1 VAL Y  24      19.853  -1.526  53.894  1.00136.97           C  
ATOM    201  CG2 VAL Y  24      21.393  -2.957  55.245  1.00137.03           C  
ATOM    202  N   LEU Y  25      17.825  -4.604  52.897  1.00136.18           N  
ATOM    203  CA  LEU Y  25      16.710  -4.687  51.955  1.00135.70           C  
ATOM    204  C   LEU Y  25      15.439  -5.193  52.641  1.00135.36           C  
ATOM    205  O   LEU Y  25      14.330  -4.929  52.174  1.00135.33           O  
ATOM    206  CB  LEU Y  25      17.067  -5.551  50.736  1.00135.71           C  
ATOM    207  CG  LEU Y  25      18.119  -5.014  49.752  1.00135.57           C  
ATOM    208  CD1 LEU Y  25      18.472  -6.065  48.715  1.00135.63           C  
ATOM    209  CD2 LEU Y  25      17.674  -3.725  49.065  1.00135.55           C  
ATOM    210  N   ALA Y  26      15.613  -5.910  53.751  1.00134.88           N  
ATOM    211  CA  ALA Y  26      14.495  -6.353  54.581  1.00134.45           C  
ATOM    212  C   ALA Y  26      13.796  -5.164  55.244  1.00134.17           C  
ATOM    213  O   ALA Y  26      12.565  -5.073  55.235  1.00134.12           O  
ATOM    214  CB  ALA Y  26      14.967  -7.362  55.626  1.00134.36           C  
ATOM    215  N   ALA Y  27      14.591  -4.253  55.803  1.00133.82           N  
ATOM    216  CA  ALA Y  27      14.071  -3.048  56.450  1.00133.51           C  
ATOM    217  C   ALA Y  27      13.556  -2.038  55.431  1.00133.19           C  
ATOM    218  O   ALA Y  27      12.685  -1.222  55.738  1.00133.18           O  
ATOM    219  CB  ALA Y  27      15.129  -2.418  57.344  1.00133.60           C  
ATOM    220  N   TYR Y  28      14.108  -2.093  54.222  1.00132.81           N  
ATOM    221  CA  TYR Y  28      13.618  -1.293  53.105  1.00132.41           C  
ATOM    222  C   TYR Y  28      12.243  -1.809  52.678  1.00132.16           C  
ATOM    223  O   TYR Y  28      11.324  -1.030  52.413  1.00132.20           O  
ATOM    224  CB  TYR Y  28      14.612  -1.334  51.938  1.00132.33           C  
ATOM    225  CG  TYR Y  28      14.039  -0.875  50.619  1.00132.18           C  
ATOM    226  CD1 TYR Y  28      13.649   0.447  50.431  1.00131.86           C  
ATOM    227  CD2 TYR Y  28      13.884  -1.767  49.558  1.00132.49           C  
ATOM    228  CE1 TYR Y  28      13.118   0.875  49.223  1.00132.18           C  
ATOM    229  CE2 TYR Y  28      13.352  -1.350  48.339  1.00132.51           C  
ATOM    230  CZ  TYR Y  28      12.972  -0.026  48.180  1.00132.37           C  
ATOM    231  OH  TYR Y  28      12.447   0.403  46.981  1.00132.30           O  
ATOM    232  N   ARG Y  29      12.115  -3.131  52.631  1.00131.71           N  
ATOM    233  CA  ARG Y  29      10.852  -3.777  52.329  1.00131.26           C  
ATOM    234  C   ARG Y  29       9.855  -3.564  53.466  1.00130.98           C  
ATOM    235  O   ARG Y  29       8.647  -3.500  53.233  1.00130.99           O  
ATOM    236  CB  ARG Y  29      11.080  -5.270  52.093  1.00131.32           C  
ATOM    237  CG  ARG Y  29       9.935  -5.974  51.393  1.00131.36           C  
ATOM    238  CD  ARG Y  29       9.887  -5.596  49.933  1.00131.12           C  
ATOM    239  NE  ARG Y  29       8.558  -5.795  49.372  1.00130.65           N  
ATOM    240  CZ  ARG Y  29       8.107  -5.164  48.296  1.00130.28           C  
ATOM    241  NH1 ARG Y  29       8.885  -4.292  47.665  1.00129.55           N  
ATOM    242  NH2 ARG Y  29       6.880  -5.407  47.853  1.00130.32           N  
ATOM    243  N   LEU Y  30      10.372  -3.463  54.689  1.00130.53           N  
ATOM    244  CA  LEU Y  30       9.564  -3.174  55.874  1.00130.19           C  
ATOM    245  C   LEU Y  30       8.918  -1.792  55.781  1.00129.91           C  
ATOM    246  O   LEU Y  30       7.748  -1.618  56.148  1.00129.92           O  
ATOM    247  CB  LEU Y  30      10.425  -3.286  57.143  1.00130.30           C  
ATOM    248  CG  LEU Y  30      10.156  -2.438  58.396  1.00130.18           C  
ATOM    249  CD1 LEU Y  30       8.930  -2.920  59.166  1.00129.85           C  
ATOM    250  CD2 LEU Y  30      11.396  -2.424  59.290  1.00130.13           C  
ATOM    251  N   GLY Y  31       9.690  -0.822  55.289  1.00129.44           N  
ATOM    252  CA  GLY Y  31       9.227   0.555  55.138  1.00128.81           C  
ATOM    253  C   GLY Y  31       8.155   0.706  54.077  1.00128.34           C  
ATOM    254  O   GLY Y  31       7.339   1.628  54.138  1.00128.33           O  
ATOM    255  N   ALA Y  32       8.159  -0.214  53.112  1.00127.82           N  
ATOM    256  CA  ALA Y  32       7.204  -0.218  52.002  1.00127.28           C  
ATOM    257  C   ALA Y  32       5.752  -0.302  52.459  1.00126.85           C  
ATOM    258  O   ALA Y  32       4.836   0.021  51.699  1.00126.82           O  
ATOM    259  CB  ALA Y  32       7.518  -1.349  51.041  1.00127.35           C  
ATOM    260  N   PHE Y  33       5.552  -0.738  53.699  1.00126.29           N  
ATOM    261  CA  PHE Y  33       4.216  -0.840  54.269  1.00125.88           C  
ATOM    262  C   PHE Y  33       3.934   0.273  55.265  1.00125.36           C  
ATOM    263  O   PHE Y  33       2.938   0.221  55.986  1.00125.23           O  
ATOM    264  CB  PHE Y  33       4.006  -2.207  54.926  1.00126.08           C  
ATOM    265  CG  PHE Y  33       4.140  -3.357  53.976  1.00126.56           C  
ATOM    266  CD1 PHE Y  33       5.329  -4.083  53.906  1.00127.08           C  
ATOM    267  CD2 PHE Y  33       3.082  -3.712  53.140  1.00127.07           C  
ATOM    268  CE1 PHE Y  33       5.462  -5.153  53.020  1.00127.41           C  
ATOM    269  CE2 PHE Y  33       3.201  -4.778  52.247  1.00127.31           C  
ATOM    270  CZ  PHE Y  33       4.394  -5.502  52.188  1.00127.26           C  
ATOM    271  N   ILE Y  34       4.807   1.277  55.303  1.00124.75           N  
ATOM    272  CA  ILE Y  34       4.600   2.431  56.178  1.00124.20           C  
ATOM    273  C   ILE Y  34       3.941   3.561  55.376  1.00123.69           C  
ATOM    274  O   ILE Y  34       4.633   4.412  54.814  1.00123.66           O  
ATOM    275  CB  ILE Y  34       5.918   2.912  56.880  1.00124.20           C  
ATOM    276  CG1 ILE Y  34       6.765   1.735  57.399  1.00123.97           C  
ATOM    277  CG2 ILE Y  34       5.600   3.897  58.004  1.00124.21           C  
ATOM    278  CD1 ILE Y  34       6.122   0.878  58.496  1.00123.66           C  
ATOM    279  N   PRO Y  35       2.594   3.574  55.336  1.00123.19           N  
ATOM    280  CA  PRO Y  35       1.832   4.466  54.465  1.00122.86           C  
ATOM    281  C   PRO Y  35       1.952   5.937  54.855  1.00122.48           C  
ATOM    282  O   PRO Y  35       2.103   6.258  56.030  1.00122.43           O  
ATOM    283  CB  PRO Y  35       0.382   3.994  54.662  1.00122.91           C  
ATOM    284  CG  PRO Y  35       0.486   2.651  55.302  1.00122.91           C  
ATOM    285  CD  PRO Y  35       1.696   2.743  56.153  1.00123.07           C  
ATOM    286  N   THR Y  36       1.878   6.815  53.862  1.00122.03           N  
ATOM    287  CA  THR Y  36       1.925   8.252  54.087  1.00121.63           C  
ATOM    288  C   THR Y  36       0.586   8.728  54.675  1.00121.42           C  
ATOM    289  O   THR Y  36      -0.471   8.507  54.071  1.00121.35           O  
ATOM    290  CB  THR Y  36       2.272   9.004  52.781  1.00121.63           C  
ATOM    291  OG1 THR Y  36       3.386   8.364  52.146  1.00121.77           O  
ATOM    292  CG2 THR Y  36       2.627  10.462  53.053  1.00121.47           C  
ATOM    293  N   PRO Y  37       0.639   9.372  55.864  1.00121.12           N  
ATOM    294  CA  PRO Y  37      -0.452   9.850  56.713  1.00120.80           C  
ATOM    295  C   PRO Y  37      -1.827  10.105  56.078  1.00120.58           C  
ATOM    296  O   PRO Y  37      -2.836   9.687  56.652  1.00120.63           O  
ATOM    297  CB  PRO Y  37       0.121  11.150  57.289  1.00120.79           C  
ATOM    298  CG  PRO Y  37       1.616  10.930  57.315  1.00120.83           C  
ATOM    299  CD  PRO Y  37       1.932   9.694  56.496  1.00121.07           C  
ATOM    300  N   GLY Y  38      -1.885  10.778  54.931  1.00120.21           N  
ATOM    301  CA  GLY Y  38      -3.182  11.192  54.392  1.00119.98           C  
ATOM    302  C   GLY Y  38      -3.621  10.614  53.059  1.00119.82           C  
ATOM    303  O   GLY Y  38      -4.446  11.216  52.369  1.00119.80           O  
ATOM    304  N   VAL Y  39      -3.105   9.438  52.709  1.00119.55           N  
ATOM    305  CA  VAL Y  39      -3.256   8.904  51.354  1.00119.20           C  
ATOM    306  C   VAL Y  39      -4.131   7.641  51.298  1.00118.99           C  
ATOM    307  O   VAL Y  39      -3.922   6.700  52.064  1.00118.97           O  
ATOM    308  CB  VAL Y  39      -1.862   8.651  50.712  1.00119.28           C  
ATOM    309  CG1 VAL Y  39      -1.994   8.120  49.299  1.00119.41           C  
ATOM    310  CG2 VAL Y  39      -1.023   9.929  50.712  1.00119.03           C  
ATOM    311  N   ASP Y  40      -5.100   7.639  50.382  1.00118.76           N  
ATOM    312  CA  ASP Y  40      -6.039   6.525  50.180  1.00118.76           C  
ATOM    313  C   ASP Y  40      -5.497   5.493  49.174  1.00118.60           C  
ATOM    314  O   ASP Y  40      -5.864   5.502  47.990  1.00118.59           O  
ATOM    315  CB  ASP Y  40      -7.397   7.078  49.710  1.00118.94           C  
ATOM    316  CG  ASP Y  40      -8.539   6.059  49.826  1.00119.80           C  
ATOM    317  OD1 ASP Y  40      -8.273   4.831  49.746  1.00120.34           O  
ATOM    318  OD2 ASP Y  40      -9.711   6.502  49.984  1.00119.83           O  
ATOM    319  N   LEU Y  41      -4.645   4.591  49.662  1.00118.24           N  
ATOM    320  CA  LEU Y  41      -3.889   3.658  48.812  1.00117.70           C  
ATOM    321  C   LEU Y  41      -4.733   2.786  47.894  1.00117.43           C  
ATOM    322  O   LEU Y  41      -4.273   2.380  46.829  1.00117.45           O  
ATOM    323  CB  LEU Y  41      -2.997   2.759  49.665  1.00117.71           C  
ATOM    324  CG  LEU Y  41      -2.044   3.414  50.659  1.00117.58           C  
ATOM    325  CD1 LEU Y  41      -1.145   2.355  51.247  1.00118.07           C  
ATOM    326  CD2 LEU Y  41      -1.216   4.496  50.010  1.00117.70           C  
ATOM    327  N   ASP Y  42      -5.955   2.485  48.317  1.00117.11           N  
ATOM    328  CA  ASP Y  42      -6.879   1.702  47.505  1.00116.83           C  
ATOM    329  C   ASP Y  42      -7.289   2.475  46.260  1.00116.31           C  
ATOM    330  O   ASP Y  42      -7.421   1.896  45.179  1.00116.22           O  
ATOM    331  CB  ASP Y  42      -8.104   1.308  48.324  1.00117.07           C  
ATOM    332  CG  ASP Y  42      -7.733   0.602  49.616  1.00118.17           C  
ATOM    333  OD1 ASP Y  42      -6.783  -0.221  49.602  1.00118.67           O  
ATOM    334  OD2 ASP Y  42      -8.390   0.876  50.648  1.00119.62           O  
ATOM    335  N   LYS Y  43      -7.471   3.787  46.415  1.00115.64           N  
ATOM    336  CA  LYS Y  43      -7.777   4.659  45.282  1.00114.88           C  
ATOM    337  C   LYS Y  43      -6.577   4.798  44.355  1.00114.40           C  
ATOM    338  O   LYS Y  43      -6.727   4.806  43.130  1.00114.38           O  
ATOM    339  CB  LYS Y  43      -8.267   6.024  45.753  1.00114.70           C  
ATOM    340  CG  LYS Y  43      -9.617   5.956  46.434  1.00114.67           C  
ATOM    341  CD  LYS Y  43     -10.321   7.289  46.376  1.00114.74           C  
ATOM    342  CE  LYS Y  43     -11.580   7.276  47.207  1.00114.67           C  
ATOM    343  NZ  LYS Y  43     -12.452   8.419  46.840  1.00114.92           N  
ATOM    344  N   ILE Y  44      -5.388   4.885  44.944  1.00113.73           N  
ATOM    345  CA  ILE Y  44      -4.165   4.978  44.163  1.00113.02           C  
ATOM    346  C   ILE Y  44      -3.972   3.718  43.344  1.00112.82           C  
ATOM    347  O   ILE Y  44      -3.698   3.792  42.151  1.00112.94           O  
ATOM    348  CB  ILE Y  44      -2.929   5.237  45.027  1.00112.82           C  
ATOM    349  CG1 ILE Y  44      -3.199   6.385  45.995  1.00112.71           C  
ATOM    350  CG2 ILE Y  44      -1.729   5.528  44.150  1.00112.65           C  
ATOM    351  CD1 ILE Y  44      -2.276   7.562  45.826  1.00112.69           C  
ATOM    352  N   GLN Y  45      -4.141   2.565  43.978  1.00112.51           N  
ATOM    353  CA  GLN Y  45      -4.023   1.294  43.277  1.00112.50           C  
ATOM    354  C   GLN Y  45      -5.036   1.161  42.143  1.00112.12           C  
ATOM    355  O   GLN Y  45      -4.677   0.758  41.033  1.00112.02           O  
ATOM    356  CB  GLN Y  45      -4.164   0.138  44.250  1.00112.63           C  
ATOM    357  CG  GLN Y  45      -2.872  -0.211  44.925  1.00113.99           C  
ATOM    358  CD  GLN Y  45      -3.096  -0.917  46.235  1.00115.97           C  
ATOM    359  OE1 GLN Y  45      -3.697  -1.996  46.278  1.00117.40           O  
ATOM    360  NE2 GLN Y  45      -2.614  -0.315  47.320  1.00116.12           N  
ATOM    361  N   GLU Y  46      -6.290   1.511  42.429  1.00111.64           N  
ATOM    362  CA  GLU Y  46      -7.354   1.497  41.428  1.00111.07           C  
ATOM    363  C   GLU Y  46      -6.974   2.337  40.220  1.00110.59           C  
ATOM    364  O   GLU Y  46      -7.166   1.921  39.078  1.00110.26           O  
ATOM    365  CB  GLU Y  46      -8.656   2.023  42.024  1.00111.04           C  
ATOM    366  CG  GLU Y  46      -9.463   0.995  42.774  1.00111.22           C  
ATOM    367  CD  GLU Y  46     -10.842   1.512  43.151  1.00112.86           C  
ATOM    368  OE1 GLU Y  46     -10.966   2.713  43.516  1.00112.42           O  
ATOM    369  OE2 GLU Y  46     -11.804   0.711  43.078  1.00113.52           O  
ATOM    370  N   PHE Y  47      -6.428   3.516  40.501  1.00110.25           N  
ATOM    371  CA  PHE Y  47      -6.038   4.476  39.482  1.00110.16           C  
ATOM    372  C   PHE Y  47      -4.921   3.924  38.607  1.00110.25           C  
ATOM    373  O   PHE Y  47      -4.929   4.083  37.384  1.00109.98           O  
ATOM    374  CB  PHE Y  47      -5.597   5.786  40.146  1.00109.99           C  
ATOM    375  CG  PHE Y  47      -4.818   6.697  39.238  1.00109.76           C  
ATOM    376  CD1 PHE Y  47      -5.462   7.447  38.266  1.00109.31           C  
ATOM    377  CD2 PHE Y  47      -3.440   6.799  39.354  1.00109.64           C  
ATOM    378  CE1 PHE Y  47      -4.751   8.280  37.425  1.00108.97           C  
ATOM    379  CE2 PHE Y  47      -2.721   7.633  38.515  1.00109.59           C  
ATOM    380  CZ  PHE Y  47      -3.380   8.373  37.548  1.00109.39           C  
ATOM    381  N   LEU Y  48      -3.959   3.277  39.256  1.00110.58           N  
ATOM    382  CA  LEU Y  48      -2.810   2.707  38.571  1.00110.68           C  
ATOM    383  C   LEU Y  48      -3.229   1.552  37.677  1.00110.90           C  
ATOM    384  O   LEU Y  48      -2.599   1.300  36.655  1.00111.19           O  
ATOM    385  CB  LEU Y  48      -1.753   2.264  39.578  1.00110.46           C  
ATOM    386  CG  LEU Y  48      -1.107   3.419  40.341  1.00110.18           C  
ATOM    387  CD1 LEU Y  48      -0.489   2.917  41.626  1.00110.88           C  
ATOM    388  CD2 LEU Y  48      -0.074   4.127  39.493  1.00109.86           C  
ATOM    389  N   ARG Y  49      -4.308   0.873  38.053  1.00111.06           N  
ATOM    390  CA  ARG Y  49      -4.825  -0.227  37.259  1.00111.34           C  
ATOM    391  C   ARG Y  49      -5.654   0.219  36.071  1.00111.18           C  
ATOM    392  O   ARG Y  49      -5.833  -0.562  35.138  1.00111.56           O  
ATOM    393  CB  ARG Y  49      -5.626  -1.190  38.118  1.00111.69           C  
ATOM    394  CG  ARG Y  49      -4.799  -2.349  38.617  1.00113.67           C  
ATOM    395  CD  ARG Y  49      -5.568  -3.159  39.630  1.00117.17           C  
ATOM    396  NE  ARG Y  49      -5.428  -2.597  40.971  1.00120.21           N  
ATOM    397  CZ  ARG Y  49      -5.499  -3.317  42.088  1.00122.95           C  
ATOM    398  NH1 ARG Y  49      -5.704  -4.634  42.014  1.00124.48           N  
ATOM    399  NH2 ARG Y  49      -5.360  -2.730  43.280  1.00123.73           N  
ATOM    400  N   THR Y  50      -6.166   1.453  36.096  1.00110.81           N  
ATOM    401  CA  THR Y  50      -6.908   1.987  34.948  1.00110.12           C  
ATOM    402  C   THR Y  50      -5.963   2.437  33.847  1.00110.24           C  
ATOM    403  O   THR Y  50      -4.758   2.604  34.068  1.00110.26           O  
ATOM    404  CB  THR Y  50      -7.832   3.145  35.313  1.00109.83           C  
ATOM    405  OG1 THR Y  50      -7.074   4.181  35.936  1.00109.32           O  
ATOM    406  CG2 THR Y  50      -8.929   2.674  36.243  1.00109.74           C  
ATOM    407  N   ALA Y  51      -6.520   2.620  32.654  1.00110.30           N  
ATOM    408  CA  ALA Y  51      -5.739   3.001  31.485  1.00110.23           C  
ATOM    409  C   ALA Y  51      -5.142   4.395  31.661  1.00110.09           C  
ATOM    410  O   ALA Y  51      -3.974   4.622  31.333  1.00109.74           O  
ATOM    411  CB  ALA Y  51      -6.597   2.926  30.236  1.00110.45           C  
ATOM    412  N   GLN Y  52      -5.951   5.311  32.195  1.00110.09           N  
ATOM    413  CA  GLN Y  52      -5.495   6.649  32.556  1.00110.18           C  
ATOM    414  C   GLN Y  52      -4.143   6.606  33.287  1.00110.05           C  
ATOM    415  O   GLN Y  52      -3.125   7.008  32.729  1.00110.13           O  
ATOM    416  CB  GLN Y  52      -6.553   7.364  33.400  1.00110.00           C  
ATOM    417  CG  GLN Y  52      -6.118   8.745  33.874  1.00110.46           C  
ATOM    418  CD  GLN Y  52      -7.210   9.510  34.606  1.00110.63           C  
ATOM    419  OE1 GLN Y  52      -7.992   8.941  35.380  1.00110.68           O  
ATOM    420  NE2 GLN Y  52      -7.259  10.819  34.370  1.00111.09           N  
ATOM    421  N   GLY Y  53      -4.136   6.087  34.514  1.00109.97           N  
ATOM    422  CA  GLY Y  53      -2.919   5.986  35.315  1.00109.85           C  
ATOM    423  C   GLY Y  53      -1.948   4.896  34.892  1.00109.91           C  
ATOM    424  O   GLY Y  53      -1.198   4.367  35.715  1.00110.16           O  
ATOM    425  N   GLY Y  54      -1.952   4.556  33.609  1.00109.77           N  
ATOM    426  CA  GLY Y  54      -1.021   3.568  33.088  1.00109.52           C  
ATOM    427  C   GLY Y  54       0.395   4.102  32.977  1.00109.34           C  
ATOM    428  O   GLY Y  54       1.357   3.353  33.122  1.00109.52           O  
ATOM    429  N   VAL Y  55       0.531   5.401  32.726  1.00109.11           N  
ATOM    430  CA  VAL Y  55       1.847   5.995  32.466  1.00108.87           C  
ATOM    431  C   VAL Y  55       2.780   5.836  33.658  1.00108.73           C  
ATOM    432  O   VAL Y  55       3.984   5.650  33.491  1.00108.70           O  
ATOM    433  CB  VAL Y  55       1.756   7.482  32.005  1.00108.83           C  
ATOM    434  CG1 VAL Y  55       1.068   7.572  30.647  1.00108.93           C  
ATOM    435  CG2 VAL Y  55       1.030   8.350  33.032  1.00108.77           C  
ATOM    436  N   PHE Y  56       2.191   5.869  34.852  1.00108.64           N  
ATOM    437  CA  PHE Y  56       2.909   5.767  36.110  1.00108.58           C  
ATOM    438  C   PHE Y  56       3.586   4.419  36.301  1.00108.52           C  
ATOM    439  O   PHE Y  56       4.155   4.150  37.360  1.00108.72           O  
ATOM    440  CB  PHE Y  56       1.946   5.997  37.266  1.00108.70           C  
ATOM    441  CG  PHE Y  56       1.714   7.439  37.592  1.00108.89           C  
ATOM    442  CD1 PHE Y  56       0.648   8.129  37.031  1.00109.16           C  
ATOM    443  CD2 PHE Y  56       2.546   8.103  38.488  1.00108.82           C  
ATOM    444  CE1 PHE Y  56       0.420   9.469  37.350  1.00109.65           C  
ATOM    445  CE2 PHE Y  56       2.327   9.443  38.813  1.00108.76           C  
ATOM    446  CZ  PHE Y  56       1.262  10.126  38.244  1.00109.01           C  
ATOM    447  N   GLY Y  57       3.515   3.576  35.277  1.00108.43           N  
ATOM    448  CA  GLY Y  57       4.181   2.277  35.279  1.00108.29           C  
ATOM    449  C   GLY Y  57       5.627   2.344  35.735  1.00108.17           C  
ATOM    450  O   GLY Y  57       5.965   1.824  36.807  1.00108.50           O  
ATOM    451  N   ILE Y  58       6.474   2.993  34.937  1.00107.72           N  
ATOM    452  CA  ILE Y  58       7.901   3.073  35.240  1.00107.47           C  
ATOM    453  C   ILE Y  58       8.170   3.748  36.566  1.00107.52           C  
ATOM    454  O   ILE Y  58       9.078   3.339  37.289  1.00107.63           O  
ATOM    455  CB  ILE Y  58       8.683   3.826  34.180  1.00107.41           C  
ATOM    456  CG1 ILE Y  58       7.736   4.720  33.388  1.00107.80           C  
ATOM    457  CG2 ILE Y  58       9.437   2.858  33.301  1.00106.81           C  
ATOM    458  CD1 ILE Y  58       8.361   6.015  32.973  1.00109.15           C  
ATOM    459  N   ILE Y  59       7.390   4.781  36.883  1.00107.50           N  
ATOM    460  CA  ILE Y  59       7.527   5.460  38.167  1.00107.48           C  
ATOM    461  C   ILE Y  59       7.317   4.467  39.298  1.00107.61           C  
ATOM    462  O   ILE Y  59       8.128   4.409  40.230  1.00108.08           O  
ATOM    463  CB  ILE Y  59       6.547   6.618  38.344  1.00107.29           C  
ATOM    464  CG1 ILE Y  59       6.704   7.639  37.214  1.00107.93           C  
ATOM    465  CG2 ILE Y  59       6.755   7.267  39.700  1.00107.17           C  
ATOM    466  CD1 ILE Y  59       7.855   8.629  37.371  1.00108.87           C  
ATOM    467  N   ASN Y  60       6.247   3.676  39.210  1.00107.24           N  
ATOM    468  CA  ASN Y  60       5.978   2.677  40.233  1.00106.98           C  
ATOM    469  C   ASN Y  60       6.955   1.511  40.212  1.00106.74           C  
ATOM    470  O   ASN Y  60       7.111   0.809  41.212  1.00106.81           O  
ATOM    471  CB  ASN Y  60       4.549   2.152  40.163  1.00107.06           C  
ATOM    472  CG  ASN Y  60       4.236   1.207  41.306  1.00107.38           C  
ATOM    473  OD1 ASN Y  60       4.519   1.502  42.461  1.00106.61           O  
ATOM    474  ND2 ASN Y  60       3.681   0.054  40.985  1.00109.29           N  
ATOM    475  N   LEU Y  61       7.604   1.291  39.077  1.00106.36           N  
ATOM    476  CA  LEU Y  61       8.589   0.231  39.011  1.00106.19           C  
ATOM    477  C   LEU Y  61       9.821   0.624  39.818  1.00106.50           C  
ATOM    478  O   LEU Y  61      10.235  -0.101  40.718  1.00106.45           O  
ATOM    479  CB  LEU Y  61       8.955  -0.104  37.564  1.00105.77           C  
ATOM    480  CG  LEU Y  61       9.925  -1.272  37.386  1.00104.47           C  
ATOM    481  CD1 LEU Y  61       9.247  -2.596  37.684  1.00104.03           C  
ATOM    482  CD2 LEU Y  61      10.501  -1.267  35.996  1.00103.27           C  
ATOM    483  N   PHE Y  62      10.382   1.786  39.510  1.00106.92           N  
ATOM    484  CA  PHE Y  62      11.624   2.221  40.123  1.00107.51           C  
ATOM    485  C   PHE Y  62      11.419   2.769  41.529  1.00108.33           C  
ATOM    486  O   PHE Y  62      12.389   3.038  42.255  1.00108.53           O  
ATOM    487  CB  PHE Y  62      12.305   3.239  39.232  1.00107.29           C  
ATOM    488  CG  PHE Y  62      12.833   2.655  37.967  1.00107.08           C  
ATOM    489  CD1 PHE Y  62      12.047   2.612  36.826  1.00106.69           C  
ATOM    490  CD2 PHE Y  62      14.115   2.127  37.917  1.00107.18           C  
ATOM    491  CE1 PHE Y  62      12.534   2.067  35.649  1.00107.00           C  
ATOM    492  CE2 PHE Y  62      14.614   1.580  36.740  1.00107.69           C  
ATOM    493  CZ  PHE Y  62      13.820   1.549  35.605  1.00107.14           C  
ATOM    494  N   SER Y  63      10.151   2.928  41.910  1.00108.98           N  
ATOM    495  CA  SER Y  63       9.794   3.190  43.298  1.00109.35           C  
ATOM    496  C   SER Y  63       9.863   1.884  44.093  1.00110.00           C  
ATOM    497  O   SER Y  63       9.809   1.894  45.322  1.00110.36           O  
ATOM    498  CB  SER Y  63       8.396   3.806  43.398  1.00109.08           C  
ATOM    499  OG  SER Y  63       7.392   2.815  43.484  1.00108.42           O  
ATOM    500  N   GLY Y  64       9.993   0.764  43.388  1.00110.49           N  
ATOM    501  CA  GLY Y  64       9.940  -0.545  44.020  1.00111.21           C  
ATOM    502  C   GLY Y  64       8.519  -0.926  44.395  1.00111.82           C  
ATOM    503  O   GLY Y  64       8.296  -1.823  45.202  1.00111.94           O  
ATOM    504  N   GLY Y  65       7.548  -0.245  43.802  1.00112.38           N  
ATOM    505  CA  GLY Y  65       6.153  -0.483  44.136  1.00112.98           C  
ATOM    506  C   GLY Y  65       5.759   0.300  45.367  1.00113.31           C  
ATOM    507  O   GLY Y  65       4.752  -0.008  46.013  1.00113.54           O  
ATOM    508  N   ASN Y  66       6.554   1.317  45.689  1.00113.50           N  
ATOM    509  CA  ASN Y  66       6.273   2.183  46.827  1.00113.94           C  
ATOM    510  C   ASN Y  66       5.225   3.244  46.518  1.00114.17           C  
ATOM    511  O   ASN Y  66       4.445   3.626  47.385  1.00114.11           O  
ATOM    512  CB  ASN Y  66       7.559   2.831  47.339  1.00113.96           C  
ATOM    513  CG  ASN Y  66       8.345   1.920  48.275  1.00113.76           C  
ATOM    514  OD1 ASN Y  66       7.777   1.291  49.173  1.00113.17           O  
ATOM    515  ND2 ASN Y  66       9.660   1.862  48.080  1.00113.00           N  
ATOM    516  N   PHE Y  67       5.222   3.709  45.275  1.00114.62           N  
ATOM    517  CA  PHE Y  67       4.235   4.663  44.797  1.00115.24           C  
ATOM    518  C   PHE Y  67       2.825   4.086  44.905  1.00115.93           C  
ATOM    519  O   PHE Y  67       1.915   4.740  45.412  1.00115.98           O  
ATOM    520  CB  PHE Y  67       4.548   5.045  43.349  1.00115.05           C  
ATOM    521  CG  PHE Y  67       3.789   6.242  42.866  1.00114.87           C  
ATOM    522  CD1 PHE Y  67       4.257   7.525  43.123  1.00114.57           C  
ATOM    523  CD2 PHE Y  67       2.604   6.091  42.161  1.00114.12           C  
ATOM    524  CE1 PHE Y  67       3.557   8.632  42.687  1.00113.79           C  
ATOM    525  CE2 PHE Y  67       1.904   7.192  41.726  1.00113.75           C  
ATOM    526  CZ  PHE Y  67       2.381   8.465  41.990  1.00113.94           C  
ATOM    527  N   GLU Y  68       2.677   2.855  44.417  1.00116.91           N  
ATOM    528  CA  GLU Y  68       1.480   2.013  44.536  1.00117.93           C  
ATOM    529  C   GLU Y  68       0.852   2.030  45.936  1.00118.25           C  
ATOM    530  O   GLU Y  68      -0.347   1.778  46.093  1.00118.23           O  
ATOM    531  CB  GLU Y  68       1.886   0.581  44.177  1.00117.81           C  
ATOM    532  CG  GLU Y  68       0.774  -0.416  43.902  1.00118.52           C  
ATOM    533  CD  GLU Y  68       1.306  -1.855  43.800  1.00119.02           C  
ATOM    534  OE1 GLU Y  68       2.508  -2.045  43.481  1.00120.18           O  
ATOM    535  OE2 GLU Y  68       0.520  -2.801  44.043  1.00120.41           O  
ATOM    536  N   ARG Y  69       1.671   2.311  46.949  1.00118.85           N  
ATOM    537  CA  ARG Y  69       1.201   2.399  48.334  1.00119.25           C  
ATOM    538  C   ARG Y  69       1.977   3.439  49.142  1.00119.21           C  
ATOM    539  O   ARG Y  69       2.540   3.131  50.194  1.00119.35           O  
ATOM    540  CB  ARG Y  69       1.244   1.022  49.015  1.00119.50           C  
ATOM    541  CG  ARG Y  69       2.539   0.253  48.823  1.00120.17           C  
ATOM    542  CD  ARG Y  69       2.298  -1.234  48.983  1.00121.75           C  
ATOM    543  NE  ARG Y  69       2.760  -1.958  47.800  1.00123.01           N  
ATOM    544  CZ  ARG Y  69       2.700  -3.277  47.639  1.00123.34           C  
ATOM    545  NH1 ARG Y  69       2.201  -4.060  48.593  1.00123.40           N  
ATOM    546  NH2 ARG Y  69       3.148  -3.813  46.513  1.00123.49           N  
ATOM    547  N   PHE Y  70       1.979   4.674  48.640  1.00119.19           N  
ATOM    548  CA  PHE Y  70       2.736   5.789  49.221  1.00119.14           C  
ATOM    549  C   PHE Y  70       3.391   5.490  50.554  1.00119.29           C  
ATOM    550  O   PHE Y  70       2.854   5.794  51.616  1.00119.23           O  
ATOM    551  CB  PHE Y  70       1.887   7.059  49.304  1.00119.00           C  
ATOM    552  CG  PHE Y  70       2.370   8.157  48.410  1.00118.90           C  
ATOM    553  CD1 PHE Y  70       2.266   8.047  47.025  1.00118.82           C  
ATOM    554  CD2 PHE Y  70       2.950   9.298  48.950  1.00118.57           C  
ATOM    555  CE1 PHE Y  70       2.726   9.063  46.195  1.00118.46           C  
ATOM    556  CE2 PHE Y  70       3.412  10.322  48.129  1.00118.24           C  
ATOM    557  CZ  PHE Y  70       3.299  10.206  46.751  1.00118.43           C  
ATOM    558  N   SER Y  71       4.556   4.860  50.470  1.00119.60           N  
ATOM    559  CA  SER Y  71       5.348   4.536  51.635  1.00119.86           C  
ATOM    560  C   SER Y  71       6.161   5.765  51.996  1.00120.19           C  
ATOM    561  O   SER Y  71       6.118   6.772  51.289  1.00120.23           O  
ATOM    562  CB  SER Y  71       6.284   3.385  51.311  1.00119.75           C  
ATOM    563  OG  SER Y  71       7.246   3.807  50.367  1.00119.55           O  
ATOM    564  N   ILE Y  72       6.910   5.674  53.091  1.00120.71           N  
ATOM    565  CA  ILE Y  72       7.810   6.757  53.504  1.00121.33           C  
ATOM    566  C   ILE Y  72       8.858   7.075  52.420  1.00121.58           C  
ATOM    567  O   ILE Y  72       9.355   8.202  52.332  1.00121.65           O  
ATOM    568  CB  ILE Y  72       8.471   6.488  54.893  1.00121.36           C  
ATOM    569  CG1 ILE Y  72       9.045   5.064  54.975  1.00121.58           C  
ATOM    570  CG2 ILE Y  72       7.461   6.736  56.008  1.00121.31           C  
ATOM    571  CD1 ILE Y  72       9.770   4.746  56.277  1.00121.39           C  
ATOM    572  N   PHE Y  73       9.177   6.075  51.601  1.00121.74           N  
ATOM    573  CA  PHE Y  73       9.914   6.300  50.363  1.00121.84           C  
ATOM    574  C   PHE Y  73       8.995   6.029  49.176  1.00121.90           C  
ATOM    575  O   PHE Y  73       9.132   5.020  48.482  1.00121.95           O  
ATOM    576  CB  PHE Y  73      11.206   5.468  50.286  1.00121.88           C  
ATOM    577  CG  PHE Y  73      11.290   4.346  51.295  1.00122.08           C  
ATOM    578  CD1 PHE Y  73      10.457   3.230  51.204  1.00122.20           C  
ATOM    579  CD2 PHE Y  73      12.227   4.399  52.327  1.00122.16           C  
ATOM    580  CE1 PHE Y  73      10.547   2.197  52.137  1.00122.15           C  
ATOM    581  CE2 PHE Y  73      12.329   3.371  53.260  1.00121.94           C  
ATOM    582  CZ  PHE Y  73      11.487   2.269  53.166  1.00122.14           C  
ATOM    583  N   ALA Y  74       8.045   6.939  48.971  1.00121.89           N  
ATOM    584  CA  ALA Y  74       7.092   6.865  47.868  1.00121.87           C  
ATOM    585  C   ALA Y  74       7.761   6.595  46.522  1.00121.85           C  
ATOM    586  O   ALA Y  74       7.264   5.801  45.733  1.00121.97           O  
ATOM    587  CB  ALA Y  74       6.289   8.148  47.796  1.00121.91           C  
ATOM    588  N   LEU Y  75       8.884   7.261  46.274  1.00121.80           N  
ATOM    589  CA  LEU Y  75       9.602   7.128  45.016  1.00121.94           C  
ATOM    590  C   LEU Y  75      10.839   6.248  45.144  1.00122.23           C  
ATOM    591  O   LEU Y  75      11.485   5.918  44.143  1.00122.13           O  
ATOM    592  CB  LEU Y  75       9.996   8.503  44.493  1.00121.89           C  
ATOM    593  CG  LEU Y  75       8.840   9.432  44.131  1.00122.03           C  
ATOM    594  CD1 LEU Y  75       9.237  10.880  44.386  1.00122.28           C  
ATOM    595  CD2 LEU Y  75       8.388   9.224  42.688  1.00121.84           C  
ATOM    596  N   GLY Y  76      11.168   5.869  46.376  1.00122.58           N  
ATOM    597  CA  GLY Y  76      12.326   5.012  46.629  1.00123.01           C  
ATOM    598  C   GLY Y  76      13.625   5.790  46.575  1.00123.22           C  
ATOM    599  O   GLY Y  76      13.670   6.954  46.966  1.00123.37           O  
ATOM    600  N   ILE Y  77      14.683   5.151  46.088  1.00123.44           N  
ATOM    601  CA  ILE Y  77      16.001   5.789  46.034  1.00123.89           C  
ATOM    602  C   ILE Y  77      16.171   6.611  44.754  1.00124.14           C  
ATOM    603  O   ILE Y  77      17.266   7.082  44.436  1.00124.23           O  
ATOM    604  CB  ILE Y  77      17.160   4.748  46.217  1.00123.94           C  
ATOM    605  CG1 ILE Y  77      18.448   5.423  46.717  1.00123.91           C  
ATOM    606  CG2 ILE Y  77      17.403   3.944  44.946  1.00123.86           C  
ATOM    607  CD1 ILE Y  77      18.527   5.577  48.226  1.00123.49           C  
ATOM    608  N   MET Y  78      15.067   6.793  44.038  1.00124.45           N  
ATOM    609  CA  MET Y  78      15.084   7.453  42.741  1.00124.71           C  
ATOM    610  C   MET Y  78      15.359   8.958  42.750  1.00124.89           C  
ATOM    611  O   MET Y  78      15.989   9.454  41.819  1.00124.85           O  
ATOM    612  CB  MET Y  78      13.822   7.113  41.949  1.00124.91           C  
ATOM    613  CG  MET Y  78      14.032   5.958  40.992  1.00124.90           C  
ATOM    614  SD  MET Y  78      15.099   6.508  39.652  1.00125.14           S  
ATOM    615  CE  MET Y  78      15.639   4.960  38.949  1.00125.36           C  
ATOM    616  N   PRO Y  79      14.886   9.694  43.782  1.00125.17           N  
ATOM    617  CA  PRO Y  79      15.301  11.098  43.920  1.00125.48           C  
ATOM    618  C   PRO Y  79      16.821  11.273  43.991  1.00125.84           C  
ATOM    619  O   PRO Y  79      17.354  12.256  43.472  1.00125.75           O  
ATOM    620  CB  PRO Y  79      14.664  11.524  45.245  1.00125.41           C  
ATOM    621  CG  PRO Y  79      13.505  10.625  45.406  1.00125.28           C  
ATOM    622  CD  PRO Y  79      13.929   9.311  44.836  1.00125.17           C  
ATOM    623  N   TYR Y  80      17.497  10.315  44.627  1.00126.33           N  
ATOM    624  CA  TYR Y  80      18.954  10.315  44.763  1.00126.72           C  
ATOM    625  C   TYR Y  80      19.680  10.102  43.432  1.00126.76           C  
ATOM    626  O   TYR Y  80      20.753  10.661  43.217  1.00126.72           O  
ATOM    627  CB  TYR Y  80      19.382   9.269  45.799  1.00127.02           C  
ATOM    628  CG  TYR Y  80      20.875   9.054  45.910  1.00127.56           C  
ATOM    629  CD1 TYR Y  80      21.723  10.079  46.338  1.00128.07           C  
ATOM    630  CD2 TYR Y  80      21.440   7.818  45.605  1.00128.04           C  
ATOM    631  CE1 TYR Y  80      23.101   9.877  46.445  1.00128.27           C  
ATOM    632  CE2 TYR Y  80      22.813   7.604  45.711  1.00128.24           C  
ATOM    633  CZ  TYR Y  80      23.639   8.636  46.130  1.00128.18           C  
ATOM    634  OH  TYR Y  80      24.999   8.423  46.232  1.00128.13           O  
ATOM    635  N   ILE Y  81      19.094   9.295  42.549  1.00127.01           N  
ATOM    636  CA  ILE Y  81      19.606   9.130  41.187  1.00127.28           C  
ATOM    637  C   ILE Y  81      19.436  10.434  40.416  1.00127.76           C  
ATOM    638  O   ILE Y  81      20.277  10.784  39.594  1.00127.85           O  
ATOM    639  CB  ILE Y  81      18.891   7.991  40.411  1.00127.10           C  
ATOM    640  CG1 ILE Y  81      18.765   6.724  41.264  1.00127.02           C  
ATOM    641  CG2 ILE Y  81      19.598   7.698  39.084  1.00126.90           C  
ATOM    642  CD1 ILE Y  81      20.041   5.938  41.429  1.00126.59           C  
ATOM    643  N   THR Y  82      18.348  11.152  40.694  1.00128.36           N  
ATOM    644  CA  THR Y  82      18.084  12.440  40.056  1.00128.90           C  
ATOM    645  C   THR Y  82      19.122  13.478  40.483  1.00129.57           C  
ATOM    646  O   THR Y  82      19.547  14.307  39.677  1.00129.63           O  
ATOM    647  CB  THR Y  82      16.655  12.938  40.343  1.00128.71           C  
ATOM    648  OG1 THR Y  82      15.721  11.896  40.036  1.00128.78           O  
ATOM    649  CG2 THR Y  82      16.326  14.163  39.503  1.00128.32           C  
ATOM    650  N   ALA Y  83      19.537  13.415  41.746  1.00130.37           N  
ATOM    651  CA  ALA Y  83      20.576  14.304  42.261  1.00131.11           C  
ATOM    652  C   ALA Y  83      21.927  13.908  41.695  1.00131.67           C  
ATOM    653  O   ALA Y  83      22.759  14.763  41.394  1.00131.59           O  
ATOM    654  CB  ALA Y  83      20.609  14.265  43.769  1.00131.02           C  
ATOM    655  N   ALA Y  84      22.129  12.602  41.549  1.00132.55           N  
ATOM    656  CA  ALA Y  84      23.368  12.075  41.008  1.00133.59           C  
ATOM    657  C   ALA Y  84      23.592  12.572  39.583  1.00134.47           C  
ATOM    658  O   ALA Y  84      24.702  12.980  39.240  1.00134.67           O  
ATOM    659  CB  ALA Y  84      23.383  10.559  41.075  1.00133.37           C  
ATOM    660  N   ILE Y  85      22.536  12.562  38.770  1.00135.60           N  
ATOM    661  CA  ILE Y  85      22.628  13.043  37.387  1.00136.82           C  
ATOM    662  C   ILE Y  85      22.768  14.575  37.317  1.00137.54           C  
ATOM    663  O   ILE Y  85      23.566  15.087  36.530  1.00137.64           O  
ATOM    664  CB  ILE Y  85      21.489  12.463  36.452  1.00136.88           C  
ATOM    665  CG1 ILE Y  85      21.404  13.206  35.109  1.00137.49           C  
ATOM    666  CG2 ILE Y  85      20.135  12.515  37.113  1.00136.97           C  
ATOM    667  CD1 ILE Y  85      22.286  12.644  33.997  1.00138.37           C  
ATOM    668  N   ILE Y  86      22.029  15.298  38.157  1.00138.51           N  
ATOM    669  CA  ILE Y  86      22.148  16.759  38.209  1.00139.47           C  
ATOM    670  C   ILE Y  86      23.590  17.195  38.500  1.00140.28           C  
ATOM    671  O   ILE Y  86      24.187  17.933  37.713  1.00140.33           O  
ATOM    672  CB  ILE Y  86      21.165  17.397  39.227  1.00139.41           C  
ATOM    673  CG1 ILE Y  86      19.722  17.265  38.732  1.00139.38           C  
ATOM    674  CG2 ILE Y  86      21.498  18.875  39.454  1.00139.43           C  
ATOM    675  CD1 ILE Y  86      18.675  17.622  39.769  1.00139.42           C  
ATOM    676  N   MET Y  87      24.150  16.713  39.610  1.00141.38           N  
ATOM    677  CA  MET Y  87      25.484  17.145  40.056  1.00142.43           C  
ATOM    678  C   MET Y  87      26.608  16.662  39.133  1.00142.76           C  
ATOM    679  O   MET Y  87      27.652  17.310  39.049  1.00142.82           O  
ATOM    680  CB  MET Y  87      25.762  16.745  41.518  1.00142.70           C  
ATOM    681  CG  MET Y  87      24.678  17.167  42.537  1.00143.64           C  
ATOM    682  SD  MET Y  87      24.527  18.942  42.914  1.00145.66           S  
ATOM    683  CE  MET Y  87      23.022  18.964  43.904  1.00143.77           C  
ATOM    684  N   GLN Y  88      26.388  15.543  38.439  1.00143.22           N  
ATOM    685  CA  GLN Y  88      27.353  15.051  37.446  1.00143.74           C  
ATOM    686  C   GLN Y  88      27.191  15.705  36.062  1.00144.18           C  
ATOM    687  O   GLN Y  88      27.938  15.398  35.126  1.00144.24           O  
ATOM    688  CB  GLN Y  88      27.350  13.521  37.350  1.00143.62           C  
ATOM    689  CG  GLN Y  88      28.557  12.963  36.601  1.00143.60           C  
ATOM    690  CD  GLN Y  88      29.019  11.621  37.125  1.00144.04           C  
ATOM    691  OE1 GLN Y  88      28.233  10.679  37.245  1.00144.22           O  
ATOM    692  NE2 GLN Y  88      30.310  11.523  37.432  1.00144.13           N  
ATOM    693  N   ILE Y  89      26.213  16.598  35.934  1.00144.70           N  
ATOM    694  CA  ILE Y  89      26.167  17.502  34.793  1.00145.28           C  
ATOM    695  C   ILE Y  89      26.911  18.767  35.197  1.00145.71           C  
ATOM    696  O   ILE Y  89      27.696  19.311  34.418  1.00145.86           O  
ATOM    697  CB  ILE Y  89      24.720  17.843  34.359  1.00145.29           C  
ATOM    698  CG1 ILE Y  89      24.056  16.632  33.696  1.00145.35           C  
ATOM    699  CG2 ILE Y  89      24.703  19.039  33.397  1.00145.26           C  
ATOM    700  CD1 ILE Y  89      22.532  16.698  33.664  1.00145.13           C  
ATOM    701  N   LEU Y  90      26.671  19.206  36.432  1.00146.23           N  
ATOM    702  CA  LEU Y  90      27.279  20.423  36.973  1.00146.77           C  
ATOM    703  C   LEU Y  90      28.783  20.273  37.243  1.00147.22           C  
ATOM    704  O   LEU Y  90      29.512  21.266  37.297  1.00147.15           O  
ATOM    705  CB  LEU Y  90      26.540  20.868  38.239  1.00146.67           C  
ATOM    706  CG  LEU Y  90      25.028  21.093  38.142  1.00146.43           C  
ATOM    707  CD1 LEU Y  90      24.456  21.321  39.527  1.00146.38           C  
ATOM    708  CD2 LEU Y  90      24.677  22.252  37.212  1.00146.25           C  
ATOM    709  N   VAL Y  91      29.234  19.031  37.411  1.00147.83           N  
ATOM    710  CA  VAL Y  91      30.660  18.719  37.496  1.00148.49           C  
ATOM    711  C   VAL Y  91      31.357  18.991  36.153  1.00149.18           C  
ATOM    712  O   VAL Y  91      32.530  19.370  36.122  1.00149.32           O  
ATOM    713  CB  VAL Y  91      30.890  17.265  38.000  1.00148.35           C  
ATOM    714  CG1 VAL Y  91      32.124  16.623  37.374  1.00148.19           C  
ATOM    715  CG2 VAL Y  91      30.985  17.244  39.519  1.00148.28           C  
ATOM    716  N   THR Y  92      30.620  18.822  35.055  1.00150.02           N  
ATOM    717  CA  THR Y  92      31.145  19.080  33.706  1.00150.78           C  
ATOM    718  C   THR Y  92      31.063  20.564  33.316  1.00151.26           C  
ATOM    719  O   THR Y  92      32.090  21.195  33.048  1.00151.32           O  
ATOM    720  CB  THR Y  92      30.437  18.206  32.634  1.00150.78           C  
ATOM    721  OG1 THR Y  92      30.353  16.849  33.093  1.00150.85           O  
ATOM    722  CG2 THR Y  92      31.197  18.248  31.306  1.00150.79           C  
ATOM    723  N   VAL Y  93      29.846  21.110  33.293  1.00151.86           N  
ATOM    724  CA  VAL Y  93      29.605  22.496  32.868  1.00152.48           C  
ATOM    725  C   VAL Y  93      30.248  23.534  33.806  1.00152.94           C  
ATOM    726  O   VAL Y  93      31.034  24.373  33.354  1.00152.94           O  
ATOM    727  CB  VAL Y  93      28.085  22.765  32.638  1.00152.44           C  
ATOM    728  CG1 VAL Y  93      27.782  24.258  32.544  1.00152.52           C  
ATOM    729  CG2 VAL Y  93      27.610  22.051  31.380  1.00152.47           C  
ATOM    730  N   VAL Y  94      29.923  23.473  35.098  1.00153.56           N  
ATOM    731  CA  VAL Y  94      30.520  24.380  36.088  1.00154.09           C  
ATOM    732  C   VAL Y  94      31.928  23.876  36.441  1.00154.48           C  
ATOM    733  O   VAL Y  94      32.083  22.740  36.900  1.00154.51           O  
ATOM    734  CB  VAL Y  94      29.629  24.547  37.361  1.00154.09           C  
ATOM    735  CG1 VAL Y  94      30.306  25.436  38.398  1.00154.03           C  
ATOM    736  CG2 VAL Y  94      28.258  25.117  36.997  1.00154.10           C  
ATOM    737  N   PRO Y  95      32.956  24.719  36.212  1.00154.89           N  
ATOM    738  CA  PRO Y  95      34.364  24.309  36.322  1.00155.19           C  
ATOM    739  C   PRO Y  95      34.909  24.246  37.752  1.00155.51           C  
ATOM    740  O   PRO Y  95      35.836  23.477  38.017  1.00155.46           O  
ATOM    741  CB  PRO Y  95      35.114  25.381  35.514  1.00155.13           C  
ATOM    742  CG  PRO Y  95      34.057  26.337  34.990  1.00155.06           C  
ATOM    743  CD  PRO Y  95      32.840  26.134  35.820  1.00154.90           C  
ATOM    744  N   ALA Y  96      34.348  25.054  38.652  1.00155.97           N  
ATOM    745  CA  ALA Y  96      34.744  25.055  40.063  1.00156.42           C  
ATOM    746  C   ALA Y  96      34.446  23.708  40.723  1.00156.76           C  
ATOM    747  O   ALA Y  96      35.195  23.247  41.588  1.00156.77           O  
ATOM    748  CB  ALA Y  96      34.046  26.185  40.809  1.00156.37           C  
ATOM    749  N   LEU Y  97      33.349  23.087  40.298  1.00157.22           N  
ATOM    750  CA  LEU Y  97      32.965  21.761  40.768  1.00157.67           C  
ATOM    751  C   LEU Y  97      33.837  20.681  40.126  1.00158.15           C  
ATOM    752  O   LEU Y  97      34.006  19.599  40.692  1.00158.26           O  
ATOM    753  CB  LEU Y  97      31.478  21.503  40.490  1.00157.52           C  
ATOM    754  CG  LEU Y  97      30.487  22.452  41.178  1.00157.18           C  
ATOM    755  CD1 LEU Y  97      29.168  22.494  40.437  1.00156.83           C  
ATOM    756  CD2 LEU Y  97      30.272  22.081  42.642  1.00156.79           C  
ATOM    757  N   GLU Y  98      34.390  20.985  38.951  1.00158.69           N  
ATOM    758  CA  GLU Y  98      35.308  20.075  38.262  1.00159.24           C  
ATOM    759  C   GLU Y  98      36.640  19.991  39.003  1.00159.54           C  
ATOM    760  O   GLU Y  98      37.308  18.953  38.984  1.00159.46           O  
ATOM    761  CB  GLU Y  98      35.539  20.522  36.816  1.00159.29           C  
ATOM    762  CG  GLU Y  98      36.151  19.442  35.923  1.00159.69           C  
ATOM    763  CD  GLU Y  98      36.894  20.000  34.717  1.00160.20           C  
ATOM    764  OE1 GLU Y  98      37.126  21.231  34.651  1.00160.37           O  
ATOM    765  OE2 GLU Y  98      37.258  19.193  33.833  1.00160.26           O  
ATOM    766  N   LYS Y  99      37.013  21.098  39.646  1.00160.05           N  
ATOM    767  CA  LYS Y  99      38.214  21.169  40.479  1.00160.53           C  
ATOM    768  C   LYS Y  99      38.092  20.241  41.687  1.00160.82           C  
ATOM    769  O   LYS Y  99      39.032  19.508  42.016  1.00160.84           O  
ATOM    770  CB  LYS Y  99      38.471  22.610  40.941  1.00160.52           C  
ATOM    771  CG  LYS Y  99      39.014  23.538  39.861  1.00160.57           C  
ATOM    772  CD  LYS Y  99      39.112  24.973  40.359  1.00160.51           C  
ATOM    773  CE  LYS Y  99      39.672  25.895  39.286  1.00160.28           C  
ATOM    774  NZ  LYS Y  99      39.625  27.321  39.703  1.00160.02           N  
ATOM    775  N   LEU Y 100      36.925  20.281  42.330  1.00161.15           N  
ATOM    776  CA  LEU Y 100      36.630  19.453  43.500  1.00161.49           C  
ATOM    777  C   LEU Y 100      36.496  17.973  43.126  1.00161.74           C  
ATOM    778  O   LEU Y 100      36.850  17.090  43.913  1.00161.76           O  
ATOM    779  CB  LEU Y 100      35.350  19.945  44.189  1.00161.45           C  
ATOM    780  CG  LEU Y 100      35.288  21.384  44.711  1.00161.33           C  
ATOM    781  CD1 LEU Y 100      33.881  21.945  44.565  1.00161.25           C  
ATOM    782  CD2 LEU Y 100      35.762  21.475  46.157  1.00161.14           C  
ATOM    783  N   SER Y 101      35.984  17.724  41.920  1.00162.03           N  
ATOM    784  CA  SER Y 101      35.806  16.376  41.385  1.00162.33           C  
ATOM    785  C   SER Y 101      37.127  15.604  41.329  1.00162.55           C  
ATOM    786  O   SER Y 101      37.265  14.546  41.947  1.00162.63           O  
ATOM    787  CB  SER Y 101      35.168  16.450  39.992  1.00162.33           C  
ATOM    788  OG  SER Y 101      35.262  15.214  39.303  1.00162.38           O  
ATOM    789  N   LYS Y 102      38.094  16.154  40.600  1.00162.78           N  
ATOM    790  CA  LYS Y 102      39.398  15.520  40.394  1.00162.95           C  
ATOM    791  C   LYS Y 102      40.323  15.630  41.618  1.00162.94           C  
ATOM    792  O   LYS Y 102      41.468  15.172  41.572  1.00163.04           O  
ATOM    793  CB  LYS Y 102      40.083  16.143  39.168  1.00162.95           C  
ATOM    794  CG  LYS Y 102      40.460  17.618  39.365  1.00163.26           C  
ATOM    795  CD  LYS Y 102      40.987  18.274  38.100  1.00163.19           C  
ATOM    796  CE  LYS Y 102      41.502  19.678  38.401  1.00163.18           C  
ATOM    797  NZ  LYS Y 102      41.844  20.434  37.165  1.00163.13           N  
ATOM    798  N   GLU Y 103      39.827  16.227  42.703  1.00162.89           N  
ATOM    799  CA  GLU Y 103      40.660  16.541  43.872  1.00162.74           C  
ATOM    800  C   GLU Y 103      40.753  15.390  44.911  1.00162.70           C  
ATOM    801  O   GLU Y 103      40.662  15.591  46.205  1.00162.78           O  
ATOM    802  CB  GLU Y 103      40.177  17.850  44.531  1.00162.70           C  
ATOM    803  CG  GLU Y 103      41.273  18.593  45.313  1.00162.54           C  
ATOM    804  CD  GLU Y 103      40.714  19.297  46.557  1.00162.65           C  
ATOM    805  OE1 GLU Y 103      39.740  18.790  47.165  1.00162.80           O  
ATOM    806  OE2 GLU Y 103      41.259  20.356  46.939  1.00162.72           O  
ATOM    807  N   GLY Y 104      41.217  14.187  44.345  1.00162.59           N  
ATOM    808  CA  GLY Y 104      41.611  13.094  45.245  1.00162.43           C  
ATOM    809  C   GLY Y 104      40.508  12.398  46.024  1.00162.34           C  
ATOM    810  O   GLY Y 104      39.376  12.285  45.550  1.00162.36           O  
ATOM    811  N   GLU Y 105      40.859  11.936  47.228  1.00162.22           N  
ATOM    812  CA  GLU Y 105      39.987  11.091  48.056  1.00162.08           C  
ATOM    813  C   GLU Y 105      38.833  11.850  48.714  1.00161.88           C  
ATOM    814  O   GLU Y 105      37.662  11.511  48.503  1.00161.92           O  
ATOM    815  CB  GLU Y 105      40.816  10.312  49.104  1.00162.09           C  
ATOM    816  CG  GLU Y 105      40.022   9.661  50.266  1.00162.28           C  
ATOM    817  CD  GLU Y 105      38.827   8.814  49.815  1.00162.65           C  
ATOM    818  OE1 GLU Y 105      38.996   7.938  48.937  1.00162.96           O  
ATOM    819  OE2 GLU Y 105      37.715   9.024  50.349  1.00162.46           O  
ATOM    820  N   GLU Y 106      39.168  12.864  49.511  1.00161.57           N  
ATOM    821  CA  GLU Y 106      38.165  13.614  50.270  1.00161.25           C  
ATOM    822  C   GLU Y 106      37.368  14.560  49.366  1.00160.92           C  
ATOM    823  O   GLU Y 106      36.195  14.841  49.633  1.00160.91           O  
ATOM    824  CB  GLU Y 106      38.811  14.381  51.436  1.00161.32           C  
ATOM    825  CG  GLU Y 106      39.806  13.573  52.297  1.00161.55           C  
ATOM    826  CD  GLU Y 106      39.192  12.355  52.988  1.00161.80           C  
ATOM    827  OE1 GLU Y 106      39.893  11.325  53.101  1.00161.95           O  
ATOM    828  OE2 GLU Y 106      38.020  12.423  53.421  1.00161.85           O  
ATOM    829  N   GLY Y 107      38.011  15.032  48.297  1.00160.49           N  
ATOM    830  CA  GLY Y 107      37.367  15.884  47.294  1.00159.87           C  
ATOM    831  C   GLY Y 107      36.280  15.166  46.512  1.00159.40           C  
ATOM    832  O   GLY Y 107      35.261  15.765  46.164  1.00159.35           O  
ATOM    833  N   ARG Y 108      36.503  13.881  46.237  1.00158.93           N  
ATOM    834  CA  ARG Y 108      35.497  13.029  45.599  1.00158.43           C  
ATOM    835  C   ARG Y 108      34.345  12.671  46.546  1.00157.97           C  
ATOM    836  O   ARG Y 108      33.264  12.288  46.089  1.00158.05           O  
ATOM    837  CB  ARG Y 108      36.131  11.756  45.010  1.00158.47           C  
ATOM    838  CG  ARG Y 108      36.609  11.913  43.568  1.00158.54           C  
ATOM    839  CD  ARG Y 108      36.974  10.581  42.904  1.00158.60           C  
ATOM    840  NE  ARG Y 108      36.949  10.686  41.439  1.00159.07           N  
ATOM    841  CZ  ARG Y 108      37.344   9.737  40.588  1.00158.96           C  
ATOM    842  NH1 ARG Y 108      37.818   8.578  41.030  1.00159.10           N  
ATOM    843  NH2 ARG Y 108      37.268   9.951  39.280  1.00158.62           N  
ATOM    844  N   ARG Y 109      34.572  12.800  47.855  1.00157.28           N  
ATOM    845  CA  ARG Y 109      33.534  12.491  48.846  1.00156.57           C  
ATOM    846  C   ARG Y 109      32.732  13.719  49.301  1.00155.94           C  
ATOM    847  O   ARG Y 109      31.709  13.585  49.979  1.00155.87           O  
ATOM    848  CB  ARG Y 109      34.116  11.732  50.043  1.00156.67           C  
ATOM    849  CG  ARG Y 109      33.124  10.758  50.662  1.00156.95           C  
ATOM    850  CD  ARG Y 109      33.824   9.618  51.365  1.00157.76           C  
ATOM    851  NE  ARG Y 109      33.125   8.354  51.135  1.00158.33           N  
ATOM    852  CZ  ARG Y 109      33.556   7.165  51.556  1.00158.68           C  
ATOM    853  NH1 ARG Y 109      34.691   7.060  52.248  1.00158.77           N  
ATOM    854  NH2 ARG Y 109      32.845   6.076  51.287  1.00158.67           N  
ATOM    855  N   ILE Y 110      33.200  14.906  48.920  1.00155.13           N  
ATOM    856  CA  ILE Y 110      32.468  16.154  49.170  1.00154.26           C  
ATOM    857  C   ILE Y 110      31.355  16.355  48.128  1.00153.61           C  
ATOM    858  O   ILE Y 110      30.218  16.687  48.487  1.00153.63           O  
ATOM    859  CB  ILE Y 110      33.428  17.387  49.260  1.00154.28           C  
ATOM    860  CG1 ILE Y 110      34.206  17.376  50.587  1.00154.16           C  
ATOM    861  CG2 ILE Y 110      32.677  18.714  49.068  1.00154.18           C  
ATOM    862  CD1 ILE Y 110      33.345  17.433  51.859  1.00153.93           C  
ATOM    863  N   ILE Y 111      31.683  16.145  46.850  1.00152.61           N  
ATOM    864  CA  ILE Y 111      30.680  16.123  45.784  1.00151.55           C  
ATOM    865  C   ILE Y 111      29.638  15.084  46.171  1.00150.84           C  
ATOM    866  O   ILE Y 111      28.434  15.329  46.068  1.00150.77           O  
ATOM    867  CB  ILE Y 111      31.282  15.741  44.402  1.00151.57           C  
ATOM    868  CG1 ILE Y 111      32.631  16.435  44.149  1.00151.51           C  
ATOM    869  CG2 ILE Y 111      30.277  16.017  43.277  1.00151.57           C  
ATOM    870  CD1 ILE Y 111      32.542  17.910  43.792  1.00151.63           C  
ATOM    871  N   ASN Y 112      30.130  13.938  46.643  1.00149.94           N  
ATOM    872  CA  ASN Y 112      29.306  12.845  47.151  1.00149.14           C  
ATOM    873  C   ASN Y 112      28.364  13.266  48.281  1.00148.40           C  
ATOM    874  O   ASN Y 112      27.307  12.663  48.468  1.00148.42           O  
ATOM    875  CB  ASN Y 112      30.201  11.685  47.608  1.00149.28           C  
ATOM    876  CG  ASN Y 112      29.411  10.478  48.106  1.00149.60           C  
ATOM    877  OD1 ASN Y 112      28.528   9.965  47.414  1.00150.04           O  
ATOM    878  ND2 ASN Y 112      29.742  10.011  49.310  1.00150.04           N  
ATOM    879  N   GLN Y 113      28.743  14.299  49.027  1.00147.40           N  
ATOM    880  CA  GLN Y 113      27.901  14.778  50.112  1.00146.48           C  
ATOM    881  C   GLN Y 113      27.094  16.016  49.720  1.00145.77           C  
ATOM    882  O   GLN Y 113      26.190  16.421  50.448  1.00145.71           O  
ATOM    883  CB  GLN Y 113      28.725  15.023  51.373  1.00146.57           C  
ATOM    884  CG  GLN Y 113      27.969  14.710  52.657  1.00146.89           C  
ATOM    885  CD  GLN Y 113      28.868  14.648  53.884  1.00147.53           C  
ATOM    886  OE1 GLN Y 113      30.091  14.511  53.776  1.00147.57           O  
ATOM    887  NE2 GLN Y 113      28.258  14.742  55.062  1.00147.75           N  
ATOM    888  N   TYR Y 114      27.418  16.612  48.573  1.00144.90           N  
ATOM    889  CA  TYR Y 114      26.572  17.660  47.988  1.00144.05           C  
ATOM    890  C   TYR Y 114      25.484  17.047  47.117  1.00143.31           C  
ATOM    891  O   TYR Y 114      24.463  17.682  46.833  1.00143.22           O  
ATOM    892  CB  TYR Y 114      27.392  18.677  47.189  1.00144.18           C  
ATOM    893  CG  TYR Y 114      27.752  19.908  47.989  1.00144.39           C  
ATOM    894  CD1 TYR Y 114      26.774  20.852  48.331  1.00144.60           C  
ATOM    895  CD2 TYR Y 114      29.062  20.128  48.416  1.00144.30           C  
ATOM    896  CE1 TYR Y 114      27.095  21.983  49.076  1.00144.26           C  
ATOM    897  CE2 TYR Y 114      29.393  21.256  49.160  1.00144.21           C  
ATOM    898  CZ  TYR Y 114      28.406  22.177  49.485  1.00144.24           C  
ATOM    899  OH  TYR Y 114      28.732  23.291  50.218  1.00144.41           O  
ATOM    900  N   THR Y 115      25.730  15.809  46.698  1.00142.34           N  
ATOM    901  CA  THR Y 115      24.752  14.993  46.000  1.00141.36           C  
ATOM    902  C   THR Y 115      23.806  14.358  47.021  1.00140.81           C  
ATOM    903  O   THR Y 115      22.596  14.307  46.808  1.00140.79           O  
ATOM    904  CB  THR Y 115      25.450  13.907  45.160  1.00141.29           C  
ATOM    905  OG1 THR Y 115      26.376  14.523  44.257  1.00140.93           O  
ATOM    906  CG2 THR Y 115      24.445  13.108  44.364  1.00141.31           C  
ATOM    907  N   ARG Y 116      24.372  13.890  48.132  1.00140.12           N  
ATOM    908  CA  ARG Y 116      23.611  13.338  49.256  1.00139.50           C  
ATOM    909  C   ARG Y 116      22.634  14.375  49.841  1.00138.72           C  
ATOM    910  O   ARG Y 116      21.507  14.036  50.209  1.00138.57           O  
ATOM    911  CB  ARG Y 116      24.582  12.820  50.328  1.00139.73           C  
ATOM    912  CG  ARG Y 116      23.941  12.113  51.516  1.00140.79           C  
ATOM    913  CD  ARG Y 116      24.847  12.173  52.753  1.00142.60           C  
ATOM    914  NE  ARG Y 116      24.073  12.176  54.001  1.00143.69           N  
ATOM    915  CZ  ARG Y 116      24.601  12.207  55.227  1.00144.41           C  
ATOM    916  NH1 ARG Y 116      25.923  12.236  55.404  1.00144.72           N  
ATOM    917  NH2 ARG Y 116      23.800  12.207  56.287  1.00144.72           N  
ATOM    918  N   ILE Y 117      23.079  15.631  49.923  1.00137.87           N  
ATOM    919  CA  ILE Y 117      22.226  16.756  50.338  1.00136.96           C  
ATOM    920  C   ILE Y 117      21.385  17.290  49.177  1.00136.33           C  
ATOM    921  O   ILE Y 117      20.355  17.935  49.390  1.00136.33           O  
ATOM    922  CB  ILE Y 117      23.046  17.887  51.043  1.00136.97           C  
ATOM    923  CG1 ILE Y 117      22.799  17.864  52.557  1.00136.88           C  
ATOM    924  CG2 ILE Y 117      22.702  19.275  50.497  1.00136.73           C  
ATOM    925  CD1 ILE Y 117      23.398  16.661  53.289  1.00136.74           C  
ATOM    926  N   GLY Y 118      21.828  17.010  47.953  1.00135.55           N  
ATOM    927  CA  GLY Y 118      21.033  17.287  46.759  1.00134.45           C  
ATOM    928  C   GLY Y 118      19.790  16.416  46.731  1.00133.53           C  
ATOM    929  O   GLY Y 118      18.678  16.916  46.558  1.00133.56           O  
ATOM    930  N   GLY Y 119      19.987  15.115  46.932  1.00132.65           N  
ATOM    931  CA  GLY Y 119      18.910  14.130  46.887  1.00131.51           C  
ATOM    932  C   GLY Y 119      17.836  14.327  47.936  1.00130.75           C  
ATOM    933  O   GLY Y 119      16.652  14.367  47.614  1.00130.82           O  
ATOM    934  N   ILE Y 120      18.255  14.455  49.191  1.00129.91           N  
ATOM    935  CA  ILE Y 120      17.333  14.610  50.316  1.00129.04           C  
ATOM    936  C   ILE Y 120      16.438  15.848  50.166  1.00128.30           C  
ATOM    937  O   ILE Y 120      15.261  15.818  50.528  1.00128.20           O  
ATOM    938  CB  ILE Y 120      18.088  14.590  51.683  1.00129.11           C  
ATOM    939  CG1 ILE Y 120      17.099  14.514  52.852  1.00129.31           C  
ATOM    940  CG2 ILE Y 120      19.058  15.771  51.812  1.00128.99           C  
ATOM    941  CD1 ILE Y 120      17.751  14.478  54.223  1.00129.39           C  
ATOM    942  N   ALA Y 121      16.994  16.921  49.612  1.00127.44           N  
ATOM    943  CA  ALA Y 121      16.222  18.125  49.331  1.00126.72           C  
ATOM    944  C   ALA Y 121      15.253  17.867  48.188  1.00126.19           C  
ATOM    945  O   ALA Y 121      14.134  18.374  48.183  1.00126.12           O  
ATOM    946  CB  ALA Y 121      17.141  19.286  48.997  1.00126.73           C  
ATOM    947  N   LEU Y 122      15.695  17.062  47.228  1.00125.57           N  
ATOM    948  CA  LEU Y 122      14.903  16.738  46.050  1.00125.04           C  
ATOM    949  C   LEU Y 122      13.693  15.866  46.405  1.00124.98           C  
ATOM    950  O   LEU Y 122      12.660  15.920  45.733  1.00125.00           O  
ATOM    951  CB  LEU Y 122      15.792  16.053  45.016  1.00124.78           C  
ATOM    952  CG  LEU Y 122      15.600  16.299  43.521  1.00124.14           C  
ATOM    953  CD1 LEU Y 122      15.425  17.768  43.174  1.00123.36           C  
ATOM    954  CD2 LEU Y 122      16.820  15.752  42.834  1.00123.94           C  
ATOM    955  N   GLY Y 123      13.827  15.074  47.468  1.00124.76           N  
ATOM    956  CA  GLY Y 123      12.713  14.303  48.019  1.00124.41           C  
ATOM    957  C   GLY Y 123      11.643  15.204  48.605  1.00124.20           C  
ATOM    958  O   GLY Y 123      10.452  14.975  48.408  1.00124.06           O  
ATOM    959  N   ALA Y 124      12.078  16.235  49.325  1.00124.13           N  
ATOM    960  CA  ALA Y 124      11.178  17.259  49.845  1.00124.01           C  
ATOM    961  C   ALA Y 124      10.350  17.884  48.731  1.00123.91           C  
ATOM    962  O   ALA Y 124       9.123  17.929  48.836  1.00123.87           O  
ATOM    963  CB  ALA Y 124      11.955  18.327  50.592  1.00124.04           C  
ATOM    964  N   PHE Y 125      11.014  18.352  47.669  1.00123.82           N  
ATOM    965  CA  PHE Y 125      10.310  18.907  46.511  1.00123.90           C  
ATOM    966  C   PHE Y 125       9.308  17.910  45.957  1.00123.77           C  
ATOM    967  O   PHE Y 125       8.104  18.183  45.936  1.00123.74           O  
ATOM    968  CB  PHE Y 125      11.260  19.336  45.382  1.00124.04           C  
ATOM    969  CG  PHE Y 125      10.560  19.544  44.046  1.00124.60           C  
ATOM    970  CD1 PHE Y 125       9.899  20.745  43.763  1.00125.42           C  
ATOM    971  CD2 PHE Y 125      10.541  18.531  43.080  1.00124.74           C  
ATOM    972  CE1 PHE Y 125       9.239  20.935  42.533  1.00125.46           C  
ATOM    973  CE2 PHE Y 125       9.882  18.707  41.852  1.00124.72           C  
ATOM    974  CZ  PHE Y 125       9.234  19.910  41.577  1.00124.78           C  
ATOM    975  N   GLN Y 126       9.818  16.760  45.514  1.00123.54           N  
ATOM    976  CA  GLN Y 126       9.000  15.746  44.852  1.00123.47           C  
ATOM    977  C   GLN Y 126       7.800  15.352  45.724  1.00122.99           C  
ATOM    978  O   GLN Y 126       6.673  15.237  45.227  1.00123.09           O  
ATOM    979  CB  GLN Y 126       9.853  14.535  44.435  1.00123.46           C  
ATOM    980  CG  GLN Y 126      10.858  14.851  43.293  1.00124.11           C  
ATOM    981  CD  GLN Y 126      11.451  13.612  42.593  1.00124.12           C  
ATOM    982  OE1 GLN Y 126      11.838  12.635  43.239  1.00125.23           O  
ATOM    983  NE2 GLN Y 126      11.543  13.672  41.262  1.00124.39           N  
ATOM    984  N   GLY Y 127       8.045  15.193  47.025  1.00122.37           N  
ATOM    985  CA  GLY Y 127       6.989  14.924  48.001  1.00121.36           C  
ATOM    986  C   GLY Y 127       5.936  16.012  48.040  1.00120.66           C  
ATOM    987  O   GLY Y 127       4.740  15.727  48.041  1.00120.58           O  
ATOM    988  N   PHE Y 128       6.386  17.263  48.070  1.00120.02           N  
ATOM    989  CA  PHE Y 128       5.477  18.401  48.054  1.00119.39           C  
ATOM    990  C   PHE Y 128       4.743  18.465  46.720  1.00119.03           C  
ATOM    991  O   PHE Y 128       3.514  18.516  46.690  1.00119.01           O  
ATOM    992  CB  PHE Y 128       6.231  19.707  48.326  1.00119.29           C  
ATOM    993  CG  PHE Y 128       5.347  20.924  48.371  1.00118.82           C  
ATOM    994  CD1 PHE Y 128       4.619  21.228  49.514  1.00118.35           C  
ATOM    995  CD2 PHE Y 128       5.248  21.769  47.267  1.00118.61           C  
ATOM    996  CE1 PHE Y 128       3.802  22.351  49.557  1.00118.32           C  
ATOM    997  CE2 PHE Y 128       4.436  22.892  47.299  1.00118.23           C  
ATOM    998  CZ  PHE Y 128       3.711  23.184  48.446  1.00118.52           C  
ATOM    999  N   PHE Y 129       5.509  18.447  45.629  1.00118.50           N  
ATOM   1000  CA  PHE Y 129       4.969  18.455  44.271  1.00118.03           C  
ATOM   1001  C   PHE Y 129       3.823  17.466  44.099  1.00117.86           C  
ATOM   1002  O   PHE Y 129       2.786  17.818  43.547  1.00117.88           O  
ATOM   1003  CB  PHE Y 129       6.082  18.170  43.258  1.00118.01           C  
ATOM   1004  CG  PHE Y 129       5.608  18.053  41.833  1.00117.81           C  
ATOM   1005  CD1 PHE Y 129       5.165  19.170  41.134  1.00117.10           C  
ATOM   1006  CD2 PHE Y 129       5.631  16.823  41.180  1.00118.21           C  
ATOM   1007  CE1 PHE Y 129       4.737  19.065  39.816  1.00116.95           C  
ATOM   1008  CE2 PHE Y 129       5.207  16.707  39.856  1.00117.94           C  
ATOM   1009  CZ  PHE Y 129       4.758  17.833  39.174  1.00117.58           C  
ATOM   1010  N   LEU Y 130       4.005  16.238  44.584  1.00117.62           N  
ATOM   1011  CA  LEU Y 130       2.959  15.213  44.505  1.00117.39           C  
ATOM   1012  C   LEU Y 130       1.781  15.476  45.438  1.00117.47           C  
ATOM   1013  O   LEU Y 130       0.630  15.290  45.055  1.00117.59           O  
ATOM   1014  CB  LEU Y 130       3.530  13.819  44.759  1.00117.11           C  
ATOM   1015  CG  LEU Y 130       4.383  13.264  43.623  1.00116.85           C  
ATOM   1016  CD1 LEU Y 130       5.056  11.983  44.055  1.00116.22           C  
ATOM   1017  CD2 LEU Y 130       3.540  13.048  42.368  1.00116.93           C  
ATOM   1018  N   ALA Y 131       2.072  15.912  46.660  1.00117.56           N  
ATOM   1019  CA  ALA Y 131       1.031  16.202  47.642  1.00117.43           C  
ATOM   1020  C   ALA Y 131       0.158  17.359  47.176  1.00117.27           C  
ATOM   1021  O   ALA Y 131      -1.034  17.411  47.476  1.00117.07           O  
ATOM   1022  CB  ALA Y 131       1.656  16.512  48.994  1.00117.40           C  
ATOM   1023  N   THR Y 132       0.768  18.270  46.425  1.00117.36           N  
ATOM   1024  CA  THR Y 132       0.107  19.490  45.979  1.00117.70           C  
ATOM   1025  C   THR Y 132      -0.617  19.303  44.653  1.00117.64           C  
ATOM   1026  O   THR Y 132      -1.809  19.598  44.548  1.00117.71           O  
ATOM   1027  CB  THR Y 132       1.116  20.658  45.858  1.00117.77           C  
ATOM   1028  OG1 THR Y 132       1.657  20.949  47.152  1.00118.31           O  
ATOM   1029  CG2 THR Y 132       0.448  21.911  45.296  1.00117.79           C  
ATOM   1030  N   ALA Y 133       0.110  18.815  43.652  1.00117.49           N  
ATOM   1031  CA  ALA Y 133      -0.413  18.709  42.297  1.00117.36           C  
ATOM   1032  C   ALA Y 133      -1.273  17.469  42.076  1.00117.38           C  
ATOM   1033  O   ALA Y 133      -2.105  17.454  41.160  1.00117.72           O  
ATOM   1034  CB  ALA Y 133       0.726  18.738  41.294  1.00117.33           C  
ATOM   1035  N   PHE Y 134      -1.088  16.441  42.908  1.00117.08           N  
ATOM   1036  CA  PHE Y 134      -1.656  15.118  42.619  1.00116.79           C  
ATOM   1037  C   PHE Y 134      -2.519  14.463  43.717  1.00116.61           C  
ATOM   1038  O   PHE Y 134      -3.645  14.036  43.453  1.00116.44           O  
ATOM   1039  CB  PHE Y 134      -0.539  14.165  42.165  1.00116.75           C  
ATOM   1040  CG  PHE Y 134      -1.024  12.792  41.821  1.00116.65           C  
ATOM   1041  CD1 PHE Y 134      -1.709  12.561  40.623  1.00116.48           C  
ATOM   1042  CD2 PHE Y 134      -0.809  11.729  42.695  1.00115.86           C  
ATOM   1043  CE1 PHE Y 134      -2.174  11.293  40.299  1.00116.01           C  
ATOM   1044  CE2 PHE Y 134      -1.267  10.459  42.383  1.00116.24           C  
ATOM   1045  CZ  PHE Y 134      -1.952  10.238  41.178  1.00116.50           C  
ATOM   1046  N   LEU Y 135      -1.986  14.372  44.930  1.00116.56           N  
ATOM   1047  CA  LEU Y 135      -2.610  13.584  45.999  1.00116.58           C  
ATOM   1048  C   LEU Y 135      -3.892  14.178  46.583  1.00116.65           C  
ATOM   1049  O   LEU Y 135      -4.883  13.468  46.768  1.00116.62           O  
ATOM   1050  CB  LEU Y 135      -1.602  13.312  47.119  1.00116.52           C  
ATOM   1051  CG  LEU Y 135      -0.509  12.286  46.835  1.00115.98           C  
ATOM   1052  CD1 LEU Y 135       0.434  12.255  48.007  1.00115.93           C  
ATOM   1053  CD2 LEU Y 135      -1.100  10.912  46.583  1.00115.19           C  
ATOM   1054  N   GLY Y 136      -3.851  15.470  46.900  1.00116.73           N  
ATOM   1055  CA  GLY Y 136      -5.031  16.197  47.351  1.00116.86           C  
ATOM   1056  C   GLY Y 136      -5.642  16.992  46.215  1.00117.03           C  
ATOM   1057  O   GLY Y 136      -6.507  17.840  46.434  1.00116.99           O  
ATOM   1058  N   ALA Y 137      -5.207  16.674  44.998  1.00117.36           N  
ATOM   1059  CA  ALA Y 137      -5.480  17.461  43.797  1.00117.73           C  
ATOM   1060  C   ALA Y 137      -6.921  17.879  43.546  1.00118.00           C  
ATOM   1061  O   ALA Y 137      -7.209  19.077  43.541  1.00118.46           O  
ATOM   1062  CB  ALA Y 137      -4.917  16.773  42.566  1.00117.92           C  
ATOM   1063  N   GLU Y 138      -7.821  16.920  43.318  1.00118.08           N  
ATOM   1064  CA  GLU Y 138      -9.130  17.289  42.774  1.00118.46           C  
ATOM   1065  C   GLU Y 138     -10.218  17.519  43.831  1.00118.83           C  
ATOM   1066  O   GLU Y 138     -10.689  18.645  43.999  1.00119.13           O  
ATOM   1067  CB  GLU Y 138      -9.549  16.360  41.639  1.00118.27           C  
ATOM   1068  CG  GLU Y 138      -8.774  16.640  40.370  1.00118.08           C  
ATOM   1069  CD  GLU Y 138      -8.300  15.375  39.680  1.00119.29           C  
ATOM   1070  OE1 GLU Y 138      -7.395  14.695  40.212  1.00119.97           O  
ATOM   1071  OE2 GLU Y 138      -8.820  15.059  38.592  1.00119.84           O  
ATOM   1072  N   GLY Y 139     -10.607  16.478  44.551  1.00119.06           N  
ATOM   1073  CA  GLY Y 139     -11.452  16.675  45.727  1.00119.35           C  
ATOM   1074  C   GLY Y 139     -10.681  16.202  46.938  1.00119.53           C  
ATOM   1075  O   GLY Y 139     -11.253  15.841  47.972  1.00119.48           O  
ATOM   1076  N   GLY Y 140      -9.361  16.219  46.802  1.00119.65           N  
ATOM   1077  CA  GLY Y 140      -8.531  15.342  47.596  1.00119.88           C  
ATOM   1078  C   GLY Y 140      -8.805  13.950  47.065  1.00120.02           C  
ATOM   1079  O   GLY Y 140      -9.101  13.031  47.828  1.00120.06           O  
ATOM   1080  N   ARG Y 141      -8.725  13.815  45.741  1.00120.14           N  
ATOM   1081  CA  ARG Y 141      -9.086  12.585  45.044  1.00120.44           C  
ATOM   1082  C   ARG Y 141      -8.516  11.337  45.715  1.00120.45           C  
ATOM   1083  O   ARG Y 141      -9.221  10.342  45.873  1.00120.65           O  
ATOM   1084  CB  ARG Y 141      -8.659  12.668  43.576  1.00120.65           C  
ATOM   1085  CG  ARG Y 141      -8.931  11.427  42.734  1.00121.15           C  
ATOM   1086  CD  ARG Y 141      -8.979  11.791  41.265  1.00122.00           C  
ATOM   1087  NE  ARG Y 141      -8.397  10.751  40.421  1.00123.23           N  
ATOM   1088  CZ  ARG Y 141      -8.311  10.821  39.094  1.00124.15           C  
ATOM   1089  NH1 ARG Y 141      -8.779  11.879  38.443  1.00125.64           N  
ATOM   1090  NH2 ARG Y 141      -7.758   9.832  38.408  1.00123.94           N  
ATOM   1091  N   PHE Y 142      -7.255  11.406  46.128  1.00120.36           N  
ATOM   1092  CA  PHE Y 142      -6.598  10.273  46.763  1.00120.35           C  
ATOM   1093  C   PHE Y 142      -6.393  10.477  48.263  1.00120.64           C  
ATOM   1094  O   PHE Y 142      -5.551   9.815  48.872  1.00120.70           O  
ATOM   1095  CB  PHE Y 142      -5.257   9.995  46.090  1.00120.16           C  
ATOM   1096  CG  PHE Y 142      -5.337   9.878  44.601  1.00119.72           C  
ATOM   1097  CD1 PHE Y 142      -5.180  10.996  43.795  1.00119.65           C  
ATOM   1098  CD2 PHE Y 142      -5.551   8.651  44.002  1.00119.41           C  
ATOM   1099  CE1 PHE Y 142      -5.245  10.895  42.417  1.00119.35           C  
ATOM   1100  CE2 PHE Y 142      -5.613   8.542  42.621  1.00119.37           C  
ATOM   1101  CZ  PHE Y 142      -5.460   9.667  41.828  1.00119.33           C  
ATOM   1102  N   LEU Y 143      -7.157  11.394  48.856  1.00120.94           N  
ATOM   1103  CA  LEU Y 143      -7.117  11.604  50.302  1.00121.24           C  
ATOM   1104  C   LEU Y 143      -8.118  10.726  51.023  1.00121.52           C  
ATOM   1105  O   LEU Y 143      -9.261  10.588  50.589  1.00121.50           O  
ATOM   1106  CB  LEU Y 143      -7.405  13.057  50.667  1.00121.15           C  
ATOM   1107  CG  LEU Y 143      -6.455  14.170  50.241  1.00121.21           C  
ATOM   1108  CD1 LEU Y 143      -6.863  15.436  50.963  1.00121.43           C  
ATOM   1109  CD2 LEU Y 143      -5.012  13.841  50.542  1.00121.34           C  
ATOM   1110  N   LEU Y 144      -7.676  10.139  52.130  1.00122.03           N  
ATOM   1111  CA  LEU Y 144      -8.563   9.420  53.031  1.00122.65           C  
ATOM   1112  C   LEU Y 144      -9.567  10.411  53.611  1.00123.35           C  
ATOM   1113  O   LEU Y 144      -9.256  11.603  53.723  1.00123.57           O  
ATOM   1114  CB  LEU Y 144      -7.764   8.785  54.163  1.00122.55           C  
ATOM   1115  CG  LEU Y 144      -6.934   7.546  53.853  1.00122.35           C  
ATOM   1116  CD1 LEU Y 144      -5.954   7.291  54.987  1.00122.49           C  
ATOM   1117  CD2 LEU Y 144      -7.835   6.343  53.630  1.00122.05           C  
ATOM   1118  N   PRO Y 145     -10.776   9.936  53.980  1.00123.91           N  
ATOM   1119  CA  PRO Y 145     -11.734  10.891  54.535  1.00124.24           C  
ATOM   1120  C   PRO Y 145     -11.298  11.343  55.931  1.00124.50           C  
ATOM   1121  O   PRO Y 145     -10.824  10.531  56.741  1.00124.48           O  
ATOM   1122  CB  PRO Y 145     -13.053  10.102  54.576  1.00124.33           C  
ATOM   1123  CG  PRO Y 145     -12.804   8.850  53.762  1.00124.18           C  
ATOM   1124  CD  PRO Y 145     -11.341   8.577  53.925  1.00123.97           C  
ATOM   1125  N   GLY Y 146     -11.448  12.641  56.183  1.00124.68           N  
ATOM   1126  CA  GLY Y 146     -10.896  13.281  57.372  1.00124.71           C  
ATOM   1127  C   GLY Y 146      -9.755  14.201  56.979  1.00124.65           C  
ATOM   1128  O   GLY Y 146      -9.458  15.176  57.678  1.00124.67           O  
ATOM   1129  N   TRP Y 147      -9.119  13.889  55.852  1.00124.48           N  
ATOM   1130  CA  TRP Y 147      -7.989  14.669  55.369  1.00124.49           C  
ATOM   1131  C   TRP Y 147      -8.403  15.696  54.316  1.00124.65           C  
ATOM   1132  O   TRP Y 147      -9.382  15.496  53.596  1.00124.68           O  
ATOM   1133  CB  TRP Y 147      -6.891  13.747  54.847  1.00124.19           C  
ATOM   1134  CG  TRP Y 147      -6.185  12.994  55.934  1.00123.79           C  
ATOM   1135  CD1 TRP Y 147      -6.584  11.826  56.509  1.00123.58           C  
ATOM   1136  CD2 TRP Y 147      -4.952  13.357  56.573  1.00123.41           C  
ATOM   1137  NE1 TRP Y 147      -5.677  11.435  57.465  1.00123.82           N  
ATOM   1138  CE2 TRP Y 147      -4.666  12.356  57.526  1.00123.38           C  
ATOM   1139  CE3 TRP Y 147      -4.060  14.430  56.430  1.00123.30           C  
ATOM   1140  CZ2 TRP Y 147      -3.527  12.394  58.334  1.00123.47           C  
ATOM   1141  CZ3 TRP Y 147      -2.927  14.468  57.233  1.00123.56           C  
ATOM   1142  CH2 TRP Y 147      -2.671  13.454  58.174  1.00123.62           C  
ATOM   1143  N   SER Y 148      -7.646  16.789  54.241  1.00124.84           N  
ATOM   1144  CA  SER Y 148      -8.005  17.944  53.425  1.00125.09           C  
ATOM   1145  C   SER Y 148      -6.784  18.619  52.803  1.00125.24           C  
ATOM   1146  O   SER Y 148      -5.731  18.684  53.440  1.00125.27           O  
ATOM   1147  CB  SER Y 148      -8.769  18.958  54.276  1.00125.14           C  
ATOM   1148  OG  SER Y 148     -10.047  18.458  54.629  1.00125.71           O  
ATOM   1149  N   PRO Y 149      -6.926  19.130  51.559  1.00125.44           N  
ATOM   1150  CA  PRO Y 149      -5.919  19.858  50.758  1.00125.71           C  
ATOM   1151  C   PRO Y 149      -5.144  21.004  51.440  1.00126.05           C  
ATOM   1152  O   PRO Y 149      -4.317  21.657  50.785  1.00126.28           O  
ATOM   1153  CB  PRO Y 149      -6.749  20.424  49.601  1.00125.56           C  
ATOM   1154  CG  PRO Y 149      -7.806  19.437  49.418  1.00125.57           C  
ATOM   1155  CD  PRO Y 149      -8.180  18.972  50.800  1.00125.40           C  
ATOM   1156  N   GLY Y 150      -5.397  21.250  52.724  1.00126.20           N  
ATOM   1157  CA  GLY Y 150      -4.685  22.295  53.462  1.00126.31           C  
ATOM   1158  C   GLY Y 150      -3.175  22.106  53.525  1.00126.37           C  
ATOM   1159  O   GLY Y 150      -2.652  21.065  53.111  1.00126.22           O  
ATOM   1160  N   PRO Y 151      -2.460  23.121  54.041  1.00126.53           N  
ATOM   1161  CA  PRO Y 151      -1.011  23.048  54.223  1.00126.63           C  
ATOM   1162  C   PRO Y 151      -0.588  22.029  55.282  1.00126.71           C  
ATOM   1163  O   PRO Y 151       0.595  21.671  55.343  1.00126.78           O  
ATOM   1164  CB  PRO Y 151      -0.637  24.468  54.674  1.00126.61           C  
ATOM   1165  CG  PRO Y 151      -1.804  25.323  54.302  1.00126.68           C  
ATOM   1166  CD  PRO Y 151      -2.990  24.427  54.464  1.00126.63           C  
ATOM   1167  N   PHE Y 152      -1.537  21.574  56.103  1.00126.66           N  
ATOM   1168  CA  PHE Y 152      -1.259  20.555  57.114  1.00126.67           C  
ATOM   1169  C   PHE Y 152      -0.831  19.244  56.465  1.00126.87           C  
ATOM   1170  O   PHE Y 152       0.114  18.597  56.924  1.00126.84           O  
ATOM   1171  CB  PHE Y 152      -2.468  20.330  58.027  1.00126.47           C  
ATOM   1172  CG  PHE Y 152      -2.294  19.187  58.998  1.00126.27           C  
ATOM   1173  CD1 PHE Y 152      -1.323  19.239  59.996  1.00126.27           C  
ATOM   1174  CD2 PHE Y 152      -3.105  18.060  58.917  1.00126.03           C  
ATOM   1175  CE1 PHE Y 152      -1.162  18.183  60.894  1.00126.07           C  
ATOM   1176  CE2 PHE Y 152      -2.953  17.001  59.812  1.00125.84           C  
ATOM   1177  CZ  PHE Y 152      -1.978  17.062  60.800  1.00126.09           C  
ATOM   1178  N   PHE Y 153      -1.537  18.869  55.399  1.00127.15           N  
ATOM   1179  CA  PHE Y 153      -1.197  17.696  54.605  1.00127.39           C  
ATOM   1180  C   PHE Y 153       0.140  17.929  53.918  1.00127.36           C  
ATOM   1181  O   PHE Y 153       1.060  17.128  54.071  1.00127.22           O  
ATOM   1182  CB  PHE Y 153      -2.302  17.390  53.582  1.00127.68           C  
ATOM   1183  CG  PHE Y 153      -2.015  16.195  52.701  1.00128.05           C  
ATOM   1184  CD1 PHE Y 153      -2.151  14.898  53.191  1.00128.52           C  
ATOM   1185  CD2 PHE Y 153      -1.618  16.370  51.377  1.00128.41           C  
ATOM   1186  CE1 PHE Y 153      -1.883  13.795  52.381  1.00128.54           C  
ATOM   1187  CE2 PHE Y 153      -1.349  15.273  50.557  1.00128.45           C  
ATOM   1188  CZ  PHE Y 153      -1.482  13.984  51.060  1.00128.49           C  
ATOM   1189  N   TRP Y 154       0.242  19.039  53.188  1.00127.53           N  
ATOM   1190  CA  TRP Y 154       1.471  19.417  52.489  1.00127.87           C  
ATOM   1191  C   TRP Y 154       2.710  19.196  53.353  1.00128.01           C  
ATOM   1192  O   TRP Y 154       3.613  18.441  52.981  1.00127.99           O  
ATOM   1193  CB  TRP Y 154       1.418  20.882  52.040  1.00128.04           C  
ATOM   1194  CG  TRP Y 154       0.347  21.194  51.044  1.00128.38           C  
ATOM   1195  CD1 TRP Y 154      -0.346  20.304  50.274  1.00128.66           C  
ATOM   1196  CD2 TRP Y 154      -0.129  22.496  50.677  1.00128.75           C  
ATOM   1197  NE1 TRP Y 154      -1.236  20.966  49.464  1.00128.77           N  
ATOM   1198  CE2 TRP Y 154      -1.124  22.313  49.689  1.00128.84           C  
ATOM   1199  CE3 TRP Y 154       0.185  23.799  51.088  1.00128.61           C  
ATOM   1200  CZ2 TRP Y 154      -1.814  23.386  49.106  1.00128.55           C  
ATOM   1201  CZ3 TRP Y 154      -0.501  24.866  50.511  1.00128.64           C  
ATOM   1202  CH2 TRP Y 154      -1.488  24.651  49.528  1.00128.61           C  
ATOM   1203  N   PHE Y 155       2.729  19.856  54.510  1.00128.15           N  
ATOM   1204  CA  PHE Y 155       3.824  19.760  55.469  1.00128.13           C  
ATOM   1205  C   PHE Y 155       4.037  18.322  55.960  1.00128.09           C  
ATOM   1206  O   PHE Y 155       5.176  17.852  56.020  1.00128.01           O  
ATOM   1207  CB  PHE Y 155       3.569  20.719  56.640  1.00128.14           C  
ATOM   1208  CG  PHE Y 155       4.562  20.599  57.762  1.00128.30           C  
ATOM   1209  CD1 PHE Y 155       5.839  21.145  57.643  1.00128.64           C  
ATOM   1210  CD2 PHE Y 155       4.214  19.953  58.946  1.00128.19           C  
ATOM   1211  CE1 PHE Y 155       6.764  21.041  58.688  1.00128.65           C  
ATOM   1212  CE2 PHE Y 155       5.128  19.841  59.994  1.00128.32           C  
ATOM   1213  CZ  PHE Y 155       6.406  20.387  59.865  1.00128.39           C  
ATOM   1214  N   VAL Y 156       2.944  17.627  56.284  1.00128.07           N  
ATOM   1215  CA  VAL Y 156       3.025  16.271  56.839  1.00128.03           C  
ATOM   1216  C   VAL Y 156       3.497  15.233  55.810  1.00128.04           C  
ATOM   1217  O   VAL Y 156       4.024  14.188  56.185  1.00128.01           O  
ATOM   1218  CB  VAL Y 156       1.707  15.836  57.571  1.00127.97           C  
ATOM   1219  CG1 VAL Y 156       0.687  15.266  56.607  1.00127.95           C  
ATOM   1220  CG2 VAL Y 156       2.007  14.830  58.671  1.00127.88           C  
ATOM   1221  N   VAL Y 157       3.321  15.527  54.523  1.00128.10           N  
ATOM   1222  CA  VAL Y 157       3.876  14.674  53.464  1.00128.22           C  
ATOM   1223  C   VAL Y 157       5.365  14.984  53.272  1.00128.29           C  
ATOM   1224  O   VAL Y 157       6.199  14.075  53.254  1.00128.33           O  
ATOM   1225  CB  VAL Y 157       3.078  14.779  52.128  1.00128.19           C  
ATOM   1226  CG1 VAL Y 157       3.849  14.159  50.963  1.00128.21           C  
ATOM   1227  CG2 VAL Y 157       1.738  14.093  52.269  1.00128.12           C  
ATOM   1228  N   VAL Y 158       5.689  16.268  53.151  1.00128.30           N  
ATOM   1229  CA  VAL Y 158       7.079  16.723  53.087  1.00128.26           C  
ATOM   1230  C   VAL Y 158       7.936  16.077  54.187  1.00128.13           C  
ATOM   1231  O   VAL Y 158       9.046  15.624  53.917  1.00128.06           O  
ATOM   1232  CB  VAL Y 158       7.169  18.279  53.126  1.00128.35           C  
ATOM   1233  CG1 VAL Y 158       8.602  18.759  53.361  1.00128.25           C  
ATOM   1234  CG2 VAL Y 158       6.611  18.872  51.833  1.00128.21           C  
ATOM   1235  N   VAL Y 159       7.408  16.012  55.410  1.00128.05           N  
ATOM   1236  CA  VAL Y 159       8.117  15.360  56.521  1.00128.05           C  
ATOM   1237  C   VAL Y 159       8.256  13.850  56.299  1.00127.97           C  
ATOM   1238  O   VAL Y 159       9.366  13.311  56.366  1.00127.96           O  
ATOM   1239  CB  VAL Y 159       7.481  15.686  57.907  1.00128.10           C  
ATOM   1240  CG1 VAL Y 159       7.905  14.673  58.972  1.00127.93           C  
ATOM   1241  CG2 VAL Y 159       7.857  17.102  58.341  1.00128.06           C  
ATOM   1242  N   THR Y 160       7.137  13.185  56.017  1.00127.81           N  
ATOM   1243  CA  THR Y 160       7.133  11.751  55.721  1.00127.69           C  
ATOM   1244  C   THR Y 160       8.125  11.415  54.610  1.00127.63           C  
ATOM   1245  O   THR Y 160       8.786  10.379  54.656  1.00127.73           O  
ATOM   1246  CB  THR Y 160       5.737  11.264  55.290  1.00127.67           C  
ATOM   1247  OG1 THR Y 160       4.745  11.798  56.172  1.00127.94           O  
ATOM   1248  CG2 THR Y 160       5.661   9.745  55.311  1.00127.45           C  
ATOM   1249  N   GLN Y 161       8.229  12.303  53.624  1.00127.48           N  
ATOM   1250  CA  GLN Y 161       9.091  12.080  52.462  1.00127.31           C  
ATOM   1251  C   GLN Y 161      10.573  12.352  52.717  1.00127.15           C  
ATOM   1252  O   GLN Y 161      11.428  11.683  52.136  1.00127.23           O  
ATOM   1253  CB  GLN Y 161       8.588  12.868  51.248  1.00127.33           C  
ATOM   1254  CG  GLN Y 161       7.330  12.271  50.622  1.00127.43           C  
ATOM   1255  CD  GLN Y 161       7.586  10.927  49.956  1.00127.57           C  
ATOM   1256  OE1 GLN Y 161       7.247   9.873  50.500  1.00127.24           O  
ATOM   1257  NE2 GLN Y 161       8.197  10.960  48.775  1.00127.64           N  
ATOM   1258  N   VAL Y 162      10.880  13.327  53.572  1.00126.87           N  
ATOM   1259  CA  VAL Y 162      12.274  13.608  53.920  1.00126.46           C  
ATOM   1260  C   VAL Y 162      12.760  12.590  54.946  1.00126.31           C  
ATOM   1261  O   VAL Y 162      13.913  12.154  54.887  1.00126.28           O  
ATOM   1262  CB  VAL Y 162      12.490  15.052  54.413  1.00126.38           C  
ATOM   1263  CG1 VAL Y 162      13.944  15.279  54.793  1.00126.34           C  
ATOM   1264  CG2 VAL Y 162      12.101  16.032  53.333  1.00126.26           C  
ATOM   1265  N   ALA Y 163      11.874  12.207  55.866  1.00126.02           N  
ATOM   1266  CA  ALA Y 163      12.155  11.125  56.804  1.00125.85           C  
ATOM   1267  C   ALA Y 163      12.480   9.842  56.037  1.00125.81           C  
ATOM   1268  O   ALA Y 163      13.504   9.201  56.283  1.00125.84           O  
ATOM   1269  CB  ALA Y 163      10.977  10.907  57.744  1.00125.73           C  
ATOM   1270  N   GLY Y 164      11.618   9.501  55.082  1.00125.75           N  
ATOM   1271  CA  GLY Y 164      11.758   8.284  54.289  1.00125.53           C  
ATOM   1272  C   GLY Y 164      13.004   8.236  53.431  1.00125.42           C  
ATOM   1273  O   GLY Y 164      13.706   7.229  53.412  1.00125.48           O  
ATOM   1274  N   ILE Y 165      13.287   9.322  52.722  1.00125.33           N  
ATOM   1275  CA  ILE Y 165      14.446   9.353  51.835  1.00125.45           C  
ATOM   1276  C   ILE Y 165      15.756   9.279  52.628  1.00125.63           C  
ATOM   1277  O   ILE Y 165      16.651   8.504  52.274  1.00125.63           O  
ATOM   1278  CB  ILE Y 165      14.396  10.558  50.828  1.00125.40           C  
ATOM   1279  CG1 ILE Y 165      15.305  10.311  49.610  1.00125.11           C  
ATOM   1280  CG2 ILE Y 165      14.640  11.905  51.524  1.00125.59           C  
ATOM   1281  CD1 ILE Y 165      16.756  10.739  49.772  1.00125.22           C  
ATOM   1282  N   ALA Y 166      15.840  10.063  53.707  1.00125.81           N  
ATOM   1283  CA  ALA Y 166      17.020  10.098  54.577  1.00125.88           C  
ATOM   1284  C   ALA Y 166      17.302   8.728  55.192  1.00125.97           C  
ATOM   1285  O   ALA Y 166      18.432   8.232  55.118  1.00125.86           O  
ATOM   1286  CB  ALA Y 166      16.855  11.147  55.661  1.00125.81           C  
ATOM   1287  N   LEU Y 167      16.270   8.125  55.787  1.00126.02           N  
ATOM   1288  CA  LEU Y 167      16.338   6.754  56.273  1.00126.14           C  
ATOM   1289  C   LEU Y 167      16.975   5.890  55.191  1.00126.63           C  
ATOM   1290  O   LEU Y 167      17.998   5.247  55.421  1.00126.69           O  
ATOM   1291  CB  LEU Y 167      14.934   6.231  56.590  1.00125.82           C  
ATOM   1292  CG  LEU Y 167      14.697   5.099  57.597  1.00125.25           C  
ATOM   1293  CD1 LEU Y 167      13.226   4.758  57.630  1.00124.86           C  
ATOM   1294  CD2 LEU Y 167      15.489   3.851  57.309  1.00124.45           C  
ATOM   1295  N   LEU Y 168      16.379   5.930  54.001  1.00127.17           N  
ATOM   1296  CA  LEU Y 168      16.726   5.035  52.908  1.00127.71           C  
ATOM   1297  C   LEU Y 168      18.104   5.285  52.311  1.00128.14           C  
ATOM   1298  O   LEU Y 168      18.841   4.343  52.028  1.00128.11           O  
ATOM   1299  CB  LEU Y 168      15.656   5.107  51.817  1.00127.78           C  
ATOM   1300  CG  LEU Y 168      15.793   4.216  50.578  1.00127.94           C  
ATOM   1301  CD1 LEU Y 168      15.945   2.740  50.954  1.00127.91           C  
ATOM   1302  CD2 LEU Y 168      14.604   4.434  49.661  1.00127.56           C  
ATOM   1303  N   LEU Y 169      18.443   6.552  52.109  1.00128.78           N  
ATOM   1304  CA  LEU Y 169      19.728   6.903  51.523  1.00129.65           C  
ATOM   1305  C   LEU Y 169      20.879   6.497  52.446  1.00130.16           C  
ATOM   1306  O   LEU Y 169      21.958   6.101  51.986  1.00130.12           O  
ATOM   1307  CB  LEU Y 169      19.774   8.397  51.195  1.00129.62           C  
ATOM   1308  CG  LEU Y 169      20.965   8.941  50.397  1.00130.01           C  
ATOM   1309  CD1 LEU Y 169      21.368   8.025  49.235  1.00130.30           C  
ATOM   1310  CD2 LEU Y 169      20.663  10.349  49.900  1.00129.88           C  
ATOM   1311  N   TRP Y 170      20.630   6.600  53.749  1.00130.89           N  
ATOM   1312  CA  TRP Y 170      21.554   6.103  54.758  1.00131.48           C  
ATOM   1313  C   TRP Y 170      21.671   4.583  54.633  1.00131.81           C  
ATOM   1314  O   TRP Y 170      22.781   4.051  54.601  1.00131.93           O  
ATOM   1315  CB  TRP Y 170      21.102   6.532  56.160  1.00131.54           C  
ATOM   1316  CG  TRP Y 170      21.700   5.731  57.261  1.00131.60           C  
ATOM   1317  CD1 TRP Y 170      22.931   5.897  57.817  1.00131.55           C  
ATOM   1318  CD2 TRP Y 170      21.093   4.625  57.944  1.00131.84           C  
ATOM   1319  NE1 TRP Y 170      23.134   4.963  58.806  1.00131.73           N  
ATOM   1320  CE2 TRP Y 170      22.021   4.169  58.905  1.00131.83           C  
ATOM   1321  CE3 TRP Y 170      19.853   3.975  57.835  1.00131.79           C  
ATOM   1322  CZ2 TRP Y 170      21.750   3.090  59.760  1.00131.69           C  
ATOM   1323  CZ3 TRP Y 170      19.582   2.901  58.683  1.00131.69           C  
ATOM   1324  CH2 TRP Y 170      20.529   2.471  59.633  1.00131.77           C  
ATOM   1325  N   MET Y 171      20.527   3.901  54.534  1.00132.15           N  
ATOM   1326  CA  MET Y 171      20.489   2.454  54.306  1.00132.62           C  
ATOM   1327  C   MET Y 171      21.279   2.074  53.061  1.00132.90           C  
ATOM   1328  O   MET Y 171      21.935   1.035  53.028  1.00132.85           O  
ATOM   1329  CB  MET Y 171      19.056   1.957  54.125  1.00132.57           C  
ATOM   1330  CG  MET Y 171      18.098   2.305  55.231  1.00132.73           C  
ATOM   1331  SD  MET Y 171      16.408   1.897  54.759  1.00132.84           S  
ATOM   1332  CE  MET Y 171      16.358   0.183  55.256  1.00133.05           C  
ATOM   1333  N   ALA Y 172      21.200   2.918  52.037  1.00133.36           N  
ATOM   1334  CA  ALA Y 172      21.888   2.667  50.780  1.00133.88           C  
ATOM   1335  C   ALA Y 172      23.384   2.551  51.009  1.00134.25           C  
ATOM   1336  O   ALA Y 172      23.983   1.516  50.712  1.00134.35           O  
ATOM   1337  CB  ALA Y 172      21.586   3.765  49.766  1.00133.84           C  
ATOM   1338  N   GLU Y 173      23.976   3.602  51.569  1.00134.64           N  
ATOM   1339  CA  GLU Y 173      25.428   3.692  51.674  1.00135.10           C  
ATOM   1340  C   GLU Y 173      26.050   2.688  52.649  1.00135.15           C  
ATOM   1341  O   GLU Y 173      27.274   2.543  52.698  1.00135.17           O  
ATOM   1342  CB  GLU Y 173      25.864   5.130  51.968  1.00135.11           C  
ATOM   1343  CG  GLU Y 173      25.901   6.003  50.710  1.00135.56           C  
ATOM   1344  CD  GLU Y 173      26.542   7.363  50.940  1.00135.60           C  
ATOM   1345  OE1 GLU Y 173      25.948   8.185  51.680  1.00136.52           O  
ATOM   1346  OE2 GLU Y 173      27.631   7.612  50.368  1.00135.47           O  
ATOM   1347  N   ARG Y 174      25.203   1.983  53.399  1.00135.32           N  
ATOM   1348  CA  ARG Y 174      25.659   0.876  54.247  1.00135.42           C  
ATOM   1349  C   ARG Y 174      25.905  -0.380  53.409  1.00135.51           C  
ATOM   1350  O   ARG Y 174      26.882  -1.099  53.628  1.00135.55           O  
ATOM   1351  CB  ARG Y 174      24.663   0.585  55.380  1.00135.34           C  
ATOM   1352  CG  ARG Y 174      24.421   1.738  56.349  1.00135.28           C  
ATOM   1353  CD  ARG Y 174      25.714   2.445  56.727  1.00135.53           C  
ATOM   1354  NE  ARG Y 174      25.497   3.875  56.935  1.00136.06           N  
ATOM   1355  CZ  ARG Y 174      26.337   4.836  56.551  1.00136.25           C  
ATOM   1356  NH1 ARG Y 174      27.468   4.539  55.917  1.00136.00           N  
ATOM   1357  NH2 ARG Y 174      26.036   6.105  56.792  1.00136.42           N  
ATOM   1358  N   ILE Y 175      25.023  -0.621  52.439  1.00135.60           N  
ATOM   1359  CA  ILE Y 175      25.119  -1.777  51.539  1.00135.52           C  
ATOM   1360  C   ILE Y 175      26.399  -1.719  50.696  1.00135.59           C  
ATOM   1361  O   ILE Y 175      26.877  -2.742  50.201  1.00135.56           O  
ATOM   1362  CB  ILE Y 175      23.866  -1.898  50.627  1.00135.41           C  
ATOM   1363  CG1 ILE Y 175      22.587  -1.612  51.419  1.00135.12           C  
ATOM   1364  CG2 ILE Y 175      23.783  -3.282  50.000  1.00135.38           C  
ATOM   1365  CD1 ILE Y 175      21.417  -1.165  50.578  1.00134.65           C  
ATOM   1366  N   THR Y 176      26.951  -0.517  50.550  1.00135.70           N  
ATOM   1367  CA  THR Y 176      28.220  -0.327  49.856  1.00135.81           C  
ATOM   1368  C   THR Y 176      29.398  -0.713  50.758  1.00135.96           C  
ATOM   1369  O   THR Y 176      30.245  -1.519  50.363  1.00136.01           O  
ATOM   1370  CB  THR Y 176      28.383   1.128  49.350  1.00135.74           C  
ATOM   1371  OG1 THR Y 176      27.190   1.537  48.670  1.00135.73           O  
ATOM   1372  CG2 THR Y 176      29.569   1.248  48.402  1.00135.50           C  
ATOM   1373  N   GLU Y 177      29.436  -0.146  51.966  1.00136.03           N  
ATOM   1374  CA  GLU Y 177      30.558  -0.338  52.900  1.00136.13           C  
ATOM   1375  C   GLU Y 177      30.537  -1.697  53.598  1.00136.05           C  
ATOM   1376  O   GLU Y 177      31.504  -2.460  53.512  1.00136.17           O  
ATOM   1377  CB  GLU Y 177      30.583   0.766  53.965  1.00136.10           C  
ATOM   1378  CG  GLU Y 177      31.099   2.112  53.489  1.00136.24           C  
ATOM   1379  CD  GLU Y 177      30.916   3.206  54.531  1.00136.32           C  
ATOM   1380  OE1 GLU Y 177      30.959   2.900  55.745  1.00136.16           O  
ATOM   1381  OE2 GLU Y 177      30.730   4.377  54.132  1.00136.84           O  
ATOM   1382  N   TYR Y 178      29.436  -1.982  54.291  1.00135.86           N  
ATOM   1383  CA  TYR Y 178      29.306  -3.186  55.106  1.00135.58           C  
ATOM   1384  C   TYR Y 178      28.594  -4.338  54.382  1.00135.40           C  
ATOM   1385  O   TYR Y 178      28.318  -5.375  54.992  1.00135.42           O  
ATOM   1386  CB  TYR Y 178      28.551  -2.877  56.403  1.00135.61           C  
ATOM   1387  CG  TYR Y 178      29.023  -1.671  57.195  1.00135.80           C  
ATOM   1388  CD1 TYR Y 178      28.408  -0.424  57.037  1.00135.91           C  
ATOM   1389  CD2 TYR Y 178      30.049  -1.785  58.140  1.00135.82           C  
ATOM   1390  CE1 TYR Y 178      28.821   0.683  57.780  1.00135.82           C  
ATOM   1391  CE2 TYR Y 178      30.467  -0.683  58.889  1.00135.56           C  
ATOM   1392  CZ  TYR Y 178      29.849   0.545  58.702  1.00135.57           C  
ATOM   1393  OH  TYR Y 178      30.256   1.636  59.433  1.00135.45           O  
ATOM   1394  N   GLY Y 179      28.293  -4.164  53.095  1.00135.12           N  
ATOM   1395  CA  GLY Y 179      27.562  -5.184  52.336  1.00134.74           C  
ATOM   1396  C   GLY Y 179      28.169  -5.575  50.998  1.00134.44           C  
ATOM   1397  O   GLY Y 179      29.324  -5.253  50.706  1.00134.43           O  
ATOM   1398  N   ILE Y 180      27.379  -6.281  50.190  1.00134.03           N  
ATOM   1399  CA  ILE Y 180      27.789  -6.702  48.852  1.00133.51           C  
ATOM   1400  C   ILE Y 180      27.535  -5.572  47.872  1.00133.10           C  
ATOM   1401  O   ILE Y 180      26.567  -4.824  48.025  1.00133.01           O  
ATOM   1402  CB  ILE Y 180      26.998  -7.950  48.353  1.00133.57           C  
ATOM   1403  CG1 ILE Y 180      26.729  -8.953  49.484  1.00133.78           C  
ATOM   1404  CG2 ILE Y 180      27.729  -8.627  47.199  1.00133.50           C  
ATOM   1405  CD1 ILE Y 180      27.955  -9.723  49.963  1.00134.17           C  
ATOM   1406  N   GLY Y 181      28.413  -5.452  46.877  1.00132.66           N  
ATOM   1407  CA  GLY Y 181      28.205  -4.566  45.723  1.00132.06           C  
ATOM   1408  C   GLY Y 181      27.952  -3.100  46.031  1.00131.50           C  
ATOM   1409  O   GLY Y 181      28.726  -2.463  46.753  1.00131.61           O  
ATOM   1410  N   ASN Y 182      26.864  -2.567  45.477  1.00130.72           N  
ATOM   1411  CA  ASN Y 182      26.517  -1.162  45.660  1.00129.88           C  
ATOM   1412  C   ASN Y 182      25.089  -0.957  46.138  1.00129.31           C  
ATOM   1413  O   ASN Y 182      24.147  -1.485  45.550  1.00129.29           O  
ATOM   1414  CB  ASN Y 182      26.747  -0.376  44.370  1.00129.90           C  
ATOM   1415  CG  ASN Y 182      26.357   1.079  44.501  1.00129.79           C  
ATOM   1416  OD1 ASN Y 182      25.624   1.610  43.674  1.00129.84           O  
ATOM   1417  ND2 ASN Y 182      26.836   1.730  45.553  1.00130.06           N  
ATOM   1418  N   GLY Y 183      24.947  -0.163  47.195  1.00128.62           N  
ATOM   1419  CA  GLY Y 183      23.658   0.092  47.831  1.00127.76           C  
ATOM   1420  C   GLY Y 183      22.545   0.513  46.897  1.00127.07           C  
ATOM   1421  O   GLY Y 183      21.645  -0.273  46.598  1.00127.04           O  
ATOM   1422  N   THR Y 184      22.611   1.760  46.444  1.00126.39           N  
ATOM   1423  CA  THR Y 184      21.637   2.310  45.512  1.00125.69           C  
ATOM   1424  C   THR Y 184      21.276   1.279  44.451  1.00125.18           C  
ATOM   1425  O   THR Y 184      20.129   0.853  44.355  1.00125.26           O  
ATOM   1426  CB  THR Y 184      22.184   3.563  44.817  1.00125.71           C  
ATOM   1427  OG1 THR Y 184      22.955   4.334  45.744  1.00125.77           O  
ATOM   1428  CG2 THR Y 184      21.047   4.405  44.292  1.00125.92           C  
ATOM   1429  N   SER Y 185      22.279   0.882  43.672  1.00124.48           N  
ATOM   1430  CA  SER Y 185      22.165  -0.167  42.668  1.00123.73           C  
ATOM   1431  C   SER Y 185      21.284  -1.329  43.140  1.00123.09           C  
ATOM   1432  O   SER Y 185      20.290  -1.671  42.500  1.00122.90           O  
ATOM   1433  CB  SER Y 185      23.571  -0.662  42.321  1.00123.82           C  
ATOM   1434  OG  SER Y 185      23.557  -1.641  41.304  1.00124.38           O  
ATOM   1435  N   LEU Y 186      21.641  -1.908  44.280  1.00122.44           N  
ATOM   1436  CA  LEU Y 186      20.918  -3.049  44.824  1.00121.91           C  
ATOM   1437  C   LEU Y 186      19.501  -2.722  45.262  1.00121.54           C  
ATOM   1438  O   LEU Y 186      18.647  -3.603  45.261  1.00121.47           O  
ATOM   1439  CB  LEU Y 186      21.694  -3.668  45.988  1.00121.92           C  
ATOM   1440  CG  LEU Y 186      22.542  -4.892  45.641  1.00121.72           C  
ATOM   1441  CD1 LEU Y 186      23.905  -4.812  46.301  1.00121.45           C  
ATOM   1442  CD2 LEU Y 186      21.813  -6.175  46.034  1.00121.72           C  
ATOM   1443  N   ILE Y 187      19.260  -1.469  45.646  1.00121.22           N  
ATOM   1444  CA  ILE Y 187      17.928  -1.027  46.078  1.00120.95           C  
ATOM   1445  C   ILE Y 187      16.974  -1.017  44.891  1.00120.84           C  
ATOM   1446  O   ILE Y 187      15.885  -1.598  44.960  1.00120.82           O  
ATOM   1447  CB  ILE Y 187      17.953   0.377  46.733  1.00120.89           C  
ATOM   1448  CG1 ILE Y 187      18.684   0.333  48.071  1.00120.79           C  
ATOM   1449  CG2 ILE Y 187      16.535   0.911  46.932  1.00120.83           C  
ATOM   1450  CD1 ILE Y 187      18.807   1.682  48.735  1.00121.02           C  
ATOM   1451  N   ILE Y 188      17.396  -0.348  43.815  1.00120.54           N  
ATOM   1452  CA  ILE Y 188      16.660  -0.324  42.560  1.00120.18           C  
ATOM   1453  C   ILE Y 188      16.377  -1.758  42.181  1.00120.12           C  
ATOM   1454  O   ILE Y 188      15.223  -2.154  42.080  1.00120.10           O  
ATOM   1455  CB  ILE Y 188      17.468   0.367  41.431  1.00120.16           C  
ATOM   1456  CG1 ILE Y 188      17.708   1.850  41.748  1.00119.90           C  
ATOM   1457  CG2 ILE Y 188      16.779   0.198  40.071  1.00120.12           C  
ATOM   1458  CD1 ILE Y 188      16.440   2.686  41.905  1.00120.13           C  
ATOM   1459  N   PHE Y 189      17.450  -2.529  42.022  1.00120.11           N  
ATOM   1460  CA  PHE Y 189      17.393  -3.959  41.731  1.00120.25           C  
ATOM   1461  C   PHE Y 189      16.346  -4.727  42.547  1.00120.34           C  
ATOM   1462  O   PHE Y 189      15.663  -5.600  42.010  1.00120.34           O  
ATOM   1463  CB  PHE Y 189      18.780  -4.572  41.947  1.00120.32           C  
ATOM   1464  CG  PHE Y 189      18.809  -6.069  41.843  1.00120.41           C  
ATOM   1465  CD1 PHE Y 189      18.882  -6.691  40.603  1.00120.18           C  
ATOM   1466  CD2 PHE Y 189      18.766  -6.859  42.991  1.00120.67           C  
ATOM   1467  CE1 PHE Y 189      18.906  -8.076  40.506  1.00120.46           C  
ATOM   1468  CE2 PHE Y 189      18.787  -8.250  42.903  1.00120.63           C  
ATOM   1469  CZ  PHE Y 189      18.860  -8.860  41.658  1.00120.49           C  
ATOM   1470  N   ALA Y 190      16.240  -4.411  43.838  1.00120.50           N  
ATOM   1471  CA  ALA Y 190      15.288  -5.069  44.731  1.00120.62           C  
ATOM   1472  C   ALA Y 190      13.856  -4.735  44.348  1.00120.86           C  
ATOM   1473  O   ALA Y 190      12.997  -5.610  44.337  1.00120.88           O  
ATOM   1474  CB  ALA Y 190      15.552  -4.685  46.174  1.00120.57           C  
ATOM   1475  N   GLY Y 191      13.612  -3.468  44.024  1.00121.16           N  
ATOM   1476  CA  GLY Y 191      12.281  -3.001  43.650  1.00121.59           C  
ATOM   1477  C   GLY Y 191      11.667  -3.738  42.472  1.00122.04           C  
ATOM   1478  O   GLY Y 191      10.488  -4.102  42.515  1.00122.08           O  
ATOM   1479  N   ILE Y 192      12.470  -3.952  41.425  1.00122.36           N  
ATOM   1480  CA  ILE Y 192      12.041  -4.667  40.225  1.00122.67           C  
ATOM   1481  C   ILE Y 192      11.769  -6.125  40.560  1.00123.34           C  
ATOM   1482  O   ILE Y 192      10.661  -6.623  40.349  1.00123.61           O  
ATOM   1483  CB  ILE Y 192      13.086  -4.593  39.068  1.00122.41           C  
ATOM   1484  CG1 ILE Y 192      13.151  -3.198  38.451  1.00122.44           C  
ATOM   1485  CG2 ILE Y 192      12.721  -5.545  37.944  1.00122.07           C  
ATOM   1486  CD1 ILE Y 192      14.027  -2.215  39.183  1.00122.22           C  
ATOM   1487  N   VAL Y 193      12.773  -6.798  41.112  1.00124.10           N  
ATOM   1488  CA  VAL Y 193      12.737  -8.255  41.227  1.00124.99           C  
ATOM   1489  C   VAL Y 193      11.756  -8.799  42.286  1.00125.60           C  
ATOM   1490  O   VAL Y 193      11.341  -9.956  42.208  1.00125.48           O  
ATOM   1491  CB  VAL Y 193      14.168  -8.842  41.369  1.00124.84           C  
ATOM   1492  CG1 VAL Y 193      14.651  -8.782  42.804  1.00124.86           C  
ATOM   1493  CG2 VAL Y 193      14.210 -10.258  40.839  1.00125.35           C  
ATOM   1494  N   VAL Y 194      11.378  -7.952  43.249  1.00126.61           N  
ATOM   1495  CA  VAL Y 194      10.394  -8.306  44.285  1.00127.48           C  
ATOM   1496  C   VAL Y 194       9.103  -8.797  43.650  1.00128.28           C  
ATOM   1497  O   VAL Y 194       8.500  -9.778  44.087  1.00128.19           O  
ATOM   1498  CB  VAL Y 194      10.035  -7.096  45.186  1.00127.26           C  
ATOM   1499  CG1 VAL Y 194       8.791  -7.397  45.999  1.00127.36           C  
ATOM   1500  CG2 VAL Y 194      11.175  -6.739  46.111  1.00127.22           C  
ATOM   1501  N   GLU Y 195       8.704  -8.094  42.598  1.00129.56           N  
ATOM   1502  CA  GLU Y 195       7.401  -8.267  41.989  1.00130.84           C  
ATOM   1503  C   GLU Y 195       7.435  -9.420  40.987  1.00131.49           C  
ATOM   1504  O   GLU Y 195       6.433  -9.698  40.321  1.00131.72           O  
ATOM   1505  CB  GLU Y 195       6.946  -6.943  41.343  1.00130.91           C  
ATOM   1506  CG  GLU Y 195       7.657  -5.690  41.922  1.00131.91           C  
ATOM   1507  CD  GLU Y 195       6.711  -4.572  42.380  1.00133.23           C  
ATOM   1508  OE1 GLU Y 195       5.905  -4.075  41.555  1.00134.49           O  
ATOM   1509  OE2 GLU Y 195       6.794  -4.171  43.568  1.00132.84           O  
ATOM   1510  N   TRP Y 196       8.584 -10.101  40.916  1.00132.21           N  
ATOM   1511  CA  TRP Y 196       8.807 -11.207  39.980  1.00132.97           C  
ATOM   1512  C   TRP Y 196       8.130 -12.515  40.386  1.00133.61           C  
ATOM   1513  O   TRP Y 196       7.359 -13.078  39.609  1.00133.64           O  
ATOM   1514  CB  TRP Y 196      10.308 -11.429  39.762  1.00132.88           C  
ATOM   1515  CG  TRP Y 196      10.901 -10.585  38.675  1.00132.76           C  
ATOM   1516  CD1 TRP Y 196      10.473  -9.357  38.262  1.00132.75           C  
ATOM   1517  CD2 TRP Y 196      12.047 -10.896  37.877  1.00132.80           C  
ATOM   1518  NE1 TRP Y 196      11.267  -8.892  37.245  1.00132.68           N  
ATOM   1519  CE2 TRP Y 196      12.245  -9.814  36.990  1.00132.80           C  
ATOM   1520  CE3 TRP Y 196      12.924 -11.989  37.819  1.00133.14           C  
ATOM   1521  CZ2 TRP Y 196      13.282  -9.792  36.051  1.00132.87           C  
ATOM   1522  CZ3 TRP Y 196      13.960 -11.965  36.884  1.00132.99           C  
ATOM   1523  CH2 TRP Y 196      14.127 -10.873  36.014  1.00132.82           C  
ATOM   1524  N   LEU Y 197       8.419 -12.994  41.597  1.00134.64           N  
ATOM   1525  CA  LEU Y 197       7.895 -14.281  42.070  1.00135.38           C  
ATOM   1526  C   LEU Y 197       6.360 -14.377  42.037  1.00136.08           C  
ATOM   1527  O   LEU Y 197       5.827 -15.309  41.429  1.00136.05           O  
ATOM   1528  CB  LEU Y 197       8.465 -14.663  43.454  1.00135.39           C  
ATOM   1529  CG  LEU Y 197       8.055 -16.012  44.085  1.00135.18           C  
ATOM   1530  CD1 LEU Y 197       8.386 -17.207  43.188  1.00135.27           C  
ATOM   1531  CD2 LEU Y 197       8.667 -16.213  45.473  1.00135.30           C  
ATOM   1532  N   PRO Y 198       5.648 -13.416  42.670  1.00136.82           N  
ATOM   1533  CA  PRO Y 198       4.190 -13.492  42.609  1.00137.52           C  
ATOM   1534  C   PRO Y 198       3.684 -13.441  41.172  1.00138.30           C  
ATOM   1535  O   PRO Y 198       2.761 -14.180  40.833  1.00138.42           O  
ATOM   1536  CB  PRO Y 198       3.732 -12.250  43.383  1.00137.48           C  
ATOM   1537  CG  PRO Y 198       4.878 -11.895  44.246  1.00137.21           C  
ATOM   1538  CD  PRO Y 198       6.092 -12.247  43.452  1.00136.88           C  
ATOM   1539  N   GLN Y 199       4.293 -12.590  40.342  1.00139.17           N  
ATOM   1540  CA  GLN Y 199       3.938 -12.497  38.925  1.00140.10           C  
ATOM   1541  C   GLN Y 199       4.080 -13.858  38.245  1.00140.67           C  
ATOM   1542  O   GLN Y 199       3.120 -14.352  37.654  1.00140.83           O  
ATOM   1543  CB  GLN Y 199       4.788 -11.444  38.203  1.00140.18           C  
ATOM   1544  CG  GLN Y 199       4.452 -11.251  36.713  1.00140.65           C  
ATOM   1545  CD  GLN Y 199       3.535 -10.066  36.453  1.00141.02           C  
ATOM   1546  OE1 GLN Y 199       3.817  -8.943  36.887  1.00140.64           O  
ATOM   1547  NE2 GLN Y 199       2.438 -10.307  35.727  1.00141.12           N  
ATOM   1548  N   ILE Y 200       5.265 -14.462  38.345  1.00141.38           N  
ATOM   1549  CA  ILE Y 200       5.513 -15.796  37.782  1.00142.14           C  
ATOM   1550  C   ILE Y 200       4.469 -16.796  38.286  1.00142.72           C  
ATOM   1551  O   ILE Y 200       3.950 -17.599  37.508  1.00142.80           O  
ATOM   1552  CB  ILE Y 200       6.962 -16.302  38.075  1.00142.12           C  
ATOM   1553  CG1 ILE Y 200       8.012 -15.451  37.335  1.00142.31           C  
ATOM   1554  CG2 ILE Y 200       7.121 -17.788  37.736  1.00141.79           C  
ATOM   1555  CD1 ILE Y 200       8.009 -15.564  35.800  1.00142.48           C  
ATOM   1556  N   LEU Y 201       4.153 -16.721  39.580  1.00143.45           N  
ATOM   1557  CA  LEU Y 201       3.124 -17.568  40.192  1.00144.18           C  
ATOM   1558  C   LEU Y 201       1.726 -17.339  39.605  1.00144.79           C  
ATOM   1559  O   LEU Y 201       1.052 -18.293  39.207  1.00144.95           O  
ATOM   1560  CB  LEU Y 201       3.090 -17.370  41.712  1.00144.04           C  
ATOM   1561  CG  LEU Y 201       4.175 -18.045  42.549  1.00143.77           C  
ATOM   1562  CD1 LEU Y 201       4.200 -17.463  43.953  1.00143.39           C  
ATOM   1563  CD2 LEU Y 201       3.954 -19.545  42.591  1.00143.60           C  
ATOM   1564  N   ARG Y 202       1.302 -16.076  39.549  1.00145.42           N  
ATOM   1565  CA  ARG Y 202      -0.032 -15.720  39.060  1.00146.03           C  
ATOM   1566  C   ARG Y 202      -0.230 -16.038  37.579  1.00146.22           C  
ATOM   1567  O   ARG Y 202      -1.351 -16.311  37.149  1.00146.29           O  
ATOM   1568  CB  ARG Y 202      -0.336 -14.245  39.331  1.00146.15           C  
ATOM   1569  CG  ARG Y 202      -0.518 -13.925  40.801  1.00147.13           C  
ATOM   1570  CD  ARG Y 202      -0.909 -12.475  41.016  1.00149.10           C  
ATOM   1571  NE  ARG Y 202      -1.121 -12.200  42.435  1.00150.83           N  
ATOM   1572  CZ  ARG Y 202      -1.832 -11.182  42.917  1.00151.85           C  
ATOM   1573  NH1 ARG Y 202      -2.422 -10.315  42.096  1.00152.01           N  
ATOM   1574  NH2 ARG Y 202      -1.958 -11.034  44.233  1.00152.40           N  
ATOM   1575  N   THR Y 203       0.860 -16.007  36.814  1.00146.51           N  
ATOM   1576  CA  THR Y 203       0.815 -16.278  35.377  1.00146.92           C  
ATOM   1577  C   THR Y 203       0.442 -17.733  35.087  1.00147.28           C  
ATOM   1578  O   THR Y 203      -0.253 -18.020  34.107  1.00147.35           O  
ATOM   1579  CB  THR Y 203       2.162 -15.954  34.693  1.00146.83           C  
ATOM   1580  OG1 THR Y 203       2.655 -14.697  35.168  1.00147.11           O  
ATOM   1581  CG2 THR Y 203       1.997 -15.880  33.180  1.00146.76           C  
ATOM   1582  N   ILE Y 204       0.907 -18.642  35.941  1.00147.68           N  
ATOM   1583  CA  ILE Y 204       0.665 -20.071  35.752  1.00147.98           C  
ATOM   1584  C   ILE Y 204      -0.650 -20.511  36.409  1.00148.24           C  
ATOM   1585  O   ILE Y 204      -1.165 -21.591  36.124  1.00148.36           O  
ATOM   1586  CB  ILE Y 204       1.893 -20.932  36.194  1.00147.96           C  
ATOM   1587  CG1 ILE Y 204       1.892 -22.290  35.474  1.00148.14           C  
ATOM   1588  CG2 ILE Y 204       1.972 -21.055  37.722  1.00147.80           C  
ATOM   1589  CD1 ILE Y 204       3.280 -22.870  35.198  1.00148.43           C  
ATOM   1590  N   GLY Y 205      -1.195 -19.661  37.275  1.00148.52           N  
ATOM   1591  CA  GLY Y 205      -2.536 -19.870  37.815  1.00148.96           C  
ATOM   1592  C   GLY Y 205      -3.590 -19.567  36.764  1.00149.32           C  
ATOM   1593  O   GLY Y 205      -4.652 -20.194  36.741  1.00149.32           O  
ATOM   1594  N   LEU Y 206      -3.277 -18.607  35.890  1.00149.74           N  
ATOM   1595  CA  LEU Y 206      -4.177 -18.154  34.817  1.00150.14           C  
ATOM   1596  C   LEU Y 206      -3.971 -18.900  33.494  1.00150.29           C  
ATOM   1597  O   LEU Y 206      -4.743 -18.731  32.542  1.00150.27           O  
ATOM   1598  CB  LEU Y 206      -4.042 -16.639  34.603  1.00150.17           C  
ATOM   1599  CG  LEU Y 206      -4.755 -15.740  35.619  1.00150.50           C  
ATOM   1600  CD1 LEU Y 206      -4.162 -14.333  35.625  1.00150.77           C  
ATOM   1601  CD2 LEU Y 206      -6.266 -15.699  35.362  1.00150.91           C  
ATOM   1602  N   ILE Y 207      -2.922 -19.716  33.442  1.00150.54           N  
ATOM   1603  CA  ILE Y 207      -2.712 -20.627  32.326  1.00150.81           C  
ATOM   1604  C   ILE Y 207      -3.774 -21.724  32.406  1.00151.06           C  
ATOM   1605  O   ILE Y 207      -4.207 -22.258  31.383  1.00151.17           O  
ATOM   1606  CB  ILE Y 207      -1.270 -21.222  32.338  1.00150.79           C  
ATOM   1607  CG1 ILE Y 207      -0.694 -21.289  30.923  1.00150.68           C  
ATOM   1608  CG2 ILE Y 207      -1.218 -22.591  33.031  1.00150.74           C  
ATOM   1609  CD1 ILE Y 207       0.798 -21.064  30.864  1.00150.59           C  
ATOM   1610  N   ARG Y 208      -4.204 -22.016  33.636  1.00151.30           N  
ATOM   1611  CA  ARG Y 208      -5.164 -23.079  33.930  1.00151.42           C  
ATOM   1612  C   ARG Y 208      -6.567 -22.735  33.452  1.00151.47           C  
ATOM   1613  O   ARG Y 208      -7.198 -23.543  32.766  1.00151.55           O  
ATOM   1614  CB  ARG Y 208      -5.168 -23.401  35.429  1.00151.41           C  
ATOM   1615  CG  ARG Y 208      -3.843 -23.957  35.930  1.00151.60           C  
ATOM   1616  CD  ARG Y 208      -3.844 -24.173  37.431  1.00151.95           C  
ATOM   1617  NE  ARG Y 208      -2.506 -24.501  37.922  1.00152.28           N  
ATOM   1618  CZ  ARG Y 208      -2.222 -24.873  39.169  1.00152.50           C  
ATOM   1619  NH1 ARG Y 208      -3.184 -24.978  40.079  1.00152.59           N  
ATOM   1620  NH2 ARG Y 208      -0.967 -25.144  39.506  1.00152.46           N  
ATOM   1621  N   THR Y 209      -7.039 -21.536  33.798  1.00151.51           N  
ATOM   1622  CA  THR Y 209      -8.372 -21.071  33.397  1.00151.68           C  
ATOM   1623  C   THR Y 209      -8.598 -21.149  31.883  1.00151.71           C  
ATOM   1624  O   THR Y 209      -9.744 -21.207  31.423  1.00151.87           O  
ATOM   1625  CB  THR Y 209      -8.660 -19.624  33.871  1.00151.72           C  
ATOM   1626  OG1 THR Y 209      -7.675 -18.727  33.338  1.00151.75           O  
ATOM   1627  CG2 THR Y 209      -8.667 -19.541  35.394  1.00151.89           C  
ATOM   1628  N   GLY Y 210      -7.501 -21.161  31.124  1.00151.62           N  
ATOM   1629  CA  GLY Y 210      -7.553 -21.192  29.664  1.00151.48           C  
ATOM   1630  C   GLY Y 210      -7.226 -19.843  29.045  1.00151.41           C  
ATOM   1631  O   GLY Y 210      -7.240 -19.696  27.820  1.00151.39           O  
ATOM   1632  N   GLU Y 211      -6.936 -18.860  29.900  1.00151.30           N  
ATOM   1633  CA  GLU Y 211      -6.592 -17.502  29.468  1.00151.18           C  
ATOM   1634  C   GLU Y 211      -5.201 -17.436  28.815  1.00150.89           C  
ATOM   1635  O   GLU Y 211      -5.001 -16.710  27.835  1.00150.88           O  
ATOM   1636  CB  GLU Y 211      -6.707 -16.520  30.647  1.00151.30           C  
ATOM   1637  CG  GLU Y 211      -6.140 -15.110  30.396  1.00151.85           C  
ATOM   1638  CD  GLU Y 211      -6.838 -14.362  29.264  1.00152.32           C  
ATOM   1639  OE1 GLU Y 211      -8.043 -14.051  29.404  1.00152.57           O  
ATOM   1640  OE2 GLU Y 211      -6.176 -14.070  28.241  1.00152.32           O  
ATOM   1641  N   VAL Y 212      -4.252 -18.193  29.366  1.00150.49           N  
ATOM   1642  CA  VAL Y 212      -2.905 -18.309  28.796  1.00150.00           C  
ATOM   1643  C   VAL Y 212      -2.620 -19.775  28.447  1.00149.65           C  
ATOM   1644  O   VAL Y 212      -3.173 -20.682  29.077  1.00149.67           O  
ATOM   1645  CB  VAL Y 212      -1.827 -17.774  29.776  1.00150.02           C  
ATOM   1646  CG1 VAL Y 212      -0.439 -17.811  29.138  1.00150.11           C  
ATOM   1647  CG2 VAL Y 212      -2.163 -16.355  30.228  1.00149.83           C  
ATOM   1648  N   ASN Y 213      -1.780 -20.004  27.437  1.00149.07           N  
ATOM   1649  CA  ASN Y 213      -1.314 -21.358  27.110  1.00148.52           C  
ATOM   1650  C   ASN Y 213       0.182 -21.513  27.385  1.00148.10           C  
ATOM   1651  O   ASN Y 213       0.916 -20.522  27.398  1.00148.16           O  
ATOM   1652  CB  ASN Y 213      -1.671 -21.744  25.666  1.00148.48           C  
ATOM   1653  CG  ASN Y 213      -0.997 -20.860  24.638  1.00148.25           C  
ATOM   1654  OD1 ASN Y 213       0.166 -21.064  24.297  1.00147.90           O  
ATOM   1655  ND2 ASN Y 213      -1.730 -19.879  24.128  1.00148.13           N  
ATOM   1656  N   LEU Y 214       0.627 -22.750  27.611  1.00147.50           N  
ATOM   1657  CA  LEU Y 214       2.011 -23.013  28.028  1.00146.95           C  
ATOM   1658  C   LEU Y 214       3.028 -22.888  26.888  1.00146.53           C  
ATOM   1659  O   LEU Y 214       4.235 -22.919  27.127  1.00146.44           O  
ATOM   1660  CB  LEU Y 214       2.127 -24.380  28.725  1.00147.02           C  
ATOM   1661  CG  LEU Y 214       3.276 -24.616  29.722  1.00146.95           C  
ATOM   1662  CD1 LEU Y 214       2.933 -24.103  31.120  1.00146.75           C  
ATOM   1663  CD2 LEU Y 214       3.637 -26.092  29.783  1.00146.71           C  
ATOM   1664  N   VAL Y 215       2.539 -22.741  25.658  1.00146.02           N  
ATOM   1665  CA  VAL Y 215       3.408 -22.516  24.499  1.00145.51           C  
ATOM   1666  C   VAL Y 215       4.006 -21.109  24.578  1.00145.19           C  
ATOM   1667  O   VAL Y 215       5.228 -20.941  24.527  1.00145.19           O  
ATOM   1668  CB  VAL Y 215       2.652 -22.703  23.151  1.00145.52           C  
ATOM   1669  CG1 VAL Y 215       3.596 -22.538  21.965  1.00145.26           C  
ATOM   1670  CG2 VAL Y 215       1.954 -24.062  23.096  1.00145.50           C  
ATOM   1671  N   ALA Y 216       3.133 -20.112  24.719  1.00144.71           N  
ATOM   1672  CA  ALA Y 216       3.534 -18.707  24.801  1.00144.19           C  
ATOM   1673  C   ALA Y 216       4.396 -18.424  26.027  1.00143.79           C  
ATOM   1674  O   ALA Y 216       5.447 -17.789  25.912  1.00143.79           O  
ATOM   1675  CB  ALA Y 216       2.308 -17.797  24.784  1.00144.17           C  
ATOM   1676  N   PHE Y 217       3.958 -18.901  27.192  1.00143.23           N  
ATOM   1677  CA  PHE Y 217       4.712 -18.698  28.425  1.00142.75           C  
ATOM   1678  C   PHE Y 217       6.103 -19.322  28.354  1.00142.47           C  
ATOM   1679  O   PHE Y 217       7.082 -18.702  28.774  1.00142.48           O  
ATOM   1680  CB  PHE Y 217       3.964 -19.227  29.648  1.00142.69           C  
ATOM   1681  CG  PHE Y 217       4.742 -19.096  30.932  1.00142.58           C  
ATOM   1682  CD1 PHE Y 217       4.667 -17.932  31.688  1.00142.47           C  
ATOM   1683  CD2 PHE Y 217       5.563 -20.130  31.376  1.00142.88           C  
ATOM   1684  CE1 PHE Y 217       5.387 -17.802  32.874  1.00142.49           C  
ATOM   1685  CE2 PHE Y 217       6.292 -20.008  32.557  1.00142.86           C  
ATOM   1686  CZ  PHE Y 217       6.200 -18.842  33.308  1.00142.72           C  
ATOM   1687  N   LEU Y 218       6.185 -20.545  27.833  1.00142.05           N  
ATOM   1688  CA  LEU Y 218       7.478 -21.211  27.676  1.00141.59           C  
ATOM   1689  C   LEU Y 218       8.352 -20.514  26.641  1.00141.22           C  
ATOM   1690  O   LEU Y 218       9.565 -20.711  26.629  1.00141.25           O  
ATOM   1691  CB  LEU Y 218       7.324 -22.701  27.340  1.00141.62           C  
ATOM   1692  CG  LEU Y 218       7.175 -23.687  28.506  1.00141.59           C  
ATOM   1693  CD1 LEU Y 218       6.770 -25.051  27.985  1.00141.52           C  
ATOM   1694  CD2 LEU Y 218       8.450 -23.793  29.341  1.00141.39           C  
ATOM   1695  N   PHE Y 219       7.739 -19.698  25.784  1.00140.71           N  
ATOM   1696  CA  PHE Y 219       8.508 -18.890  24.843  1.00140.27           C  
ATOM   1697  C   PHE Y 219       9.075 -17.663  25.545  1.00139.79           C  
ATOM   1698  O   PHE Y 219      10.197 -17.231  25.261  1.00139.73           O  
ATOM   1699  CB  PHE Y 219       7.673 -18.478  23.626  1.00140.35           C  
ATOM   1700  CG  PHE Y 219       8.492 -18.284  22.377  1.00140.73           C  
ATOM   1701  CD1 PHE Y 219       8.629 -19.323  21.450  1.00141.12           C  
ATOM   1702  CD2 PHE Y 219       9.150 -17.076  22.136  1.00140.89           C  
ATOM   1703  CE1 PHE Y 219       9.398 -19.158  20.291  1.00141.11           C  
ATOM   1704  CE2 PHE Y 219       9.924 -16.898  20.984  1.00141.08           C  
ATOM   1705  CZ  PHE Y 219      10.048 -17.942  20.058  1.00141.06           C  
ATOM   1706  N   PHE Y 220       8.293 -17.119  26.473  1.00139.20           N  
ATOM   1707  CA  PHE Y 220       8.684 -15.927  27.217  1.00138.61           C  
ATOM   1708  C   PHE Y 220       9.840 -16.200  28.172  1.00138.17           C  
ATOM   1709  O   PHE Y 220      10.837 -15.480  28.154  1.00138.21           O  
ATOM   1710  CB  PHE Y 220       7.489 -15.343  27.974  1.00138.59           C  
ATOM   1711  CG  PHE Y 220       7.707 -13.941  28.466  1.00138.40           C  
ATOM   1712  CD1 PHE Y 220       7.708 -12.870  27.577  1.00138.12           C  
ATOM   1713  CD2 PHE Y 220       7.901 -13.690  29.818  1.00138.32           C  
ATOM   1714  CE1 PHE Y 220       7.904 -11.577  28.025  1.00138.00           C  
ATOM   1715  CE2 PHE Y 220       8.096 -12.395  30.277  1.00138.33           C  
ATOM   1716  CZ  PHE Y 220       8.098 -11.337  29.378  1.00138.28           C  
ATOM   1717  N   LEU Y 221       9.710 -17.244  28.989  1.00137.55           N  
ATOM   1718  CA  LEU Y 221      10.765 -17.617  29.924  1.00136.99           C  
ATOM   1719  C   LEU Y 221      12.032 -18.070  29.202  1.00136.52           C  
ATOM   1720  O   LEU Y 221      13.136 -17.889  29.718  1.00136.53           O  
ATOM   1721  CB  LEU Y 221      10.287 -18.687  30.908  1.00137.01           C  
ATOM   1722  CG  LEU Y 221      11.114 -18.870  32.192  1.00137.18           C  
ATOM   1723  CD1 LEU Y 221      11.219 -17.571  33.017  1.00137.19           C  
ATOM   1724  CD2 LEU Y 221      10.527 -19.991  33.039  1.00137.13           C  
ATOM   1725  N   ALA Y 222      11.867 -18.641  28.009  1.00135.92           N  
ATOM   1726  CA  ALA Y 222      13.003 -18.987  27.149  1.00135.35           C  
ATOM   1727  C   ALA Y 222      13.756 -17.732  26.716  1.00134.86           C  
ATOM   1728  O   ALA Y 222      14.991 -17.701  26.719  1.00134.66           O  
ATOM   1729  CB  ALA Y 222      12.540 -19.773  25.931  1.00135.36           C  
ATOM   1730  N   PHE Y 223      12.997 -16.698  26.361  1.00134.34           N  
ATOM   1731  CA  PHE Y 223      13.569 -15.430  25.930  1.00133.76           C  
ATOM   1732  C   PHE Y 223      14.308 -14.688  27.039  1.00133.29           C  
ATOM   1733  O   PHE Y 223      15.380 -14.146  26.789  1.00133.27           O  
ATOM   1734  CB  PHE Y 223      12.508 -14.523  25.312  1.00133.83           C  
ATOM   1735  CG  PHE Y 223      13.007 -13.142  25.019  1.00133.89           C  
ATOM   1736  CD1 PHE Y 223      13.905 -12.920  23.980  1.00134.09           C  
ATOM   1737  CD2 PHE Y 223      12.598 -12.063  25.796  1.00134.18           C  
ATOM   1738  CE1 PHE Y 223      14.382 -11.641  23.712  1.00134.29           C  
ATOM   1739  CE2 PHE Y 223      13.065 -10.779  25.535  1.00134.20           C  
ATOM   1740  CZ  PHE Y 223      13.959 -10.567  24.492  1.00134.10           C  
ATOM   1741  N   ILE Y 224      13.733 -14.645  28.242  1.00132.69           N  
ATOM   1742  CA  ILE Y 224      14.403 -14.032  29.395  1.00132.22           C  
ATOM   1743  C   ILE Y 224      15.781 -14.662  29.582  1.00132.09           C  
ATOM   1744  O   ILE Y 224      16.781 -13.952  29.712  1.00132.06           O  
ATOM   1745  CB  ILE Y 224      13.585 -14.169  30.710  1.00132.17           C  
ATOM   1746  CG1 ILE Y 224      12.180 -13.573  30.565  1.00132.21           C  
ATOM   1747  CG2 ILE Y 224      14.323 -13.541  31.895  1.00131.87           C  
ATOM   1748  CD1 ILE Y 224      12.132 -12.118  30.138  1.00132.26           C  
ATOM   1749  N   VAL Y 225      15.818 -15.997  29.571  1.00131.79           N  
ATOM   1750  CA  VAL Y 225      17.062 -16.765  29.683  1.00131.33           C  
ATOM   1751  C   VAL Y 225      18.006 -16.468  28.516  1.00131.12           C  
ATOM   1752  O   VAL Y 225      19.202 -16.257  28.720  1.00131.04           O  
ATOM   1753  CB  VAL Y 225      16.783 -18.281  29.798  1.00131.21           C  
ATOM   1754  CG1 VAL Y 225      18.074 -19.076  29.766  1.00131.24           C  
ATOM   1755  CG2 VAL Y 225      16.030 -18.580  31.079  1.00131.12           C  
ATOM   1756  N   LEU Y 226      17.457 -16.441  27.304  1.00130.94           N  
ATOM   1757  CA  LEU Y 226      18.215 -16.067  26.111  1.00130.88           C  
ATOM   1758  C   LEU Y 226      18.842 -14.681  26.267  1.00130.84           C  
ATOM   1759  O   LEU Y 226      20.037 -14.505  26.029  1.00130.77           O  
ATOM   1760  CB  LEU Y 226      17.312 -16.114  24.871  1.00130.98           C  
ATOM   1761  CG  LEU Y 226      17.821 -15.596  23.519  1.00130.90           C  
ATOM   1762  CD1 LEU Y 226      18.892 -16.508  22.946  1.00130.68           C  
ATOM   1763  CD2 LEU Y 226      16.664 -15.446  22.539  1.00130.83           C  
ATOM   1764  N   ALA Y 227      18.022 -13.710  26.669  1.00130.81           N  
ATOM   1765  CA  ALA Y 227      18.468 -12.341  26.914  1.00130.71           C  
ATOM   1766  C   ALA Y 227      19.569 -12.320  27.959  1.00130.71           C  
ATOM   1767  O   ALA Y 227      20.656 -11.812  27.697  1.00130.81           O  
ATOM   1768  CB  ALA Y 227      17.305 -11.478  27.356  1.00130.67           C  
ATOM   1769  N   PHE Y 228      19.282 -12.886  29.131  1.00130.69           N  
ATOM   1770  CA  PHE Y 228      20.266 -13.057  30.201  1.00130.72           C  
ATOM   1771  C   PHE Y 228      21.591 -13.589  29.671  1.00130.89           C  
ATOM   1772  O   PHE Y 228      22.660 -13.172  30.115  1.00130.92           O  
ATOM   1773  CB  PHE Y 228      19.724 -14.012  31.266  1.00130.62           C  
ATOM   1774  CG  PHE Y 228      19.000 -13.328  32.394  1.00130.69           C  
ATOM   1775  CD1 PHE Y 228      17.904 -12.507  32.153  1.00130.68           C  
ATOM   1776  CD2 PHE Y 228      19.405 -13.525  33.708  1.00130.56           C  
ATOM   1777  CE1 PHE Y 228      17.241 -11.883  33.200  1.00130.34           C  
ATOM   1778  CE2 PHE Y 228      18.746 -12.905  34.760  1.00130.02           C  
ATOM   1779  CZ  PHE Y 228      17.665 -12.084  34.504  1.00130.33           C  
ATOM   1780  N   ALA Y 229      21.505 -14.507  28.711  1.00131.17           N  
ATOM   1781  CA  ALA Y 229      22.682 -15.129  28.119  1.00131.37           C  
ATOM   1782  C   ALA Y 229      23.430 -14.173  27.201  1.00131.53           C  
ATOM   1783  O   ALA Y 229      24.609 -13.910  27.415  1.00131.48           O  
ATOM   1784  CB  ALA Y 229      22.294 -16.400  27.375  1.00131.38           C  
ATOM   1785  N   GLY Y 230      22.739 -13.652  26.187  1.00131.76           N  
ATOM   1786  CA  GLY Y 230      23.338 -12.738  25.211  1.00132.05           C  
ATOM   1787  C   GLY Y 230      24.169 -11.646  25.856  1.00132.28           C  
ATOM   1788  O   GLY Y 230      25.296 -11.381  25.446  1.00132.25           O  
ATOM   1789  N   MET Y 231      23.602 -11.027  26.882  1.00132.64           N  
ATOM   1790  CA  MET Y 231      24.289 -10.009  27.658  1.00133.20           C  
ATOM   1791  C   MET Y 231      25.510 -10.571  28.362  1.00133.15           C  
ATOM   1792  O   MET Y 231      26.557  -9.926  28.396  1.00133.26           O  
ATOM   1793  CB  MET Y 231      23.344  -9.420  28.687  1.00133.14           C  
ATOM   1794  CG  MET Y 231      22.130  -8.756  28.083  1.00133.62           C  
ATOM   1795  SD  MET Y 231      21.287  -7.771  29.322  1.00134.27           S  
ATOM   1796  CE  MET Y 231      22.626  -6.674  29.835  1.00134.73           C  
ATOM   1797  N   ALA Y 232      25.370 -11.769  28.924  1.00133.26           N  
ATOM   1798  CA  ALA Y 232      26.500 -12.473  29.527  1.00133.37           C  
ATOM   1799  C   ALA Y 232      27.584 -12.783  28.482  1.00133.44           C  
ATOM   1800  O   ALA Y 232      28.777 -12.731  28.788  1.00133.41           O  
ATOM   1801  CB  ALA Y 232      26.028 -13.746  30.225  1.00133.28           C  
ATOM   1802  N   ALA Y 233      27.160 -13.081  27.252  1.00133.52           N  
ATOM   1803  CA  ALA Y 233      28.077 -13.324  26.136  1.00133.69           C  
ATOM   1804  C   ALA Y 233      28.805 -12.052  25.753  1.00133.92           C  
ATOM   1805  O   ALA Y 233      30.000 -12.079  25.448  1.00134.08           O  
ATOM   1806  CB  ALA Y 233      27.328 -13.868  24.932  1.00133.62           C  
ATOM   1807  N   VAL Y 234      28.071 -10.942  25.770  1.00134.14           N  
ATOM   1808  CA  VAL Y 234      28.595  -9.642  25.358  1.00134.19           C  
ATOM   1809  C   VAL Y 234      29.570  -9.056  26.384  1.00134.31           C  
ATOM   1810  O   VAL Y 234      30.609  -8.514  26.004  1.00134.34           O  
ATOM   1811  CB  VAL Y 234      27.448  -8.662  24.995  1.00134.12           C  
ATOM   1812  CG1 VAL Y 234      27.930  -7.219  24.954  1.00134.18           C  
ATOM   1813  CG2 VAL Y 234      26.844  -9.051  23.657  1.00133.93           C  
ATOM   1814  N   GLN Y 235      29.255  -9.179  27.672  1.00134.50           N  
ATOM   1815  CA  GLN Y 235      30.165  -8.709  28.718  1.00134.93           C  
ATOM   1816  C   GLN Y 235      31.528  -9.392  28.633  1.00134.89           C  
ATOM   1817  O   GLN Y 235      32.562  -8.731  28.771  1.00134.96           O  
ATOM   1818  CB  GLN Y 235      29.574  -8.901  30.117  1.00135.18           C  
ATOM   1819  CG  GLN Y 235      30.640  -8.989  31.229  1.00136.42           C  
ATOM   1820  CD  GLN Y 235      30.162  -8.488  32.586  1.00138.03           C  
ATOM   1821  OE1 GLN Y 235      29.147  -7.788  32.687  1.00138.34           O  
ATOM   1822  NE2 GLN Y 235      30.905  -8.838  33.640  1.00138.27           N  
ATOM   1823  N   GLN Y 236      31.513 -10.709  28.411  1.00134.83           N  
ATOM   1824  CA  GLN Y 236      32.737 -11.516  28.290  1.00134.71           C  
ATOM   1825  C   GLN Y 236      33.553 -11.147  27.038  1.00134.34           C  
ATOM   1826  O   GLN Y 236      34.790 -11.167  27.063  1.00134.21           O  
ATOM   1827  CB  GLN Y 236      32.396 -13.014  28.272  1.00134.82           C  
ATOM   1828  CG  GLN Y 236      31.664 -13.546  29.511  1.00135.63           C  
ATOM   1829  CD  GLN Y 236      32.593 -13.936  30.661  1.00137.13           C  
ATOM   1830  OE1 GLN Y 236      33.817 -13.771  30.587  1.00137.77           O  
ATOM   1831  NE2 GLN Y 236      32.005 -14.466  31.732  1.00137.33           N  
ATOM   1832  N   ALA Y 237      32.840 -10.803  25.964  1.00133.86           N  
ATOM   1833  CA  ALA Y 237      33.427 -10.462  24.674  1.00133.48           C  
ATOM   1834  C   ALA Y 237      34.369  -9.260  24.743  1.00133.36           C  
ATOM   1835  O   ALA Y 237      34.016  -8.215  25.297  1.00133.41           O  
ATOM   1836  CB  ALA Y 237      32.333 -10.214  23.668  1.00133.36           C  
ATOM   1837  N   GLU Y 238      35.568  -9.428  24.177  1.00133.11           N  
ATOM   1838  CA  GLU Y 238      36.607  -8.386  24.131  1.00132.82           C  
ATOM   1839  C   GLU Y 238      37.297  -8.383  22.776  1.00132.26           C  
ATOM   1840  O   GLU Y 238      37.352  -9.411  22.108  1.00132.30           O  
ATOM   1841  CB  GLU Y 238      37.686  -8.653  25.184  1.00132.77           C  
ATOM   1842  CG  GLU Y 238      37.238  -8.545  26.631  1.00133.38           C  
ATOM   1843  CD  GLU Y 238      38.334  -8.926  27.623  1.00133.45           C  
ATOM   1844  OE1 GLU Y 238      39.457  -9.290  27.191  1.00133.69           O  
ATOM   1845  OE2 GLU Y 238      38.063  -8.862  28.848  1.00134.63           O  
ATOM   1846  N   ARG Y 239      37.835  -7.239  22.367  1.00131.64           N  
ATOM   1847  CA  ARG Y 239      38.797  -7.244  21.270  1.00131.05           C  
ATOM   1848  C   ARG Y 239      40.165  -6.861  21.789  1.00130.71           C  
ATOM   1849  O   ARG Y 239      40.340  -5.796  22.394  1.00130.71           O  
ATOM   1850  CB  ARG Y 239      38.412  -6.316  20.127  1.00131.03           C  
ATOM   1851  CG  ARG Y 239      39.286  -6.547  18.911  1.00130.95           C  
ATOM   1852  CD  ARG Y 239      39.540  -5.291  18.120  1.00131.05           C  
ATOM   1853  NE  ARG Y 239      40.780  -5.415  17.356  1.00131.22           N  
ATOM   1854  CZ  ARG Y 239      40.954  -4.974  16.114  1.00130.97           C  
ATOM   1855  NH1 ARG Y 239      39.961  -4.382  15.459  1.00130.70           N  
ATOM   1856  NH2 ARG Y 239      42.124  -5.142  15.518  1.00130.97           N  
ATOM   1857  N   ARG Y 240      41.133  -7.735  21.543  1.00130.12           N  
ATOM   1858  CA  ARG Y 240      42.480  -7.515  22.022  1.00129.58           C  
ATOM   1859  C   ARG Y 240      43.312  -6.855  20.942  1.00129.11           C  
ATOM   1860  O   ARG Y 240      43.413  -7.355  19.823  1.00128.95           O  
ATOM   1861  CB  ARG Y 240      43.096  -8.826  22.497  1.00129.67           C  
ATOM   1862  CG  ARG Y 240      42.327  -9.441  23.646  1.00130.02           C  
ATOM   1863  CD  ARG Y 240      42.955 -10.724  24.141  1.00131.65           C  
ATOM   1864  NE  ARG Y 240      42.204 -11.265  25.276  1.00133.13           N  
ATOM   1865  CZ  ARG Y 240      42.570 -12.316  26.008  1.00133.46           C  
ATOM   1866  NH1 ARG Y 240      43.698 -12.974  25.745  1.00133.52           N  
ATOM   1867  NH2 ARG Y 240      41.801 -12.709  27.014  1.00133.36           N  
ATOM   1868  N   ILE Y 241      43.864  -5.697  21.283  1.00128.67           N  
ATOM   1869  CA  ILE Y 241      44.753  -4.964  20.400  1.00128.33           C  
ATOM   1870  C   ILE Y 241      46.168  -5.266  20.860  1.00128.31           C  
ATOM   1871  O   ILE Y 241      46.518  -4.975  22.004  1.00128.35           O  
ATOM   1872  CB  ILE Y 241      44.476  -3.450  20.444  1.00128.14           C  
ATOM   1873  CG1 ILE Y 241      43.168  -3.136  19.721  1.00128.11           C  
ATOM   1874  CG2 ILE Y 241      45.611  -2.674  19.809  1.00127.99           C  
ATOM   1875  CD1 ILE Y 241      42.531  -1.844  20.150  1.00128.07           C  
ATOM   1876  N   PRO Y 242      46.987  -5.865  19.976  1.00128.23           N  
ATOM   1877  CA  PRO Y 242      48.294  -6.327  20.418  1.00128.16           C  
ATOM   1878  C   PRO Y 242      49.216  -5.152  20.697  1.00128.27           C  
ATOM   1879  O   PRO Y 242      49.236  -4.194  19.929  1.00128.41           O  
ATOM   1880  CB  PRO Y 242      48.810  -7.134  19.218  1.00128.01           C  
ATOM   1881  CG  PRO Y 242      47.634  -7.317  18.316  1.00127.90           C  
ATOM   1882  CD  PRO Y 242      46.774  -6.134  18.544  1.00128.13           C  
ATOM   1883  N   VAL Y 243      49.938  -5.206  21.810  1.00128.36           N  
ATOM   1884  CA  VAL Y 243      51.036  -4.275  22.033  1.00128.53           C  
ATOM   1885  C   VAL Y 243      52.353  -5.044  22.076  1.00128.87           C  
ATOM   1886  O   VAL Y 243      52.364  -6.277  22.097  1.00128.94           O  
ATOM   1887  CB  VAL Y 243      50.848  -3.403  23.304  1.00128.38           C  
ATOM   1888  CG1 VAL Y 243      49.496  -2.711  23.291  1.00128.26           C  
ATOM   1889  CG2 VAL Y 243      51.013  -4.216  24.562  1.00128.27           C  
ATOM   1890  N   GLN Y 244      53.459  -4.313  22.066  1.00129.30           N  
ATOM   1891  CA  GLN Y 244      54.777  -4.916  22.186  1.00129.88           C  
ATOM   1892  C   GLN Y 244      55.737  -3.890  22.766  1.00130.26           C  
ATOM   1893  O   GLN Y 244      55.625  -2.692  22.485  1.00130.29           O  
ATOM   1894  CB  GLN Y 244      55.273  -5.420  20.830  1.00129.80           C  
ATOM   1895  CG  GLN Y 244      56.436  -6.397  20.907  1.00129.97           C  
ATOM   1896  CD  GLN Y 244      57.000  -6.757  19.542  1.00130.10           C  
ATOM   1897  OE1 GLN Y 244      56.279  -6.787  18.540  1.00130.17           O  
ATOM   1898  NE2 GLN Y 244      58.300  -7.037  19.498  1.00130.44           N  
ATOM   1899  N   TYR Y 245      56.673  -4.365  23.581  1.00130.73           N  
ATOM   1900  CA  TYR Y 245      57.570  -3.481  24.304  1.00131.19           C  
ATOM   1901  C   TYR Y 245      59.036  -3.688  23.942  1.00131.64           C  
ATOM   1902  O   TYR Y 245      59.475  -4.812  23.682  1.00131.65           O  
ATOM   1903  CB  TYR Y 245      57.343  -3.614  25.809  1.00131.20           C  
ATOM   1904  CG  TYR Y 245      56.068  -2.949  26.271  1.00131.11           C  
ATOM   1905  CD1 TYR Y 245      54.870  -3.660  26.342  1.00130.98           C  
ATOM   1906  CD2 TYR Y 245      56.057  -1.605  26.626  1.00131.02           C  
ATOM   1907  CE1 TYR Y 245      53.696  -3.046  26.761  1.00131.01           C  
ATOM   1908  CE2 TYR Y 245      54.891  -0.980  27.044  1.00131.13           C  
ATOM   1909  CZ  TYR Y 245      53.716  -1.704  27.111  1.00131.21           C  
ATOM   1910  OH  TYR Y 245      52.565  -1.078  27.526  1.00131.35           O  
ATOM   1911  N   ALA Y 246      59.776  -2.580  23.930  1.00132.21           N  
ATOM   1912  CA  ALA Y 246      61.169  -2.546  23.481  1.00132.63           C  
ATOM   1913  C   ALA Y 246      62.131  -3.122  24.515  1.00132.87           C  
ATOM   1914  O   ALA Y 246      61.798  -3.222  25.699  1.00132.99           O  
ATOM   1915  CB  ALA Y 246      61.566  -1.113  23.123  1.00132.57           C  
ATOM   1916  N   ARG Y 247      63.321  -3.504  24.058  1.00133.08           N  
ATOM   1917  CA  ARG Y 247      64.387  -3.927  24.953  1.00133.36           C  
ATOM   1918  C   ARG Y 247      65.011  -2.713  25.638  1.00133.23           C  
ATOM   1919  O   ARG Y 247      65.325  -2.751  26.827  1.00133.15           O  
ATOM   1920  CB  ARG Y 247      65.452  -4.693  24.180  1.00133.53           C  
ATOM   1921  CG  ARG Y 247      65.132  -6.154  23.947  1.00134.62           C  
ATOM   1922  CD  ARG Y 247      66.196  -6.781  23.052  1.00136.82           C  
ATOM   1923  NE  ARG Y 247      66.496  -8.165  23.423  1.00138.51           N  
ATOM   1924  CZ  ARG Y 247      67.482  -8.897  22.897  1.00139.25           C  
ATOM   1925  NH1 ARG Y 247      68.281  -8.391  21.960  1.00139.80           N  
ATOM   1926  NH2 ARG Y 247      67.671 -10.145  23.312  1.00139.47           N  
ATOM   1927  N   TYR Y 255      66.390  -4.902  30.636  1.00147.06           N  
ATOM   1928  CA  TYR Y 255      65.432  -5.552  29.747  1.00147.03           C  
ATOM   1929  C   TYR Y 255      64.026  -4.993  29.958  1.00147.03           C  
ATOM   1930  O   TYR Y 255      63.861  -3.855  30.415  1.00147.04           O  
ATOM   1931  CB  TYR Y 255      65.436  -7.067  29.970  1.00147.05           C  
ATOM   1932  CG  TYR Y 255      66.810  -7.684  30.010  1.00147.12           C  
ATOM   1933  CD1 TYR Y 255      67.376  -8.092  31.219  1.00147.10           C  
ATOM   1934  CD2 TYR Y 255      67.548  -7.859  28.840  1.00147.34           C  
ATOM   1935  CE1 TYR Y 255      68.642  -8.663  31.261  1.00147.32           C  
ATOM   1936  CE2 TYR Y 255      68.816  -8.426  28.868  1.00147.44           C  
ATOM   1937  CZ  TYR Y 255      69.358  -8.828  30.079  1.00147.47           C  
ATOM   1938  OH  TYR Y 255      70.616  -9.391  30.103  1.00147.48           O  
ATOM   1939  N   GLY Y 256      63.020  -5.804  29.626  1.00147.01           N  
ATOM   1940  CA  GLY Y 256      61.618  -5.417  29.755  1.00146.88           C  
ATOM   1941  C   GLY Y 256      60.961  -5.294  28.396  1.00146.79           C  
ATOM   1942  O   GLY Y 256      60.330  -4.279  28.095  1.00146.81           O  
ATOM   1943  N   GLY Y 257      61.112  -6.335  27.579  1.00146.70           N  
ATOM   1944  CA  GLY Y 257      60.600  -6.329  26.216  1.00146.60           C  
ATOM   1945  C   GLY Y 257      59.858  -7.591  25.825  1.00146.57           C  
ATOM   1946  O   GLY Y 257      60.478  -8.581  25.425  1.00146.50           O  
ATOM   1947  N   GLN Y 258      58.530  -7.551  25.948  1.00146.55           N  
ATOM   1948  CA  GLN Y 258      57.657  -8.631  25.471  1.00146.49           C  
ATOM   1949  C   GLN Y 258      56.239  -8.136  25.143  1.00146.31           C  
ATOM   1950  O   GLN Y 258      55.900  -6.976  25.403  1.00146.18           O  
ATOM   1951  CB  GLN Y 258      57.617  -9.799  26.466  1.00146.61           C  
ATOM   1952  CG  GLN Y 258      57.558 -11.172  25.792  1.00146.80           C  
ATOM   1953  CD  GLN Y 258      57.850 -12.312  26.747  1.00146.98           C  
ATOM   1954  OE1 GLN Y 258      57.006 -12.688  27.563  1.00147.39           O  
ATOM   1955  NE2 GLN Y 258      59.048 -12.875  26.644  1.00146.66           N  
ATOM   1956  N   ALA Y 259      55.427  -9.031  24.576  1.00146.11           N  
ATOM   1957  CA  ALA Y 259      54.099  -8.704  24.048  1.00145.87           C  
ATOM   1958  C   ALA Y 259      52.981  -8.773  25.092  1.00145.67           C  
ATOM   1959  O   ALA Y 259      53.045  -9.558  26.040  1.00145.71           O  
ATOM   1960  CB  ALA Y 259      53.772  -9.607  22.856  1.00145.83           C  
ATOM   1961  N   THR Y 260      51.965  -7.933  24.900  1.00145.35           N  
ATOM   1962  CA  THR Y 260      50.776  -7.894  25.747  1.00145.10           C  
ATOM   1963  C   THR Y 260      49.604  -7.527  24.849  1.00144.87           C  
ATOM   1964  O   THR Y 260      49.760  -7.432  23.631  1.00144.81           O  
ATOM   1965  CB  THR Y 260      50.892  -6.827  26.877  1.00145.18           C  
ATOM   1966  OG1 THR Y 260      52.257  -6.683  27.287  1.00145.51           O  
ATOM   1967  CG2 THR Y 260      50.027  -7.192  28.091  1.00145.16           C  
ATOM   1968  N   TYR Y 261      48.438  -7.315  25.454  1.00144.66           N  
ATOM   1969  CA  TYR Y 261      47.261  -6.829  24.744  1.00144.42           C  
ATOM   1970  C   TYR Y 261      46.522  -5.769  25.562  1.00144.15           C  
ATOM   1971  O   TYR Y 261      46.421  -5.879  26.785  1.00144.13           O  
ATOM   1972  CB  TYR Y 261      46.322  -7.989  24.382  1.00144.63           C  
ATOM   1973  CG  TYR Y 261      45.782  -8.768  25.566  1.00144.77           C  
ATOM   1974  CD1 TYR Y 261      44.602  -8.381  26.202  1.00144.97           C  
ATOM   1975  CD2 TYR Y 261      46.446  -9.899  26.044  1.00144.97           C  
ATOM   1976  CE1 TYR Y 261      44.100  -9.092  27.286  1.00145.22           C  
ATOM   1977  CE2 TYR Y 261      45.954 -10.619  27.130  1.00145.12           C  
ATOM   1978  CZ  TYR Y 261      44.781 -10.209  27.744  1.00145.20           C  
ATOM   1979  OH  TYR Y 261      44.285 -10.912  28.817  1.00145.26           O  
ATOM   1980  N   ILE Y 262      46.026  -4.738  24.882  1.00143.84           N  
ATOM   1981  CA  ILE Y 262      45.151  -3.751  25.507  1.00143.46           C  
ATOM   1982  C   ILE Y 262      43.700  -4.109  25.170  1.00143.20           C  
ATOM   1983  O   ILE Y 262      43.319  -4.134  23.996  1.00143.09           O  
ATOM   1984  CB  ILE Y 262      45.531  -2.280  25.126  1.00143.45           C  
ATOM   1985  CG1 ILE Y 262      44.929  -1.282  26.120  1.00143.76           C  
ATOM   1986  CG2 ILE Y 262      45.140  -1.930  23.696  1.00143.40           C  
ATOM   1987  CD1 ILE Y 262      45.859  -0.919  27.271  1.00144.28           C  
ATOM   1988  N   PRO Y 263      42.894  -4.423  26.201  1.00143.00           N  
ATOM   1989  CA  PRO Y 263      41.555  -4.942  25.946  1.00142.81           C  
ATOM   1990  C   PRO Y 263      40.523  -3.842  25.706  1.00142.61           C  
ATOM   1991  O   PRO Y 263      40.423  -2.891  26.487  1.00142.56           O  
ATOM   1992  CB  PRO Y 263      41.232  -5.729  27.221  1.00142.75           C  
ATOM   1993  CG  PRO Y 263      42.106  -5.141  28.290  1.00142.90           C  
ATOM   1994  CD  PRO Y 263      43.174  -4.298  27.644  1.00143.01           C  
ATOM   1995  N   ILE Y 264      39.777  -3.973  24.614  1.00142.35           N  
ATOM   1996  CA  ILE Y 264      38.666  -3.075  24.338  1.00142.18           C  
ATOM   1997  C   ILE Y 264      37.353  -3.856  24.445  1.00142.13           C  
ATOM   1998  O   ILE Y 264      37.032  -4.689  23.588  1.00142.19           O  
ATOM   1999  CB  ILE Y 264      38.824  -2.348  22.969  1.00142.14           C  
ATOM   2000  CG1 ILE Y 264      40.089  -1.481  22.955  1.00142.08           C  
ATOM   2001  CG2 ILE Y 264      37.608  -1.484  22.652  1.00142.19           C  
ATOM   2002  CD1 ILE Y 264      40.200  -0.474  24.105  1.00141.90           C  
ATOM   2003  N   LYS Y 265      36.619  -3.596  25.527  1.00141.92           N  
ATOM   2004  CA  LYS Y 265      35.326  -4.230  25.773  1.00141.67           C  
ATOM   2005  C   LYS Y 265      34.245  -3.608  24.900  1.00141.55           C  
ATOM   2006  O   LYS Y 265      34.411  -2.500  24.374  1.00141.51           O  
ATOM   2007  CB  LYS Y 265      34.927  -4.101  27.245  1.00141.70           C  
ATOM   2008  CG  LYS Y 265      35.607  -5.072  28.182  1.00141.68           C  
ATOM   2009  CD  LYS Y 265      34.995  -4.998  29.571  1.00141.82           C  
ATOM   2010  CE  LYS Y 265      35.729  -5.927  30.528  1.00142.73           C  
ATOM   2011  NZ  LYS Y 265      35.088  -5.997  31.874  1.00142.83           N  
ATOM   2012  N   LEU Y 266      33.134  -4.325  24.756  1.00141.35           N  
ATOM   2013  CA  LEU Y 266      32.001  -3.830  23.982  1.00141.09           C  
ATOM   2014  C   LEU Y 266      31.163  -2.852  24.804  1.00140.95           C  
ATOM   2015  O   LEU Y 266      30.671  -1.854  24.268  1.00141.14           O  
ATOM   2016  CB  LEU Y 266      31.157  -4.992  23.447  1.00141.08           C  
ATOM   2017  CG  LEU Y 266      31.747  -5.733  22.239  1.00140.74           C  
ATOM   2018  CD1 LEU Y 266      31.179  -7.137  22.106  1.00140.33           C  
ATOM   2019  CD2 LEU Y 266      31.534  -4.938  20.956  1.00140.68           C  
ATOM   2020  N   ASN Y 267      31.021  -3.140  26.100  1.00140.53           N  
ATOM   2021  CA  ASN Y 267      30.350  -2.237  27.049  1.00140.10           C  
ATOM   2022  C   ASN Y 267      31.040  -2.172  28.419  1.00139.66           C  
ATOM   2023  O   ASN Y 267      31.005  -3.135  29.194  1.00139.65           O  
ATOM   2024  CB  ASN Y 267      28.872  -2.620  27.225  1.00140.19           C  
ATOM   2025  CG  ASN Y 267      28.072  -2.468  25.951  1.00140.04           C  
ATOM   2026  OD1 ASN Y 267      28.136  -1.436  25.283  1.00139.95           O  
ATOM   2027  ND2 ASN Y 267      27.310  -3.499  25.607  1.00140.00           N  
ATOM   2028  N   ALA Y 268      31.665  -1.037  28.714  1.00139.03           N  
ATOM   2029  CA  ALA Y 268      32.291  -0.839  30.015  1.00138.57           C  
ATOM   2030  C   ALA Y 268      31.204  -0.873  31.076  1.00138.13           C  
ATOM   2031  O   ALA Y 268      30.211  -0.157  30.948  1.00138.17           O  
ATOM   2032  CB  ALA Y 268      33.031   0.481  30.051  1.00138.74           C  
ATOM   2033  N   ALA Y 269      31.401  -1.712  32.099  1.00137.52           N  
ATOM   2034  CA  ALA Y 269      30.404  -2.006  33.153  1.00136.98           C  
ATOM   2035  C   ALA Y 269      29.151  -1.118  33.107  1.00136.57           C  
ATOM   2036  O   ALA Y 269      28.972  -0.212  33.941  1.00136.67           O  
ATOM   2037  CB  ALA Y 269      31.053  -1.983  34.543  1.00136.94           C  
ATOM   2038  N   GLY Y 270      28.289  -1.412  32.127  1.00135.80           N  
ATOM   2039  CA  GLY Y 270      27.168  -0.548  31.744  1.00134.52           C  
ATOM   2040  C   GLY Y 270      26.027  -0.479  32.737  1.00133.51           C  
ATOM   2041  O   GLY Y 270      24.868  -0.354  32.347  1.00133.70           O  
ATOM   2042  N   VAL Y 271      26.358  -0.530  34.021  1.00132.18           N  
ATOM   2043  CA  VAL Y 271      25.357  -0.512  35.071  1.00130.82           C  
ATOM   2044  C   VAL Y 271      24.752   0.877  35.240  1.00129.71           C  
ATOM   2045  O   VAL Y 271      23.552   1.021  35.474  1.00129.63           O  
ATOM   2046  CB  VAL Y 271      25.967  -0.942  36.405  1.00131.03           C  
ATOM   2047  CG1 VAL Y 271      24.868  -1.494  37.326  1.00131.09           C  
ATOM   2048  CG2 VAL Y 271      27.104  -1.961  36.175  1.00130.72           C  
ATOM   2049  N   ILE Y 272      25.592   1.894  35.110  1.00128.16           N  
ATOM   2050  CA  ILE Y 272      25.195   3.245  35.461  1.00126.75           C  
ATOM   2051  C   ILE Y 272      24.369   3.915  34.369  1.00125.49           C  
ATOM   2052  O   ILE Y 272      23.333   4.498  34.674  1.00125.47           O  
ATOM   2053  CB  ILE Y 272      26.415   4.134  35.839  1.00126.97           C  
ATOM   2054  CG1 ILE Y 272      27.490   3.334  36.610  1.00127.27           C  
ATOM   2055  CG2 ILE Y 272      25.954   5.398  36.580  1.00126.69           C  
ATOM   2056  CD1 ILE Y 272      27.049   2.737  37.970  1.00127.67           C  
ATOM   2057  N   PRO Y 273      24.807   3.822  33.096  1.00124.19           N  
ATOM   2058  CA  PRO Y 273      24.113   4.541  32.028  1.00123.22           C  
ATOM   2059  C   PRO Y 273      22.676   4.064  31.874  1.00122.31           C  
ATOM   2060  O   PRO Y 273      21.825   4.789  31.350  1.00122.36           O  
ATOM   2061  CB  PRO Y 273      24.912   4.162  30.782  1.00123.19           C  
ATOM   2062  CG  PRO Y 273      25.571   2.888  31.124  1.00123.70           C  
ATOM   2063  CD  PRO Y 273      25.933   3.039  32.561  1.00124.05           C  
ATOM   2064  N   ILE Y 274      22.417   2.850  32.345  1.00120.97           N  
ATOM   2065  CA  ILE Y 274      21.108   2.250  32.234  1.00119.57           C  
ATOM   2066  C   ILE Y 274      20.158   2.788  33.297  1.00118.61           C  
ATOM   2067  O   ILE Y 274      19.058   3.200  32.962  1.00118.49           O  
ATOM   2068  CB  ILE Y 274      21.208   0.722  32.244  1.00119.65           C  
ATOM   2069  CG1 ILE Y 274      21.994   0.271  31.013  1.00119.66           C  
ATOM   2070  CG2 ILE Y 274      19.827   0.085  32.243  1.00119.81           C  
ATOM   2071  CD1 ILE Y 274      22.396  -1.187  31.021  1.00121.08           C  
ATOM   2072  N   ILE Y 275      20.583   2.803  34.559  1.00117.58           N  
ATOM   2073  CA  ILE Y 275      19.797   3.425  35.635  1.00116.72           C  
ATOM   2074  C   ILE Y 275      19.622   4.922  35.363  1.00116.27           C  
ATOM   2075  O   ILE Y 275      18.557   5.492  35.616  1.00116.05           O  
ATOM   2076  CB  ILE Y 275      20.436   3.193  37.030  1.00116.68           C  
ATOM   2077  CG1 ILE Y 275      20.450   1.701  37.362  1.00116.35           C  
ATOM   2078  CG2 ILE Y 275      19.685   3.955  38.120  1.00116.44           C  
ATOM   2079  CD1 ILE Y 275      21.304   1.331  38.556  1.00116.04           C  
ATOM   2080  N   PHE Y 276      20.677   5.534  34.831  1.00115.76           N  
ATOM   2081  CA  PHE Y 276      20.652   6.917  34.361  1.00115.49           C  
ATOM   2082  C   PHE Y 276      19.566   7.179  33.323  1.00114.88           C  
ATOM   2083  O   PHE Y 276      18.669   7.992  33.551  1.00114.78           O  
ATOM   2084  CB  PHE Y 276      22.018   7.298  33.789  1.00115.79           C  
ATOM   2085  CG  PHE Y 276      22.854   8.112  34.723  1.00116.85           C  
ATOM   2086  CD1 PHE Y 276      23.109   7.666  36.027  1.00117.83           C  
ATOM   2087  CD2 PHE Y 276      23.389   9.329  34.309  1.00117.41           C  
ATOM   2088  CE1 PHE Y 276      23.885   8.421  36.908  1.00117.71           C  
ATOM   2089  CE2 PHE Y 276      24.175  10.095  35.184  1.00117.88           C  
ATOM   2090  CZ  PHE Y 276      24.423   9.639  36.485  1.00117.52           C  
ATOM   2091  N   ALA Y 277      19.656   6.480  32.193  1.00114.05           N  
ATOM   2092  CA  ALA Y 277      18.677   6.585  31.118  1.00113.22           C  
ATOM   2093  C   ALA Y 277      17.241   6.406  31.620  1.00112.66           C  
ATOM   2094  O   ALA Y 277      16.348   7.140  31.206  1.00112.56           O  
ATOM   2095  CB  ALA Y 277      18.997   5.579  30.017  1.00113.23           C  
ATOM   2096  N   ALA Y 278      17.032   5.436  32.511  1.00112.10           N  
ATOM   2097  CA  ALA Y 278      15.725   5.182  33.118  1.00111.58           C  
ATOM   2098  C   ALA Y 278      15.235   6.412  33.868  1.00111.42           C  
ATOM   2099  O   ALA Y 278      14.130   6.906  33.613  1.00111.57           O  
ATOM   2100  CB  ALA Y 278      15.791   3.988  34.053  1.00111.42           C  
ATOM   2101  N   ALA Y 279      16.066   6.910  34.782  1.00110.90           N  
ATOM   2102  CA  ALA Y 279      15.754   8.124  35.520  1.00110.40           C  
ATOM   2103  C   ALA Y 279      15.341   9.249  34.565  1.00110.14           C  
ATOM   2104  O   ALA Y 279      14.249   9.798  34.684  1.00109.98           O  
ATOM   2105  CB  ALA Y 279      16.940   8.537  36.376  1.00110.34           C  
ATOM   2106  N   ILE Y 280      16.209   9.555  33.603  1.00109.99           N  
ATOM   2107  CA  ILE Y 280      15.973  10.603  32.609  1.00109.78           C  
ATOM   2108  C   ILE Y 280      14.601  10.466  31.976  1.00109.76           C  
ATOM   2109  O   ILE Y 280      13.860  11.438  31.893  1.00109.93           O  
ATOM   2110  CB  ILE Y 280      17.067  10.594  31.493  1.00109.83           C  
ATOM   2111  CG1 ILE Y 280      18.462  10.847  32.086  1.00109.90           C  
ATOM   2112  CG2 ILE Y 280      16.738  11.575  30.354  1.00109.40           C  
ATOM   2113  CD1 ILE Y 280      18.601  12.119  32.913  1.00109.73           C  
ATOM   2114  N   LEU Y 281      14.262   9.255  31.546  1.00109.76           N  
ATOM   2115  CA  LEU Y 281      12.997   9.016  30.856  1.00109.78           C  
ATOM   2116  C   LEU Y 281      11.808   9.330  31.749  1.00109.88           C  
ATOM   2117  O   LEU Y 281      10.743   9.704  31.265  1.00109.92           O  
ATOM   2118  CB  LEU Y 281      12.905   7.575  30.350  1.00109.65           C  
ATOM   2119  CG  LEU Y 281      11.682   7.286  29.478  1.00109.26           C  
ATOM   2120  CD1 LEU Y 281      11.827   7.910  28.099  1.00108.92           C  
ATOM   2121  CD2 LEU Y 281      11.457   5.804  29.377  1.00109.03           C  
ATOM   2122  N   GLN Y 282      12.002   9.186  33.053  1.00109.96           N  
ATOM   2123  CA  GLN Y 282      10.940   9.447  34.007  1.00110.12           C  
ATOM   2124  C   GLN Y 282      10.721  10.926  34.264  1.00110.05           C  
ATOM   2125  O   GLN Y 282       9.638  11.316  34.690  1.00110.31           O  
ATOM   2126  CB  GLN Y 282      11.210   8.716  35.311  1.00110.06           C  
ATOM   2127  CG  GLN Y 282      11.290   7.236  35.106  1.00111.34           C  
ATOM   2128  CD  GLN Y 282      11.559   6.498  36.377  1.00113.17           C  
ATOM   2129  OE1 GLN Y 282      10.829   6.644  37.361  1.00114.44           O  
ATOM   2130  NE2 GLN Y 282      12.611   5.685  36.373  1.00113.80           N  
ATOM   2131  N   ILE Y 283      11.732  11.750  33.998  1.00109.91           N  
ATOM   2132  CA  ILE Y 283      11.626  13.188  34.265  1.00109.77           C  
ATOM   2133  C   ILE Y 283      10.390  13.798  33.587  1.00109.56           C  
ATOM   2134  O   ILE Y 283       9.592  14.452  34.266  1.00109.71           O  
ATOM   2135  CB  ILE Y 283      12.932  13.981  33.920  1.00109.90           C  
ATOM   2136  CG1 ILE Y 283      14.164  13.380  34.630  1.00110.21           C  
ATOM   2137  CG2 ILE Y 283      12.772  15.474  34.235  1.00109.76           C  
ATOM   2138  CD1 ILE Y 283      13.995  13.098  36.136  1.00110.04           C  
ATOM   2139  N   PRO Y 284      10.214  13.573  32.262  1.00109.19           N  
ATOM   2140  CA  PRO Y 284       9.001  14.053  31.609  1.00109.07           C  
ATOM   2141  C   PRO Y 284       7.714  13.520  32.257  1.00109.14           C  
ATOM   2142  O   PRO Y 284       6.822  14.305  32.587  1.00109.12           O  
ATOM   2143  CB  PRO Y 284       9.142  13.515  30.184  1.00108.85           C  
ATOM   2144  CG  PRO Y 284      10.561  13.348  29.987  1.00108.76           C  
ATOM   2145  CD  PRO Y 284      11.102  12.905  31.296  1.00109.01           C  
ATOM   2146  N   ILE Y 285       7.627  12.202  32.434  1.00109.17           N  
ATOM   2147  CA  ILE Y 285       6.467  11.580  33.066  1.00109.09           C  
ATOM   2148  C   ILE Y 285       6.203  12.231  34.417  1.00109.40           C  
ATOM   2149  O   ILE Y 285       5.130  12.779  34.643  1.00109.52           O  
ATOM   2150  CB  ILE Y 285       6.641  10.038  33.237  1.00109.01           C  
ATOM   2151  CG1 ILE Y 285       6.380   9.301  31.921  1.00107.69           C  
ATOM   2152  CG2 ILE Y 285       5.716   9.492  34.319  1.00108.94           C  
ATOM   2153  CD1 ILE Y 285       7.611   8.873  31.222  1.00105.08           C  
ATOM   2154  N   PHE Y 286       7.198  12.202  35.296  1.00109.81           N  
ATOM   2155  CA  PHE Y 286       7.025  12.673  36.667  1.00110.23           C  
ATOM   2156  C   PHE Y 286       6.504  14.111  36.787  1.00110.30           C  
ATOM   2157  O   PHE Y 286       5.686  14.400  37.655  1.00110.37           O  
ATOM   2158  CB  PHE Y 286       8.312  12.498  37.480  1.00110.35           C  
ATOM   2159  CG  PHE Y 286       8.197  13.004  38.880  1.00110.91           C  
ATOM   2160  CD1 PHE Y 286       7.628  12.207  39.872  1.00111.05           C  
ATOM   2161  CD2 PHE Y 286       8.619  14.297  39.205  1.00111.45           C  
ATOM   2162  CE1 PHE Y 286       7.499  12.678  41.172  1.00111.22           C  
ATOM   2163  CE2 PHE Y 286       8.495  14.780  40.499  1.00111.52           C  
ATOM   2164  CZ  PHE Y 286       7.930  13.969  41.487  1.00111.40           C  
ATOM   2165  N   LEU Y 287       6.978  15.012  35.933  1.00110.37           N  
ATOM   2166  CA  LEU Y 287       6.523  16.403  35.986  1.00110.41           C  
ATOM   2167  C   LEU Y 287       5.138  16.592  35.362  1.00110.34           C  
ATOM   2168  O   LEU Y 287       4.288  17.279  35.932  1.00110.27           O  
ATOM   2169  CB  LEU Y 287       7.543  17.338  35.327  1.00110.44           C  
ATOM   2170  CG  LEU Y 287       8.895  17.498  36.035  1.00110.57           C  
ATOM   2171  CD1 LEU Y 287       9.976  17.886  35.032  1.00110.71           C  
ATOM   2172  CD2 LEU Y 287       8.824  18.507  37.182  1.00110.42           C  
ATOM   2173  N   ALA Y 288       4.920  15.952  34.213  1.00110.27           N  
ATOM   2174  CA  ALA Y 288       3.735  16.173  33.379  1.00110.24           C  
ATOM   2175  C   ALA Y 288       2.490  15.364  33.761  1.00110.39           C  
ATOM   2176  O   ALA Y 288       1.370  15.862  33.647  1.00110.70           O  
ATOM   2177  CB  ALA Y 288       4.080  15.938  31.923  1.00110.14           C  
ATOM   2178  N   ALA Y 289       2.682  14.130  34.218  1.00110.39           N  
ATOM   2179  CA  ALA Y 289       1.560  13.222  34.480  1.00110.46           C  
ATOM   2180  C   ALA Y 289       0.658  13.554  35.677  1.00110.55           C  
ATOM   2181  O   ALA Y 289      -0.556  13.360  35.588  1.00110.57           O  
ATOM   2182  CB  ALA Y 289       2.045  11.780  34.580  1.00110.57           C  
ATOM   2183  N   PRO Y 290       1.235  14.030  36.799  1.00110.60           N  
ATOM   2184  CA  PRO Y 290       0.402  14.213  37.992  1.00110.69           C  
ATOM   2185  C   PRO Y 290      -0.553  15.401  37.906  1.00110.73           C  
ATOM   2186  O   PRO Y 290      -1.268  15.693  38.869  1.00110.75           O  
ATOM   2187  CB  PRO Y 290       1.426  14.412  39.118  1.00110.72           C  
ATOM   2188  CG  PRO Y 290       2.747  14.027  38.519  1.00110.94           C  
ATOM   2189  CD  PRO Y 290       2.631  14.390  37.079  1.00110.50           C  
ATOM   2190  N   PHE Y 291      -0.577  16.068  36.758  1.00110.77           N  
ATOM   2191  CA  PHE Y 291      -1.603  17.066  36.504  1.00111.04           C  
ATOM   2192  C   PHE Y 291      -2.740  16.427  35.727  1.00110.94           C  
ATOM   2193  O   PHE Y 291      -2.743  16.418  34.493  1.00111.15           O  
ATOM   2194  CB  PHE Y 291      -1.017  18.283  35.789  1.00111.15           C  
ATOM   2195  CG  PHE Y 291      -0.096  19.094  36.659  1.00111.46           C  
ATOM   2196  CD1 PHE Y 291       1.285  19.004  36.508  1.00111.40           C  
ATOM   2197  CD2 PHE Y 291      -0.610  19.918  37.658  1.00111.06           C  
ATOM   2198  CE1 PHE Y 291       2.137  19.741  37.319  1.00111.02           C  
ATOM   2199  CE2 PHE Y 291       0.237  20.655  38.471  1.00110.85           C  
ATOM   2200  CZ  PHE Y 291       1.611  20.566  38.300  1.00110.81           C  
ATOM   2201  N   GLN Y 292      -3.701  15.889  36.470  1.00110.70           N  
ATOM   2202  CA  GLN Y 292      -4.709  15.008  35.901  1.00110.65           C  
ATOM   2203  C   GLN Y 292      -5.628  15.673  34.883  1.00110.96           C  
ATOM   2204  O   GLN Y 292      -5.949  15.080  33.851  1.00110.81           O  
ATOM   2205  CB  GLN Y 292      -5.515  14.311  37.003  1.00110.55           C  
ATOM   2206  CG  GLN Y 292      -4.808  13.109  37.616  1.00110.03           C  
ATOM   2207  CD  GLN Y 292      -4.231  12.161  36.567  1.00109.81           C  
ATOM   2208  OE1 GLN Y 292      -4.969  11.535  35.807  1.00110.09           O  
ATOM   2209  NE2 GLN Y 292      -2.903  12.055  36.524  1.00109.35           N  
ATOM   2210  N   ASP Y 293      -6.033  16.907  35.162  1.00111.41           N  
ATOM   2211  CA  ASP Y 293      -7.026  17.583  34.328  1.00111.71           C  
ATOM   2212  C   ASP Y 293      -6.445  18.251  33.096  1.00111.89           C  
ATOM   2213  O   ASP Y 293      -7.188  18.614  32.185  1.00112.02           O  
ATOM   2214  CB  ASP Y 293      -7.790  18.600  35.155  1.00111.72           C  
ATOM   2215  CG  ASP Y 293      -8.444  17.978  36.349  1.00112.16           C  
ATOM   2216  OD1 ASP Y 293      -8.586  16.742  36.366  1.00112.26           O  
ATOM   2217  OD2 ASP Y 293      -8.821  18.714  37.277  1.00114.07           O  
ATOM   2218  N   ASN Y 294      -5.126  18.414  33.063  1.00111.83           N  
ATOM   2219  CA  ASN Y 294      -4.495  19.121  31.965  1.00111.96           C  
ATOM   2220  C   ASN Y 294      -4.153  18.208  30.795  1.00111.91           C  
ATOM   2221  O   ASN Y 294      -3.262  17.372  30.918  1.00112.14           O  
ATOM   2222  CB  ASN Y 294      -3.247  19.849  32.453  1.00112.17           C  
ATOM   2223  CG  ASN Y 294      -2.639  20.752  31.388  1.00112.55           C  
ATOM   2224  OD1 ASN Y 294      -3.152  20.853  30.263  1.00113.19           O  
ATOM   2225  ND2 ASN Y 294      -1.541  21.426  31.748  1.00112.86           N  
ATOM   2226  N   PRO Y 295      -4.839  18.391  29.646  1.00111.75           N  
ATOM   2227  CA  PRO Y 295      -4.652  17.538  28.469  1.00111.49           C  
ATOM   2228  C   PRO Y 295      -3.290  17.709  27.817  1.00111.23           C  
ATOM   2229  O   PRO Y 295      -2.734  16.732  27.318  1.00111.33           O  
ATOM   2230  CB  PRO Y 295      -5.743  18.011  27.501  1.00111.43           C  
ATOM   2231  CG  PRO Y 295      -6.653  18.857  28.300  1.00111.79           C  
ATOM   2232  CD  PRO Y 295      -5.837  19.442  29.394  1.00111.76           C  
ATOM   2233  N   VAL Y 296      -2.764  18.932  27.818  1.00110.94           N  
ATOM   2234  CA  VAL Y 296      -1.478  19.211  27.182  1.00110.82           C  
ATOM   2235  C   VAL Y 296      -0.391  18.402  27.877  1.00110.91           C  
ATOM   2236  O   VAL Y 296       0.450  17.786  27.214  1.00110.84           O  
ATOM   2237  CB  VAL Y 296      -1.100  20.717  27.214  1.00110.81           C  
ATOM   2238  CG1 VAL Y 296       0.121  20.986  26.333  1.00110.22           C  
ATOM   2239  CG2 VAL Y 296      -2.282  21.601  26.792  1.00110.83           C  
ATOM   2240  N   LEU Y 297      -0.436  18.393  29.210  1.00110.96           N  
ATOM   2241  CA  LEU Y 297       0.541  17.679  30.035  1.00111.06           C  
ATOM   2242  C   LEU Y 297       0.408  16.151  29.949  1.00111.32           C  
ATOM   2243  O   LEU Y 297       1.406  15.421  29.960  1.00111.04           O  
ATOM   2244  CB  LEU Y 297       0.429  18.131  31.491  1.00110.88           C  
ATOM   2245  CG  LEU Y 297       1.029  19.481  31.881  1.00110.53           C  
ATOM   2246  CD1 LEU Y 297       0.815  19.700  33.351  1.00110.01           C  
ATOM   2247  CD2 LEU Y 297       2.512  19.580  31.550  1.00110.36           C  
ATOM   2248  N   GLN Y 298      -0.832  15.678  29.869  1.00111.66           N  
ATOM   2249  CA  GLN Y 298      -1.098  14.256  29.738  1.00112.01           C  
ATOM   2250  C   GLN Y 298      -0.562  13.717  28.416  1.00112.45           C  
ATOM   2251  O   GLN Y 298      -0.076  12.584  28.351  1.00112.66           O  
ATOM   2252  CB  GLN Y 298      -2.587  13.964  29.915  1.00111.81           C  
ATOM   2253  CG  GLN Y 298      -3.107  14.288  31.325  1.00111.72           C  
ATOM   2254  CD  GLN Y 298      -2.543  13.388  32.424  1.00111.41           C  
ATOM   2255  OE1 GLN Y 298      -1.440  12.870  32.325  1.00111.51           O  
ATOM   2256  NE2 GLN Y 298      -3.311  13.206  33.481  1.00112.59           N  
ATOM   2257  N   GLY Y 299      -0.635  14.544  27.377  1.00112.81           N  
ATOM   2258  CA  GLY Y 299       0.037  14.261  26.117  1.00113.21           C  
ATOM   2259  C   GLY Y 299       1.536  14.127  26.315  1.00113.53           C  
ATOM   2260  O   GLY Y 299       2.139  13.158  25.853  1.00113.44           O  
ATOM   2261  N   ILE Y 300       2.133  15.094  27.013  1.00113.94           N  
ATOM   2262  CA  ILE Y 300       3.576  15.087  27.262  1.00114.47           C  
ATOM   2263  C   ILE Y 300       3.973  13.782  27.932  1.00114.91           C  
ATOM   2264  O   ILE Y 300       4.889  13.101  27.475  1.00114.98           O  
ATOM   2265  CB  ILE Y 300       4.053  16.284  28.156  1.00114.53           C  
ATOM   2266  CG1 ILE Y 300       3.629  17.653  27.581  1.00114.28           C  
ATOM   2267  CG2 ILE Y 300       5.571  16.195  28.442  1.00114.37           C  
ATOM   2268  CD1 ILE Y 300       4.240  18.026  26.233  1.00113.98           C  
ATOM   2269  N   ALA Y 301       3.265  13.439  29.006  1.00115.45           N  
ATOM   2270  CA  ALA Y 301       3.561  12.245  29.795  1.00115.88           C  
ATOM   2271  C   ALA Y 301       3.326  10.975  29.001  1.00116.10           C  
ATOM   2272  O   ALA Y 301       4.166  10.082  28.992  1.00116.36           O  
ATOM   2273  CB  ALA Y 301       2.732  12.228  31.060  1.00115.97           C  
ATOM   2274  N   ASN Y 302       2.188  10.899  28.325  1.00116.35           N  
ATOM   2275  CA  ASN Y 302       1.844   9.706  27.569  1.00116.80           C  
ATOM   2276  C   ASN Y 302       2.725   9.467  26.330  1.00116.40           C  
ATOM   2277  O   ASN Y 302       2.725   8.381  25.752  1.00116.42           O  
ATOM   2278  CB  ASN Y 302       0.361   9.726  27.206  1.00117.26           C  
ATOM   2279  CG  ASN Y 302      -0.146   8.369  26.766  1.00119.35           C  
ATOM   2280  OD1 ASN Y 302       0.020   7.358  27.471  1.00121.25           O  
ATOM   2281  ND2 ASN Y 302      -0.767   8.334  25.590  1.00121.27           N  
ATOM   2282  N   PHE Y 303       3.476  10.492  25.943  1.00116.07           N  
ATOM   2283  CA  PHE Y 303       4.464  10.405  24.874  1.00115.69           C  
ATOM   2284  C   PHE Y 303       5.623   9.514  25.316  1.00115.42           C  
ATOM   2285  O   PHE Y 303       6.063   8.644  24.572  1.00115.30           O  
ATOM   2286  CB  PHE Y 303       4.961  11.821  24.553  1.00115.73           C  
ATOM   2287  CG  PHE Y 303       5.910  11.910  23.385  1.00115.75           C  
ATOM   2288  CD1 PHE Y 303       5.430  11.923  22.075  1.00115.50           C  
ATOM   2289  CD2 PHE Y 303       7.283  12.039  23.599  1.00115.81           C  
ATOM   2290  CE1 PHE Y 303       6.303  12.028  20.998  1.00115.39           C  
ATOM   2291  CE2 PHE Y 303       8.165  12.142  22.528  1.00116.01           C  
ATOM   2292  CZ  PHE Y 303       7.673  12.137  21.223  1.00115.86           C  
ATOM   2293  N   PHE Y 304       6.085   9.728  26.547  1.00115.10           N  
ATOM   2294  CA  PHE Y 304       7.273   9.072  27.081  1.00114.72           C  
ATOM   2295  C   PHE Y 304       6.969   7.739  27.759  1.00114.72           C  
ATOM   2296  O   PHE Y 304       7.889   7.051  28.200  1.00114.65           O  
ATOM   2297  CB  PHE Y 304       7.984   9.994  28.075  1.00114.60           C  
ATOM   2298  CG  PHE Y 304       8.556  11.238  27.463  1.00114.27           C  
ATOM   2299  CD1 PHE Y 304       7.785  12.389  27.347  1.00114.14           C  
ATOM   2300  CD2 PHE Y 304       9.871  11.267  27.021  1.00113.91           C  
ATOM   2301  CE1 PHE Y 304       8.309  13.544  26.785  1.00114.06           C  
ATOM   2302  CE2 PHE Y 304      10.403  12.415  26.457  1.00113.72           C  
ATOM   2303  CZ  PHE Y 304       9.621  13.557  26.341  1.00113.99           C  
ATOM   2304  N   ASN Y 305       5.688   7.386  27.850  1.00114.83           N  
ATOM   2305  CA  ASN Y 305       5.265   6.082  28.377  1.00115.13           C  
ATOM   2306  C   ASN Y 305       5.955   4.938  27.624  1.00115.42           C  
ATOM   2307  O   ASN Y 305       5.683   4.729  26.438  1.00115.56           O  
ATOM   2308  CB  ASN Y 305       3.735   5.938  28.303  1.00115.07           C  
ATOM   2309  CG  ASN Y 305       3.225   4.609  28.870  1.00114.72           C  
ATOM   2310  OD1 ASN Y 305       3.944   3.614  28.924  1.00114.09           O  
ATOM   2311  ND2 ASN Y 305       1.963   4.594  29.277  1.00114.63           N  
ATOM   2312  N   PRO Y 306       6.847   4.199  28.314  1.00115.58           N  
ATOM   2313  CA  PRO Y 306       7.721   3.179  27.728  1.00115.82           C  
ATOM   2314  C   PRO Y 306       6.997   1.976  27.127  1.00116.23           C  
ATOM   2315  O   PRO Y 306       7.597   1.231  26.362  1.00116.23           O  
ATOM   2316  CB  PRO Y 306       8.565   2.722  28.921  1.00115.72           C  
ATOM   2317  CG  PRO Y 306       8.469   3.819  29.896  1.00115.45           C  
ATOM   2318  CD  PRO Y 306       7.079   4.318  29.762  1.00115.51           C  
ATOM   2319  N   THR Y 307       5.733   1.780  27.486  1.00116.79           N  
ATOM   2320  CA  THR Y 307       4.927   0.710  26.914  1.00117.42           C  
ATOM   2321  C   THR Y 307       4.529   1.074  25.488  1.00118.06           C  
ATOM   2322  O   THR Y 307       4.711   0.282  24.564  1.00118.29           O  
ATOM   2323  CB  THR Y 307       3.672   0.458  27.751  1.00117.35           C  
ATOM   2324  OG1 THR Y 307       4.055   0.222  29.110  1.00117.40           O  
ATOM   2325  CG2 THR Y 307       2.904  -0.747  27.224  1.00117.61           C  
ATOM   2326  N   ARG Y 308       3.986   2.278  25.321  1.00118.78           N  
ATOM   2327  CA  ARG Y 308       3.633   2.818  24.006  1.00119.39           C  
ATOM   2328  C   ARG Y 308       4.884   2.997  23.131  1.00119.22           C  
ATOM   2329  O   ARG Y 308       5.954   3.327  23.649  1.00119.24           O  
ATOM   2330  CB  ARG Y 308       2.859   4.135  24.171  1.00119.48           C  
ATOM   2331  CG  ARG Y 308       1.396   3.948  24.657  1.00120.31           C  
ATOM   2332  CD  ARG Y 308       0.701   5.277  24.994  1.00120.40           C  
ATOM   2333  NE  ARG Y 308       0.822   6.279  23.924  1.00123.32           N  
ATOM   2334  CZ  ARG Y 308      -0.190   6.769  23.202  1.00124.24           C  
ATOM   2335  NH1 ARG Y 308      -1.442   6.375  23.426  1.00124.97           N  
ATOM   2336  NH2 ARG Y 308       0.050   7.677  22.262  1.00124.21           N  
ATOM   2337  N   PRO Y 309       4.761   2.750  21.807  1.00119.30           N  
ATOM   2338  CA  PRO Y 309       5.908   2.761  20.879  1.00119.31           C  
ATOM   2339  C   PRO Y 309       6.702   4.074  20.848  1.00119.35           C  
ATOM   2340  O   PRO Y 309       7.925   4.047  20.698  1.00119.26           O  
ATOM   2341  CB  PRO Y 309       5.258   2.498  19.515  1.00119.18           C  
ATOM   2342  CG  PRO Y 309       3.997   1.793  19.830  1.00119.19           C  
ATOM   2343  CD  PRO Y 309       3.509   2.421  21.100  1.00119.29           C  
ATOM   2344  N   SER Y 310       6.006   5.201  20.985  1.00119.44           N  
ATOM   2345  CA  SER Y 310       6.635   6.516  21.001  1.00119.57           C  
ATOM   2346  C   SER Y 310       7.633   6.626  22.139  1.00119.86           C  
ATOM   2347  O   SER Y 310       8.769   7.044  21.936  1.00119.85           O  
ATOM   2348  CB  SER Y 310       5.573   7.606  21.144  1.00119.58           C  
ATOM   2349  OG  SER Y 310       6.176   8.879  21.298  1.00119.56           O  
ATOM   2350  N   GLY Y 311       7.187   6.248  23.334  1.00120.36           N  
ATOM   2351  CA  GLY Y 311       7.999   6.300  24.543  1.00120.67           C  
ATOM   2352  C   GLY Y 311       9.094   5.264  24.526  1.00120.98           C  
ATOM   2353  O   GLY Y 311      10.222   5.557  24.921  1.00121.11           O  
ATOM   2354  N   LEU Y 312       8.758   4.058  24.062  1.00121.22           N  
ATOM   2355  CA  LEU Y 312       9.726   2.968  23.919  1.00121.47           C  
ATOM   2356  C   LEU Y 312      10.889   3.379  23.022  1.00121.81           C  
ATOM   2357  O   LEU Y 312      12.042   3.066  23.308  1.00121.85           O  
ATOM   2358  CB  LEU Y 312       9.045   1.713  23.367  1.00121.44           C  
ATOM   2359  CG  LEU Y 312       9.855   0.432  23.113  1.00121.30           C  
ATOM   2360  CD1 LEU Y 312      10.495  -0.116  24.382  1.00121.59           C  
ATOM   2361  CD2 LEU Y 312       8.970  -0.625  22.473  1.00121.33           C  
ATOM   2362  N   PHE Y 313      10.575   4.090  21.943  1.00122.28           N  
ATOM   2363  CA  PHE Y 313      11.589   4.616  21.044  1.00122.71           C  
ATOM   2364  C   PHE Y 313      12.438   5.680  21.735  1.00122.83           C  
ATOM   2365  O   PHE Y 313      13.659   5.678  21.609  1.00122.92           O  
ATOM   2366  CB  PHE Y 313      10.948   5.163  19.766  1.00122.95           C  
ATOM   2367  CG  PHE Y 313      11.943   5.653  18.748  1.00123.78           C  
ATOM   2368  CD1 PHE Y 313      12.901   4.789  18.212  1.00124.13           C  
ATOM   2369  CD2 PHE Y 313      11.916   6.980  18.313  1.00124.38           C  
ATOM   2370  CE1 PHE Y 313      13.821   5.240  17.269  1.00123.93           C  
ATOM   2371  CE2 PHE Y 313      12.833   7.439  17.365  1.00124.15           C  
ATOM   2372  CZ  PHE Y 313      13.786   6.565  16.844  1.00123.78           C  
ATOM   2373  N   ILE Y 314      11.797   6.581  22.474  1.00123.05           N  
ATOM   2374  CA  ILE Y 314      12.532   7.585  23.244  1.00123.28           C  
ATOM   2375  C   ILE Y 314      13.397   6.903  24.305  1.00123.49           C  
ATOM   2376  O   ILE Y 314      14.508   7.352  24.582  1.00123.56           O  
ATOM   2377  CB  ILE Y 314      11.597   8.668  23.864  1.00123.23           C  
ATOM   2378  CG1 ILE Y 314      10.868   9.461  22.768  1.00123.60           C  
ATOM   2379  CG2 ILE Y 314      12.364   9.627  24.761  1.00122.86           C  
ATOM   2380  CD1 ILE Y 314      11.755   9.954  21.604  1.00124.21           C  
ATOM   2381  N   GLU Y 315      12.892   5.805  24.867  1.00123.75           N  
ATOM   2382  CA  GLU Y 315      13.639   5.005  25.841  1.00124.19           C  
ATOM   2383  C   GLU Y 315      14.838   4.326  25.197  1.00124.08           C  
ATOM   2384  O   GLU Y 315      15.931   4.346  25.758  1.00124.20           O  
ATOM   2385  CB  GLU Y 315      12.737   3.957  26.502  1.00124.04           C  
ATOM   2386  CG  GLU Y 315      13.462   2.978  27.433  1.00124.63           C  
ATOM   2387  CD  GLU Y 315      12.511   2.004  28.137  1.00125.30           C  
ATOM   2388  OE1 GLU Y 315      11.614   2.474  28.871  1.00127.21           O  
ATOM   2389  OE2 GLU Y 315      12.661   0.766  27.976  1.00126.35           O  
ATOM   2390  N   VAL Y 316      14.633   3.734  24.021  1.00124.08           N  
ATOM   2391  CA  VAL Y 316      15.693   2.974  23.352  1.00124.08           C  
ATOM   2392  C   VAL Y 316      16.836   3.864  22.826  1.00124.05           C  
ATOM   2393  O   VAL Y 316      18.005   3.497  22.952  1.00124.14           O  
ATOM   2394  CB  VAL Y 316      15.141   2.006  22.266  1.00124.03           C  
ATOM   2395  CG1 VAL Y 316      14.611   2.755  21.063  1.00124.50           C  
ATOM   2396  CG2 VAL Y 316      16.199   1.020  21.837  1.00124.24           C  
ATOM   2397  N   LEU Y 317      16.499   5.032  22.272  1.00123.91           N  
ATOM   2398  CA  LEU Y 317      17.506   6.017  21.863  1.00123.56           C  
ATOM   2399  C   LEU Y 317      18.303   6.502  23.064  1.00123.43           C  
ATOM   2400  O   LEU Y 317      19.462   6.884  22.936  1.00123.56           O  
ATOM   2401  CB  LEU Y 317      16.863   7.219  21.172  1.00123.52           C  
ATOM   2402  CG  LEU Y 317      16.143   7.070  19.831  1.00123.56           C  
ATOM   2403  CD1 LEU Y 317      15.926   8.460  19.247  1.00123.58           C  
ATOM   2404  CD2 LEU Y 317      16.921   6.196  18.855  1.00123.48           C  
ATOM   2405  N   LEU Y 318      17.672   6.476  24.230  1.00123.26           N  
ATOM   2406  CA  LEU Y 318      18.303   6.924  25.455  1.00123.22           C  
ATOM   2407  C   LEU Y 318      19.342   5.915  25.920  1.00123.22           C  
ATOM   2408  O   LEU Y 318      20.483   6.285  26.194  1.00123.34           O  
ATOM   2409  CB  LEU Y 318      17.245   7.160  26.534  1.00123.25           C  
ATOM   2410  CG  LEU Y 318      17.299   8.421  27.399  1.00123.14           C  
ATOM   2411  CD1 LEU Y 318      17.782   9.643  26.619  1.00122.80           C  
ATOM   2412  CD2 LEU Y 318      15.918   8.671  27.988  1.00122.92           C  
ATOM   2413  N   VAL Y 319      18.954   4.642  25.984  1.00123.18           N  
ATOM   2414  CA  VAL Y 319      19.860   3.582  26.442  1.00123.23           C  
ATOM   2415  C   VAL Y 319      21.088   3.490  25.534  1.00123.46           C  
ATOM   2416  O   VAL Y 319      22.198   3.253  26.005  1.00123.38           O  
ATOM   2417  CB  VAL Y 319      19.153   2.204  26.567  1.00123.11           C  
ATOM   2418  CG1 VAL Y 319      20.113   1.138  27.073  1.00122.71           C  
ATOM   2419  CG2 VAL Y 319      17.979   2.297  27.511  1.00123.17           C  
ATOM   2420  N   ILE Y 320      20.883   3.697  24.236  1.00123.80           N  
ATOM   2421  CA  ILE Y 320      21.987   3.750  23.287  1.00124.17           C  
ATOM   2422  C   ILE Y 320      22.961   4.833  23.729  1.00124.61           C  
ATOM   2423  O   ILE Y 320      24.116   4.548  24.078  1.00124.78           O  
ATOM   2424  CB  ILE Y 320      21.500   4.083  21.855  1.00124.05           C  
ATOM   2425  CG1 ILE Y 320      20.506   3.033  21.336  1.00124.14           C  
ATOM   2426  CG2 ILE Y 320      22.684   4.263  20.906  1.00124.04           C  
ATOM   2427  CD1 ILE Y 320      21.054   1.622  21.196  1.00124.83           C  
ATOM   2428  N   LEU Y 321      22.466   6.069  23.734  1.00124.86           N  
ATOM   2429  CA  LEU Y 321      23.284   7.238  23.964  1.00125.25           C  
ATOM   2430  C   LEU Y 321      24.047   7.108  25.262  1.00125.59           C  
ATOM   2431  O   LEU Y 321      25.263   7.230  25.283  1.00125.62           O  
ATOM   2432  CB  LEU Y 321      22.410   8.487  23.982  1.00125.27           C  
ATOM   2433  CG  LEU Y 321      23.026   9.748  23.384  1.00125.53           C  
ATOM   2434  CD1 LEU Y 321      23.411   9.530  21.918  1.00125.76           C  
ATOM   2435  CD2 LEU Y 321      22.046  10.898  23.515  1.00125.45           C  
ATOM   2436  N   PHE Y 322      23.329   6.820  26.336  1.00126.23           N  
ATOM   2437  CA  PHE Y 322      23.933   6.703  27.647  1.00126.99           C  
ATOM   2438  C   PHE Y 322      24.971   5.601  27.720  1.00127.61           C  
ATOM   2439  O   PHE Y 322      25.979   5.743  28.396  1.00127.68           O  
ATOM   2440  CB  PHE Y 322      22.855   6.507  28.698  1.00126.96           C  
ATOM   2441  CG  PHE Y 322      22.266   7.784  29.176  1.00127.31           C  
ATOM   2442  CD1 PHE Y 322      21.548   8.599  28.310  1.00127.67           C  
ATOM   2443  CD2 PHE Y 322      22.445   8.193  30.488  1.00128.22           C  
ATOM   2444  CE1 PHE Y 322      21.006   9.796  28.743  1.00127.70           C  
ATOM   2445  CE2 PHE Y 322      21.903   9.392  30.938  1.00128.45           C  
ATOM   2446  CZ  PHE Y 322      21.183  10.194  30.059  1.00127.92           C  
ATOM   2447  N   THR Y 323      24.733   4.508  27.013  1.00128.53           N  
ATOM   2448  CA  THR Y 323      25.690   3.421  26.993  1.00129.57           C  
ATOM   2449  C   THR Y 323      26.930   3.802  26.189  1.00130.41           C  
ATOM   2450  O   THR Y 323      28.056   3.694  26.695  1.00130.54           O  
ATOM   2451  CB  THR Y 323      25.061   2.143  26.453  1.00129.43           C  
ATOM   2452  OG1 THR Y 323      23.957   1.791  27.289  1.00129.78           O  
ATOM   2453  CG2 THR Y 323      26.057   1.006  26.469  1.00129.72           C  
ATOM   2454  N   TYR Y 324      26.722   4.259  24.952  1.00131.35           N  
ATOM   2455  CA  TYR Y 324      27.828   4.668  24.080  1.00132.21           C  
ATOM   2456  C   TYR Y 324      28.762   5.661  24.776  1.00132.81           C  
ATOM   2457  O   TYR Y 324      29.967   5.428  24.854  1.00132.76           O  
ATOM   2458  CB  TYR Y 324      27.301   5.261  22.769  1.00132.14           C  
ATOM   2459  CG  TYR Y 324      28.365   5.438  21.700  1.00132.33           C  
ATOM   2460  CD1 TYR Y 324      28.613   4.431  20.762  1.00132.39           C  
ATOM   2461  CD2 TYR Y 324      29.118   6.611  21.621  1.00132.26           C  
ATOM   2462  CE1 TYR Y 324      29.584   4.586  19.775  1.00132.08           C  
ATOM   2463  CE2 TYR Y 324      30.095   6.776  20.638  1.00132.13           C  
ATOM   2464  CZ  TYR Y 324      30.320   5.759  19.721  1.00132.22           C  
ATOM   2465  OH  TYR Y 324      31.279   5.914  18.749  1.00132.32           O  
ATOM   2466  N   VAL Y 325      28.184   6.745  25.297  1.00133.60           N  
ATOM   2467  CA  VAL Y 325      28.928   7.820  25.950  1.00134.43           C  
ATOM   2468  C   VAL Y 325      29.601   7.354  27.242  1.00135.24           C  
ATOM   2469  O   VAL Y 325      30.632   7.891  27.638  1.00135.32           O  
ATOM   2470  CB  VAL Y 325      28.024   9.058  26.211  1.00134.32           C  
ATOM   2471  CG1 VAL Y 325      28.785  10.167  26.921  1.00134.20           C  
ATOM   2472  CG2 VAL Y 325      27.461   9.590  24.903  1.00134.37           C  
ATOM   2473  N   TYR Y 326      29.031   6.349  27.892  1.00136.36           N  
ATOM   2474  CA  TYR Y 326      29.669   5.774  29.065  1.00137.69           C  
ATOM   2475  C   TYR Y 326      30.882   4.940  28.661  1.00138.56           C  
ATOM   2476  O   TYR Y 326      32.016   5.267  29.018  1.00138.76           O  
ATOM   2477  CB  TYR Y 326      28.682   4.925  29.851  1.00137.85           C  
ATOM   2478  CG  TYR Y 326      29.233   4.371  31.142  1.00138.14           C  
ATOM   2479  CD1 TYR Y 326      29.257   5.151  32.298  1.00138.46           C  
ATOM   2480  CD2 TYR Y 326      29.713   3.062  31.213  1.00138.09           C  
ATOM   2481  CE1 TYR Y 326      29.752   4.644  33.499  1.00138.90           C  
ATOM   2482  CE2 TYR Y 326      30.211   2.544  32.407  1.00138.45           C  
ATOM   2483  CZ  TYR Y 326      30.227   3.339  33.546  1.00138.70           C  
ATOM   2484  OH  TYR Y 326      30.716   2.836  34.733  1.00138.52           O  
ATOM   2485  N   THR Y 327      30.635   3.867  27.912  1.00139.58           N  
ATOM   2486  CA  THR Y 327      31.696   2.972  27.442  1.00140.49           C  
ATOM   2487  C   THR Y 327      32.792   3.727  26.677  1.00140.97           C  
ATOM   2488  O   THR Y 327      33.974   3.570  26.977  1.00141.02           O  
ATOM   2489  CB  THR Y 327      31.119   1.808  26.584  1.00140.51           C  
ATOM   2490  OG1 THR Y 327      30.207   1.033  27.374  1.00140.73           O  
ATOM   2491  CG2 THR Y 327      32.226   0.897  26.069  1.00140.56           C  
ATOM   2492  N   ALA Y 328      32.390   4.558  25.718  1.00141.72           N  
ATOM   2493  CA  ALA Y 328      33.335   5.271  24.856  1.00142.55           C  
ATOM   2494  C   ALA Y 328      34.245   6.259  25.588  1.00143.17           C  
ATOM   2495  O   ALA Y 328      35.399   6.442  25.200  1.00143.29           O  
ATOM   2496  CB  ALA Y 328      32.602   5.969  23.719  1.00142.49           C  
ATOM   2497  N   VAL Y 329      33.732   6.903  26.632  1.00143.97           N  
ATOM   2498  CA  VAL Y 329      34.530   7.889  27.360  1.00144.80           C  
ATOM   2499  C   VAL Y 329      35.084   7.296  28.645  1.00145.32           C  
ATOM   2500  O   VAL Y 329      34.471   7.385  29.709  1.00145.36           O  
ATOM   2501  CB  VAL Y 329      33.756   9.204  27.648  1.00144.78           C  
ATOM   2502  CG1 VAL Y 329      34.657  10.210  28.360  1.00144.95           C  
ATOM   2503  CG2 VAL Y 329      33.216   9.809  26.353  1.00145.02           C  
ATOM   2504  N   GLN Y 330      36.245   6.667  28.526  1.00146.09           N  
ATOM   2505  CA  GLN Y 330      36.962   6.156  29.683  1.00146.91           C  
ATOM   2506  C   GLN Y 330      38.415   6.656  29.643  1.00147.62           C  
ATOM   2507  O   GLN Y 330      39.367   5.876  29.796  1.00147.75           O  
ATOM   2508  CB  GLN Y 330      36.860   4.627  29.743  1.00146.78           C  
ATOM   2509  CG  GLN Y 330      35.420   4.124  29.771  1.00146.62           C  
ATOM   2510  CD  GLN Y 330      35.145   3.164  30.911  1.00146.62           C  
ATOM   2511  OE1 GLN Y 330      35.861   2.181  31.098  1.00146.95           O  
ATOM   2512  NE2 GLN Y 330      34.093   3.441  31.676  1.00146.11           N  
ATOM   2513  N   PHE Y 331      38.548   7.979  29.467  1.00148.40           N  
ATOM   2514  CA  PHE Y 331      39.814   8.676  29.130  1.00149.04           C  
ATOM   2515  C   PHE Y 331      40.781   7.874  28.228  1.00149.28           C  
ATOM   2516  O   PHE Y 331      41.972   7.712  28.537  1.00149.40           O  
ATOM   2517  CB  PHE Y 331      40.500   9.321  30.370  1.00149.23           C  
ATOM   2518  CG  PHE Y 331      40.660   8.398  31.573  1.00149.77           C  
ATOM   2519  CD1 PHE Y 331      41.851   7.685  31.775  1.00149.97           C  
ATOM   2520  CD2 PHE Y 331      39.645   8.286  32.530  1.00149.85           C  
ATOM   2521  CE1 PHE Y 331      42.014   6.849  32.888  1.00149.73           C  
ATOM   2522  CE2 PHE Y 331      39.799   7.451  33.645  1.00149.87           C  
ATOM   2523  CZ  PHE Y 331      40.986   6.733  33.823  1.00149.74           C  
ATOM   2524  N   ASP Y 332      40.245   7.414  27.094  1.00149.45           N  
ATOM   2525  CA  ASP Y 332      40.889   6.387  26.266  1.00149.62           C  
ATOM   2526  C   ASP Y 332      42.110   6.855  25.433  1.00149.79           C  
ATOM   2527  O   ASP Y 332      43.203   7.032  25.987  1.00149.68           O  
ATOM   2528  CB  ASP Y 332      39.853   5.668  25.377  1.00149.56           C  
ATOM   2529  CG  ASP Y 332      38.735   5.012  26.167  1.00149.48           C  
ATOM   2530  OD1 ASP Y 332      38.992   4.456  27.258  1.00149.61           O  
ATOM   2531  OD2 ASP Y 332      37.589   5.032  25.673  1.00149.24           O  
ATOM   2532  N   PRO Y 333      41.918   7.081  24.111  1.00149.93           N  
ATOM   2533  CA  PRO Y 333      43.022   7.043  23.152  1.00149.98           C  
ATOM   2534  C   PRO Y 333      44.270   7.844  23.517  1.00150.14           C  
ATOM   2535  O   PRO Y 333      45.296   7.241  23.824  1.00150.26           O  
ATOM   2536  CB  PRO Y 333      42.380   7.563  21.861  1.00149.90           C  
ATOM   2537  CG  PRO Y 333      40.960   7.163  21.991  1.00149.85           C  
ATOM   2538  CD  PRO Y 333      40.650   7.420  23.433  1.00150.00           C  
ATOM   2539  N   LYS Y 334      44.183   9.172  23.505  1.00150.29           N  
ATOM   2540  CA  LYS Y 334      45.390  10.016  23.518  1.00150.48           C  
ATOM   2541  C   LYS Y 334      46.402   9.767  24.643  1.00150.56           C  
ATOM   2542  O   LYS Y 334      47.611   9.874  24.416  1.00150.51           O  
ATOM   2543  CB  LYS Y 334      45.047  11.507  23.406  1.00150.50           C  
ATOM   2544  CG  LYS Y 334      44.915  11.974  21.965  1.00150.59           C  
ATOM   2545  CD  LYS Y 334      45.430  13.385  21.765  1.00150.53           C  
ATOM   2546  CE  LYS Y 334      45.651  13.671  20.287  1.00150.57           C  
ATOM   2547  NZ  LYS Y 334      46.041  15.090  20.044  1.00150.75           N  
ATOM   2548  N   ARG Y 335      45.919   9.433  25.840  1.00150.68           N  
ATOM   2549  CA  ARG Y 335      46.823   9.117  26.950  1.00150.70           C  
ATOM   2550  C   ARG Y 335      47.538   7.785  26.708  1.00150.47           C  
ATOM   2551  O   ARG Y 335      48.745   7.671  26.940  1.00150.32           O  
ATOM   2552  CB  ARG Y 335      46.091   9.101  28.300  1.00150.87           C  
ATOM   2553  CG  ARG Y 335      47.034   9.331  29.478  1.00151.37           C  
ATOM   2554  CD  ARG Y 335      46.549   8.694  30.774  1.00152.33           C  
ATOM   2555  NE  ARG Y 335      47.678   8.440  31.676  1.00153.07           N  
ATOM   2556  CZ  ARG Y 335      47.591   8.315  33.000  1.00153.45           C  
ATOM   2557  NH1 ARG Y 335      46.417   8.426  33.612  1.00154.01           N  
ATOM   2558  NH2 ARG Y 335      48.687   8.085  33.716  1.00153.16           N  
ATOM   2559  N   ILE Y 336      46.778   6.796  26.233  1.00150.23           N  
ATOM   2560  CA  ILE Y 336      47.296   5.467  25.902  1.00149.89           C  
ATOM   2561  C   ILE Y 336      48.458   5.569  24.913  1.00149.76           C  
ATOM   2562  O   ILE Y 336      49.515   4.978  25.129  1.00149.64           O  
ATOM   2563  CB  ILE Y 336      46.169   4.532  25.353  1.00149.81           C  
ATOM   2564  CG1 ILE Y 336      45.039   4.356  26.383  1.00149.73           C  
ATOM   2565  CG2 ILE Y 336      46.726   3.180  24.903  1.00149.69           C  
ATOM   2566  CD1 ILE Y 336      45.483   3.913  27.784  1.00149.63           C  
ATOM   2567  N   ALA Y 337      48.264   6.344  23.849  1.00149.65           N  
ATOM   2568  CA  ALA Y 337      49.304   6.562  22.845  1.00149.64           C  
ATOM   2569  C   ALA Y 337      50.568   7.186  23.442  1.00149.56           C  
ATOM   2570  O   ALA Y 337      51.684   6.805  23.076  1.00149.63           O  
ATOM   2571  CB  ALA Y 337      48.774   7.416  21.706  1.00149.65           C  
ATOM   2572  N   GLU Y 338      50.382   8.139  24.357  1.00149.38           N  
ATOM   2573  CA  GLU Y 338      51.498   8.788  25.047  1.00149.11           C  
ATOM   2574  C   GLU Y 338      52.139   7.875  26.092  1.00148.78           C  
ATOM   2575  O   GLU Y 338      53.365   7.790  26.168  1.00148.68           O  
ATOM   2576  CB  GLU Y 338      51.060  10.109  25.692  1.00149.23           C  
ATOM   2577  CG  GLU Y 338      51.069  11.312  24.748  1.00149.61           C  
ATOM   2578  CD  GLU Y 338      51.307  12.640  25.469  1.00150.26           C  
ATOM   2579  OE1 GLU Y 338      52.074  12.664  26.461  1.00150.49           O  
ATOM   2580  OE2 GLU Y 338      50.737  13.667  25.034  1.00150.27           O  
ATOM   2581  N   SER Y 339      51.308   7.191  26.883  1.00148.36           N  
ATOM   2582  CA  SER Y 339      51.785   6.282  27.938  1.00147.88           C  
ATOM   2583  C   SER Y 339      52.719   5.195  27.397  1.00147.53           C  
ATOM   2584  O   SER Y 339      53.663   4.785  28.079  1.00147.48           O  
ATOM   2585  CB  SER Y 339      50.611   5.655  28.708  1.00147.85           C  
ATOM   2586  OG  SER Y 339      49.895   4.725  27.914  1.00147.53           O  
ATOM   2587  N   LEU Y 340      52.454   4.751  26.167  1.00147.02           N  
ATOM   2588  CA  LEU Y 340      53.310   3.791  25.466  1.00146.49           C  
ATOM   2589  C   LEU Y 340      54.754   4.288  25.374  1.00146.14           C  
ATOM   2590  O   LEU Y 340      55.675   3.497  25.153  1.00146.25           O  
ATOM   2591  CB  LEU Y 340      52.756   3.483  24.066  1.00146.51           C  
ATOM   2592  CG  LEU Y 340      51.457   2.671  23.929  1.00146.41           C  
ATOM   2593  CD1 LEU Y 340      50.730   3.033  22.640  1.00146.13           C  
ATOM   2594  CD2 LEU Y 340      51.687   1.159  24.019  1.00145.90           C  
ATOM   2595  N   ARG Y 341      54.945   5.596  25.553  1.00145.53           N  
ATOM   2596  CA  ARG Y 341      56.286   6.175  25.662  1.00144.88           C  
ATOM   2597  C   ARG Y 341      57.056   5.717  26.909  1.00144.34           C  
ATOM   2598  O   ARG Y 341      58.278   5.550  26.843  1.00144.21           O  
ATOM   2599  CB  ARG Y 341      56.238   7.705  25.619  1.00144.89           C  
ATOM   2600  CG  ARG Y 341      56.438   8.295  24.241  1.00144.79           C  
ATOM   2601  CD  ARG Y 341      57.299   9.543  24.333  1.00144.60           C  
ATOM   2602  NE  ARG Y 341      58.087   9.758  23.120  1.00144.35           N  
ATOM   2603  CZ  ARG Y 341      59.307  10.291  23.097  1.00144.14           C  
ATOM   2604  NH1 ARG Y 341      59.902  10.662  24.224  1.00144.04           N  
ATOM   2605  NH2 ARG Y 341      59.939  10.445  21.942  1.00144.20           N  
ATOM   2606  N   GLU Y 342      56.340   5.514  28.024  1.00143.58           N  
ATOM   2607  CA  GLU Y 342      56.944   5.168  29.327  1.00142.89           C  
ATOM   2608  C   GLU Y 342      58.158   4.251  29.177  1.00141.97           C  
ATOM   2609  O   GLU Y 342      59.304   4.685  29.353  1.00141.95           O  
ATOM   2610  CB  GLU Y 342      55.911   4.537  30.273  1.00142.97           C  
ATOM   2611  CG  GLU Y 342      56.433   4.302  31.701  1.00143.41           C  
ATOM   2612  CD  GLU Y 342      55.484   3.472  32.554  1.00143.43           C  
ATOM   2613  OE1 GLU Y 342      54.335   3.920  32.785  1.00144.20           O  
ATOM   2614  OE2 GLU Y 342      55.893   2.376  33.003  1.00143.81           O  
ATOM   2615  N   TYR Y 343      57.891   2.980  28.884  1.00140.76           N  
ATOM   2616  CA  TYR Y 343      58.900   2.094  28.314  1.00139.44           C  
ATOM   2617  C   TYR Y 343      58.416   1.720  26.911  1.00138.13           C  
ATOM   2618  O   TYR Y 343      57.318   1.182  26.748  1.00138.02           O  
ATOM   2619  CB  TYR Y 343      59.253   0.887  29.228  1.00139.74           C  
ATOM   2620  CG  TYR Y 343      58.109   0.030  29.775  1.00140.27           C  
ATOM   2621  CD1 TYR Y 343      58.140  -1.368  29.649  1.00140.50           C  
ATOM   2622  CD2 TYR Y 343      57.018   0.603  30.448  1.00140.88           C  
ATOM   2623  CE1 TYR Y 343      57.103  -2.170  30.157  1.00140.54           C  
ATOM   2624  CE2 TYR Y 343      55.975  -0.188  30.957  1.00140.81           C  
ATOM   2625  CZ  TYR Y 343      56.025  -1.570  30.808  1.00140.59           C  
ATOM   2626  OH  TYR Y 343      54.999  -2.340  31.311  1.00140.28           O  
ATOM   2627  N   GLY Y 344      59.227   2.073  25.910  1.00136.48           N  
ATOM   2628  CA  GLY Y 344      58.880   1.963  24.486  1.00134.21           C  
ATOM   2629  C   GLY Y 344      57.867   0.897  24.107  1.00132.49           C  
ATOM   2630  O   GLY Y 344      58.229  -0.256  23.856  1.00132.54           O  
ATOM   2631  N   GLY Y 345      56.594   1.291  24.072  1.00130.67           N  
ATOM   2632  CA  GLY Y 345      55.500   0.407  23.671  1.00128.18           C  
ATOM   2633  C   GLY Y 345      54.867   0.846  22.364  1.00126.40           C  
ATOM   2634  O   GLY Y 345      54.844   2.036  22.044  1.00126.34           O  
ATOM   2635  N   PHE Y 346      54.355  -0.115  21.604  1.00124.49           N  
ATOM   2636  CA  PHE Y 346      53.752   0.178  20.306  1.00122.59           C  
ATOM   2637  C   PHE Y 346      52.735  -0.886  19.926  1.00121.36           C  
ATOM   2638  O   PHE Y 346      52.810  -2.016  20.405  1.00121.12           O  
ATOM   2639  CB  PHE Y 346      54.835   0.288  19.217  1.00122.61           C  
ATOM   2640  CG  PHE Y 346      55.634  -0.976  19.016  1.00121.93           C  
ATOM   2641  CD1 PHE Y 346      55.249  -1.912  18.063  1.00121.28           C  
ATOM   2642  CD2 PHE Y 346      56.769  -1.227  19.779  1.00121.51           C  
ATOM   2643  CE1 PHE Y 346      55.973  -3.082  17.883  1.00120.90           C  
ATOM   2644  CE2 PHE Y 346      57.501  -2.393  19.605  1.00121.15           C  
ATOM   2645  CZ  PHE Y 346      57.103  -3.321  18.652  1.00121.36           C  
ATOM   2646  N   ILE Y 347      51.782  -0.517  19.075  1.00119.86           N  
ATOM   2647  CA  ILE Y 347      50.912  -1.499  18.447  1.00118.54           C  
ATOM   2648  C   ILE Y 347      51.605  -1.953  17.171  1.00117.66           C  
ATOM   2649  O   ILE Y 347      51.752  -1.163  16.235  1.00117.50           O  
ATOM   2650  CB  ILE Y 347      49.493  -0.954  18.128  1.00118.51           C  
ATOM   2651  CG1 ILE Y 347      48.735  -0.604  19.405  1.00118.19           C  
ATOM   2652  CG2 ILE Y 347      48.678  -1.986  17.382  1.00118.32           C  
ATOM   2653  CD1 ILE Y 347      48.697   0.859  19.708  1.00118.20           C  
ATOM   2654  N   PRO Y 348      52.046  -3.225  17.140  1.00116.82           N  
ATOM   2655  CA  PRO Y 348      52.753  -3.809  16.007  1.00116.31           C  
ATOM   2656  C   PRO Y 348      52.199  -3.330  14.677  1.00115.86           C  
ATOM   2657  O   PRO Y 348      50.991  -3.364  14.463  1.00115.95           O  
ATOM   2658  CB  PRO Y 348      52.494  -5.302  16.174  1.00116.20           C  
ATOM   2659  CG  PRO Y 348      52.301  -5.494  17.631  1.00116.31           C  
ATOM   2660  CD  PRO Y 348      51.887  -4.194  18.239  1.00116.59           C  
ATOM   2661  N   GLY Y 349      53.081  -2.855  13.808  1.00115.50           N  
ATOM   2662  CA  GLY Y 349      52.710  -2.466  12.448  1.00115.21           C  
ATOM   2663  C   GLY Y 349      52.131  -1.081  12.256  1.00114.86           C  
ATOM   2664  O   GLY Y 349      52.119  -0.561  11.139  1.00114.83           O  
ATOM   2665  N   ILE Y 350      51.662  -0.487  13.347  1.00114.62           N  
ATOM   2666  CA  ILE Y 350      51.033   0.825  13.321  1.00114.48           C  
ATOM   2667  C   ILE Y 350      51.952   1.866  13.945  1.00114.31           C  
ATOM   2668  O   ILE Y 350      52.394   1.705  15.087  1.00114.37           O  
ATOM   2669  CB  ILE Y 350      49.698   0.785  14.072  1.00114.53           C  
ATOM   2670  CG1 ILE Y 350      48.743  -0.166  13.354  1.00114.79           C  
ATOM   2671  CG2 ILE Y 350      49.082   2.176  14.171  1.00114.61           C  
ATOM   2672  CD1 ILE Y 350      48.242  -1.276  14.216  1.00115.12           C  
ATOM   2673  N   ARG Y 351      52.227   2.929  13.188  1.00114.12           N  
ATOM   2674  CA  ARG Y 351      53.118   4.013  13.626  1.00113.92           C  
ATOM   2675  C   ARG Y 351      52.779   4.517  15.019  1.00113.91           C  
ATOM   2676  O   ARG Y 351      51.605   4.656  15.355  1.00114.13           O  
ATOM   2677  CB  ARG Y 351      53.064   5.192  12.653  1.00113.79           C  
ATOM   2678  CG  ARG Y 351      53.825   4.978  11.370  1.00113.26           C  
ATOM   2679  CD  ARG Y 351      53.322   5.923  10.317  1.00112.35           C  
ATOM   2680  NE  ARG Y 351      53.187   5.242   9.038  1.00111.89           N  
ATOM   2681  CZ  ARG Y 351      54.039   5.375   8.030  1.00111.61           C  
ATOM   2682  NH1 ARG Y 351      55.084   6.177   8.144  1.00111.33           N  
ATOM   2683  NH2 ARG Y 351      53.837   4.714   6.902  1.00111.85           N  
ATOM   2684  N   PRO Y 352      53.806   4.787  15.838  1.00113.86           N  
ATOM   2685  CA  PRO Y 352      53.573   5.399  17.140  1.00113.93           C  
ATOM   2686  C   PRO Y 352      53.091   6.842  16.986  1.00113.90           C  
ATOM   2687  O   PRO Y 352      53.468   7.517  16.028  1.00113.85           O  
ATOM   2688  CB  PRO Y 352      54.962   5.376  17.790  1.00114.05           C  
ATOM   2689  CG  PRO Y 352      55.765   4.414  16.983  1.00113.92           C  
ATOM   2690  CD  PRO Y 352      55.235   4.527  15.607  1.00113.77           C  
ATOM   2691  N   GLY Y 353      52.257   7.302  17.913  1.00113.92           N  
ATOM   2692  CA  GLY Y 353      51.816   8.697  17.916  1.00114.14           C  
ATOM   2693  C   GLY Y 353      50.415   8.912  17.376  1.00114.31           C  
ATOM   2694  O   GLY Y 353      49.492   8.160  17.700  1.00114.51           O  
ATOM   2695  N   GLU Y 354      50.254   9.946  16.554  1.00114.27           N  
ATOM   2696  CA  GLU Y 354      48.953  10.292  15.983  1.00114.27           C  
ATOM   2697  C   GLU Y 354      48.251   9.084  15.340  1.00113.95           C  
ATOM   2698  O   GLU Y 354      47.096   8.812  15.665  1.00113.94           O  
ATOM   2699  CB  GLU Y 354      49.087  11.468  15.007  1.00114.43           C  
ATOM   2700  CG  GLU Y 354      47.862  11.727  14.133  1.00115.96           C  
ATOM   2701  CD  GLU Y 354      46.756  12.518  14.833  1.00118.14           C  
ATOM   2702  OE1 GLU Y 354      46.929  12.901  16.015  1.00119.19           O  
ATOM   2703  OE2 GLU Y 354      45.706  12.762  14.187  1.00118.76           O  
ATOM   2704  N   PRO Y 355      48.941   8.357  14.433  1.00113.76           N  
ATOM   2705  CA  PRO Y 355      48.387   7.118  13.868  1.00113.63           C  
ATOM   2706  C   PRO Y 355      47.970   6.041  14.880  1.00113.51           C  
ATOM   2707  O   PRO Y 355      47.142   5.190  14.549  1.00113.39           O  
ATOM   2708  CB  PRO Y 355      49.523   6.606  12.982  1.00113.61           C  
ATOM   2709  CG  PRO Y 355      50.252   7.832  12.594  1.00113.70           C  
ATOM   2710  CD  PRO Y 355      50.250   8.668  13.829  1.00113.77           C  
ATOM   2711  N   THR Y 356      48.541   6.066  16.084  1.00113.41           N  
ATOM   2712  CA  THR Y 356      48.109   5.170  17.153  1.00113.40           C  
ATOM   2713  C   THR Y 356      46.796   5.676  17.719  1.00113.68           C  
ATOM   2714  O   THR Y 356      45.851   4.907  17.885  1.00113.76           O  
ATOM   2715  CB  THR Y 356      49.138   5.080  18.280  1.00113.23           C  
ATOM   2716  OG1 THR Y 356      50.315   4.439  17.792  1.00113.35           O  
ATOM   2717  CG2 THR Y 356      48.595   4.284  19.442  1.00112.93           C  
ATOM   2718  N   VAL Y 357      46.742   6.974  18.011  1.00113.98           N  
ATOM   2719  CA  VAL Y 357      45.513   7.597  18.486  1.00114.35           C  
ATOM   2720  C   VAL Y 357      44.366   7.269  17.524  1.00114.62           C  
ATOM   2721  O   VAL Y 357      43.394   6.615  17.916  1.00114.74           O  
ATOM   2722  CB  VAL Y 357      45.655   9.131  18.657  1.00114.29           C  
ATOM   2723  CG1 VAL Y 357      44.353   9.727  19.137  1.00114.69           C  
ATOM   2724  CG2 VAL Y 357      46.761   9.473  19.632  1.00114.34           C  
ATOM   2725  N   LYS Y 358      44.502   7.691  16.265  1.00114.84           N  
ATOM   2726  CA  LYS Y 358      43.481   7.442  15.242  1.00115.07           C  
ATOM   2727  C   LYS Y 358      43.165   5.964  15.044  1.00115.10           C  
ATOM   2728  O   LYS Y 358      42.054   5.615  14.636  1.00114.92           O  
ATOM   2729  CB  LYS Y 358      43.870   8.075  13.909  1.00115.14           C  
ATOM   2730  CG  LYS Y 358      43.225   9.424  13.682  1.00115.98           C  
ATOM   2731  CD  LYS Y 358      43.508   9.950  12.292  1.00116.99           C  
ATOM   2732  CE  LYS Y 358      42.926  11.338  12.117  1.00117.39           C  
ATOM   2733  NZ  LYS Y 358      43.632  12.062  11.028  1.00118.42           N  
ATOM   2734  N   PHE Y 359      44.144   5.107  15.330  1.00115.24           N  
ATOM   2735  CA  PHE Y 359      43.924   3.672  15.294  1.00115.47           C  
ATOM   2736  C   PHE Y 359      42.970   3.297  16.417  1.00115.93           C  
ATOM   2737  O   PHE Y 359      41.871   2.803  16.165  1.00116.01           O  
ATOM   2738  CB  PHE Y 359      45.244   2.897  15.403  1.00115.13           C  
ATOM   2739  CG  PHE Y 359      45.101   1.413  15.184  1.00114.71           C  
ATOM   2740  CD1 PHE Y 359      44.943   0.895  13.899  1.00113.93           C  
ATOM   2741  CD2 PHE Y 359      45.133   0.531  16.261  1.00114.02           C  
ATOM   2742  CE1 PHE Y 359      44.806  -0.472  13.692  1.00113.28           C  
ATOM   2743  CE2 PHE Y 359      44.998  -0.837  16.060  1.00113.53           C  
ATOM   2744  CZ  PHE Y 359      44.833  -1.338  14.772  1.00113.55           C  
ATOM   2745  N   LEU Y 360      43.375   3.568  17.652  1.00116.53           N  
ATOM   2746  CA  LEU Y 360      42.582   3.173  18.808  1.00117.13           C  
ATOM   2747  C   LEU Y 360      41.213   3.844  18.795  1.00117.74           C  
ATOM   2748  O   LEU Y 360      40.209   3.195  19.102  1.00117.84           O  
ATOM   2749  CB  LEU Y 360      43.329   3.447  20.118  1.00116.95           C  
ATOM   2750  CG  LEU Y 360      44.696   2.779  20.302  1.00116.61           C  
ATOM   2751  CD1 LEU Y 360      45.368   3.301  21.554  1.00116.39           C  
ATOM   2752  CD2 LEU Y 360      44.606   1.257  20.333  1.00116.04           C  
ATOM   2753  N   GLU Y 361      41.180   5.125  18.417  1.00118.44           N  
ATOM   2754  CA  GLU Y 361      39.929   5.885  18.283  1.00119.36           C  
ATOM   2755  C   GLU Y 361      38.930   5.140  17.410  1.00119.45           C  
ATOM   2756  O   GLU Y 361      37.828   4.804  17.849  1.00119.38           O  
ATOM   2757  CB  GLU Y 361      40.186   7.259  17.661  1.00119.37           C  
ATOM   2758  CG  GLU Y 361      40.540   8.362  18.640  1.00120.05           C  
ATOM   2759  CD  GLU Y 361      40.673   9.723  17.966  1.00120.31           C  
ATOM   2760  OE1 GLU Y 361      40.804   9.772  16.719  1.00121.33           O  
ATOM   2761  OE2 GLU Y 361      40.650  10.748  18.689  1.00121.76           O  
ATOM   2762  N   HIS Y 362      39.343   4.888  16.171  1.00119.72           N  
ATOM   2763  CA  HIS Y 362      38.559   4.142  15.205  1.00119.99           C  
ATOM   2764  C   HIS Y 362      38.020   2.837  15.797  1.00120.10           C  
ATOM   2765  O   HIS Y 362      36.807   2.641  15.856  1.00120.14           O  
ATOM   2766  CB  HIS Y 362      39.408   3.885  13.961  1.00120.12           C  
ATOM   2767  CG  HIS Y 362      38.773   2.967  12.968  1.00120.38           C  
ATOM   2768  ND1 HIS Y 362      37.840   3.395  12.049  1.00120.31           N  
ATOM   2769  CD2 HIS Y 362      38.951   1.644  12.739  1.00120.73           C  
ATOM   2770  CE1 HIS Y 362      37.464   2.374  11.301  1.00120.71           C  
ATOM   2771  NE2 HIS Y 362      38.125   1.301  11.698  1.00121.02           N  
ATOM   2772  N   ILE Y 363      38.913   1.964  16.255  1.00120.27           N  
ATOM   2773  CA  ILE Y 363      38.491   0.698  16.850  1.00120.67           C  
ATOM   2774  C   ILE Y 363      37.467   0.893  17.982  1.00120.78           C  
ATOM   2775  O   ILE Y 363      36.385   0.307  17.937  1.00120.82           O  
ATOM   2776  CB  ILE Y 363      39.701  -0.190  17.295  1.00120.82           C  
ATOM   2777  CG1 ILE Y 363      40.242  -1.012  16.118  1.00120.80           C  
ATOM   2778  CG2 ILE Y 363      39.301  -1.170  18.402  1.00121.12           C  
ATOM   2779  CD1 ILE Y 363      41.323  -0.340  15.305  1.00120.94           C  
ATOM   2780  N   VAL Y 364      37.791   1.731  18.967  1.00120.94           N  
ATOM   2781  CA  VAL Y 364      36.899   1.957  20.108  1.00121.26           C  
ATOM   2782  C   VAL Y 364      35.538   2.480  19.647  1.00121.74           C  
ATOM   2783  O   VAL Y 364      34.498   2.026  20.127  1.00121.75           O  
ATOM   2784  CB  VAL Y 364      37.543   2.877  21.185  1.00121.19           C  
ATOM   2785  CG1 VAL Y 364      36.526   3.343  22.218  1.00120.86           C  
ATOM   2786  CG2 VAL Y 364      38.671   2.145  21.885  1.00121.45           C  
ATOM   2787  N   SER Y 365      35.550   3.408  18.692  1.00122.37           N  
ATOM   2788  CA  SER Y 365      34.315   3.951  18.120  1.00122.87           C  
ATOM   2789  C   SER Y 365      33.465   2.846  17.512  1.00123.19           C  
ATOM   2790  O   SER Y 365      32.363   2.578  17.995  1.00123.18           O  
ATOM   2791  CB  SER Y 365      34.622   5.004  17.059  1.00122.85           C  
ATOM   2792  OG  SER Y 365      35.475   6.008  17.573  1.00123.51           O  
ATOM   2793  N   ARG Y 366      33.994   2.199  16.468  1.00123.57           N  
ATOM   2794  CA  ARG Y 366      33.286   1.123  15.772  1.00124.05           C  
ATOM   2795  C   ARG Y 366      32.865  -0.014  16.701  1.00124.01           C  
ATOM   2796  O   ARG Y 366      31.821  -0.628  16.486  1.00124.18           O  
ATOM   2797  CB  ARG Y 366      34.094   0.580  14.588  1.00124.00           C  
ATOM   2798  CG  ARG Y 366      33.857   1.316  13.254  1.00124.52           C  
ATOM   2799  CD  ARG Y 366      34.144   0.426  12.010  1.00124.86           C  
ATOM   2800  NE  ARG Y 366      35.463  -0.237  12.036  1.00126.40           N  
ATOM   2801  CZ  ARG Y 366      36.068  -0.803  10.986  1.00126.13           C  
ATOM   2802  NH1 ARG Y 366      35.501  -0.791   9.785  1.00126.44           N  
ATOM   2803  NH2 ARG Y 366      37.260  -1.373  11.135  1.00125.50           N  
ATOM   2804  N   LEU Y 367      33.659  -0.286  17.734  1.00124.06           N  
ATOM   2805  CA  LEU Y 367      33.288  -1.309  18.715  1.00124.09           C  
ATOM   2806  C   LEU Y 367      32.151  -0.877  19.637  1.00124.21           C  
ATOM   2807  O   LEU Y 367      31.027  -1.362  19.507  1.00124.29           O  
ATOM   2808  CB  LEU Y 367      34.492  -1.766  19.536  1.00123.94           C  
ATOM   2809  CG  LEU Y 367      35.270  -2.974  19.028  1.00123.59           C  
ATOM   2810  CD1 LEU Y 367      36.032  -3.540  20.198  1.00123.59           C  
ATOM   2811  CD2 LEU Y 367      34.361  -4.044  18.426  1.00122.77           C  
ATOM   2812  N   THR Y 368      32.456   0.031  20.559  1.00124.24           N  
ATOM   2813  CA  THR Y 368      31.479   0.619  21.471  1.00124.50           C  
ATOM   2814  C   THR Y 368      30.059   0.723  20.887  1.00124.53           C  
ATOM   2815  O   THR Y 368      29.073   0.524  21.603  1.00124.52           O  
ATOM   2816  CB  THR Y 368      31.956   2.017  21.904  1.00124.58           C  
ATOM   2817  OG1 THR Y 368      33.286   1.914  22.420  1.00124.81           O  
ATOM   2818  CG2 THR Y 368      31.040   2.632  22.970  1.00125.16           C  
ATOM   2819  N   LEU Y 369      29.973   1.030  19.593  1.00124.59           N  
ATOM   2820  CA  LEU Y 369      28.698   1.198  18.902  1.00124.53           C  
ATOM   2821  C   LEU Y 369      27.892  -0.092  18.844  1.00124.42           C  
ATOM   2822  O   LEU Y 369      26.690  -0.071  19.087  1.00124.37           O  
ATOM   2823  CB  LEU Y 369      28.915   1.767  17.494  1.00124.71           C  
ATOM   2824  CG  LEU Y 369      27.711   2.104  16.598  1.00124.78           C  
ATOM   2825  CD1 LEU Y 369      26.841   3.229  17.169  1.00125.10           C  
ATOM   2826  CD2 LEU Y 369      28.170   2.444  15.182  1.00124.65           C  
ATOM   2827  N   TRP Y 370      28.547  -1.206  18.523  1.00124.45           N  
ATOM   2828  CA  TRP Y 370      27.884  -2.512  18.557  1.00124.61           C  
ATOM   2829  C   TRP Y 370      27.426  -2.860  19.964  1.00124.41           C  
ATOM   2830  O   TRP Y 370      26.362  -3.450  20.145  1.00124.41           O  
ATOM   2831  CB  TRP Y 370      28.785  -3.620  18.015  1.00124.96           C  
ATOM   2832  CG  TRP Y 370      28.804  -3.696  16.526  1.00125.58           C  
ATOM   2833  CD1 TRP Y 370      29.870  -3.445  15.705  1.00126.06           C  
ATOM   2834  CD2 TRP Y 370      27.707  -4.043  15.666  1.00126.36           C  
ATOM   2835  NE1 TRP Y 370      29.507  -3.617  14.387  1.00126.60           N  
ATOM   2836  CE2 TRP Y 370      28.185  -3.982  14.333  1.00126.71           C  
ATOM   2837  CE3 TRP Y 370      26.367  -4.402  15.889  1.00126.45           C  
ATOM   2838  CZ2 TRP Y 370      27.367  -4.266  13.225  1.00126.04           C  
ATOM   2839  CZ3 TRP Y 370      25.553  -4.683  14.784  1.00126.04           C  
ATOM   2840  CH2 TRP Y 370      26.060  -4.612  13.471  1.00125.75           C  
ATOM   2841  N   GLY Y 371      28.235  -2.486  20.954  1.00124.27           N  
ATOM   2842  CA  GLY Y 371      27.891  -2.666  22.361  1.00124.05           C  
ATOM   2843  C   GLY Y 371      26.593  -1.968  22.724  1.00123.93           C  
ATOM   2844  O   GLY Y 371      25.706  -2.565  23.342  1.00124.00           O  
ATOM   2845  N   ALA Y 372      26.484  -0.700  22.331  1.00123.74           N  
ATOM   2846  CA  ALA Y 372      25.262   0.078  22.521  1.00123.48           C  
ATOM   2847  C   ALA Y 372      24.071  -0.534  21.776  1.00123.31           C  
ATOM   2848  O   ALA Y 372      23.087  -0.923  22.409  1.00123.31           O  
ATOM   2849  CB  ALA Y 372      25.478   1.534  22.109  1.00123.49           C  
ATOM   2850  N   LEU Y 373      24.168  -0.638  20.448  1.00123.04           N  
ATOM   2851  CA  LEU Y 373      23.080  -1.194  19.636  1.00122.80           C  
ATOM   2852  C   LEU Y 373      22.514  -2.473  20.227  1.00122.74           C  
ATOM   2853  O   LEU Y 373      21.296  -2.621  20.322  1.00122.63           O  
ATOM   2854  CB  LEU Y 373      23.503  -1.439  18.183  1.00122.76           C  
ATOM   2855  CG  LEU Y 373      23.347  -0.326  17.144  1.00122.57           C  
ATOM   2856  CD1 LEU Y 373      23.539  -0.906  15.753  1.00122.71           C  
ATOM   2857  CD2 LEU Y 373      22.006   0.366  17.237  1.00122.15           C  
ATOM   2858  N   PHE Y 374      23.388  -3.392  20.629  1.00122.76           N  
ATOM   2859  CA  PHE Y 374      22.915  -4.623  21.240  1.00123.00           C  
ATOM   2860  C   PHE Y 374      21.996  -4.307  22.411  1.00123.25           C  
ATOM   2861  O   PHE Y 374      20.859  -4.784  22.445  1.00123.45           O  
ATOM   2862  CB  PHE Y 374      24.057  -5.532  21.694  1.00122.94           C  
ATOM   2863  CG  PHE Y 374      23.612  -6.646  22.609  1.00122.97           C  
ATOM   2864  CD1 PHE Y 374      22.846  -7.701  22.124  1.00122.88           C  
ATOM   2865  CD2 PHE Y 374      23.944  -6.629  23.962  1.00123.36           C  
ATOM   2866  CE1 PHE Y 374      22.424  -8.726  22.972  1.00123.25           C  
ATOM   2867  CE2 PHE Y 374      23.528  -7.653  24.821  1.00123.38           C  
ATOM   2868  CZ  PHE Y 374      22.770  -8.703  24.325  1.00123.19           C  
ATOM   2869  N   LEU Y 375      22.482  -3.490  23.350  1.00123.38           N  
ATOM   2870  CA  LEU Y 375      21.720  -3.143  24.557  1.00123.41           C  
ATOM   2871  C   LEU Y 375      20.375  -2.502  24.227  1.00123.50           C  
ATOM   2872  O   LEU Y 375      19.432  -2.593  25.016  1.00123.73           O  
ATOM   2873  CB  LEU Y 375      22.538  -2.259  25.503  1.00123.31           C  
ATOM   2874  CG  LEU Y 375      23.732  -2.919  26.209  1.00123.58           C  
ATOM   2875  CD1 LEU Y 375      24.251  -2.053  27.357  1.00123.29           C  
ATOM   2876  CD2 LEU Y 375      23.390  -4.322  26.722  1.00123.92           C  
ATOM   2877  N   GLY Y 376      20.296  -1.884  23.046  1.00123.44           N  
ATOM   2878  CA  GLY Y 376      19.049  -1.338  22.504  1.00123.09           C  
ATOM   2879  C   GLY Y 376      18.055  -2.382  22.015  1.00122.85           C  
ATOM   2880  O   GLY Y 376      16.846  -2.162  22.061  1.00122.84           O  
ATOM   2881  N   LEU Y 377      18.546  -3.518  21.533  1.00122.60           N  
ATOM   2882  CA  LEU Y 377      17.641  -4.614  21.218  1.00122.54           C  
ATOM   2883  C   LEU Y 377      17.048  -5.157  22.511  1.00122.31           C  
ATOM   2884  O   LEU Y 377      15.843  -5.395  22.593  1.00122.30           O  
ATOM   2885  CB  LEU Y 377      18.333  -5.726  20.424  1.00122.61           C  
ATOM   2886  CG  LEU Y 377      18.951  -5.374  19.068  1.00122.99           C  
ATOM   2887  CD1 LEU Y 377      19.210  -6.641  18.263  1.00123.19           C  
ATOM   2888  CD2 LEU Y 377      18.095  -4.391  18.269  1.00123.42           C  
ATOM   2889  N   VAL Y 378      17.895  -5.314  23.526  1.00122.09           N  
ATOM   2890  CA  VAL Y 378      17.472  -5.864  24.816  1.00121.93           C  
ATOM   2891  C   VAL Y 378      16.403  -4.983  25.459  1.00122.00           C  
ATOM   2892  O   VAL Y 378      15.574  -5.460  26.240  1.00122.07           O  
ATOM   2893  CB  VAL Y 378      18.655  -6.051  25.786  1.00121.81           C  
ATOM   2894  CG1 VAL Y 378      18.252  -6.942  26.944  1.00121.39           C  
ATOM   2895  CG2 VAL Y 378      19.844  -6.659  25.067  1.00122.04           C  
ATOM   2896  N   THR Y 379      16.415  -3.702  25.116  1.00121.80           N  
ATOM   2897  CA  THR Y 379      15.410  -2.785  25.608  1.00121.75           C  
ATOM   2898  C   THR Y 379      14.119  -2.948  24.819  1.00121.77           C  
ATOM   2899  O   THR Y 379      13.046  -3.121  25.410  1.00121.94           O  
ATOM   2900  CB  THR Y 379      15.881  -1.340  25.488  1.00121.79           C  
ATOM   2901  OG1 THR Y 379      17.287  -1.273  25.750  1.00121.82           O  
ATOM   2902  CG2 THR Y 379      15.143  -0.460  26.473  1.00122.06           C  
ATOM   2903  N   LEU Y 380      14.243  -2.908  23.488  1.00121.69           N  
ATOM   2904  CA  LEU Y 380      13.102  -2.870  22.559  1.00121.63           C  
ATOM   2905  C   LEU Y 380      12.343  -4.195  22.433  1.00121.62           C  
ATOM   2906  O   LEU Y 380      11.111  -4.212  22.443  1.00121.38           O  
ATOM   2907  CB  LEU Y 380      13.564  -2.411  21.169  1.00121.58           C  
ATOM   2908  CG  LEU Y 380      12.502  -2.302  20.071  1.00121.43           C  
ATOM   2909  CD1 LEU Y 380      12.038  -0.863  19.906  1.00121.28           C  
ATOM   2910  CD2 LEU Y 380      13.024  -2.849  18.757  1.00121.11           C  
ATOM   2911  N   LEU Y 381      13.085  -5.293  22.318  1.00121.72           N  
ATOM   2912  CA  LEU Y 381      12.502  -6.603  22.036  1.00121.94           C  
ATOM   2913  C   LEU Y 381      11.436  -7.116  23.021  1.00122.08           C  
ATOM   2914  O   LEU Y 381      10.396  -7.604  22.570  1.00122.31           O  
ATOM   2915  CB  LEU Y 381      13.591  -7.655  21.797  1.00121.93           C  
ATOM   2916  CG  LEU Y 381      14.415  -7.487  20.514  1.00122.32           C  
ATOM   2917  CD1 LEU Y 381      15.428  -8.617  20.386  1.00122.57           C  
ATOM   2918  CD2 LEU Y 381      13.530  -7.401  19.268  1.00122.08           C  
ATOM   2919  N   PRO Y 382      11.671  -7.013  24.351  1.00122.16           N  
ATOM   2920  CA  PRO Y 382      10.684  -7.555  25.297  1.00122.20           C  
ATOM   2921  C   PRO Y 382       9.261  -7.080  25.037  1.00122.21           C  
ATOM   2922  O   PRO Y 382       8.330  -7.878  25.118  1.00122.06           O  
ATOM   2923  CB  PRO Y 382      11.173  -7.038  26.649  1.00122.16           C  
ATOM   2924  CG  PRO Y 382      12.626  -6.920  26.473  1.00122.26           C  
ATOM   2925  CD  PRO Y 382      12.819  -6.429  25.067  1.00122.23           C  
ATOM   2926  N   GLN Y 383       9.100  -5.801  24.706  1.00122.27           N  
ATOM   2927  CA  GLN Y 383       7.778  -5.261  24.405  1.00122.25           C  
ATOM   2928  C   GLN Y 383       7.141  -6.006  23.248  1.00122.15           C  
ATOM   2929  O   GLN Y 383       6.071  -6.571  23.419  1.00122.28           O  
ATOM   2930  CB  GLN Y 383       7.829  -3.763  24.113  1.00122.32           C  
ATOM   2931  CG  GLN Y 383       6.567  -3.037  24.526  1.00122.51           C  
ATOM   2932  CD  GLN Y 383       6.320  -3.107  26.029  1.00123.39           C  
ATOM   2933  OE1 GLN Y 383       7.210  -2.820  26.840  1.00123.50           O  
ATOM   2934  NE2 GLN Y 383       5.105  -3.491  26.405  1.00123.71           N  
ATOM   2935  N   ILE Y 384       7.801  -6.016  22.086  1.00122.02           N  
ATOM   2936  CA  ILE Y 384       7.336  -6.793  20.935  1.00121.81           C  
ATOM   2937  C   ILE Y 384       6.921  -8.179  21.416  1.00121.92           C  
ATOM   2938  O   ILE Y 384       5.757  -8.567  21.275  1.00121.82           O  
ATOM   2939  CB  ILE Y 384       8.409  -6.905  19.819  1.00121.72           C  
ATOM   2940  CG1 ILE Y 384       8.553  -5.583  19.071  1.00121.72           C  
ATOM   2941  CG2 ILE Y 384       8.062  -7.993  18.819  1.00121.56           C  
ATOM   2942  CD1 ILE Y 384       9.864  -4.879  19.326  1.00122.01           C  
ATOM   2943  N   ILE Y 385       7.869  -8.892  22.022  1.00122.05           N  
ATOM   2944  CA  ILE Y 385       7.642 -10.236  22.559  1.00122.22           C  
ATOM   2945  C   ILE Y 385       6.483 -10.276  23.552  1.00122.56           C  
ATOM   2946  O   ILE Y 385       5.672 -11.207  23.538  1.00122.73           O  
ATOM   2947  CB  ILE Y 385       8.931 -10.803  23.175  1.00122.05           C  
ATOM   2948  CG1 ILE Y 385       9.863 -11.227  22.045  1.00122.20           C  
ATOM   2949  CG2 ILE Y 385       8.643 -11.989  24.087  1.00121.39           C  
ATOM   2950  CD1 ILE Y 385      11.291 -10.838  22.248  1.00122.59           C  
ATOM   2951  N   GLN Y 386       6.393  -9.249  24.389  1.00122.77           N  
ATOM   2952  CA  GLN Y 386       5.307  -9.143  25.355  1.00123.01           C  
ATOM   2953  C   GLN Y 386       3.968  -8.922  24.650  1.00123.21           C  
ATOM   2954  O   GLN Y 386       2.941  -9.410  25.109  1.00123.08           O  
ATOM   2955  CB  GLN Y 386       5.586  -7.996  26.329  1.00123.02           C  
ATOM   2956  CG  GLN Y 386       5.360  -8.347  27.777  1.00122.45           C  
ATOM   2957  CD  GLN Y 386       6.114  -7.440  28.707  1.00121.84           C  
ATOM   2958  OE1 GLN Y 386       5.513  -6.653  29.430  1.00122.55           O  
ATOM   2959  NE2 GLN Y 386       7.441  -7.536  28.692  1.00121.15           N  
ATOM   2960  N   ASN Y 387       4.000  -8.196  23.533  1.00123.55           N  
ATOM   2961  CA  ASN Y 387       2.795  -7.823  22.797  1.00123.90           C  
ATOM   2962  C   ASN Y 387       2.151  -8.991  22.075  1.00124.11           C  
ATOM   2963  O   ASN Y 387       0.927  -9.138  22.101  1.00124.18           O  
ATOM   2964  CB  ASN Y 387       3.082  -6.684  21.811  1.00123.96           C  
ATOM   2965  CG  ASN Y 387       2.929  -5.307  22.444  1.00124.16           C  
ATOM   2966  OD1 ASN Y 387       2.324  -5.163  23.507  1.00124.79           O  
ATOM   2967  ND2 ASN Y 387       3.472  -4.285  21.785  1.00123.84           N  
ATOM   2968  N   LEU Y 388       2.975  -9.817  21.436  1.00124.33           N  
ATOM   2969  CA  LEU Y 388       2.487 -11.015  20.752  1.00124.52           C  
ATOM   2970  C   LEU Y 388       2.022 -12.060  21.771  1.00124.76           C  
ATOM   2971  O   LEU Y 388       1.041 -12.769  21.538  1.00124.82           O  
ATOM   2972  CB  LEU Y 388       3.554 -11.581  19.805  1.00124.43           C  
ATOM   2973  CG  LEU Y 388       4.304 -10.555  18.941  1.00124.19           C  
ATOM   2974  CD1 LEU Y 388       5.488 -11.182  18.202  1.00123.38           C  
ATOM   2975  CD2 LEU Y 388       3.369  -9.803  17.978  1.00123.71           C  
ATOM   2976  N   THR Y 389       2.721 -12.132  22.902  1.00125.00           N  
ATOM   2977  CA  THR Y 389       2.289 -12.934  24.043  1.00125.33           C  
ATOM   2978  C   THR Y 389       1.195 -12.195  24.809  1.00125.56           C  
ATOM   2979  O   THR Y 389       1.088 -10.973  24.730  1.00125.67           O  
ATOM   2980  CB  THR Y 389       3.460 -13.203  24.996  1.00125.32           C  
ATOM   2981  OG1 THR Y 389       4.594 -13.625  24.234  1.00125.43           O  
ATOM   2982  CG2 THR Y 389       3.109 -14.284  26.017  1.00125.50           C  
ATOM   2983  N   GLY Y 390       0.380 -12.941  25.548  1.00125.84           N  
ATOM   2984  CA  GLY Y 390      -0.630 -12.341  26.416  1.00126.11           C  
ATOM   2985  C   GLY Y 390      -0.029 -11.732  27.672  1.00126.25           C  
ATOM   2986  O   GLY Y 390      -0.673 -10.925  28.343  1.00126.24           O  
ATOM   2987  N   ILE Y 391       1.207 -12.121  27.986  1.00126.43           N  
ATOM   2988  CA  ILE Y 391       1.886 -11.675  29.209  1.00126.62           C  
ATOM   2989  C   ILE Y 391       2.345 -10.209  29.099  1.00126.33           C  
ATOM   2990  O   ILE Y 391       2.904  -9.795  28.082  1.00126.39           O  
ATOM   2991  CB  ILE Y 391       3.051 -12.666  29.617  1.00126.78           C  
ATOM   2992  CG1 ILE Y 391       3.177 -12.811  31.157  1.00127.40           C  
ATOM   2993  CG2 ILE Y 391       4.373 -12.357  28.875  1.00126.93           C  
ATOM   2994  CD1 ILE Y 391       3.862 -11.654  31.939  1.00127.35           C  
ATOM   2995  N   HIS Y 392       2.072  -9.431  30.144  1.00125.93           N  
ATOM   2996  CA  HIS Y 392       2.371  -8.004  30.161  1.00125.54           C  
ATOM   2997  C   HIS Y 392       2.745  -7.553  31.562  1.00125.16           C  
ATOM   2998  O   HIS Y 392       1.935  -7.665  32.483  1.00125.45           O  
ATOM   2999  CB  HIS Y 392       1.147  -7.200  29.709  1.00125.62           C  
ATOM   3000  CG  HIS Y 392       0.861  -7.288  28.242  1.00126.35           C  
ATOM   3001  ND1 HIS Y 392       1.761  -6.882  27.279  1.00127.18           N  
ATOM   3002  CD2 HIS Y 392      -0.238  -7.711  27.575  1.00126.94           C  
ATOM   3003  CE1 HIS Y 392       1.234  -7.064  26.082  1.00127.34           C  
ATOM   3004  NE2 HIS Y 392       0.022  -7.567  26.233  1.00127.45           N  
ATOM   3005  N   SER Y 393       3.964  -7.047  31.729  1.00124.52           N  
ATOM   3006  CA  SER Y 393       4.365  -6.401  32.980  1.00123.98           C  
ATOM   3007  C   SER Y 393       5.610  -5.563  32.767  1.00123.75           C  
ATOM   3008  O   SER Y 393       6.509  -5.946  32.019  1.00123.94           O  
ATOM   3009  CB  SER Y 393       4.605  -7.420  34.098  1.00123.91           C  
ATOM   3010  OG  SER Y 393       5.956  -7.830  34.151  1.00123.61           O  
ATOM   3011  N   ILE Y 394       5.667  -4.428  33.452  1.00123.20           N  
ATOM   3012  CA  ILE Y 394       6.773  -3.494  33.307  1.00122.65           C  
ATOM   3013  C   ILE Y 394       8.036  -4.053  33.972  1.00122.46           C  
ATOM   3014  O   ILE Y 394       9.150  -3.626  33.673  1.00122.48           O  
ATOM   3015  CB  ILE Y 394       6.398  -2.099  33.854  1.00122.48           C  
ATOM   3016  CG1 ILE Y 394       5.008  -1.678  33.355  1.00123.13           C  
ATOM   3017  CG2 ILE Y 394       7.398  -1.051  33.404  1.00122.01           C  
ATOM   3018  CD1 ILE Y 394       3.789  -2.305  34.093  1.00123.55           C  
ATOM   3019  N   ALA Y 395       7.860  -5.036  34.849  1.00122.20           N  
ATOM   3020  CA  ALA Y 395       8.986  -5.657  35.545  1.00122.00           C  
ATOM   3021  C   ALA Y 395       9.883  -6.486  34.614  1.00121.82           C  
ATOM   3022  O   ALA Y 395      11.069  -6.689  34.900  1.00121.76           O  
ATOM   3023  CB  ALA Y 395       8.492  -6.492  36.719  1.00121.98           C  
ATOM   3024  N   PHE Y 396       9.314  -6.953  33.504  1.00121.62           N  
ATOM   3025  CA  PHE Y 396      10.059  -7.732  32.509  1.00121.46           C  
ATOM   3026  C   PHE Y 396      10.077  -6.970  31.192  1.00121.33           C  
ATOM   3027  O   PHE Y 396       9.862  -7.551  30.124  1.00121.28           O  
ATOM   3028  CB  PHE Y 396       9.430  -9.122  32.309  1.00121.33           C  
ATOM   3029  CG  PHE Y 396       9.239  -9.905  33.589  1.00121.44           C  
ATOM   3030  CD1 PHE Y 396       8.035  -9.843  34.287  1.00121.31           C  
ATOM   3031  CD2 PHE Y 396      10.256 -10.706  34.093  1.00121.16           C  
ATOM   3032  CE1 PHE Y 396       7.851 -10.560  35.467  1.00120.79           C  
ATOM   3033  CE2 PHE Y 396      10.073 -11.431  35.269  1.00120.62           C  
ATOM   3034  CZ  PHE Y 396       8.872 -11.355  35.955  1.00120.69           C  
ATOM   3035  N   SER Y 397      10.339  -5.667  31.277  1.00121.22           N  
ATOM   3036  CA  SER Y 397      10.196  -4.779  30.128  1.00121.20           C  
ATOM   3037  C   SER Y 397      11.524  -4.271  29.581  1.00121.17           C  
ATOM   3038  O   SER Y 397      11.604  -3.166  29.043  1.00121.38           O  
ATOM   3039  CB  SER Y 397       9.290  -3.604  30.478  1.00121.12           C  
ATOM   3040  OG  SER Y 397       9.933  -2.751  31.404  1.00121.50           O  
ATOM   3041  N   GLY Y 398      12.568  -5.072  29.705  1.00121.17           N  
ATOM   3042  CA  GLY Y 398      13.817  -4.742  29.042  1.00121.41           C  
ATOM   3043  C   GLY Y 398      14.625  -3.812  29.899  1.00121.54           C  
ATOM   3044  O   GLY Y 398      15.696  -4.177  30.371  1.00121.72           O  
ATOM   3045  N   ILE Y 399      14.114  -2.603  30.096  1.00121.65           N  
ATOM   3046  CA  ILE Y 399      14.649  -1.726  31.131  1.00121.70           C  
ATOM   3047  C   ILE Y 399      14.500  -2.414  32.489  1.00121.80           C  
ATOM   3048  O   ILE Y 399      15.355  -2.272  33.364  1.00121.99           O  
ATOM   3049  CB  ILE Y 399      14.005  -0.314  31.085  1.00121.63           C  
ATOM   3050  CG1 ILE Y 399      15.004   0.708  30.511  1.00121.64           C  
ATOM   3051  CG2 ILE Y 399      13.473   0.121  32.451  1.00121.44           C  
ATOM   3052  CD1 ILE Y 399      16.284   0.920  31.328  1.00120.74           C  
ATOM   3053  N   GLY Y 400      13.430  -3.191  32.637  1.00121.80           N  
ATOM   3054  CA  GLY Y 400      13.284  -4.072  33.786  1.00121.84           C  
ATOM   3055  C   GLY Y 400      14.414  -5.085  33.835  1.00121.79           C  
ATOM   3056  O   GLY Y 400      15.026  -5.290  34.883  1.00121.84           O  
ATOM   3057  N   LEU Y 401      14.698  -5.699  32.687  1.00121.65           N  
ATOM   3058  CA  LEU Y 401      15.722  -6.739  32.580  1.00121.52           C  
ATOM   3059  C   LEU Y 401      17.134  -6.176  32.711  1.00121.67           C  
ATOM   3060  O   LEU Y 401      17.926  -6.657  33.523  1.00121.68           O  
ATOM   3061  CB  LEU Y 401      15.595  -7.488  31.248  1.00121.28           C  
ATOM   3062  CG  LEU Y 401      14.256  -8.114  30.853  1.00121.01           C  
ATOM   3063  CD1 LEU Y 401      14.313  -8.618  29.419  1.00120.54           C  
ATOM   3064  CD2 LEU Y 401      13.848  -9.234  31.802  1.00120.94           C  
ATOM   3065  N   LEU Y 402      17.434  -5.155  31.910  1.00121.80           N  
ATOM   3066  CA  LEU Y 402      18.779  -4.597  31.807  1.00121.83           C  
ATOM   3067  C   LEU Y 402      19.352  -4.109  33.129  1.00122.03           C  
ATOM   3068  O   LEU Y 402      20.558  -4.214  33.347  1.00122.16           O  
ATOM   3069  CB  LEU Y 402      18.824  -3.476  30.774  1.00121.67           C  
ATOM   3070  CG  LEU Y 402      18.866  -3.925  29.318  1.00121.28           C  
ATOM   3071  CD1 LEU Y 402      18.282  -2.846  28.451  1.00121.73           C  
ATOM   3072  CD2 LEU Y 402      20.275  -4.224  28.886  1.00120.93           C  
ATOM   3073  N   ILE Y 403      18.507  -3.578  34.009  1.00122.15           N  
ATOM   3074  CA  ILE Y 403      18.996  -3.197  35.334  1.00122.42           C  
ATOM   3075  C   ILE Y 403      19.200  -4.420  36.239  1.00122.54           C  
ATOM   3076  O   ILE Y 403      20.197  -4.503  36.946  1.00122.51           O  
ATOM   3077  CB  ILE Y 403      18.172  -2.032  36.028  1.00122.42           C  
ATOM   3078  CG1 ILE Y 403      16.851  -2.517  36.636  1.00122.97           C  
ATOM   3079  CG2 ILE Y 403      17.961  -0.850  35.087  1.00121.87           C  
ATOM   3080  CD1 ILE Y 403      16.978  -2.970  38.090  1.00123.50           C  
ATOM   3081  N   VAL Y 404      18.270  -5.374  36.190  1.00122.90           N  
ATOM   3082  CA  VAL Y 404      18.380  -6.616  36.961  1.00123.34           C  
ATOM   3083  C   VAL Y 404      19.653  -7.368  36.577  1.00123.87           C  
ATOM   3084  O   VAL Y 404      20.472  -7.689  37.440  1.00123.99           O  
ATOM   3085  CB  VAL Y 404      17.140  -7.526  36.773  1.00123.16           C  
ATOM   3086  CG1 VAL Y 404      17.392  -8.911  37.318  1.00122.85           C  
ATOM   3087  CG2 VAL Y 404      15.952  -6.930  37.463  1.00123.28           C  
ATOM   3088  N   VAL Y 405      19.818  -7.628  35.280  1.00124.51           N  
ATOM   3089  CA  VAL Y 405      21.032  -8.254  34.751  1.00125.03           C  
ATOM   3090  C   VAL Y 405      22.244  -7.379  35.080  1.00125.56           C  
ATOM   3091  O   VAL Y 405      23.300  -7.885  35.473  1.00125.64           O  
ATOM   3092  CB  VAL Y 405      20.940  -8.495  33.217  1.00124.89           C  
ATOM   3093  CG1 VAL Y 405      22.212  -9.134  32.690  1.00124.64           C  
ATOM   3094  CG2 VAL Y 405      19.744  -9.372  32.880  1.00124.93           C  
ATOM   3095  N   GLY Y 406      22.063  -6.066  34.937  1.00126.12           N  
ATOM   3096  CA  GLY Y 406      23.103  -5.084  35.213  1.00126.65           C  
ATOM   3097  C   GLY Y 406      23.647  -5.190  36.617  1.00127.04           C  
ATOM   3098  O   GLY Y 406      24.834  -5.454  36.797  1.00127.13           O  
ATOM   3099  N   VAL Y 407      22.777  -5.001  37.608  1.00127.54           N  
ATOM   3100  CA  VAL Y 407      23.178  -5.026  39.017  1.00128.14           C  
ATOM   3101  C   VAL Y 407      23.802  -6.365  39.401  1.00128.71           C  
ATOM   3102  O   VAL Y 407      24.779  -6.401  40.150  1.00128.77           O  
ATOM   3103  CB  VAL Y 407      22.005  -4.671  39.970  1.00128.08           C  
ATOM   3104  CG1 VAL Y 407      22.425  -4.796  41.440  1.00128.06           C  
ATOM   3105  CG2 VAL Y 407      21.495  -3.270  39.685  1.00127.83           C  
ATOM   3106  N   ALA Y 408      23.250  -7.455  38.871  1.00129.42           N  
ATOM   3107  CA  ALA Y 408      23.805  -8.787  39.096  1.00130.36           C  
ATOM   3108  C   ALA Y 408      25.302  -8.834  38.750  1.00131.17           C  
ATOM   3109  O   ALA Y 408      26.141  -9.107  39.612  1.00131.32           O  
ATOM   3110  CB  ALA Y 408      23.028  -9.828  38.305  1.00130.08           C  
ATOM   3111  N   LEU Y 409      25.628  -8.534  37.495  1.00132.16           N  
ATOM   3112  CA  LEU Y 409      27.011  -8.520  37.024  1.00133.10           C  
ATOM   3113  C   LEU Y 409      27.891  -7.563  37.825  1.00133.86           C  
ATOM   3114  O   LEU Y 409      28.966  -7.945  38.278  1.00133.89           O  
ATOM   3115  CB  LEU Y 409      27.055  -8.182  35.532  1.00133.04           C  
ATOM   3116  CG  LEU Y 409      26.530  -9.296  34.621  1.00133.23           C  
ATOM   3117  CD1 LEU Y 409      25.953  -8.757  33.325  1.00133.42           C  
ATOM   3118  CD2 LEU Y 409      27.625 -10.320  34.340  1.00134.10           C  
ATOM   3119  N   ASP Y 410      27.418  -6.331  38.001  1.00134.93           N  
ATOM   3120  CA  ASP Y 410      28.085  -5.326  38.829  1.00136.11           C  
ATOM   3121  C   ASP Y 410      28.421  -5.894  40.211  1.00136.66           C  
ATOM   3122  O   ASP Y 410      29.528  -5.691  40.726  1.00136.64           O  
ATOM   3123  CB  ASP Y 410      27.182  -4.089  38.968  1.00136.27           C  
ATOM   3124  CG  ASP Y 410      27.904  -2.863  39.566  1.00137.32           C  
ATOM   3125  OD1 ASP Y 410      29.106  -2.945  39.933  1.00138.59           O  
ATOM   3126  OD2 ASP Y 410      27.245  -1.797  39.672  1.00137.76           O  
ATOM   3127  N   THR Y 411      27.461  -6.607  40.795  1.00137.42           N  
ATOM   3128  CA  THR Y 411      27.611  -7.164  42.133  1.00138.20           C  
ATOM   3129  C   THR Y 411      28.559  -8.367  42.140  1.00138.93           C  
ATOM   3130  O   THR Y 411      29.398  -8.476  43.036  1.00139.14           O  
ATOM   3131  CB  THR Y 411      26.238  -7.497  42.764  1.00138.08           C  
ATOM   3132  OG1 THR Y 411      25.472  -6.292  42.891  1.00137.92           O  
ATOM   3133  CG2 THR Y 411      26.397  -8.111  44.130  1.00137.95           C  
ATOM   3134  N   LEU Y 412      28.443  -9.243  41.138  1.00139.76           N  
ATOM   3135  CA  LEU Y 412      29.312 -10.428  41.024  1.00140.63           C  
ATOM   3136  C   LEU Y 412      30.771 -10.081  40.714  1.00141.41           C  
ATOM   3137  O   LEU Y 412      31.696 -10.728  41.210  1.00141.35           O  
ATOM   3138  CB  LEU Y 412      28.782 -11.402  39.966  1.00140.45           C  
ATOM   3139  CG  LEU Y 412      27.484 -12.173  40.224  1.00140.34           C  
ATOM   3140  CD1 LEU Y 412      27.141 -13.022  39.015  1.00140.21           C  
ATOM   3141  CD2 LEU Y 412      27.561 -13.044  41.470  1.00140.20           C  
ATOM   3142  N   ARG Y 413      30.956  -9.059  39.884  1.00142.53           N  
ATOM   3143  CA  ARG Y 413      32.274  -8.565  39.494  1.00143.68           C  
ATOM   3144  C   ARG Y 413      33.017  -7.940  40.686  1.00144.15           C  
ATOM   3145  O   ARG Y 413      34.230  -8.104  40.823  1.00144.18           O  
ATOM   3146  CB  ARG Y 413      32.111  -7.541  38.361  1.00143.87           C  
ATOM   3147  CG  ARG Y 413      33.389  -7.153  37.651  1.00145.07           C  
ATOM   3148  CD  ARG Y 413      33.322  -5.713  37.184  1.00146.99           C  
ATOM   3149  NE  ARG Y 413      34.648  -5.099  37.202  1.00148.89           N  
ATOM   3150  CZ  ARG Y 413      34.884  -3.791  37.317  1.00150.12           C  
ATOM   3151  NH1 ARG Y 413      33.880  -2.923  37.428  1.00150.62           N  
ATOM   3152  NH2 ARG Y 413      36.137  -3.349  37.325  1.00150.62           N  
ATOM   3153  N   GLN Y 414      32.272  -7.236  41.539  1.00144.92           N  
ATOM   3154  CA  GLN Y 414      32.815  -6.553  42.717  1.00145.60           C  
ATOM   3155  C   GLN Y 414      33.178  -7.528  43.846  1.00146.06           C  
ATOM   3156  O   GLN Y 414      33.974  -7.197  44.729  1.00146.20           O  
ATOM   3157  CB  GLN Y 414      31.823  -5.487  43.203  1.00145.62           C  
ATOM   3158  CG  GLN Y 414      32.401  -4.424  44.148  1.00145.88           C  
ATOM   3159  CD  GLN Y 414      32.176  -4.742  45.625  1.00146.12           C  
ATOM   3160  OE1 GLN Y 414      31.506  -5.718  45.971  1.00146.21           O  
ATOM   3161  NE2 GLN Y 414      32.737  -3.911  46.501  1.00146.17           N  
ATOM   3162  N   VAL Y 415      32.593  -8.725  43.812  1.00146.61           N  
ATOM   3163  CA  VAL Y 415      32.945  -9.797  44.744  1.00147.10           C  
ATOM   3164  C   VAL Y 415      34.369 -10.302  44.482  1.00147.64           C  
ATOM   3165  O   VAL Y 415      35.199 -10.316  45.390  1.00147.65           O  
ATOM   3166  CB  VAL Y 415      31.925 -10.963  44.672  1.00147.03           C  
ATOM   3167  CG1 VAL Y 415      32.461 -12.220  45.357  1.00147.07           C  
ATOM   3168  CG2 VAL Y 415      30.603 -10.545  45.289  1.00146.92           C  
ATOM   3169  N   GLU Y 416      34.641 -10.682  43.233  1.00148.31           N  
ATOM   3170  CA  GLU Y 416      35.927 -11.249  42.821  1.00149.00           C  
ATOM   3171  C   GLU Y 416      37.110 -10.291  42.907  1.00149.43           C  
ATOM   3172  O   GLU Y 416      38.229 -10.727  43.168  1.00149.54           O  
ATOM   3173  CB  GLU Y 416      35.839 -11.780  41.396  1.00149.05           C  
ATOM   3174  CG  GLU Y 416      35.030 -13.048  41.245  1.00149.71           C  
ATOM   3175  CD  GLU Y 416      34.923 -13.485  39.796  1.00150.85           C  
ATOM   3176  OE1 GLU Y 416      33.783 -13.567  39.289  1.00151.45           O  
ATOM   3177  OE2 GLU Y 416      35.975 -13.731  39.158  1.00151.12           O  
ATOM   3178  N   SER Y 417      36.872  -9.002  42.664  1.00150.00           N  
ATOM   3179  CA  SER Y 417      37.930  -7.990  42.743  1.00150.55           C  
ATOM   3180  C   SER Y 417      38.505  -7.920  44.153  1.00151.06           C  
ATOM   3181  O   SER Y 417      39.721  -7.824  44.327  1.00151.08           O  
ATOM   3182  CB  SER Y 417      37.421  -6.612  42.312  1.00150.52           C  
ATOM   3183  OG  SER Y 417      36.676  -5.991  43.346  1.00150.38           O  
ATOM   3184  N   GLN Y 418      37.624  -7.967  45.151  1.00151.75           N  
ATOM   3185  CA  GLN Y 418      38.055  -8.053  46.542  1.00152.49           C  
ATOM   3186  C   GLN Y 418      38.283  -9.499  46.998  1.00152.92           C  
ATOM   3187  O   GLN Y 418      39.048  -9.734  47.933  1.00153.08           O  
ATOM   3188  CB  GLN Y 418      37.100  -7.311  47.493  1.00152.50           C  
ATOM   3189  CG  GLN Y 418      37.484  -7.462  48.977  1.00153.06           C  
ATOM   3190  CD  GLN Y 418      37.056  -6.307  49.864  1.00153.68           C  
ATOM   3191  OE1 GLN Y 418      36.800  -5.197  49.392  1.00154.40           O  
ATOM   3192  NE2 GLN Y 418      36.994  -6.563  51.169  1.00153.54           N  
ATOM   3193  N   LEU Y 419      37.641 -10.468  46.343  1.00153.38           N  
ATOM   3194  CA  LEU Y 419      37.881 -11.882  46.670  1.00153.84           C  
ATOM   3195  C   LEU Y 419      39.256 -12.336  46.167  1.00154.12           C  
ATOM   3196  O   LEU Y 419      39.803 -13.338  46.638  1.00154.13           O  
ATOM   3197  CB  LEU Y 419      36.767 -12.787  46.130  1.00153.88           C  
ATOM   3198  CG  LEU Y 419      36.233 -13.862  47.086  1.00153.87           C  
ATOM   3199  CD1 LEU Y 419      35.247 -13.263  48.089  1.00153.70           C  
ATOM   3200  CD2 LEU Y 419      35.577 -15.000  46.316  1.00153.90           C  
ATOM   3201  N   MET Y 420      39.797 -11.587  45.207  1.00154.47           N  
ATOM   3202  CA  MET Y 420      41.193 -11.699  44.798  1.00154.82           C  
ATOM   3203  C   MET Y 420      42.071 -11.169  45.930  1.00154.97           C  
ATOM   3204  O   MET Y 420      43.075 -11.785  46.293  1.00155.02           O  
ATOM   3205  CB  MET Y 420      41.435 -10.869  43.536  1.00154.85           C  
ATOM   3206  CG  MET Y 420      42.356 -11.514  42.516  1.00155.28           C  
ATOM   3207  SD  MET Y 420      41.528 -12.794  41.547  1.00156.36           S  
ATOM   3208  CE  MET Y 420      40.366 -11.831  40.572  1.00156.01           C  
ATOM   3209  N   LEU Y 421      41.667 -10.024  46.482  1.00155.18           N  
ATOM   3210  CA  LEU Y 421      42.374  -9.350  47.575  1.00155.39           C  
ATOM   3211  C   LEU Y 421      42.270 -10.112  48.907  1.00155.48           C  
ATOM   3212  O   LEU Y 421      43.234 -10.156  49.677  1.00155.50           O  
ATOM   3213  CB  LEU Y 421      41.841  -7.916  47.726  1.00155.41           C  
ATOM   3214  CG  LEU Y 421      42.608  -6.845  48.513  1.00155.48           C  
ATOM   3215  CD1 LEU Y 421      43.794  -6.302  47.713  1.00155.32           C  
ATOM   3216  CD2 LEU Y 421      41.662  -5.709  48.897  1.00155.42           C  
ATOM   3217  N   ARG Y 422      41.103 -10.705  49.168  1.00155.56           N  
ATOM   3218  CA  ARG Y 422      40.869 -11.496  50.382  1.00155.60           C  
ATOM   3219  C   ARG Y 422      41.286 -12.954  50.169  1.00155.59           C  
ATOM   3220  O   ARG Y 422      40.773 -13.867  50.821  1.00155.54           O  
ATOM   3221  CB  ARG Y 422      39.396 -11.422  50.813  1.00155.59           C  
ATOM   3222  CG  ARG Y 422      38.900 -10.039  51.227  1.00155.70           C  
ATOM   3223  CD  ARG Y 422      39.147  -9.737  52.700  1.00155.85           C  
ATOM   3224  NE  ARG Y 422      38.343  -8.601  53.152  1.00156.02           N  
ATOM   3225  CZ  ARG Y 422      38.490  -7.980  54.320  1.00156.05           C  
ATOM   3226  NH1 ARG Y 422      39.423  -8.370  55.180  1.00156.01           N  
ATOM   3227  NH2 ARG Y 422      37.700  -6.958  54.629  1.00155.98           N  
