# Supplementary material for: Alignment of Helical Membrane Protein Sequences Using AlignMe
Source: PLoS One. 2013 Mar 4;8(3):e57731. doi: 10.1371/journal.pone.0057731 (PMC3587630; doi:10.1371/journal.pone.0057731)
Supplement: File S2 — Dataset of HOMEP2 homologous membrane proteins. (GZ) [file pone.0057731.s002.gz › HOMEP2010_pdbs/protein_conducting_channels/1RH5_A.pdb]

ATOM      1  N   LYS A   2      23.857  62.558  35.172  1.00137.24           N  
ATOM      2  CA  LYS A   2      23.228  63.754  34.530  1.00137.97           C  
ATOM      3  C   LYS A   2      23.866  65.059  35.006  1.00137.94           C  
ATOM      4  O   LYS A   2      23.727  66.102  34.365  1.00137.25           O  
ATOM      5  CB  LYS A   2      21.719  63.783  34.820  1.00137.71           C  
ATOM      6  CG  LYS A   2      20.943  62.618  34.214  1.00137.89           C  
ATOM      7  CD  LYS A   2      19.440  62.753  34.428  1.00138.75           C  
ATOM      8  CE  LYS A   2      18.687  61.552  33.851  1.00139.73           C  
ATOM      9  NZ  LYS A   2      17.210  61.616  34.088  1.00139.97           N  
ATOM     10  N   LYS A   3      24.575  64.989  36.129  1.00138.35           N  
ATOM     11  CA  LYS A   3      25.234  66.157  36.705  1.00138.36           C  
ATOM     12  C   LYS A   3      26.446  66.600  35.883  1.00138.23           C  
ATOM     13  O   LYS A   3      27.337  67.278  36.396  1.00138.61           O  
ATOM     14  CB  LYS A   3      25.672  65.853  38.141  1.00138.91           C  
ATOM     15  CG  LYS A   3      24.592  65.230  39.021  1.00139.39           C  
ATOM     16  CD  LYS A   3      23.329  66.074  39.051  1.00140.14           C  
ATOM     17  CE  LYS A   3      22.330  65.547  40.072  1.00140.22           C  
ATOM     18  NZ  LYS A   3      22.820  65.720  41.470  1.00139.96           N  
ATOM     19  N   LEU A   4      26.480  66.203  34.614  1.00137.48           N  
ATOM     20  CA  LEU A   4      27.572  66.571  33.713  1.00136.15           C  
ATOM     21  C   LEU A   4      26.989  67.293  32.511  1.00134.85           C  
ATOM     22  O   LEU A   4      27.719  67.893  31.718  1.00133.91           O  
ATOM     23  CB  LEU A   4      28.339  65.328  33.238  1.00136.27           C  
ATOM     24  CG  LEU A   4      29.262  64.593  34.221  1.00136.33           C  
ATOM     25  CD1 LEU A   4      29.904  63.397  33.525  1.00135.47           C  
ATOM     26  CD2 LEU A   4      30.339  65.543  34.734  1.00135.93           C  
ATOM     27  N   ILE A   5      25.664  67.233  32.398  1.00133.89           N  
ATOM     28  CA  ILE A   5      24.939  67.862  31.300  1.00133.37           C  
ATOM     29  C   ILE A   5      25.440  69.258  30.942  1.00133.10           C  
ATOM     30  O   ILE A   5      25.526  69.606  29.761  1.00133.97           O  
ATOM     31  CB  ILE A   5      23.426  67.930  31.590  1.00132.94           C  
ATOM     32  CG1 ILE A   5      22.850  66.511  31.640  1.00132.42           C  
ATOM     33  CG2 ILE A   5      22.724  68.751  30.511  1.00132.83           C  
ATOM     34  CD1 ILE A   5      21.351  66.448  31.837  1.00132.73           C  
ATOM     35  N   PRO A   6      25.763  70.085  31.947  1.00132.13           N  
ATOM     36  CA  PRO A   6      26.253  71.424  31.609  1.00131.18           C  
ATOM     37  C   PRO A   6      27.517  71.333  30.741  1.00130.38           C  
ATOM     38  O   PRO A   6      27.687  72.094  29.773  1.00130.85           O  
ATOM     39  CB  PRO A   6      26.525  72.040  32.979  1.00131.35           C  
ATOM     40  CG  PRO A   6      26.825  70.836  33.845  1.00131.43           C  
ATOM     41  CD  PRO A   6      25.758  69.882  33.405  1.00131.46           C  
ATOM     42  N   ILE A   7      28.387  70.383  31.088  1.00128.29           N  
ATOM     43  CA  ILE A   7      29.638  70.154  30.367  1.00125.87           C  
ATOM     44  C   ILE A   7      29.388  69.664  28.949  1.00124.18           C  
ATOM     45  O   ILE A   7      29.968  70.173  27.989  1.00123.66           O  
ATOM     46  CB  ILE A   7      30.499  69.103  31.082  1.00126.11           C  
ATOM     47  CG1 ILE A   7      31.019  69.656  32.409  1.00126.46           C  
ATOM     48  CG2 ILE A   7      31.661  68.703  30.196  1.00126.85           C  
ATOM     49  CD1 ILE A   7      32.019  70.788  32.247  1.00126.62           C  
ATOM     50  N   LEU A   8      28.527  68.662  28.826  1.00122.80           N  
ATOM     51  CA  LEU A   8      28.210  68.107  27.519  1.00121.75           C  
ATOM     52  C   LEU A   8      27.809  69.219  26.562  1.00120.69           C  
ATOM     53  O   LEU A   8      28.258  69.251  25.420  1.00121.22           O  
ATOM     54  CB  LEU A   8      27.069  67.087  27.618  1.00121.89           C  
ATOM     55  CG  LEU A   8      27.162  65.956  28.651  1.00121.60           C  
ATOM     56  CD1 LEU A   8      26.046  64.961  28.363  1.00121.51           C  
ATOM     57  CD2 LEU A   8      28.522  65.262  28.598  1.00121.09           C  
ATOM     58  N   GLU A   9      26.964  70.131  27.024  1.00119.44           N  
ATOM     59  CA  GLU A   9      26.534  71.230  26.171  1.00118.47           C  
ATOM     60  C   GLU A   9      27.773  72.013  25.753  1.00116.74           C  
ATOM     61  O   GLU A   9      27.832  72.563  24.650  1.00116.37           O  
ATOM     62  CB  GLU A   9      25.571  72.159  26.923  1.00120.51           C  
ATOM     63  CG  GLU A   9      24.525  71.442  27.777  1.00122.97           C  
ATOM     64  CD  GLU A   9      23.400  72.361  28.236  1.00124.26           C  
ATOM     65  OE1 GLU A   9      23.675  73.560  28.475  1.00124.75           O  
ATOM     66  OE2 GLU A   9      22.246  71.878  28.364  1.00123.56           O  
ATOM     67  N   LYS A  10      28.763  72.051  26.645  1.00114.46           N  
ATOM     68  CA  LYS A  10      30.011  72.771  26.393  1.00112.13           C  
ATOM     69  C   LYS A  10      30.855  72.228  25.245  1.00108.90           C  
ATOM     70  O   LYS A  10      31.554  72.992  24.573  1.00109.64           O  
ATOM     71  CB  LYS A  10      30.878  72.798  27.655  1.00114.65           C  
ATOM     72  CG  LYS A  10      30.863  74.127  28.403  1.00118.37           C  
ATOM     73  CD  LYS A  10      29.520  74.409  29.074  1.00120.39           C  
ATOM     74  CE  LYS A  10      29.573  75.721  29.848  1.00121.89           C  
ATOM     75  NZ  LYS A  10      30.789  75.802  30.722  1.00122.57           N  
ATOM     76  N   ILE A  11      30.801  70.916  25.024  1.00103.83           N  
ATOM     77  CA  ILE A  11      31.583  70.283  23.959  1.00 97.72           C  
ATOM     78  C   ILE A  11      30.986  70.400  22.551  1.00 94.16           C  
ATOM     79  O   ILE A  11      29.820  70.069  22.322  1.00 93.95           O  
ATOM     80  CB  ILE A  11      31.787  68.789  24.241  1.00 96.83           C  
ATOM     81  CG1 ILE A  11      32.405  68.592  25.620  1.00 95.32           C  
ATOM     82  CG2 ILE A  11      32.696  68.188  23.186  1.00 97.84           C  
ATOM     83  CD1 ILE A  11      32.375  67.167  26.058  1.00 94.76           C  
ATOM     84  N   PRO A  12      31.794  70.855  21.585  1.00 90.49           N  
ATOM     85  CA  PRO A  12      31.361  71.013  20.190  1.00 88.94           C  
ATOM     86  C   PRO A  12      31.028  69.656  19.564  1.00 88.98           C  
ATOM     87  O   PRO A  12      31.514  68.616  20.015  1.00 89.24           O  
ATOM     88  CB  PRO A  12      32.570  71.664  19.527  1.00 88.03           C  
ATOM     89  CG  PRO A  12      33.240  72.380  20.661  1.00 87.85           C  
ATOM     90  CD  PRO A  12      33.145  71.399  21.781  1.00 87.99           C  
ATOM     91  N   GLU A  13      30.220  69.662  18.512  1.00 88.81           N  
ATOM     92  CA  GLU A  13      29.838  68.411  17.871  1.00 90.33           C  
ATOM     93  C   GLU A  13      29.348  68.563  16.437  1.00 91.06           C  
ATOM     94  O   GLU A  13      28.312  69.160  16.188  1.00 91.64           O  
ATOM     95  CB  GLU A  13      28.767  67.726  18.718  1.00 91.48           C  
ATOM     96  CG  GLU A  13      28.136  66.513  18.071  1.00 93.37           C  
ATOM     97  CD  GLU A  13      27.836  65.422  19.080  1.00 95.03           C  
ATOM     98  OE1 GLU A  13      27.171  64.429  18.705  1.00 97.06           O  
ATOM     99  OE2 GLU A  13      28.280  65.552  20.244  1.00 94.60           O  
ATOM    100  N   VAL A  14      30.089  67.994  15.495  1.00 92.54           N  
ATOM    101  CA  VAL A  14      29.730  68.089  14.085  1.00 93.40           C  
ATOM    102  C   VAL A  14      28.220  68.018  13.859  1.00 95.45           C  
ATOM    103  O   VAL A  14      27.519  67.204  14.473  1.00 94.42           O  
ATOM    104  CB  VAL A  14      30.400  66.978  13.262  1.00 91.50           C  
ATOM    105  CG1 VAL A  14      30.277  67.289  11.786  1.00 91.25           C  
ATOM    106  CG2 VAL A  14      31.850  66.846  13.656  1.00 90.53           C  
ATOM    107  N   GLU A  15      27.734  68.887  12.974  1.00 97.83           N  
ATOM    108  CA  GLU A  15      26.316  68.956  12.635  1.00100.60           C  
ATOM    109  C   GLU A  15      25.899  67.729  11.858  1.00100.88           C  
ATOM    110  O   GLU A  15      26.602  67.315  10.943  1.00101.01           O  
ATOM    111  CB  GLU A  15      26.020  70.158  11.736  1.00102.32           C  
ATOM    112  CG  GLU A  15      26.483  71.509  12.220  1.00104.65           C  
ATOM    113  CD  GLU A  15      26.083  72.605  11.247  1.00105.95           C  
ATOM    114  OE1 GLU A  15      26.177  72.357  10.020  1.00105.21           O  
ATOM    115  OE2 GLU A  15      25.677  73.701  11.704  1.00106.40           O  
ATOM    116  N   LEU A  16      24.757  67.151  12.199  1.00101.25           N  
ATOM    117  CA  LEU A  16      24.301  66.000  11.444  1.00102.66           C  
ATOM    118  C   LEU A  16      24.073  66.561  10.056  1.00103.42           C  
ATOM    119  O   LEU A  16      23.885  67.765   9.896  1.00103.07           O  
ATOM    120  CB  LEU A  16      22.992  65.466  12.009  1.00103.57           C  
ATOM    121  CG  LEU A  16      23.088  64.979  13.451  1.00105.24           C  
ATOM    122  CD1 LEU A  16      21.684  64.861  14.062  1.00105.67           C  
ATOM    123  CD2 LEU A  16      23.844  63.649  13.481  1.00104.97           C  
ATOM    124  N   PRO A  17      24.111  65.712   9.027  1.00104.56           N  
ATOM    125  CA  PRO A  17      23.889  66.248   7.684  1.00106.52           C  
ATOM    126  C   PRO A  17      22.516  66.910   7.552  1.00108.72           C  
ATOM    127  O   PRO A  17      21.513  66.386   8.042  1.00108.34           O  
ATOM    128  CB  PRO A  17      24.039  65.015   6.799  1.00104.84           C  
ATOM    129  CG  PRO A  17      25.068  64.228   7.530  1.00103.95           C  
ATOM    130  CD  PRO A  17      24.591  64.323   8.961  1.00104.52           C  
ATOM    131  N   VAL A  18      22.485  68.071   6.901  1.00111.94           N  
ATOM    132  CA  VAL A  18      21.244  68.818   6.694  1.00115.01           C  
ATOM    133  C   VAL A  18      20.172  67.942   6.042  1.00116.62           C  
ATOM    134  O   VAL A  18      18.995  67.989   6.418  1.00116.78           O  
ATOM    135  CB  VAL A  18      21.497  70.051   5.813  1.00115.21           C  
ATOM    136  CG1 VAL A  18      20.184  70.727   5.476  1.00115.62           C  
ATOM    137  CG2 VAL A  18      22.418  71.018   6.541  1.00115.67           C  
ATOM    138  N   LYS A  19      20.595  67.153   5.059  1.00118.10           N  
ATOM    139  CA  LYS A  19      19.717  66.231   4.348  1.00119.15           C  
ATOM    140  C   LYS A  19      20.567  65.002   4.060  1.00119.04           C  
ATOM    141  O   LYS A  19      21.763  65.006   4.342  1.00119.32           O  
ATOM    142  CB  LYS A  19      19.249  66.842   3.029  1.00120.61           C  
ATOM    143  CG  LYS A  19      20.351  66.979   1.989  1.00122.25           C  
ATOM    144  CD  LYS A  19      19.763  67.260   0.618  1.00124.34           C  
ATOM    145  CE  LYS A  19      20.833  67.273  -0.461  1.00125.57           C  
ATOM    146  NZ  LYS A  19      20.242  67.486  -1.817  1.00126.89           N  
ATOM    147  N   GLU A  20      19.968  63.959   3.493  1.00118.96           N  
ATOM    148  CA  GLU A  20      20.721  62.743   3.180  1.00118.49           C  
ATOM    149  C   GLU A  20      21.930  63.076   2.301  1.00115.97           C  
ATOM    150  O   GLU A  20      21.959  64.126   1.652  1.00115.69           O  
ATOM    151  CB  GLU A  20      19.819  61.711   2.482  1.00121.03           C  
ATOM    152  CG  GLU A  20      18.652  61.226   3.352  1.00125.27           C  
ATOM    153  CD  GLU A  20      17.909  60.027   2.767  1.00128.00           C  
ATOM    154  OE1 GLU A  20      18.542  58.960   2.583  1.00129.12           O  
ATOM    155  OE2 GLU A  20      16.690  60.149   2.497  1.00128.71           O  
ATOM    156  N   ILE A  21      22.929  62.192   2.297  1.00112.86           N  
ATOM    157  CA  ILE A  21      24.141  62.393   1.501  1.00109.07           C  
ATOM    158  C   ILE A  21      24.321  61.188   0.596  1.00107.64           C  
ATOM    159  O   ILE A  21      24.127  60.057   1.031  1.00107.32           O  
ATOM    160  CB  ILE A  21      25.387  62.495   2.388  1.00108.09           C  
ATOM    161  CG1 ILE A  21      25.080  63.309   3.641  1.00107.61           C  
ATOM    162  CG2 ILE A  21      26.504  63.170   1.625  1.00107.28           C  
ATOM    163  CD1 ILE A  21      26.199  63.301   4.637  1.00107.36           C  
ATOM    164  N   THR A  22      24.691  61.421  -0.657  1.00106.15           N  
ATOM    165  CA  THR A  22      24.876  60.316  -1.588  1.00106.59           C  
ATOM    166  C   THR A  22      26.151  59.535  -1.339  1.00105.95           C  
ATOM    167  O   THR A  22      27.197  60.113  -1.069  1.00105.43           O  
ATOM    168  CB  THR A  22      24.895  60.791  -3.056  1.00107.76           C  
ATOM    169  OG1 THR A  22      25.634  59.850  -3.850  1.00108.99           O  
ATOM    170  CG2 THR A  22      25.525  62.167  -3.176  1.00108.36           C  
ATOM    171  N   PHE A  23      26.055  58.215  -1.445  1.00106.33           N  
ATOM    172  CA  PHE A  23      27.201  57.335  -1.243  1.00107.25           C  
ATOM    173  C   PHE A  23      28.446  57.922  -1.892  1.00108.01           C  
ATOM    174  O   PHE A  23      29.559  57.782  -1.381  1.00107.68           O  
ATOM    175  CB  PHE A  23      26.930  55.959  -1.854  1.00107.09           C  
ATOM    176  CG  PHE A  23      28.013  54.959  -1.591  1.00106.82           C  
ATOM    177  CD1 PHE A  23      28.070  54.280  -0.377  1.00106.61           C  
ATOM    178  CD2 PHE A  23      29.003  54.722  -2.541  1.00107.16           C  
ATOM    179  CE1 PHE A  23      29.104  53.377  -0.109  1.00107.02           C  
ATOM    180  CE2 PHE A  23      30.042  53.820  -2.280  1.00107.02           C  
ATOM    181  CZ  PHE A  23      30.091  53.149  -1.063  1.00106.09           C  
ATOM    182  N   LYS A  24      28.250  58.572  -3.032  1.00109.08           N  
ATOM    183  CA  LYS A  24      29.357  59.182  -3.754  1.00110.18           C  
ATOM    184  C   LYS A  24      30.065  60.147  -2.812  1.00108.84           C  
ATOM    185  O   LYS A  24      31.299  60.157  -2.707  1.00108.04           O  
ATOM    186  CB  LYS A  24      28.828  59.925  -4.991  1.00112.99           C  
ATOM    187  CG  LYS A  24      28.056  59.029  -5.977  1.00116.49           C  
ATOM    188  CD  LYS A  24      28.978  58.016  -6.666  1.00118.71           C  
ATOM    189  CE  LYS A  24      28.206  56.823  -7.250  1.00120.18           C  
ATOM    190  NZ  LYS A  24      27.237  57.179  -8.329  1.00120.70           N  
ATOM    191  N   GLU A  25      29.268  60.943  -2.111  1.00107.66           N  
ATOM    192  CA  GLU A  25      29.799  61.920  -1.174  1.00106.56           C  
ATOM    193  C   GLU A  25      30.396  61.234   0.048  1.00103.60           C  
ATOM    194  O   GLU A  25      31.556  61.481   0.386  1.00104.44           O  
ATOM    195  CB  GLU A  25      28.699  62.904  -0.773  1.00109.25           C  
ATOM    196  CG  GLU A  25      28.148  63.675  -1.975  1.00114.57           C  
ATOM    197  CD  GLU A  25      27.043  64.663  -1.626  1.00117.51           C  
ATOM    198  OE1 GLU A  25      26.021  64.241  -1.030  1.00118.89           O  
ATOM    199  OE2 GLU A  25      27.202  65.863  -1.960  1.00119.48           O  
ATOM    200  N   LYS A  26      29.619  60.367   0.697  1.00 98.85           N  
ATOM    201  CA  LYS A  26      30.102  59.641   1.869  1.00 93.79           C  
ATOM    202  C   LYS A  26      31.529  59.164   1.616  1.00 91.22           C  
ATOM    203  O   LYS A  26      32.353  59.117   2.530  1.00 90.39           O  
ATOM    204  CB  LYS A  26      29.219  58.427   2.163  1.00 93.75           C  
ATOM    205  CG  LYS A  26      27.792  58.739   2.576  1.00 91.75           C  
ATOM    206  CD  LYS A  26      27.422  57.965   3.829  1.00 90.47           C  
ATOM    207  CE  LYS A  26      25.943  58.053   4.118  1.00 90.64           C  
ATOM    208  NZ  LYS A  26      25.153  57.332   3.089  1.00 89.86           N  
ATOM    209  N   LEU A  27      31.809  58.800   0.368  1.00 88.50           N  
ATOM    210  CA  LEU A  27      33.143  58.359  -0.007  1.00 86.70           C  
ATOM    211  C   LEU A  27      34.086  59.545   0.032  1.00 85.22           C  
ATOM    212  O   LEU A  27      35.004  59.585   0.845  1.00 84.03           O  
ATOM    213  CB  LEU A  27      33.140  57.763  -1.411  1.00 86.83           C  
ATOM    214  CG  LEU A  27      32.891  56.262  -1.534  1.00 86.65           C  
ATOM    215  CD1 LEU A  27      32.624  55.916  -2.984  1.00 87.34           C  
ATOM    216  CD2 LEU A  27      34.094  55.493  -1.016  1.00 86.03           C  
ATOM    217  N   LYS A  28      33.852  60.513  -0.848  1.00 84.62           N  
ATOM    218  CA  LYS A  28      34.695  61.702  -0.893  1.00 84.26           C  
ATOM    219  C   LYS A  28      34.990  62.197   0.515  1.00 81.26           C  
ATOM    220  O   LYS A  28      36.109  62.597   0.828  1.00 80.96           O  
ATOM    221  CB  LYS A  28      34.028  62.814  -1.709  1.00 88.52           C  
ATOM    222  CG  LYS A  28      34.035  62.582  -3.226  1.00 93.92           C  
ATOM    223  CD  LYS A  28      33.455  63.792  -3.983  1.00 99.32           C  
ATOM    224  CE  LYS A  28      33.323  63.543  -5.498  1.00101.86           C  
ATOM    225  NZ  LYS A  28      32.838  64.746  -6.271  1.00103.88           N  
ATOM    226  N   TRP A  29      33.984  62.176   1.372  1.00 78.09           N  
ATOM    227  CA  TRP A  29      34.203  62.603   2.739  1.00 75.86           C  
ATOM    228  C   TRP A  29      35.198  61.633   3.374  1.00 74.02           C  
ATOM    229  O   TRP A  29      36.238  62.043   3.912  1.00 73.95           O  
ATOM    230  CB  TRP A  29      32.887  62.605   3.519  1.00 75.57           C  
ATOM    231  CG  TRP A  29      32.200  63.928   3.534  1.00 75.32           C  
ATOM    232  CD1 TRP A  29      31.021  64.252   2.926  1.00 76.36           C  
ATOM    233  CD2 TRP A  29      32.643  65.107   4.207  1.00 76.32           C  
ATOM    234  NE1 TRP A  29      30.697  65.568   3.180  1.00 76.24           N  
ATOM    235  CE2 TRP A  29      31.676  66.118   3.964  1.00 77.27           C  
ATOM    236  CE3 TRP A  29      33.761  65.413   4.993  1.00 75.77           C  
ATOM    237  CZ2 TRP A  29      31.798  67.417   4.483  1.00 76.79           C  
ATOM    238  CZ3 TRP A  29      33.883  66.707   5.508  1.00 77.76           C  
ATOM    239  CH2 TRP A  29      32.904  67.692   5.247  1.00 77.11           C  
ATOM    240  N   THR A  30      34.880  60.345   3.303  1.00 71.53           N  
ATOM    241  CA  THR A  30      35.757  59.330   3.858  1.00 68.92           C  
ATOM    242  C   THR A  30      37.169  59.540   3.327  1.00 68.34           C  
ATOM    243  O   THR A  30      38.123  59.570   4.106  1.00 70.42           O  
ATOM    244  CB  THR A  30      35.288  57.910   3.495  1.00 67.40           C  
ATOM    245  OG1 THR A  30      34.088  57.601   4.214  1.00 67.90           O  
ATOM    246  CG2 THR A  30      36.350  56.898   3.852  1.00 65.72           C  
ATOM    247  N   GLY A  31      37.295  59.710   2.010  1.00 65.91           N  
ATOM    248  CA  GLY A  31      38.600  59.913   1.390  1.00 63.15           C  
ATOM    249  C   GLY A  31      39.454  61.012   2.002  1.00 62.22           C  
ATOM    250  O   GLY A  31      40.623  60.797   2.347  1.00 60.75           O  
ATOM    251  N   ILE A  32      38.866  62.196   2.123  1.00 61.86           N  
ATOM    252  CA  ILE A  32      39.538  63.351   2.708  1.00 61.55           C  
ATOM    253  C   ILE A  32      40.062  63.055   4.120  1.00 61.15           C  
ATOM    254  O   ILE A  32      41.249  63.281   4.413  1.00 58.90           O  
ATOM    255  CB  ILE A  32      38.575  64.552   2.751  1.00 62.57           C  
ATOM    256  CG1 ILE A  32      38.273  64.998   1.323  1.00 62.80           C  
ATOM    257  CG2 ILE A  32      39.167  65.692   3.568  1.00 63.34           C  
ATOM    258  CD1 ILE A  32      37.146  66.004   1.230  1.00 63.68           C  
ATOM    259  N   VAL A  33      39.191  62.557   4.998  1.00 60.50           N  
ATOM    260  CA  VAL A  33      39.650  62.253   6.344  1.00 61.91           C  
ATOM    261  C   VAL A  33      40.786  61.240   6.275  1.00 62.40           C  
ATOM    262  O   VAL A  33      41.733  61.297   7.069  1.00 63.75           O  
ATOM    263  CB  VAL A  33      38.540  61.684   7.233  1.00 62.77           C  
ATOM    264  CG1 VAL A  33      39.063  61.502   8.668  1.00 61.66           C  
ATOM    265  CG2 VAL A  33      37.350  62.617   7.223  1.00 63.15           C  
ATOM    266  N   LEU A  34      40.705  60.310   5.328  1.00 61.12           N  
ATOM    267  CA  LEU A  34      41.772  59.322   5.186  1.00 59.23           C  
ATOM    268  C   LEU A  34      43.072  60.020   4.817  1.00 57.72           C  
ATOM    269  O   LEU A  34      44.097  59.814   5.468  1.00 56.52           O  
ATOM    270  CB  LEU A  34      41.428  58.289   4.112  1.00 58.41           C  
ATOM    271  CG  LEU A  34      42.528  57.275   3.778  1.00 58.22           C  
ATOM    272  CD1 LEU A  34      43.137  56.685   5.030  1.00 57.77           C  
ATOM    273  CD2 LEU A  34      41.937  56.186   2.931  1.00 58.48           C  
ATOM    274  N   VAL A  35      43.017  60.857   3.783  1.00 56.52           N  
ATOM    275  CA  VAL A  35      44.200  61.576   3.334  1.00 55.97           C  
ATOM    276  C   VAL A  35      44.766  62.506   4.397  1.00 57.03           C  
ATOM    277  O   VAL A  35      45.994  62.639   4.522  1.00 56.41           O  
ATOM    278  CB  VAL A  35      43.918  62.406   2.080  1.00 54.13           C  
ATOM    279  CG1 VAL A  35      45.148  63.266   1.740  1.00 52.12           C  
ATOM    280  CG2 VAL A  35      43.562  61.489   0.932  1.00 50.61           C  
ATOM    281  N   LEU A  36      43.883  63.162   5.147  1.00 56.72           N  
ATOM    282  CA  LEU A  36      44.343  64.065   6.199  1.00 57.22           C  
ATOM    283  C   LEU A  36      45.088  63.242   7.241  1.00 56.70           C  
ATOM    284  O   LEU A  36      46.173  63.608   7.705  1.00 56.22           O  
ATOM    285  CB  LEU A  36      43.159  64.787   6.847  1.00 57.17           C  
ATOM    286  CG  LEU A  36      42.579  65.999   6.104  1.00 55.10           C  
ATOM    287  CD1 LEU A  36      41.240  66.402   6.720  1.00 52.08           C  
ATOM    288  CD2 LEU A  36      43.580  67.143   6.164  1.00 51.11           C  
ATOM    289  N   TYR A  37      44.487  62.115   7.594  1.00 56.36           N  
ATOM    290  CA  TYR A  37      45.070  61.209   8.559  1.00 54.90           C  
ATOM    291  C   TYR A  37      46.479  60.829   8.115  1.00 55.21           C  
ATOM    292  O   TYR A  37      47.422  60.845   8.899  1.00 54.30           O  
ATOM    293  CB  TYR A  37      44.217  59.954   8.657  1.00 53.54           C  
ATOM    294  CG  TYR A  37      44.924  58.873   9.412  1.00 53.68           C  
ATOM    295  CD1 TYR A  37      44.905  58.845  10.804  1.00 52.94           C  
ATOM    296  CD2 TYR A  37      45.669  57.911   8.738  1.00 51.07           C  
ATOM    297  CE1 TYR A  37      45.600  57.892  11.502  1.00 51.44           C  
ATOM    298  CE2 TYR A  37      46.372  56.962   9.424  1.00 51.78           C  
ATOM    299  CZ  TYR A  37      46.333  56.953  10.810  1.00 52.67           C  
ATOM    300  OH  TYR A  37      47.026  55.988  11.500  1.00 54.12           O  
ATOM    301  N   PHE A  38      46.609  60.473   6.843  1.00 56.10           N  
ATOM    302  CA  PHE A  38      47.902  60.082   6.300  1.00 57.08           C  
ATOM    303  C   PHE A  38      48.913  61.223   6.332  1.00 57.62           C  
ATOM    304  O   PHE A  38      50.062  61.032   6.737  1.00 58.80           O  
ATOM    305  CB  PHE A  38      47.749  59.539   4.867  1.00 56.28           C  
ATOM    306  CG  PHE A  38      47.401  58.075   4.811  1.00 56.22           C  
ATOM    307  CD1 PHE A  38      46.602  57.577   3.791  1.00 58.07           C  
ATOM    308  CD2 PHE A  38      47.835  57.201   5.802  1.00 56.39           C  
ATOM    309  CE1 PHE A  38      46.228  56.228   3.759  1.00 56.85           C  
ATOM    310  CE2 PHE A  38      47.473  55.865   5.781  1.00 55.14           C  
ATOM    311  CZ  PHE A  38      46.664  55.376   4.758  1.00 56.49           C  
ATOM    312  N   ILE A  39      48.494  62.410   5.916  1.00 56.12           N  
ATOM    313  CA  ILE A  39      49.398  63.549   5.918  1.00 54.67           C  
ATOM    314  C   ILE A  39      49.862  63.873   7.344  1.00 54.21           C  
ATOM    315  O   ILE A  39      51.040  64.181   7.559  1.00 51.70           O  
ATOM    316  CB  ILE A  39      48.705  64.773   5.253  1.00 54.91           C  
ATOM    317  CG1 ILE A  39      48.492  64.475   3.769  1.00 55.59           C  
ATOM    318  CG2 ILE A  39      49.529  66.031   5.421  1.00 52.03           C  
ATOM    319  CD1 ILE A  39      47.684  65.487   3.038  1.00 55.69           C  
ATOM    320  N   MET A  40      48.945  63.777   8.312  1.00 54.76           N  
ATOM    321  CA  MET A  40      49.259  64.062   9.716  1.00 56.33           C  
ATOM    322  C   MET A  40      50.351  63.156  10.276  1.00 58.61           C  
ATOM    323  O   MET A  40      51.087  63.534  11.197  1.00 60.39           O  
ATOM    324  CB  MET A  40      48.020  63.922  10.589  1.00 53.73           C  
ATOM    325  CG  MET A  40      47.010  64.994  10.374  1.00 56.28           C  
ATOM    326  SD  MET A  40      45.675  64.855  11.559  1.00 59.74           S  
ATOM    327  CE  MET A  40      46.456  65.509  13.011  1.00 59.42           C  
ATOM    328  N   GLY A  41      50.442  61.953   9.725  1.00 59.04           N  
ATOM    329  CA  GLY A  41      51.448  61.025  10.179  1.00 58.67           C  
ATOM    330  C   GLY A  41      52.791  61.308   9.554  1.00 59.15           C  
ATOM    331  O   GLY A  41      53.768  60.646   9.887  1.00 58.89           O  
ATOM    332  N   CYS A  42      52.847  62.290   8.657  1.00 61.21           N  
ATOM    333  CA  CYS A  42      54.098  62.652   7.985  1.00 64.51           C  
ATOM    334  C   CYS A  42      54.796  63.822   8.622  1.00 64.77           C  
ATOM    335  O   CYS A  42      55.970  64.063   8.364  1.00 63.28           O  
ATOM    336  CB  CYS A  42      53.846  62.996   6.529  1.00 66.36           C  
ATOM    337  SG  CYS A  42      53.400  61.564   5.583  1.00 75.74           S  
ATOM    338  N   ILE A  43      54.056  64.546   9.450  1.00 67.40           N  
ATOM    339  CA  ILE A  43      54.570  65.716  10.135  1.00 70.10           C  
ATOM    340  C   ILE A  43      55.017  65.313  11.522  1.00 73.26           C  
ATOM    341  O   ILE A  43      54.261  64.673  12.253  1.00 72.65           O  
ATOM    342  CB  ILE A  43      53.467  66.787  10.274  1.00 69.36           C  
ATOM    343  CG1 ILE A  43      52.872  67.111   8.902  1.00 67.75           C  
ATOM    344  CG2 ILE A  43      54.015  68.016  10.935  1.00 68.96           C  
ATOM    345  CD1 ILE A  43      53.898  67.438   7.845  1.00 65.87           C  
ATOM    346  N   ASP A  44      56.245  65.672  11.881  1.00 78.12           N  
ATOM    347  CA  ASP A  44      56.759  65.358  13.212  1.00 83.98           C  
ATOM    348  C   ASP A  44      56.237  66.434  14.150  1.00 87.33           C  
ATOM    349  O   ASP A  44      55.710  67.443  13.695  1.00 87.97           O  
ATOM    350  CB  ASP A  44      58.285  65.372  13.205  1.00 84.72           C  
ATOM    351  CG  ASP A  44      58.870  64.305  12.299  1.00 87.36           C  
ATOM    352  OD1 ASP A  44      60.098  64.302  12.076  1.00 90.74           O  
ATOM    353  OD2 ASP A  44      58.106  63.453  11.807  1.00 88.67           O  
ATOM    354  N   VAL A  45      56.334  66.224  15.454  1.00 91.77           N  
ATOM    355  CA  VAL A  45      55.880  67.265  16.360  1.00 97.59           C  
ATOM    356  C   VAL A  45      57.042  68.227  16.446  1.00101.02           C  
ATOM    357  O   VAL A  45      58.169  67.878  16.073  1.00101.98           O  
ATOM    358  CB  VAL A  45      55.576  66.754  17.790  1.00 98.33           C  
ATOM    359  CG1 VAL A  45      54.139  66.280  17.877  1.00 99.68           C  
ATOM    360  CG2 VAL A  45      56.543  65.643  18.175  1.00 99.57           C  
ATOM    361  N   TYR A  46      56.779  69.443  16.907  1.00104.04           N  
ATOM    362  CA  TYR A  46      57.855  70.391  17.030  1.00107.16           C  
ATOM    363  C   TYR A  46      58.614  70.081  18.303  1.00109.61           C  
ATOM    364  O   TYR A  46      58.055  70.039  19.403  1.00108.74           O  
ATOM    365  CB  TYR A  46      57.353  71.831  17.067  1.00108.68           C  
ATOM    366  CG  TYR A  46      58.465  72.801  17.409  1.00110.12           C  
ATOM    367  CD1 TYR A  46      59.633  72.845  16.636  1.00109.57           C  
ATOM    368  CD2 TYR A  46      58.392  73.610  18.551  1.00109.70           C  
ATOM    369  CE1 TYR A  46      60.705  73.660  16.995  1.00110.46           C  
ATOM    370  CE2 TYR A  46      59.460  74.431  18.920  1.00110.81           C  
ATOM    371  CZ  TYR A  46      60.618  74.450  18.141  1.00111.18           C  
ATOM    372  OH  TYR A  46      61.695  75.234  18.515  1.00109.97           O  
ATOM    373  N   THR A  47      59.903  69.845  18.116  1.00113.49           N  
ATOM    374  CA  THR A  47      60.836  69.539  19.187  1.00116.93           C  
ATOM    375  C   THR A  47      62.169  70.040  18.662  1.00119.57           C  
ATOM    376  O   THR A  47      62.763  69.425  17.772  1.00120.03           O  
ATOM    377  CB  THR A  47      60.943  68.029  19.423  1.00116.38           C  
ATOM    378  OG1 THR A  47      59.692  67.533  19.915  1.00116.43           O  
ATOM    379  CG2 THR A  47      62.051  67.730  20.419  1.00116.47           C  
ATOM    380  N   ALA A  48      62.629  71.165  19.190  1.00121.91           N  
ATOM    381  CA  ALA A  48      63.887  71.721  18.733  1.00125.03           C  
ATOM    382  C   ALA A  48      64.957  70.635  18.650  1.00127.54           C  
ATOM    383  O   ALA A  48      65.891  70.729  17.848  1.00127.56           O  
ATOM    384  CB  ALA A  48      64.327  72.823  19.666  1.00125.44           C  
ATOM    385  N   GLY A  49      64.801  69.598  19.474  1.00130.22           N  
ATOM    386  CA  GLY A  49      65.761  68.506  19.502  1.00133.02           C  
ATOM    387  C   GLY A  49      65.369  67.280  18.700  1.00134.94           C  
ATOM    388  O   GLY A  49      64.511  66.497  19.117  1.00134.28           O  
ATOM    389  N   ALA A  50      66.016  67.114  17.549  1.00137.51           N  
ATOM    390  CA  ALA A  50      65.761  65.983  16.660  1.00140.55           C  
ATOM    391  C   ALA A  50      66.182  64.667  17.324  1.00142.39           C  
ATOM    392  O   ALA A  50      67.302  64.186  17.112  1.00142.60           O  
ATOM    393  CB  ALA A  50      66.524  66.179  15.343  1.00140.26           C  
ATOM    394  N   GLN A  51      65.284  64.076  18.112  1.00144.08           N  
ATOM    395  CA  GLN A  51      65.611  62.834  18.804  1.00145.27           C  
ATOM    396  C   GLN A  51      64.453  62.154  19.545  1.00145.03           C  
ATOM    397  O   GLN A  51      63.553  62.814  20.069  1.00145.05           O  
ATOM    398  CB  GLN A  51      66.755  63.112  19.785  1.00146.86           C  
ATOM    399  CG  GLN A  51      66.504  64.325  20.684  1.00149.88           C  
ATOM    400  CD  GLN A  51      67.761  64.815  21.392  1.00152.03           C  
ATOM    401  OE1 GLN A  51      68.339  64.110  22.225  1.00153.23           O  
ATOM    402  NE2 GLN A  51      68.190  66.034  21.061  1.00152.25           N  
ATOM    403  N   ILE A  52      64.499  60.822  19.574  1.00144.54           N  
ATOM    404  CA  ILE A  52      63.513  59.990  20.267  1.00143.94           C  
ATOM    405  C   ILE A  52      64.099  58.593  20.526  1.00143.11           C  
ATOM    406  O   ILE A  52      64.639  57.954  19.620  1.00142.16           O  
ATOM    407  CB  ILE A  52      62.173  59.865  19.469  1.00144.22           C  
ATOM    408  CG1 ILE A  52      62.450  59.733  17.968  1.00144.50           C  
ATOM    409  CG2 ILE A  52      61.271  61.059  19.767  1.00142.75           C  
ATOM    410  CD1 ILE A  52      62.954  58.367  17.535  1.00143.54           C  
ATOM    411  N   PRO A  53      64.016  58.116  21.784  1.00142.71           N  
ATOM    412  CA  PRO A  53      64.526  56.803  22.210  1.00142.11           C  
ATOM    413  C   PRO A  53      63.815  55.631  21.524  1.00141.24           C  
ATOM    414  O   PRO A  53      62.901  55.024  22.097  1.00141.22           O  
ATOM    415  CB  PRO A  53      64.282  56.807  23.722  1.00142.49           C  
ATOM    416  CG  PRO A  53      64.288  58.265  24.079  1.00142.71           C  
ATOM    417  CD  PRO A  53      63.512  58.877  22.942  1.00142.56           C  
ATOM    418  N   ALA A  54      64.246  55.305  20.307  1.00139.38           N  
ATOM    419  CA  ALA A  54      63.631  54.216  19.558  1.00136.95           C  
ATOM    420  C   ALA A  54      62.127  54.428  19.623  1.00135.34           C  
ATOM    421  O   ALA A  54      61.660  55.565  19.583  1.00135.85           O  
ATOM    422  CB  ALA A  54      64.000  52.874  20.172  1.00137.08           C  
ATOM    423  N   ILE A  55      61.368  53.345  19.736  1.00132.70           N  
ATOM    424  CA  ILE A  55      59.916  53.459  19.801  1.00129.62           C  
ATOM    425  C   ILE A  55      59.338  52.316  20.620  1.00127.40           C  
ATOM    426  O   ILE A  55      59.897  51.224  20.639  1.00127.29           O  
ATOM    427  CB  ILE A  55      59.280  53.393  18.391  1.00129.28           C  
ATOM    428  CG1 ILE A  55      60.134  54.155  17.376  1.00128.64           C  
ATOM    429  CG2 ILE A  55      57.898  54.010  18.425  1.00129.44           C  
ATOM    430  CD1 ILE A  55      59.621  54.069  15.956  1.00127.75           C  
ATOM    431  N   PHE A  56      58.226  52.571  21.300  1.00124.83           N  
ATOM    432  CA  PHE A  56      57.567  51.532  22.083  1.00122.96           C  
ATOM    433  C   PHE A  56      56.895  50.654  21.029  1.00122.17           C  
ATOM    434  O   PHE A  56      55.730  50.883  20.673  1.00122.50           O  
ATOM    435  CB  PHE A  56      56.463  52.097  22.974  1.00122.37           C  
ATOM    436  CG  PHE A  56      56.794  53.385  23.638  1.00121.86           C  
ATOM    437  CD1 PHE A  56      55.877  53.961  24.506  1.00122.05           C  
ATOM    438  CD2 PHE A  56      57.992  54.042  23.392  1.00122.70           C  
ATOM    439  CE1 PHE A  56      56.139  55.172  25.122  1.00122.82           C  
ATOM    440  CE2 PHE A  56      58.271  55.257  24.000  1.00124.01           C  
ATOM    441  CZ  PHE A  56      57.340  55.826  24.870  1.00124.00           C  
ATOM    442  N   GLU A  57      57.624  49.664  20.522  1.00119.46           N  
ATOM    443  CA  GLU A  57      57.094  48.782  19.487  1.00115.48           C  
ATOM    444  C   GLU A  57      55.806  48.058  19.878  1.00111.62           C  
ATOM    445  O   GLU A  57      55.762  46.834  19.859  1.00111.67           O  
ATOM    446  CB  GLU A  57      58.172  47.767  19.068  1.00116.42           C  
ATOM    447  CG  GLU A  57      59.051  47.255  20.218  1.00118.50           C  
ATOM    448  CD  GLU A  57      60.077  46.206  19.775  1.00120.02           C  
ATOM    449  OE1 GLU A  57      59.668  45.077  19.412  1.00120.37           O  
ATOM    450  OE2 GLU A  57      61.294  46.512  19.784  1.00119.45           O  
ATOM    451  N   PHE A  58      54.751  48.804  20.207  1.00106.88           N  
ATOM    452  CA  PHE A  58      53.492  48.170  20.600  1.00102.04           C  
ATOM    453  C   PHE A  58      52.260  49.085  20.582  1.00 98.97           C  
ATOM    454  O   PHE A  58      51.155  48.662  20.199  1.00 97.37           O  
ATOM    455  CB  PHE A  58      53.655  47.554  21.998  1.00100.51           C  
ATOM    456  CG  PHE A  58      53.786  48.565  23.105  1.00 97.41           C  
ATOM    457  CD1 PHE A  58      52.654  49.103  23.714  1.00 96.97           C  
ATOM    458  CD2 PHE A  58      55.036  48.957  23.559  1.00 96.58           C  
ATOM    459  CE1 PHE A  58      52.770  50.020  24.769  1.00 97.75           C  
ATOM    460  CE2 PHE A  58      55.161  49.874  24.615  1.00 97.14           C  
ATOM    461  CZ  PHE A  58      54.029  50.406  25.221  1.00 96.25           C  
ATOM    462  N   TRP A  59      52.473  50.334  20.994  1.00 94.08           N  
ATOM    463  CA  TRP A  59      51.423  51.346  21.085  1.00 87.62           C  
ATOM    464  C   TRP A  59      50.775  51.736  19.766  1.00 84.17           C  
ATOM    465  O   TRP A  59      49.584  52.043  19.716  1.00 83.02           O  
ATOM    466  CB  TRP A  59      51.987  52.602  21.750  1.00 85.06           C  
ATOM    467  CG  TRP A  59      51.037  53.751  21.756  1.00 81.70           C  
ATOM    468  CD1 TRP A  59      51.004  54.801  20.883  1.00 79.92           C  
ATOM    469  CD2 TRP A  59      49.950  53.941  22.655  1.00 80.05           C  
ATOM    470  NE1 TRP A  59      49.961  55.638  21.191  1.00 78.77           N  
ATOM    471  CE2 TRP A  59      49.301  55.135  22.279  1.00 79.29           C  
ATOM    472  CE3 TRP A  59      49.468  53.225  23.754  1.00 79.88           C  
ATOM    473  CZ2 TRP A  59      48.181  55.616  22.950  1.00 80.32           C  
ATOM    474  CZ3 TRP A  59      48.355  53.705  24.423  1.00 80.75           C  
ATOM    475  CH2 TRP A  59      47.727  54.895  24.022  1.00 80.93           C  
ATOM    476  N   GLN A  60      51.558  51.712  18.699  1.00 79.83           N  
ATOM    477  CA  GLN A  60      51.062  52.108  17.394  1.00 76.22           C  
ATOM    478  C   GLN A  60      49.943  51.310  16.731  1.00 73.85           C  
ATOM    479  O   GLN A  60      48.903  51.858  16.375  1.00 72.83           O  
ATOM    480  CB  GLN A  60      52.237  52.206  16.433  1.00 75.70           C  
ATOM    481  CG  GLN A  60      53.187  53.311  16.807  1.00 73.52           C  
ATOM    482  CD  GLN A  60      54.202  53.586  15.732  1.00 71.55           C  
ATOM    483  OE1 GLN A  60      55.061  54.456  15.891  1.00 72.09           O  
ATOM    484  NE2 GLN A  60      54.117  52.849  14.628  1.00 68.70           N  
ATOM    485  N   THR A  61      50.168  50.021  16.552  1.00 72.04           N  
ATOM    486  CA  THR A  61      49.211  49.159  15.886  1.00 69.64           C  
ATOM    487  C   THR A  61      47.762  49.283  16.314  1.00 67.31           C  
ATOM    488  O   THR A  61      46.893  49.500  15.487  1.00 67.68           O  
ATOM    489  CB  THR A  61      49.666  47.736  16.019  1.00 70.97           C  
ATOM    490  OG1 THR A  61      51.008  47.734  16.543  1.00 73.58           O  
ATOM    491  CG2 THR A  61      49.651  47.061  14.650  1.00 70.64           C  
ATOM    492  N   ILE A  62      47.501  49.149  17.604  1.00 66.07           N  
ATOM    493  CA  ILE A  62      46.145  49.258  18.149  1.00 65.09           C  
ATOM    494  C   ILE A  62      45.597  50.667  17.947  1.00 63.14           C  
ATOM    495  O   ILE A  62      44.469  50.865  17.515  1.00 61.03           O  
ATOM    496  CB  ILE A  62      46.127  48.994  19.678  1.00 65.91           C  
ATOM    497  CG1 ILE A  62      46.809  47.677  19.991  1.00 68.56           C  
ATOM    498  CG2 ILE A  62      44.718  48.954  20.191  1.00 68.35           C  
ATOM    499  CD1 ILE A  62      48.323  47.691  19.731  1.00 73.95           C  
ATOM    500  N   THR A  63      46.444  51.631  18.271  1.00 64.18           N  
ATOM    501  CA  THR A  63      46.161  53.057  18.225  1.00 65.29           C  
ATOM    502  C   THR A  63      46.124  53.780  16.874  1.00 64.90           C  
ATOM    503  O   THR A  63      45.762  54.952  16.813  1.00 65.84           O  
ATOM    504  CB  THR A  63      47.177  53.750  19.094  1.00 66.80           C  
ATOM    505  OG1 THR A  63      47.306  53.013  20.314  1.00 69.67           O  
ATOM    506  CG2 THR A  63      46.754  55.160  19.404  1.00 70.20           C  
ATOM    507  N   ALA A  64      46.491  53.105  15.793  1.00 63.81           N  
ATOM    508  CA  ALA A  64      46.498  53.748  14.486  1.00 61.20           C  
ATOM    509  C   ALA A  64      47.448  54.924  14.585  1.00 60.92           C  
ATOM    510  O   ALA A  64      47.446  55.804  13.739  1.00 59.94           O  
ATOM    511  CB  ALA A  64      45.115  54.235  14.112  1.00 58.03           C  
ATOM    512  N   SER A  65      48.266  54.943  15.626  1.00 61.95           N  
ATOM    513  CA  SER A  65      49.200  56.035  15.777  1.00 64.45           C  
ATOM    514  C   SER A  65      50.538  55.816  15.057  1.00 66.08           C  
ATOM    515  O   SER A  65      50.767  54.800  14.378  1.00 65.12           O  
ATOM    516  CB  SER A  65      49.434  56.325  17.266  1.00 65.00           C  
ATOM    517  OG  SER A  65      50.216  55.321  17.883  1.00 65.96           O  
ATOM    518  N   ARG A  66      51.402  56.812  15.198  1.00 68.57           N  
ATOM    519  CA  ARG A  66      52.730  56.826  14.603  1.00 71.74           C  
ATOM    520  C   ARG A  66      53.460  57.797  15.535  1.00 73.77           C  
ATOM    521  O   ARG A  66      53.442  59.017  15.351  1.00 73.43           O  
ATOM    522  CB  ARG A  66      52.658  57.348  13.162  1.00 71.31           C  
ATOM    523  CG  ARG A  66      53.916  57.157  12.344  1.00 76.80           C  
ATOM    524  CD  ARG A  66      53.592  56.688  10.918  1.00 82.31           C  
ATOM    525  NE  ARG A  66      53.132  55.293  10.900  1.00 89.42           N  
ATOM    526  CZ  ARG A  66      51.919  54.891  10.505  1.00 92.23           C  
ATOM    527  NH1 ARG A  66      51.018  55.781  10.080  1.00 94.77           N  
ATOM    528  NH2 ARG A  66      51.596  53.598  10.544  1.00 90.48           N  
ATOM    529  N   ILE A  67      54.060  57.223  16.573  1.00 76.38           N  
ATOM    530  CA  ILE A  67      54.762  57.978  17.597  1.00 76.52           C  
ATOM    531  C   ILE A  67      55.855  58.862  17.043  1.00 75.13           C  
ATOM    532  O   ILE A  67      56.595  58.471  16.137  1.00 74.41           O  
ATOM    533  CB  ILE A  67      55.333  57.032  18.668  1.00 78.19           C  
ATOM    534  CG1 ILE A  67      54.212  56.095  19.138  1.00 78.57           C  
ATOM    535  CG2 ILE A  67      55.896  57.839  19.843  1.00 77.19           C  
ATOM    536  CD1 ILE A  67      54.560  55.256  20.331  1.00 81.71           C  
ATOM    537  N   GLY A  68      55.924  60.066  17.603  1.00 73.99           N  
ATOM    538  CA  GLY A  68      56.891  61.055  17.175  1.00 73.50           C  
ATOM    539  C   GLY A  68      56.289  62.032  16.176  1.00 72.14           C  
ATOM    540  O   GLY A  68      57.012  62.820  15.570  1.00 74.00           O  
ATOM    541  N   THR A  69      54.969  61.995  16.008  1.00 69.64           N  
ATOM    542  CA  THR A  69      54.296  62.873  15.051  1.00 65.99           C  
ATOM    543  C   THR A  69      53.017  63.504  15.586  1.00 65.10           C  
ATOM    544  O   THR A  69      52.665  63.365  16.760  1.00 63.23           O  
ATOM    545  CB  THR A  69      53.880  62.122  13.800  1.00 64.74           C  
ATOM    546  OG1 THR A  69      52.807  61.231  14.133  1.00 63.38           O  
ATOM    547  CG2 THR A  69      55.039  61.343  13.240  1.00 61.84           C  
ATOM    548  N   LEU A  70      52.315  64.183  14.685  1.00 63.54           N  
ATOM    549  CA  LEU A  70      51.086  64.846  15.030  1.00 63.21           C  
ATOM    550  C   LEU A  70      50.129  63.807  15.566  1.00 64.85           C  
ATOM    551  O   LEU A  70      49.364  64.070  16.492  1.00 67.30           O  
ATOM    552  CB  LEU A  70      50.516  65.555  13.801  1.00 61.11           C  
ATOM    553  CG  LEU A  70      51.072  66.963  13.503  1.00 59.21           C  
ATOM    554  CD1 LEU A  70      52.555  67.088  13.838  1.00 57.11           C  
ATOM    555  CD2 LEU A  70      50.842  67.261  12.042  1.00 57.65           C  
ATOM    556  N   ILE A  71      50.172  62.606  15.009  1.00 65.46           N  
ATOM    557  CA  ILE A  71      49.276  61.578  15.516  1.00 64.97           C  
ATOM    558  C   ILE A  71      50.067  60.557  16.306  1.00 64.71           C  
ATOM    559  O   ILE A  71      50.067  59.378  15.984  1.00 64.89           O  
ATOM    560  CB  ILE A  71      48.491  60.876  14.379  1.00 63.31           C  
ATOM    561  CG1 ILE A  71      49.443  60.250  13.369  1.00 60.60           C  
ATOM    562  CG2 ILE A  71      47.567  61.880  13.695  1.00 61.49           C  
ATOM    563  CD1 ILE A  71      48.767  59.304  12.411  1.00 57.49           C  
ATOM    564  N   THR A  72      50.750  61.024  17.344  1.00 64.75           N  
ATOM    565  CA  THR A  72      51.564  60.147  18.176  1.00 64.42           C  
ATOM    566  C   THR A  72      50.683  59.325  19.095  1.00 63.75           C  
ATOM    567  O   THR A  72      51.097  58.298  19.598  1.00 65.24           O  
ATOM    568  CB  THR A  72      52.586  60.964  19.008  1.00 64.53           C  
ATOM    569  OG1 THR A  72      53.711  61.301  18.186  1.00 64.37           O  
ATOM    570  CG2 THR A  72      53.064  60.187  20.209  1.00 63.86           C  
ATOM    571  N   LEU A  73      49.459  59.771  19.313  1.00 62.63           N  
ATOM    572  CA  LEU A  73      48.555  59.021  20.172  1.00 61.74           C  
ATOM    573  C   LEU A  73      47.390  58.496  19.369  1.00 61.59           C  
ATOM    574  O   LEU A  73      46.391  58.066  19.940  1.00 62.33           O  
ATOM    575  CB  LEU A  73      48.000  59.908  21.274  1.00 61.83           C  
ATOM    576  CG  LEU A  73      48.886  60.229  22.459  1.00 60.41           C  
ATOM    577  CD1 LEU A  73      50.311  60.466  21.999  1.00 60.43           C  
ATOM    578  CD2 LEU A  73      48.288  61.433  23.184  1.00 58.76           C  
ATOM    579  N   GLY A  74      47.512  58.573  18.049  1.00 60.69           N  
ATOM    580  CA  GLY A  74      46.459  58.115  17.169  1.00 59.65           C  
ATOM    581  C   GLY A  74      45.065  58.167  17.767  1.00 60.34           C  
ATOM    582  O   GLY A  74      44.509  59.226  18.053  1.00 61.34           O  
ATOM    583  N   ILE A  75      44.512  56.985  17.977  1.00 59.85           N  
ATOM    584  CA  ILE A  75      43.184  56.817  18.505  1.00 59.83           C  
ATOM    585  C   ILE A  75      43.181  56.429  19.978  1.00 59.47           C  
ATOM    586  O   ILE A  75      42.130  56.421  20.634  1.00 57.77           O  
ATOM    587  CB  ILE A  75      42.469  55.778  17.623  1.00 62.62           C  
ATOM    588  CG1 ILE A  75      41.981  56.482  16.358  1.00 64.17           C  
ATOM    589  CG2 ILE A  75      41.331  55.122  18.343  1.00 66.04           C  
ATOM    590  CD1 ILE A  75      41.237  57.780  16.643  1.00 61.79           C  
ATOM    591  N   GLY A  76      44.369  56.122  20.497  1.00 60.79           N  
ATOM    592  CA  GLY A  76      44.525  55.738  21.897  1.00 62.64           C  
ATOM    593  C   GLY A  76      43.447  56.364  22.762  1.00 63.39           C  
ATOM    594  O   GLY A  76      42.548  55.670  23.241  1.00 62.44           O  
ATOM    595  N   PRO A  77      43.507  57.688  22.962  1.00 64.20           N  
ATOM    596  CA  PRO A  77      42.524  58.410  23.768  1.00 64.31           C  
ATOM    597  C   PRO A  77      41.118  57.847  23.618  1.00 65.02           C  
ATOM    598  O   PRO A  77      40.558  57.327  24.579  1.00 67.40           O  
ATOM    599  CB  PRO A  77      42.639  59.833  23.241  1.00 63.76           C  
ATOM    600  CG  PRO A  77      44.115  59.956  23.006  1.00 64.83           C  
ATOM    601  CD  PRO A  77      44.501  58.619  22.382  1.00 64.60           C  
ATOM    602  N   ILE A  78      40.558  57.942  22.413  1.00 64.69           N  
ATOM    603  CA  ILE A  78      39.207  57.457  22.150  1.00 63.19           C  
ATOM    604  C   ILE A  78      38.965  56.064  22.703  1.00 63.68           C  
ATOM    605  O   ILE A  78      38.060  55.863  23.510  1.00 62.58           O  
ATOM    606  CB  ILE A  78      38.891  57.424  20.643  1.00 62.50           C  
ATOM    607  CG1 ILE A  78      38.660  58.839  20.118  1.00 62.31           C  
ATOM    608  CG2 ILE A  78      37.648  56.594  20.397  1.00 64.23           C  
ATOM    609  CD1 ILE A  78      38.167  58.883  18.685  1.00 62.07           C  
ATOM    610  N   VAL A  79      39.771  55.101  22.261  1.00 64.55           N  
ATOM    611  CA  VAL A  79      39.617  53.717  22.710  1.00 65.35           C  
ATOM    612  C   VAL A  79      39.726  53.584  24.223  1.00 66.42           C  
ATOM    613  O   VAL A  79      38.825  53.072  24.879  1.00 65.25           O  
ATOM    614  CB  VAL A  79      40.672  52.824  22.088  1.00 64.62           C  
ATOM    615  CG1 VAL A  79      40.424  51.388  22.501  1.00 66.22           C  
ATOM    616  CG2 VAL A  79      40.633  52.959  20.602  1.00 62.59           C  
ATOM    617  N   THR A  80      40.860  54.022  24.758  1.00 68.50           N  
ATOM    618  CA  THR A  80      41.108  53.999  26.192  1.00 70.04           C  
ATOM    619  C   THR A  80      39.833  54.464  26.876  1.00 69.75           C  
ATOM    620  O   THR A  80      39.375  53.873  27.849  1.00 70.23           O  
ATOM    621  CB  THR A  80      42.244  54.971  26.556  1.00 71.28           C  
ATOM    622  OG1 THR A  80      43.386  54.687  25.737  1.00 73.15           O  
ATOM    623  CG2 THR A  80      42.619  54.839  28.024  1.00 71.56           C  
ATOM    624  N   ALA A  81      39.265  55.536  26.351  1.00 69.82           N  
ATOM    625  CA  ALA A  81      38.041  56.069  26.898  1.00 72.39           C  
ATOM    626  C   ALA A  81      36.984  54.969  26.852  1.00 74.83           C  
ATOM    627  O   ALA A  81      36.286  54.710  27.842  1.00 75.77           O  
ATOM    628  CB  ALA A  81      37.595  57.263  26.082  1.00 72.48           C  
ATOM    629  N   GLY A  82      36.872  54.322  25.691  1.00 76.30           N  
ATOM    630  CA  GLY A  82      35.911  53.245  25.518  1.00 75.88           C  
ATOM    631  C   GLY A  82      36.105  52.168  26.565  1.00 76.09           C  
ATOM    632  O   GLY A  82      35.141  51.710  27.173  1.00 76.48           O  
ATOM    633  N   ILE A  83      37.356  51.762  26.768  1.00 75.90           N  
ATOM    634  CA  ILE A  83      37.687  50.756  27.770  1.00 76.71           C  
ATOM    635  C   ILE A  83      37.016  51.125  29.097  1.00 78.71           C  
ATOM    636  O   ILE A  83      36.298  50.318  29.699  1.00 79.55           O  
ATOM    637  CB  ILE A  83      39.215  50.676  27.988  1.00 75.05           C  
ATOM    638  CG1 ILE A  83      39.889  50.258  26.684  1.00 76.04           C  
ATOM    639  CG2 ILE A  83      39.547  49.689  29.095  1.00 72.90           C  
ATOM    640  CD1 ILE A  83      41.403  50.160  26.765  1.00 77.93           C  
ATOM    641  N   ILE A  84      37.240  52.352  29.549  1.00 79.63           N  
ATOM    642  CA  ILE A  84      36.650  52.796  30.798  1.00 80.44           C  
ATOM    643  C   ILE A  84      35.130  52.684  30.770  1.00 80.98           C  
ATOM    644  O   ILE A  84      34.562  51.833  31.442  1.00 80.49           O  
ATOM    645  CB  ILE A  84      37.063  54.240  31.108  1.00 80.43           C  
ATOM    646  CG1 ILE A  84      38.592  54.329  31.165  1.00 79.37           C  
ATOM    647  CG2 ILE A  84      36.464  54.677  32.436  1.00 80.33           C  
ATOM    648  CD1 ILE A  84      39.143  55.738  30.983  1.00 80.37           C  
ATOM    649  N   MET A  85      34.470  53.526  29.988  1.00 83.13           N  
ATOM    650  CA  MET A  85      33.013  53.482  29.915  1.00 86.93           C  
ATOM    651  C   MET A  85      32.454  52.060  29.901  1.00 88.12           C  
ATOM    652  O   MET A  85      31.419  51.784  30.511  1.00 88.19           O  
ATOM    653  CB  MET A  85      32.524  54.232  28.678  1.00 89.25           C  
ATOM    654  CG  MET A  85      32.653  55.734  28.795  1.00 92.24           C  
ATOM    655  SD  MET A  85      31.574  56.389  30.086  1.00 96.42           S  
ATOM    656  CE  MET A  85      30.369  57.302  29.121  1.00 94.95           C  
ATOM    657  N   GLN A  86      33.142  51.162  29.204  1.00 89.48           N  
ATOM    658  CA  GLN A  86      32.714  49.771  29.112  1.00 90.63           C  
ATOM    659  C   GLN A  86      32.817  49.057  30.451  1.00 92.01           C  
ATOM    660  O   GLN A  86      31.883  48.376  30.878  1.00 91.61           O  
ATOM    661  CB  GLN A  86      33.553  49.031  28.076  1.00 90.05           C  
ATOM    662  CG  GLN A  86      33.225  49.416  26.653  1.00 89.23           C  
ATOM    663  CD  GLN A  86      31.851  48.956  26.247  1.00 88.14           C  
ATOM    664  OE1 GLN A  86      31.511  47.785  26.414  1.00 87.43           O  
ATOM    665  NE2 GLN A  86      31.049  49.872  25.711  1.00 86.49           N  
ATOM    666  N   LEU A  87      33.962  49.203  31.108  1.00 93.83           N  
ATOM    667  CA  LEU A  87      34.165  48.575  32.402  1.00 95.41           C  
ATOM    668  C   LEU A  87      33.105  49.068  33.377  1.00 97.61           C  
ATOM    669  O   LEU A  87      32.294  48.280  33.871  1.00 99.15           O  
ATOM    670  CB  LEU A  87      35.563  48.893  32.919  1.00 93.37           C  
ATOM    671  CG  LEU A  87      36.638  48.142  32.135  1.00 92.52           C  
ATOM    672  CD1 LEU A  87      37.988  48.708  32.459  1.00 92.93           C  
ATOM    673  CD2 LEU A  87      36.590  46.663  32.469  1.00 91.82           C  
ATOM    674  N   LEU A  88      33.092  50.371  33.633  1.00 99.44           N  
ATOM    675  CA  LEU A  88      32.114  50.949  34.545  1.00101.39           C  
ATOM    676  C   LEU A  88      30.681  50.507  34.197  1.00102.99           C  
ATOM    677  O   LEU A  88      30.135  49.608  34.837  1.00103.30           O  
ATOM    678  CB  LEU A  88      32.224  52.477  34.528  1.00100.49           C  
ATOM    679  CG  LEU A  88      33.650  53.056  34.512  1.00100.89           C  
ATOM    680  CD1 LEU A  88      33.569  54.565  34.635  1.00 99.45           C  
ATOM    681  CD2 LEU A  88      34.497  52.478  35.636  1.00 99.79           C  
ATOM    682  N   VAL A  89      30.072  51.114  33.184  1.00104.51           N  
ATOM    683  CA  VAL A  89      28.705  50.737  32.821  1.00105.94           C  
ATOM    684  C   VAL A  89      28.545  49.231  32.713  1.00107.53           C  
ATOM    685  O   VAL A  89      27.870  48.608  33.530  1.00107.39           O  
ATOM    686  CB  VAL A  89      28.271  51.358  31.475  1.00105.61           C  
ATOM    687  CG1 VAL A  89      26.942  50.767  31.033  1.00105.49           C  
ATOM    688  CG2 VAL A  89      28.130  52.859  31.616  1.00105.78           C  
ATOM    689  N   GLY A  90      29.184  48.662  31.697  1.00110.03           N  
ATOM    690  CA  GLY A  90      29.120  47.232  31.438  1.00113.90           C  
ATOM    691  C   GLY A  90      28.932  46.285  32.610  1.00116.14           C  
ATOM    692  O   GLY A  90      27.946  45.539  32.654  1.00115.08           O  
ATOM    693  N   SER A  91      29.876  46.300  33.551  1.00118.77           N  
ATOM    694  CA  SER A  91      29.801  45.424  34.719  1.00121.71           C  
ATOM    695  C   SER A  91      28.529  45.662  35.550  1.00123.52           C  
ATOM    696  O   SER A  91      27.683  44.767  35.683  1.00123.97           O  
ATOM    697  CB  SER A  91      31.046  45.606  35.604  1.00121.72           C  
ATOM    698  OG  SER A  91      31.087  46.893  36.199  1.00122.81           O  
ATOM    699  N   GLY A  92      28.392  46.868  36.096  1.00124.72           N  
ATOM    700  CA  GLY A  92      27.227  47.188  36.904  1.00125.60           C  
ATOM    701  C   GLY A  92      27.513  48.375  37.799  1.00126.26           C  
ATOM    702  O   GLY A  92      26.601  48.971  38.378  1.00126.47           O  
ATOM    703  N   ILE A  93      28.797  48.712  37.901  1.00126.41           N  
ATOM    704  CA  ILE A  93      29.276  49.829  38.712  1.00126.64           C  
ATOM    705  C   ILE A  93      28.557  51.134  38.355  1.00126.97           C  
ATOM    706  O   ILE A  93      28.753  52.163  39.002  1.00126.82           O  
ATOM    707  CB  ILE A  93      30.796  50.006  38.520  1.00126.13           C  
ATOM    708  CG1 ILE A  93      31.498  48.666  38.773  1.00124.62           C  
ATOM    709  CG2 ILE A  93      31.326  51.092  39.450  1.00125.46           C  
ATOM    710  CD1 ILE A  93      32.941  48.626  38.324  1.00123.55           C  
ATOM    711  N   ILE A  94      27.732  51.076  37.314  1.00127.48           N  
ATOM    712  CA  ILE A  94      26.950  52.221  36.864  1.00128.17           C  
ATOM    713  C   ILE A  94      25.694  51.698  36.170  1.00129.50           C  
ATOM    714  O   ILE A  94      25.778  50.924  35.217  1.00130.07           O  
ATOM    715  CB  ILE A  94      27.746  53.103  35.883  1.00127.64           C  
ATOM    716  CG1 ILE A  94      28.971  53.685  36.590  1.00126.86           C  
ATOM    717  CG2 ILE A  94      26.855  54.219  35.345  1.00127.19           C  
ATOM    718  CD1 ILE A  94      29.834  54.560  35.709  1.00126.29           C  
ATOM    719  N   GLN A  95      24.532  52.120  36.662  1.00130.58           N  
ATOM    720  CA  GLN A  95      23.242  51.693  36.119  1.00132.01           C  
ATOM    721  C   GLN A  95      22.788  52.578  34.969  1.00132.26           C  
ATOM    722  O   GLN A  95      22.815  53.806  35.072  1.00132.54           O  
ATOM    723  CB  GLN A  95      22.173  51.754  37.209  1.00131.66           C  
ATOM    724  CG  GLN A  95      22.669  51.328  38.576  1.00130.81           C  
ATOM    725  CD  GLN A  95      22.250  49.911  38.920  1.00128.86           C  
ATOM    726  OE1 GLN A  95      20.994  49.645  39.238  1.00127.56           O  
ATOM    727  NE2 GLN A  95      23.264  48.935  38.875  1.00127.20           N  
ATOM    728  N   MET A  96      22.351  51.954  33.884  1.00132.35           N  
ATOM    729  CA  MET A  96      21.862  52.697  32.733  1.00133.28           C  
ATOM    730  C   MET A  96      21.046  51.795  31.824  1.00134.15           C  
ATOM    731  O   MET A  96      21.543  50.786  31.324  1.00135.17           O  
ATOM    732  CB  MET A  96      23.020  53.321  31.943  1.00133.09           C  
ATOM    733  CG  MET A  96      23.559  54.620  32.541  1.00132.20           C  
ATOM    734  SD  MET A  96      24.792  55.466  31.524  1.00131.05           S  
ATOM    735  CE  MET A  96      23.744  56.453  30.492  1.00128.34           C  
ATOM    736  N   ASP A  97      19.783  52.156  31.627  1.00133.69           N  
ATOM    737  CA  ASP A  97      18.908  51.384  30.763  1.00132.88           C  
ATOM    738  C   ASP A  97      19.552  51.384  29.388  1.00132.35           C  
ATOM    739  O   ASP A  97      19.793  50.331  28.799  1.00132.33           O  
ATOM    740  CB  ASP A  97      17.525  52.026  30.700  1.00133.48           C  
ATOM    741  CG  ASP A  97      16.586  51.275  29.792  1.00134.04           C  
ATOM    742  OD1 ASP A  97      16.876  51.222  28.580  1.00133.93           O  
ATOM    743  OD2 ASP A  97      15.566  50.739  30.284  1.00134.40           O  
ATOM    744  N   LEU A  98      19.838  52.584  28.896  1.00131.85           N  
ATOM    745  CA  LEU A  98      20.485  52.781  27.604  1.00131.71           C  
ATOM    746  C   LEU A  98      19.566  52.649  26.398  1.00132.35           C  
ATOM    747  O   LEU A  98      19.990  52.910  25.270  1.00132.31           O  
ATOM    748  CB  LEU A  98      21.676  51.829  27.448  1.00129.75           C  
ATOM    749  CG  LEU A  98      22.798  52.014  28.469  1.00128.15           C  
ATOM    750  CD1 LEU A  98      23.951  51.086  28.139  1.00127.73           C  
ATOM    751  CD2 LEU A  98      23.259  53.460  28.460  1.00127.20           C  
ATOM    752  N   SER A  99      18.318  52.240  26.621  1.00132.94           N  
ATOM    753  CA  SER A  99      17.370  52.122  25.513  1.00133.76           C  
ATOM    754  C   SER A  99      16.676  53.473  25.402  1.00134.39           C  
ATOM    755  O   SER A  99      16.130  53.835  24.356  1.00134.34           O  
ATOM    756  CB  SER A  99      16.336  51.027  25.780  1.00133.45           C  
ATOM    757  OG  SER A  99      15.334  51.475  26.675  1.00133.82           O  
ATOM    758  N   ILE A 100      16.713  54.216  26.503  1.00134.92           N  
ATOM    759  CA  ILE A 100      16.115  55.540  26.558  1.00135.38           C  
ATOM    760  C   ILE A 100      17.170  56.575  26.196  1.00135.11           C  
ATOM    761  O   ILE A 100      18.265  56.579  26.761  1.00134.83           O  
ATOM    762  CB  ILE A 100      15.573  55.860  27.972  1.00136.09           C  
ATOM    763  CG1 ILE A 100      14.382  54.950  28.301  1.00136.89           C  
ATOM    764  CG2 ILE A 100      15.150  57.331  28.054  1.00136.14           C  
ATOM    765  CD1 ILE A 100      14.743  53.505  28.560  1.00136.43           C  
ATOM    766  N   PRO A 101      16.847  57.472  25.251  1.00135.01           N  
ATOM    767  CA  PRO A 101      17.776  58.520  24.815  1.00134.85           C  
ATOM    768  C   PRO A 101      18.628  59.094  25.948  1.00134.21           C  
ATOM    769  O   PRO A 101      19.853  58.986  25.922  1.00133.38           O  
ATOM    770  CB  PRO A 101      16.849  59.567  24.179  1.00135.55           C  
ATOM    771  CG  PRO A 101      15.480  59.258  24.770  1.00135.51           C  
ATOM    772  CD  PRO A 101      15.489  57.754  24.760  1.00135.27           C  
ATOM    773  N   GLU A 102      17.969  59.700  26.935  1.00134.16           N  
ATOM    774  CA  GLU A 102      18.645  60.292  28.089  1.00133.70           C  
ATOM    775  C   GLU A 102      19.933  59.549  28.427  1.00132.87           C  
ATOM    776  O   GLU A 102      21.004  60.154  28.540  1.00132.81           O  
ATOM    777  CB  GLU A 102      17.712  60.277  29.308  1.00134.56           C  
ATOM    778  CG  GLU A 102      16.663  61.390  29.329  1.00135.17           C  
ATOM    779  CD  GLU A 102      17.159  62.663  30.013  1.00135.88           C  
ATOM    780  OE1 GLU A 102      17.397  62.631  31.243  1.00136.10           O  
ATOM    781  OE2 GLU A 102      17.310  63.697  29.323  1.00136.19           O  
ATOM    782  N   ASN A 103      19.822  58.234  28.578  1.00131.66           N  
ATOM    783  CA  ASN A 103      20.971  57.401  28.901  1.00130.88           C  
ATOM    784  C   ASN A 103      22.073  57.497  27.840  1.00129.40           C  
ATOM    785  O   ASN A 103      23.183  57.955  28.127  1.00129.01           O  
ATOM    786  CB  ASN A 103      20.521  55.950  29.052  1.00132.29           C  
ATOM    787  CG  ASN A 103      19.453  55.785  30.110  1.00133.16           C  
ATOM    788  OD1 ASN A 103      18.916  54.690  30.295  1.00134.25           O  
ATOM    789  ND2 ASN A 103      19.138  56.872  30.813  1.00132.67           N  
ATOM    790  N   ARG A 104      21.762  57.058  26.620  1.00127.04           N  
ATOM    791  CA  ARG A 104      22.719  57.101  25.518  1.00124.00           C  
ATOM    792  C   ARG A 104      23.373  58.473  25.462  1.00122.47           C  
ATOM    793  O   ARG A 104      24.592  58.590  25.522  1.00122.59           O  
ATOM    794  CB  ARG A 104      22.014  56.826  24.194  1.00123.34           C  
ATOM    795  CG  ARG A 104      21.336  55.484  24.123  1.00122.62           C  
ATOM    796  CD  ARG A 104      20.662  55.320  22.784  1.00123.67           C  
ATOM    797  NE  ARG A 104      19.936  54.060  22.683  1.00125.41           N  
ATOM    798  CZ  ARG A 104      19.264  53.674  21.602  1.00126.73           C  
ATOM    799  NH1 ARG A 104      19.230  54.457  20.528  1.00127.67           N  
ATOM    800  NH2 ARG A 104      18.623  52.510  21.592  1.00126.36           N  
ATOM    801  N   ALA A 105      22.546  59.507  25.345  1.00120.52           N  
ATOM    802  CA  ALA A 105      23.027  60.883  25.288  1.00118.43           C  
ATOM    803  C   ALA A 105      24.138  61.098  26.303  1.00116.49           C  
ATOM    804  O   ALA A 105      25.213  61.596  25.973  1.00115.70           O  
ATOM    805  CB  ALA A 105      21.880  61.846  25.565  1.00119.67           C  
ATOM    806  N   LEU A 106      23.866  60.725  27.546  1.00114.76           N  
ATOM    807  CA  LEU A 106      24.856  60.876  28.596  1.00113.47           C  
ATOM    808  C   LEU A 106      26.023  59.952  28.312  1.00112.20           C  
ATOM    809  O   LEU A 106      27.166  60.384  28.256  1.00112.33           O  
ATOM    810  CB  LEU A 106      24.259  60.525  29.959  1.00114.09           C  
ATOM    811  CG  LEU A 106      23.088  61.357  30.475  1.00113.05           C  
ATOM    812  CD1 LEU A 106      22.768  60.901  31.890  1.00113.06           C  
ATOM    813  CD2 LEU A 106      23.440  62.835  30.449  1.00112.09           C  
ATOM    814  N   PHE A 107      25.724  58.672  28.130  1.00111.13           N  
ATOM    815  CA  PHE A 107      26.755  57.685  27.855  1.00110.17           C  
ATOM    816  C   PHE A 107      27.659  58.171  26.737  1.00109.96           C  
ATOM    817  O   PHE A 107      28.828  58.489  26.960  1.00110.28           O  
ATOM    818  CB  PHE A 107      26.126  56.353  27.447  1.00109.31           C  
ATOM    819  CG  PHE A 107      27.108  55.227  27.371  1.00108.28           C  
ATOM    820  CD1 PHE A 107      27.839  54.856  28.491  1.00107.97           C  
ATOM    821  CD2 PHE A 107      27.314  54.548  26.179  1.00109.01           C  
ATOM    822  CE1 PHE A 107      28.765  53.826  28.429  1.00108.52           C  
ATOM    823  CE2 PHE A 107      28.240  53.514  26.104  1.00109.72           C  
ATOM    824  CZ  PHE A 107      28.968  53.154  27.238  1.00109.49           C  
ATOM    825  N   GLN A 108      27.101  58.227  25.534  1.00109.61           N  
ATOM    826  CA  GLN A 108      27.828  58.668  24.354  1.00109.06           C  
ATOM    827  C   GLN A 108      28.614  59.954  24.620  1.00108.30           C  
ATOM    828  O   GLN A 108      29.842  59.979  24.473  1.00108.88           O  
ATOM    829  CB  GLN A 108      26.848  58.872  23.195  1.00109.75           C  
ATOM    830  CG  GLN A 108      27.320  58.227  21.906  1.00113.08           C  
ATOM    831  CD  GLN A 108      27.585  56.733  22.067  1.00114.81           C  
ATOM    832  OE1 GLN A 108      26.688  55.904  21.889  1.00117.26           O  
ATOM    833  NE2 GLN A 108      28.820  56.385  22.421  1.00114.37           N  
ATOM    834  N   GLY A 109      27.905  61.009  25.024  1.00106.54           N  
ATOM    835  CA  GLY A 109      28.539  62.287  25.303  1.00103.50           C  
ATOM    836  C   GLY A 109      29.602  62.255  26.385  1.00101.94           C  
ATOM    837  O   GLY A 109      30.578  62.993  26.319  1.00101.88           O  
ATOM    838  N   CYS A 110      29.422  61.400  27.384  1.00101.25           N  
ATOM    839  CA  CYS A 110      30.377  61.295  28.486  1.00100.67           C  
ATOM    840  C   CYS A 110      31.655  60.587  28.040  1.00 98.86           C  
ATOM    841  O   CYS A 110      32.720  60.757  28.634  1.00 99.27           O  
ATOM    842  CB  CYS A 110      29.744  60.535  29.655  1.00102.11           C  
ATOM    843  SG  CYS A 110      30.545  60.793  31.255  1.00105.62           S  
ATOM    844  N   GLN A 111      31.541  59.784  26.992  1.00 96.61           N  
ATOM    845  CA  GLN A 111      32.689  59.070  26.461  1.00 94.11           C  
ATOM    846  C   GLN A 111      33.452  60.100  25.634  1.00 92.83           C  
ATOM    847  O   GLN A 111      34.680  60.183  25.682  1.00 91.35           O  
ATOM    848  CB  GLN A 111      32.211  57.923  25.570  1.00 93.98           C  
ATOM    849  CG  GLN A 111      33.159  56.732  25.487  1.00 93.44           C  
ATOM    850  CD  GLN A 111      32.667  55.675  24.510  1.00 92.71           C  
ATOM    851  OE1 GLN A 111      32.887  55.777  23.304  1.00 90.89           O  
ATOM    852  NE2 GLN A 111      31.979  54.664  25.029  1.00 92.96           N  
ATOM    853  N   LYS A 112      32.687  60.889  24.885  1.00 91.77           N  
ATOM    854  CA  LYS A 112      33.220  61.935  24.018  1.00 91.41           C  
ATOM    855  C   LYS A 112      34.032  62.910  24.869  1.00 91.58           C  
ATOM    856  O   LYS A 112      35.052  63.452  24.426  1.00 92.54           O  
ATOM    857  CB  LYS A 112      32.050  62.654  23.322  1.00 89.78           C  
ATOM    858  CG  LYS A 112      32.349  63.308  21.970  1.00 88.39           C  
ATOM    859  CD  LYS A 112      33.059  64.648  22.111  1.00 87.90           C  
ATOM    860  CE  LYS A 112      32.919  65.519  20.839  1.00 88.66           C  
ATOM    861  NZ  LYS A 112      31.539  66.055  20.577  1.00 85.30           N  
ATOM    862  N   LEU A 113      33.588  63.115  26.104  1.00 90.98           N  
ATOM    863  CA  LEU A 113      34.283  64.026  26.999  1.00 90.25           C  
ATOM    864  C   LEU A 113      35.516  63.341  27.573  1.00 89.92           C  
ATOM    865  O   LEU A 113      36.619  63.889  27.534  1.00 89.67           O  
ATOM    866  CB  LEU A 113      33.342  64.484  28.122  1.00 90.12           C  
ATOM    867  CG  LEU A 113      33.795  65.627  29.050  1.00 91.26           C  
ATOM    868  CD1 LEU A 113      34.762  65.083  30.087  1.00 92.04           C  
ATOM    869  CD2 LEU A 113      34.435  66.769  28.250  1.00 89.16           C  
ATOM    870  N   LEU A 114      35.331  62.130  28.085  1.00 89.34           N  
ATOM    871  CA  LEU A 114      36.434  61.377  28.669  1.00 88.85           C  
ATOM    872  C   LEU A 114      37.576  61.190  27.663  1.00 88.56           C  
ATOM    873  O   LEU A 114      38.754  61.115  28.043  1.00 88.41           O  
ATOM    874  CB  LEU A 114      35.937  60.010  29.144  1.00 88.89           C  
ATOM    875  CG  LEU A 114      36.681  59.439  30.354  1.00 89.59           C  
ATOM    876  CD1 LEU A 114      36.241  60.202  31.604  1.00 90.67           C  
ATOM    877  CD2 LEU A 114      36.380  57.960  30.516  1.00 89.20           C  
ATOM    878  N   SER A 115      37.220  61.115  26.381  1.00 87.43           N  
ATOM    879  CA  SER A 115      38.207  60.935  25.322  1.00 85.73           C  
ATOM    880  C   SER A 115      39.010  62.210  25.142  1.00 84.45           C  
ATOM    881  O   SER A 115      40.239  62.168  25.010  1.00 85.22           O  
ATOM    882  CB  SER A 115      37.524  60.558  24.004  1.00 85.84           C  
ATOM    883  OG  SER A 115      36.689  61.600  23.544  1.00 85.25           O  
ATOM    884  N   ILE A 116      38.321  63.348  25.138  1.00 82.36           N  
ATOM    885  CA  ILE A 116      39.018  64.621  24.991  1.00 80.04           C  
ATOM    886  C   ILE A 116      39.978  64.806  26.168  1.00 78.56           C  
ATOM    887  O   ILE A 116      41.033  65.413  26.032  1.00 77.69           O  
ATOM    888  CB  ILE A 116      38.025  65.797  24.943  1.00 78.83           C  
ATOM    889  CG1 ILE A 116      37.009  65.556  23.824  1.00 78.20           C  
ATOM    890  CG2 ILE A 116      38.774  67.093  24.693  1.00 77.39           C  
ATOM    891  CD1 ILE A 116      35.799  66.451  23.860  1.00 77.08           C  
ATOM    892  N   ILE A 117      39.606  64.259  27.320  1.00 77.64           N  
ATOM    893  CA  ILE A 117      40.426  64.346  28.524  1.00 77.25           C  
ATOM    894  C   ILE A 117      41.679  63.484  28.361  1.00 77.60           C  
ATOM    895  O   ILE A 117      42.825  63.946  28.507  1.00 75.62           O  
ATOM    896  CB  ILE A 117      39.627  63.852  29.762  1.00 76.95           C  
ATOM    897  CG1 ILE A 117      38.466  64.815  30.052  1.00 75.91           C  
ATOM    898  CG2 ILE A 117      40.544  63.713  30.967  1.00 75.63           C  
ATOM    899  CD1 ILE A 117      37.589  64.394  31.210  1.00 73.97           C  
ATOM    900  N   MET A 118      41.445  62.219  28.050  1.00 78.55           N  
ATOM    901  CA  MET A 118      42.533  61.282  27.867  1.00 79.99           C  
ATOM    902  C   MET A 118      43.573  61.761  26.855  1.00 79.66           C  
ATOM    903  O   MET A 118      44.722  61.310  26.883  1.00 78.82           O  
ATOM    904  CB  MET A 118      41.968  59.925  27.462  1.00 81.81           C  
ATOM    905  CG  MET A 118      41.198  59.226  28.581  1.00 85.09           C  
ATOM    906  SD  MET A 118      42.219  58.869  30.056  1.00 88.70           S  
ATOM    907  CE  MET A 118      43.516  57.804  29.355  1.00 88.06           C  
ATOM    908  N   CYS A 119      43.182  62.678  25.970  1.00 79.77           N  
ATOM    909  CA  CYS A 119      44.120  63.195  24.975  1.00 79.59           C  
ATOM    910  C   CYS A 119      45.345  63.778  25.642  1.00 79.82           C  
ATOM    911  O   CYS A 119      46.471  63.467  25.250  1.00 79.15           O  
ATOM    912  CB  CYS A 119      43.472  64.265  24.113  1.00 79.19           C  
ATOM    913  SG  CYS A 119      42.584  63.601  22.722  1.00 80.68           S  
ATOM    914  N   PHE A 120      45.123  64.624  26.646  1.00 80.32           N  
ATOM    915  CA  PHE A 120      46.228  65.236  27.381  1.00 80.53           C  
ATOM    916  C   PHE A 120      46.771  64.210  28.377  1.00 80.81           C  
ATOM    917  O   PHE A 120      47.986  64.081  28.568  1.00 79.29           O  
ATOM    918  CB  PHE A 120      45.763  66.476  28.152  1.00 79.51           C  
ATOM    919  CG  PHE A 120      45.094  67.509  27.302  1.00 77.84           C  
ATOM    920  CD1 PHE A 120      43.727  67.439  27.048  1.00 76.31           C  
ATOM    921  CD2 PHE A 120      45.832  68.555  26.751  1.00 77.93           C  
ATOM    922  CE1 PHE A 120      43.098  68.395  26.254  1.00 75.73           C  
ATOM    923  CE2 PHE A 120      45.216  69.519  25.955  1.00 77.90           C  
ATOM    924  CZ  PHE A 120      43.842  69.436  25.707  1.00 77.14           C  
ATOM    925  N   VAL A 121      45.857  63.485  29.017  1.00 80.83           N  
ATOM    926  CA  VAL A 121      46.259  62.471  29.982  1.00 81.66           C  
ATOM    927  C   VAL A 121      47.310  61.558  29.343  1.00 82.84           C  
ATOM    928  O   VAL A 121      48.403  61.353  29.888  1.00 83.48           O  
ATOM    929  CB  VAL A 121      45.048  61.622  30.432  1.00 80.42           C  
ATOM    930  CG1 VAL A 121      45.457  60.661  31.545  1.00 77.80           C  
ATOM    931  CG2 VAL A 121      43.925  62.536  30.883  1.00 78.64           C  
ATOM    932  N   GLU A 122      46.977  61.029  28.173  1.00 82.52           N  
ATOM    933  CA  GLU A 122      47.881  60.140  27.477  1.00 82.28           C  
ATOM    934  C   GLU A 122      49.058  60.912  26.909  1.00 81.81           C  
ATOM    935  O   GLU A 122      50.135  60.348  26.719  1.00 80.89           O  
ATOM    936  CB  GLU A 122      47.126  59.398  26.373  1.00 83.24           C  
ATOM    937  CG  GLU A 122      45.845  58.731  26.878  1.00 84.49           C  
ATOM    938  CD  GLU A 122      45.733  57.257  26.508  1.00 84.37           C  
ATOM    939  OE1 GLU A 122      45.845  56.936  25.305  1.00 84.68           O  
ATOM    940  OE2 GLU A 122      45.517  56.427  27.423  1.00 83.27           O  
ATOM    941  N   ALA A 123      48.857  62.202  26.648  1.00 81.56           N  
ATOM    942  CA  ALA A 123      49.927  63.041  26.107  1.00 81.57           C  
ATOM    943  C   ALA A 123      50.958  63.270  27.188  1.00 81.68           C  
ATOM    944  O   ALA A 123      52.159  63.233  26.927  1.00 80.99           O  
ATOM    945  CB  ALA A 123      49.380  64.368  25.632  1.00 81.83           C  
ATOM    946  N   VAL A 124      50.472  63.514  28.404  1.00 82.67           N  
ATOM    947  CA  VAL A 124      51.339  63.725  29.561  1.00 83.28           C  
ATOM    948  C   VAL A 124      52.046  62.400  29.776  1.00 83.59           C  
ATOM    949  O   VAL A 124      53.280  62.317  29.782  1.00 82.26           O  
ATOM    950  CB  VAL A 124      50.516  64.071  30.838  1.00 83.53           C  
ATOM    951  CG1 VAL A 124      51.387  63.940  32.076  1.00 83.22           C  
ATOM    952  CG2 VAL A 124      49.981  65.496  30.749  1.00 83.70           C  
ATOM    953  N   LEU A 125      51.232  61.360  29.935  1.00 84.38           N  
ATOM    954  CA  LEU A 125      51.725  60.006  30.140  1.00 84.26           C  
ATOM    955  C   LEU A 125      52.772  59.661  29.080  1.00 83.28           C  
ATOM    956  O   LEU A 125      53.822  59.100  29.382  1.00 82.19           O  
ATOM    957  CB  LEU A 125      50.564  59.015  30.050  1.00 85.51           C  
ATOM    958  CG  LEU A 125      50.454  57.980  31.170  1.00 87.63           C  
ATOM    959  CD1 LEU A 125      49.717  58.615  32.343  1.00 88.69           C  
ATOM    960  CD2 LEU A 125      49.707  56.735  30.679  1.00 87.05           C  
ATOM    961  N   PHE A 126      52.487  60.010  27.834  1.00 82.78           N  
ATOM    962  CA  PHE A 126      53.413  59.697  26.768  1.00 83.31           C  
ATOM    963  C   PHE A 126      54.744  60.398  26.920  1.00 84.75           C  
ATOM    964  O   PHE A 126      55.805  59.778  26.784  1.00 84.15           O  
ATOM    965  CB  PHE A 126      52.807  60.032  25.409  1.00 81.56           C  
ATOM    966  CG  PHE A 126      52.757  58.861  24.486  1.00 80.12           C  
ATOM    967  CD1 PHE A 126      51.693  57.969  24.531  1.00 79.98           C  
ATOM    968  CD2 PHE A 126      53.817  58.596  23.633  1.00 79.37           C  
ATOM    969  CE1 PHE A 126      51.689  56.829  23.744  1.00 79.41           C  
ATOM    970  CE2 PHE A 126      53.822  57.456  22.843  1.00 79.38           C  
ATOM    971  CZ  PHE A 126      52.759  56.572  22.899  1.00 78.89           C  
ATOM    972  N   VAL A 127      54.697  61.694  27.197  1.00 87.02           N  
ATOM    973  CA  VAL A 127      55.930  62.448  27.354  1.00 90.15           C  
ATOM    974  C   VAL A 127      56.649  61.984  28.611  1.00 91.05           C  
ATOM    975  O   VAL A 127      57.868  61.787  28.604  1.00 91.36           O  
ATOM    976  CB  VAL A 127      55.661  63.971  27.418  1.00 90.99           C  
ATOM    977  CG1 VAL A 127      54.548  64.268  28.400  1.00 92.38           C  
ATOM    978  CG2 VAL A 127      56.939  64.706  27.807  1.00 91.18           C  
ATOM    979  N   GLY A 128      55.890  61.793  29.684  1.00 91.82           N  
ATOM    980  CA  GLY A 128      56.492  61.326  30.916  1.00 93.27           C  
ATOM    981  C   GLY A 128      57.283  60.055  30.655  1.00 93.86           C  
ATOM    982  O   GLY A 128      58.479  59.992  30.935  1.00 94.57           O  
ATOM    983  N   ALA A 129      56.621  59.045  30.100  1.00 93.87           N  
ATOM    984  CA  ALA A 129      57.267  57.773  29.794  1.00 93.75           C  
ATOM    985  C   ALA A 129      58.512  58.003  28.948  1.00 93.43           C  
ATOM    986  O   ALA A 129      59.218  57.058  28.590  1.00 91.73           O  
ATOM    987  CB  ALA A 129      56.300  56.868  29.053  1.00 95.13           C  
ATOM    988  N   GLY A 130      58.752  59.268  28.617  1.00 93.52           N  
ATOM    989  CA  GLY A 130      59.912  59.635  27.833  1.00 94.63           C  
ATOM    990  C   GLY A 130      59.907  59.136  26.407  1.00 95.60           C  
ATOM    991  O   GLY A 130      60.889  58.540  25.956  1.00 94.64           O  
ATOM    992  N   ALA A 131      58.804  59.359  25.696  1.00 97.18           N  
ATOM    993  CA  ALA A 131      58.726  58.942  24.296  1.00 97.55           C  
ATOM    994  C   ALA A 131      59.599  59.926  23.521  1.00 98.58           C  
ATOM    995  O   ALA A 131      59.972  59.678  22.364  1.00 97.38           O  
ATOM    996  CB  ALA A 131      57.284  59.002  23.795  1.00 95.97           C  
ATOM    997  N   PHE A 132      59.935  61.036  24.187  1.00100.04           N  
ATOM    998  CA  PHE A 132      60.757  62.079  23.588  1.00100.97           C  
ATOM    999  C   PHE A 132      62.136  62.289  24.239  1.00103.49           C  
ATOM   1000  O   PHE A 132      63.132  62.367  23.520  1.00104.19           O  
ATOM   1001  CB  PHE A 132      59.954  63.375  23.537  1.00 97.47           C  
ATOM   1002  CG  PHE A 132      58.640  63.238  22.800  1.00 94.75           C  
ATOM   1003  CD1 PHE A 132      57.447  63.085  23.494  1.00 92.50           C  
ATOM   1004  CD2 PHE A 132      58.602  63.238  21.404  1.00 93.41           C  
ATOM   1005  CE1 PHE A 132      56.239  62.938  22.810  1.00 90.61           C  
ATOM   1006  CE2 PHE A 132      57.394  63.089  20.712  1.00 90.78           C  
ATOM   1007  CZ  PHE A 132      56.215  62.940  21.417  1.00 89.64           C  
ATOM   1008  N   GLY A 133      62.215  62.379  25.570  1.00105.74           N  
ATOM   1009  CA  GLY A 133      63.524  62.531  26.206  1.00108.88           C  
ATOM   1010  C   GLY A 133      63.878  63.788  26.996  1.00111.49           C  
ATOM   1011  O   GLY A 133      63.827  63.788  28.228  1.00111.75           O  
ATOM   1012  N   ILE A 134      64.280  64.847  26.294  1.00113.70           N  
ATOM   1013  CA  ILE A 134      64.637  66.121  26.927  1.00115.72           C  
ATOM   1014  C   ILE A 134      63.386  66.787  27.512  1.00116.48           C  
ATOM   1015  O   ILE A 134      62.651  67.479  26.796  1.00115.65           O  
ATOM   1016  CB  ILE A 134      65.268  67.094  25.900  1.00116.81           C  
ATOM   1017  CG1 ILE A 134      66.534  66.477  25.304  1.00117.05           C  
ATOM   1018  CG2 ILE A 134      65.574  68.445  26.565  1.00117.23           C  
ATOM   1019  CD1 ILE A 134      67.208  67.365  24.272  1.00118.09           C  
ATOM   1020  N   LEU A 135      63.158  66.593  28.811  1.00117.58           N  
ATOM   1021  CA  LEU A 135      61.975  67.153  29.470  1.00118.95           C  
ATOM   1022  C   LEU A 135      62.001  68.639  29.859  1.00119.60           C  
ATOM   1023  O   LEU A 135      61.535  69.015  30.940  1.00120.25           O  
ATOM   1024  CB  LEU A 135      61.595  66.310  30.704  1.00117.84           C  
ATOM   1025  CG  LEU A 135      60.873  64.980  30.447  1.00116.76           C  
ATOM   1026  CD1 LEU A 135      61.889  63.852  30.343  1.00116.16           C  
ATOM   1027  CD2 LEU A 135      59.887  64.702  31.576  1.00116.17           C  
ATOM   1028  N   THR A 136      62.528  69.481  28.973  1.00119.33           N  
ATOM   1029  CA  THR A 136      62.570  70.921  29.219  1.00118.64           C  
ATOM   1030  C   THR A 136      61.116  71.379  29.394  1.00118.10           C  
ATOM   1031  O   THR A 136      60.407  71.568  28.411  1.00118.89           O  
ATOM   1032  CB  THR A 136      63.174  71.662  28.010  1.00118.96           C  
ATOM   1033  OG1 THR A 136      64.422  71.054  27.643  1.00117.99           O  
ATOM   1034  CG2 THR A 136      63.386  73.131  28.341  1.00118.65           C  
ATOM   1035  N   PRO A 137      60.663  71.576  30.644  1.00117.23           N  
ATOM   1036  CA  PRO A 137      59.293  72.004  30.962  1.00116.33           C  
ATOM   1037  C   PRO A 137      58.503  72.720  29.862  1.00115.06           C  
ATOM   1038  O   PRO A 137      57.311  72.467  29.701  1.00115.30           O  
ATOM   1039  CB  PRO A 137      59.488  72.863  32.204  1.00116.49           C  
ATOM   1040  CG  PRO A 137      60.536  72.100  32.924  1.00117.33           C  
ATOM   1041  CD  PRO A 137      61.534  71.753  31.820  1.00117.31           C  
ATOM   1042  N   LEU A 138      59.151  73.609  29.111  1.00113.19           N  
ATOM   1043  CA  LEU A 138      58.462  74.318  28.029  1.00110.89           C  
ATOM   1044  C   LEU A 138      58.244  73.381  26.846  1.00109.09           C  
ATOM   1045  O   LEU A 138      57.106  73.033  26.513  1.00108.96           O  
ATOM   1046  CB  LEU A 138      59.276  75.524  27.546  1.00111.43           C  
ATOM   1047  CG  LEU A 138      58.715  76.235  26.301  1.00110.96           C  
ATOM   1048  CD1 LEU A 138      57.441  77.008  26.655  1.00109.74           C  
ATOM   1049  CD2 LEU A 138      59.768  77.164  25.727  1.00109.60           C  
ATOM   1050  N   LEU A 139      59.348  72.997  26.208  1.00106.17           N  
ATOM   1051  CA  LEU A 139      59.318  72.096  25.064  1.00103.31           C  
ATOM   1052  C   LEU A 139      58.413  70.898  25.393  1.00100.39           C  
ATOM   1053  O   LEU A 139      57.677  70.393  24.543  1.00 99.98           O  
ATOM   1054  CB  LEU A 139      60.744  71.631  24.764  1.00104.14           C  
ATOM   1055  CG  LEU A 139      61.025  70.960  23.420  1.00106.52           C  
ATOM   1056  CD1 LEU A 139      60.698  71.925  22.282  1.00105.93           C  
ATOM   1057  CD2 LEU A 139      62.495  70.539  23.364  1.00107.66           C  
ATOM   1058  N   ALA A 140      58.474  70.465  26.647  1.00 96.51           N  
ATOM   1059  CA  ALA A 140      57.679  69.350  27.136  1.00 92.17           C  
ATOM   1060  C   ALA A 140      56.202  69.700  27.072  1.00 89.18           C  
ATOM   1061  O   ALA A 140      55.383  68.903  26.625  1.00 88.45           O  
ATOM   1062  CB  ALA A 140      58.074  69.037  28.558  1.00 93.00           C  
ATOM   1063  N   PHE A 141      55.873  70.896  27.545  1.00 87.17           N  
ATOM   1064  CA  PHE A 141      54.497  71.400  27.537  1.00 85.54           C  
ATOM   1065  C   PHE A 141      54.060  71.568  26.085  1.00 84.70           C  
ATOM   1066  O   PHE A 141      52.933  71.237  25.694  1.00 82.09           O  
ATOM   1067  CB  PHE A 141      54.440  72.763  28.238  1.00 83.58           C  
ATOM   1068  CG  PHE A 141      53.106  73.446  28.141  1.00 81.47           C  
ATOM   1069  CD1 PHE A 141      52.045  73.058  28.962  1.00 81.08           C  
ATOM   1070  CD2 PHE A 141      52.910  74.482  27.230  1.00 80.52           C  
ATOM   1071  CE1 PHE A 141      50.798  73.695  28.883  1.00 81.05           C  
ATOM   1072  CE2 PHE A 141      51.668  75.132  27.137  1.00 81.04           C  
ATOM   1073  CZ  PHE A 141      50.608  74.738  27.966  1.00 81.05           C  
ATOM   1074  N   LEU A 142      54.982  72.099  25.295  1.00 84.47           N  
ATOM   1075  CA  LEU A 142      54.734  72.330  23.889  1.00 83.50           C  
ATOM   1076  C   LEU A 142      54.348  71.038  23.197  1.00 81.82           C  
ATOM   1077  O   LEU A 142      53.305  70.968  22.537  1.00 81.21           O  
ATOM   1078  CB  LEU A 142      55.972  72.953  23.233  1.00 84.14           C  
ATOM   1079  CG  LEU A 142      56.329  74.389  23.648  1.00 82.92           C  
ATOM   1080  CD1 LEU A 142      56.965  75.082  22.450  1.00 82.36           C  
ATOM   1081  CD2 LEU A 142      55.080  75.166  24.087  1.00 81.90           C  
ATOM   1082  N   VAL A 143      55.187  70.017  23.353  1.00 80.01           N  
ATOM   1083  CA  VAL A 143      54.909  68.718  22.759  1.00 78.19           C  
ATOM   1084  C   VAL A 143      53.569  68.178  23.255  1.00 77.04           C  
ATOM   1085  O   VAL A 143      52.702  67.883  22.446  1.00 76.96           O  
ATOM   1086  CB  VAL A 143      56.020  67.715  23.076  1.00 77.68           C  
ATOM   1087  CG1 VAL A 143      55.664  66.345  22.515  1.00 76.93           C  
ATOM   1088  CG2 VAL A 143      57.329  68.210  22.483  1.00 76.85           C  
ATOM   1089  N   ILE A 144      53.386  68.062  24.567  1.00 76.32           N  
ATOM   1090  CA  ILE A 144      52.111  67.577  25.095  1.00 77.60           C  
ATOM   1091  C   ILE A 144      50.966  68.227  24.335  1.00 79.44           C  
ATOM   1092  O   ILE A 144      50.045  67.557  23.867  1.00 80.24           O  
ATOM   1093  CB  ILE A 144      51.927  67.924  26.592  1.00 77.25           C  
ATOM   1094  CG1 ILE A 144      52.813  67.015  27.450  1.00 77.67           C  
ATOM   1095  CG2 ILE A 144      50.443  67.814  26.983  1.00 75.17           C  
ATOM   1096  CD1 ILE A 144      52.555  67.127  28.941  1.00 76.55           C  
ATOM   1097  N   ILE A 145      51.040  69.549  24.232  1.00 81.40           N  
ATOM   1098  CA  ILE A 145      50.043  70.361  23.540  1.00 81.16           C  
ATOM   1099  C   ILE A 145      49.806  69.887  22.111  1.00 79.42           C  
ATOM   1100  O   ILE A 145      48.668  69.619  21.719  1.00 78.73           O  
ATOM   1101  CB  ILE A 145      50.494  71.847  23.530  1.00 82.89           C  
ATOM   1102  CG1 ILE A 145      50.433  72.387  24.956  1.00 83.43           C  
ATOM   1103  CG2 ILE A 145      49.623  72.685  22.584  1.00 83.06           C  
ATOM   1104  CD1 ILE A 145      49.069  72.193  25.616  1.00 83.82           C  
ATOM   1105  N   GLN A 146      50.885  69.802  21.338  1.00 77.38           N  
ATOM   1106  CA  GLN A 146      50.798  69.348  19.962  1.00 76.63           C  
ATOM   1107  C   GLN A 146      50.162  67.965  19.984  1.00 75.81           C  
ATOM   1108  O   GLN A 146      49.046  67.776  19.504  1.00 76.36           O  
ATOM   1109  CB  GLN A 146      52.192  69.296  19.354  1.00 77.08           C  
ATOM   1110  CG  GLN A 146      52.940  70.612  19.491  1.00 78.82           C  
ATOM   1111  CD  GLN A 146      54.344  70.555  18.906  1.00 81.84           C  
ATOM   1112  OE1 GLN A 146      54.519  70.493  17.683  1.00 81.43           O  
ATOM   1113  NE2 GLN A 146      55.359  70.567  19.782  1.00 82.17           N  
ATOM   1114  N   ILE A 147      50.879  67.008  20.558  1.00 74.75           N  
ATOM   1115  CA  ILE A 147      50.410  65.631  20.702  1.00 73.82           C  
ATOM   1116  C   ILE A 147      48.897  65.578  20.986  1.00 72.60           C  
ATOM   1117  O   ILE A 147      48.105  65.021  20.211  1.00 71.75           O  
ATOM   1118  CB  ILE A 147      51.171  64.937  21.878  1.00 74.95           C  
ATOM   1119  CG1 ILE A 147      52.650  64.771  21.532  1.00 76.84           C  
ATOM   1120  CG2 ILE A 147      50.580  63.596  22.185  1.00 76.03           C  
ATOM   1121  CD1 ILE A 147      52.922  63.798  20.419  1.00 79.08           C  
ATOM   1122  N   ALA A 148      48.507  66.170  22.105  1.00 72.11           N  
ATOM   1123  CA  ALA A 148      47.115  66.179  22.521  1.00 73.43           C  
ATOM   1124  C   ALA A 148      46.160  66.689  21.447  1.00 74.51           C  
ATOM   1125  O   ALA A 148      45.094  66.091  21.210  1.00 73.26           O  
ATOM   1126  CB  ALA A 148      46.967  67.014  23.792  1.00 72.84           C  
ATOM   1127  N   PHE A 149      46.546  67.787  20.793  1.00 76.14           N  
ATOM   1128  CA  PHE A 149      45.696  68.389  19.771  1.00 75.86           C  
ATOM   1129  C   PHE A 149      45.515  67.560  18.508  1.00 75.22           C  
ATOM   1130  O   PHE A 149      44.438  67.580  17.896  1.00 74.03           O  
ATOM   1131  CB  PHE A 149      46.189  69.777  19.393  1.00 75.45           C  
ATOM   1132  CG  PHE A 149      45.184  70.541  18.602  1.00 79.16           C  
ATOM   1133  CD1 PHE A 149      43.890  70.723  19.105  1.00 78.82           C  
ATOM   1134  CD2 PHE A 149      45.485  71.029  17.334  1.00 80.67           C  
ATOM   1135  CE1 PHE A 149      42.901  71.379  18.352  1.00 78.01           C  
ATOM   1136  CE2 PHE A 149      44.501  71.689  16.568  1.00 80.72           C  
ATOM   1137  CZ  PHE A 149      43.207  71.861  17.083  1.00 78.32           C  
ATOM   1138  N   GLY A 150      46.566  66.845  18.114  1.00 74.41           N  
ATOM   1139  CA  GLY A 150      46.475  65.995  16.944  1.00 73.63           C  
ATOM   1140  C   GLY A 150      45.436  64.911  17.208  1.00 73.43           C  
ATOM   1141  O   GLY A 150      44.691  64.490  16.303  1.00 72.86           O  
ATOM   1142  N   SER A 151      45.370  64.458  18.458  1.00 72.22           N  
ATOM   1143  CA  SER A 151      44.401  63.430  18.806  1.00 70.82           C  
ATOM   1144  C   SER A 151      43.000  64.004  18.899  1.00 69.52           C  
ATOM   1145  O   SER A 151      42.028  63.347  18.535  1.00 69.17           O  
ATOM   1146  CB  SER A 151      44.784  62.751  20.122  1.00 72.21           C  
ATOM   1147  OG  SER A 151      45.300  61.449  19.885  1.00 72.95           O  
ATOM   1148  N   ILE A 152      42.893  65.227  19.396  1.00 68.04           N  
ATOM   1149  CA  ILE A 152      41.589  65.854  19.489  1.00 66.65           C  
ATOM   1150  C   ILE A 152      41.017  65.940  18.074  1.00 65.75           C  
ATOM   1151  O   ILE A 152      39.825  65.693  17.852  1.00 66.24           O  
ATOM   1152  CB  ILE A 152      41.692  67.259  20.105  1.00 66.67           C  
ATOM   1153  CG1 ILE A 152      42.123  67.153  21.566  1.00 66.48           C  
ATOM   1154  CG2 ILE A 152      40.364  67.965  20.007  1.00 66.65           C  
ATOM   1155  CD1 ILE A 152      42.210  68.475  22.286  1.00 65.45           C  
ATOM   1156  N   ILE A 153      41.874  66.277  17.111  1.00 64.21           N  
ATOM   1157  CA  ILE A 153      41.440  66.357  15.718  1.00 62.25           C  
ATOM   1158  C   ILE A 153      40.905  64.991  15.315  1.00 61.98           C  
ATOM   1159  O   ILE A 153      39.782  64.861  14.818  1.00 62.14           O  
ATOM   1160  CB  ILE A 153      42.601  66.736  14.773  1.00 60.35           C  
ATOM   1161  CG1 ILE A 153      43.125  68.118  15.154  1.00 60.50           C  
ATOM   1162  CG2 ILE A 153      42.131  66.735  13.326  1.00 57.38           C  
ATOM   1163  CD1 ILE A 153      44.093  68.704  14.152  1.00 62.94           C  
ATOM   1164  N   LEU A 154      41.716  63.970  15.548  1.00 61.08           N  
ATOM   1165  CA  LEU A 154      41.325  62.618  15.210  1.00 59.86           C  
ATOM   1166  C   LEU A 154      39.970  62.255  15.809  1.00 60.31           C  
ATOM   1167  O   LEU A 154      39.224  61.467  15.229  1.00 61.08           O  
ATOM   1168  CB  LEU A 154      42.394  61.636  15.683  1.00 58.86           C  
ATOM   1169  CG  LEU A 154      42.927  60.735  14.570  1.00 58.06           C  
ATOM   1170  CD1 LEU A 154      43.377  61.560  13.394  1.00 57.99           C  
ATOM   1171  CD2 LEU A 154      44.066  59.925  15.098  1.00 58.93           C  
ATOM   1172  N   ILE A 155      39.636  62.828  16.960  1.00 59.97           N  
ATOM   1173  CA  ILE A 155      38.352  62.518  17.575  1.00 60.44           C  
ATOM   1174  C   ILE A 155      37.237  63.100  16.717  1.00 59.99           C  
ATOM   1175  O   ILE A 155      36.199  62.451  16.460  1.00 57.36           O  
ATOM   1176  CB  ILE A 155      38.241  63.111  18.991  1.00 61.96           C  
ATOM   1177  CG1 ILE A 155      39.409  62.628  19.863  1.00 64.41           C  
ATOM   1178  CG2 ILE A 155      36.933  62.681  19.629  1.00 62.73           C  
ATOM   1179  CD1 ILE A 155      39.345  63.108  21.330  1.00 65.44           C  
ATOM   1180  N   TYR A 156      37.471  64.330  16.266  1.00 61.10           N  
ATOM   1181  CA  TYR A 156      36.495  65.022  15.443  1.00 62.16           C  
ATOM   1182  C   TYR A 156      36.405  64.493  14.028  1.00 62.07           C  
ATOM   1183  O   TYR A 156      35.299  64.419  13.472  1.00 62.40           O  
ATOM   1184  CB  TYR A 156      36.756  66.529  15.459  1.00 63.18           C  
ATOM   1185  CG  TYR A 156      36.198  67.160  16.715  1.00 65.12           C  
ATOM   1186  CD1 TYR A 156      36.993  67.324  17.854  1.00 64.09           C  
ATOM   1187  CD2 TYR A 156      34.836  67.495  16.797  1.00 65.50           C  
ATOM   1188  CE1 TYR A 156      36.445  67.801  19.052  1.00 66.91           C  
ATOM   1189  CE2 TYR A 156      34.272  67.970  17.989  1.00 67.59           C  
ATOM   1190  CZ  TYR A 156      35.077  68.122  19.123  1.00 68.62           C  
ATOM   1191  OH  TYR A 156      34.508  68.554  20.321  1.00 66.38           O  
ATOM   1192  N   LEU A 157      37.547  64.122  13.446  1.00 61.40           N  
ATOM   1193  CA  LEU A 157      37.550  63.554  12.100  1.00 60.82           C  
ATOM   1194  C   LEU A 157      36.745  62.265  12.177  1.00 61.22           C  
ATOM   1195  O   LEU A 157      36.006  61.911  11.252  1.00 59.94           O  
ATOM   1196  CB  LEU A 157      38.976  63.257  11.637  1.00 59.20           C  
ATOM   1197  CG  LEU A 157      39.811  64.469  11.238  1.00 58.62           C  
ATOM   1198  CD1 LEU A 157      41.090  64.010  10.550  1.00 57.39           C  
ATOM   1199  CD2 LEU A 157      39.001  65.342  10.294  1.00 58.25           C  
ATOM   1200  N   ASP A 158      36.902  61.576  13.304  1.00 62.96           N  
ATOM   1201  CA  ASP A 158      36.189  60.339  13.571  1.00 65.62           C  
ATOM   1202  C   ASP A 158      34.708  60.612  13.362  1.00 66.63           C  
ATOM   1203  O   ASP A 158      34.049  59.935  12.574  1.00 64.60           O  
ATOM   1204  CB  ASP A 158      36.467  59.891  15.013  1.00 68.36           C  
ATOM   1205  CG  ASP A 158      35.441  58.891  15.537  1.00 71.52           C  
ATOM   1206  OD1 ASP A 158      35.064  57.950  14.808  1.00 73.50           O  
ATOM   1207  OD2 ASP A 158      35.014  59.040  16.699  1.00 74.64           O  
ATOM   1208  N   GLU A 159      34.202  61.626  14.066  1.00 69.73           N  
ATOM   1209  CA  GLU A 159      32.799  62.025  13.962  1.00 71.05           C  
ATOM   1210  C   GLU A 159      32.377  62.307  12.535  1.00 69.25           C  
ATOM   1211  O   GLU A 159      31.275  61.950  12.138  1.00 69.62           O  
ATOM   1212  CB  GLU A 159      32.523  63.274  14.794  1.00 75.71           C  
ATOM   1213  CG  GLU A 159      32.561  63.037  16.296  1.00 84.26           C  
ATOM   1214  CD  GLU A 159      31.747  64.061  17.083  1.00 86.52           C  
ATOM   1215  OE1 GLU A 159      31.565  63.854  18.308  1.00 88.46           O  
ATOM   1216  OE2 GLU A 159      31.298  65.061  16.477  1.00 87.21           O  
ATOM   1217  N   ILE A 160      33.245  62.956  11.766  1.00 67.09           N  
ATOM   1218  CA  ILE A 160      32.905  63.264  10.389  1.00 65.35           C  
ATOM   1219  C   ILE A 160      32.625  62.009   9.615  1.00 64.45           C  
ATOM   1220  O   ILE A 160      31.629  61.934   8.917  1.00 65.02           O  
ATOM   1221  CB  ILE A 160      34.015  64.041   9.666  1.00 65.75           C  
ATOM   1222  CG1 ILE A 160      34.231  65.373  10.382  1.00 66.09           C  
ATOM   1223  CG2 ILE A 160      33.623  64.286   8.194  1.00 62.23           C  
ATOM   1224  CD1 ILE A 160      35.266  66.240   9.738  1.00 68.88           C  
ATOM   1225  N   VAL A 161      33.493  61.015   9.730  1.00 64.82           N  
ATOM   1226  CA  VAL A 161      33.267  59.770   8.999  1.00 65.21           C  
ATOM   1227  C   VAL A 161      31.956  59.160   9.483  1.00 65.33           C  
ATOM   1228  O   VAL A 161      31.114  58.755   8.691  1.00 64.00           O  
ATOM   1229  CB  VAL A 161      34.423  58.754   9.224  1.00 64.85           C  
ATOM   1230  CG1 VAL A 161      34.235  57.560   8.324  1.00 64.21           C  
ATOM   1231  CG2 VAL A 161      35.763  59.405   8.931  1.00 63.92           C  
ATOM   1232  N   SER A 162      31.789  59.135  10.800  1.00 67.62           N  
ATOM   1233  CA  SER A 162      30.600  58.580  11.442  1.00 69.86           C  
ATOM   1234  C   SER A 162      29.291  59.265  11.079  1.00 70.00           C  
ATOM   1235  O   SER A 162      28.221  58.767  11.414  1.00 71.46           O  
ATOM   1236  CB  SER A 162      30.764  58.610  12.965  1.00 71.23           C  
ATOM   1237  OG  SER A 162      31.876  57.830  13.377  1.00 75.34           O  
ATOM   1238  N   LYS A 163      29.364  60.401  10.402  1.00 70.73           N  
ATOM   1239  CA  LYS A 163      28.157  61.113  10.032  1.00 70.75           C  
ATOM   1240  C   LYS A 163      28.092  61.420   8.556  1.00 71.37           C  
ATOM   1241  O   LYS A 163      27.012  61.468   7.990  1.00 73.91           O  
ATOM   1242  CB  LYS A 163      28.054  62.397  10.843  1.00 70.29           C  
ATOM   1243  CG  LYS A 163      28.010  62.108  12.327  1.00 74.44           C  
ATOM   1244  CD  LYS A 163      27.982  63.361  13.178  1.00 77.04           C  
ATOM   1245  CE  LYS A 163      27.862  63.009  14.656  1.00 78.57           C  
ATOM   1246  NZ  LYS A 163      27.927  64.236  15.500  1.00 81.80           N  
ATOM   1247  N   TYR A 164      29.245  61.606   7.923  1.00 71.11           N  
ATOM   1248  CA  TYR A 164      29.289  61.934   6.501  1.00 70.11           C  
ATOM   1249  C   TYR A 164      30.019  60.912   5.650  1.00 70.77           C  
ATOM   1250  O   TYR A 164      30.030  61.033   4.419  1.00 70.69           O  
ATOM   1251  CB  TYR A 164      29.960  63.293   6.296  1.00 69.98           C  
ATOM   1252  CG  TYR A 164      29.200  64.439   6.906  1.00 70.49           C  
ATOM   1253  CD1 TYR A 164      28.970  64.492   8.285  1.00 71.71           C  
ATOM   1254  CD2 TYR A 164      28.660  65.441   6.104  1.00 70.53           C  
ATOM   1255  CE1 TYR A 164      28.214  65.510   8.852  1.00 72.61           C  
ATOM   1256  CE2 TYR A 164      27.897  66.466   6.657  1.00 72.77           C  
ATOM   1257  CZ  TYR A 164      27.677  66.495   8.033  1.00 72.88           C  
ATOM   1258  OH  TYR A 164      26.923  67.505   8.585  1.00 72.98           O  
ATOM   1259  N   GLY A 165      30.626  59.916   6.298  1.00 71.32           N  
ATOM   1260  CA  GLY A 165      31.375  58.899   5.572  1.00 70.94           C  
ATOM   1261  C   GLY A 165      30.964  57.443   5.754  1.00 70.49           C  
ATOM   1262  O   GLY A 165      29.876  57.113   6.249  1.00 71.19           O  
ATOM   1263  N   ILE A 166      31.867  56.564   5.348  1.00 69.02           N  
ATOM   1264  CA  ILE A 166      31.651  55.130   5.426  1.00 68.75           C  
ATOM   1265  C   ILE A 166      32.402  54.547   6.625  1.00 67.99           C  
ATOM   1266  O   ILE A 166      33.588  54.817   6.809  1.00 68.38           O  
ATOM   1267  CB  ILE A 166      32.159  54.462   4.126  1.00 69.25           C  
ATOM   1268  CG1 ILE A 166      31.472  55.107   2.925  1.00 68.60           C  
ATOM   1269  CG2 ILE A 166      31.897  52.966   4.148  1.00 68.30           C  
ATOM   1270  CD1 ILE A 166      32.199  54.875   1.628  1.00 68.94           C  
ATOM   1271  N   GLY A 167      31.713  53.742   7.430  1.00 66.48           N  
ATOM   1272  CA  GLY A 167      32.346  53.135   8.589  1.00 65.46           C  
ATOM   1273  C   GLY A 167      32.544  54.130   9.713  1.00 65.77           C  
ATOM   1274  O   GLY A 167      31.715  55.016   9.911  1.00 65.44           O  
ATOM   1275  N   SER A 168      33.634  53.984  10.461  1.00 67.78           N  
ATOM   1276  CA  SER A 168      33.944  54.913  11.558  1.00 69.47           C  
ATOM   1277  C   SER A 168      35.376  55.448  11.451  1.00 68.61           C  
ATOM   1278  O   SER A 168      36.146  55.074  10.562  1.00 68.90           O  
ATOM   1279  CB  SER A 168      33.784  54.222  12.917  1.00 71.61           C  
ATOM   1280  OG  SER A 168      34.740  53.188  13.100  1.00 72.97           O  
ATOM   1281  N   GLY A 169      35.739  56.317  12.374  1.00 67.18           N  
ATOM   1282  CA  GLY A 169      37.078  56.853  12.342  1.00 66.84           C  
ATOM   1283  C   GLY A 169      38.042  55.867  12.954  1.00 65.96           C  
ATOM   1284  O   GLY A 169      39.070  55.537  12.356  1.00 66.93           O  
ATOM   1285  N   ILE A 170      37.706  55.401  14.154  1.00 64.85           N  
ATOM   1286  CA  ILE A 170      38.532  54.435  14.870  1.00 65.37           C  
ATOM   1287  C   ILE A 170      38.864  53.304  13.899  1.00 64.16           C  
ATOM   1288  O   ILE A 170      40.004  52.838  13.814  1.00 64.82           O  
ATOM   1289  CB  ILE A 170      37.776  53.832  16.073  1.00 66.57           C  
ATOM   1290  CG1 ILE A 170      37.178  54.942  16.934  1.00 68.63           C  
ATOM   1291  CG2 ILE A 170      38.699  53.000  16.901  1.00 67.36           C  
ATOM   1292  CD1 ILE A 170      35.830  55.453  16.408  1.00 72.24           C  
ATOM   1293  N   GLY A 171      37.855  52.880  13.151  1.00 61.27           N  
ATOM   1294  CA  GLY A 171      38.063  51.819  12.193  1.00 58.47           C  
ATOM   1295  C   GLY A 171      38.976  52.219  11.055  1.00 57.22           C  
ATOM   1296  O   GLY A 171      39.998  51.572  10.823  1.00 56.97           O  
ATOM   1297  N   LEU A 172      38.603  53.288  10.354  1.00 55.82           N  
ATOM   1298  CA  LEU A 172      39.371  53.792   9.219  1.00 53.69           C  
ATOM   1299  C   LEU A 172      40.826  53.901   9.577  1.00 53.50           C  
ATOM   1300  O   LEU A 172      41.703  53.317   8.932  1.00 54.48           O  
ATOM   1301  CB  LEU A 172      38.895  55.183   8.813  1.00 52.14           C  
ATOM   1302  CG  LEU A 172      38.799  55.411   7.296  1.00 53.52           C  
ATOM   1303  CD1 LEU A 172      38.990  56.899   7.011  1.00 51.98           C  
ATOM   1304  CD2 LEU A 172      39.849  54.571   6.540  1.00 52.57           C  
ATOM   1305  N   PHE A 173      41.074  54.676  10.620  1.00 52.45           N  
ATOM   1306  CA  PHE A 173      42.421  54.905  11.095  1.00 51.76           C  
ATOM   1307  C   PHE A 173      43.207  53.627  11.371  1.00 52.06           C  
ATOM   1308  O   PHE A 173      44.359  53.494  10.932  1.00 51.20           O  
ATOM   1309  CB  PHE A 173      42.346  55.788  12.332  1.00 50.09           C  
ATOM   1310  CG  PHE A 173      41.740  57.136  12.053  1.00 49.73           C  
ATOM   1311  CD1 PHE A 173      41.122  57.870  13.058  1.00 47.40           C  
ATOM   1312  CD2 PHE A 173      41.757  57.658  10.760  1.00 49.43           C  
ATOM   1313  CE1 PHE A 173      40.527  59.095  12.779  1.00 45.30           C  
ATOM   1314  CE2 PHE A 173      41.162  58.887  10.475  1.00 48.01           C  
ATOM   1315  CZ  PHE A 173      40.546  59.603  11.483  1.00 45.61           C  
ATOM   1316  N   ILE A 174      42.595  52.676  12.073  1.00 52.04           N  
ATOM   1317  CA  ILE A 174      43.317  51.457  12.385  1.00 51.27           C  
ATOM   1318  C   ILE A 174      43.715  50.755  11.116  1.00 51.81           C  
ATOM   1319  O   ILE A 174      44.888  50.407  10.926  1.00 54.78           O  
ATOM   1320  CB  ILE A 174      42.497  50.504  13.254  1.00 49.56           C  
ATOM   1321  CG1 ILE A 174      42.475  51.007  14.695  1.00 52.14           C  
ATOM   1322  CG2 ILE A 174      43.147  49.160  13.287  1.00 51.40           C  
ATOM   1323  CD1 ILE A 174      41.809  50.069  15.709  1.00 54.44           C  
ATOM   1324  N   ALA A 175      42.741  50.556  10.240  1.00 50.58           N  
ATOM   1325  CA  ALA A 175      42.979  49.872   8.982  1.00 49.03           C  
ATOM   1326  C   ALA A 175      44.001  50.614   8.180  1.00 48.34           C  
ATOM   1327  O   ALA A 175      45.043  50.062   7.821  1.00 46.07           O  
ATOM   1328  CB  ALA A 175      41.688  49.770   8.189  1.00 51.10           C  
ATOM   1329  N   ALA A 176      43.687  51.875   7.907  1.00 48.98           N  
ATOM   1330  CA  ALA A 176      44.562  52.743   7.132  1.00 51.10           C  
ATOM   1331  C   ALA A 176      46.009  52.640   7.616  1.00 52.34           C  
ATOM   1332  O   ALA A 176      46.925  52.454   6.810  1.00 52.89           O  
ATOM   1333  CB  ALA A 176      44.075  54.169   7.218  1.00 50.65           C  
ATOM   1334  N   GLY A 177      46.214  52.757   8.926  1.00 51.80           N  
ATOM   1335  CA  GLY A 177      47.555  52.625   9.450  1.00 53.77           C  
ATOM   1336  C   GLY A 177      48.181  51.287   9.035  1.00 56.35           C  
ATOM   1337  O   GLY A 177      49.237  51.241   8.363  1.00 56.98           O  
ATOM   1338  N   VAL A 178      47.533  50.187   9.415  1.00 55.93           N  
ATOM   1339  CA  VAL A 178      48.047  48.865   9.086  1.00 54.99           C  
ATOM   1340  C   VAL A 178      48.310  48.680   7.600  1.00 54.28           C  
ATOM   1341  O   VAL A 178      49.409  48.323   7.175  1.00 51.71           O  
ATOM   1342  CB  VAL A 178      47.073  47.765   9.547  1.00 55.29           C  
ATOM   1343  CG1 VAL A 178      47.522  46.412   8.980  1.00 56.06           C  
ATOM   1344  CG2 VAL A 178      47.009  47.719  11.072  1.00 53.08           C  
ATOM   1345  N   SER A 179      47.280  48.924   6.810  1.00 55.18           N  
ATOM   1346  CA  SER A 179      47.393  48.760   5.371  1.00 56.52           C  
ATOM   1347  C   SER A 179      48.624  49.490   4.833  1.00 56.07           C  
ATOM   1348  O   SER A 179      49.404  48.928   4.057  1.00 53.08           O  
ATOM   1349  CB  SER A 179      46.125  49.288   4.688  1.00 57.27           C  
ATOM   1350  OG  SER A 179      44.974  48.571   5.116  1.00 55.38           O  
ATOM   1351  N   GLN A 180      48.794  50.740   5.250  1.00 57.06           N  
ATOM   1352  CA  GLN A 180      49.925  51.535   4.796  1.00 59.70           C  
ATOM   1353  C   GLN A 180      51.231  50.836   5.171  1.00 60.37           C  
ATOM   1354  O   GLN A 180      52.151  50.688   4.348  1.00 57.16           O  
ATOM   1355  CB  GLN A 180      49.883  52.905   5.452  1.00 61.23           C  
ATOM   1356  CG  GLN A 180      51.057  53.786   5.094  1.00 63.51           C  
ATOM   1357  CD  GLN A 180      51.343  54.785   6.169  1.00 64.60           C  
ATOM   1358  OE1 GLN A 180      51.059  55.972   6.026  1.00 66.56           O  
ATOM   1359  NE2 GLN A 180      51.895  54.305   7.280  1.00 67.21           N  
ATOM   1360  N   THR A 181      51.294  50.423   6.435  1.00 61.50           N  
ATOM   1361  CA  THR A 181      52.455  49.730   6.971  1.00 62.50           C  
ATOM   1362  C   THR A 181      52.792  48.508   6.114  1.00 61.91           C  
ATOM   1363  O   THR A 181      53.917  48.368   5.639  1.00 62.98           O  
ATOM   1364  CB  THR A 181      52.194  49.277   8.411  1.00 62.96           C  
ATOM   1365  OG1 THR A 181      52.321  50.397   9.298  1.00 64.25           O  
ATOM   1366  CG2 THR A 181      53.162  48.183   8.798  1.00 62.29           C  
ATOM   1367  N   ILE A 182      51.830  47.613   5.933  1.00 59.75           N  
ATOM   1368  CA  ILE A 182      52.082  46.443   5.122  1.00 57.37           C  
ATOM   1369  C   ILE A 182      52.706  46.894   3.815  1.00 57.30           C  
ATOM   1370  O   ILE A 182      53.775  46.447   3.450  1.00 58.30           O  
ATOM   1371  CB  ILE A 182      50.782  45.689   4.792  1.00 57.99           C  
ATOM   1372  CG1 ILE A 182      50.171  45.086   6.065  1.00 57.63           C  
ATOM   1373  CG2 ILE A 182      51.051  44.632   3.733  1.00 54.71           C  
ATOM   1374  CD1 ILE A 182      48.809  44.436   5.844  1.00 54.99           C  
ATOM   1375  N   PHE A 183      52.052  47.811   3.118  1.00 57.80           N  
ATOM   1376  CA  PHE A 183      52.565  48.266   1.827  1.00 58.88           C  
ATOM   1377  C   PHE A 183      53.911  48.975   1.787  1.00 60.29           C  
ATOM   1378  O   PHE A 183      54.709  48.732   0.887  1.00 61.21           O  
ATOM   1379  CB  PHE A 183      51.519  49.128   1.124  1.00 56.56           C  
ATOM   1380  CG  PHE A 183      50.599  48.345   0.261  1.00 55.74           C  
ATOM   1381  CD1 PHE A 183      50.766  48.331  -1.112  1.00 55.39           C  
ATOM   1382  CD2 PHE A 183      49.568  47.594   0.825  1.00 56.70           C  
ATOM   1383  CE1 PHE A 183      49.912  47.582  -1.922  1.00 57.00           C  
ATOM   1384  CE2 PHE A 183      48.707  46.838   0.027  1.00 55.82           C  
ATOM   1385  CZ  PHE A 183      48.875  46.831  -1.345  1.00 56.77           C  
ATOM   1386  N   VAL A 184      54.171  49.867   2.729  1.00 61.77           N  
ATOM   1387  CA  VAL A 184      55.452  50.554   2.715  1.00 62.62           C  
ATOM   1388  C   VAL A 184      56.549  49.586   3.142  1.00 63.68           C  
ATOM   1389  O   VAL A 184      57.628  49.574   2.557  1.00 65.72           O  
ATOM   1390  CB  VAL A 184      55.427  51.786   3.639  1.00 62.51           C  
ATOM   1391  CG1 VAL A 184      56.821  52.308   3.869  1.00 62.08           C  
ATOM   1392  CG2 VAL A 184      54.590  52.867   3.007  1.00 62.72           C  
ATOM   1393  N   GLY A 185      56.266  48.759   4.145  1.00 63.59           N  
ATOM   1394  CA  GLY A 185      57.251  47.796   4.611  1.00 65.34           C  
ATOM   1395  C   GLY A 185      57.498  46.614   3.678  1.00 65.95           C  
ATOM   1396  O   GLY A 185      58.392  45.805   3.906  1.00 66.64           O  
ATOM   1397  N   ALA A 186      56.693  46.504   2.631  1.00 66.57           N  
ATOM   1398  CA  ALA A 186      56.836  45.429   1.668  1.00 66.10           C  
ATOM   1399  C   ALA A 186      57.355  45.996   0.353  1.00 67.40           C  
ATOM   1400  O   ALA A 186      58.346  45.516  -0.193  1.00 68.25           O  
ATOM   1401  CB  ALA A 186      55.502  44.755   1.441  1.00 64.01           C  
ATOM   1402  N   LEU A 187      56.689  47.031  -0.147  1.00 67.98           N  
ATOM   1403  CA  LEU A 187      57.070  47.629  -1.416  1.00 67.43           C  
ATOM   1404  C   LEU A 187      57.682  49.017  -1.306  1.00 68.39           C  
ATOM   1405  O   LEU A 187      57.797  49.725  -2.301  1.00 68.82           O  
ATOM   1406  CB  LEU A 187      55.858  47.662  -2.342  1.00 65.17           C  
ATOM   1407  CG  LEU A 187      55.063  46.363  -2.273  1.00 64.88           C  
ATOM   1408  CD1 LEU A 187      53.837  46.457  -3.154  1.00 64.80           C  
ATOM   1409  CD2 LEU A 187      55.953  45.206  -2.678  1.00 65.43           C  
ATOM   1410  N   GLY A 188      58.070  49.417  -0.104  1.00 69.78           N  
ATOM   1411  CA  GLY A 188      58.702  50.716   0.040  1.00 73.44           C  
ATOM   1412  C   GLY A 188      60.154  50.617  -0.414  1.00 76.57           C  
ATOM   1413  O   GLY A 188      60.603  49.550  -0.847  1.00 77.32           O  
ATOM   1414  N   PRO A 189      60.921  51.708  -0.351  1.00 78.13           N  
ATOM   1415  CA  PRO A 189      62.310  51.576  -0.790  1.00 79.87           C  
ATOM   1416  C   PRO A 189      63.167  50.687   0.103  1.00 81.51           C  
ATOM   1417  O   PRO A 189      64.227  50.240  -0.304  1.00 82.64           O  
ATOM   1418  CB  PRO A 189      62.788  53.017  -0.828  1.00 78.96           C  
ATOM   1419  CG  PRO A 189      61.572  53.709  -1.332  1.00 78.67           C  
ATOM   1420  CD  PRO A 189      60.494  53.113  -0.443  1.00 78.83           C  
ATOM   1421  N   GLU A 190      62.717  50.431   1.320  1.00 83.35           N  
ATOM   1422  CA  GLU A 190      63.465  49.559   2.218  1.00 86.38           C  
ATOM   1423  C   GLU A 190      62.663  48.260   2.332  1.00 87.08           C  
ATOM   1424  O   GLU A 190      62.833  47.458   3.265  1.00 87.10           O  
ATOM   1425  CB  GLU A 190      63.598  50.235   3.581  1.00 89.37           C  
ATOM   1426  CG  GLU A 190      64.317  51.570   3.524  1.00 94.33           C  
ATOM   1427  CD  GLU A 190      65.766  51.430   3.069  1.00 98.51           C  
ATOM   1428  OE1 GLU A 190      66.483  52.458   3.016  1.00 98.82           O  
ATOM   1429  OE2 GLU A 190      66.191  50.287   2.766  1.00101.85           O  
ATOM   1430  N   GLY A 191      61.795  48.072   1.344  1.00 87.23           N  
ATOM   1431  CA  GLY A 191      60.896  46.938   1.316  1.00 87.52           C  
ATOM   1432  C   GLY A 191      61.463  45.551   1.412  1.00 87.85           C  
ATOM   1433  O   GLY A 191      62.257  45.141   0.573  1.00 89.05           O  
ATOM   1434  N   TYR A 192      61.038  44.827   2.440  1.00 88.17           N  
ATOM   1435  CA  TYR A 192      61.457  43.452   2.647  1.00 87.94           C  
ATOM   1436  C   TYR A 192      61.342  42.703   1.334  1.00 87.92           C  
ATOM   1437  O   TYR A 192      62.265  42.024   0.907  1.00 87.95           O  
ATOM   1438  CB  TYR A 192      60.536  42.774   3.647  1.00 89.33           C  
ATOM   1439  CG  TYR A 192      60.648  43.261   5.061  1.00 91.86           C  
ATOM   1440  CD1 TYR A 192      59.559  43.181   5.920  1.00 93.05           C  
ATOM   1441  CD2 TYR A 192      61.848  43.747   5.562  1.00 94.13           C  
ATOM   1442  CE1 TYR A 192      59.655  43.567   7.244  1.00 95.11           C  
ATOM   1443  CE2 TYR A 192      61.962  44.135   6.895  1.00 97.13           C  
ATOM   1444  CZ  TYR A 192      60.856  44.039   7.731  1.00 97.12           C  
ATOM   1445  OH  TYR A 192      60.953  44.394   9.059  1.00 99.40           O  
ATOM   1446  N   LEU A 193      60.187  42.831   0.697  1.00 88.71           N  
ATOM   1447  CA  LEU A 193      59.941  42.138  -0.556  1.00 89.86           C  
ATOM   1448  C   LEU A 193      61.021  42.382  -1.584  1.00 89.64           C  
ATOM   1449  O   LEU A 193      61.396  41.482  -2.313  1.00 89.30           O  
ATOM   1450  CB  LEU A 193      58.576  42.524  -1.125  1.00 90.22           C  
ATOM   1451  CG  LEU A 193      57.928  41.391  -1.923  1.00 89.93           C  
ATOM   1452  CD1 LEU A 193      56.413  41.534  -1.839  1.00 90.45           C  
ATOM   1453  CD2 LEU A 193      58.439  41.395  -3.361  1.00 89.09           C  
ATOM   1454  N   TRP A 194      61.521  43.601  -1.656  1.00 91.28           N  
ATOM   1455  CA  TRP A 194      62.580  43.891  -2.608  1.00 93.93           C  
ATOM   1456  C   TRP A 194      63.866  43.256  -2.093  1.00 94.94           C  
ATOM   1457  O   TRP A 194      64.584  42.586  -2.840  1.00 95.35           O  
ATOM   1458  CB  TRP A 194      62.740  45.403  -2.776  1.00 95.32           C  
ATOM   1459  CG  TRP A 194      61.561  46.061  -3.454  1.00 97.73           C  
ATOM   1460  CD1 TRP A 194      61.226  47.381  -3.413  1.00 97.56           C  
ATOM   1461  CD2 TRP A 194      60.577  45.424  -4.286  1.00 99.47           C  
ATOM   1462  NE1 TRP A 194      60.101  47.610  -4.164  1.00 97.63           N  
ATOM   1463  CE2 TRP A 194      59.682  46.428  -4.712  1.00 99.24           C  
ATOM   1464  CE3 TRP A 194      60.365  44.101  -4.710  1.00101.17           C  
ATOM   1465  CZ2 TRP A 194      58.588  46.157  -5.543  1.00100.78           C  
ATOM   1466  CZ3 TRP A 194      59.273  43.828  -5.538  1.00102.21           C  
ATOM   1467  CH2 TRP A 194      58.399  44.857  -5.945  1.00102.27           C  
ATOM   1468  N   LYS A 195      64.146  43.451  -0.809  1.00 95.77           N  
ATOM   1469  CA  LYS A 195      65.334  42.868  -0.208  1.00 96.37           C  
ATOM   1470  C   LYS A 195      65.382  41.367  -0.501  1.00 98.69           C  
ATOM   1471  O   LYS A 195      66.371  40.872  -1.035  1.00 99.86           O  
ATOM   1472  CB  LYS A 195      65.348  43.127   1.297  1.00 93.55           C  
ATOM   1473  CG  LYS A 195      65.445  44.597   1.629  1.00 91.52           C  
ATOM   1474  CD  LYS A 195      65.883  44.833   3.061  1.00 91.78           C  
ATOM   1475  CE  LYS A 195      66.206  46.307   3.287  1.00 92.80           C  
ATOM   1476  NZ  LYS A 195      66.752  46.567   4.647  1.00 94.80           N  
ATOM   1477  N   PHE A 196      64.313  40.646  -0.177  1.00100.70           N  
ATOM   1478  CA  PHE A 196      64.274  39.215  -0.440  1.00103.15           C  
ATOM   1479  C   PHE A 196      64.658  38.897  -1.883  1.00105.05           C  
ATOM   1480  O   PHE A 196      65.529  38.061  -2.120  1.00105.46           O  
ATOM   1481  CB  PHE A 196      62.883  38.652  -0.169  1.00103.62           C  
ATOM   1482  CG  PHE A 196      62.809  37.144  -0.254  1.00104.57           C  
ATOM   1483  CD1 PHE A 196      63.432  36.345   0.712  1.00104.10           C  
ATOM   1484  CD2 PHE A 196      62.092  36.524  -1.279  1.00103.82           C  
ATOM   1485  CE1 PHE A 196      63.336  34.955   0.662  1.00103.55           C  
ATOM   1486  CE2 PHE A 196      61.990  35.133  -1.339  1.00104.10           C  
ATOM   1487  CZ  PHE A 196      62.612  34.347  -0.366  1.00104.12           C  
ATOM   1488  N   LEU A 197      64.006  39.554  -2.843  1.00107.32           N  
ATOM   1489  CA  LEU A 197      64.298  39.316  -4.256  1.00110.18           C  
ATOM   1490  C   LEU A 197      65.788  39.336  -4.541  1.00113.02           C  
ATOM   1491  O   LEU A 197      66.317  38.394  -5.133  1.00114.67           O  
ATOM   1492  CB  LEU A 197      63.612  40.341  -5.164  1.00109.21           C  
ATOM   1493  CG  LEU A 197      62.122  40.147  -5.462  1.00108.83           C  
ATOM   1494  CD1 LEU A 197      61.726  40.992  -6.666  1.00107.54           C  
ATOM   1495  CD2 LEU A 197      61.837  38.680  -5.741  1.00108.06           C  
ATOM   1496  N   ASN A 198      66.473  40.400  -4.135  1.00115.26           N  
ATOM   1497  CA  ASN A 198      67.905  40.461  -4.375  1.00117.65           C  
ATOM   1498  C   ASN A 198      68.555  39.148  -3.945  1.00118.82           C  
ATOM   1499  O   ASN A 198      69.367  38.581  -4.670  1.00118.04           O  
ATOM   1500  CB  ASN A 198      68.540  41.606  -3.603  1.00118.43           C  
ATOM   1501  CG  ASN A 198      70.038  41.645  -3.782  1.00120.47           C  
ATOM   1502  OD1 ASN A 198      70.534  41.805  -4.900  1.00121.81           O  
ATOM   1503  ND2 ASN A 198      70.773  41.484  -2.687  1.00120.97           N  
ATOM   1504  N   SER A 199      68.182  38.670  -2.762  1.00121.09           N  
ATOM   1505  CA  SER A 199      68.714  37.422  -2.228  1.00123.86           C  
ATOM   1506  C   SER A 199      68.315  36.207  -3.066  1.00125.83           C  
ATOM   1507  O   SER A 199      68.949  35.150  -2.974  1.00126.05           O  
ATOM   1508  CB  SER A 199      68.251  37.222  -0.785  1.00123.71           C  
ATOM   1509  OG  SER A 199      68.928  38.111   0.080  1.00123.59           O  
ATOM   1510  N   LEU A 200      67.261  36.347  -3.867  1.00127.46           N  
ATOM   1511  CA  LEU A 200      66.827  35.254  -4.731  1.00129.51           C  
ATOM   1512  C   LEU A 200      67.535  35.361  -6.071  1.00131.01           C  
ATOM   1513  O   LEU A 200      67.256  34.605  -6.998  1.00131.37           O  
ATOM   1514  CB  LEU A 200      65.313  35.272  -4.949  1.00129.61           C  
ATOM   1515  CG  LEU A 200      64.473  34.409  -3.999  1.00130.09           C  
ATOM   1516  CD1 LEU A 200      63.032  34.343  -4.506  1.00130.03           C  
ATOM   1517  CD2 LEU A 200      65.065  33.004  -3.918  1.00130.04           C  
ATOM   1518  N   ILE A 201      68.451  36.315  -6.166  1.00132.91           N  
ATOM   1519  CA  ILE A 201      69.226  36.505  -7.380  1.00135.36           C  
ATOM   1520  C   ILE A 201      70.708  36.319  -7.011  1.00136.94           C  
ATOM   1521  O   ILE A 201      71.578  36.267  -7.885  1.00137.69           O  
ATOM   1522  CB  ILE A 201      69.007  37.921  -7.976  1.00135.62           C  
ATOM   1523  CG1 ILE A 201      67.524  38.299  -7.904  1.00135.58           C  
ATOM   1524  CG2 ILE A 201      69.450  37.943  -9.439  1.00135.88           C  
ATOM   1525  CD1 ILE A 201      67.223  39.735  -8.325  1.00134.87           C  
ATOM   1526  N   GLN A 202      70.981  36.215  -5.708  1.00137.79           N  
ATOM   1527  CA  GLN A 202      72.343  36.026  -5.195  1.00138.11           C  
ATOM   1528  C   GLN A 202      72.471  34.665  -4.508  1.00137.80           C  
ATOM   1529  O   GLN A 202      73.441  34.404  -3.792  1.00137.51           O  
ATOM   1530  CB  GLN A 202      72.703  37.131  -4.194  1.00139.10           C  
ATOM   1531  CG  GLN A 202      72.506  38.548  -4.719  1.00140.60           C  
ATOM   1532  CD  GLN A 202      73.485  38.927  -5.815  1.00141.46           C  
ATOM   1533  OE1 GLN A 202      73.318  39.955  -6.476  1.00142.01           O  
ATOM   1534  NE2 GLN A 202      74.519  38.108  -6.006  1.00141.42           N  
ATOM   1535  N   GLY A 203      71.475  33.813  -4.726  1.00137.51           N  
ATOM   1536  CA  GLY A 203      71.481  32.479  -4.152  1.00138.03           C  
ATOM   1537  C   GLY A 203      71.592  32.393  -2.642  1.00138.11           C  
ATOM   1538  O   GLY A 203      71.771  31.301  -2.095  1.00137.89           O  
ATOM   1539  N   VAL A 204      71.475  33.528  -1.961  1.00138.16           N  
ATOM   1540  CA  VAL A 204      71.575  33.544  -0.504  1.00138.07           C  
ATOM   1541  C   VAL A 204      70.301  34.078   0.156  1.00136.90           C  
ATOM   1542  O   VAL A 204      70.346  35.040   0.927  1.00136.87           O  
ATOM   1543  CB  VAL A 204      72.773  34.410  -0.039  1.00139.27           C  
ATOM   1544  CG1 VAL A 204      73.091  34.116   1.427  1.00139.88           C  
ATOM   1545  CG2 VAL A 204      73.986  34.147  -0.928  1.00139.15           C  
ATOM   1546  N   PRO A 205      69.146  33.452  -0.136  1.00135.90           N  
ATOM   1547  CA  PRO A 205      67.862  33.870   0.431  1.00134.50           C  
ATOM   1548  C   PRO A 205      67.898  34.020   1.946  1.00133.09           C  
ATOM   1549  O   PRO A 205      68.031  33.033   2.670  1.00132.98           O  
ATOM   1550  CB  PRO A 205      66.914  32.754  -0.003  1.00134.36           C  
ATOM   1551  CG  PRO A 205      67.477  32.333  -1.310  1.00134.90           C  
ATOM   1552  CD  PRO A 205      68.959  32.284  -1.017  1.00136.00           C  
ATOM   1553  N   ASN A 206      67.799  35.254   2.426  1.00131.42           N  
ATOM   1554  CA  ASN A 206      67.790  35.488   3.861  1.00130.05           C  
ATOM   1555  C   ASN A 206      66.318  35.497   4.242  1.00129.53           C  
ATOM   1556  O   ASN A 206      65.690  36.548   4.310  1.00130.21           O  
ATOM   1557  CB  ASN A 206      68.437  36.833   4.206  1.00129.35           C  
ATOM   1558  CG  ASN A 206      68.529  37.067   5.708  1.00129.11           C  
ATOM   1559  OD1 ASN A 206      67.523  37.045   6.414  1.00128.50           O  
ATOM   1560  ND2 ASN A 206      69.740  37.292   6.199  1.00129.58           N  
ATOM   1561  N   ILE A 207      65.770  34.309   4.470  1.00128.63           N  
ATOM   1562  CA  ILE A 207      64.362  34.156   4.818  1.00127.57           C  
ATOM   1563  C   ILE A 207      63.826  35.340   5.620  1.00126.23           C  
ATOM   1564  O   ILE A 207      62.709  35.806   5.376  1.00126.36           O  
ATOM   1565  CB  ILE A 207      64.130  32.859   5.625  1.00128.24           C  
ATOM   1566  CG1 ILE A 207      65.040  31.753   5.091  1.00129.38           C  
ATOM   1567  CG2 ILE A 207      62.682  32.402   5.481  1.00126.66           C  
ATOM   1568  CD1 ILE A 207      64.917  30.437   5.837  1.00131.81           C  
ATOM   1569  N   GLU A 208      64.630  35.834   6.558  1.00124.08           N  
ATOM   1570  CA  GLU A 208      64.232  36.957   7.408  1.00122.67           C  
ATOM   1571  C   GLU A 208      63.701  38.199   6.667  1.00119.65           C  
ATOM   1572  O   GLU A 208      63.262  39.168   7.295  1.00118.72           O  
ATOM   1573  CB  GLU A 208      65.398  37.336   8.332  1.00124.77           C  
ATOM   1574  CG  GLU A 208      65.771  36.216   9.308  1.00128.45           C  
ATOM   1575  CD  GLU A 208      67.009  36.518  10.148  1.00130.74           C  
ATOM   1576  OE1 GLU A 208      68.094  36.758   9.564  1.00131.09           O  
ATOM   1577  OE2 GLU A 208      66.893  36.506  11.395  1.00131.74           O  
ATOM   1578  N   TYR A 209      63.729  38.161   5.337  1.00115.90           N  
ATOM   1579  CA  TYR A 209      63.239  39.267   4.525  1.00112.07           C  
ATOM   1580  C   TYR A 209      61.859  38.952   3.961  1.00109.75           C  
ATOM   1581  O   TYR A 209      61.114  39.855   3.592  1.00110.32           O  
ATOM   1582  CB  TYR A 209      64.194  39.554   3.358  1.00112.04           C  
ATOM   1583  CG  TYR A 209      65.499  40.225   3.741  1.00112.95           C  
ATOM   1584  CD1 TYR A 209      66.540  40.338   2.816  1.00113.33           C  
ATOM   1585  CD2 TYR A 209      65.711  40.717   5.037  1.00113.29           C  
ATOM   1586  CE1 TYR A 209      67.768  40.912   3.172  1.00114.31           C  
ATOM   1587  CE2 TYR A 209      66.933  41.298   5.404  1.00113.82           C  
ATOM   1588  CZ  TYR A 209      67.958  41.386   4.467  1.00114.78           C  
ATOM   1589  OH  TYR A 209      69.182  41.906   4.833  1.00115.09           O  
ATOM   1590  N   ILE A 210      61.514  37.671   3.896  1.00106.56           N  
ATOM   1591  CA  ILE A 210      60.226  37.266   3.341  1.00102.21           C  
ATOM   1592  C   ILE A 210      59.308  36.680   4.407  1.00100.87           C  
ATOM   1593  O   ILE A 210      58.086  36.651   4.251  1.00100.36           O  
ATOM   1594  CB  ILE A 210      60.435  36.230   2.201  1.00100.52           C  
ATOM   1595  CG1 ILE A 210      59.504  36.552   1.028  1.00 98.78           C  
ATOM   1596  CG2 ILE A 210      60.261  34.808   2.728  1.00 97.84           C  
ATOM   1597  CD1 ILE A 210      58.048  36.649   1.387  1.00 99.11           C  
ATOM   1598  N   ALA A 211      59.906  36.220   5.498  1.00 98.49           N  
ATOM   1599  CA  ALA A 211      59.144  35.622   6.582  1.00 96.29           C  
ATOM   1600  C   ALA A 211      57.947  36.461   7.021  1.00 94.25           C  
ATOM   1601  O   ALA A 211      56.815  35.976   7.033  1.00 92.97           O  
ATOM   1602  CB  ALA A 211      60.058  35.355   7.776  1.00 97.26           C  
ATOM   1603  N   PRO A 212      58.181  37.738   7.384  1.00 92.65           N  
ATOM   1604  CA  PRO A 212      57.078  38.603   7.824  1.00 90.76           C  
ATOM   1605  C   PRO A 212      55.972  38.737   6.776  1.00 88.37           C  
ATOM   1606  O   PRO A 212      54.779  38.682   7.102  1.00 86.72           O  
ATOM   1607  CB  PRO A 212      57.784  39.922   8.137  1.00 90.13           C  
ATOM   1608  CG  PRO A 212      58.909  39.923   7.172  1.00 90.90           C  
ATOM   1609  CD  PRO A 212      59.427  38.515   7.264  1.00 91.45           C  
ATOM   1610  N   ILE A 213      56.370  38.903   5.518  1.00 85.53           N  
ATOM   1611  CA  ILE A 213      55.390  39.010   4.457  1.00 82.32           C  
ATOM   1612  C   ILE A 213      54.598  37.714   4.444  1.00 82.37           C  
ATOM   1613  O   ILE A 213      53.403  37.711   4.168  1.00 82.85           O  
ATOM   1614  CB  ILE A 213      56.052  39.233   3.099  1.00 80.10           C  
ATOM   1615  CG1 ILE A 213      56.945  40.469   3.184  1.00 79.77           C  
ATOM   1616  CG2 ILE A 213      54.991  39.405   2.017  1.00 76.60           C  
ATOM   1617  CD1 ILE A 213      57.455  40.955   1.843  1.00 81.49           C  
ATOM   1618  N   ILE A 214      55.255  36.604   4.759  1.00 82.47           N  
ATOM   1619  CA  ILE A 214      54.544  35.333   4.792  1.00 81.97           C  
ATOM   1620  C   ILE A 214      53.485  35.409   5.894  1.00 81.50           C  
ATOM   1621  O   ILE A 214      52.299  35.160   5.644  1.00 81.61           O  
ATOM   1622  CB  ILE A 214      55.487  34.151   5.098  1.00 81.65           C  
ATOM   1623  CG1 ILE A 214      56.578  34.066   4.040  1.00 80.70           C  
ATOM   1624  CG2 ILE A 214      54.694  32.849   5.139  1.00 79.75           C  
ATOM   1625  CD1 ILE A 214      57.537  32.926   4.289  1.00 82.87           C  
ATOM   1626  N   GLY A 215      53.935  35.765   7.102  1.00 80.11           N  
ATOM   1627  CA  GLY A 215      53.049  35.880   8.251  1.00 78.07           C  
ATOM   1628  C   GLY A 215      51.809  36.660   7.873  1.00 77.51           C  
ATOM   1629  O   GLY A 215      50.670  36.223   8.100  1.00 76.09           O  
ATOM   1630  N   THR A 216      52.041  37.825   7.278  1.00 76.40           N  
ATOM   1631  CA  THR A 216      50.956  38.672   6.839  1.00 74.65           C  
ATOM   1632  C   THR A 216      49.986  37.820   6.049  1.00 75.44           C  
ATOM   1633  O   THR A 216      48.797  37.783   6.360  1.00 77.95           O  
ATOM   1634  CB  THR A 216      51.466  39.793   5.956  1.00 72.81           C  
ATOM   1635  OG1 THR A 216      52.439  40.549   6.685  1.00 72.02           O  
ATOM   1636  CG2 THR A 216      50.322  40.698   5.537  1.00 72.65           C  
ATOM   1637  N   ILE A 217      50.495  37.117   5.042  1.00 74.46           N  
ATOM   1638  CA  ILE A 217      49.651  36.259   4.224  1.00 73.86           C  
ATOM   1639  C   ILE A 217      48.927  35.212   5.070  1.00 74.21           C  
ATOM   1640  O   ILE A 217      47.708  35.009   4.933  1.00 73.79           O  
ATOM   1641  CB  ILE A 217      50.465  35.545   3.180  1.00 73.71           C  
ATOM   1642  CG1 ILE A 217      51.113  36.573   2.264  1.00 73.55           C  
ATOM   1643  CG2 ILE A 217      49.569  34.601   2.388  1.00 74.91           C  
ATOM   1644  CD1 ILE A 217      52.126  35.976   1.323  1.00 73.95           C  
ATOM   1645  N   ILE A 218      49.670  34.541   5.938  1.00 73.53           N  
ATOM   1646  CA  ILE A 218      49.042  33.549   6.780  1.00 75.41           C  
ATOM   1647  C   ILE A 218      47.940  34.199   7.594  1.00 75.85           C  
ATOM   1648  O   ILE A 218      46.753  33.941   7.354  1.00 77.01           O  
ATOM   1649  CB  ILE A 218      50.040  32.893   7.744  1.00 77.33           C  
ATOM   1650  CG1 ILE A 218      50.890  31.863   6.991  1.00 77.37           C  
ATOM   1651  CG2 ILE A 218      49.291  32.231   8.918  1.00 77.26           C  
ATOM   1652  CD1 ILE A 218      51.904  31.164   7.880  1.00 78.20           C  
ATOM   1653  N   VAL A 219      48.329  35.043   8.549  1.00 74.96           N  
ATOM   1654  CA  VAL A 219      47.357  35.722   9.414  1.00 74.25           C  
ATOM   1655  C   VAL A 219      46.131  36.183   8.620  1.00 72.53           C  
ATOM   1656  O   VAL A 219      44.995  35.986   9.060  1.00 70.38           O  
ATOM   1657  CB  VAL A 219      48.011  36.935  10.157  1.00 74.51           C  
ATOM   1658  CG1 VAL A 219      46.950  37.768  10.856  1.00 75.12           C  
ATOM   1659  CG2 VAL A 219      48.989  36.431  11.200  1.00 73.97           C  
ATOM   1660  N   PHE A 220      46.375  36.780   7.451  1.00 71.21           N  
ATOM   1661  CA  PHE A 220      45.309  37.256   6.573  1.00 71.16           C  
ATOM   1662  C   PHE A 220      44.261  36.172   6.308  1.00 73.03           C  
ATOM   1663  O   PHE A 220      43.092  36.290   6.726  1.00 71.80           O  
ATOM   1664  CB  PHE A 220      45.878  37.678   5.232  1.00 68.37           C  
ATOM   1665  CG  PHE A 220      44.827  38.057   4.236  1.00 69.32           C  
ATOM   1666  CD1 PHE A 220      44.331  39.365   4.182  1.00 70.17           C  
ATOM   1667  CD2 PHE A 220      44.313  37.111   3.359  1.00 68.86           C  
ATOM   1668  CE1 PHE A 220      43.335  39.729   3.263  1.00 69.23           C  
ATOM   1669  CE2 PHE A 220      43.318  37.461   2.439  1.00 69.98           C  
ATOM   1670  CZ  PHE A 220      42.829  38.774   2.389  1.00 69.55           C  
ATOM   1671  N   LEU A 221      44.694  35.133   5.585  1.00 73.99           N  
ATOM   1672  CA  LEU A 221      43.841  33.995   5.233  1.00 73.79           C  
ATOM   1673  C   LEU A 221      43.090  33.450   6.438  1.00 73.27           C  
ATOM   1674  O   LEU A 221      41.896  33.154   6.364  1.00 71.54           O  
ATOM   1675  CB  LEU A 221      44.683  32.879   4.617  1.00 72.57           C  
ATOM   1676  CG  LEU A 221      45.129  33.144   3.183  1.00 72.29           C  
ATOM   1677  CD1 LEU A 221      46.019  32.016   2.701  1.00 71.06           C  
ATOM   1678  CD2 LEU A 221      43.905  33.276   2.292  1.00 70.26           C  
ATOM   1679  N   MET A 222      43.808  33.317   7.543  1.00 73.90           N  
ATOM   1680  CA  MET A 222      43.237  32.818   8.778  1.00 75.95           C  
ATOM   1681  C   MET A 222      42.109  33.718   9.303  1.00 75.82           C  
ATOM   1682  O   MET A 222      41.017  33.254   9.660  1.00 76.64           O  
ATOM   1683  CB  MET A 222      44.340  32.719   9.820  1.00 78.27           C  
ATOM   1684  CG  MET A 222      43.848  32.416  11.208  1.00 82.65           C  
ATOM   1685  SD  MET A 222      45.175  32.733  12.360  1.00 90.09           S  
ATOM   1686  CE  MET A 222      46.327  31.358  11.921  1.00 90.08           C  
ATOM   1687  N   VAL A 223      42.381  35.013   9.354  1.00 74.90           N  
ATOM   1688  CA  VAL A 223      41.404  35.958   9.847  1.00 72.80           C  
ATOM   1689  C   VAL A 223      40.194  36.013   8.925  1.00 70.83           C  
ATOM   1690  O   VAL A 223      39.063  36.089   9.394  1.00 68.32           O  
ATOM   1691  CB  VAL A 223      42.059  37.344  10.011  1.00 74.23           C  
ATOM   1692  CG1 VAL A 223      41.010  38.418  10.219  1.00 76.61           C  
ATOM   1693  CG2 VAL A 223      42.994  37.311  11.211  1.00 73.48           C  
ATOM   1694  N   VAL A 224      40.427  35.959   7.617  1.00 71.26           N  
ATOM   1695  CA  VAL A 224      39.326  35.983   6.648  1.00 72.04           C  
ATOM   1696  C   VAL A 224      38.397  34.823   6.931  1.00 72.87           C  
ATOM   1697  O   VAL A 224      37.175  34.962   6.921  1.00 73.27           O  
ATOM   1698  CB  VAL A 224      39.811  35.789   5.203  1.00 71.67           C  
ATOM   1699  CG1 VAL A 224      38.603  35.637   4.286  1.00 69.42           C  
ATOM   1700  CG2 VAL A 224      40.699  36.953   4.770  1.00 71.59           C  
ATOM   1701  N   TYR A 225      39.010  33.667   7.160  1.00 74.93           N  
ATOM   1702  CA  TYR A 225      38.288  32.445   7.450  1.00 75.81           C  
ATOM   1703  C   TYR A 225      37.295  32.687   8.579  1.00 74.47           C  
ATOM   1704  O   TYR A 225      36.095  32.460   8.429  1.00 71.93           O  
ATOM   1705  CB  TYR A 225      39.264  31.348   7.856  1.00 79.36           C  
ATOM   1706  CG  TYR A 225      38.595  30.005   7.935  1.00 84.80           C  
ATOM   1707  CD1 TYR A 225      38.322  29.280   6.770  1.00 86.56           C  
ATOM   1708  CD2 TYR A 225      38.137  29.500   9.160  1.00 85.62           C  
ATOM   1709  CE1 TYR A 225      37.603  28.092   6.816  1.00 88.25           C  
ATOM   1710  CE2 TYR A 225      37.415  28.316   9.219  1.00 87.34           C  
ATOM   1711  CZ  TYR A 225      37.149  27.617   8.041  1.00 89.05           C  
ATOM   1712  OH  TYR A 225      36.409  26.456   8.075  1.00 90.53           O  
ATOM   1713  N   ALA A 226      37.806  33.146   9.715  1.00 74.38           N  
ATOM   1714  CA  ALA A 226      36.943  33.430  10.852  1.00 74.49           C  
ATOM   1715  C   ALA A 226      35.824  34.381  10.445  1.00 74.65           C  
ATOM   1716  O   ALA A 226      34.731  34.322  10.987  1.00 75.04           O  
ATOM   1717  CB  ALA A 226      37.751  34.031  11.989  1.00 73.77           C  
ATOM   1718  N   GLU A 227      36.094  35.262   9.491  1.00 75.64           N  
ATOM   1719  CA  GLU A 227      35.074  36.197   9.040  1.00 77.06           C  
ATOM   1720  C   GLU A 227      34.059  35.523   8.151  1.00 77.85           C  
ATOM   1721  O   GLU A 227      33.128  36.165   7.694  1.00 78.98           O  
ATOM   1722  CB  GLU A 227      35.697  37.385   8.292  1.00 78.76           C  
ATOM   1723  CG  GLU A 227      35.839  38.657   9.153  1.00 83.69           C  
ATOM   1724  CD  GLU A 227      34.512  39.402   9.380  1.00 86.18           C  
ATOM   1725  OE1 GLU A 227      34.174  40.274   8.548  1.00 86.58           O  
ATOM   1726  OE2 GLU A 227      33.805  39.115  10.383  1.00 88.11           O  
ATOM   1727  N   CYS A 228      34.231  34.230   7.901  1.00 79.66           N  
ATOM   1728  CA  CYS A 228      33.290  33.496   7.049  1.00 80.65           C  
ATOM   1729  C   CYS A 228      32.467  32.450   7.789  1.00 81.71           C  
ATOM   1730  O   CYS A 228      31.488  31.924   7.257  1.00 80.07           O  
ATOM   1731  CB  CYS A 228      34.036  32.833   5.896  1.00 80.75           C  
ATOM   1732  SG  CYS A 228      34.696  33.997   4.693  1.00 80.43           S  
ATOM   1733  N   MET A 229      32.880  32.153   9.015  1.00 84.51           N  
ATOM   1734  CA  MET A 229      32.193  31.186   9.851  1.00 88.73           C  
ATOM   1735  C   MET A 229      30.788  31.657  10.205  1.00 91.59           C  
ATOM   1736  O   MET A 229      30.586  32.806  10.597  1.00 92.55           O  
ATOM   1737  CB  MET A 229      32.992  30.955  11.130  1.00 89.11           C  
ATOM   1738  CG  MET A 229      34.301  30.246  10.897  1.00 92.60           C  
ATOM   1739  SD  MET A 229      35.495  30.567  12.200  1.00 95.80           S  
ATOM   1740  CE  MET A 229      34.822  29.604  13.582  1.00 95.31           C  
ATOM   1741  N   ARG A 230      29.820  30.758  10.072  1.00 95.19           N  
ATOM   1742  CA  ARG A 230      28.436  31.068  10.380  1.00 98.61           C  
ATOM   1743  C   ARG A 230      27.745  29.987  11.213  1.00100.66           C  
ATOM   1744  O   ARG A 230      28.234  28.859  11.345  1.00100.18           O  
ATOM   1745  CB  ARG A 230      27.664  31.310   9.082  1.00 99.96           C  
ATOM   1746  CG  ARG A 230      27.779  32.733   8.589  1.00104.14           C  
ATOM   1747  CD  ARG A 230      27.546  32.870   7.095  1.00107.70           C  
ATOM   1748  NE  ARG A 230      27.739  34.251   6.641  1.00111.83           N  
ATOM   1749  CZ  ARG A 230      28.793  35.013   6.955  1.00113.37           C  
ATOM   1750  NH1 ARG A 230      29.765  34.546   7.735  1.00113.76           N  
ATOM   1751  NH2 ARG A 230      28.889  36.249   6.476  1.00114.07           N  
ATOM   1752  N   VAL A 231      26.607  30.357  11.789  1.00103.31           N  
ATOM   1753  CA  VAL A 231      25.813  29.455  12.607  1.00105.81           C  
ATOM   1754  C   VAL A 231      24.467  29.348  11.910  1.00108.31           C  
ATOM   1755  O   VAL A 231      23.817  30.361  11.667  1.00107.62           O  
ATOM   1756  CB  VAL A 231      25.626  30.022  14.034  1.00105.24           C  
ATOM   1757  CG1 VAL A 231      24.516  29.278  14.754  1.00105.19           C  
ATOM   1758  CG2 VAL A 231      26.933  29.898  14.813  1.00103.92           C  
ATOM   1759  N   GLU A 232      24.051  28.128  11.576  1.00112.07           N  
ATOM   1760  CA  GLU A 232      22.775  27.953  10.882  1.00115.21           C  
ATOM   1761  C   GLU A 232      21.606  27.609  11.789  1.00116.00           C  
ATOM   1762  O   GLU A 232      21.454  26.467  12.215  1.00116.37           O  
ATOM   1763  CB  GLU A 232      22.897  26.889   9.785  1.00116.90           C  
ATOM   1764  CG  GLU A 232      23.836  27.282   8.648  1.00120.16           C  
ATOM   1765  CD  GLU A 232      23.571  26.521   7.353  1.00121.94           C  
ATOM   1766  OE1 GLU A 232      23.625  25.267   7.360  1.00122.62           O  
ATOM   1767  OE2 GLU A 232      23.310  27.185   6.321  1.00122.97           O  
ATOM   1768  N   ILE A 233      20.781  28.609  12.076  1.00116.85           N  
ATOM   1769  CA  ILE A 233      19.610  28.419  12.919  1.00118.00           C  
ATOM   1770  C   ILE A 233      18.543  27.714  12.088  1.00119.84           C  
ATOM   1771  O   ILE A 233      18.089  28.254  11.081  1.00119.08           O  
ATOM   1772  CB  ILE A 233      19.029  29.770  13.382  1.00117.72           C  
ATOM   1773  CG1 ILE A 233      20.102  30.589  14.102  1.00117.28           C  
ATOM   1774  CG2 ILE A 233      17.829  29.535  14.285  1.00117.55           C  
ATOM   1775  CD1 ILE A 233      19.666  32.010  14.432  1.00116.04           C  
ATOM   1776  N   PRO A 234      18.136  26.493  12.492  1.00122.10           N  
ATOM   1777  CA  PRO A 234      17.109  25.743  11.753  1.00123.06           C  
ATOM   1778  C   PRO A 234      15.759  26.463  11.800  1.00124.23           C  
ATOM   1779  O   PRO A 234      15.520  27.305  12.673  1.00125.10           O  
ATOM   1780  CB  PRO A 234      17.061  24.402  12.484  1.00122.32           C  
ATOM   1781  CG  PRO A 234      18.439  24.268  13.062  1.00122.37           C  
ATOM   1782  CD  PRO A 234      18.708  25.663  13.567  1.00122.73           C  
ATOM   1783  N   LEU A 235      14.883  26.131  10.859  1.00124.76           N  
ATOM   1784  CA  LEU A 235      13.559  26.735  10.793  1.00125.49           C  
ATOM   1785  C   LEU A 235      12.618  25.687  10.234  1.00127.30           C  
ATOM   1786  O   LEU A 235      11.978  25.897   9.207  1.00128.25           O  
ATOM   1787  CB  LEU A 235      13.577  27.957   9.877  1.00123.83           C  
ATOM   1788  CG  LEU A 235      14.441  29.127  10.334  1.00122.13           C  
ATOM   1789  CD1 LEU A 235      14.667  30.072   9.175  1.00120.63           C  
ATOM   1790  CD2 LEU A 235      13.770  29.825  11.505  1.00121.75           C  
ATOM   1791  N   ALA A 236      12.554  24.547  10.910  1.00129.39           N  
ATOM   1792  CA  ALA A 236      11.703  23.449  10.479  1.00131.40           C  
ATOM   1793  C   ALA A 236      10.270  23.661  10.953  1.00132.51           C  
ATOM   1794  O   ALA A 236       9.767  22.875  11.755  1.00133.91           O  
ATOM   1795  CB  ALA A 236      12.251  22.117  11.027  1.00131.31           C  
ATOM   1796  N   HIS A 237       9.613  24.710  10.460  1.00133.09           N  
ATOM   1797  CA  HIS A 237       8.238  24.989  10.871  1.00133.33           C  
ATOM   1798  C   HIS A 237       7.416  23.700  10.840  1.00132.58           C  
ATOM   1799  O   HIS A 237       6.921  23.284   9.793  1.00132.12           O  
ATOM   1800  CB  HIS A 237       7.621  26.080   9.978  1.00135.17           C  
ATOM   1801  CG  HIS A 237       7.801  27.476  10.511  1.00136.85           C  
ATOM   1802  ND1 HIS A 237       9.029  27.983  10.888  1.00137.76           N  
ATOM   1803  CD2 HIS A 237       6.902  28.465  10.745  1.00136.65           C  
ATOM   1804  CE1 HIS A 237       8.878  29.219  11.332  1.00137.21           C  
ATOM   1805  NE2 HIS A 237       7.597  29.535  11.256  1.00137.06           N  
ATOM   1806  N   GLY A 238       7.314  23.082  12.021  1.00132.13           N  
ATOM   1807  CA  GLY A 238       6.611  21.825  12.232  1.00130.74           C  
ATOM   1808  C   GLY A 238       5.202  21.729  11.693  1.00130.61           C  
ATOM   1809  O   GLY A 238       4.415  20.885  12.135  1.00130.04           O  
ATOM   1810  N   ARG A 239       4.885  22.604  10.742  1.00130.13           N  
ATOM   1811  CA  ARG A 239       3.582  22.621  10.092  1.00128.85           C  
ATOM   1812  C   ARG A 239       3.510  21.411   9.143  1.00127.54           C  
ATOM   1813  O   ARG A 239       3.049  20.320   9.510  1.00126.81           O  
ATOM   1814  CB  ARG A 239       3.423  23.920   9.289  1.00128.67           C  
ATOM   1815  CG  ARG A 239       2.284  24.811   9.752  1.00130.22           C  
ATOM   1816  CD  ARG A 239       2.789  26.037  10.495  1.00132.16           C  
ATOM   1817  NE  ARG A 239       3.612  25.686  11.650  1.00134.46           N  
ATOM   1818  CZ  ARG A 239       4.199  26.574  12.454  1.00134.97           C  
ATOM   1819  NH1 ARG A 239       4.056  27.879  12.230  1.00134.35           N  
ATOM   1820  NH2 ARG A 239       4.928  26.157  13.484  1.00134.42           N  
ATOM   1821  N   ILE A 240       4.002  21.624   7.927  1.00125.43           N  
ATOM   1822  CA  ILE A 240       4.022  20.611   6.885  1.00123.52           C  
ATOM   1823  C   ILE A 240       5.437  20.041   6.733  1.00122.22           C  
ATOM   1824  O   ILE A 240       6.409  20.660   7.165  1.00122.19           O  
ATOM   1825  CB  ILE A 240       3.582  21.231   5.539  1.00124.01           C  
ATOM   1826  CG1 ILE A 240       2.151  21.772   5.647  1.00124.29           C  
ATOM   1827  CG2 ILE A 240       3.671  20.203   4.431  1.00125.10           C  
ATOM   1828  CD1 ILE A 240       2.007  23.034   6.478  1.00123.23           C  
ATOM   1829  N   LYS A 241       5.545  18.860   6.124  1.00120.90           N  
ATOM   1830  CA  LYS A 241       6.837  18.204   5.893  1.00119.16           C  
ATOM   1831  C   LYS A 241       7.532  18.879   4.719  1.00117.51           C  
ATOM   1832  O   LYS A 241       6.988  18.928   3.620  1.00118.36           O  
ATOM   1833  CB  LYS A 241       6.630  16.717   5.577  1.00120.34           C  
ATOM   1834  CG  LYS A 241       7.917  15.929   5.309  1.00121.32           C  
ATOM   1835  CD  LYS A 241       7.634  14.449   4.979  1.00121.25           C  
ATOM   1836  CE  LYS A 241       7.027  13.684   6.162  1.00120.67           C  
ATOM   1837  NZ  LYS A 241       7.954  13.561   7.326  1.00119.08           N  
ATOM   1838  N   GLY A 242       8.732  19.398   4.944  1.00115.68           N  
ATOM   1839  CA  GLY A 242       9.441  20.075   3.873  1.00113.83           C  
ATOM   1840  C   GLY A 242       9.518  21.576   4.098  1.00112.52           C  
ATOM   1841  O   GLY A 242      10.396  22.239   3.556  1.00111.86           O  
ATOM   1842  N   ALA A 243       8.589  22.113   4.888  1.00112.24           N  
ATOM   1843  CA  ALA A 243       8.568  23.540   5.208  1.00111.96           C  
ATOM   1844  C   ALA A 243       9.688  23.805   6.215  1.00112.25           C  
ATOM   1845  O   ALA A 243       9.457  24.328   7.312  1.00112.30           O  
ATOM   1846  CB  ALA A 243       7.221  23.927   5.805  1.00110.95           C  
ATOM   1847  N   VAL A 244      10.900  23.425   5.823  1.00112.09           N  
ATOM   1848  CA  VAL A 244      12.083  23.577   6.651  1.00112.17           C  
ATOM   1849  C   VAL A 244      13.047  24.555   6.006  1.00112.62           C  
ATOM   1850  O   VAL A 244      13.056  24.724   4.789  1.00112.27           O  
ATOM   1851  CB  VAL A 244      12.817  22.222   6.823  1.00112.59           C  
ATOM   1852  CG1 VAL A 244      14.071  22.395   7.673  1.00113.18           C  
ATOM   1853  CG2 VAL A 244      11.883  21.203   7.454  1.00113.62           C  
ATOM   1854  N   GLY A 245      13.861  25.191   6.838  1.00113.68           N  
ATOM   1855  CA  GLY A 245      14.848  26.137   6.352  1.00114.76           C  
ATOM   1856  C   GLY A 245      15.910  26.286   7.415  1.00116.06           C  
ATOM   1857  O   GLY A 245      15.850  25.605   8.443  1.00116.66           O  
ATOM   1858  N   LYS A 246      16.886  27.155   7.170  1.00117.06           N  
ATOM   1859  CA  LYS A 246      17.962  27.408   8.132  1.00118.21           C  
ATOM   1860  C   LYS A 246      18.519  28.818   7.929  1.00118.63           C  
ATOM   1861  O   LYS A 246      19.027  29.145   6.854  1.00119.27           O  
ATOM   1862  CB  LYS A 246      19.088  26.359   8.003  1.00117.50           C  
ATOM   1863  CG  LYS A 246      18.804  25.038   8.743  1.00117.14           C  
ATOM   1864  CD  LYS A 246      20.031  24.122   8.841  1.00117.11           C  
ATOM   1865  CE  LYS A 246      20.264  23.284   7.580  1.00116.90           C  
ATOM   1866  NZ  LYS A 246      20.506  24.093   6.350  1.00116.58           N  
ATOM   1867  N   TYR A 247      18.405  29.647   8.966  1.00118.66           N  
ATOM   1868  CA  TYR A 247      18.869  31.034   8.931  1.00118.44           C  
ATOM   1869  C   TYR A 247      20.277  31.193   9.505  1.00117.26           C  
ATOM   1870  O   TYR A 247      20.439  31.407  10.706  1.00117.88           O  
ATOM   1871  CB  TYR A 247      17.895  31.915   9.721  1.00120.77           C  
ATOM   1872  CG  TYR A 247      18.125  33.399   9.553  1.00124.11           C  
ATOM   1873  CD1 TYR A 247      18.604  33.914   8.345  1.00125.52           C  
ATOM   1874  CD2 TYR A 247      17.818  34.298  10.579  1.00125.46           C  
ATOM   1875  CE1 TYR A 247      18.770  35.286   8.154  1.00126.98           C  
ATOM   1876  CE2 TYR A 247      17.981  35.681  10.398  1.00126.92           C  
ATOM   1877  CZ  TYR A 247      18.458  36.165   9.178  1.00127.58           C  
ATOM   1878  OH  TYR A 247      18.619  37.518   8.965  1.00128.64           O  
ATOM   1879  N   PRO A 248      21.316  31.089   8.654  1.00115.45           N  
ATOM   1880  CA  PRO A 248      22.700  31.224   9.114  1.00113.53           C  
ATOM   1881  C   PRO A 248      22.984  32.639   9.574  1.00112.13           C  
ATOM   1882  O   PRO A 248      22.551  33.603   8.938  1.00112.33           O  
ATOM   1883  CB  PRO A 248      23.517  30.862   7.879  1.00113.46           C  
ATOM   1884  CG  PRO A 248      22.609  29.965   7.118  1.00115.11           C  
ATOM   1885  CD  PRO A 248      21.293  30.682   7.242  1.00115.74           C  
ATOM   1886  N   ILE A 249      23.708  32.756  10.685  1.00109.92           N  
ATOM   1887  CA  ILE A 249      24.073  34.055  11.241  1.00106.28           C  
ATOM   1888  C   ILE A 249      25.576  34.041  11.477  1.00104.25           C  
ATOM   1889  O   ILE A 249      26.153  32.979  11.710  1.00103.26           O  
ATOM   1890  CB  ILE A 249      23.343  34.339  12.593  1.00105.40           C  
ATOM   1891  CG1 ILE A 249      23.894  33.437  13.697  1.00104.66           C  
ATOM   1892  CG2 ILE A 249      21.839  34.112  12.438  1.00103.56           C  
ATOM   1893  CD1 ILE A 249      23.367  33.784  15.072  1.00104.29           C  
ATOM   1894  N   LYS A 250      26.206  35.213  11.400  1.00102.66           N  
ATOM   1895  CA  LYS A 250      27.651  35.324  11.618  1.00100.56           C  
ATOM   1896  C   LYS A 250      28.008  34.728  12.980  1.00 97.82           C  
ATOM   1897  O   LYS A 250      27.298  34.950  13.965  1.00 97.68           O  
ATOM   1898  CB  LYS A 250      28.101  36.797  11.566  1.00101.68           C  
ATOM   1899  CG  LYS A 250      28.579  37.302  10.203  1.00102.17           C  
ATOM   1900  CD  LYS A 250      28.853  38.811  10.257  1.00103.99           C  
ATOM   1901  CE  LYS A 250      29.396  39.378   8.938  1.00105.56           C  
ATOM   1902  NZ  LYS A 250      30.835  39.025   8.693  1.00105.55           N  
ATOM   1903  N   PHE A 251      29.107  33.978  13.033  1.00 94.41           N  
ATOM   1904  CA  PHE A 251      29.533  33.353  14.279  1.00 90.38           C  
ATOM   1905  C   PHE A 251      30.108  34.343  15.280  1.00 88.56           C  
ATOM   1906  O   PHE A 251      29.798  34.266  16.461  1.00 88.28           O  
ATOM   1907  CB  PHE A 251      30.552  32.243  14.004  1.00 88.34           C  
ATOM   1908  CG  PHE A 251      31.233  31.732  15.236  1.00 85.68           C  
ATOM   1909  CD1 PHE A 251      30.509  31.495  16.399  1.00 85.39           C  
ATOM   1910  CD2 PHE A 251      32.596  31.495  15.238  1.00 84.95           C  
ATOM   1911  CE1 PHE A 251      31.131  31.023  17.543  1.00 84.50           C  
ATOM   1912  CE2 PHE A 251      33.228  31.022  16.376  1.00 84.94           C  
ATOM   1913  CZ  PHE A 251      32.491  30.789  17.536  1.00 84.60           C  
ATOM   1914  N   VAL A 252      30.951  35.261  14.814  1.00 86.74           N  
ATOM   1915  CA  VAL A 252      31.548  36.260  15.700  1.00 84.18           C  
ATOM   1916  C   VAL A 252      30.498  37.297  16.082  1.00 82.48           C  
ATOM   1917  O   VAL A 252      30.632  38.476  15.777  1.00 82.26           O  
ATOM   1918  CB  VAL A 252      32.745  36.956  15.023  1.00 83.00           C  
ATOM   1919  CG1 VAL A 252      33.906  35.992  14.920  1.00 80.97           C  
ATOM   1920  CG2 VAL A 252      32.344  37.438  13.627  1.00 84.18           C  
ATOM   1921  N   TYR A 253      29.448  36.826  16.747  1.00 81.48           N  
ATOM   1922  CA  TYR A 253      28.326  37.649  17.195  1.00 81.71           C  
ATOM   1923  C   TYR A 253      28.813  38.878  17.940  1.00 81.07           C  
ATOM   1924  O   TYR A 253      28.360  40.009  17.725  1.00 79.04           O  
ATOM   1925  CB  TYR A 253      27.440  36.817  18.126  1.00 83.40           C  
ATOM   1926  CG  TYR A 253      26.197  37.516  18.631  1.00 84.88           C  
ATOM   1927  CD1 TYR A 253      25.098  37.722  17.795  1.00 83.75           C  
ATOM   1928  CD2 TYR A 253      26.123  37.977  19.955  1.00 85.59           C  
ATOM   1929  CE1 TYR A 253      23.956  38.368  18.266  1.00 84.48           C  
ATOM   1930  CE2 TYR A 253      24.989  38.627  20.435  1.00 84.29           C  
ATOM   1931  CZ  TYR A 253      23.912  38.817  19.587  1.00 84.60           C  
ATOM   1932  OH  TYR A 253      22.784  39.443  20.060  1.00 85.53           O  
ATOM   1933  N   VAL A 254      29.753  38.631  18.831  1.00 81.00           N  
ATOM   1934  CA  VAL A 254      30.321  39.677  19.647  1.00 80.97           C  
ATOM   1935  C   VAL A 254      31.165  40.626  18.790  1.00 80.69           C  
ATOM   1936  O   VAL A 254      31.490  41.730  19.218  1.00 81.25           O  
ATOM   1937  CB  VAL A 254      31.168  39.031  20.773  1.00 80.84           C  
ATOM   1938  CG1 VAL A 254      32.447  38.445  20.206  1.00 80.95           C  
ATOM   1939  CG2 VAL A 254      31.441  40.029  21.855  1.00 82.37           C  
ATOM   1940  N   SER A 255      31.493  40.188  17.573  1.00 80.33           N  
ATOM   1941  CA  SER A 255      32.307  40.950  16.613  1.00 79.65           C  
ATOM   1942  C   SER A 255      33.783  40.951  17.018  1.00 77.92           C  
ATOM   1943  O   SER A 255      34.199  40.157  17.853  1.00 79.28           O  
ATOM   1944  CB  SER A 255      31.810  42.393  16.487  1.00 81.59           C  
ATOM   1945  OG  SER A 255      32.259  43.200  17.564  1.00 84.52           O  
ATOM   1946  N   ASN A 256      34.579  41.830  16.425  1.00 75.93           N  
ATOM   1947  CA  ASN A 256      36.002  41.898  16.758  1.00 73.09           C  
ATOM   1948  C   ASN A 256      36.342  43.013  17.752  1.00 70.28           C  
ATOM   1949  O   ASN A 256      37.489  43.149  18.185  1.00 65.65           O  
ATOM   1950  CB  ASN A 256      36.823  42.084  15.480  1.00 74.31           C  
ATOM   1951  CG  ASN A 256      37.613  40.848  15.114  1.00 75.25           C  
ATOM   1952  OD1 ASN A 256      38.338  40.836  14.116  1.00 75.56           O  
ATOM   1953  ND2 ASN A 256      37.480  39.794  15.922  1.00 74.68           N  
ATOM   1954  N   ILE A 257      35.341  43.812  18.102  1.00 69.25           N  
ATOM   1955  CA  ILE A 257      35.551  44.905  19.032  1.00 70.13           C  
ATOM   1956  C   ILE A 257      36.313  44.454  20.261  1.00 70.50           C  
ATOM   1957  O   ILE A 257      37.218  45.141  20.724  1.00 72.42           O  
ATOM   1958  CB  ILE A 257      34.220  45.547  19.456  1.00 70.07           C  
ATOM   1959  CG1 ILE A 257      33.735  46.471  18.352  1.00 68.71           C  
ATOM   1960  CG2 ILE A 257      34.401  46.362  20.729  1.00 70.15           C  
ATOM   1961  CD1 ILE A 257      34.798  47.470  17.941  1.00 69.87           C  
ATOM   1962  N   PRO A 258      35.952  43.296  20.814  1.00 70.33           N  
ATOM   1963  CA  PRO A 258      36.658  42.809  21.998  1.00 69.73           C  
ATOM   1964  C   PRO A 258      38.172  42.737  21.794  1.00 69.64           C  
ATOM   1965  O   PRO A 258      38.938  42.914  22.731  1.00 70.75           O  
ATOM   1966  CB  PRO A 258      36.040  41.435  22.219  1.00 70.35           C  
ATOM   1967  CG  PRO A 258      34.627  41.654  21.793  1.00 71.14           C  
ATOM   1968  CD  PRO A 258      34.783  42.451  20.515  1.00 70.92           C  
ATOM   1969  N   VAL A 259      38.623  42.492  20.574  1.00 69.74           N  
ATOM   1970  CA  VAL A 259      40.060  42.424  20.363  1.00 69.51           C  
ATOM   1971  C   VAL A 259      40.729  43.784  20.528  1.00 68.37           C  
ATOM   1972  O   VAL A 259      41.784  43.874  21.137  1.00 66.61           O  
ATOM   1973  CB  VAL A 259      40.415  41.852  18.974  1.00 71.53           C  
ATOM   1974  CG1 VAL A 259      41.936  41.881  18.776  1.00 71.14           C  
ATOM   1975  CG2 VAL A 259      39.886  40.418  18.845  1.00 70.42           C  
ATOM   1976  N   ILE A 260      40.132  44.841  19.989  1.00 68.78           N  
ATOM   1977  CA  ILE A 260      40.736  46.162  20.139  1.00 70.86           C  
ATOM   1978  C   ILE A 260      40.692  46.525  21.617  1.00 70.65           C  
ATOM   1979  O   ILE A 260      41.726  46.774  22.238  1.00 71.77           O  
ATOM   1980  CB  ILE A 260      39.972  47.278  19.371  1.00 72.86           C  
ATOM   1981  CG1 ILE A 260      39.450  46.736  18.044  1.00 76.48           C  
ATOM   1982  CG2 ILE A 260      40.912  48.484  19.100  1.00 70.04           C  
ATOM   1983  CD1 ILE A 260      38.555  47.713  17.273  1.00 78.42           C  
ATOM   1984  N   LEU A 261      39.489  46.545  22.178  1.00 69.22           N  
ATOM   1985  CA  LEU A 261      39.318  46.902  23.577  1.00 68.21           C  
ATOM   1986  C   LEU A 261      40.357  46.262  24.480  1.00 68.43           C  
ATOM   1987  O   LEU A 261      40.938  46.934  25.334  1.00 70.01           O  
ATOM   1988  CB  LEU A 261      37.916  46.530  24.053  1.00 67.23           C  
ATOM   1989  CG  LEU A 261      36.830  47.419  23.450  1.00 67.82           C  
ATOM   1990  CD1 LEU A 261      35.460  46.838  23.752  1.00 68.06           C  
ATOM   1991  CD2 LEU A 261      36.964  48.827  23.998  1.00 65.93           C  
ATOM   1992  N   ALA A 262      40.607  44.971  24.297  1.00 66.71           N  
ATOM   1993  CA  ALA A 262      41.586  44.304  25.143  1.00 65.44           C  
ATOM   1994  C   ALA A 262      42.989  44.748  24.765  1.00 65.06           C  
ATOM   1995  O   ALA A 262      43.682  45.370  25.565  1.00 65.12           O  
ATOM   1996  CB  ALA A 262      41.457  42.801  25.018  1.00 64.64           C  
ATOM   1997  N   ALA A 263      43.388  44.432  23.537  1.00 64.79           N  
ATOM   1998  CA  ALA A 263      44.698  44.782  23.017  1.00 64.66           C  
ATOM   1999  C   ALA A 263      45.041  46.215  23.397  1.00 65.98           C  
ATOM   2000  O   ALA A 263      46.213  46.551  23.618  1.00 65.22           O  
ATOM   2001  CB  ALA A 263      44.701  44.630  21.517  1.00 63.76           C  
ATOM   2002  N   ALA A 264      44.006  47.050  23.468  1.00 67.24           N  
ATOM   2003  CA  ALA A 264      44.154  48.456  23.828  1.00 69.18           C  
ATOM   2004  C   ALA A 264      44.473  48.544  25.314  1.00 70.61           C  
ATOM   2005  O   ALA A 264      45.484  49.126  25.714  1.00 71.82           O  
ATOM   2006  CB  ALA A 264      42.868  49.212  23.523  1.00 68.44           C  
ATOM   2007  N   LEU A 265      43.598  47.959  26.127  1.00 71.39           N  
ATOM   2008  CA  LEU A 265      43.781  47.946  27.566  1.00 71.46           C  
ATOM   2009  C   LEU A 265      45.170  47.462  27.898  1.00 71.56           C  
ATOM   2010  O   LEU A 265      45.854  48.042  28.726  1.00 72.04           O  
ATOM   2011  CB  LEU A 265      42.772  47.019  28.221  1.00 72.26           C  
ATOM   2012  CG  LEU A 265      42.942  46.937  29.737  1.00 73.13           C  
ATOM   2013  CD1 LEU A 265      43.034  48.354  30.334  1.00 71.00           C  
ATOM   2014  CD2 LEU A 265      41.763  46.151  30.327  1.00 72.89           C  
ATOM   2015  N   PHE A 266      45.583  46.384  27.251  1.00 71.94           N  
ATOM   2016  CA  PHE A 266      46.906  45.835  27.487  1.00 73.16           C  
ATOM   2017  C   PHE A 266      47.947  46.888  27.188  1.00 73.29           C  
ATOM   2018  O   PHE A 266      48.797  47.175  28.024  1.00 72.73           O  
ATOM   2019  CB  PHE A 266      47.145  44.606  26.599  1.00 74.96           C  
ATOM   2020  CG  PHE A 266      46.536  43.327  27.133  1.00 76.61           C  
ATOM   2021  CD1 PHE A 266      45.464  43.358  28.039  1.00 76.39           C  
ATOM   2022  CD2 PHE A 266      47.024  42.086  26.713  1.00 76.70           C  
ATOM   2023  CE1 PHE A 266      44.893  42.178  28.516  1.00 76.01           C  
ATOM   2024  CE2 PHE A 266      46.457  40.897  27.184  1.00 77.31           C  
ATOM   2025  CZ  PHE A 266      45.386  40.945  28.090  1.00 76.95           C  
ATOM   2026  N   ALA A 267      47.864  47.467  25.993  1.00 75.22           N  
ATOM   2027  CA  ALA A 267      48.818  48.489  25.561  1.00 76.14           C  
ATOM   2028  C   ALA A 267      48.849  49.651  26.535  1.00 76.23           C  
ATOM   2029  O   ALA A 267      49.922  50.138  26.884  1.00 76.51           O  
ATOM   2030  CB  ALA A 267      48.477  48.979  24.167  1.00 76.74           C  
ATOM   2031  N   ASN A 268      47.680  50.101  26.972  1.00 76.38           N  
ATOM   2032  CA  ASN A 268      47.625  51.184  27.936  1.00 79.19           C  
ATOM   2033  C   ASN A 268      48.408  50.778  29.188  1.00 81.46           C  
ATOM   2034  O   ASN A 268      49.252  51.532  29.693  1.00 81.43           O  
ATOM   2035  CB  ASN A 268      46.178  51.475  28.324  1.00 80.10           C  
ATOM   2036  CG  ASN A 268      45.532  52.506  27.435  1.00 81.91           C  
ATOM   2037  OD1 ASN A 268      45.975  53.653  27.375  1.00 83.22           O  
ATOM   2038  ND2 ASN A 268      44.473  52.107  26.738  1.00 83.21           N  
ATOM   2039  N   ILE A 269      48.117  49.575  29.682  1.00 83.46           N  
ATOM   2040  CA  ILE A 269      48.766  49.036  30.872  1.00 84.33           C  
ATOM   2041  C   ILE A 269      50.291  49.114  30.769  1.00 86.59           C  
ATOM   2042  O   ILE A 269      50.970  49.342  31.766  1.00 87.99           O  
ATOM   2043  CB  ILE A 269      48.323  47.568  31.111  1.00 82.81           C  
ATOM   2044  CG1 ILE A 269      46.882  47.538  31.615  1.00 81.41           C  
ATOM   2045  CG2 ILE A 269      49.230  46.895  32.112  1.00 84.17           C  
ATOM   2046  CD1 ILE A 269      46.317  46.143  31.801  1.00 78.38           C  
ATOM   2047  N   GLN A 270      50.838  48.938  29.572  1.00 88.43           N  
ATOM   2048  CA  GLN A 270      52.283  49.010  29.421  1.00 90.58           C  
ATOM   2049  C   GLN A 270      52.771  50.451  29.432  1.00 93.06           C  
ATOM   2050  O   GLN A 270      53.860  50.742  29.939  1.00 94.96           O  
ATOM   2051  CB  GLN A 270      52.697  48.300  28.150  1.00 89.46           C  
ATOM   2052  CG  GLN A 270      52.368  46.848  28.250  1.00 91.96           C  
ATOM   2053  CD  GLN A 270      52.006  46.241  26.924  1.00 94.97           C  
ATOM   2054  OE1 GLN A 270      52.880  45.851  26.144  1.00 97.82           O  
ATOM   2055  NE2 GLN A 270      50.706  46.162  26.647  1.00 94.92           N  
ATOM   2056  N   LEU A 271      51.966  51.357  28.887  1.00 93.75           N  
ATOM   2057  CA  LEU A 271      52.318  52.772  28.878  1.00 94.31           C  
ATOM   2058  C   LEU A 271      52.341  53.247  30.330  1.00 95.72           C  
ATOM   2059  O   LEU A 271      53.381  53.676  30.828  1.00 95.34           O  
ATOM   2060  CB  LEU A 271      51.275  53.566  28.097  1.00 93.05           C  
ATOM   2061  CG  LEU A 271      51.357  55.089  28.111  1.00 90.18           C  
ATOM   2062  CD1 LEU A 271      52.530  55.536  27.264  1.00 89.05           C  
ATOM   2063  CD2 LEU A 271      50.059  55.665  27.581  1.00 88.65           C  
ATOM   2064  N   TRP A 272      51.189  53.155  30.998  1.00 97.69           N  
ATOM   2065  CA  TRP A 272      51.050  53.561  32.400  1.00100.19           C  
ATOM   2066  C   TRP A 272      52.105  52.931  33.290  1.00 99.88           C  
ATOM   2067  O   TRP A 272      52.547  53.534  34.269  1.00 99.87           O  
ATOM   2068  CB  TRP A 272      49.687  53.152  32.957  1.00103.91           C  
ATOM   2069  CG  TRP A 272      48.585  54.110  32.699  1.00108.41           C  
ATOM   2070  CD1 TRP A 272      47.815  54.193  31.579  1.00109.88           C  
ATOM   2071  CD2 TRP A 272      48.117  55.132  33.590  1.00110.63           C  
ATOM   2072  NE1 TRP A 272      46.888  55.203  31.715  1.00111.95           N  
ATOM   2073  CE2 TRP A 272      47.052  55.797  32.940  1.00112.11           C  
ATOM   2074  CE3 TRP A 272      48.493  55.550  34.874  1.00111.23           C  
ATOM   2075  CZ2 TRP A 272      46.357  56.864  33.534  1.00112.35           C  
ATOM   2076  CZ3 TRP A 272      47.800  56.613  35.465  1.00111.78           C  
ATOM   2077  CH2 TRP A 272      46.745  57.255  34.791  1.00111.73           C  
ATOM   2078  N   GLY A 273      52.477  51.699  32.961  1.00 99.44           N  
ATOM   2079  CA  GLY A 273      53.465  50.992  33.746  1.00 98.99           C  
ATOM   2080  C   GLY A 273      54.840  51.585  33.564  1.00 99.05           C  
ATOM   2081  O   GLY A 273      55.521  51.902  34.539  1.00100.04           O  
ATOM   2082  N   LEU A 274      55.251  51.734  32.311  1.00 98.45           N  
ATOM   2083  CA  LEU A 274      56.556  52.302  31.997  1.00 98.21           C  
ATOM   2084  C   LEU A 274      56.631  53.691  32.603  1.00 99.03           C  
ATOM   2085  O   LEU A 274      57.703  54.183  32.929  1.00 98.19           O  
ATOM   2086  CB  LEU A 274      56.730  52.371  30.482  1.00 96.55           C  
ATOM   2087  CG  LEU A 274      58.044  52.890  29.911  1.00 94.26           C  
ATOM   2088  CD1 LEU A 274      58.147  54.378  30.127  1.00 95.15           C  
ATOM   2089  CD2 LEU A 274      59.195  52.160  30.547  1.00 93.34           C  
ATOM   2090  N   ALA A 275      55.464  54.304  32.755  1.00101.87           N  
ATOM   2091  CA  ALA A 275      55.329  55.640  33.321  1.00105.10           C  
ATOM   2092  C   ALA A 275      55.575  55.638  34.823  1.00106.99           C  
ATOM   2093  O   ALA A 275      56.394  56.397  35.329  1.00107.11           O  
ATOM   2094  CB  ALA A 275      53.931  56.181  33.032  1.00105.42           C  
ATOM   2095  N   LEU A 276      54.842  54.790  35.531  1.00109.74           N  
ATOM   2096  CA  LEU A 276      54.979  54.695  36.974  1.00112.60           C  
ATOM   2097  C   LEU A 276      56.331  54.098  37.359  1.00113.57           C  
ATOM   2098  O   LEU A 276      56.795  54.261  38.486  1.00113.44           O  
ATOM   2099  CB  LEU A 276      53.840  53.847  37.555  1.00114.10           C  
ATOM   2100  CG  LEU A 276      52.406  54.352  37.333  1.00115.01           C  
ATOM   2101  CD1 LEU A 276      51.435  53.484  38.125  1.00114.95           C  
ATOM   2102  CD2 LEU A 276      52.286  55.809  37.772  1.00114.99           C  
ATOM   2103  N   TYR A 277      56.960  53.404  36.418  1.00115.23           N  
ATOM   2104  CA  TYR A 277      58.261  52.797  36.665  1.00116.90           C  
ATOM   2105  C   TYR A 277      59.340  53.865  36.749  1.00118.37           C  
ATOM   2106  O   TYR A 277      59.882  54.112  37.825  1.00119.35           O  
ATOM   2107  CB  TYR A 277      58.606  51.808  35.554  1.00116.99           C  
ATOM   2108  CG  TYR A 277      60.080  51.474  35.456  1.00116.80           C  
ATOM   2109  CD1 TYR A 277      60.733  50.767  36.464  1.00116.80           C  
ATOM   2110  CD2 TYR A 277      60.817  51.849  34.336  1.00116.38           C  
ATOM   2111  CE1 TYR A 277      62.082  50.440  36.350  1.00116.98           C  
ATOM   2112  CE2 TYR A 277      62.157  51.530  34.212  1.00116.05           C  
ATOM   2113  CZ  TYR A 277      62.785  50.826  35.216  1.00116.96           C  
ATOM   2114  OH  TYR A 277      64.113  50.497  35.063  1.00118.42           O  
ATOM   2115  N   ARG A 278      59.649  54.497  35.616  1.00119.68           N  
ATOM   2116  CA  ARG A 278      60.674  55.540  35.570  1.00121.19           C  
ATOM   2117  C   ARG A 278      60.192  56.858  36.174  1.00122.16           C  
ATOM   2118  O   ARG A 278      60.612  57.938  35.766  1.00122.56           O  
ATOM   2119  CB  ARG A 278      61.139  55.764  34.129  1.00120.66           C  
ATOM   2120  CG  ARG A 278      60.025  56.093  33.162  1.00120.80           C  
ATOM   2121  CD  ARG A 278      60.555  56.134  31.748  1.00121.50           C  
ATOM   2122  NE  ARG A 278      61.401  57.297  31.516  1.00123.20           N  
ATOM   2123  CZ  ARG A 278      62.336  57.359  30.574  1.00124.46           C  
ATOM   2124  NH1 ARG A 278      62.545  56.313  29.781  1.00125.08           N  
ATOM   2125  NH2 ARG A 278      63.058  58.465  30.415  1.00124.04           N  
ATOM   2126  N   MET A 279      59.304  56.753  37.152  1.00123.66           N  
ATOM   2127  CA  MET A 279      58.765  57.913  37.842  1.00125.48           C  
ATOM   2128  C   MET A 279      58.913  57.635  39.322  1.00125.86           C  
ATOM   2129  O   MET A 279      59.517  58.414  40.054  1.00127.13           O  
ATOM   2130  CB  MET A 279      57.284  58.098  37.519  1.00127.80           C  
ATOM   2131  CG  MET A 279      56.605  59.191  38.334  1.00130.00           C  
ATOM   2132  SD  MET A 279      54.822  58.914  38.512  1.00134.64           S  
ATOM   2133  CE  MET A 279      54.736  58.158  40.193  1.00133.26           C  
ATOM   2134  N   GLY A 280      58.356  56.508  39.752  1.00125.89           N  
ATOM   2135  CA  GLY A 280      58.426  56.135  41.149  1.00126.00           C  
ATOM   2136  C   GLY A 280      58.218  54.656  41.397  1.00126.44           C  
ATOM   2137  O   GLY A 280      59.130  53.854  41.199  1.00126.29           O  
ATOM   2138  N   ILE A 281      57.008  54.300  41.824  1.00126.92           N  
ATOM   2139  CA  ILE A 281      56.648  52.917  42.137  1.00127.07           C  
ATOM   2140  C   ILE A 281      56.426  52.043  40.904  1.00126.98           C  
ATOM   2141  O   ILE A 281      55.410  52.173  40.226  1.00127.27           O  
ATOM   2142  CB  ILE A 281      55.348  52.849  42.974  1.00127.31           C  
ATOM   2143  CG1 ILE A 281      55.394  53.865  44.120  1.00127.17           C  
ATOM   2144  CG2 ILE A 281      55.150  51.432  43.503  1.00127.53           C  
ATOM   2145  CD1 ILE A 281      55.132  55.300  43.684  1.00126.62           C  
ATOM   2146  N   PRO A 282      57.368  51.128  40.609  1.00126.74           N  
ATOM   2147  CA  PRO A 282      57.242  50.241  39.446  1.00125.81           C  
ATOM   2148  C   PRO A 282      56.117  49.208  39.586  1.00124.63           C  
ATOM   2149  O   PRO A 282      56.240  48.076  39.114  1.00123.68           O  
ATOM   2150  CB  PRO A 282      58.620  49.587  39.362  1.00126.32           C  
ATOM   2151  CG  PRO A 282      59.530  50.623  39.959  1.00126.79           C  
ATOM   2152  CD  PRO A 282      58.732  51.055  41.163  1.00127.28           C  
ATOM   2153  N   ILE A 283      55.030  49.620  40.235  1.00123.68           N  
ATOM   2154  CA  ILE A 283      53.854  48.782  40.462  1.00122.70           C  
ATOM   2155  C   ILE A 283      53.673  47.697  39.410  1.00122.96           C  
ATOM   2156  O   ILE A 283      54.180  46.587  39.547  1.00123.22           O  
ATOM   2157  CB  ILE A 283      52.577  49.623  40.455  1.00121.70           C  
ATOM   2158  CG1 ILE A 283      52.766  50.841  41.345  1.00121.10           C  
ATOM   2159  CG2 ILE A 283      51.393  48.780  40.910  1.00120.61           C  
ATOM   2160  CD1 ILE A 283      51.711  51.891  41.133  1.00122.62           C  
ATOM   2161  N   LEU A 284      52.938  48.038  38.358  1.00122.79           N  
ATOM   2162  CA  LEU A 284      52.648  47.117  37.270  1.00122.32           C  
ATOM   2163  C   LEU A 284      53.859  46.391  36.681  1.00122.88           C  
ATOM   2164  O   LEU A 284      53.693  45.498  35.849  1.00123.31           O  
ATOM   2165  CB  LEU A 284      51.886  47.861  36.169  1.00120.98           C  
ATOM   2166  CG  LEU A 284      50.469  48.296  36.563  1.00120.19           C  
ATOM   2167  CD1 LEU A 284      50.076  49.552  35.803  1.00119.60           C  
ATOM   2168  CD2 LEU A 284      49.487  47.157  36.296  1.00119.40           C  
ATOM   2169  N   GLY A 285      55.070  46.759  37.101  1.00123.18           N  
ATOM   2170  CA  GLY A 285      56.247  46.077  36.584  1.00123.40           C  
ATOM   2171  C   GLY A 285      57.541  46.865  36.509  1.00123.79           C  
ATOM   2172  O   GLY A 285      57.596  48.029  36.895  1.00123.41           O  
ATOM   2173  N   HIS A 286      58.584  46.210  36.005  1.00124.92           N  
ATOM   2174  CA  HIS A 286      59.909  46.808  35.844  1.00126.81           C  
ATOM   2175  C   HIS A 286      60.340  46.672  34.381  1.00127.86           C  
ATOM   2176  O   HIS A 286      60.319  45.571  33.827  1.00127.49           O  
ATOM   2177  CB  HIS A 286      60.931  46.095  36.739  1.00127.69           C  
ATOM   2178  CG  HIS A 286      60.768  46.371  38.205  1.00128.59           C  
ATOM   2179  ND1 HIS A 286      61.189  47.545  38.794  1.00128.93           N  
ATOM   2180  CD2 HIS A 286      60.251  45.615  39.204  1.00127.99           C  
ATOM   2181  CE1 HIS A 286      60.941  47.498  40.092  1.00128.54           C  
ATOM   2182  NE2 HIS A 286      60.372  46.338  40.366  1.00127.74           N  
ATOM   2183  N   TYR A 287      60.734  47.791  33.768  1.00129.85           N  
ATOM   2184  CA  TYR A 287      61.165  47.822  32.363  1.00131.48           C  
ATOM   2185  C   TYR A 287      62.652  48.154  32.236  1.00133.44           C  
ATOM   2186  O   TYR A 287      63.265  48.661  33.175  1.00133.84           O  
ATOM   2187  CB  TYR A 287      60.397  48.893  31.574  1.00129.58           C  
ATOM   2188  CG  TYR A 287      58.897  48.923  31.766  1.00127.09           C  
ATOM   2189  CD1 TYR A 287      58.335  49.219  33.007  1.00125.86           C  
ATOM   2190  CD2 TYR A 287      58.040  48.692  30.694  1.00125.95           C  
ATOM   2191  CE1 TYR A 287      56.963  49.285  33.172  1.00124.98           C  
ATOM   2192  CE2 TYR A 287      56.668  48.756  30.848  1.00124.94           C  
ATOM   2193  CZ  TYR A 287      56.136  49.053  32.086  1.00124.87           C  
ATOM   2194  OH  TYR A 287      54.775  49.135  32.231  1.00124.69           O  
ATOM   2195  N   GLU A 288      63.231  47.884  31.070  1.00135.69           N  
ATOM   2196  CA  GLU A 288      64.632  48.211  30.862  1.00139.05           C  
ATOM   2197  C   GLU A 288      64.894  48.616  29.417  1.00140.78           C  
ATOM   2198  O   GLU A 288      64.052  49.271  28.800  1.00140.70           O  
ATOM   2199  CB  GLU A 288      65.540  47.042  31.266  1.00139.93           C  
ATOM   2200  CG  GLU A 288      65.574  45.860  30.309  1.00141.58           C  
ATOM   2201  CD  GLU A 288      66.817  44.992  30.509  1.00142.50           C  
ATOM   2202  OE1 GLU A 288      66.978  44.424  31.613  1.00142.86           O  
ATOM   2203  OE2 GLU A 288      67.636  44.884  29.564  1.00142.02           O  
ATOM   2204  N   GLY A 289      66.066  48.242  28.899  1.00143.15           N  
ATOM   2205  CA  GLY A 289      66.449  48.558  27.529  1.00145.37           C  
ATOM   2206  C   GLY A 289      65.484  47.966  26.522  1.00146.97           C  
ATOM   2207  O   GLY A 289      65.818  47.062  25.752  1.00147.02           O  
ATOM   2208  N   GLY A 290      64.273  48.509  26.539  1.00148.11           N  
ATOM   2209  CA  GLY A 290      63.206  48.064  25.668  1.00148.40           C  
ATOM   2210  C   GLY A 290      61.921  48.282  26.444  1.00148.79           C  
ATOM   2211  O   GLY A 290      61.461  49.419  26.595  1.00148.42           O  
ATOM   2212  N   ARG A 291      61.350  47.201  26.962  1.00148.42           N  
ATOM   2213  CA  ARG A 291      60.123  47.314  27.728  1.00147.88           C  
ATOM   2214  C   ARG A 291      60.203  46.582  29.050  1.00146.17           C  
ATOM   2215  O   ARG A 291      61.287  46.386  29.602  1.00145.84           O  
ATOM   2216  CB  ARG A 291      58.928  46.797  26.919  1.00150.25           C  
ATOM   2217  CG  ARG A 291      59.054  45.375  26.395  1.00153.05           C  
ATOM   2218  CD  ARG A 291      60.128  45.263  25.323  1.00155.56           C  
ATOM   2219  NE  ARG A 291      59.882  44.152  24.405  1.00158.69           N  
ATOM   2220  CZ  ARG A 291      59.697  42.888  24.781  1.00160.38           C  
ATOM   2221  NH1 ARG A 291      59.726  42.560  26.068  1.00161.08           N  
ATOM   2222  NH2 ARG A 291      59.486  41.947  23.867  1.00161.07           N  
ATOM   2223  N   ALA A 292      59.039  46.183  29.548  1.00144.27           N  
ATOM   2224  CA  ALA A 292      58.932  45.478  30.814  1.00142.60           C  
ATOM   2225  C   ALA A 292      59.286  44.011  30.669  1.00141.58           C  
ATOM   2226  O   ALA A 292      58.744  43.321  29.803  1.00141.83           O  
ATOM   2227  CB  ALA A 292      57.519  45.607  31.358  1.00142.38           C  
ATOM   2228  N   VAL A 293      60.203  43.544  31.512  1.00140.08           N  
ATOM   2229  CA  VAL A 293      60.607  42.141  31.503  1.00138.00           C  
ATOM   2230  C   VAL A 293      60.260  41.607  32.887  1.00136.56           C  
ATOM   2231  O   VAL A 293      60.910  40.700  33.411  1.00136.73           O  
ATOM   2232  CB  VAL A 293      62.123  41.967  31.258  1.00137.33           C  
ATOM   2233  CG1 VAL A 293      62.394  40.577  30.679  1.00136.37           C  
ATOM   2234  CG2 VAL A 293      62.635  43.053  30.331  1.00136.57           C  
ATOM   2235  N   ASP A 294      59.215  42.188  33.465  1.00133.97           N  
ATOM   2236  CA  ASP A 294      58.757  41.811  34.789  1.00131.56           C  
ATOM   2237  C   ASP A 294      57.456  42.523  35.153  1.00129.89           C  
ATOM   2238  O   ASP A 294      57.295  43.711  34.870  1.00129.99           O  
ATOM   2239  CB  ASP A 294      59.826  42.166  35.819  1.00131.48           C  
ATOM   2240  CG  ASP A 294      59.251  42.345  37.206  1.00131.89           C  
ATOM   2241  OD1 ASP A 294      58.681  41.371  37.739  1.00132.76           O  
ATOM   2242  OD2 ASP A 294      59.357  43.459  37.760  1.00131.22           O  
ATOM   2243  N   GLY A 295      56.536  41.793  35.780  1.00127.50           N  
ATOM   2244  CA  GLY A 295      55.271  42.379  36.199  1.00124.04           C  
ATOM   2245  C   GLY A 295      54.066  41.990  35.366  1.00121.88           C  
ATOM   2246  O   GLY A 295      54.187  41.192  34.431  1.00121.63           O  
ATOM   2247  N   ILE A 296      52.900  42.540  35.714  1.00119.22           N  
ATOM   2248  CA  ILE A 296      51.681  42.258  34.967  1.00115.99           C  
ATOM   2249  C   ILE A 296      51.982  42.729  33.564  1.00114.88           C  
ATOM   2250  O   ILE A 296      51.703  42.038  32.591  1.00114.96           O  
ATOM   2251  CB  ILE A 296      50.473  43.049  35.492  1.00115.05           C  
ATOM   2252  CG1 ILE A 296      50.287  42.793  36.985  1.00114.26           C  
ATOM   2253  CG2 ILE A 296      49.212  42.619  34.751  1.00115.43           C  
ATOM   2254  CD1 ILE A 296      49.024  43.404  37.551  1.00113.38           C  
ATOM   2255  N   ALA A 297      52.573  43.915  33.482  1.00114.02           N  
ATOM   2256  CA  ALA A 297      52.960  44.511  32.211  1.00114.02           C  
ATOM   2257  C   ALA A 297      53.765  43.502  31.394  1.00113.76           C  
ATOM   2258  O   ALA A 297      53.658  43.439  30.164  1.00113.55           O  
ATOM   2259  CB  ALA A 297      53.791  45.760  32.460  1.00114.16           C  
ATOM   2260  N   TYR A 298      54.584  42.716  32.080  1.00113.42           N  
ATOM   2261  CA  TYR A 298      55.376  41.715  31.394  1.00113.58           C  
ATOM   2262  C   TYR A 298      54.406  40.712  30.813  1.00114.29           C  
ATOM   2263  O   TYR A 298      54.389  40.468  29.613  1.00113.78           O  
ATOM   2264  CB  TYR A 298      56.319  40.993  32.362  1.00112.72           C  
ATOM   2265  CG  TYR A 298      57.016  39.829  31.701  1.00111.67           C  
ATOM   2266  CD1 TYR A 298      57.957  40.041  30.690  1.00110.99           C  
ATOM   2267  CD2 TYR A 298      56.669  38.515  32.013  1.00110.85           C  
ATOM   2268  CE1 TYR A 298      58.530  38.975  29.996  1.00110.34           C  
ATOM   2269  CE2 TYR A 298      57.232  37.439  31.322  1.00110.74           C  
ATOM   2270  CZ  TYR A 298      58.161  37.676  30.311  1.00110.17           C  
ATOM   2271  OH  TYR A 298      58.692  36.621  29.599  1.00108.56           O  
ATOM   2272  N   TYR A 299      53.585  40.155  31.696  1.00116.31           N  
ATOM   2273  CA  TYR A 299      52.596  39.149  31.344  1.00118.10           C  
ATOM   2274  C   TYR A 299      51.421  39.633  30.515  1.00117.54           C  
ATOM   2275  O   TYR A 299      50.358  39.019  30.528  1.00117.70           O  
ATOM   2276  CB  TYR A 299      52.093  38.460  32.620  1.00121.70           C  
ATOM   2277  CG  TYR A 299      53.021  37.362  33.112  1.00126.68           C  
ATOM   2278  CD1 TYR A 299      52.990  36.930  34.443  1.00128.35           C  
ATOM   2279  CD2 TYR A 299      53.906  36.723  32.231  1.00127.81           C  
ATOM   2280  CE1 TYR A 299      53.816  35.889  34.883  1.00130.11           C  
ATOM   2281  CE2 TYR A 299      54.731  35.686  32.657  1.00129.47           C  
ATOM   2282  CZ  TYR A 299      54.682  35.271  33.981  1.00130.80           C  
ATOM   2283  OH  TYR A 299      55.489  34.229  34.390  1.00131.75           O  
ATOM   2284  N   LEU A 300      51.606  40.735  29.798  1.00116.81           N  
ATOM   2285  CA  LEU A 300      50.556  41.258  28.938  1.00115.71           C  
ATOM   2286  C   LEU A 300      51.180  41.748  27.637  1.00117.52           C  
ATOM   2287  O   LEU A 300      50.483  42.227  26.748  1.00118.44           O  
ATOM   2288  CB  LEU A 300      49.774  42.379  29.637  1.00111.40           C  
ATOM   2289  CG  LEU A 300      48.827  41.918  30.753  1.00108.72           C  
ATOM   2290  CD1 LEU A 300      48.035  43.082  31.311  1.00106.97           C  
ATOM   2291  CD2 LEU A 300      47.879  40.880  30.207  1.00107.24           C  
ATOM   2292  N   SER A 301      52.498  41.597  27.530  1.00119.92           N  
ATOM   2293  CA  SER A 301      53.246  41.995  26.341  1.00122.60           C  
ATOM   2294  C   SER A 301      53.032  40.945  25.245  1.00125.38           C  
ATOM   2295  O   SER A 301      52.416  39.918  25.499  1.00126.17           O  
ATOM   2296  CB  SER A 301      54.731  42.107  26.685  1.00122.03           C  
ATOM   2297  OG  SER A 301      54.927  42.938  27.819  1.00120.23           O  
ATOM   2298  N   THR A 302      53.536  41.196  24.038  1.00129.21           N  
ATOM   2299  CA  THR A 302      53.366  40.262  22.917  1.00133.59           C  
ATOM   2300  C   THR A 302      54.599  40.223  22.012  1.00138.14           C  
ATOM   2301  O   THR A 302      54.875  41.176  21.281  1.00138.30           O  
ATOM   2302  CB  THR A 302      52.172  40.660  22.030  1.00132.53           C  
ATOM   2303  OG1 THR A 302      51.065  41.048  22.848  1.00131.45           O  
ATOM   2304  CG2 THR A 302      51.760  39.495  21.165  1.00132.82           C  
ATOM   2305  N   PRO A 303      55.343  39.109  22.028  1.00142.94           N  
ATOM   2306  CA  PRO A 303      56.549  38.992  21.191  1.00147.02           C  
ATOM   2307  C   PRO A 303      56.310  38.623  19.715  1.00150.65           C  
ATOM   2308  O   PRO A 303      55.898  37.502  19.401  1.00150.96           O  
ATOM   2309  CB  PRO A 303      57.372  37.942  21.933  1.00146.56           C  
ATOM   2310  CG  PRO A 303      56.301  37.021  22.480  1.00145.46           C  
ATOM   2311  CD  PRO A 303      55.222  37.975  22.965  1.00143.80           C  
ATOM   2312  N   TYR A 304      56.579  39.567  18.811  1.00154.56           N  
ATOM   2313  CA  TYR A 304      56.391  39.329  17.376  1.00158.54           C  
ATOM   2314  C   TYR A 304      56.757  40.540  16.499  1.00160.10           C  
ATOM   2315  O   TYR A 304      57.046  41.628  17.005  1.00160.23           O  
ATOM   2316  CB  TYR A 304      54.936  38.920  17.102  1.00160.49           C  
ATOM   2317  CG  TYR A 304      53.961  40.079  16.982  1.00162.20           C  
ATOM   2318  CD1 TYR A 304      53.652  40.630  15.733  1.00162.33           C  
ATOM   2319  CD2 TYR A 304      53.361  40.636  18.117  1.00162.74           C  
ATOM   2320  CE1 TYR A 304      52.772  41.704  15.616  1.00162.71           C  
ATOM   2321  CE2 TYR A 304      52.477  41.713  18.011  1.00162.83           C  
ATOM   2322  CZ  TYR A 304      52.189  42.240  16.757  1.00162.96           C  
ATOM   2323  OH  TYR A 304      51.316  43.297  16.636  1.00162.56           O  
ATOM   2324  N   GLY A 305      56.724  40.335  15.182  1.00161.73           N  
ATOM   2325  CA  GLY A 305      57.052  41.387  14.228  1.00163.22           C  
ATOM   2326  C   GLY A 305      57.855  40.827  13.063  1.00164.09           C  
ATOM   2327  O   GLY A 305      58.212  41.549  12.119  1.00163.28           O  
ATOM   2328  N   LEU A 306      58.127  39.522  13.147  1.00165.12           N  
ATOM   2329  CA  LEU A 306      58.892  38.773  12.147  1.00165.77           C  
ATOM   2330  C   LEU A 306      58.439  37.297  12.115  1.00165.82           C  
ATOM   2331  O   LEU A 306      57.851  36.841  11.126  1.00165.83           O  
ATOM   2332  CB  LEU A 306      60.392  38.849  12.477  1.00166.04           C  
ATOM   2333  CG  LEU A 306      61.418  38.226  11.522  1.00166.23           C  
ATOM   2334  CD1 LEU A 306      61.432  39.003  10.209  1.00166.17           C  
ATOM   2335  CD2 LEU A 306      62.803  38.247  12.168  1.00165.88           C  
ATOM   2336  N   SER A 307      58.705  36.563  13.200  1.00165.41           N  
ATOM   2337  CA  SER A 307      58.335  35.145  13.294  1.00164.35           C  
ATOM   2338  C   SER A 307      57.805  34.693  14.671  1.00163.40           C  
ATOM   2339  O   SER A 307      57.368  35.510  15.489  1.00163.00           O  
ATOM   2340  CB  SER A 307      59.534  34.269  12.887  1.00164.43           C  
ATOM   2341  OG  SER A 307      60.682  34.555  13.669  1.00163.77           O  
ATOM   2342  N   SER A 308      57.841  33.380  14.906  1.00162.55           N  
ATOM   2343  CA  SER A 308      57.370  32.779  16.156  1.00161.31           C  
ATOM   2344  C   SER A 308      58.512  32.585  17.149  1.00161.13           C  
ATOM   2345  O   SER A 308      59.441  31.819  16.889  1.00161.00           O  
ATOM   2346  CB  SER A 308      56.731  31.417  15.875  1.00160.19           C  
ATOM   2347  OG  SER A 308      55.776  31.499  14.835  1.00158.99           O  
ATOM   2348  N   VAL A 309      58.443  33.274  18.285  1.00160.97           N  
ATOM   2349  CA  VAL A 309      59.479  33.156  19.312  1.00160.40           C  
ATOM   2350  C   VAL A 309      59.182  31.948  20.196  1.00160.11           C  
ATOM   2351  O   VAL A 309      58.057  31.772  20.670  1.00159.97           O  
ATOM   2352  CB  VAL A 309      59.552  34.423  20.209  1.00160.27           C  
ATOM   2353  CG1 VAL A 309      60.586  34.224  21.309  1.00158.97           C  
ATOM   2354  CG2 VAL A 309      59.905  35.644  19.366  1.00160.16           C  
ATOM   2355  N   ILE A 310      60.197  31.117  20.412  1.00159.47           N  
ATOM   2356  CA  ILE A 310      60.045  29.923  21.234  1.00158.51           C  
ATOM   2357  C   ILE A 310      61.082  29.917  22.352  1.00157.21           C  
ATOM   2358  O   ILE A 310      61.758  28.917  22.587  1.00156.67           O  
ATOM   2359  CB  ILE A 310      60.201  28.643  20.380  1.00158.87           C  
ATOM   2360  CG1 ILE A 310      59.267  28.718  19.165  1.00158.95           C  
ATOM   2361  CG2 ILE A 310      59.866  27.411  21.218  1.00159.54           C  
ATOM   2362  CD1 ILE A 310      59.313  27.504  18.255  1.00158.64           C  
ATOM   2363  N   SER A 311      61.198  31.048  23.038  1.00155.95           N  
ATOM   2364  CA  SER A 311      62.151  31.178  24.128  1.00154.44           C  
ATOM   2365  C   SER A 311      61.460  30.961  25.463  1.00153.21           C  
ATOM   2366  O   SER A 311      61.914  30.162  26.284  1.00153.57           O  
ATOM   2367  CB  SER A 311      62.792  32.567  24.111  1.00154.56           C  
ATOM   2368  OG  SER A 311      61.828  33.571  24.380  1.00155.45           O  
ATOM   2369  N   ASP A 312      60.356  31.670  25.674  1.00151.39           N  
ATOM   2370  CA  ASP A 312      59.620  31.561  26.925  1.00150.03           C  
ATOM   2371  C   ASP A 312      58.144  31.261  26.709  1.00147.92           C  
ATOM   2372  O   ASP A 312      57.315  32.168  26.667  1.00148.00           O  
ATOM   2373  CB  ASP A 312      59.778  32.854  27.727  1.00151.62           C  
ATOM   2374  CG  ASP A 312      61.215  33.100  28.153  1.00153.45           C  
ATOM   2375  OD1 ASP A 312      61.708  32.365  29.038  1.00154.85           O  
ATOM   2376  OD2 ASP A 312      61.855  34.020  27.595  1.00153.90           O  
ATOM   2377  N   PRO A 313      57.798  29.971  26.579  1.00145.60           N  
ATOM   2378  CA  PRO A 313      56.421  29.514  26.366  1.00142.95           C  
ATOM   2379  C   PRO A 313      55.493  29.725  27.565  1.00139.98           C  
ATOM   2380  O   PRO A 313      54.269  29.660  27.431  1.00139.65           O  
ATOM   2381  CB  PRO A 313      56.604  28.040  26.019  1.00143.76           C  
ATOM   2382  CG  PRO A 313      57.807  27.663  26.826  1.00144.75           C  
ATOM   2383  CD  PRO A 313      58.732  28.831  26.588  1.00145.48           C  
ATOM   2384  N   ILE A 314      56.074  29.973  28.735  1.00136.83           N  
ATOM   2385  CA  ILE A 314      55.281  30.205  29.939  1.00133.44           C  
ATOM   2386  C   ILE A 314      54.530  31.519  29.778  1.00131.71           C  
ATOM   2387  O   ILE A 314      53.339  31.625  30.093  1.00131.42           O  
ATOM   2388  CB  ILE A 314      56.174  30.281  31.194  1.00132.54           C  
ATOM   2389  CG1 ILE A 314      57.655  30.304  30.792  1.00130.59           C  
ATOM   2390  CG2 ILE A 314      55.865  29.109  32.109  1.00132.03           C  
ATOM   2391  CD1 ILE A 314      58.100  31.582  30.122  1.00128.48           C  
ATOM   2392  N   HIS A 315      55.254  32.514  29.276  1.00129.46           N  
ATOM   2393  CA  HIS A 315      54.716  33.842  29.025  1.00126.76           C  
ATOM   2394  C   HIS A 315      53.525  33.689  28.089  1.00124.70           C  
ATOM   2395  O   HIS A 315      52.455  34.244  28.324  1.00123.98           O  
ATOM   2396  CB  HIS A 315      55.804  34.703  28.371  1.00127.37           C  
ATOM   2397  CG  HIS A 315      55.382  36.108  28.068  1.00127.41           C  
ATOM   2398  ND1 HIS A 315      54.708  36.898  28.976  1.00127.23           N  
ATOM   2399  CD2 HIS A 315      55.593  36.886  26.978  1.00127.07           C  
ATOM   2400  CE1 HIS A 315      54.523  38.099  28.459  1.00126.51           C  
ATOM   2401  NE2 HIS A 315      55.051  38.119  27.249  1.00126.70           N  
ATOM   2402  N   ALA A 316      53.724  32.910  27.032  1.00122.52           N  
ATOM   2403  CA  ALA A 316      52.685  32.672  26.042  1.00120.51           C  
ATOM   2404  C   ALA A 316      51.403  32.085  26.632  1.00119.17           C  
ATOM   2405  O   ALA A 316      50.307  32.582  26.357  1.00120.44           O  
ATOM   2406  CB  ALA A 316      53.219  31.760  24.933  1.00119.72           C  
ATOM   2407  N   ILE A 317      51.522  31.038  27.442  1.00116.53           N  
ATOM   2408  CA  ILE A 317      50.328  30.426  28.012  1.00114.36           C  
ATOM   2409  C   ILE A 317      49.575  31.376  28.933  1.00112.65           C  
ATOM   2410  O   ILE A 317      48.340  31.422  28.907  1.00112.48           O  
ATOM   2411  CB  ILE A 317      50.665  29.168  28.791  1.00114.74           C  
ATOM   2412  CG1 ILE A 317      51.733  28.378  28.043  1.00115.78           C  
ATOM   2413  CG2 ILE A 317      49.422  28.312  28.932  1.00113.73           C  
ATOM   2414  CD1 ILE A 317      52.301  27.231  28.840  1.00118.09           C  
ATOM   2415  N   VAL A 318      50.311  32.129  29.747  1.00110.04           N  
ATOM   2416  CA  VAL A 318      49.680  33.080  30.657  1.00107.44           C  
ATOM   2417  C   VAL A 318      49.078  34.247  29.880  1.00105.53           C  
ATOM   2418  O   VAL A 318      47.962  34.685  30.166  1.00105.50           O  
ATOM   2419  CB  VAL A 318      50.678  33.621  31.699  1.00107.45           C  
ATOM   2420  CG1 VAL A 318      51.028  32.524  32.677  1.00108.12           C  
ATOM   2421  CG2 VAL A 318      51.936  34.124  31.018  1.00106.90           C  
ATOM   2422  N   TYR A 319      49.818  34.743  28.893  1.00102.72           N  
ATOM   2423  CA  TYR A 319      49.352  35.842  28.057  1.00 99.88           C  
ATOM   2424  C   TYR A 319      48.046  35.427  27.392  1.00 97.08           C  
ATOM   2425  O   TYR A 319      47.033  36.120  27.485  1.00 95.00           O  
ATOM   2426  CB  TYR A 319      50.409  36.162  26.996  1.00101.95           C  
ATOM   2427  CG  TYR A 319      49.971  37.115  25.895  1.00104.02           C  
ATOM   2428  CD1 TYR A 319      49.679  38.455  26.168  1.00104.04           C  
ATOM   2429  CD2 TYR A 319      49.883  36.680  24.567  1.00104.59           C  
ATOM   2430  CE1 TYR A 319      49.311  39.338  25.146  1.00103.92           C  
ATOM   2431  CE2 TYR A 319      49.523  37.556  23.541  1.00104.07           C  
ATOM   2432  CZ  TYR A 319      49.240  38.879  23.840  1.00104.18           C  
ATOM   2433  OH  TYR A 319      48.911  39.744  22.826  1.00105.43           O  
ATOM   2434  N   MET A 320      48.081  34.279  26.727  1.00 95.33           N  
ATOM   2435  CA  MET A 320      46.905  33.762  26.047  1.00 94.10           C  
ATOM   2436  C   MET A 320      45.713  33.590  26.987  1.00 91.77           C  
ATOM   2437  O   MET A 320      44.564  33.711  26.572  1.00 90.09           O  
ATOM   2438  CB  MET A 320      47.227  32.435  25.367  1.00 94.74           C  
ATOM   2439  CG  MET A 320      46.048  31.885  24.603  1.00 97.66           C  
ATOM   2440  SD  MET A 320      46.462  30.474  23.597  1.00101.57           S  
ATOM   2441  CE  MET A 320      46.930  29.253  24.873  1.00102.34           C  
ATOM   2442  N   ILE A 321      45.979  33.300  28.253  1.00 90.23           N  
ATOM   2443  CA  ILE A 321      44.891  33.152  29.208  1.00 89.82           C  
ATOM   2444  C   ILE A 321      44.251  34.530  29.400  1.00 89.94           C  
ATOM   2445  O   ILE A 321      43.030  34.686  29.278  1.00 88.94           O  
ATOM   2446  CB  ILE A 321      45.407  32.580  30.581  1.00 90.15           C  
ATOM   2447  CG1 ILE A 321      44.751  31.227  30.857  1.00 90.10           C  
ATOM   2448  CG2 ILE A 321      45.087  33.526  31.742  1.00 90.04           C  
ATOM   2449  CD1 ILE A 321      45.180  30.129  29.908  1.00 90.83           C  
ATOM   2450  N   ALA A 322      45.092  35.528  29.676  1.00 90.00           N  
ATOM   2451  CA  ALA A 322      44.640  36.898  29.898  1.00 89.38           C  
ATOM   2452  C   ALA A 322      43.897  37.421  28.680  1.00 89.41           C  
ATOM   2453  O   ALA A 322      42.803  37.971  28.791  1.00 89.23           O  
ATOM   2454  CB  ALA A 322      45.829  37.794  30.208  1.00 88.55           C  
ATOM   2455  N   MET A 323      44.497  37.242  27.511  1.00 89.26           N  
ATOM   2456  CA  MET A 323      43.872  37.694  26.280  1.00 89.16           C  
ATOM   2457  C   MET A 323      42.459  37.107  26.185  1.00 88.02           C  
ATOM   2458  O   MET A 323      41.483  37.848  26.061  1.00 87.50           O  
ATOM   2459  CB  MET A 323      44.724  37.268  25.074  1.00 90.40           C  
ATOM   2460  CG  MET A 323      44.429  38.025  23.763  1.00 91.71           C  
ATOM   2461  SD  MET A 323      44.669  39.848  23.808  1.00 90.59           S  
ATOM   2462  CE  MET A 323      43.056  40.397  23.359  1.00 87.88           C  
ATOM   2463  N   ILE A 324      42.351  35.781  26.279  1.00 87.21           N  
ATOM   2464  CA  ILE A 324      41.049  35.121  26.183  1.00 85.42           C  
ATOM   2465  C   ILE A 324      40.048  35.631  27.213  1.00 84.79           C  
ATOM   2466  O   ILE A 324      38.957  36.046  26.841  1.00 85.49           O  
ATOM   2467  CB  ILE A 324      41.134  33.568  26.333  1.00 84.27           C  
ATOM   2468  CG1 ILE A 324      42.109  32.955  25.315  1.00 81.78           C  
ATOM   2469  CG2 ILE A 324      39.735  32.969  26.129  1.00 82.87           C  
ATOM   2470  CD1 ILE A 324      41.504  32.618  23.970  1.00 79.92           C  
ATOM   2471  N   ILE A 325      40.394  35.605  28.498  1.00 84.35           N  
ATOM   2472  CA  ILE A 325      39.440  36.082  29.501  1.00 85.56           C  
ATOM   2473  C   ILE A 325      39.035  37.533  29.226  1.00 85.16           C  
ATOM   2474  O   ILE A 325      37.845  37.858  29.141  1.00 85.04           O  
ATOM   2475  CB  ILE A 325      39.990  35.993  30.963  1.00 86.58           C  
ATOM   2476  CG1 ILE A 325      41.387  36.612  31.054  1.00 89.20           C  
ATOM   2477  CG2 ILE A 325      39.997  34.558  31.435  1.00 85.68           C  
ATOM   2478  CD1 ILE A 325      41.904  36.794  32.491  1.00 89.55           C  
ATOM   2479  N   THR A 326      40.028  38.402  29.077  1.00 83.99           N  
ATOM   2480  CA  THR A 326      39.758  39.804  28.823  1.00 82.88           C  
ATOM   2481  C   THR A 326      38.785  39.933  27.661  1.00 81.85           C  
ATOM   2482  O   THR A 326      37.723  40.536  27.797  1.00 81.74           O  
ATOM   2483  CB  THR A 326      41.039  40.559  28.480  1.00 82.76           C  
ATOM   2484  OG1 THR A 326      42.108  40.068  29.290  1.00 81.98           O  
ATOM   2485  CG2 THR A 326      40.859  42.047  28.756  1.00 82.93           C  
ATOM   2486  N   CYS A 327      39.150  39.365  26.520  1.00 80.29           N  
ATOM   2487  CA  CYS A 327      38.283  39.420  25.357  1.00 80.66           C  
ATOM   2488  C   CYS A 327      36.855  39.072  25.740  1.00 81.29           C  
ATOM   2489  O   CYS A 327      35.904  39.745  25.321  1.00 82.19           O  
ATOM   2490  CB  CYS A 327      38.756  38.447  24.283  1.00 80.97           C  
ATOM   2491  SG  CYS A 327      40.098  39.071  23.273  1.00 82.52           S  
ATOM   2492  N   VAL A 328      36.701  38.021  26.540  1.00 80.65           N  
ATOM   2493  CA  VAL A 328      35.377  37.597  26.966  1.00 79.37           C  
ATOM   2494  C   VAL A 328      34.733  38.646  27.866  1.00 78.56           C  
ATOM   2495  O   VAL A 328      33.551  38.960  27.726  1.00 76.10           O  
ATOM   2496  CB  VAL A 328      35.433  36.238  27.691  1.00 79.12           C  
ATOM   2497  CG1 VAL A 328      34.037  35.829  28.128  1.00 79.74           C  
ATOM   2498  CG2 VAL A 328      36.005  35.180  26.758  1.00 79.28           C  
ATOM   2499  N   MET A 329      35.513  39.199  28.782  1.00 79.30           N  
ATOM   2500  CA  MET A 329      34.983  40.221  29.666  1.00 82.10           C  
ATOM   2501  C   MET A 329      34.341  41.316  28.812  1.00 83.23           C  
ATOM   2502  O   MET A 329      33.121  41.544  28.870  1.00 83.40           O  
ATOM   2503  CB  MET A 329      36.110  40.815  30.510  1.00 83.60           C  
ATOM   2504  CG  MET A 329      35.685  42.004  31.364  1.00 85.06           C  
ATOM   2505  SD  MET A 329      37.067  42.626  32.327  1.00 88.08           S  
ATOM   2506  CE  MET A 329      37.874  43.656  31.126  1.00 87.55           C  
ATOM   2507  N   PHE A 330      35.189  41.982  28.024  1.00 83.75           N  
ATOM   2508  CA  PHE A 330      34.792  43.060  27.115  1.00 81.76           C  
ATOM   2509  C   PHE A 330      33.692  42.575  26.186  1.00 81.40           C  
ATOM   2510  O   PHE A 330      32.823  43.351  25.780  1.00 79.39           O  
ATOM   2511  CB  PHE A 330      35.992  43.499  26.275  1.00 81.17           C  
ATOM   2512  CG  PHE A 330      36.926  44.432  26.983  1.00 79.02           C  
ATOM   2513  CD1 PHE A 330      38.297  44.226  26.928  1.00 78.42           C  
ATOM   2514  CD2 PHE A 330      36.436  45.538  27.669  1.00 79.10           C  
ATOM   2515  CE1 PHE A 330      39.176  45.108  27.544  1.00 79.63           C  
ATOM   2516  CE2 PHE A 330      37.301  46.431  28.291  1.00 79.59           C  
ATOM   2517  CZ  PHE A 330      38.680  46.218  28.229  1.00 80.12           C  
ATOM   2518  N   GLY A 331      33.763  41.291  25.836  1.00 81.60           N  
ATOM   2519  CA  GLY A 331      32.764  40.697  24.975  1.00 82.58           C  
ATOM   2520  C   GLY A 331      31.416  40.831  25.652  1.00 83.69           C  
ATOM   2521  O   GLY A 331      30.479  41.424  25.108  1.00 83.45           O  
ATOM   2522  N   ILE A 332      31.321  40.294  26.861  1.00 84.65           N  
ATOM   2523  CA  ILE A 332      30.077  40.358  27.610  1.00 85.66           C  
ATOM   2524  C   ILE A 332      29.607  41.799  27.673  1.00 85.92           C  
ATOM   2525  O   ILE A 332      28.591  42.152  27.073  1.00 85.49           O  
ATOM   2526  CB  ILE A 332      30.255  39.805  29.044  1.00 85.77           C  
ATOM   2527  CG1 ILE A 332      30.771  38.358  28.980  1.00 85.74           C  
ATOM   2528  CG2 ILE A 332      28.915  39.836  29.779  1.00 84.28           C  
ATOM   2529  CD1 ILE A 332      31.730  37.974  30.092  1.00 84.25           C  
ATOM   2530  N   PHE A 333      30.359  42.633  28.379  1.00 87.07           N  
ATOM   2531  CA  PHE A 333      29.995  44.037  28.507  1.00 89.86           C  
ATOM   2532  C   PHE A 333      29.495  44.629  27.193  1.00 89.19           C  
ATOM   2533  O   PHE A 333      28.424  45.230  27.143  1.00 88.63           O  
ATOM   2534  CB  PHE A 333      31.185  44.871  28.994  1.00 94.02           C  
ATOM   2535  CG  PHE A 333      31.748  44.432  30.320  1.00 98.42           C  
ATOM   2536  CD1 PHE A 333      30.985  43.678  31.210  1.00 99.74           C  
ATOM   2537  CD2 PHE A 333      33.043  44.801  30.691  1.00100.22           C  
ATOM   2538  CE1 PHE A 333      31.502  43.299  32.445  1.00101.51           C  
ATOM   2539  CE2 PHE A 333      33.571  44.429  31.924  1.00101.10           C  
ATOM   2540  CZ  PHE A 333      32.801  43.676  32.803  1.00102.48           C  
ATOM   2541  N   TRP A 334      30.282  44.456  26.134  1.00 89.07           N  
ATOM   2542  CA  TRP A 334      29.937  44.989  24.821  1.00 88.05           C  
ATOM   2543  C   TRP A 334      28.548  44.586  24.393  1.00 88.84           C  
ATOM   2544  O   TRP A 334      27.729  45.437  24.040  1.00 88.51           O  
ATOM   2545  CB  TRP A 334      30.937  44.519  23.761  1.00 86.43           C  
ATOM   2546  CG  TRP A 334      30.663  45.099  22.392  1.00 84.30           C  
ATOM   2547  CD1 TRP A 334      30.122  44.450  21.317  1.00 83.54           C  
ATOM   2548  CD2 TRP A 334      30.902  46.450  21.962  1.00 82.60           C  
ATOM   2549  NE1 TRP A 334      30.009  45.310  20.248  1.00 82.37           N  
ATOM   2550  CE2 TRP A 334      30.481  46.542  20.619  1.00 81.55           C  
ATOM   2551  CE3 TRP A 334      31.431  47.590  22.585  1.00 81.50           C  
ATOM   2552  CZ2 TRP A 334      30.575  47.725  19.889  1.00 80.26           C  
ATOM   2553  CZ3 TRP A 334      31.525  48.762  21.859  1.00 79.66           C  
ATOM   2554  CH2 TRP A 334      31.098  48.821  20.525  1.00 79.92           C  
ATOM   2555  N   VAL A 335      28.296  43.279  24.426  1.00 89.98           N  
ATOM   2556  CA  VAL A 335      27.005  42.723  24.033  1.00 90.57           C  
ATOM   2557  C   VAL A 335      25.877  43.340  24.841  1.00 91.12           C  
ATOM   2558  O   VAL A 335      24.767  43.519  24.339  1.00 90.29           O  
ATOM   2559  CB  VAL A 335      26.970  41.199  24.237  1.00 89.76           C  
ATOM   2560  CG1 VAL A 335      25.726  40.625  23.603  1.00 89.35           C  
ATOM   2561  CG2 VAL A 335      28.199  40.567  23.628  1.00 90.55           C  
ATOM   2562  N   GLU A 336      26.188  43.676  26.090  1.00 92.61           N  
ATOM   2563  CA  GLU A 336      25.229  44.276  27.019  1.00 93.29           C  
ATOM   2564  C   GLU A 336      24.898  45.738  26.700  1.00 91.10           C  
ATOM   2565  O   GLU A 336      23.730  46.107  26.550  1.00 89.23           O  
ATOM   2566  CB  GLU A 336      25.774  44.171  28.452  1.00 96.17           C  
ATOM   2567  CG  GLU A 336      24.715  44.346  29.533  1.00101.75           C  
ATOM   2568  CD  GLU A 336      23.505  43.424  29.325  1.00105.14           C  
ATOM   2569  OE1 GLU A 336      23.707  42.185  29.205  1.00105.36           O  
ATOM   2570  OE2 GLU A 336      22.355  43.943  29.280  1.00106.11           O  
ATOM   2571  N   THR A 337      25.952  46.542  26.595  1.00 90.13           N  
ATOM   2572  CA  THR A 337      25.892  47.975  26.319  1.00 89.55           C  
ATOM   2573  C   THR A 337      25.490  48.371  24.899  1.00 89.87           C  
ATOM   2574  O   THR A 337      25.021  49.487  24.659  1.00 87.26           O  
ATOM   2575  CB  THR A 337      27.246  48.582  26.601  1.00 89.53           C  
ATOM   2576  OG1 THR A 337      28.252  47.789  25.954  1.00 88.82           O  
ATOM   2577  CG2 THR A 337      27.507  48.608  28.095  1.00 89.42           C  
ATOM   2578  N   THR A 338      25.693  47.455  23.964  1.00 91.92           N  
ATOM   2579  CA  THR A 338      25.355  47.682  22.566  1.00 94.73           C  
ATOM   2580  C   THR A 338      23.865  47.469  22.288  1.00 95.24           C  
ATOM   2581  O   THR A 338      23.137  48.409  21.987  1.00 95.09           O  
ATOM   2582  CB  THR A 338      26.161  46.733  21.672  1.00 96.04           C  
ATOM   2583  OG1 THR A 338      27.557  46.999  21.849  1.00 97.88           O  
ATOM   2584  CG2 THR A 338      25.782  46.910  20.208  1.00 97.13           C  
ATOM   2585  N   GLY A 339      23.426  46.221  22.394  1.00 96.17           N  
ATOM   2586  CA  GLY A 339      22.038  45.890  22.146  1.00 97.65           C  
ATOM   2587  C   GLY A 339      21.956  44.463  21.640  1.00 98.76           C  
ATOM   2588  O   GLY A 339      20.970  44.046  21.029  1.00 97.99           O  
ATOM   2589  N   LEU A 340      23.014  43.708  21.899  1.00100.12           N  
ATOM   2590  CA  LEU A 340      23.072  42.326  21.470  1.00102.06           C  
ATOM   2591  C   LEU A 340      22.633  41.402  22.600  1.00103.68           C  
ATOM   2592  O   LEU A 340      22.841  40.191  22.537  1.00104.19           O  
ATOM   2593  CB  LEU A 340      24.492  41.980  21.033  1.00101.65           C  
ATOM   2594  CG  LEU A 340      25.226  43.048  20.229  1.00100.68           C  
ATOM   2595  CD1 LEU A 340      26.593  42.507  19.874  1.00102.23           C  
ATOM   2596  CD2 LEU A 340      24.453  43.421  18.979  1.00 99.12           C  
ATOM   2597  N   ASP A 341      22.036  41.976  23.638  1.00105.82           N  
ATOM   2598  CA  ASP A 341      21.561  41.185  24.762  1.00108.14           C  
ATOM   2599  C   ASP A 341      20.146  40.728  24.436  1.00109.70           C  
ATOM   2600  O   ASP A 341      19.440  41.376  23.663  1.00109.43           O  
ATOM   2601  CB  ASP A 341      21.586  42.009  26.062  1.00109.96           C  
ATOM   2602  CG  ASP A 341      20.548  43.133  26.088  1.00111.65           C  
ATOM   2603  OD1 ASP A 341      20.385  43.841  25.071  1.00112.83           O  
ATOM   2604  OD2 ASP A 341      19.907  43.322  27.145  1.00112.03           O  
ATOM   2605  N   PRO A 342      19.714  39.595  25.015  1.00111.49           N  
ATOM   2606  CA  PRO A 342      18.375  39.039  24.783  1.00112.85           C  
ATOM   2607  C   PRO A 342      17.273  40.045  25.090  1.00114.53           C  
ATOM   2608  O   PRO A 342      16.368  40.272  24.279  1.00113.66           O  
ATOM   2609  CB  PRO A 342      18.333  37.843  25.729  1.00111.89           C  
ATOM   2610  CG  PRO A 342      19.766  37.441  25.834  1.00111.20           C  
ATOM   2611  CD  PRO A 342      20.455  38.765  25.979  1.00111.67           C  
ATOM   2612  N   LYS A 343      17.373  40.636  26.277  1.00116.85           N  
ATOM   2613  CA  LYS A 343      16.416  41.623  26.758  1.00119.39           C  
ATOM   2614  C   LYS A 343      16.027  42.579  25.633  1.00120.30           C  
ATOM   2615  O   LYS A 343      14.842  42.750  25.338  1.00120.45           O  
ATOM   2616  CB  LYS A 343      17.033  42.386  27.936  1.00120.94           C  
ATOM   2617  CG  LYS A 343      17.699  41.461  28.976  1.00123.33           C  
ATOM   2618  CD  LYS A 343      18.472  42.228  30.060  1.00124.53           C  
ATOM   2619  CE  LYS A 343      17.558  43.098  30.931  1.00124.86           C  
ATOM   2620  NZ  LYS A 343      18.308  43.815  32.007  1.00123.08           N  
ATOM   2621  N   SER A 344      17.032  43.179  24.997  1.00121.47           N  
ATOM   2622  CA  SER A 344      16.811  44.117  23.899  1.00122.03           C  
ATOM   2623  C   SER A 344      16.426  43.386  22.617  1.00122.35           C  
ATOM   2624  O   SER A 344      15.374  43.655  22.039  1.00122.21           O  
ATOM   2625  CB  SER A 344      18.072  44.954  23.646  1.00122.12           C  
ATOM   2626  OG  SER A 344      18.432  45.721  24.785  1.00121.44           O  
ATOM   2627  N   MET A 345      17.285  42.469  22.177  1.00123.10           N  
ATOM   2628  CA  MET A 345      17.036  41.699  20.962  1.00124.77           C  
ATOM   2629  C   MET A 345      15.557  41.389  20.825  1.00125.74           C  
ATOM   2630  O   MET A 345      14.983  41.476  19.736  1.00124.84           O  
ATOM   2631  CB  MET A 345      17.832  40.390  20.983  1.00125.02           C  
ATOM   2632  CG  MET A 345      19.316  40.544  20.670  1.00125.17           C  
ATOM   2633  SD  MET A 345      19.616  41.240  19.024  1.00123.98           S  
ATOM   2634  CE  MET A 345      19.251  39.819  17.993  1.00124.57           C  
ATOM   2635  N   ALA A 346      14.948  41.025  21.947  1.00127.56           N  
ATOM   2636  CA  ALA A 346      13.532  40.710  21.981  1.00129.46           C  
ATOM   2637  C   ALA A 346      12.767  41.779  21.213  1.00130.92           C  
ATOM   2638  O   ALA A 346      12.332  41.545  20.086  1.00131.25           O  
ATOM   2639  CB  ALA A 346      13.049  40.653  23.423  1.00129.39           C  
ATOM   2640  N   LYS A 347      12.624  42.954  21.826  1.00132.59           N  
ATOM   2641  CA  LYS A 347      11.908  44.075  21.219  1.00134.07           C  
ATOM   2642  C   LYS A 347      12.021  44.055  19.705  1.00134.92           C  
ATOM   2643  O   LYS A 347      11.018  44.086  18.994  1.00134.83           O  
ATOM   2644  CB  LYS A 347      12.448  45.412  21.741  1.00134.24           C  
ATOM   2645  CG  LYS A 347      12.201  45.667  23.221  1.00134.89           C  
ATOM   2646  CD  LYS A 347      11.647  47.073  23.467  1.00135.43           C  
ATOM   2647  CE  LYS A 347      10.220  47.220  22.928  1.00136.30           C  
ATOM   2648  NZ  LYS A 347       9.607  48.555  23.219  1.00135.95           N  
ATOM   2649  N   ARG A 348      13.255  43.992  19.222  1.00136.60           N  
ATOM   2650  CA  ARG A 348      13.518  43.976  17.793  1.00138.28           C  
ATOM   2651  C   ARG A 348      12.815  42.819  17.084  1.00138.40           C  
ATOM   2652  O   ARG A 348      11.986  43.044  16.200  1.00138.95           O  
ATOM   2653  CB  ARG A 348      15.029  43.910  17.542  1.00139.45           C  
ATOM   2654  CG  ARG A 348      15.815  45.066  18.159  1.00141.03           C  
ATOM   2655  CD  ARG A 348      17.302  45.002  17.803  1.00142.90           C  
ATOM   2656  NE  ARG A 348      18.084  46.032  18.493  1.00143.54           N  
ATOM   2657  CZ  ARG A 348      19.393  46.217  18.333  1.00142.89           C  
ATOM   2658  NH1 ARG A 348      20.079  45.442  17.501  1.00142.11           N  
ATOM   2659  NH2 ARG A 348      20.016  47.176  19.010  1.00142.12           N  
ATOM   2660  N   ILE A 349      13.137  41.587  17.475  1.00138.08           N  
ATOM   2661  CA  ILE A 349      12.540  40.403  16.858  1.00137.82           C  
ATOM   2662  C   ILE A 349      11.021  40.505  16.721  1.00137.60           C  
ATOM   2663  O   ILE A 349      10.370  41.281  17.422  1.00137.32           O  
ATOM   2664  CB  ILE A 349      12.869  39.126  17.658  1.00137.87           C  
ATOM   2665  CG1 ILE A 349      14.381  39.002  17.843  1.00138.01           C  
ATOM   2666  CG2 ILE A 349      12.342  37.903  16.922  1.00137.91           C  
ATOM   2667  CD1 ILE A 349      14.807  37.765  18.607  1.00138.21           C  
ATOM   2668  N   SER A 362       5.055  36.592  23.869  1.00144.83           N  
ATOM   2669  CA  SER A 362       5.890  37.102  22.786  1.00144.31           C  
ATOM   2670  C   SER A 362       7.262  37.581  23.272  1.00143.92           C  
ATOM   2671  O   SER A 362       8.294  37.027  22.884  1.00143.63           O  
ATOM   2672  CB  SER A 362       5.168  38.245  22.056  1.00143.77           C  
ATOM   2673  OG  SER A 362       4.812  39.292  22.945  1.00142.52           O  
ATOM   2674  N   GLU A 363       7.265  38.603  24.125  1.00143.16           N  
ATOM   2675  CA  GLU A 363       8.506  39.166  24.647  1.00142.38           C  
ATOM   2676  C   GLU A 363       9.401  38.111  25.298  1.00141.46           C  
ATOM   2677  O   GLU A 363      10.266  37.544  24.630  1.00142.03           O  
ATOM   2678  CB  GLU A 363       8.200  40.287  25.647  1.00143.21           C  
ATOM   2679  CG  GLU A 363       9.034  41.560  25.444  1.00144.72           C  
ATOM   2680  CD  GLU A 363       8.784  42.242  24.093  1.00145.08           C  
ATOM   2681  OE1 GLU A 363       9.342  43.338  23.856  1.00144.50           O  
ATOM   2682  OE2 GLU A 363       8.033  41.683  23.266  1.00145.47           O  
ATOM   2683  N   LYS A 364       9.195  37.851  26.589  1.00139.40           N  
ATOM   2684  CA  LYS A 364       9.991  36.861  27.328  1.00136.76           C  
ATOM   2685  C   LYS A 364      10.029  35.529  26.566  1.00135.75           C  
ATOM   2686  O   LYS A 364      11.040  34.791  26.579  1.00135.22           O  
ATOM   2687  CB  LYS A 364       9.390  36.647  28.717  1.00135.46           C  
ATOM   2688  CG  LYS A 364       9.019  37.930  29.455  1.00132.54           C  
ATOM   2689  CD  LYS A 364      10.221  38.629  30.046  1.00130.47           C  
ATOM   2690  CE  LYS A 364       9.795  39.868  30.813  1.00129.88           C  
ATOM   2691  NZ  LYS A 364      10.949  40.586  31.427  1.00129.31           N  
ATOM   2692  N   ALA A 365       8.914  35.222  25.908  1.00134.58           N  
ATOM   2693  CA  ALA A 365       8.819  34.009  25.115  1.00134.20           C  
ATOM   2694  C   ALA A 365      10.116  33.962  24.313  1.00133.86           C  
ATOM   2695  O   ALA A 365      10.967  33.085  24.519  1.00134.61           O  
ATOM   2696  CB  ALA A 365       7.611  34.085  24.181  1.00133.80           C  
ATOM   2697  N   ILE A 366      10.277  34.935  23.419  1.00132.46           N  
ATOM   2698  CA  ILE A 366      11.479  35.022  22.602  1.00130.46           C  
ATOM   2699  C   ILE A 366      12.670  35.360  23.490  1.00128.62           C  
ATOM   2700  O   ILE A 366      13.673  34.650  23.495  1.00127.44           O  
ATOM   2701  CB  ILE A 366      11.322  36.093  21.500  1.00130.58           C  
ATOM   2702  CG1 ILE A 366      10.240  35.646  20.510  1.00130.39           C  
ATOM   2703  CG2 ILE A 366      12.647  36.316  20.791  1.00131.39           C  
ATOM   2704  CD1 ILE A 366      10.211  36.422  19.218  1.00129.89           C  
ATOM   2705  N   GLU A 367      12.540  36.441  24.249  1.00127.34           N  
ATOM   2706  CA  GLU A 367      13.586  36.886  25.160  1.00127.03           C  
ATOM   2707  C   GLU A 367      14.202  35.751  25.964  1.00127.19           C  
ATOM   2708  O   GLU A 367      15.415  35.571  25.972  1.00127.04           O  
ATOM   2709  CB  GLU A 367      13.033  37.937  26.129  1.00126.54           C  
ATOM   2710  CG  GLU A 367      13.885  38.127  27.388  1.00125.45           C  
ATOM   2711  CD  GLU A 367      13.490  39.353  28.191  1.00125.14           C  
ATOM   2712  OE1 GLU A 367      14.101  39.578  29.265  1.00123.51           O  
ATOM   2713  OE2 GLU A 367      12.575  40.089  27.741  1.00124.14           O  
ATOM   2714  N   HIS A 368      13.365  34.993  26.657  1.00128.13           N  
ATOM   2715  CA  HIS A 368      13.858  33.892  27.464  1.00128.48           C  
ATOM   2716  C   HIS A 368      14.522  32.857  26.576  1.00127.41           C  
ATOM   2717  O   HIS A 368      15.547  32.272  26.950  1.00127.35           O  
ATOM   2718  CB  HIS A 368      12.722  33.262  28.268  1.00130.31           C  
ATOM   2719  CG  HIS A 368      13.001  33.196  29.738  1.00132.36           C  
ATOM   2720  ND1 HIS A 368      14.007  32.415  30.269  1.00133.47           N  
ATOM   2721  CD2 HIS A 368      12.428  33.837  30.784  1.00132.48           C  
ATOM   2722  CE1 HIS A 368      14.040  32.579  31.580  1.00134.12           C  
ATOM   2723  NE2 HIS A 368      13.093  33.436  31.918  1.00133.52           N  
ATOM   2724  N   ARG A 369      13.954  32.625  25.395  1.00126.32           N  
ATOM   2725  CA  ARG A 369      14.601  31.649  24.509  1.00125.40           C  
ATOM   2726  C   ARG A 369      16.014  32.126  24.117  1.00122.91           C  
ATOM   2727  O   ARG A 369      16.988  31.355  24.130  1.00122.07           O  
ATOM   2728  CB  ARG A 369      13.784  31.408  23.236  1.00128.60           C  
ATOM   2729  CG  ARG A 369      14.450  30.388  22.302  1.00132.59           C  
ATOM   2730  CD  ARG A 369      13.711  30.213  20.979  1.00136.33           C  
ATOM   2731  NE  ARG A 369      12.408  29.567  21.136  1.00139.48           N  
ATOM   2732  CZ  ARG A 369      11.570  29.324  20.130  1.00140.82           C  
ATOM   2733  NH1 ARG A 369      11.898  29.674  18.890  1.00141.21           N  
ATOM   2734  NH2 ARG A 369      10.401  28.736  20.361  1.00141.22           N  
ATOM   2735  N   LEU A 370      16.126  33.402  23.757  1.00119.81           N  
ATOM   2736  CA  LEU A 370      17.422  33.958  23.387  1.00116.02           C  
ATOM   2737  C   LEU A 370      18.368  33.742  24.562  1.00114.78           C  
ATOM   2738  O   LEU A 370      19.451  33.187  24.403  1.00115.21           O  
ATOM   2739  CB  LEU A 370      17.311  35.460  23.095  1.00113.18           C  
ATOM   2740  CG  LEU A 370      16.325  35.929  22.026  1.00110.65           C  
ATOM   2741  CD1 LEU A 370      16.379  37.447  21.911  1.00108.37           C  
ATOM   2742  CD2 LEU A 370      16.655  35.267  20.703  1.00109.60           C  
ATOM   2743  N   LYS A 371      17.933  34.171  25.744  1.00113.16           N  
ATOM   2744  CA  LYS A 371      18.719  34.053  26.966  1.00111.74           C  
ATOM   2745  C   LYS A 371      19.296  32.665  27.078  1.00111.06           C  
ATOM   2746  O   LYS A 371      20.238  32.427  27.830  1.00109.86           O  
ATOM   2747  CB  LYS A 371      17.843  34.342  28.176  1.00112.42           C  
ATOM   2748  CG  LYS A 371      18.610  34.689  29.432  1.00113.04           C  
ATOM   2749  CD  LYS A 371      17.654  35.170  30.523  1.00114.63           C  
ATOM   2750  CE  LYS A 371      16.865  36.429  30.108  1.00115.27           C  
ATOM   2751  NZ  LYS A 371      15.865  36.221  29.012  1.00113.37           N  
ATOM   2752  N   ARG A 372      18.705  31.747  26.325  1.00112.02           N  
ATOM   2753  CA  ARG A 372      19.156  30.364  26.297  1.00113.51           C  
ATOM   2754  C   ARG A 372      20.434  30.283  25.459  1.00112.96           C  
ATOM   2755  O   ARG A 372      21.433  29.702  25.893  1.00112.26           O  
ATOM   2756  CB  ARG A 372      18.054  29.473  25.690  1.00115.52           C  
ATOM   2757  CG  ARG A 372      18.229  27.949  25.823  1.00118.88           C  
ATOM   2758  CD  ARG A 372      17.022  27.198  25.202  1.00121.66           C  
ATOM   2759  NE  ARG A 372      15.751  27.483  25.887  1.00124.57           N  
ATOM   2760  CZ  ARG A 372      14.556  27.556  25.292  1.00125.03           C  
ATOM   2761  NH1 ARG A 372      14.440  27.368  23.980  1.00125.17           N  
ATOM   2762  NH2 ARG A 372      13.470  27.822  26.013  1.00124.58           N  
ATOM   2763  N   TYR A 373      20.418  30.895  24.274  1.00112.59           N  
ATOM   2764  CA  TYR A 373      21.594  30.828  23.395  1.00111.65           C  
ATOM   2765  C   TYR A 373      22.529  32.039  23.253  1.00109.46           C  
ATOM   2766  O   TYR A 373      23.733  31.862  23.069  1.00109.44           O  
ATOM   2767  CB  TYR A 373      21.170  30.394  21.989  1.00113.99           C  
ATOM   2768  CG  TYR A 373      20.004  29.450  21.987  1.00117.81           C  
ATOM   2769  CD1 TYR A 373      18.696  29.937  22.055  1.00119.88           C  
ATOM   2770  CD2 TYR A 373      20.199  28.072  21.959  1.00118.99           C  
ATOM   2771  CE1 TYR A 373      17.602  29.076  22.095  1.00121.75           C  
ATOM   2772  CE2 TYR A 373      19.114  27.195  22.004  1.00121.86           C  
ATOM   2773  CZ  TYR A 373      17.815  27.704  22.071  1.00123.18           C  
ATOM   2774  OH  TYR A 373      16.733  26.845  22.123  1.00125.38           O  
ATOM   2775  N   ILE A 374      22.016  33.261  23.316  1.00105.96           N  
ATOM   2776  CA  ILE A 374      22.911  34.400  23.139  1.00102.11           C  
ATOM   2777  C   ILE A 374      24.147  34.378  24.032  1.00100.45           C  
ATOM   2778  O   ILE A 374      25.271  34.437  23.538  1.00100.07           O  
ATOM   2779  CB  ILE A 374      22.162  35.760  23.286  1.00100.44           C  
ATOM   2780  CG1 ILE A 374      21.407  36.063  21.982  1.00 98.71           C  
ATOM   2781  CG2 ILE A 374      23.142  36.874  23.619  1.00 97.88           C  
ATOM   2782  CD1 ILE A 374      20.802  37.445  21.890  1.00 97.19           C  
ATOM   2783  N   PRO A 375      23.965  34.263  25.351  1.00 99.19           N  
ATOM   2784  CA  PRO A 375      25.128  34.245  26.241  1.00 98.66           C  
ATOM   2785  C   PRO A 375      26.274  33.347  25.783  1.00 98.46           C  
ATOM   2786  O   PRO A 375      27.408  33.804  25.671  1.00 99.08           O  
ATOM   2787  CB  PRO A 375      24.533  33.813  27.573  1.00 98.76           C  
ATOM   2788  CG  PRO A 375      23.167  34.443  27.525  1.00 98.87           C  
ATOM   2789  CD  PRO A 375      22.717  34.112  26.115  1.00 98.58           C  
ATOM   2790  N   PRO A 376      25.999  32.062  25.498  1.00 98.38           N  
ATOM   2791  CA  PRO A 376      27.079  31.170  25.055  1.00 97.69           C  
ATOM   2792  C   PRO A 376      27.741  31.572  23.730  1.00 96.84           C  
ATOM   2793  O   PRO A 376      28.929  31.311  23.523  1.00 95.95           O  
ATOM   2794  CB  PRO A 376      26.394  29.805  24.991  1.00 97.61           C  
ATOM   2795  CG  PRO A 376      24.998  30.147  24.640  1.00 97.47           C  
ATOM   2796  CD  PRO A 376      24.713  31.344  25.526  1.00 98.28           C  
ATOM   2797  N   LEU A 377      26.979  32.196  22.834  1.00 95.61           N  
ATOM   2798  CA  LEU A 377      27.551  32.631  21.566  1.00 94.20           C  
ATOM   2799  C   LEU A 377      28.535  33.738  21.909  1.00 95.12           C  
ATOM   2800  O   LEU A 377      29.659  33.768  21.402  1.00 96.55           O  
ATOM   2801  CB  LEU A 377      26.481  33.189  20.631  1.00 91.22           C  
ATOM   2802  CG  LEU A 377      26.441  32.574  19.231  1.00 89.61           C  
ATOM   2803  CD1 LEU A 377      25.690  33.525  18.317  1.00 88.87           C  
ATOM   2804  CD2 LEU A 377      27.842  32.311  18.694  1.00 85.72           C  
ATOM   2805  N   THR A 378      28.109  34.643  22.786  1.00 94.64           N  
ATOM   2806  CA  THR A 378      28.953  35.753  23.214  1.00 93.66           C  
ATOM   2807  C   THR A 378      30.315  35.267  23.717  1.00 93.00           C  
ATOM   2808  O   THR A 378      31.357  35.597  23.141  1.00 92.47           O  
ATOM   2809  CB  THR A 378      28.261  36.569  24.327  1.00 92.80           C  
ATOM   2810  OG1 THR A 378      27.106  37.217  23.790  1.00 92.57           O  
ATOM   2811  CG2 THR A 378      29.198  37.619  24.888  1.00 92.29           C  
ATOM   2812  N   VAL A 379      30.304  34.475  24.783  1.00 92.38           N  
ATOM   2813  CA  VAL A 379      31.545  33.968  25.345  1.00 92.83           C  
ATOM   2814  C   VAL A 379      32.342  33.155  24.324  1.00 93.16           C  
ATOM   2815  O   VAL A 379      33.568  33.291  24.236  1.00 93.79           O  
ATOM   2816  CB  VAL A 379      31.279  33.108  26.598  1.00 92.91           C  
ATOM   2817  CG1 VAL A 379      32.599  32.570  27.147  1.00 92.65           C  
ATOM   2818  CG2 VAL A 379      30.567  33.947  27.661  1.00 91.67           C  
ATOM   2819  N   MET A 380      31.654  32.312  23.558  1.00 92.26           N  
ATOM   2820  CA  MET A 380      32.326  31.505  22.546  1.00 91.45           C  
ATOM   2821  C   MET A 380      33.019  32.380  21.513  1.00 88.97           C  
ATOM   2822  O   MET A 380      34.145  32.101  21.115  1.00 88.82           O  
ATOM   2823  CB  MET A 380      31.335  30.597  21.823  1.00 95.22           C  
ATOM   2824  CG  MET A 380      30.976  29.318  22.552  1.00 99.61           C  
ATOM   2825  SD  MET A 380      30.115  28.168  21.438  1.00105.32           S  
ATOM   2826  CE  MET A 380      28.440  28.864  21.459  1.00103.49           C  
ATOM   2827  N   SER A 381      32.335  33.429  21.070  1.00 85.92           N  
ATOM   2828  CA  SER A 381      32.885  34.345  20.078  1.00 83.21           C  
ATOM   2829  C   SER A 381      34.126  35.050  20.600  1.00 81.33           C  
ATOM   2830  O   SER A 381      35.211  34.944  20.019  1.00 81.05           O  
ATOM   2831  CB  SER A 381      31.855  35.401  19.703  1.00 83.57           C  
ATOM   2832  OG  SER A 381      30.879  34.869  18.837  1.00 84.13           O  
ATOM   2833  N   SER A 382      33.955  35.789  21.689  1.00 78.14           N  
ATOM   2834  CA  SER A 382      35.068  36.505  22.273  1.00 76.05           C  
ATOM   2835  C   SER A 382      36.225  35.542  22.386  1.00 74.52           C  
ATOM   2836  O   SER A 382      37.253  35.712  21.738  1.00 74.39           O  
ATOM   2837  CB  SER A 382      34.685  37.036  23.647  1.00 76.54           C  
ATOM   2838  OG  SER A 382      33.549  37.884  23.552  1.00 78.58           O  
ATOM   2839  N   ALA A 383      36.036  34.509  23.196  1.00 73.20           N  
ATOM   2840  CA  ALA A 383      37.065  33.498  23.399  1.00 71.03           C  
ATOM   2841  C   ALA A 383      37.756  33.158  22.073  1.00 69.14           C  
ATOM   2842  O   ALA A 383      38.983  33.215  21.962  1.00 67.68           O  
ATOM   2843  CB  ALA A 383      36.444  32.255  24.007  1.00 70.03           C  
ATOM   2844  N   PHE A 384      36.954  32.827  21.067  1.00 67.79           N  
ATOM   2845  CA  PHE A 384      37.481  32.479  19.758  1.00 66.23           C  
ATOM   2846  C   PHE A 384      38.446  33.530  19.261  1.00 66.40           C  
ATOM   2847  O   PHE A 384      39.645  33.261  19.122  1.00 66.62           O  
ATOM   2848  CB  PHE A 384      36.351  32.315  18.738  1.00 64.73           C  
ATOM   2849  CG  PHE A 384      36.833  31.982  17.353  1.00 63.52           C  
ATOM   2850  CD1 PHE A 384      37.794  31.002  17.155  1.00 63.52           C  
ATOM   2851  CD2 PHE A 384      36.336  32.652  16.249  1.00 64.09           C  
ATOM   2852  CE1 PHE A 384      38.257  30.700  15.871  1.00 64.66           C  
ATOM   2853  CE2 PHE A 384      36.795  32.354  14.962  1.00 64.80           C  
ATOM   2854  CZ  PHE A 384      37.757  31.376  14.774  1.00 63.97           C  
ATOM   2855  N   VAL A 385      37.924  34.725  18.990  1.00 65.81           N  
ATOM   2856  CA  VAL A 385      38.753  35.812  18.491  1.00 65.93           C  
ATOM   2857  C   VAL A 385      39.965  36.078  19.375  1.00 66.43           C  
ATOM   2858  O   VAL A 385      41.063  36.303  18.867  1.00 64.06           O  
ATOM   2859  CB  VAL A 385      37.939  37.092  18.338  1.00 65.58           C  
ATOM   2860  CG1 VAL A 385      37.092  37.010  17.080  1.00 64.43           C  
ATOM   2861  CG2 VAL A 385      37.070  37.285  19.543  1.00 64.65           C  
ATOM   2862  N   GLY A 386      39.760  36.045  20.691  1.00 68.24           N  
ATOM   2863  CA  GLY A 386      40.857  36.253  21.624  1.00 70.72           C  
ATOM   2864  C   GLY A 386      41.978  35.277  21.317  1.00 72.50           C  
ATOM   2865  O   GLY A 386      43.160  35.638  21.275  1.00 72.82           O  
ATOM   2866  N   PHE A 387      41.598  34.023  21.103  1.00 74.13           N  
ATOM   2867  CA  PHE A 387      42.551  32.974  20.756  1.00 75.89           C  
ATOM   2868  C   PHE A 387      43.198  33.399  19.434  1.00 75.84           C  
ATOM   2869  O   PHE A 387      44.419  33.566  19.338  1.00 73.70           O  
ATOM   2870  CB  PHE A 387      41.801  31.645  20.572  1.00 77.77           C  
ATOM   2871  CG  PHE A 387      42.670  30.501  20.107  1.00 79.32           C  
ATOM   2872  CD1 PHE A 387      43.618  29.924  20.962  1.00 79.02           C  
ATOM   2873  CD2 PHE A 387      42.536  29.993  18.807  1.00 78.75           C  
ATOM   2874  CE1 PHE A 387      44.418  28.857  20.526  1.00 78.14           C  
ATOM   2875  CE2 PHE A 387      43.332  28.929  18.365  1.00 77.79           C  
ATOM   2876  CZ  PHE A 387      44.272  28.362  19.226  1.00 77.27           C  
ATOM   2877  N   LEU A 388      42.342  33.583  18.431  1.00 76.51           N  
ATOM   2878  CA  LEU A 388      42.745  33.983  17.097  1.00 77.43           C  
ATOM   2879  C   LEU A 388      43.692  35.170  17.118  1.00 77.63           C  
ATOM   2880  O   LEU A 388      44.582  35.283  16.274  1.00 76.86           O  
ATOM   2881  CB  LEU A 388      41.515  34.338  16.277  1.00 79.15           C  
ATOM   2882  CG  LEU A 388      41.516  33.723  14.878  1.00 81.80           C  
ATOM   2883  CD1 LEU A 388      40.362  34.316  14.090  1.00 82.71           C  
ATOM   2884  CD2 LEU A 388      42.843  33.994  14.168  1.00 81.19           C  
ATOM   2885  N   ALA A 389      43.482  36.067  18.073  1.00 78.27           N  
ATOM   2886  CA  ALA A 389      44.335  37.240  18.212  1.00 78.71           C  
ATOM   2887  C   ALA A 389      45.721  36.746  18.574  1.00 79.33           C  
ATOM   2888  O   ALA A 389      46.675  36.903  17.804  1.00 79.43           O  
ATOM   2889  CB  ALA A 389      43.812  38.150  19.310  1.00 78.31           C  
ATOM   2890  N   THR A 390      45.816  36.131  19.751  1.00 79.49           N  
ATOM   2891  CA  THR A 390      47.079  35.596  20.247  1.00 79.71           C  
ATOM   2892  C   THR A 390      47.844  34.765  19.213  1.00 79.42           C  
ATOM   2893  O   THR A 390      49.007  35.034  18.928  1.00 77.83           O  
ATOM   2894  CB  THR A 390      46.837  34.756  21.494  1.00 79.62           C  
ATOM   2895  OG1 THR A 390      46.023  35.507  22.404  1.00 80.36           O  
ATOM   2896  CG2 THR A 390      48.163  34.413  22.171  1.00 79.81           C  
ATOM   2897  N   ILE A 391      47.205  33.756  18.641  1.00 81.02           N  
ATOM   2898  CA  ILE A 391      47.896  32.960  17.637  1.00 82.81           C  
ATOM   2899  C   ILE A 391      48.393  33.858  16.504  1.00 82.34           C  
ATOM   2900  O   ILE A 391      49.466  33.633  15.955  1.00 82.34           O  
ATOM   2901  CB  ILE A 391      46.985  31.851  17.055  1.00 83.85           C  
ATOM   2902  CG1 ILE A 391      47.618  31.279  15.784  1.00 84.76           C  
ATOM   2903  CG2 ILE A 391      45.598  32.399  16.799  1.00 84.81           C  
ATOM   2904  CD1 ILE A 391      46.811  30.185  15.113  1.00 86.76           C  
ATOM   2905  N   ALA A 392      47.618  34.878  16.156  1.00 83.27           N  
ATOM   2906  CA  ALA A 392      48.022  35.797  15.097  1.00 84.61           C  
ATOM   2907  C   ALA A 392      49.305  36.500  15.526  1.00 85.27           C  
ATOM   2908  O   ALA A 392      50.231  36.687  14.736  1.00 84.26           O  
ATOM   2909  CB  ALA A 392      46.932  36.815  14.849  1.00 84.91           C  
ATOM   2910  N   ASN A 393      49.348  36.883  16.794  1.00 86.21           N  
ATOM   2911  CA  ASN A 393      50.510  37.554  17.348  1.00 88.00           C  
ATOM   2912  C   ASN A 393      51.709  36.612  17.434  1.00 89.20           C  
ATOM   2913  O   ASN A 393      52.834  37.005  17.124  1.00 89.35           O  
ATOM   2914  CB  ASN A 393      50.175  38.106  18.730  1.00 88.70           C  
ATOM   2915  CG  ASN A 393      49.307  39.347  18.664  1.00 89.66           C  
ATOM   2916  OD1 ASN A 393      48.799  39.821  19.683  1.00 90.48           O  
ATOM   2917  ND2 ASN A 393      49.143  39.890  17.461  1.00 89.80           N  
ATOM   2918  N   PHE A 394      51.473  35.375  17.868  1.00 90.16           N  
ATOM   2919  CA  PHE A 394      52.552  34.399  17.957  1.00 89.73           C  
ATOM   2920  C   PHE A 394      53.234  34.356  16.597  1.00 88.96           C  
ATOM   2921  O   PHE A 394      54.438  34.579  16.497  1.00 89.37           O  
ATOM   2922  CB  PHE A 394      52.020  32.996  18.295  1.00 91.15           C  
ATOM   2923  CG  PHE A 394      51.695  32.781  19.762  1.00 92.86           C  
ATOM   2924  CD1 PHE A 394      51.165  31.556  20.193  1.00 93.28           C  
ATOM   2925  CD2 PHE A 394      51.917  33.779  20.711  1.00 92.38           C  
ATOM   2926  CE1 PHE A 394      50.858  31.327  21.545  1.00 91.92           C  
ATOM   2927  CE2 PHE A 394      51.612  33.555  22.066  1.00 92.64           C  
ATOM   2928  CZ  PHE A 394      51.083  32.326  22.479  1.00 92.20           C  
ATOM   2929  N   ILE A 395      52.457  34.092  15.550  1.00 88.27           N  
ATOM   2930  CA  ILE A 395      53.010  34.013  14.205  1.00 88.94           C  
ATOM   2931  C   ILE A 395      53.801  35.251  13.828  1.00 90.04           C  
ATOM   2932  O   ILE A 395      54.843  35.143  13.172  1.00 90.81           O  
ATOM   2933  CB  ILE A 395      51.924  33.840  13.147  1.00 89.07           C  
ATOM   2934  CG1 ILE A 395      51.024  32.665  13.516  1.00 90.86           C  
ATOM   2935  CG2 ILE A 395      52.560  33.593  11.782  1.00 87.15           C  
ATOM   2936  CD1 ILE A 395      49.790  32.538  12.630  1.00 93.13           C  
ATOM   2937  N   GLY A 396      53.314  36.422  14.240  1.00 90.09           N  
ATOM   2938  CA  GLY A 396      53.997  37.667  13.909  1.00 89.83           C  
ATOM   2939  C   GLY A 396      53.792  37.992  12.436  1.00 89.88           C  
ATOM   2940  O   GLY A 396      53.790  37.080  11.596  1.00 91.65           O  
ATOM   2941  N   ALA A 397      53.603  39.267  12.098  1.00 87.82           N  
ATOM   2942  CA  ALA A 397      53.392  39.619  10.695  1.00 84.49           C  
ATOM   2943  C   ALA A 397      53.482  41.100  10.380  1.00 82.77           C  
ATOM   2944  O   ALA A 397      53.143  41.959  11.193  1.00 82.19           O  
ATOM   2945  CB  ALA A 397      52.056  39.080  10.217  1.00 83.40           C  
ATOM   2946  N   LEU A 398      53.952  41.380   9.174  1.00 81.40           N  
ATOM   2947  CA  LEU A 398      54.099  42.738   8.701  1.00 79.80           C  
ATOM   2948  C   LEU A 398      52.730  43.356   8.831  1.00 79.56           C  
ATOM   2949  O   LEU A 398      51.827  43.042   8.069  1.00 79.52           O  
ATOM   2950  CB  LEU A 398      54.535  42.729   7.237  1.00 79.15           C  
ATOM   2951  CG  LEU A 398      54.840  44.058   6.549  1.00 78.82           C  
ATOM   2952  CD1 LEU A 398      55.955  44.773   7.299  1.00 78.41           C  
ATOM   2953  CD2 LEU A 398      55.230  43.803   5.094  1.00 77.35           C  
ATOM   2954  N   GLY A 399      52.569  44.227   9.812  1.00 80.17           N  
ATOM   2955  CA  GLY A 399      51.279  44.856  10.006  1.00 80.88           C  
ATOM   2956  C   GLY A 399      50.876  44.764  11.458  1.00 81.39           C  
ATOM   2957  O   GLY A 399      50.451  45.755  12.052  1.00 82.27           O  
ATOM   2958  N   GLY A 400      51.004  43.577  12.036  1.00 81.65           N  
ATOM   2959  CA  GLY A 400      50.658  43.431  13.435  1.00 83.60           C  
ATOM   2960  C   GLY A 400      49.894  42.176  13.813  1.00 84.88           C  
ATOM   2961  O   GLY A 400      49.854  41.806  14.998  1.00 86.80           O  
ATOM   2962  N   GLY A 401      49.287  41.508  12.837  1.00 82.43           N  
ATOM   2963  CA  GLY A 401      48.540  40.317  13.177  1.00 79.53           C  
ATOM   2964  C   GLY A 401      47.254  40.789  13.810  1.00 78.24           C  
ATOM   2965  O   GLY A 401      46.201  40.636  13.207  1.00 80.51           O  
ATOM   2966  N   THR A 402      47.325  41.358  15.016  1.00 75.38           N  
ATOM   2967  CA  THR A 402      46.124  41.878  15.687  1.00 70.94           C  
ATOM   2968  C   THR A 402      45.682  43.003  14.782  1.00 67.64           C  
ATOM   2969  O   THR A 402      44.499  43.327  14.682  1.00 64.49           O  
ATOM   2970  CB  THR A 402      46.437  42.487  17.056  1.00 70.74           C  
ATOM   2971  OG1 THR A 402      47.721  42.033  17.496  1.00 72.50           O  
ATOM   2972  CG2 THR A 402      45.384  42.070  18.070  1.00 68.77           C  
ATOM   2973  N   GLY A 403      46.680  43.582  14.125  1.00 65.34           N  
ATOM   2974  CA  GLY A 403      46.443  44.659  13.195  1.00 66.46           C  
ATOM   2975  C   GLY A 403      45.800  44.123  11.937  1.00 66.20           C  
ATOM   2976  O   GLY A 403      44.728  44.589  11.531  1.00 66.08           O  
ATOM   2977  N   VAL A 404      46.459  43.149  11.317  1.00 64.51           N  
ATOM   2978  CA  VAL A 404      45.923  42.536  10.114  1.00 63.48           C  
ATOM   2979  C   VAL A 404      44.556  41.978  10.470  1.00 63.11           C  
ATOM   2980  O   VAL A 404      43.627  42.027   9.675  1.00 64.46           O  
ATOM   2981  CB  VAL A 404      46.810  41.394   9.636  1.00 63.54           C  
ATOM   2982  CG1 VAL A 404      46.305  40.867   8.317  1.00 61.40           C  
ATOM   2983  CG2 VAL A 404      48.249  41.884   9.507  1.00 64.87           C  
ATOM   2984  N   LEU A 405      44.439  41.472  11.691  1.00 62.13           N  
ATOM   2985  CA  LEU A 405      43.194  40.909  12.192  1.00 61.43           C  
ATOM   2986  C   LEU A 405      42.100  41.948  12.138  1.00 60.93           C  
ATOM   2987  O   LEU A 405      41.124  41.807  11.393  1.00 62.14           O  
ATOM   2988  CB  LEU A 405      43.372  40.445  13.633  1.00 61.32           C  
ATOM   2989  CG  LEU A 405      42.283  39.515  14.164  1.00 63.11           C  
ATOM   2990  CD1 LEU A 405      42.834  38.767  15.357  1.00 64.16           C  
ATOM   2991  CD2 LEU A 405      41.030  40.289  14.529  1.00 61.88           C  
ATOM   2992  N   LEU A 406      42.266  42.996  12.935  1.00 60.03           N  
ATOM   2993  CA  LEU A 406      41.289  44.072  12.970  1.00 58.64           C  
ATOM   2994  C   LEU A 406      41.050  44.606  11.565  1.00 57.86           C  
ATOM   2995  O   LEU A 406      39.911  44.773  11.143  1.00 57.41           O  
ATOM   2996  CB  LEU A 406      41.774  45.212  13.873  1.00 59.11           C  
ATOM   2997  CG  LEU A 406      42.037  44.896  15.350  1.00 60.10           C  
ATOM   2998  CD1 LEU A 406      42.641  46.127  16.053  1.00 58.45           C  
ATOM   2999  CD2 LEU A 406      40.739  44.466  16.023  1.00 57.86           C  
ATOM   3000  N   THR A 407      42.123  44.855  10.824  1.00 57.71           N  
ATOM   3001  CA  THR A 407      41.990  45.399   9.473  1.00 56.58           C  
ATOM   3002  C   THR A 407      41.093  44.586   8.562  1.00 55.42           C  
ATOM   3003  O   THR A 407      40.121  45.124   8.024  1.00 54.60           O  
ATOM   3004  CB  THR A 407      43.366  45.570   8.804  1.00 56.54           C  
ATOM   3005  OG1 THR A 407      44.176  46.419   9.627  1.00 58.44           O  
ATOM   3006  CG2 THR A 407      43.225  46.198   7.418  1.00 53.00           C  
ATOM   3007  N   VAL A 408      41.416  43.305   8.387  1.00 53.98           N  
ATOM   3008  CA  VAL A 408      40.611  42.437   7.531  1.00 54.19           C  
ATOM   3009  C   VAL A 408      39.135  42.648   7.817  1.00 55.02           C  
ATOM   3010  O   VAL A 408      38.356  42.953   6.910  1.00 54.39           O  
ATOM   3011  CB  VAL A 408      40.934  40.945   7.739  1.00 53.08           C  
ATOM   3012  CG1 VAL A 408      39.741  40.097   7.315  1.00 51.32           C  
ATOM   3013  CG2 VAL A 408      42.144  40.553   6.903  1.00 52.41           C  
ATOM   3014  N   SER A 409      38.757  42.490   9.083  1.00 56.30           N  
ATOM   3015  CA  SER A 409      37.369  42.692   9.462  1.00 58.96           C  
ATOM   3016  C   SER A 409      36.907  44.144   9.242  1.00 59.73           C  
ATOM   3017  O   SER A 409      35.816  44.361   8.713  1.00 62.32           O  
ATOM   3018  CB  SER A 409      37.147  42.293  10.916  1.00 60.62           C  
ATOM   3019  OG  SER A 409      37.781  43.209  11.781  1.00 63.00           O  
ATOM   3020  N   ILE A 410      37.706  45.136   9.635  1.00 58.57           N  
ATOM   3021  CA  ILE A 410      37.307  46.529   9.417  1.00 58.16           C  
ATOM   3022  C   ILE A 410      36.982  46.765   7.938  1.00 58.75           C  
ATOM   3023  O   ILE A 410      35.907  47.248   7.587  1.00 57.42           O  
ATOM   3024  CB  ILE A 410      38.420  47.531   9.815  1.00 57.87           C  
ATOM   3025  CG1 ILE A 410      38.600  47.562  11.329  1.00 57.51           C  
ATOM   3026  CG2 ILE A 410      38.062  48.937   9.320  1.00 57.22           C  
ATOM   3027  CD1 ILE A 410      39.697  48.503  11.781  1.00 56.21           C  
ATOM   3028  N   VAL A 411      37.923  46.425   7.070  1.00 60.52           N  
ATOM   3029  CA  VAL A 411      37.711  46.613   5.649  1.00 62.45           C  
ATOM   3030  C   VAL A 411      36.388  45.994   5.274  1.00 63.85           C  
ATOM   3031  O   VAL A 411      35.509  46.664   4.752  1.00 63.51           O  
ATOM   3032  CB  VAL A 411      38.815  45.932   4.815  1.00 63.13           C  
ATOM   3033  CG1 VAL A 411      38.618  46.249   3.333  1.00 62.67           C  
ATOM   3034  CG2 VAL A 411      40.187  46.394   5.290  1.00 63.92           C  
ATOM   3035  N   TYR A 412      36.239  44.710   5.569  1.00 66.96           N  
ATOM   3036  CA  TYR A 412      35.015  44.017   5.212  1.00 71.64           C  
ATOM   3037  C   TYR A 412      33.736  44.734   5.654  1.00 73.72           C  
ATOM   3038  O   TYR A 412      32.917  45.104   4.805  1.00 74.08           O  
ATOM   3039  CB  TYR A 412      35.015  42.579   5.748  1.00 73.22           C  
ATOM   3040  CG  TYR A 412      33.953  41.716   5.084  1.00 76.46           C  
ATOM   3041  CD1 TYR A 412      33.861  41.648   3.690  1.00 78.57           C  
ATOM   3042  CD2 TYR A 412      33.018  41.010   5.837  1.00 77.02           C  
ATOM   3043  CE1 TYR A 412      32.865  40.911   3.062  1.00 80.43           C  
ATOM   3044  CE2 TYR A 412      32.015  40.264   5.219  1.00 80.42           C  
ATOM   3045  CZ  TYR A 412      31.943  40.221   3.826  1.00 81.64           C  
ATOM   3046  OH  TYR A 412      30.945  39.500   3.195  1.00 83.14           O  
ATOM   3047  N   ARG A 413      33.560  44.932   6.961  1.00 74.88           N  
ATOM   3048  CA  ARG A 413      32.367  45.595   7.460  1.00 76.69           C  
ATOM   3049  C   ARG A 413      32.113  46.900   6.694  1.00 78.03           C  
ATOM   3050  O   ARG A 413      30.961  47.333   6.551  1.00 78.78           O  
ATOM   3051  CB  ARG A 413      32.497  45.860   8.962  1.00 78.98           C  
ATOM   3052  CG  ARG A 413      31.214  46.410   9.617  1.00 84.06           C  
ATOM   3053  CD  ARG A 413      31.276  46.404  11.151  1.00 86.90           C  
ATOM   3054  NE  ARG A 413      30.616  45.245  11.755  1.00 91.21           N  
ATOM   3055  CZ  ARG A 413      30.996  43.973  11.587  1.00 95.26           C  
ATOM   3056  NH1 ARG A 413      32.050  43.662  10.824  1.00 96.04           N  
ATOM   3057  NH2 ARG A 413      30.314  42.994  12.181  1.00 95.26           N  
ATOM   3058  N   MET A 414      33.179  47.529   6.197  1.00 79.57           N  
ATOM   3059  CA  MET A 414      33.028  48.762   5.426  1.00 79.92           C  
ATOM   3060  C   MET A 414      32.302  48.401   4.141  1.00 80.39           C  
ATOM   3061  O   MET A 414      31.302  49.018   3.781  1.00 80.82           O  
ATOM   3062  CB  MET A 414      34.387  49.375   5.089  1.00 80.08           C  
ATOM   3063  CG  MET A 414      35.015  50.227   6.190  1.00 81.25           C  
ATOM   3064  SD  MET A 414      36.618  50.959   5.673  1.00 84.68           S  
ATOM   3065  CE  MET A 414      36.071  52.419   4.757  1.00 82.97           C  
ATOM   3066  N   TYR A 415      32.812  47.386   3.458  1.00 81.56           N  
ATOM   3067  CA  TYR A 415      32.214  46.911   2.213  1.00 82.80           C  
ATOM   3068  C   TYR A 415      30.718  46.633   2.368  1.00 81.07           C  
ATOM   3069  O   TYR A 415      29.910  47.038   1.524  1.00 80.57           O  
ATOM   3070  CB  TYR A 415      32.920  45.636   1.770  1.00 86.64           C  
ATOM   3071  CG  TYR A 415      32.215  44.912   0.650  1.00 91.63           C  
ATOM   3072  CD1 TYR A 415      32.000  45.533  -0.586  1.00 91.35           C  
ATOM   3073  CD2 TYR A 415      31.777  43.588   0.819  1.00 93.61           C  
ATOM   3074  CE1 TYR A 415      31.373  44.849  -1.627  1.00 93.85           C  
ATOM   3075  CE2 TYR A 415      31.145  42.894  -0.216  1.00 94.38           C  
ATOM   3076  CZ  TYR A 415      30.949  43.529  -1.437  1.00 94.40           C  
ATOM   3077  OH  TYR A 415      30.352  42.839  -2.465  1.00 94.69           O  
ATOM   3078  N   GLU A 416      30.360  45.922   3.436  1.00 79.27           N  
ATOM   3079  CA  GLU A 416      28.966  45.607   3.700  1.00 77.57           C  
ATOM   3080  C   GLU A 416      28.189  46.907   3.723  1.00 77.74           C  
ATOM   3081  O   GLU A 416      27.192  47.038   3.020  1.00 77.39           O  
ATOM   3082  CB  GLU A 416      28.808  44.874   5.040  1.00 77.02           C  
ATOM   3083  CG  GLU A 416      29.598  43.559   5.126  1.00 79.09           C  
ATOM   3084  CD  GLU A 416      29.065  42.585   6.178  1.00 80.34           C  
ATOM   3085  OE1 GLU A 416      28.976  42.990   7.362  1.00 81.82           O  
ATOM   3086  OE2 GLU A 416      28.741  41.418   5.819  1.00 77.83           O  
ATOM   3087  N   GLN A 417      28.655  47.877   4.510  1.00 78.63           N  
ATOM   3088  CA  GLN A 417      27.968  49.155   4.592  1.00 79.86           C  
ATOM   3089  C   GLN A 417      27.883  49.843   3.229  1.00 80.27           C  
ATOM   3090  O   GLN A 417      27.112  50.777   3.057  1.00 78.77           O  
ATOM   3091  CB  GLN A 417      28.649  50.094   5.585  1.00 81.55           C  
ATOM   3092  CG  GLN A 417      27.686  51.159   6.148  1.00 85.65           C  
ATOM   3093  CD  GLN A 417      28.351  52.514   6.466  1.00 87.04           C  
ATOM   3094  OE1 GLN A 417      27.823  53.308   7.252  1.00 86.75           O  
ATOM   3095  NE2 GLN A 417      29.497  52.782   5.841  1.00 87.33           N  
ATOM   3096  N   LEU A 418      28.684  49.410   2.263  1.00 82.98           N  
ATOM   3097  CA  LEU A 418      28.601  50.013   0.936  1.00 85.53           C  
ATOM   3098  C   LEU A 418      27.350  49.440   0.313  1.00 86.79           C  
ATOM   3099  O   LEU A 418      26.667  50.116  -0.448  1.00 87.76           O  
ATOM   3100  CB  LEU A 418      29.805  49.652   0.053  1.00 87.66           C  
ATOM   3101  CG  LEU A 418      29.798  50.070  -1.440  1.00 87.65           C  
ATOM   3102  CD1 LEU A 418      31.249  50.222  -1.925  1.00 89.75           C  
ATOM   3103  CD2 LEU A 418      29.052  49.061  -2.307  1.00 83.46           C  
ATOM   3104  N   LEU A 419      27.051  48.186   0.645  1.00 87.70           N  
ATOM   3105  CA  LEU A 419      25.871  47.524   0.106  1.00 89.16           C  
ATOM   3106  C   LEU A 419      24.566  48.059   0.707  1.00 92.17           C  
ATOM   3107  O   LEU A 419      23.652  48.444  -0.030  1.00 91.98           O  
ATOM   3108  CB  LEU A 419      25.991  46.017   0.314  1.00 86.24           C  
ATOM   3109  CG  LEU A 419      27.288  45.445  -0.263  1.00 84.54           C  
ATOM   3110  CD1 LEU A 419      27.299  43.932  -0.148  1.00 82.46           C  
ATOM   3111  CD2 LEU A 419      27.419  45.859  -1.709  1.00 83.39           C  
ATOM   3112  N   ARG A 420      24.472  48.102   2.035  1.00 96.26           N  
ATOM   3113  CA  ARG A 420      23.260  48.619   2.673  1.00101.15           C  
ATOM   3114  C   ARG A 420      23.118  50.119   2.410  1.00104.36           C  
ATOM   3115  O   ARG A 420      22.086  50.719   2.720  1.00104.69           O  
ATOM   3116  CB  ARG A 420      23.273  48.353   4.182  1.00101.36           C  
ATOM   3117  CG  ARG A 420      24.216  49.234   4.991  1.00104.76           C  
ATOM   3118  CD  ARG A 420      24.436  48.711   6.414  1.00106.42           C  
ATOM   3119  NE  ARG A 420      25.160  47.441   6.435  1.00108.04           N  
ATOM   3120  CZ  ARG A 420      24.648  46.271   6.055  1.00109.30           C  
ATOM   3121  NH1 ARG A 420      23.399  46.194   5.624  1.00110.25           N  
ATOM   3122  NH2 ARG A 420      25.388  45.170   6.097  1.00110.53           N  
ATOM   3123  N   GLU A 421      24.168  50.723   1.857  1.00108.46           N  
ATOM   3124  CA  GLU A 421      24.136  52.144   1.521  1.00112.65           C  
ATOM   3125  C   GLU A 421      24.068  52.186   0.005  1.00115.65           C  
ATOM   3126  O   GLU A 421      23.997  53.253  -0.600  1.00116.54           O  
ATOM   3127  CB  GLU A 421      25.394  52.875   2.011  1.00112.43           C  
ATOM   3128  CG  GLU A 421      25.113  54.252   2.617  1.00112.64           C  
ATOM   3129  CD  GLU A 421      25.292  54.294   4.141  1.00113.11           C  
ATOM   3130  OE1 GLU A 421      24.866  53.346   4.837  1.00113.10           O  
ATOM   3131  OE2 GLU A 421      25.853  55.287   4.647  1.00112.73           O  
ATOM   3132  N   ARG A 422      24.113  51.002  -0.600  1.00119.19           N  
ATOM   3133  CA  ARG A 422      24.017  50.858  -2.051  1.00123.08           C  
ATOM   3134  C   ARG A 422      22.523  50.895  -2.333  1.00124.54           C  
ATOM   3135  O   ARG A 422      22.091  51.006  -3.483  1.00125.56           O  
ATOM   3136  CB  ARG A 422      24.622  49.511  -2.505  1.00124.34           C  
ATOM   3137  CG  ARG A 422      24.229  49.030  -3.912  1.00124.66           C  
ATOM   3138  CD  ARG A 422      24.537  50.060  -4.999  1.00125.83           C  
ATOM   3139  NE  ARG A 422      25.965  50.345  -5.141  1.00126.26           N  
ATOM   3140  CZ  ARG A 422      26.469  51.219  -6.012  1.00126.49           C  
ATOM   3141  NH1 ARG A 422      25.661  51.896  -6.823  1.00126.50           N  
ATOM   3142  NH2 ARG A 422      27.778  51.424  -6.070  1.00126.09           N  
ATOM   3143  N   THR A 423      21.743  50.803  -1.257  1.00125.46           N  
ATOM   3144  CA  THR A 423      20.285  50.833  -1.346  1.00126.25           C  
ATOM   3145  C   THR A 423      19.708  51.918  -0.433  1.00126.10           C  
ATOM   3146  O   THR A 423      19.560  53.075  -0.837  1.00125.87           O  
ATOM   3147  CB  THR A 423      19.675  49.464  -0.951  1.00126.72           C  
ATOM   3148  OG1 THR A 423      20.221  48.432  -1.786  1.00126.42           O  
ATOM   3149  CG2 THR A 423      18.158  49.490  -1.112  1.00127.00           C  
