# Supplementary material for: Alignment of Helical Membrane Protein Sequences Using AlignMe
Source: PLoS One. 2013 Mar 4;8(3):e57731. doi: 10.1371/journal.pone.0057731 (PMC3587630; doi:10.1371/journal.pone.0057731)
Supplement: File S2 — Dataset of HOMEP2 homologous membrane proteins. (GZ) [file pone.0057731.s002.gz › HOMEP2010_pdbs/photosystem2/1RZH_M.pdb]

ATOM   2240  N   ALA M   1      55.170  20.372   3.194  1.00 62.94           N  
ATOM   2241  CA  ALA M   1      55.422  20.653   1.751  1.00 62.71           C  
ATOM   2242  C   ALA M   1      55.732  19.362   0.996  1.00 62.40           C  
ATOM   2243  O   ALA M   1      55.160  18.309   1.286  1.00 62.76           O  
ATOM   2244  CB  ALA M   1      56.581  21.639   1.607  1.00 63.26           C  
ATOM   2245  N   GLU M   2      56.639  19.448   0.027  1.00 61.08           N  
ATOM   2246  CA  GLU M   2      57.017  18.287  -0.766  1.00 59.42           C  
ATOM   2247  C   GLU M   2      58.291  17.613  -0.268  1.00 57.14           C  
ATOM   2248  O   GLU M   2      59.166  18.255   0.314  1.00 56.70           O  
ATOM   2249  CB  GLU M   2      57.186  18.682  -2.236  1.00 60.89           C  
ATOM   2250  CG  GLU M   2      55.880  19.014  -2.940  1.00 63.14           C  
ATOM   2251  CD  GLU M   2      56.054  19.193  -4.438  1.00 64.26           C  
ATOM   2252  OE1 GLU M   2      56.696  20.184  -4.853  1.00 65.05           O  
ATOM   2253  OE2 GLU M   2      55.552  18.335  -5.198  1.00 64.47           O  
ATOM   2254  N   TYR M   3      58.376  16.308  -0.506  1.00 54.12           N  
ATOM   2255  CA  TYR M   3      59.520  15.496  -0.105  1.00 51.32           C  
ATOM   2256  C   TYR M   3      60.812  16.023  -0.733  1.00 49.18           C  
ATOM   2257  O   TYR M   3      60.887  16.203  -1.949  1.00 49.44           O  
ATOM   2258  CB  TYR M   3      59.274  14.049  -0.537  1.00 51.01           C  
ATOM   2259  CG  TYR M   3      60.407  13.097  -0.245  1.00 50.77           C  
ATOM   2260  CD1 TYR M   3      60.836  12.867   1.064  1.00 50.23           C  
ATOM   2261  CD2 TYR M   3      61.034  12.402  -1.276  1.00 50.29           C  
ATOM   2262  CE1 TYR M   3      61.860  11.963   1.335  1.00 49.74           C  
ATOM   2263  CE2 TYR M   3      62.054  11.499  -1.018  1.00 50.01           C  
ATOM   2264  CZ  TYR M   3      62.462  11.281   0.288  1.00 50.11           C  
ATOM   2265  OH  TYR M   3      63.464  10.372   0.536  1.00 49.49           O  
ATOM   2266  N   GLN M   4      61.827  16.261   0.096  1.00 46.58           N  
ATOM   2267  CA  GLN M   4      63.103  16.784  -0.391  1.00 43.83           C  
ATOM   2268  C   GLN M   4      64.165  15.727  -0.674  1.00 40.63           C  
ATOM   2269  O   GLN M   4      65.228  16.034  -1.212  1.00 39.95           O  
ATOM   2270  CB  GLN M   4      63.651  17.826   0.589  1.00 45.89           C  
ATOM   2271  CG  GLN M   4      62.793  19.085   0.685  1.00 48.81           C  
ATOM   2272  CD  GLN M   4      62.610  19.782  -0.660  1.00 51.12           C  
ATOM   2273  OE1 GLN M   4      62.077  19.201  -1.607  1.00 51.98           O  
ATOM   2274  NE2 GLN M   4      63.049  21.035  -0.744  1.00 53.03           N  
ATOM   2275  N   ASN M   5      63.881  14.484  -0.301  1.00 36.82           N  
ATOM   2276  CA  ASN M   5      64.796  13.377  -0.553  1.00 32.84           C  
ATOM   2277  C   ASN M   5      66.166  13.480   0.133  1.00 29.95           C  
ATOM   2278  O   ASN M   5      67.184  13.085  -0.440  1.00 26.96           O  
ATOM   2279  CB  ASN M   5      64.972  13.210  -2.070  1.00 32.41           C  
ATOM   2280  CG  ASN M   5      65.393  11.806  -2.464  1.00 32.95           C  
ATOM   2281  OD1 ASN M   5      65.262  10.860  -1.681  1.00 31.75           O  
ATOM   2282  ND2 ASN M   5      65.883  11.657  -3.694  1.00 30.38           N  
ATOM   2283  N   ILE M   6      66.187  14.010   1.354  1.00 28.07           N  
ATOM   2284  CA  ILE M   6      67.431  14.113   2.118  1.00 28.12           C  
ATOM   2285  C   ILE M   6      67.544  12.832   2.941  1.00 27.11           C  
ATOM   2286  O   ILE M   6      68.634  12.306   3.160  1.00 25.79           O  
ATOM   2287  CB  ILE M   6      67.424  15.322   3.076  1.00 30.00           C  
ATOM   2288  CG1 ILE M   6      67.251  16.618   2.280  1.00 30.81           C  
ATOM   2289  CG2 ILE M   6      68.719  15.353   3.874  1.00 30.15           C  
ATOM   2290  CD1 ILE M   6      68.299  16.822   1.197  1.00 32.33           C  
ATOM   2291  N   PHE M   7      66.393  12.353   3.403  1.00 26.94           N  
ATOM   2292  CA  PHE M   7      66.299  11.110   4.159  1.00 27.09           C  
ATOM   2293  C   PHE M   7      65.232  10.293   3.449  1.00 26.24           C  
ATOM   2294  O   PHE M   7      64.239  10.844   2.975  1.00 24.76           O  
ATOM   2295  CB  PHE M   7      65.852  11.361   5.599  1.00 29.72           C  
ATOM   2296  CG  PHE M   7      66.901  11.998   6.459  1.00 33.36           C  
ATOM   2297  CD1 PHE M   7      68.156  11.415   6.594  1.00 34.06           C  
ATOM   2298  CD2 PHE M   7      66.630  13.178   7.146  1.00 35.65           C  
ATOM   2299  CE1 PHE M   7      69.132  11.995   7.402  1.00 35.52           C  
ATOM   2300  CE2 PHE M   7      67.597  13.767   7.958  1.00 36.51           C  
ATOM   2301  CZ  PHE M   7      68.852  13.173   8.085  1.00 36.82           C  
ATOM   2302  N   SER M   8      65.426   8.985   3.371  1.00 25.09           N  
ATOM   2303  CA  SER M   8      64.436   8.149   2.705  1.00 25.31           C  
ATOM   2304  C   SER M   8      63.164   8.079   3.541  1.00 25.88           C  
ATOM   2305  O   SER M   8      63.205   8.225   4.763  1.00 26.07           O  
ATOM   2306  CB  SER M   8      65.010   6.756   2.476  1.00 26.00           C  
ATOM   2307  OG  SER M   8      66.148   6.838   1.631  1.00 26.15           O  
ATOM   2308  N   GLN M   9      62.031   7.873   2.878  1.00 25.96           N  
ATOM   2309  CA  GLN M   9      60.749   7.784   3.570  1.00 26.06           C  
ATOM   2310  C   GLN M   9      60.505   6.364   4.049  1.00 26.31           C  
ATOM   2311  O   GLN M   9      59.925   6.136   5.111  1.00 26.71           O  
ATOM   2312  CB  GLN M   9      59.615   8.176   2.635  1.00 27.05           C  
ATOM   2313  CG  GLN M   9      59.646   9.606   2.187  1.00 29.02           C  
ATOM   2314  CD  GLN M   9      58.506   9.914   1.258  1.00 28.47           C  
ATOM   2315  OE1 GLN M   9      58.627   9.778   0.039  1.00 31.22           O  
ATOM   2316  NE2 GLN M   9      57.378  10.312   1.827  1.00 28.23           N  
ATOM   2317  N   VAL M  10      60.929   5.409   3.235  1.00 25.72           N  
ATOM   2318  CA  VAL M  10      60.766   4.008   3.568  1.00 26.13           C  
ATOM   2319  C   VAL M  10      62.026   3.277   3.148  1.00 24.87           C  
ATOM   2320  O   VAL M  10      62.605   3.561   2.097  1.00 25.44           O  
ATOM   2321  CB  VAL M  10      59.538   3.399   2.849  1.00 28.41           C  
ATOM   2322  CG1 VAL M  10      59.741   3.440   1.348  1.00 30.61           C  
ATOM   2323  CG2 VAL M  10      59.308   1.962   3.321  1.00 29.95           C  
ATOM   2324  N   GLN M  11      62.475   2.360   3.993  1.00 23.38           N  
ATOM   2325  CA  GLN M  11      63.660   1.581   3.690  1.00 22.15           C  
ATOM   2326  C   GLN M  11      63.233   0.187   3.285  1.00 22.69           C  
ATOM   2327  O   GLN M  11      62.280  -0.362   3.840  1.00 23.17           O  
ATOM   2328  CB  GLN M  11      64.571   1.458   4.912  1.00 22.06           C  
ATOM   2329  CG  GLN M  11      65.289   2.730   5.318  1.00 21.52           C  
ATOM   2330  CD  GLN M  11      66.280   2.473   6.430  1.00 20.41           C  
ATOM   2331  OE1 GLN M  11      67.059   1.522   6.368  1.00 22.02           O  
ATOM   2332  NE2 GLN M  11      66.263   3.318   7.450  1.00 21.18           N  
ATOM   2333  N   VAL M  12      63.927  -0.373   2.307  1.00 22.49           N  
ATOM   2334  CA  VAL M  12      63.650  -1.731   1.875  1.00 24.74           C  
ATOM   2335  C   VAL M  12      64.973  -2.452   2.004  1.00 25.96           C  
ATOM   2336  O   VAL M  12      66.036  -1.846   1.858  1.00 25.81           O  
ATOM   2337  CB  VAL M  12      63.159  -1.805   0.412  1.00 23.40           C  
ATOM   2338  CG1 VAL M  12      61.815  -1.123   0.290  1.00 22.91           C  
ATOM   2339  CG2 VAL M  12      64.186  -1.173  -0.527  1.00 23.34           C  
ATOM   2340  N   ARG M  13      64.917  -3.741   2.296  1.00 26.85           N  
ATOM   2341  CA  ARG M  13      66.137  -4.509   2.446  1.00 28.42           C  
ATOM   2342  C   ARG M  13      65.938  -5.877   1.824  1.00 28.33           C  
ATOM   2343  O   ARG M  13      64.846  -6.444   1.880  1.00 28.47           O  
ATOM   2344  CB  ARG M  13      66.482  -4.645   3.930  1.00 30.67           C  
ATOM   2345  CG  ARG M  13      67.910  -5.073   4.207  1.00 33.68           C  
ATOM   2346  CD  ARG M  13      68.445  -4.318   5.417  1.00 38.00           C  
ATOM   2347  NE  ARG M  13      68.010  -4.893   6.684  1.00 39.79           N  
ATOM   2348  CZ  ARG M  13      67.973  -4.224   7.833  1.00 40.84           C  
ATOM   2349  NH1 ARG M  13      68.335  -2.949   7.875  1.00 40.64           N  
ATOM   2350  NH2 ARG M  13      67.592  -4.836   8.946  1.00 41.74           N  
ATOM   2351  N   GLY M  14      66.994  -6.392   1.213  1.00 28.23           N  
ATOM   2352  CA  GLY M  14      66.915  -7.701   0.604  1.00 30.20           C  
ATOM   2353  C   GLY M  14      68.043  -8.547   1.148  1.00 30.98           C  
ATOM   2354  O   GLY M  14      68.656  -8.185   2.154  1.00 30.53           O  
ATOM   2355  N   PRO M  15      68.337  -9.686   0.511  1.00 31.42           N  
ATOM   2356  CA  PRO M  15      69.418 -10.561   0.969  1.00 30.93           C  
ATOM   2357  C   PRO M  15      70.728  -9.786   0.894  1.00 31.02           C  
ATOM   2358  O   PRO M  15      70.860  -8.872   0.079  1.00 30.56           O  
ATOM   2359  CB  PRO M  15      69.388 -11.705  -0.043  1.00 30.83           C  
ATOM   2360  CG  PRO M  15      67.954 -11.732  -0.489  1.00 32.47           C  
ATOM   2361  CD  PRO M  15      67.641 -10.270  -0.649  1.00 31.53           C  
ATOM   2362  N   ALA M  16      71.690 -10.148   1.736  1.00 29.27           N  
ATOM   2363  CA  ALA M  16      72.983  -9.481   1.727  1.00 29.68           C  
ATOM   2364  C   ALA M  16      73.534  -9.504   0.306  1.00 29.47           C  
ATOM   2365  O   ALA M  16      73.520 -10.538  -0.361  1.00 28.91           O  
ATOM   2366  CB  ALA M  16      73.948 -10.190   2.676  1.00 29.17           C  
ATOM   2367  N   ASP M  17      74.003  -8.353  -0.160  1.00 28.47           N  
ATOM   2368  CA  ASP M  17      74.563  -8.239  -1.500  1.00 29.11           C  
ATOM   2369  C   ASP M  17      76.046  -8.588  -1.415  1.00 28.56           C  
ATOM   2370  O   ASP M  17      76.830  -7.826  -0.846  1.00 26.20           O  
ATOM   2371  CB  ASP M  17      74.399  -6.805  -2.005  1.00 30.42           C  
ATOM   2372  CG  ASP M  17      74.813  -6.640  -3.450  1.00 33.58           C  
ATOM   2373  OD1 ASP M  17      75.549  -7.504  -3.976  1.00 32.94           O  
ATOM   2374  OD2 ASP M  17      74.406  -5.628  -4.059  1.00 37.75           O  
ATOM   2375  N   LEU M  18      76.434  -9.727  -1.985  1.00 27.03           N  
ATOM   2376  CA  LEU M  18      77.828 -10.152  -1.925  1.00 27.27           C  
ATOM   2377  C   LEU M  18      78.734  -9.503  -2.965  1.00 26.47           C  
ATOM   2378  O   LEU M  18      79.946  -9.711  -2.951  1.00 26.01           O  
ATOM   2379  CB  LEU M  18      77.918 -11.679  -2.021  1.00 29.12           C  
ATOM   2380  CG  LEU M  18      77.123 -12.421  -0.942  1.00 30.82           C  
ATOM   2381  CD1 LEU M  18      77.442 -13.912  -1.014  1.00 31.86           C  
ATOM   2382  CD2 LEU M  18      77.469 -11.868   0.434  1.00 31.20           C  
ATOM   2383  N   GLY M  19      78.143  -8.727  -3.869  1.00 26.31           N  
ATOM   2384  CA  GLY M  19      78.929  -8.022  -4.868  1.00 25.73           C  
ATOM   2385  C   GLY M  19      79.393  -8.777  -6.098  1.00 26.13           C  
ATOM   2386  O   GLY M  19      79.080  -9.957  -6.286  1.00 25.45           O  
ATOM   2387  N   MET M  20      80.151  -8.074  -6.937  1.00 24.44           N  
ATOM   2388  CA  MET M  20      80.681  -8.623  -8.178  1.00 24.51           C  
ATOM   2389  C   MET M  20      81.901  -9.491  -7.923  1.00 25.20           C  
ATOM   2390  O   MET M  20      82.673  -9.249  -6.994  1.00 24.17           O  
ATOM   2391  CB  MET M  20      81.059  -7.495  -9.144  1.00 23.93           C  
ATOM   2392  CG  MET M  20      79.900  -6.608  -9.563  1.00 22.80           C  
ATOM   2393  SD  MET M  20      78.555  -7.570 -10.288  1.00 24.80           S  
ATOM   2394  CE  MET M  20      79.326  -8.135 -11.758  1.00 22.28           C  
ATOM   2395  N   THR M  21      82.072 -10.508  -8.758  1.00 24.91           N  
ATOM   2396  CA  THR M  21      83.202 -11.405  -8.613  1.00 25.81           C  
ATOM   2397  C   THR M  21      84.382 -10.974  -9.470  1.00 26.14           C  
ATOM   2398  O   THR M  21      85.474 -10.744  -8.949  1.00 26.76           O  
ATOM   2399  CB  THR M  21      82.813 -12.860  -8.982  1.00 25.81           C  
ATOM   2400  OG1 THR M  21      81.765 -13.307  -8.113  1.00 27.29           O  
ATOM   2401  CG2 THR M  21      84.012 -13.787  -8.838  1.00 27.48           C  
ATOM   2402  N   GLU M  22      84.159 -10.850 -10.778  1.00 27.21           N  
ATOM   2403  CA  GLU M  22      85.222 -10.483 -11.712  1.00 29.00           C  
ATOM   2404  C   GLU M  22      86.479 -11.281 -11.358  1.00 31.26           C  
ATOM   2405  O   GLU M  22      86.395 -12.494 -11.156  1.00 31.58           O  
ATOM   2406  CB  GLU M  22      85.498  -8.971 -11.664  1.00 28.60           C  
ATOM   2407  CG  GLU M  22      84.309  -8.110 -12.107  1.00 28.61           C  
ATOM   2408  CD  GLU M  22      83.942  -8.292 -13.576  1.00 30.25           C  
ATOM   2409  OE1 GLU M  22      82.881  -7.781 -13.997  1.00 28.95           O  
ATOM   2410  OE2 GLU M  22      84.712  -8.937 -14.319  1.00 31.29           O  
ATOM   2411  N   ASP M  23      87.633 -10.620 -11.271  1.00 30.75           N  
ATOM   2412  CA  ASP M  23      88.877 -11.316 -10.941  1.00 32.17           C  
ATOM   2413  C   ASP M  23      89.272 -11.260  -9.471  1.00 31.30           C  
ATOM   2414  O   ASP M  23      90.425 -11.513  -9.127  1.00 32.02           O  
ATOM   2415  CB  ASP M  23      90.034 -10.773 -11.779  1.00 34.55           C  
ATOM   2416  CG  ASP M  23      89.853 -11.030 -13.256  1.00 38.29           C  
ATOM   2417  OD1 ASP M  23      89.534 -12.181 -13.627  1.00 40.74           O  
ATOM   2418  OD2 ASP M  23      90.037 -10.083 -14.048  1.00 41.63           O  
ATOM   2419  N   VAL M  24      88.322 -10.943  -8.603  1.00 31.02           N  
ATOM   2420  CA  VAL M  24      88.603 -10.853  -7.174  1.00 30.93           C  
ATOM   2421  C   VAL M  24      88.762 -12.222  -6.515  1.00 32.41           C  
ATOM   2422  O   VAL M  24      88.011 -13.151  -6.809  1.00 31.84           O  
ATOM   2423  CB  VAL M  24      87.474 -10.109  -6.435  1.00 30.42           C  
ATOM   2424  CG1 VAL M  24      87.777 -10.046  -4.947  1.00 29.31           C  
ATOM   2425  CG2 VAL M  24      87.303  -8.710  -7.017  1.00 30.02           C  
ATOM   2426  N   ASN M  25      89.738 -12.339  -5.620  1.00 32.42           N  
ATOM   2427  CA  ASN M  25      89.954 -13.588  -4.896  1.00 33.51           C  
ATOM   2428  C   ASN M  25      88.928 -13.632  -3.765  1.00 33.17           C  
ATOM   2429  O   ASN M  25      89.153 -13.069  -2.692  1.00 32.64           O  
ATOM   2430  CB  ASN M  25      91.362 -13.634  -4.303  1.00 33.86           C  
ATOM   2431  CG  ASN M  25      91.641 -14.936  -3.573  1.00 35.99           C  
ATOM   2432  OD1 ASN M  25      90.716 -15.637  -3.157  1.00 35.22           O  
ATOM   2433  ND2 ASN M  25      92.919 -15.258  -3.398  1.00 35.41           N  
ATOM   2434  N   LEU M  26      87.804 -14.299  -4.008  1.00 32.82           N  
ATOM   2435  CA  LEU M  26      86.738 -14.395  -3.015  1.00 33.58           C  
ATOM   2436  C   LEU M  26      87.197 -14.935  -1.669  1.00 32.81           C  
ATOM   2437  O   LEU M  26      86.559 -14.685  -0.647  1.00 32.70           O  
ATOM   2438  CB  LEU M  26      85.590 -15.265  -3.544  1.00 35.02           C  
ATOM   2439  CG  LEU M  26      84.756 -14.712  -4.704  1.00 37.20           C  
ATOM   2440  CD1 LEU M  26      85.627 -14.534  -5.929  1.00 38.33           C  
ATOM   2441  CD2 LEU M  26      83.608 -15.665  -5.009  1.00 37.37           C  
ATOM   2442  N   ALA M  27      88.299 -15.677  -1.667  1.00 33.32           N  
ATOM   2443  CA  ALA M  27      88.818 -16.243  -0.430  1.00 34.42           C  
ATOM   2444  C   ALA M  27      89.221 -15.144   0.550  1.00 34.69           C  
ATOM   2445  O   ALA M  27      89.192 -15.347   1.765  1.00 34.99           O  
ATOM   2446  CB  ALA M  27      90.013 -17.145  -0.727  1.00 34.82           C  
ATOM   2447  N   ASN M  28      89.586 -13.979   0.017  1.00 34.45           N  
ATOM   2448  CA  ASN M  28      90.006 -12.854   0.850  1.00 33.66           C  
ATOM   2449  C   ASN M  28      88.878 -11.899   1.215  1.00 34.22           C  
ATOM   2450  O   ASN M  28      89.106 -10.870   1.850  1.00 33.39           O  
ATOM   2451  CB  ASN M  28      91.119 -12.070   0.158  1.00 32.34           C  
ATOM   2452  CG  ASN M  28      92.394 -12.864   0.038  1.00 32.58           C  
ATOM   2453  OD1 ASN M  28      92.724 -13.652   0.922  1.00 33.92           O  
ATOM   2454  ND2 ASN M  28      93.131 -12.650  -1.046  1.00 31.34           N  
ATOM   2455  N   ARG M  29      87.661 -12.238   0.815  1.00 34.16           N  
ATOM   2456  CA  ARG M  29      86.519 -11.394   1.114  1.00 34.35           C  
ATOM   2457  C   ARG M  29      85.802 -11.954   2.342  1.00 35.33           C  
ATOM   2458  O   ARG M  29      85.555 -13.156   2.439  1.00 35.63           O  
ATOM   2459  CB  ARG M  29      85.590 -11.349  -0.105  1.00 34.61           C  
ATOM   2460  CG  ARG M  29      84.565 -10.230  -0.095  1.00 35.00           C  
ATOM   2461  CD  ARG M  29      83.792 -10.185  -1.410  1.00 32.63           C  
ATOM   2462  NE  ARG M  29      84.455  -9.396  -2.448  1.00 30.97           N  
ATOM   2463  CZ  ARG M  29      84.066  -9.371  -3.720  1.00 31.76           C  
ATOM   2464  NH1 ARG M  29      83.026 -10.103  -4.106  1.00 31.83           N  
ATOM   2465  NH2 ARG M  29      84.690  -8.595  -4.601  1.00 30.57           N  
ATOM   2466  N   SER M  30      85.489 -11.081   3.292  1.00 34.37           N  
ATOM   2467  CA  SER M  30      84.812 -11.501   4.510  1.00 34.38           C  
ATOM   2468  C   SER M  30      83.341 -11.738   4.227  1.00 34.64           C  
ATOM   2469  O   SER M  30      82.894 -11.656   3.084  1.00 35.08           O  
ATOM   2470  CB  SER M  30      84.928 -10.419   5.581  1.00 35.06           C  
ATOM   2471  OG  SER M  30      84.081  -9.322   5.269  1.00 34.99           O  
ATOM   2472  N   GLY M  31      82.594 -12.037   5.282  1.00 34.48           N  
ATOM   2473  CA  GLY M  31      81.169 -12.239   5.136  1.00 33.84           C  
ATOM   2474  C   GLY M  31      80.543 -10.871   5.303  1.00 34.69           C  
ATOM   2475  O   GLY M  31      81.244  -9.904   5.616  1.00 33.91           O  
ATOM   2476  N   VAL M  32      79.237 -10.773   5.094  1.00 34.26           N  
ATOM   2477  CA  VAL M  32      78.557  -9.497   5.233  1.00 34.38           C  
ATOM   2478  C   VAL M  32      78.482  -9.123   6.707  1.00 35.24           C  
ATOM   2479  O   VAL M  32      78.351  -9.992   7.573  1.00 34.51           O  
ATOM   2480  CB  VAL M  32      77.127  -9.556   4.648  1.00 34.77           C  
ATOM   2481  CG1 VAL M  32      76.272 -10.534   5.446  1.00 33.91           C  
ATOM   2482  CG2 VAL M  32      76.505  -8.169   4.649  1.00 34.68           C  
ATOM   2483  N   GLY M  33      78.587  -7.829   6.990  1.00 33.86           N  
ATOM   2484  CA  GLY M  33      78.512  -7.368   8.362  1.00 33.24           C  
ATOM   2485  C   GLY M  33      77.061  -7.141   8.720  1.00 33.43           C  
ATOM   2486  O   GLY M  33      76.176  -7.613   8.007  1.00 33.57           O  
ATOM   2487  N   PRO M  34      76.773  -6.429   9.815  1.00 33.17           N  
ATOM   2488  CA  PRO M  34      75.376  -6.193  10.182  1.00 33.76           C  
ATOM   2489  C   PRO M  34      74.749  -5.135   9.274  1.00 33.21           C  
ATOM   2490  O   PRO M  34      75.432  -4.536   8.444  1.00 33.87           O  
ATOM   2491  CB  PRO M  34      75.484  -5.719  11.625  1.00 33.83           C  
ATOM   2492  CG  PRO M  34      76.762  -4.933  11.600  1.00 34.46           C  
ATOM   2493  CD  PRO M  34      77.687  -5.831  10.806  1.00 34.12           C  
ATOM   2494  N   PHE M  35      73.444  -4.934   9.418  1.00 32.91           N  
ATOM   2495  CA  PHE M  35      72.736  -3.924   8.644  1.00 32.60           C  
ATOM   2496  C   PHE M  35      72.362  -2.823   9.618  1.00 31.79           C  
ATOM   2497  O   PHE M  35      71.866  -3.095  10.712  1.00 31.69           O  
ATOM   2498  CB  PHE M  35      71.462  -4.491   8.009  1.00 32.81           C  
ATOM   2499  CG  PHE M  35      71.712  -5.334   6.795  1.00 34.69           C  
ATOM   2500  CD1 PHE M  35      72.091  -6.668   6.919  1.00 35.55           C  
ATOM   2501  CD2 PHE M  35      71.571  -4.791   5.519  1.00 33.94           C  
ATOM   2502  CE1 PHE M  35      72.325  -7.450   5.790  1.00 36.29           C  
ATOM   2503  CE2 PHE M  35      71.802  -5.562   4.385  1.00 35.41           C  
ATOM   2504  CZ  PHE M  35      72.180  -6.896   4.520  1.00 36.30           C  
ATOM   2505  N   SER M  36      72.607  -1.579   9.226  1.00 29.77           N  
ATOM   2506  CA  SER M  36      72.291  -0.450  10.083  1.00 29.03           C  
ATOM   2507  C   SER M  36      71.095   0.332   9.570  1.00 28.94           C  
ATOM   2508  O   SER M  36      71.187   1.028   8.559  1.00 27.40           O  
ATOM   2509  CB  SER M  36      73.497   0.484  10.189  1.00 28.62           C  
ATOM   2510  OG  SER M  36      73.151   1.656  10.904  1.00 28.52           O  
ATOM   2511  N   THR M  37      69.971   0.208  10.266  1.00 28.35           N  
ATOM   2512  CA  THR M  37      68.764   0.926   9.886  1.00 29.47           C  
ATOM   2513  C   THR M  37      69.032   2.426   9.999  1.00 29.30           C  
ATOM   2514  O   THR M  37      68.474   3.229   9.249  1.00 27.64           O  
ATOM   2515  CB  THR M  37      67.583   0.538  10.800  1.00 30.71           C  
ATOM   2516  OG1 THR M  37      67.233  -0.831  10.559  1.00 34.15           O  
ATOM   2517  CG2 THR M  37      66.373   1.418  10.526  1.00 32.44           C  
ATOM   2518  N   LEU M  38      69.896   2.792  10.941  1.00 28.48           N  
ATOM   2519  CA  LEU M  38      70.255   4.188  11.149  1.00 29.01           C  
ATOM   2520  C   LEU M  38      70.882   4.747   9.873  1.00 27.60           C  
ATOM   2521  O   LEU M  38      70.412   5.749   9.327  1.00 27.70           O  
ATOM   2522  CB  LEU M  38      71.247   4.308  12.312  1.00 31.56           C  
ATOM   2523  CG  LEU M  38      71.711   5.720  12.680  1.00 33.68           C  
ATOM   2524  CD1 LEU M  38      70.511   6.577  13.053  1.00 33.35           C  
ATOM   2525  CD2 LEU M  38      72.693   5.643  13.841  1.00 34.72           C  
ATOM   2526  N   LEU M  39      71.942   4.095   9.403  1.00 26.39           N  
ATOM   2527  CA  LEU M  39      72.616   4.527   8.183  1.00 26.98           C  
ATOM   2528  C   LEU M  39      71.660   4.465   6.997  1.00 26.53           C  
ATOM   2529  O   LEU M  39      71.691   5.322   6.115  1.00 24.43           O  
ATOM   2530  CB  LEU M  39      73.823   3.631   7.875  1.00 28.35           C  
ATOM   2531  CG  LEU M  39      75.111   3.761   8.687  1.00 32.25           C  
ATOM   2532  CD1 LEU M  39      76.143   2.782   8.146  1.00 32.18           C  
ATOM   2533  CD2 LEU M  39      75.640   5.182   8.588  1.00 33.72           C  
ATOM   2534  N   GLY M  40      70.814   3.437   6.992  1.00 23.74           N  
ATOM   2535  CA  GLY M  40      69.869   3.234   5.907  1.00 22.90           C  
ATOM   2536  C   GLY M  40      68.932   4.384   5.611  1.00 22.09           C  
ATOM   2537  O   GLY M  40      68.332   4.444   4.542  1.00 22.12           O  
ATOM   2538  N   TRP M  41      68.779   5.297   6.557  1.00 21.59           N  
ATOM   2539  CA  TRP M  41      67.906   6.432   6.334  1.00 22.12           C  
ATOM   2540  C   TRP M  41      68.563   7.457   5.408  1.00 21.71           C  
ATOM   2541  O   TRP M  41      67.878   8.238   4.750  1.00 20.92           O  
ATOM   2542  CB  TRP M  41      67.585   7.100   7.659  1.00 24.76           C  
ATOM   2543  CG  TRP M  41      66.690   6.300   8.542  1.00 27.34           C  
ATOM   2544  CD1 TRP M  41      66.979   5.828   9.790  1.00 28.38           C  
ATOM   2545  CD2 TRP M  41      65.306   5.997   8.309  1.00 28.87           C  
ATOM   2546  NE1 TRP M  41      65.860   5.263  10.354  1.00 28.78           N  
ATOM   2547  CE2 TRP M  41      64.819   5.353   9.468  1.00 29.17           C  
ATOM   2548  CE3 TRP M  41      64.429   6.218   7.236  1.00 29.54           C  
ATOM   2549  CZ2 TRP M  41      63.494   4.926   9.587  1.00 29.72           C  
ATOM   2550  CZ3 TRP M  41      63.109   5.794   7.355  1.00 31.87           C  
ATOM   2551  CH2 TRP M  41      62.656   5.155   8.524  1.00 30.47           C  
ATOM   2552  N   PHE M  42      69.891   7.424   5.358  1.00 21.40           N  
ATOM   2553  CA  PHE M  42      70.682   8.364   4.562  1.00 21.35           C  
ATOM   2554  C   PHE M  42      71.300   7.718   3.329  1.00 22.30           C  
ATOM   2555  O   PHE M  42      71.280   8.292   2.236  1.00 21.96           O  
ATOM   2556  CB  PHE M  42      71.795   8.937   5.445  1.00 22.08           C  
ATOM   2557  CG  PHE M  42      72.452  10.163   4.885  1.00 22.42           C  
ATOM   2558  CD1 PHE M  42      71.749  11.358   4.794  1.00 22.87           C  
ATOM   2559  CD2 PHE M  42      73.783  10.136   4.490  1.00 22.41           C  
ATOM   2560  CE1 PHE M  42      72.368  12.518   4.319  1.00 23.76           C  
ATOM   2561  CE2 PHE M  42      74.412  11.288   4.014  1.00 22.70           C  
ATOM   2562  CZ  PHE M  42      73.700  12.478   3.931  1.00 21.55           C  
ATOM   2563  N   GLY M  43      71.878   6.536   3.525  1.00 21.50           N  
ATOM   2564  CA  GLY M  43      72.490   5.802   2.434  1.00 23.24           C  
ATOM   2565  C   GLY M  43      72.202   4.317   2.579  1.00 23.68           C  
ATOM   2566  O   GLY M  43      71.161   3.936   3.111  1.00 24.47           O  
ATOM   2567  N   ASN M  44      73.123   3.485   2.104  1.00 25.45           N  
ATOM   2568  CA  ASN M  44      72.989   2.032   2.188  1.00 27.54           C  
ATOM   2569  C   ASN M  44      73.035   1.550   3.631  1.00 25.85           C  
ATOM   2570  O   ASN M  44      73.838   2.037   4.421  1.00 23.99           O  
ATOM   2571  CB  ASN M  44      74.123   1.358   1.426  1.00 31.30           C  
ATOM   2572  CG  ASN M  44      73.841   1.236  -0.042  1.00 35.28           C  
ATOM   2573  OD1 ASN M  44      72.831   0.653  -0.443  1.00 41.19           O  
ATOM   2574  ND2 ASN M  44      74.735   1.773  -0.862  1.00 36.07           N  
ATOM   2575  N   ALA M  45      72.184   0.584   3.966  1.00 23.32           N  
ATOM   2576  CA  ALA M  45      72.147   0.035   5.319  1.00 23.30           C  
ATOM   2577  C   ALA M  45      73.155  -1.101   5.497  1.00 23.75           C  
ATOM   2578  O   ALA M  45      73.535  -1.432   6.624  1.00 23.70           O  
ATOM   2579  CB  ALA M  45      70.740  -0.475   5.638  1.00 22.00           C  
ATOM   2580  N   GLN M  46      73.593  -1.691   4.389  1.00 23.15           N  
ATOM   2581  CA  GLN M  46      74.524  -2.812   4.452  1.00 24.70           C  
ATOM   2582  C   GLN M  46      75.975  -2.495   4.773  1.00 25.79           C  
ATOM   2583  O   GLN M  46      76.583  -1.624   4.160  1.00 25.67           O  
ATOM   2584  CB  GLN M  46      74.495  -3.607   3.144  1.00 23.41           C  
ATOM   2585  CG  GLN M  46      75.365  -4.859   3.192  1.00 21.00           C  
ATOM   2586  CD  GLN M  46      75.337  -5.649   1.904  1.00 20.50           C  
ATOM   2587  OE1 GLN M  46      74.269  -5.986   1.391  1.00 22.04           O  
ATOM   2588  NE2 GLN M  46      76.512  -5.957   1.375  1.00 21.04           N  
ATOM   2589  N   LEU M  47      76.525  -3.237   5.732  1.00 26.06           N  
ATOM   2590  CA  LEU M  47      77.921  -3.098   6.128  1.00 27.51           C  
ATOM   2591  C   LEU M  47      78.646  -4.338   5.619  1.00 27.78           C  
ATOM   2592  O   LEU M  47      78.165  -5.462   5.788  1.00 27.70           O  
ATOM   2593  CB  LEU M  47      78.048  -3.010   7.651  1.00 28.75           C  
ATOM   2594  CG  LEU M  47      77.805  -1.654   8.323  1.00 30.99           C  
ATOM   2595  CD1 LEU M  47      76.541  -1.012   7.792  1.00 32.85           C  
ATOM   2596  CD2 LEU M  47      77.713  -1.853   9.829  1.00 32.30           C  
ATOM   2597  N   GLY M  48      79.795  -4.133   4.988  1.00 27.44           N  
ATOM   2598  CA  GLY M  48      80.551  -5.250   4.455  1.00 26.81           C  
ATOM   2599  C   GLY M  48      79.894  -5.851   3.219  1.00 27.47           C  
ATOM   2600  O   GLY M  48      78.881  -5.336   2.739  1.00 25.45           O  
ATOM   2601  N   PRO M  49      80.470  -6.925   2.657  1.00 27.19           N  
ATOM   2602  CA  PRO M  49      81.696  -7.545   3.162  1.00 27.86           C  
ATOM   2603  C   PRO M  49      82.886  -6.650   2.835  1.00 27.84           C  
ATOM   2604  O   PRO M  49      82.742  -5.657   2.119  1.00 27.57           O  
ATOM   2605  CB  PRO M  49      81.745  -8.868   2.407  1.00 28.31           C  
ATOM   2606  CG  PRO M  49      81.152  -8.513   1.089  1.00 30.34           C  
ATOM   2607  CD  PRO M  49      79.963  -7.648   1.477  1.00 28.38           C  
ATOM   2608  N   ILE M  50      84.054  -6.995   3.365  1.00 27.30           N  
ATOM   2609  CA  ILE M  50      85.260  -6.224   3.100  1.00 26.18           C  
ATOM   2610  C   ILE M  50      86.325  -7.180   2.589  1.00 27.87           C  
ATOM   2611  O   ILE M  50      86.305  -8.371   2.906  1.00 28.56           O  
ATOM   2612  CB  ILE M  50      85.770  -5.502   4.374  1.00 26.05           C  
ATOM   2613  CG1 ILE M  50      86.925  -4.562   4.007  1.00 24.37           C  
ATOM   2614  CG2 ILE M  50      86.226  -6.523   5.422  1.00 26.65           C  
ATOM   2615  CD1 ILE M  50      87.321  -3.609   5.122  1.00 26.09           C  
ATOM   2616  N   TYR M  51      87.240  -6.664   1.778  1.00 27.54           N  
ATOM   2617  CA  TYR M  51      88.308  -7.477   1.223  1.00 30.03           C  
ATOM   2618  C   TYR M  51      89.578  -7.276   2.035  1.00 32.80           C  
ATOM   2619  O   TYR M  51      89.991  -6.146   2.283  1.00 31.84           O  
ATOM   2620  CB  TYR M  51      88.550  -7.094  -0.238  1.00 30.02           C  
ATOM   2621  CG  TYR M  51      89.593  -7.938  -0.929  1.00 30.19           C  
ATOM   2622  CD1 TYR M  51      90.952  -7.740  -0.693  1.00 29.55           C  
ATOM   2623  CD2 TYR M  51      89.217  -8.960  -1.803  1.00 30.52           C  
ATOM   2624  CE1 TYR M  51      91.913  -8.537  -1.309  1.00 30.52           C  
ATOM   2625  CE2 TYR M  51      90.168  -9.764  -2.420  1.00 29.76           C  
ATOM   2626  CZ  TYR M  51      91.511  -9.549  -2.170  1.00 30.81           C  
ATOM   2627  OH  TYR M  51      92.446 -10.351  -2.774  1.00 30.33           O  
ATOM   2628  N   LEU M  52      90.196  -8.372   2.455  1.00 33.85           N  
ATOM   2629  CA  LEU M  52      91.416  -8.269   3.240  1.00 37.22           C  
ATOM   2630  C   LEU M  52      92.467  -9.302   2.874  1.00 37.44           C  
ATOM   2631  O   LEU M  52      92.521 -10.386   3.455  1.00 39.01           O  
ATOM   2632  CB  LEU M  52      91.094  -8.366   4.733  1.00 39.73           C  
ATOM   2633  CG  LEU M  52      90.399  -7.148   5.352  1.00 41.84           C  
ATOM   2634  CD1 LEU M  52      90.109  -7.421   6.823  1.00 43.63           C  
ATOM   2635  CD2 LEU M  52      91.286  -5.912   5.199  1.00 42.18           C  
ATOM   2636  N   GLY M  53      93.297  -8.957   1.898  1.00 37.50           N  
ATOM   2637  CA  GLY M  53      94.360  -9.850   1.484  1.00 36.59           C  
ATOM   2638  C   GLY M  53      95.577  -9.548   2.336  1.00 36.87           C  
ATOM   2639  O   GLY M  53      95.459  -8.898   3.378  1.00 35.82           O  
ATOM   2640  N   SER M  54      96.746 -10.003   1.899  1.00 37.03           N  
ATOM   2641  CA  SER M  54      97.975  -9.769   2.646  1.00 37.78           C  
ATOM   2642  C   SER M  54      98.275  -8.281   2.769  1.00 37.25           C  
ATOM   2643  O   SER M  54      98.526  -7.773   3.865  1.00 37.38           O  
ATOM   2644  CB  SER M  54      99.149 -10.472   1.963  1.00 38.29           C  
ATOM   2645  OG  SER M  54      98.985 -11.877   2.008  1.00 41.48           O  
ATOM   2646  N   LEU M  55      98.245  -7.589   1.636  1.00 36.25           N  
ATOM   2647  CA  LEU M  55      98.521  -6.157   1.604  1.00 35.74           C  
ATOM   2648  C   LEU M  55      97.612  -5.401   2.573  1.00 34.90           C  
ATOM   2649  O   LEU M  55      98.051  -4.479   3.259  1.00 35.69           O  
ATOM   2650  CB  LEU M  55      98.331  -5.624   0.181  1.00 34.98           C  
ATOM   2651  CG  LEU M  55      98.800  -4.195  -0.096  1.00 35.57           C  
ATOM   2652  CD1 LEU M  55     100.294  -4.084   0.180  1.00 35.02           C  
ATOM   2653  CD2 LEU M  55      98.497  -3.825  -1.543  1.00 35.98           C  
ATOM   2654  N   GLY M  56      96.346  -5.800   2.627  1.00 34.75           N  
ATOM   2655  CA  GLY M  56      95.400  -5.147   3.514  1.00 34.10           C  
ATOM   2656  C   GLY M  56      95.704  -5.392   4.979  1.00 34.07           C  
ATOM   2657  O   GLY M  56      95.543  -4.499   5.815  1.00 33.96           O  
ATOM   2658  N   VAL M  57      96.132  -6.610   5.301  1.00 32.62           N  
ATOM   2659  CA  VAL M  57      96.462  -6.949   6.677  1.00 32.15           C  
ATOM   2660  C   VAL M  57      97.684  -6.140   7.092  1.00 30.84           C  
ATOM   2661  O   VAL M  57      97.767  -5.658   8.219  1.00 30.83           O  
ATOM   2662  CB  VAL M  57      96.761  -8.461   6.827  1.00 33.05           C  
ATOM   2663  CG1 VAL M  57      97.160  -8.777   8.262  1.00 33.53           C  
ATOM   2664  CG2 VAL M  57      95.531  -9.268   6.432  1.00 32.81           C  
ATOM   2665  N   LEU M  58      98.624  -5.989   6.166  1.00 30.54           N  
ATOM   2666  CA  LEU M  58      99.834  -5.221   6.420  1.00 31.04           C  
ATOM   2667  C   LEU M  58      99.469  -3.767   6.708  1.00 31.48           C  
ATOM   2668  O   LEU M  58      99.910  -3.185   7.700  1.00 30.82           O  
ATOM   2669  CB  LEU M  58     100.763  -5.276   5.205  1.00 31.26           C  
ATOM   2670  CG  LEU M  58     101.971  -4.332   5.248  1.00 31.92           C  
ATOM   2671  CD1 LEU M  58     102.870  -4.701   6.420  1.00 32.56           C  
ATOM   2672  CD2 LEU M  58     102.736  -4.415   3.939  1.00 32.64           C  
ATOM   2673  N   SER M  59      98.651  -3.187   5.838  1.00 31.90           N  
ATOM   2674  CA  SER M  59      98.238  -1.798   5.997  1.00 31.92           C  
ATOM   2675  C   SER M  59      97.546  -1.568   7.339  1.00 31.94           C  
ATOM   2676  O   SER M  59      97.880  -0.630   8.059  1.00 31.53           O  
ATOM   2677  CB  SER M  59      97.310  -1.391   4.847  1.00 32.89           C  
ATOM   2678  OG  SER M  59      97.067   0.006   4.864  1.00 33.27           O  
ATOM   2679  N   LEU M  60      96.586  -2.423   7.679  1.00 32.49           N  
ATOM   2680  CA  LEU M  60      95.874  -2.282   8.944  1.00 33.91           C  
ATOM   2681  C   LEU M  60      96.818  -2.462  10.129  1.00 34.33           C  
ATOM   2682  O   LEU M  60      96.702  -1.760  11.135  1.00 34.07           O  
ATOM   2683  CB  LEU M  60      94.731  -3.298   9.039  1.00 36.21           C  
ATOM   2684  CG  LEU M  60      93.551  -3.125   8.077  1.00 39.15           C  
ATOM   2685  CD1 LEU M  60      92.504  -4.196   8.355  1.00 40.62           C  
ATOM   2686  CD2 LEU M  60      92.939  -1.743   8.249  1.00 40.80           C  
ATOM   2687  N   PHE M  61      97.748  -3.407  10.014  1.00 34.15           N  
ATOM   2688  CA  PHE M  61      98.702  -3.647  11.090  1.00 35.14           C  
ATOM   2689  C   PHE M  61      99.582  -2.416  11.302  1.00 34.03           C  
ATOM   2690  O   PHE M  61      99.730  -1.936  12.426  1.00 33.63           O  
ATOM   2691  CB  PHE M  61      99.592  -4.849  10.773  1.00 36.56           C  
ATOM   2692  CG  PHE M  61     100.689  -5.061  11.777  1.00 38.96           C  
ATOM   2693  CD1 PHE M  61     100.393  -5.469  13.074  1.00 40.51           C  
ATOM   2694  CD2 PHE M  61     102.015  -4.806  11.439  1.00 39.60           C  
ATOM   2695  CE1 PHE M  61     101.403  -5.619  14.026  1.00 40.81           C  
ATOM   2696  CE2 PHE M  61     103.034  -4.951  12.383  1.00 40.77           C  
ATOM   2697  CZ  PHE M  61     102.725  -5.358  13.679  1.00 41.24           C  
ATOM   2698  N   SER M  62     100.170  -1.921  10.217  1.00 33.62           N  
ATOM   2699  CA  SER M  62     101.032  -0.745  10.275  1.00 33.55           C  
ATOM   2700  C   SER M  62     100.260   0.455  10.788  1.00 32.35           C  
ATOM   2701  O   SER M  62     100.740   1.189  11.650  1.00 30.72           O  
ATOM   2702  CB  SER M  62     101.593  -0.417   8.892  1.00 34.39           C  
ATOM   2703  OG  SER M  62     102.408  -1.464   8.406  1.00 39.57           O  
ATOM   2704  N   GLY M  63      99.063   0.653  10.243  1.00 31.39           N  
ATOM   2705  CA  GLY M  63      98.237   1.770  10.658  1.00 31.59           C  
ATOM   2706  C   GLY M  63      97.959   1.740  12.145  1.00 32.42           C  
ATOM   2707  O   GLY M  63      98.032   2.768  12.818  1.00 32.32           O  
ATOM   2708  N   LEU M  64      97.637   0.557  12.660  1.00 32.74           N  
ATOM   2709  CA  LEU M  64      97.354   0.397  14.082  1.00 33.52           C  
ATOM   2710  C   LEU M  64      98.612   0.636  14.910  1.00 33.09           C  
ATOM   2711  O   LEU M  64      98.557   1.275  15.961  1.00 32.80           O  
ATOM   2712  CB  LEU M  64      96.798  -1.003  14.362  1.00 34.84           C  
ATOM   2713  CG  LEU M  64      95.329  -1.213  13.985  1.00 36.75           C  
ATOM   2714  CD1 LEU M  64      94.978  -2.691  14.029  1.00 37.58           C  
ATOM   2715  CD2 LEU M  64      94.450  -0.430  14.940  1.00 35.96           C  
ATOM   2716  N   MET M  65      99.744   0.125  14.434  1.00 33.39           N  
ATOM   2717  CA  MET M  65     101.006   0.309  15.141  1.00 34.53           C  
ATOM   2718  C   MET M  65     101.342   1.799  15.196  1.00 33.55           C  
ATOM   2719  O   MET M  65     101.888   2.287  16.185  1.00 32.53           O  
ATOM   2720  CB  MET M  65     102.133  -0.457  14.444  1.00 35.45           C  
ATOM   2721  CG  MET M  65     102.057  -1.970  14.618  1.00 39.38           C  
ATOM   2722  SD  MET M  65     101.998  -2.461  16.364  1.00 42.02           S  
ATOM   2723  CE  MET M  65     103.687  -2.085  16.875  1.00 42.03           C  
ATOM   2724  N   TRP M  66     101.013   2.516  14.125  1.00 32.02           N  
ATOM   2725  CA  TRP M  66     101.255   3.954  14.072  1.00 31.33           C  
ATOM   2726  C   TRP M  66     100.437   4.599  15.182  1.00 30.95           C  
ATOM   2727  O   TRP M  66     100.954   5.365  15.992  1.00 31.29           O  
ATOM   2728  CB  TRP M  66     100.811   4.516  12.718  1.00 30.05           C  
ATOM   2729  CG  TRP M  66     100.698   6.022  12.685  1.00 29.95           C  
ATOM   2730  CD1 TRP M  66     101.720   6.931  12.754  1.00 29.23           C  
ATOM   2731  CD2 TRP M  66      99.491   6.785  12.568  1.00 29.99           C  
ATOM   2732  NE1 TRP M  66     101.222   8.212  12.684  1.00 29.14           N  
ATOM   2733  CE2 TRP M  66      99.857   8.152  12.570  1.00 29.56           C  
ATOM   2734  CE3 TRP M  66      98.135   6.447  12.461  1.00 30.64           C  
ATOM   2735  CZ2 TRP M  66      98.914   9.182  12.467  1.00 30.49           C  
ATOM   2736  CZ3 TRP M  66      97.195   7.474  12.359  1.00 30.63           C  
ATOM   2737  CH2 TRP M  66      97.593   8.825  12.363  1.00 30.36           C  
ATOM   2738  N   PHE M  67      99.153   4.262  15.206  1.00 31.83           N  
ATOM   2739  CA  PHE M  67      98.210   4.778  16.188  1.00 32.07           C  
ATOM   2740  C   PHE M  67      98.643   4.432  17.611  1.00 33.27           C  
ATOM   2741  O   PHE M  67      98.621   5.285  18.499  1.00 31.75           O  
ATOM   2742  CB  PHE M  67      96.828   4.185  15.915  1.00 33.44           C  
ATOM   2743  CG  PHE M  67      95.713   4.848  16.670  1.00 35.18           C  
ATOM   2744  CD1 PHE M  67      95.360   6.165  16.401  1.00 35.73           C  
ATOM   2745  CD2 PHE M  67      94.988   4.140  17.625  1.00 36.25           C  
ATOM   2746  CE1 PHE M  67      94.299   6.769  17.069  1.00 36.43           C  
ATOM   2747  CE2 PHE M  67      93.925   4.736  18.300  1.00 36.71           C  
ATOM   2748  CZ  PHE M  67      93.579   6.055  18.019  1.00 36.79           C  
ATOM   2749  N   PHE M  68      99.029   3.175  17.819  1.00 33.90           N  
ATOM   2750  CA  PHE M  68      99.455   2.699  19.134  1.00 35.43           C  
ATOM   2751  C   PHE M  68     100.767   3.319  19.608  1.00 34.69           C  
ATOM   2752  O   PHE M  68     100.932   3.584  20.797  1.00 35.05           O  
ATOM   2753  CB  PHE M  68      99.578   1.171  19.123  1.00 36.61           C  
ATOM   2754  CG  PHE M  68      98.259   0.453  18.982  1.00 38.83           C  
ATOM   2755  CD1 PHE M  68      98.219  -0.871  18.554  1.00 40.06           C  
ATOM   2756  CD2 PHE M  68      97.062   1.090  19.291  1.00 39.61           C  
ATOM   2757  CE1 PHE M  68      97.005  -1.548  18.434  1.00 40.87           C  
ATOM   2758  CE2 PHE M  68      95.843   0.421  19.174  1.00 40.81           C  
ATOM   2759  CZ  PHE M  68      95.816  -0.899  18.745  1.00 40.65           C  
ATOM   2760  N   THR M  69     101.703   3.537  18.689  1.00 34.76           N  
ATOM   2761  CA  THR M  69     102.978   4.142  19.058  1.00 34.34           C  
ATOM   2762  C   THR M  69     102.706   5.529  19.638  1.00 34.47           C  
ATOM   2763  O   THR M  69     103.219   5.886  20.698  1.00 33.98           O  
ATOM   2764  CB  THR M  69     103.916   4.272  17.841  1.00 34.34           C  
ATOM   2765  OG1 THR M  69     104.222   2.969  17.334  1.00 34.48           O  
ATOM   2766  CG2 THR M  69     105.213   4.964  18.234  1.00 33.30           C  
ATOM   2767  N   ILE M  70     101.885   6.308  18.943  1.00 33.75           N  
ATOM   2768  CA  ILE M  70     101.547   7.644  19.415  1.00 33.31           C  
ATOM   2769  C   ILE M  70     100.803   7.537  20.744  1.00 34.04           C  
ATOM   2770  O   ILE M  70     101.081   8.275  21.691  1.00 33.36           O  
ATOM   2771  CB  ILE M  70     100.640   8.382  18.404  1.00 32.35           C  
ATOM   2772  CG1 ILE M  70     101.358   8.517  17.061  1.00 31.88           C  
ATOM   2773  CG2 ILE M  70     100.266   9.749  18.951  1.00 32.34           C  
ATOM   2774  CD1 ILE M  70     100.469   9.018  15.936  1.00 31.31           C  
ATOM   2775  N   GLY M  71      99.860   6.603  20.804  1.00 34.55           N  
ATOM   2776  CA  GLY M  71      99.073   6.413  22.007  1.00 35.33           C  
ATOM   2777  C   GLY M  71      99.859   5.996  23.231  1.00 36.65           C  
ATOM   2778  O   GLY M  71      99.618   6.506  24.325  1.00 36.00           O  
ATOM   2779  N   ILE M  72     100.792   5.065  23.058  1.00 37.78           N  
ATOM   2780  CA  ILE M  72     101.596   4.612  24.182  1.00 39.32           C  
ATOM   2781  C   ILE M  72     102.372   5.812  24.726  1.00 39.71           C  
ATOM   2782  O   ILE M  72     102.521   5.969  25.939  1.00 40.21           O  
ATOM   2783  CB  ILE M  72     102.574   3.475  23.760  1.00 40.04           C  
ATOM   2784  CG1 ILE M  72     103.194   2.834  25.002  1.00 41.38           C  
ATOM   2785  CG2 ILE M  72     103.663   4.014  22.859  1.00 40.23           C  
ATOM   2786  CD1 ILE M  72     102.182   2.170  25.915  1.00 42.28           C  
ATOM   2787  N   TRP M  73     102.841   6.670  23.822  1.00 39.54           N  
ATOM   2788  CA  TRP M  73     103.581   7.862  24.216  1.00 38.76           C  
ATOM   2789  C   TRP M  73     102.670   8.807  24.990  1.00 38.01           C  
ATOM   2790  O   TRP M  73     103.095   9.423  25.967  1.00 37.91           O  
ATOM   2791  CB  TRP M  73     104.152   8.574  22.986  1.00 39.58           C  
ATOM   2792  CG  TRP M  73     104.813   9.882  23.315  1.00 40.38           C  
ATOM   2793  CD1 TRP M  73     104.335  11.136  23.047  1.00 40.05           C  
ATOM   2794  CD2 TRP M  73     106.054  10.068  24.009  1.00 40.50           C  
ATOM   2795  NE1 TRP M  73     105.199  12.089  23.532  1.00 40.13           N  
ATOM   2796  CE2 TRP M  73     106.263  11.462  24.128  1.00 40.72           C  
ATOM   2797  CE3 TRP M  73     107.010   9.193  24.545  1.00 40.85           C  
ATOM   2798  CZ2 TRP M  73     107.390  12.002  24.762  1.00 40.26           C  
ATOM   2799  CZ3 TRP M  73     108.132   9.731  25.177  1.00 40.01           C  
ATOM   2800  CH2 TRP M  73     108.310  11.122  25.278  1.00 40.76           C  
ATOM   2801  N   PHE M  74     101.418   8.917  24.553  1.00 36.45           N  
ATOM   2802  CA  PHE M  74     100.446   9.774  25.223  1.00 35.75           C  
ATOM   2803  C   PHE M  74     100.191   9.290  26.649  1.00 36.83           C  
ATOM   2804  O   PHE M  74     100.086  10.096  27.575  1.00 35.15           O  
ATOM   2805  CB  PHE M  74      99.130   9.803  24.438  1.00 34.32           C  
ATOM   2806  CG  PHE M  74      99.132  10.766  23.275  1.00 32.32           C  
ATOM   2807  CD1 PHE M  74     100.319  11.100  22.627  1.00 31.30           C  
ATOM   2808  CD2 PHE M  74      97.939  11.314  22.811  1.00 31.70           C  
ATOM   2809  CE1 PHE M  74     100.319  11.967  21.531  1.00 31.49           C  
ATOM   2810  CE2 PHE M  74      97.927  12.180  21.717  1.00 30.49           C  
ATOM   2811  CZ  PHE M  74      99.120  12.507  21.077  1.00 30.92           C  
ATOM   2812  N   TRP M  75     100.083   7.976  26.829  1.00 38.01           N  
ATOM   2813  CA  TRP M  75      99.863   7.434  28.166  1.00 40.03           C  
ATOM   2814  C   TRP M  75     101.060   7.766  29.042  1.00 40.90           C  
ATOM   2815  O   TRP M  75     100.904   8.142  30.201  1.00 41.29           O  
ATOM   2816  CB  TRP M  75      99.655   5.920  28.124  1.00 39.93           C  
ATOM   2817  CG  TRP M  75      98.255   5.547  27.787  1.00 39.98           C  
ATOM   2818  CD1 TRP M  75      97.777   5.176  26.568  1.00 40.39           C  
ATOM   2819  CD2 TRP M  75      97.128   5.577  28.670  1.00 40.41           C  
ATOM   2820  NE1 TRP M  75      96.419   4.976  26.633  1.00 39.84           N  
ATOM   2821  CE2 TRP M  75      95.994   5.216  27.912  1.00 39.98           C  
ATOM   2822  CE3 TRP M  75      96.966   5.878  30.029  1.00 39.83           C  
ATOM   2823  CZ2 TRP M  75      94.712   5.147  28.466  1.00 40.34           C  
ATOM   2824  CZ3 TRP M  75      95.690   5.810  30.581  1.00 40.32           C  
ATOM   2825  CH2 TRP M  75      94.580   5.447  29.799  1.00 41.03           C  
ATOM   2826  N   TYR M  76     102.254   7.632  28.477  1.00 42.22           N  
ATOM   2827  CA  TYR M  76     103.470   7.943  29.209  1.00 43.86           C  
ATOM   2828  C   TYR M  76     103.394   9.376  29.728  1.00 44.01           C  
ATOM   2829  O   TYR M  76     103.533   9.614  30.927  1.00 43.74           O  
ATOM   2830  CB  TYR M  76     104.689   7.790  28.301  1.00 46.58           C  
ATOM   2831  CG  TYR M  76     105.984   8.249  28.937  1.00 49.40           C  
ATOM   2832  CD1 TYR M  76     106.515   7.589  30.046  1.00 51.04           C  
ATOM   2833  CD2 TYR M  76     106.675   9.349  28.433  1.00 50.37           C  
ATOM   2834  CE1 TYR M  76     107.706   8.017  30.636  1.00 51.87           C  
ATOM   2835  CE2 TYR M  76     107.861   9.785  29.014  1.00 51.53           C  
ATOM   2836  CZ  TYR M  76     108.371   9.115  30.113  1.00 52.31           C  
ATOM   2837  OH  TYR M  76     109.546   9.548  30.682  1.00 53.87           O  
ATOM   2838  N   GLN M  77     103.163  10.325  28.825  1.00 43.46           N  
ATOM   2839  CA  GLN M  77     103.072  11.730  29.210  1.00 43.32           C  
ATOM   2840  C   GLN M  77     102.000  11.943  30.272  1.00 43.64           C  
ATOM   2841  O   GLN M  77     102.095  12.861  31.088  1.00 43.99           O  
ATOM   2842  CB  GLN M  77     102.755  12.613  27.998  1.00 43.14           C  
ATOM   2843  CG  GLN M  77     103.724  12.489  26.836  1.00 42.34           C  
ATOM   2844  CD  GLN M  77     103.679  13.702  25.921  1.00 43.46           C  
ATOM   2845  OE1 GLN M  77     104.333  14.712  26.180  1.00 44.15           O  
ATOM   2846  NE2 GLN M  77     102.893  13.614  24.856  1.00 42.55           N  
ATOM   2847  N   ALA M  78     100.975  11.097  30.256  1.00 44.05           N  
ATOM   2848  CA  ALA M  78      99.887  11.204  31.220  1.00 45.15           C  
ATOM   2849  C   ALA M  78     100.248  10.518  32.535  1.00 45.92           C  
ATOM   2850  O   ALA M  78      99.451  10.500  33.475  1.00 45.99           O  
ATOM   2851  CB  ALA M  78      98.620  10.587  30.642  1.00 44.61           C  
ATOM   2852  N   GLY M  79     101.451   9.958  32.600  1.00 46.40           N  
ATOM   2853  CA  GLY M  79     101.871   9.273  33.809  1.00 47.40           C  
ATOM   2854  C   GLY M  79     101.039   8.022  34.009  1.00 47.83           C  
ATOM   2855  O   GLY M  79     100.820   7.577  35.135  1.00 48.05           O  
ATOM   2856  N   TRP M  80     100.567   7.461  32.900  1.00 47.93           N  
ATOM   2857  CA  TRP M  80      99.751   6.253  32.918  1.00 47.93           C  
ATOM   2858  C   TRP M  80      98.470   6.437  33.725  1.00 48.15           C  
ATOM   2859  O   TRP M  80      97.848   5.463  34.154  1.00 48.44           O  
ATOM   2860  CB  TRP M  80     100.559   5.081  33.481  1.00 47.32           C  
ATOM   2861  CG  TRP M  80     101.914   4.965  32.861  1.00 46.95           C  
ATOM   2862  CD1 TRP M  80     103.094   5.415  33.379  1.00 47.03           C  
ATOM   2863  CD2 TRP M  80     102.222   4.422  31.572  1.00 46.76           C  
ATOM   2864  NE1 TRP M  80     104.119   5.188  32.491  1.00 47.27           N  
ATOM   2865  CE2 TRP M  80     103.611   4.580  31.373  1.00 46.78           C  
ATOM   2866  CE3 TRP M  80     101.458   3.819  30.563  1.00 46.50           C  
ATOM   2867  CZ2 TRP M  80     104.254   4.156  30.205  1.00 46.96           C  
ATOM   2868  CZ3 TRP M  80     102.097   3.399  29.401  1.00 46.00           C  
ATOM   2869  CH2 TRP M  80     103.482   3.570  29.233  1.00 46.65           C  
ATOM   2870  N   ASN M  81      98.077   7.691  33.922  1.00 48.27           N  
ATOM   2871  CA  ASN M  81      96.867   8.010  34.672  1.00 48.89           C  
ATOM   2872  C   ASN M  81      95.702   8.246  33.709  1.00 48.94           C  
ATOM   2873  O   ASN M  81      95.708   9.205  32.939  1.00 49.09           O  
ATOM   2874  CB  ASN M  81      97.094   9.261  35.521  1.00 49.42           C  
ATOM   2875  CG  ASN M  81      95.964   9.516  36.495  1.00 50.52           C  
ATOM   2876  OD1 ASN M  81      94.793   9.553  36.114  1.00 50.95           O  
ATOM   2877  ND2 ASN M  81      96.310   9.700  37.764  1.00 51.06           N  
ATOM   2878  N   PRO M  82      94.684   7.371  33.749  1.00 49.44           N  
ATOM   2879  CA  PRO M  82      93.498   7.458  32.889  1.00 48.74           C  
ATOM   2880  C   PRO M  82      92.824   8.828  32.880  1.00 48.48           C  
ATOM   2881  O   PRO M  82      92.466   9.343  31.820  1.00 48.24           O  
ATOM   2882  CB  PRO M  82      92.586   6.375  33.456  1.00 49.25           C  
ATOM   2883  CG  PRO M  82      93.558   5.349  33.936  1.00 49.33           C  
ATOM   2884  CD  PRO M  82      94.600   6.192  34.630  1.00 49.63           C  
ATOM   2885  N   ALA M  83      92.648   9.410  34.062  1.00 47.82           N  
ATOM   2886  CA  ALA M  83      92.009  10.718  34.187  1.00 47.42           C  
ATOM   2887  C   ALA M  83      92.826  11.817  33.509  1.00 46.59           C  
ATOM   2888  O   ALA M  83      92.269  12.713  32.872  1.00 46.61           O  
ATOM   2889  CB  ALA M  83      91.800  11.055  35.658  1.00 47.43           C  
ATOM   2890  N   VAL M  84      94.145  11.750  33.654  1.00 45.36           N  
ATOM   2891  CA  VAL M  84      95.024  12.739  33.045  1.00 44.61           C  
ATOM   2892  C   VAL M  84      95.037  12.538  31.531  1.00 44.11           C  
ATOM   2893  O   VAL M  84      95.082  13.502  30.764  1.00 43.38           O  
ATOM   2894  CB  VAL M  84      96.464  12.614  33.586  1.00 44.68           C  
ATOM   2895  CG1 VAL M  84      97.382  13.585  32.858  1.00 43.97           C  
ATOM   2896  CG2 VAL M  84      96.481  12.895  35.080  1.00 44.60           C  
ATOM   2897  N   PHE M  85      94.992  11.276  31.113  1.00 42.93           N  
ATOM   2898  CA  PHE M  85      94.994  10.928  29.697  1.00 41.95           C  
ATOM   2899  C   PHE M  85      93.875  11.661  28.960  1.00 41.29           C  
ATOM   2900  O   PHE M  85      94.099  12.266  27.911  1.00 41.05           O  
ATOM   2901  CB  PHE M  85      94.807   9.419  29.526  1.00 41.09           C  
ATOM   2902  CG  PHE M  85      94.851   8.962  28.096  1.00 39.96           C  
ATOM   2903  CD1 PHE M  85      96.067   8.841  27.429  1.00 39.37           C  
ATOM   2904  CD2 PHE M  85      93.676   8.675  27.409  1.00 39.58           C  
ATOM   2905  CE1 PHE M  85      96.114   8.442  26.098  1.00 38.95           C  
ATOM   2906  CE2 PHE M  85      93.710   8.276  26.076  1.00 39.28           C  
ATOM   2907  CZ  PHE M  85      94.934   8.159  25.419  1.00 39.45           C  
ATOM   2908  N   LEU M  86      92.671  11.602  29.518  1.00 40.47           N  
ATOM   2909  CA  LEU M  86      91.515  12.254  28.917  1.00 40.55           C  
ATOM   2910  C   LEU M  86      91.557  13.770  29.069  1.00 40.46           C  
ATOM   2911  O   LEU M  86      91.129  14.502  28.178  1.00 40.37           O  
ATOM   2912  CB  LEU M  86      90.227  11.721  29.545  1.00 41.39           C  
ATOM   2913  CG  LEU M  86      89.934  10.239  29.310  1.00 43.30           C  
ATOM   2914  CD1 LEU M  86      88.653   9.849  30.034  1.00 43.76           C  
ATOM   2915  CD2 LEU M  86      89.813   9.973  27.814  1.00 43.87           C  
ATOM   2916  N   ARG M  87      92.069  14.235  30.203  1.00 38.68           N  
ATOM   2917  CA  ARG M  87      92.147  15.664  30.468  1.00 37.62           C  
ATOM   2918  C   ARG M  87      93.035  16.390  29.467  1.00 35.64           C  
ATOM   2919  O   ARG M  87      92.632  17.398  28.890  1.00 34.87           O  
ATOM   2920  CB  ARG M  87      92.682  15.913  31.880  1.00 38.04           C  
ATOM   2921  CG  ARG M  87      92.682  17.377  32.292  1.00 39.77           C  
ATOM   2922  CD  ARG M  87      93.432  17.568  33.601  1.00 40.79           C  
ATOM   2923  NE  ARG M  87      94.861  17.317  33.438  1.00 42.03           N  
ATOM   2924  CZ  ARG M  87      95.712  17.146  34.445  1.00 42.59           C  
ATOM   2925  NH1 ARG M  87      96.997  16.927  34.197  1.00 42.13           N  
ATOM   2926  NH2 ARG M  87      95.277  17.182  35.698  1.00 42.13           N  
ATOM   2927  N   ASP M  88      94.241  15.869  29.260  1.00 34.03           N  
ATOM   2928  CA  ASP M  88      95.192  16.494  28.352  1.00 33.69           C  
ATOM   2929  C   ASP M  88      95.338  15.800  27.003  1.00 32.53           C  
ATOM   2930  O   ASP M  88      96.320  16.026  26.299  1.00 31.52           O  
ATOM   2931  CB  ASP M  88      96.568  16.573  29.018  1.00 34.93           C  
ATOM   2932  CG  ASP M  88      96.514  17.198  30.398  1.00 35.29           C  
ATOM   2933  OD1 ASP M  88      95.565  17.961  30.672  1.00 35.15           O  
ATOM   2934  OD2 ASP M  88      97.433  16.935  31.203  1.00 37.17           O  
ATOM   2935  N   LEU M  89      94.365  14.966  26.643  1.00 31.51           N  
ATOM   2936  CA  LEU M  89      94.413  14.236  25.377  1.00 30.86           C  
ATOM   2937  C   LEU M  89      94.838  15.101  24.186  1.00 29.59           C  
ATOM   2938  O   LEU M  89      95.706  14.714  23.407  1.00 28.98           O  
ATOM   2939  CB  LEU M  89      93.050  13.597  25.084  1.00 30.99           C  
ATOM   2940  CG  LEU M  89      92.993  12.704  23.840  1.00 31.02           C  
ATOM   2941  CD1 LEU M  89      94.003  11.570  23.971  1.00 31.44           C  
ATOM   2942  CD2 LEU M  89      91.588  12.153  23.671  1.00 31.36           C  
ATOM   2943  N   PHE M  90      94.230  16.273  24.054  1.00 30.56           N  
ATOM   2944  CA  PHE M  90      94.544  17.178  22.950  1.00 29.92           C  
ATOM   2945  C   PHE M  90      95.878  17.904  23.108  1.00 30.16           C  
ATOM   2946  O   PHE M  90      96.370  18.517  22.156  1.00 28.70           O  
ATOM   2947  CB  PHE M  90      93.427  18.213  22.796  1.00 31.84           C  
ATOM   2948  CG  PHE M  90      92.189  17.688  22.121  1.00 33.73           C  
ATOM   2949  CD1 PHE M  90      91.947  16.320  22.027  1.00 35.32           C  
ATOM   2950  CD2 PHE M  90      91.252  18.569  21.590  1.00 35.10           C  
ATOM   2951  CE1 PHE M  90      90.793  15.841  21.415  1.00 36.26           C  
ATOM   2952  CE2 PHE M  90      90.094  18.099  20.976  1.00 36.02           C  
ATOM   2953  CZ  PHE M  90      89.865  16.732  20.888  1.00 36.50           C  
ATOM   2954  N   PHE M  91      96.462  17.837  24.303  1.00 30.08           N  
ATOM   2955  CA  PHE M  91      97.731  18.512  24.574  1.00 30.36           C  
ATOM   2956  C   PHE M  91      98.964  17.637  24.362  1.00 29.78           C  
ATOM   2957  O   PHE M  91     100.066  18.152  24.175  1.00 29.45           O  
ATOM   2958  CB  PHE M  91      97.752  19.063  26.008  1.00 30.75           C  
ATOM   2959  CG  PHE M  91      96.647  20.042  26.306  1.00 30.41           C  
ATOM   2960  CD1 PHE M  91      95.341  19.603  26.500  1.00 31.48           C  
ATOM   2961  CD2 PHE M  91      96.915  21.405  26.399  1.00 30.74           C  
ATOM   2962  CE1 PHE M  91      94.317  20.508  26.785  1.00 31.71           C  
ATOM   2963  CE2 PHE M  91      95.898  22.319  26.682  1.00 29.49           C  
ATOM   2964  CZ  PHE M  91      94.598  21.871  26.876  1.00 31.49           C  
ATOM   2965  N   PHE M  92      98.791  16.318  24.398  1.00 29.75           N  
ATOM   2966  CA  PHE M  92      99.922  15.412  24.202  1.00 28.63           C  
ATOM   2967  C   PHE M  92     100.460  15.529  22.783  1.00 28.96           C  
ATOM   2968  O   PHE M  92      99.740  15.928  21.867  1.00 29.25           O  
ATOM   2969  CB  PHE M  92      99.508  13.958  24.465  1.00 29.49           C  
ATOM   2970  CG  PHE M  92      99.019  13.709  25.862  1.00 30.27           C  
ATOM   2971  CD1 PHE M  92      99.819  14.019  26.959  1.00 31.72           C  
ATOM   2972  CD2 PHE M  92      97.755  13.177  26.085  1.00 30.63           C  
ATOM   2973  CE1 PHE M  92      99.364  13.803  28.261  1.00 31.38           C  
ATOM   2974  CE2 PHE M  92      97.290  12.958  27.379  1.00 31.84           C  
ATOM   2975  CZ  PHE M  92      98.097  13.272  28.470  1.00 31.23           C  
ATOM   2976  N   SER M  93     101.725  15.172  22.598  1.00 28.29           N  
ATOM   2977  CA  SER M  93     102.325  15.248  21.276  1.00 29.90           C  
ATOM   2978  C   SER M  93     103.600  14.435  21.133  1.00 30.87           C  
ATOM   2979  O   SER M  93     104.475  14.468  21.998  1.00 30.21           O  
ATOM   2980  CB  SER M  93     102.620  16.708  20.917  1.00 29.44           C  
ATOM   2981  OG  SER M  93     103.275  16.797  19.664  1.00 30.75           O  
ATOM   2982  N   LEU M  94     103.692  13.700  20.030  1.00 31.30           N  
ATOM   2983  CA  LEU M  94     104.873  12.902  19.735  1.00 32.04           C  
ATOM   2984  C   LEU M  94     105.673  13.780  18.778  1.00 31.91           C  
ATOM   2985  O   LEU M  94     105.345  13.878  17.595  1.00 31.44           O  
ATOM   2986  CB  LEU M  94     104.480  11.597  19.042  1.00 32.04           C  
ATOM   2987  CG  LEU M  94     105.289  10.336  19.361  1.00 34.28           C  
ATOM   2988  CD1 LEU M  94     104.972   9.275  18.314  1.00 32.34           C  
ATOM   2989  CD2 LEU M  94     106.780  10.633  19.383  1.00 33.08           C  
ATOM   2990  N   GLU M  95     106.709  14.430  19.299  1.00 32.04           N  
ATOM   2991  CA  GLU M  95     107.537  15.335  18.506  1.00 32.04           C  
ATOM   2992  C   GLU M  95     108.678  14.649  17.761  1.00 32.14           C  
ATOM   2993  O   GLU M  95     109.182  13.614  18.194  1.00 32.94           O  
ATOM   2994  CB  GLU M  95     108.128  16.422  19.413  1.00 32.32           C  
ATOM   2995  CG  GLU M  95     107.110  17.270  20.166  1.00 33.13           C  
ATOM   2996  CD  GLU M  95     106.383  18.262  19.273  1.00 33.40           C  
ATOM   2997  OE1 GLU M  95     107.021  18.794  18.338  1.00 34.37           O  
ATOM   2998  OE2 GLU M  95     105.184  18.525  19.518  1.00 32.44           O  
ATOM   2999  N   PRO M  96     109.105  15.232  16.627  1.00 32.24           N  
ATOM   3000  CA  PRO M  96     110.191  14.718  15.787  1.00 32.94           C  
ATOM   3001  C   PRO M  96     111.534  15.001  16.458  1.00 33.79           C  
ATOM   3002  O   PRO M  96     111.594  15.707  17.462  1.00 33.95           O  
ATOM   3003  CB  PRO M  96     110.057  15.525  14.494  1.00 33.35           C  
ATOM   3004  CG  PRO M  96     108.686  16.143  14.569  1.00 34.37           C  
ATOM   3005  CD  PRO M  96     108.503  16.426  16.014  1.00 32.72           C  
ATOM   3006  N   PRO M  97     112.627  14.455  15.908  1.00 34.83           N  
ATOM   3007  CA  PRO M  97     113.958  14.682  16.482  1.00 35.15           C  
ATOM   3008  C   PRO M  97     114.341  16.158  16.377  1.00 35.93           C  
ATOM   3009  O   PRO M  97     113.884  16.858  15.473  1.00 34.99           O  
ATOM   3010  CB  PRO M  97     114.859  13.802  15.621  1.00 35.10           C  
ATOM   3011  CG  PRO M  97     113.946  12.674  15.228  1.00 35.89           C  
ATOM   3012  CD  PRO M  97     112.673  13.403  14.877  1.00 34.86           C  
ATOM   3013  N   ALA M  98     115.176  16.627  17.301  1.00 36.69           N  
ATOM   3014  CA  ALA M  98     115.621  18.018  17.288  1.00 36.52           C  
ATOM   3015  C   ALA M  98     116.490  18.251  16.054  1.00 36.79           C  
ATOM   3016  O   ALA M  98     117.025  17.305  15.478  1.00 35.99           O  
ATOM   3017  CB  ALA M  98     116.413  18.325  18.556  1.00 37.42           C  
ATOM   3018  N   PRO M  99     116.646  19.518  15.634  1.00 37.54           N  
ATOM   3019  CA  PRO M  99     117.460  19.846  14.459  1.00 39.55           C  
ATOM   3020  C   PRO M  99     118.845  19.201  14.515  1.00 41.30           C  
ATOM   3021  O   PRO M  99     119.378  18.753  13.500  1.00 41.95           O  
ATOM   3022  CB  PRO M  99     117.530  21.372  14.507  1.00 38.89           C  
ATOM   3023  CG  PRO M  99     116.225  21.745  15.137  1.00 38.83           C  
ATOM   3024  CD  PRO M  99     116.106  20.740  16.256  1.00 37.34           C  
ATOM   3025  N   GLU M 100     119.411  19.155  15.716  1.00 43.43           N  
ATOM   3026  CA  GLU M 100     120.734  18.583  15.955  1.00 45.31           C  
ATOM   3027  C   GLU M 100     120.940  17.251  15.238  1.00 44.77           C  
ATOM   3028  O   GLU M 100     121.953  17.038  14.572  1.00 45.14           O  
ATOM   3029  CB  GLU M 100     120.932  18.360  17.453  1.00 47.26           C  
ATOM   3030  CG  GLU M 100     120.146  19.318  18.331  1.00 51.10           C  
ATOM   3031  CD  GLU M 100     120.007  18.814  19.754  1.00 52.87           C  
ATOM   3032  OE1 GLU M 100     119.279  19.454  20.544  1.00 54.56           O  
ATOM   3033  OE2 GLU M 100     120.625  17.776  20.083  1.00 54.68           O  
ATOM   3034  N   TYR M 101     119.968  16.357  15.386  1.00 44.12           N  
ATOM   3035  CA  TYR M 101     120.036  15.028  14.790  1.00 43.49           C  
ATOM   3036  C   TYR M 101     119.902  14.977  13.275  1.00 42.32           C  
ATOM   3037  O   TYR M 101     120.075  13.916  12.675  1.00 42.26           O  
ATOM   3038  CB  TYR M 101     118.977  14.136  15.428  1.00 44.25           C  
ATOM   3039  CG  TYR M 101     119.151  14.005  16.919  1.00 45.79           C  
ATOM   3040  CD1 TYR M 101     120.261  13.352  17.455  1.00 46.55           C  
ATOM   3041  CD2 TYR M 101     118.221  14.553  17.799  1.00 46.30           C  
ATOM   3042  CE1 TYR M 101     120.440  13.247  18.832  1.00 46.94           C  
ATOM   3043  CE2 TYR M 101     118.391  14.455  19.176  1.00 47.26           C  
ATOM   3044  CZ  TYR M 101     119.502  13.801  19.685  1.00 47.12           C  
ATOM   3045  OH  TYR M 101     119.671  13.706  21.047  1.00 48.22           O  
ATOM   3046  N   GLY M 102     119.603  16.115  12.658  1.00 41.19           N  
ATOM   3047  CA  GLY M 102     119.457  16.144  11.213  1.00 40.71           C  
ATOM   3048  C   GLY M 102     118.549  15.038  10.707  1.00 40.10           C  
ATOM   3049  O   GLY M 102     117.436  14.868  11.201  1.00 39.27           O  
ATOM   3050  N   LEU M 103     119.024  14.277   9.726  1.00 40.35           N  
ATOM   3051  CA  LEU M 103     118.240  13.184   9.158  1.00 41.46           C  
ATOM   3052  C   LEU M 103     118.677  11.813   9.673  1.00 42.82           C  
ATOM   3053  O   LEU M 103     118.294  10.783   9.117  1.00 42.30           O  
ATOM   3054  CB  LEU M 103     118.337  13.211   7.631  1.00 40.64           C  
ATOM   3055  CG  LEU M 103     117.749  14.445   6.939  1.00 40.26           C  
ATOM   3056  CD1 LEU M 103     118.076  14.406   5.457  1.00 39.93           C  
ATOM   3057  CD2 LEU M 103     116.240  14.490   7.157  1.00 39.50           C  
ATOM   3058  N   SER M 104     119.473  11.797  10.737  1.00 44.19           N  
ATOM   3059  CA  SER M 104     119.948  10.537  11.298  1.00 46.21           C  
ATOM   3060  C   SER M 104     118.846   9.854  12.096  1.00 47.66           C  
ATOM   3061  O   SER M 104     117.739  10.378  12.219  1.00 48.19           O  
ATOM   3062  CB  SER M 104     121.157  10.775  12.207  1.00 46.13           C  
ATOM   3063  OG  SER M 104     120.778  11.448  13.396  1.00 46.04           O  
ATOM   3064  N   PHE M 105     119.161   8.683  12.639  1.00 49.44           N  
ATOM   3065  CA  PHE M 105     118.212   7.915  13.437  1.00 50.59           C  
ATOM   3066  C   PHE M 105     118.801   7.660  14.819  1.00 51.08           C  
ATOM   3067  O   PHE M 105     118.366   6.757  15.531  1.00 51.83           O  
ATOM   3068  CB  PHE M 105     117.917   6.579  12.755  1.00 51.41           C  
ATOM   3069  CG  PHE M 105     117.308   6.716  11.391  1.00 52.62           C  
ATOM   3070  CD1 PHE M 105     116.011   7.197  11.238  1.00 53.42           C  
ATOM   3071  CD2 PHE M 105     118.030   6.364  10.256  1.00 53.48           C  
ATOM   3072  CE1 PHE M 105     115.440   7.326   9.973  1.00 53.71           C  
ATOM   3073  CE2 PHE M 105     117.471   6.489   8.986  1.00 54.15           C  
ATOM   3074  CZ  PHE M 105     116.172   6.971   8.844  1.00 54.47           C  
ATOM   3075  N   ALA M 106     119.787   8.468  15.195  1.00 51.43           N  
ATOM   3076  CA  ALA M 106     120.455   8.318  16.482  1.00 51.65           C  
ATOM   3077  C   ALA M 106     119.712   8.967  17.644  1.00 52.01           C  
ATOM   3078  O   ALA M 106     120.056   8.742  18.804  1.00 52.53           O  
ATOM   3079  CB  ALA M 106     121.868   8.879  16.393  1.00 51.70           C  
ATOM   3080  N   ALA M 107     118.698   9.770  17.339  1.00 51.30           N  
ATOM   3081  CA  ALA M 107     117.930  10.440  18.381  1.00 50.56           C  
ATOM   3082  C   ALA M 107     117.323   9.426  19.347  1.00 50.40           C  
ATOM   3083  O   ALA M 107     116.822   8.381  18.932  1.00 50.58           O  
ATOM   3084  CB  ALA M 107     116.830  11.290  17.758  1.00 50.24           C  
ATOM   3085  N   PRO M 108     117.367   9.722  20.656  1.00 49.97           N  
ATOM   3086  CA  PRO M 108     116.812   8.823  21.672  1.00 49.61           C  
ATOM   3087  C   PRO M 108     115.325   8.562  21.432  1.00 49.37           C  
ATOM   3088  O   PRO M 108     114.632   9.392  20.843  1.00 49.15           O  
ATOM   3089  CB  PRO M 108     117.062   9.580  22.974  1.00 49.31           C  
ATOM   3090  CG  PRO M 108     118.312  10.351  22.677  1.00 49.79           C  
ATOM   3091  CD  PRO M 108     118.041  10.871  21.286  1.00 49.91           C  
ATOM   3092  N   LEU M 109     114.842   7.413  21.896  1.00 48.85           N  
ATOM   3093  CA  LEU M 109     113.440   7.047  21.727  1.00 48.70           C  
ATOM   3094  C   LEU M 109     112.477   8.122  22.215  1.00 47.96           C  
ATOM   3095  O   LEU M 109     111.517   8.460  21.523  1.00 47.84           O  
ATOM   3096  CB  LEU M 109     113.139   5.736  22.457  1.00 49.28           C  
ATOM   3097  CG  LEU M 109     113.714   4.453  21.854  1.00 50.54           C  
ATOM   3098  CD1 LEU M 109     113.328   3.267  22.729  1.00 51.16           C  
ATOM   3099  CD2 LEU M 109     113.185   4.264  20.435  1.00 50.31           C  
ATOM   3100  N   LYS M 110     112.732   8.653  23.407  1.00 46.88           N  
ATOM   3101  CA  LYS M 110     111.873   9.681  23.983  1.00 46.57           C  
ATOM   3102  C   LYS M 110     112.114  11.056  23.380  1.00 45.55           C  
ATOM   3103  O   LYS M 110     111.383  12.001  23.677  1.00 45.51           O  
ATOM   3104  CB  LYS M 110     112.085   9.775  25.495  1.00 47.80           C  
ATOM   3105  CG  LYS M 110     111.658   8.558  26.286  1.00 50.00           C  
ATOM   3106  CD  LYS M 110     111.892   8.794  27.770  1.00 52.58           C  
ATOM   3107  CE  LYS M 110     111.395   7.633  28.611  1.00 54.24           C  
ATOM   3108  NZ  LYS M 110     111.604   7.888  30.066  1.00 56.26           N  
ATOM   3109  N   GLU M 111     113.132  11.173  22.535  1.00 44.83           N  
ATOM   3110  CA  GLU M 111     113.448  12.462  21.933  1.00 44.65           C  
ATOM   3111  C   GLU M 111     113.571  12.432  20.413  1.00 43.34           C  
ATOM   3112  O   GLU M 111     114.501  13.011  19.850  1.00 42.57           O  
ATOM   3113  CB  GLU M 111     114.743  13.004  22.540  1.00 46.75           C  
ATOM   3114  CG  GLU M 111     114.751  13.002  24.059  1.00 49.66           C  
ATOM   3115  CD  GLU M 111     116.017  13.600  24.636  1.00 52.38           C  
ATOM   3116  OE1 GLU M 111     117.119  13.164  24.239  1.00 53.99           O  
ATOM   3117  OE2 GLU M 111     115.909  14.505  25.491  1.00 54.46           O  
ATOM   3118  N   GLY M 112     112.630  11.766  19.749  1.00 41.81           N  
ATOM   3119  CA  GLY M 112     112.667  11.703  18.298  1.00 40.00           C  
ATOM   3120  C   GLY M 112     112.594  10.303  17.719  1.00 39.16           C  
ATOM   3121  O   GLY M 112     111.967  10.086  16.682  1.00 38.45           O  
ATOM   3122  N   GLY M 113     113.233   9.348  18.387  1.00 37.82           N  
ATOM   3123  CA  GLY M 113     113.227   7.981  17.900  1.00 35.75           C  
ATOM   3124  C   GLY M 113     111.836   7.392  17.749  1.00 34.65           C  
ATOM   3125  O   GLY M 113     111.534   6.745  16.748  1.00 34.92           O  
ATOM   3126  N   LEU M 114     110.988   7.619  18.745  1.00 33.84           N  
ATOM   3127  CA  LEU M 114     109.626   7.098  18.730  1.00 34.16           C  
ATOM   3128  C   LEU M 114     108.802   7.747  17.618  1.00 33.24           C  
ATOM   3129  O   LEU M 114     107.915   7.118  17.037  1.00 33.26           O  
ATOM   3130  CB  LEU M 114     108.964   7.349  20.084  1.00 35.61           C  
ATOM   3131  CG  LEU M 114     107.770   6.467  20.440  1.00 38.29           C  
ATOM   3132  CD1 LEU M 114     108.208   5.008  20.470  1.00 39.30           C  
ATOM   3133  CD2 LEU M 114     107.219   6.881  21.800  1.00 40.03           C  
ATOM   3134  N   TRP M 115     109.092   9.011  17.334  1.00 31.10           N  
ATOM   3135  CA  TRP M 115     108.390   9.731  16.280  1.00 29.72           C  
ATOM   3136  C   TRP M 115     108.760   9.100  14.944  1.00 29.54           C  
ATOM   3137  O   TRP M 115     107.922   8.966  14.051  1.00 29.34           O  
ATOM   3138  CB  TRP M 115     108.804  11.205  16.273  1.00 28.28           C  
ATOM   3139  CG  TRP M 115     108.157  11.995  15.176  1.00 26.04           C  
ATOM   3140  CD1 TRP M 115     106.967  12.660  15.235  1.00 25.42           C  
ATOM   3141  CD2 TRP M 115     108.638  12.148  13.836  1.00 25.07           C  
ATOM   3142  NE1 TRP M 115     106.675  13.220  14.011  1.00 25.11           N  
ATOM   3143  CE2 TRP M 115     107.683  12.919  13.135  1.00 23.91           C  
ATOM   3144  CE3 TRP M 115     109.782  11.706  13.157  1.00 23.76           C  
ATOM   3145  CZ2 TRP M 115     107.837  13.257  11.790  1.00 24.35           C  
ATOM   3146  CZ3 TRP M 115     109.936  12.043  11.818  1.00 24.62           C  
ATOM   3147  CH2 TRP M 115     108.964  12.813  11.147  1.00 24.50           C  
ATOM   3148  N   LEU M 116     110.030   8.728  14.812  1.00 28.89           N  
ATOM   3149  CA  LEU M 116     110.531   8.111  13.591  1.00 30.00           C  
ATOM   3150  C   LEU M 116     109.907   6.735  13.394  1.00 30.13           C  
ATOM   3151  O   LEU M 116     109.557   6.355  12.274  1.00 29.99           O  
ATOM   3152  CB  LEU M 116     112.057   7.987  13.645  1.00 30.89           C  
ATOM   3153  CG  LEU M 116     112.857   9.265  13.371  1.00 31.68           C  
ATOM   3154  CD1 LEU M 116     114.321   9.053  13.740  1.00 32.83           C  
ATOM   3155  CD2 LEU M 116     112.727   9.642  11.902  1.00 31.22           C  
ATOM   3156  N   ILE M 117     109.774   5.989  14.486  1.00 29.63           N  
ATOM   3157  CA  ILE M 117     109.180   4.661  14.425  1.00 30.61           C  
ATOM   3158  C   ILE M 117     107.726   4.799  13.982  1.00 30.32           C  
ATOM   3159  O   ILE M 117     107.297   4.156  13.022  1.00 29.33           O  
ATOM   3160  CB  ILE M 117     109.238   3.960  15.801  1.00 31.58           C  
ATOM   3161  CG1 ILE M 117     110.699   3.702  16.186  1.00 31.88           C  
ATOM   3162  CG2 ILE M 117     108.454   2.651  15.761  1.00 32.10           C  
ATOM   3163  CD1 ILE M 117     110.876   3.121  17.578  1.00 31.78           C  
ATOM   3164  N   ALA M 118     106.979   5.649  14.682  1.00 29.38           N  
ATOM   3165  CA  ALA M 118     105.576   5.887  14.359  1.00 29.64           C  
ATOM   3166  C   ALA M 118     105.427   6.294  12.893  1.00 29.53           C  
ATOM   3167  O   ALA M 118     104.539   5.807  12.191  1.00 29.15           O  
ATOM   3168  CB  ALA M 118     105.008   6.979  15.262  1.00 28.18           C  
ATOM   3169  N   SER M 119     106.303   7.186  12.439  1.00 28.58           N  
ATOM   3170  CA  SER M 119     106.270   7.667  11.064  1.00 27.60           C  
ATOM   3171  C   SER M 119     106.529   6.552  10.063  1.00 28.39           C  
ATOM   3172  O   SER M 119     105.929   6.525   8.988  1.00 26.50           O  
ATOM   3173  CB  SER M 119     107.296   8.784  10.866  1.00 26.37           C  
ATOM   3174  OG  SER M 119     106.961   9.917  11.648  1.00 26.92           O  
ATOM   3175  N   PHE M 120     107.430   5.637  10.410  1.00 28.29           N  
ATOM   3176  CA  PHE M 120     107.736   4.521   9.522  1.00 28.28           C  
ATOM   3177  C   PHE M 120     106.472   3.690   9.314  1.00 28.07           C  
ATOM   3178  O   PHE M 120     106.148   3.312   8.187  1.00 28.52           O  
ATOM   3179  CB  PHE M 120     108.827   3.629  10.119  1.00 30.40           C  
ATOM   3180  CG  PHE M 120     109.127   2.414   9.287  1.00 31.71           C  
ATOM   3181  CD1 PHE M 120     109.790   2.534   8.070  1.00 32.89           C  
ATOM   3182  CD2 PHE M 120     108.708   1.153   9.701  1.00 33.01           C  
ATOM   3183  CE1 PHE M 120     110.031   1.413   7.273  1.00 33.42           C  
ATOM   3184  CE2 PHE M 120     108.944   0.028   8.913  1.00 32.99           C  
ATOM   3185  CZ  PHE M 120     109.607   0.159   7.697  1.00 33.41           C  
ATOM   3186  N   PHE M 121     105.769   3.409  10.409  1.00 27.62           N  
ATOM   3187  CA  PHE M 121     104.538   2.626  10.356  1.00 29.09           C  
ATOM   3188  C   PHE M 121     103.482   3.342   9.523  1.00 28.11           C  
ATOM   3189  O   PHE M 121     102.743   2.718   8.763  1.00 27.14           O  
ATOM   3190  CB  PHE M 121     103.981   2.386  11.762  1.00 30.71           C  
ATOM   3191  CG  PHE M 121     104.733   1.348  12.554  1.00 34.53           C  
ATOM   3192  CD1 PHE M 121     104.921   0.065  12.045  1.00 35.45           C  
ATOM   3193  CD2 PHE M 121     105.219   1.643  13.825  1.00 34.70           C  
ATOM   3194  CE1 PHE M 121     105.580  -0.915  12.795  1.00 36.75           C  
ATOM   3195  CE2 PHE M 121     105.879   0.671  14.585  1.00 36.54           C  
ATOM   3196  CZ  PHE M 121     106.059  -0.610  14.067  1.00 36.59           C  
ATOM   3197  N   MET M 122     103.402   4.657   9.679  1.00 26.63           N  
ATOM   3198  CA  MET M 122     102.430   5.426   8.919  1.00 25.57           C  
ATOM   3199  C   MET M 122     102.775   5.371   7.433  1.00 24.23           C  
ATOM   3200  O   MET M 122     101.893   5.273   6.585  1.00 25.33           O  
ATOM   3201  CB  MET M 122     102.412   6.879   9.400  1.00 24.58           C  
ATOM   3202  CG  MET M 122     101.413   7.734   8.654  1.00 25.50           C  
ATOM   3203  SD  MET M 122     101.368   9.428   9.239  1.00 24.70           S  
ATOM   3204  CE  MET M 122      99.603   9.692   9.326  1.00 26.22           C  
ATOM   3205  N   PHE M 123     104.067   5.434   7.126  1.00 24.32           N  
ATOM   3206  CA  PHE M 123     104.545   5.393   5.748  1.00 24.97           C  
ATOM   3207  C   PHE M 123     104.120   4.081   5.089  1.00 26.03           C  
ATOM   3208  O   PHE M 123     103.645   4.061   3.953  1.00 25.02           O  
ATOM   3209  CB  PHE M 123     106.072   5.501   5.728  1.00 25.43           C  
ATOM   3210  CG  PHE M 123     106.659   5.628   4.351  1.00 27.10           C  
ATOM   3211  CD1 PHE M 123     106.823   6.877   3.765  1.00 27.45           C  
ATOM   3212  CD2 PHE M 123     107.068   4.500   3.647  1.00 26.87           C  
ATOM   3213  CE1 PHE M 123     107.392   7.005   2.497  1.00 28.11           C  
ATOM   3214  CE2 PHE M 123     107.638   4.613   2.379  1.00 28.43           C  
ATOM   3215  CZ  PHE M 123     107.802   5.870   1.804  1.00 28.57           C  
ATOM   3216  N   VAL M 124     104.301   2.984   5.814  1.00 26.46           N  
ATOM   3217  CA  VAL M 124     103.943   1.664   5.305  1.00 26.88           C  
ATOM   3218  C   VAL M 124     102.431   1.519   5.167  1.00 26.00           C  
ATOM   3219  O   VAL M 124     101.931   1.017   4.161  1.00 26.97           O  
ATOM   3220  CB  VAL M 124     104.471   0.559   6.242  1.00 27.59           C  
ATOM   3221  CG1 VAL M 124     104.012  -0.813   5.754  1.00 28.85           C  
ATOM   3222  CG2 VAL M 124     105.986   0.621   6.298  1.00 27.81           C  
ATOM   3223  N   ALA M 125     101.710   1.969   6.184  1.00 24.85           N  
ATOM   3224  CA  ALA M 125     100.260   1.886   6.188  1.00 24.34           C  
ATOM   3225  C   ALA M 125      99.632   2.648   5.020  1.00 24.23           C  
ATOM   3226  O   ALA M 125      98.739   2.134   4.345  1.00 23.63           O  
ATOM   3227  CB  ALA M 125      99.724   2.410   7.508  1.00 24.40           C  
ATOM   3228  N   VAL M 126     100.103   3.867   4.774  1.00 23.33           N  
ATOM   3229  CA  VAL M 126      99.554   4.677   3.692  1.00 21.88           C  
ATOM   3230  C   VAL M 126      99.894   4.153   2.305  1.00 22.66           C  
ATOM   3231  O   VAL M 126      99.015   4.054   1.446  1.00 21.83           O  
ATOM   3232  CB  VAL M 126     100.013   6.154   3.809  1.00 22.97           C  
ATOM   3233  CG1 VAL M 126      99.550   6.956   2.590  1.00 21.34           C  
ATOM   3234  CG2 VAL M 126      99.429   6.762   5.077  1.00 21.02           C  
ATOM   3235  N   TRP M 127     101.157   3.813   2.073  1.00 21.96           N  
ATOM   3236  CA  TRP M 127     101.538   3.317   0.763  1.00 22.50           C  
ATOM   3237  C   TRP M 127     100.942   1.949   0.446  1.00 22.81           C  
ATOM   3238  O   TRP M 127     100.624   1.668  -0.707  1.00 23.55           O  
ATOM   3239  CB  TRP M 127     103.058   3.296   0.620  1.00 24.35           C  
ATOM   3240  CG  TRP M 127     103.610   4.659   0.285  1.00 25.27           C  
ATOM   3241  CD1 TRP M 127     104.369   5.462   1.088  1.00 25.71           C  
ATOM   3242  CD2 TRP M 127     103.413   5.384  -0.936  1.00 25.89           C  
ATOM   3243  NE1 TRP M 127     104.660   6.643   0.441  1.00 26.25           N  
ATOM   3244  CE2 TRP M 127     104.085   6.622  -0.802  1.00 25.58           C  
ATOM   3245  CE3 TRP M 127     102.733   5.108  -2.131  1.00 25.49           C  
ATOM   3246  CZ2 TRP M 127     104.097   7.583  -1.819  1.00 25.80           C  
ATOM   3247  CZ3 TRP M 127     102.744   6.066  -3.144  1.00 25.89           C  
ATOM   3248  CH2 TRP M 127     103.424   7.290  -2.979  1.00 26.09           C  
ATOM   3249  N   SER M 128     100.780   1.101   1.457  1.00 23.73           N  
ATOM   3250  CA  SER M 128     100.189  -0.209   1.210  1.00 24.65           C  
ATOM   3251  C   SER M 128      98.702  -0.003   0.936  1.00 25.07           C  
ATOM   3252  O   SER M 128      98.093  -0.744   0.161  1.00 24.80           O  
ATOM   3253  CB  SER M 128     100.396  -1.143   2.408  1.00 25.21           C  
ATOM   3254  OG  SER M 128      99.880  -0.594   3.603  1.00 27.22           O  
ATOM   3255  N   TRP M 129      98.118   1.017   1.559  1.00 23.23           N  
ATOM   3256  CA  TRP M 129      96.709   1.290   1.336  1.00 23.82           C  
ATOM   3257  C   TRP M 129      96.532   1.791  -0.094  1.00 22.84           C  
ATOM   3258  O   TRP M 129      95.550   1.461  -0.761  1.00 22.95           O  
ATOM   3259  CB  TRP M 129      96.174   2.325   2.332  1.00 22.54           C  
ATOM   3260  CG  TRP M 129      94.677   2.404   2.293  1.00 23.80           C  
ATOM   3261  CD1 TRP M 129      93.915   3.259   1.543  1.00 23.01           C  
ATOM   3262  CD2 TRP M 129      93.759   1.531   2.961  1.00 24.04           C  
ATOM   3263  NE1 TRP M 129      92.580   2.967   1.702  1.00 23.27           N  
ATOM   3264  CE2 TRP M 129      92.456   1.911   2.566  1.00 24.02           C  
ATOM   3265  CE3 TRP M 129      93.912   0.460   3.852  1.00 24.15           C  
ATOM   3266  CZ2 TRP M 129      91.312   1.257   3.033  1.00 24.99           C  
ATOM   3267  CZ3 TRP M 129      92.772  -0.192   4.315  1.00 25.17           C  
ATOM   3268  CH2 TRP M 129      91.489   0.211   3.904  1.00 25.75           C  
ATOM   3269  N   TRP M 130      97.491   2.583  -0.565  1.00 22.17           N  
ATOM   3270  CA  TRP M 130      97.432   3.097  -1.923  1.00 22.53           C  
ATOM   3271  C   TRP M 130      97.455   1.923  -2.904  1.00 23.13           C  
ATOM   3272  O   TRP M 130      96.680   1.885  -3.861  1.00 21.26           O  
ATOM   3273  CB  TRP M 130      98.618   4.017  -2.208  1.00 23.50           C  
ATOM   3274  CG  TRP M 130      98.580   4.548  -3.591  1.00 23.90           C  
ATOM   3275  CD1 TRP M 130      97.780   5.550  -4.064  1.00 22.65           C  
ATOM   3276  CD2 TRP M 130      99.287   4.031  -4.722  1.00 26.15           C  
ATOM   3277  NE1 TRP M 130      97.941   5.684  -5.421  1.00 24.05           N  
ATOM   3278  CE2 TRP M 130      98.860   4.763  -5.851  1.00 26.20           C  
ATOM   3279  CE3 TRP M 130     100.238   3.015  -4.892  1.00 26.61           C  
ATOM   3280  CZ2 TRP M 130      99.350   4.512  -7.136  1.00 27.62           C  
ATOM   3281  CZ3 TRP M 130     100.724   2.766  -6.169  1.00 28.81           C  
ATOM   3282  CH2 TRP M 130     100.279   3.512  -7.275  1.00 29.74           C  
ATOM   3283  N   GLY M 131      98.352   0.968  -2.664  1.00 21.83           N  
ATOM   3284  CA  GLY M 131      98.432  -0.190  -3.541  1.00 22.52           C  
ATOM   3285  C   GLY M 131      97.079  -0.875  -3.579  1.00 22.59           C  
ATOM   3286  O   GLY M 131      96.618  -1.325  -4.630  1.00 23.94           O  
ATOM   3287  N   ARG M 132      96.445  -0.932  -2.414  1.00 23.04           N  
ATOM   3288  CA  ARG M 132      95.132  -1.535  -2.242  1.00 24.63           C  
ATOM   3289  C   ARG M 132      94.062  -0.831  -3.088  1.00 24.83           C  
ATOM   3290  O   ARG M 132      93.224  -1.492  -3.705  1.00 24.67           O  
ATOM   3291  CB  ARG M 132      94.765  -1.495  -0.754  1.00 26.52           C  
ATOM   3292  CG  ARG M 132      93.410  -2.058  -0.368  1.00 28.89           C  
ATOM   3293  CD  ARG M 132      93.241  -1.970   1.153  1.00 30.07           C  
ATOM   3294  NE  ARG M 132      91.874  -2.225   1.603  1.00 30.73           N  
ATOM   3295  CZ  ARG M 132      91.332  -3.432   1.726  1.00 31.75           C  
ATOM   3296  NH1 ARG M 132      92.035  -4.516   1.435  1.00 33.16           N  
ATOM   3297  NH2 ARG M 132      90.086  -3.553   2.156  1.00 31.75           N  
ATOM   3298  N   THR M 133      94.083   0.502  -3.132  1.00 23.77           N  
ATOM   3299  CA  THR M 133      93.083   1.215  -3.929  1.00 23.28           C  
ATOM   3300  C   THR M 133      93.288   0.889  -5.404  1.00 23.28           C  
ATOM   3301  O   THR M 133      92.333   0.836  -6.179  1.00 23.71           O  
ATOM   3302  CB  THR M 133      93.156   2.758  -3.739  1.00 23.96           C  
ATOM   3303  OG1 THR M 133      94.408   3.254  -4.232  1.00 22.60           O  
ATOM   3304  CG2 THR M 133      93.005   3.117  -2.271  1.00 24.30           C  
ATOM   3305  N   TYR M 134      94.539   0.662  -5.787  1.00 22.08           N  
ATOM   3306  CA  TYR M 134      94.864   0.330  -7.169  1.00 23.65           C  
ATOM   3307  C   TYR M 134      94.444  -1.105  -7.495  1.00 23.19           C  
ATOM   3308  O   TYR M 134      93.790  -1.366  -8.507  1.00 23.24           O  
ATOM   3309  CB  TYR M 134      96.370   0.457  -7.407  1.00 24.56           C  
ATOM   3310  CG  TYR M 134      96.763   0.302  -8.858  1.00 27.69           C  
ATOM   3311  CD1 TYR M 134      96.856   1.412  -9.694  1.00 28.32           C  
ATOM   3312  CD2 TYR M 134      97.001  -0.958  -9.407  1.00 28.89           C  
ATOM   3313  CE1 TYR M 134      97.175   1.275 -11.042  1.00 31.23           C  
ATOM   3314  CE2 TYR M 134      97.317  -1.108 -10.755  1.00 30.93           C  
ATOM   3315  CZ  TYR M 134      97.402   0.011 -11.566  1.00 31.86           C  
ATOM   3316  OH  TYR M 134      97.709  -0.130 -12.900  1.00 33.92           O  
ATOM   3317  N   LEU M 135      94.837  -2.028  -6.626  1.00 23.75           N  
ATOM   3318  CA  LEU M 135      94.551  -3.446  -6.813  1.00 23.48           C  
ATOM   3319  C   LEU M 135      93.082  -3.830  -6.737  1.00 23.72           C  
ATOM   3320  O   LEU M 135      92.636  -4.715  -7.470  1.00 25.21           O  
ATOM   3321  CB  LEU M 135      95.360  -4.267  -5.803  1.00 22.98           C  
ATOM   3322  CG  LEU M 135      96.869  -4.172  -6.032  1.00 23.43           C  
ATOM   3323  CD1 LEU M 135      97.614  -4.878  -4.906  1.00 24.32           C  
ATOM   3324  CD2 LEU M 135      97.212  -4.785  -7.386  1.00 24.44           C  
ATOM   3325  N   ARG M 136      92.326  -3.181  -5.856  1.00 22.72           N  
ATOM   3326  CA  ARG M 136      90.907  -3.488  -5.741  1.00 22.36           C  
ATOM   3327  C   ARG M 136      90.181  -3.064  -7.017  1.00 22.91           C  
ATOM   3328  O   ARG M 136      89.202  -3.691  -7.418  1.00 22.36           O  
ATOM   3329  CB  ARG M 136      90.290  -2.789  -4.524  1.00 22.51           C  
ATOM   3330  CG  ARG M 136      90.742  -3.338  -3.174  1.00 23.77           C  
ATOM   3331  CD  ARG M 136      90.638  -4.868  -3.134  1.00 25.87           C  
ATOM   3332  NE  ARG M 136      91.887  -5.506  -3.540  1.00 24.86           N  
ATOM   3333  CZ  ARG M 136      91.969  -6.642  -4.229  1.00 27.77           C  
ATOM   3334  NH1 ARG M 136      93.158  -7.148  -4.538  1.00 26.78           N  
ATOM   3335  NH2 ARG M 136      90.866  -7.260  -4.631  1.00 25.48           N  
ATOM   3336  N   ALA M 137      90.666  -2.003  -7.657  1.00 22.14           N  
ATOM   3337  CA  ALA M 137      90.065  -1.523  -8.897  1.00 23.06           C  
ATOM   3338  C   ALA M 137      90.456  -2.463 -10.039  1.00 22.75           C  
ATOM   3339  O   ALA M 137      89.633  -2.817 -10.883  1.00 22.40           O  
ATOM   3340  CB  ALA M 137      90.546  -0.107  -9.209  1.00 22.38           C  
ATOM   3341  N   GLN M 138      91.722  -2.860 -10.054  1.00 23.52           N  
ATOM   3342  CA  GLN M 138      92.231  -3.746 -11.090  1.00 25.27           C  
ATOM   3343  C   GLN M 138      91.488  -5.080 -11.105  1.00 25.75           C  
ATOM   3344  O   GLN M 138      91.133  -5.588 -12.169  1.00 26.11           O  
ATOM   3345  CB  GLN M 138      93.723  -3.994 -10.876  1.00 25.44           C  
ATOM   3346  CG  GLN M 138      94.345  -4.944 -11.888  1.00 28.41           C  
ATOM   3347  CD  GLN M 138      95.826  -5.148 -11.651  1.00 30.13           C  
ATOM   3348  OE1 GLN M 138      96.232  -5.626 -10.595  1.00 32.90           O  
ATOM   3349  NE2 GLN M 138      96.641  -4.783 -12.632  1.00 31.25           N  
ATOM   3350  N   ALA M 139      91.251  -5.638  -9.923  1.00 25.82           N  
ATOM   3351  CA  ALA M 139      90.561  -6.918  -9.806  1.00 25.55           C  
ATOM   3352  C   ALA M 139      89.129  -6.847 -10.324  1.00 26.37           C  
ATOM   3353  O   ALA M 139      88.539  -7.869 -10.682  1.00 26.16           O  
ATOM   3354  CB  ALA M 139      90.567  -7.379  -8.360  1.00 26.20           C  
ATOM   3355  N   LEU M 140      88.570  -5.640 -10.362  1.00 24.94           N  
ATOM   3356  CA  LEU M 140      87.203  -5.451 -10.840  1.00 23.94           C  
ATOM   3357  C   LEU M 140      87.169  -4.918 -12.266  1.00 22.89           C  
ATOM   3358  O   LEU M 140      86.094  -4.651 -12.813  1.00 23.17           O  
ATOM   3359  CB  LEU M 140      86.446  -4.499  -9.904  1.00 23.78           C  
ATOM   3360  CG  LEU M 140      86.154  -5.031  -8.498  1.00 24.27           C  
ATOM   3361  CD1 LEU M 140      85.665  -3.897  -7.591  1.00 21.44           C  
ATOM   3362  CD2 LEU M 140      85.106  -6.139  -8.588  1.00 23.69           C  
ATOM   3363  N   GLY M 141      88.349  -4.771 -12.862  1.00 21.77           N  
ATOM   3364  CA  GLY M 141      88.459  -4.273 -14.223  1.00 23.04           C  
ATOM   3365  C   GLY M 141      88.130  -2.795 -14.369  1.00 22.86           C  
ATOM   3366  O   GLY M 141      87.874  -2.313 -15.470  1.00 22.50           O  
ATOM   3367  N   MET M 142      88.154  -2.069 -13.258  1.00 22.43           N  
ATOM   3368  CA  MET M 142      87.825  -0.645 -13.272  1.00 21.76           C  
ATOM   3369  C   MET M 142      89.016   0.262 -13.536  1.00 21.03           C  
ATOM   3370  O   MET M 142      90.173  -0.150 -13.413  1.00 20.57           O  
ATOM   3371  CB  MET M 142      87.179  -0.267 -11.938  1.00 20.68           C  
ATOM   3372  CG  MET M 142      85.892  -1.031 -11.674  1.00 22.56           C  
ATOM   3373  SD  MET M 142      85.280  -0.885 -10.009  1.00 26.82           S  
ATOM   3374  CE  MET M 142      84.167   0.547 -10.172  1.00 23.39           C  
ATOM   3375  N   GLY M 143      88.724   1.503 -13.913  1.00 20.04           N  
ATOM   3376  CA  GLY M 143      89.787   2.463 -14.150  1.00 20.67           C  
ATOM   3377  C   GLY M 143      90.494   2.698 -12.827  1.00 19.90           C  
ATOM   3378  O   GLY M 143      89.976   2.313 -11.782  1.00 20.41           O  
ATOM   3379  N   LYS M 144      91.662   3.334 -12.864  1.00 20.81           N  
ATOM   3380  CA  LYS M 144      92.441   3.584 -11.653  1.00 20.06           C  
ATOM   3381  C   LYS M 144      92.312   5.022 -11.126  1.00 20.79           C  
ATOM   3382  O   LYS M 144      93.203   5.515 -10.433  1.00 20.19           O  
ATOM   3383  CB  LYS M 144      93.913   3.267 -11.929  1.00 21.62           C  
ATOM   3384  CG  LYS M 144      94.142   1.888 -12.559  1.00 22.11           C  
ATOM   3385  CD  LYS M 144      93.600   0.771 -11.679  1.00 22.45           C  
ATOM   3386  CE  LYS M 144      93.755  -0.587 -12.361  1.00 22.72           C  
ATOM   3387  NZ  LYS M 144      93.030  -0.622 -13.668  1.00 23.91           N  
ATOM   3388  N   HIS M 145      91.201   5.680 -11.437  1.00 20.61           N  
ATOM   3389  CA  HIS M 145      90.989   7.062 -11.001  1.00 19.90           C  
ATOM   3390  C   HIS M 145      91.126   7.254  -9.495  1.00 20.60           C  
ATOM   3391  O   HIS M 145      91.694   8.249  -9.045  1.00 20.10           O  
ATOM   3392  CB  HIS M 145      89.614   7.562 -11.459  1.00 18.34           C  
ATOM   3393  CG  HIS M 145      89.393   7.441 -12.935  1.00 20.94           C  
ATOM   3394  ND1 HIS M 145      89.200   6.227 -13.561  1.00 20.85           N  
ATOM   3395  CD2 HIS M 145      89.363   8.378 -13.913  1.00 19.97           C  
ATOM   3396  CE1 HIS M 145      89.060   6.422 -14.861  1.00 22.43           C  
ATOM   3397  NE2 HIS M 145      89.156   7.718 -15.101  1.00 22.68           N  
ATOM   3398  N   THR M 146      90.616   6.310  -8.711  1.00 19.48           N  
ATOM   3399  CA  THR M 146      90.697   6.423  -7.262  1.00 20.22           C  
ATOM   3400  C   THR M 146      92.145   6.450  -6.774  1.00 21.53           C  
ATOM   3401  O   THR M 146      92.522   7.315  -5.976  1.00 20.25           O  
ATOM   3402  CB  THR M 146      89.926   5.273  -6.570  1.00 20.52           C  
ATOM   3403  OG1 THR M 146      88.544   5.349  -6.938  1.00 19.72           O  
ATOM   3404  CG2 THR M 146      90.036   5.381  -5.044  1.00 18.84           C  
ATOM   3405  N   ALA M 147      92.958   5.516  -7.264  1.00 20.48           N  
ATOM   3406  CA  ALA M 147      94.361   5.450  -6.872  1.00 21.98           C  
ATOM   3407  C   ALA M 147      95.095   6.721  -7.277  1.00 21.89           C  
ATOM   3408  O   ALA M 147      95.960   7.207  -6.551  1.00 21.91           O  
ATOM   3409  CB  ALA M 147      95.034   4.246  -7.516  1.00 21.35           C  
ATOM   3410  N   TRP M 148      94.764   7.257  -8.444  1.00 22.42           N  
ATOM   3411  CA  TRP M 148      95.429   8.473  -8.894  1.00 24.01           C  
ATOM   3412  C   TRP M 148      95.004   9.689  -8.084  1.00 22.85           C  
ATOM   3413  O   TRP M 148      95.822  10.567  -7.802  1.00 22.50           O  
ATOM   3414  CB  TRP M 148      95.173   8.685 -10.383  1.00 27.59           C  
ATOM   3415  CG  TRP M 148      95.788   7.587 -11.189  1.00 34.16           C  
ATOM   3416  CD1 TRP M 148      95.214   6.907 -12.218  1.00 35.26           C  
ATOM   3417  CD2 TRP M 148      97.083   7.000 -10.992  1.00 36.65           C  
ATOM   3418  NE1 TRP M 148      96.065   5.930 -12.676  1.00 36.79           N  
ATOM   3419  CE2 TRP M 148      97.220   5.963 -11.940  1.00 37.95           C  
ATOM   3420  CE3 TRP M 148      98.140   7.250 -10.105  1.00 38.71           C  
ATOM   3421  CZ2 TRP M 148      98.371   5.173 -12.028  1.00 38.57           C  
ATOM   3422  CZ3 TRP M 148      99.288   6.463 -10.192  1.00 40.23           C  
ATOM   3423  CH2 TRP M 148      99.391   5.437 -11.148  1.00 40.04           C  
ATOM   3424  N   ALA M 149      93.735   9.741  -7.698  1.00 21.24           N  
ATOM   3425  CA  ALA M 149      93.254  10.862  -6.905  1.00 21.27           C  
ATOM   3426  C   ALA M 149      93.872  10.779  -5.509  1.00 22.28           C  
ATOM   3427  O   ALA M 149      94.270  11.794  -4.927  1.00 19.95           O  
ATOM   3428  CB  ALA M 149      91.736  10.832  -6.821  1.00 20.70           C  
ATOM   3429  N   PHE M 150      93.957   9.560  -4.983  1.00 19.46           N  
ATOM   3430  CA  PHE M 150      94.528   9.318  -3.660  1.00 20.41           C  
ATOM   3431  C   PHE M 150      95.984   9.764  -3.644  1.00 20.04           C  
ATOM   3432  O   PHE M 150      96.475  10.287  -2.639  1.00 19.35           O  
ATOM   3433  CB  PHE M 150      94.404   7.820  -3.317  1.00 19.44           C  
ATOM   3434  CG  PHE M 150      94.915   7.443  -1.944  1.00 20.59           C  
ATOM   3435  CD1 PHE M 150      94.962   8.373  -0.907  1.00 20.67           C  
ATOM   3436  CD2 PHE M 150      95.297   6.129  -1.677  1.00 20.73           C  
ATOM   3437  CE1 PHE M 150      95.377   8.001   0.373  1.00 22.21           C  
ATOM   3438  CE2 PHE M 150      95.713   5.746  -0.405  1.00 20.48           C  
ATOM   3439  CZ  PHE M 150      95.754   6.682   0.624  1.00 22.74           C  
ATOM   3440  N   LEU M 151      96.664   9.580  -4.771  1.00 18.75           N  
ATOM   3441  CA  LEU M 151      98.066   9.959  -4.881  1.00 20.27           C  
ATOM   3442  C   LEU M 151      98.249  11.460  -4.654  1.00 20.52           C  
ATOM   3443  O   LEU M 151      99.284  11.896  -4.156  1.00 21.25           O  
ATOM   3444  CB  LEU M 151      98.607   9.577  -6.257  1.00 22.27           C  
ATOM   3445  CG  LEU M 151     100.126   9.643  -6.411  1.00 25.13           C  
ATOM   3446  CD1 LEU M 151     100.772   8.689  -5.415  1.00 26.82           C  
ATOM   3447  CD2 LEU M 151     100.517   9.277  -7.842  1.00 26.99           C  
ATOM   3448  N   SER M 152      97.248  12.251  -5.023  1.00 20.90           N  
ATOM   3449  CA  SER M 152      97.338  13.696  -4.834  1.00 21.26           C  
ATOM   3450  C   SER M 152      97.362  14.031  -3.344  1.00 20.59           C  
ATOM   3451  O   SER M 152      98.121  14.901  -2.909  1.00 20.09           O  
ATOM   3452  CB  SER M 152      96.159  14.404  -5.506  1.00 23.37           C  
ATOM   3453  OG  SER M 152      96.262  15.812  -5.344  1.00 25.32           O  
ATOM   3454  N   ALA M 153      96.529  13.348  -2.563  1.00 18.88           N  
ATOM   3455  CA  ALA M 153      96.486  13.579  -1.123  1.00 18.94           C  
ATOM   3456  C   ALA M 153      97.807  13.100  -0.533  1.00 20.09           C  
ATOM   3457  O   ALA M 153      98.398  13.763   0.315  1.00 19.72           O  
ATOM   3458  CB  ALA M 153      95.322  12.818  -0.492  1.00 17.65           C  
ATOM   3459  N   ILE M 154      98.269  11.943  -0.997  1.00 18.46           N  
ATOM   3460  CA  ILE M 154      99.532  11.382  -0.526  1.00 19.06           C  
ATOM   3461  C   ILE M 154     100.691  12.351  -0.785  1.00 19.48           C  
ATOM   3462  O   ILE M 154     101.638  12.424  -0.001  1.00 20.87           O  
ATOM   3463  CB  ILE M 154      99.813  10.030  -1.219  1.00 18.15           C  
ATOM   3464  CG1 ILE M 154      98.890   8.961  -0.623  1.00 18.11           C  
ATOM   3465  CG2 ILE M 154     101.282   9.647  -1.068  1.00 18.77           C  
ATOM   3466  CD1 ILE M 154      98.919   7.613  -1.368  1.00 19.45           C  
ATOM   3467  N   TRP M 155     100.605  13.085  -1.888  1.00 20.19           N  
ATOM   3468  CA  TRP M 155     101.626  14.063  -2.258  1.00 20.44           C  
ATOM   3469  C   TRP M 155     101.825  15.116  -1.156  1.00 20.72           C  
ATOM   3470  O   TRP M 155     102.954  15.359  -0.725  1.00 19.90           O  
ATOM   3471  CB  TRP M 155     101.221  14.722  -3.580  1.00 21.59           C  
ATOM   3472  CG  TRP M 155     101.895  16.026  -3.922  1.00 22.08           C  
ATOM   3473  CD1 TRP M 155     101.273  17.220  -4.157  1.00 23.74           C  
ATOM   3474  CD2 TRP M 155     103.294  16.252  -4.168  1.00 22.58           C  
ATOM   3475  NE1 TRP M 155     102.188  18.169  -4.541  1.00 21.93           N  
ATOM   3476  CE2 TRP M 155     103.435  17.605  -4.556  1.00 22.80           C  
ATOM   3477  CE3 TRP M 155     104.438  15.445  -4.103  1.00 22.68           C  
ATOM   3478  CZ2 TRP M 155     104.677  18.171  -4.880  1.00 23.73           C  
ATOM   3479  CZ3 TRP M 155     105.675  16.009  -4.426  1.00 24.47           C  
ATOM   3480  CH2 TRP M 155     105.781  17.360  -4.810  1.00 24.29           C  
ATOM   3481  N   LEU M 156     100.739  15.731  -0.691  1.00 20.29           N  
ATOM   3482  CA  LEU M 156     100.851  16.745   0.364  1.00 19.24           C  
ATOM   3483  C   LEU M 156     101.396  16.125   1.644  1.00 19.96           C  
ATOM   3484  O   LEU M 156     102.256  16.695   2.310  1.00 19.74           O  
ATOM   3485  CB  LEU M 156      99.493  17.386   0.657  1.00 17.91           C  
ATOM   3486  CG  LEU M 156      99.476  18.346   1.854  1.00 18.50           C  
ATOM   3487  CD1 LEU M 156     100.445  19.498   1.595  1.00 16.84           C  
ATOM   3488  CD2 LEU M 156      98.071  18.875   2.081  1.00 17.72           C  
ATOM   3489  N   TRP M 157     100.875  14.955   1.990  1.00 20.03           N  
ATOM   3490  CA  TRP M 157     101.309  14.227   3.174  1.00 20.12           C  
ATOM   3491  C   TRP M 157     102.807  13.892   3.089  1.00 21.41           C  
ATOM   3492  O   TRP M 157     103.539  14.054   4.066  1.00 21.55           O  
ATOM   3493  CB  TRP M 157     100.466  12.953   3.294  1.00 19.69           C  
ATOM   3494  CG  TRP M 157     100.980  11.923   4.238  1.00 20.25           C  
ATOM   3495  CD1 TRP M 157     100.932  11.951   5.599  1.00 20.38           C  
ATOM   3496  CD2 TRP M 157     101.612  10.691   3.880  1.00 20.88           C  
ATOM   3497  NE1 TRP M 157     101.497  10.805   6.117  1.00 22.11           N  
ATOM   3498  CE2 TRP M 157     101.923  10.016   5.081  1.00 20.82           C  
ATOM   3499  CE3 TRP M 157     101.949  10.093   2.659  1.00 21.80           C  
ATOM   3500  CZ2 TRP M 157     102.555   8.770   5.097  1.00 22.55           C  
ATOM   3501  CZ3 TRP M 157     102.578   8.853   2.672  1.00 23.03           C  
ATOM   3502  CH2 TRP M 157     102.874   8.205   3.886  1.00 22.24           C  
ATOM   3503  N   MET M 158     103.256  13.428   1.923  1.00 20.54           N  
ATOM   3504  CA  MET M 158     104.662  13.086   1.725  1.00 21.64           C  
ATOM   3505  C   MET M 158     105.525  14.336   1.832  1.00 21.97           C  
ATOM   3506  O   MET M 158     106.594  14.313   2.437  1.00 22.17           O  
ATOM   3507  CB  MET M 158     104.878  12.448   0.349  1.00 21.96           C  
ATOM   3508  CG  MET M 158     104.551  10.963   0.278  1.00 23.30           C  
ATOM   3509  SD  MET M 158     105.765   9.964   1.173  1.00 24.71           S  
ATOM   3510  CE  MET M 158     107.091   9.936  -0.021  1.00 25.43           C  
ATOM   3511  N   VAL M 159     105.059  15.420   1.226  1.00 21.80           N  
ATOM   3512  CA  VAL M 159     105.795  16.675   1.273  1.00 22.82           C  
ATOM   3513  C   VAL M 159     105.966  17.126   2.724  1.00 22.55           C  
ATOM   3514  O   VAL M 159     107.067  17.464   3.147  1.00 23.99           O  
ATOM   3515  CB  VAL M 159     105.063  17.773   0.467  1.00 23.10           C  
ATOM   3516  CG1 VAL M 159     105.592  19.160   0.857  1.00 25.51           C  
ATOM   3517  CG2 VAL M 159     105.271  17.538  -1.025  1.00 23.84           C  
ATOM   3518  N   LEU M 160     104.878  17.100   3.489  1.00 22.32           N  
ATOM   3519  CA  LEU M 160     104.898  17.531   4.885  1.00 22.45           C  
ATOM   3520  C   LEU M 160     105.821  16.761   5.832  1.00 23.73           C  
ATOM   3521  O   LEU M 160     106.588  17.365   6.581  1.00 23.37           O  
ATOM   3522  CB  LEU M 160     103.479  17.504   5.460  1.00 22.48           C  
ATOM   3523  CG  LEU M 160     102.480  18.549   4.951  1.00 22.69           C  
ATOM   3524  CD1 LEU M 160     101.067  18.148   5.346  1.00 22.55           C  
ATOM   3525  CD2 LEU M 160     102.835  19.911   5.527  1.00 21.97           C  
ATOM   3526  N   GLY M 161     105.757  15.435   5.808  1.00 23.27           N  
ATOM   3527  CA  GLY M 161     106.580  14.677   6.733  1.00 24.05           C  
ATOM   3528  C   GLY M 161     107.802  13.959   6.205  1.00 24.22           C  
ATOM   3529  O   GLY M 161     108.571  13.410   6.995  1.00 24.68           O  
ATOM   3530  N   PHE M 162     108.013  13.976   4.895  1.00 25.63           N  
ATOM   3531  CA  PHE M 162     109.148  13.256   4.330  1.00 27.14           C  
ATOM   3532  C   PHE M 162     109.994  14.041   3.333  1.00 27.20           C  
ATOM   3533  O   PHE M 162     111.182  14.284   3.574  1.00 27.60           O  
ATOM   3534  CB  PHE M 162     108.632  11.957   3.686  1.00 27.56           C  
ATOM   3535  CG  PHE M 162     109.715  11.027   3.210  1.00 28.17           C  
ATOM   3536  CD1 PHE M 162     110.074  10.983   1.867  1.00 28.80           C  
ATOM   3537  CD2 PHE M 162     110.354  10.171   4.104  1.00 29.77           C  
ATOM   3538  CE1 PHE M 162     111.054  10.095   1.415  1.00 30.97           C  
ATOM   3539  CE2 PHE M 162     111.337   9.277   3.664  1.00 29.67           C  
ATOM   3540  CZ  PHE M 162     111.686   9.239   2.318  1.00 30.45           C  
ATOM   3541  N   ILE M 163     109.393  14.437   2.217  1.00 26.45           N  
ATOM   3542  CA  ILE M 163     110.124  15.156   1.185  1.00 26.77           C  
ATOM   3543  C   ILE M 163     110.693  16.499   1.632  1.00 27.23           C  
ATOM   3544  O   ILE M 163     111.883  16.751   1.458  1.00 26.31           O  
ATOM   3545  CB  ILE M 163     109.251  15.388  -0.065  1.00 27.26           C  
ATOM   3546  CG1 ILE M 163     108.723  14.046  -0.585  1.00 27.38           C  
ATOM   3547  CG2 ILE M 163     110.074  16.071  -1.157  1.00 26.31           C  
ATOM   3548  CD1 ILE M 163     107.770  14.172  -1.752  1.00 27.96           C  
ATOM   3549  N   ARG M 164     109.860  17.362   2.204  1.00 26.28           N  
ATOM   3550  CA  ARG M 164     110.364  18.665   2.629  1.00 26.37           C  
ATOM   3551  C   ARG M 164     111.431  18.524   3.717  1.00 26.20           C  
ATOM   3552  O   ARG M 164     112.494  19.138   3.628  1.00 26.86           O  
ATOM   3553  CB  ARG M 164     109.225  19.569   3.109  1.00 24.62           C  
ATOM   3554  CG  ARG M 164     109.706  20.966   3.463  1.00 24.12           C  
ATOM   3555  CD  ARG M 164     108.573  21.928   3.763  1.00 24.33           C  
ATOM   3556  NE  ARG M 164     109.100  23.199   4.250  1.00 24.70           N  
ATOM   3557  CZ  ARG M 164     109.606  23.378   5.467  1.00 26.21           C  
ATOM   3558  NH1 ARG M 164     109.645  22.369   6.328  1.00 26.53           N  
ATOM   3559  NH2 ARG M 164     110.095  24.561   5.817  1.00 27.06           N  
ATOM   3560  N   PRO M 165     111.161  17.722   4.762  1.00 26.59           N  
ATOM   3561  CA  PRO M 165     112.156  17.551   5.824  1.00 27.69           C  
ATOM   3562  C   PRO M 165     113.499  17.078   5.270  1.00 28.90           C  
ATOM   3563  O   PRO M 165     114.551  17.559   5.683  1.00 29.43           O  
ATOM   3564  CB  PRO M 165     111.503  16.520   6.738  1.00 26.48           C  
ATOM   3565  CG  PRO M 165     110.055  16.881   6.632  1.00 25.55           C  
ATOM   3566  CD  PRO M 165     109.887  17.082   5.139  1.00 26.12           C  
ATOM   3567  N   ILE M 166     113.463  16.140   4.329  1.00 30.36           N  
ATOM   3568  CA  ILE M 166     114.695  15.637   3.734  1.00 31.33           C  
ATOM   3569  C   ILE M 166     115.420  16.745   2.976  1.00 31.80           C  
ATOM   3570  O   ILE M 166     116.631  16.910   3.124  1.00 32.59           O  
ATOM   3571  CB  ILE M 166     114.421  14.456   2.781  1.00 31.32           C  
ATOM   3572  CG1 ILE M 166     113.985  13.236   3.596  1.00 31.06           C  
ATOM   3573  CG2 ILE M 166     115.671  14.136   1.963  1.00 32.12           C  
ATOM   3574  CD1 ILE M 166     113.678  12.015   2.753  1.00 32.38           C  
ATOM   3575  N   LEU M 167     114.686  17.507   2.171  1.00 31.10           N  
ATOM   3576  CA  LEU M 167     115.297  18.599   1.422  1.00 31.47           C  
ATOM   3577  C   LEU M 167     115.796  19.693   2.365  1.00 32.31           C  
ATOM   3578  O   LEU M 167     116.766  20.385   2.059  1.00 32.75           O  
ATOM   3579  CB  LEU M 167     114.300  19.198   0.430  1.00 31.51           C  
ATOM   3580  CG  LEU M 167     113.859  18.313  -0.737  1.00 31.56           C  
ATOM   3581  CD1 LEU M 167     112.868  19.073  -1.597  1.00 30.60           C  
ATOM   3582  CD2 LEU M 167     115.073  17.894  -1.557  1.00 31.72           C  
ATOM   3583  N   MET M 168     115.129  19.852   3.506  1.00 32.21           N  
ATOM   3584  CA  MET M 168     115.525  20.864   4.481  1.00 32.76           C  
ATOM   3585  C   MET M 168     116.700  20.380   5.328  1.00 33.69           C  
ATOM   3586  O   MET M 168     117.353  21.172   6.005  1.00 34.40           O  
ATOM   3587  CB  MET M 168     114.347  21.228   5.392  1.00 31.66           C  
ATOM   3588  CG  MET M 168     113.232  22.017   4.699  1.00 31.99           C  
ATOM   3589  SD  MET M 168     113.780  23.611   4.044  1.00 32.34           S  
ATOM   3590  CE  MET M 168     113.887  24.567   5.564  1.00 33.35           C  
ATOM   3591  N   GLY M 169     116.952  19.075   5.299  1.00 34.26           N  
ATOM   3592  CA  GLY M 169     118.066  18.518   6.046  1.00 33.74           C  
ATOM   3593  C   GLY M 169     117.823  18.029   7.464  1.00 34.39           C  
ATOM   3594  O   GLY M 169     118.786  17.766   8.185  1.00 34.63           O  
ATOM   3595  N   SER M 170     116.569  17.903   7.889  1.00 33.02           N  
ATOM   3596  CA  SER M 170     116.305  17.425   9.244  1.00 32.36           C  
ATOM   3597  C   SER M 170     114.862  17.016   9.492  1.00 32.37           C  
ATOM   3598  O   SER M 170     113.930  17.633   8.975  1.00 31.61           O  
ATOM   3599  CB  SER M 170     116.693  18.491  10.270  1.00 33.40           C  
ATOM   3600  OG  SER M 170     115.770  19.562  10.263  1.00 33.28           O  
ATOM   3601  N   TRP M 171     114.688  15.977  10.304  1.00 31.69           N  
ATOM   3602  CA  TRP M 171     113.361  15.484  10.648  1.00 31.68           C  
ATOM   3603  C   TRP M 171     112.624  16.511  11.503  1.00 31.15           C  
ATOM   3604  O   TRP M 171     111.399  16.487  11.590  1.00 30.73           O  
ATOM   3605  CB  TRP M 171     113.463  14.164  11.422  1.00 32.14           C  
ATOM   3606  CG  TRP M 171     114.079  13.037  10.642  1.00 34.15           C  
ATOM   3607  CD1 TRP M 171     115.097  12.224  11.050  1.00 34.80           C  
ATOM   3608  CD2 TRP M 171     113.706  12.586   9.332  1.00 34.59           C  
ATOM   3609  NE1 TRP M 171     115.382  11.296  10.077  1.00 36.46           N  
ATOM   3610  CE2 TRP M 171     114.544  11.494   9.012  1.00 35.52           C  
ATOM   3611  CE3 TRP M 171     112.745  12.997   8.398  1.00 35.56           C  
ATOM   3612  CZ2 TRP M 171     114.451  10.808   7.796  1.00 36.21           C  
ATOM   3613  CZ3 TRP M 171     112.653  12.315   7.186  1.00 35.59           C  
ATOM   3614  CH2 TRP M 171     113.503  11.232   6.898  1.00 36.07           C  
ATOM   3615  N   SER M 172     113.376  17.417  12.128  1.00 30.23           N  
ATOM   3616  CA  SER M 172     112.784  18.443  12.985  1.00 29.25           C  
ATOM   3617  C   SER M 172     111.789  19.315  12.228  1.00 27.51           C  
ATOM   3618  O   SER M 172     110.935  19.956  12.836  1.00 27.78           O  
ATOM   3619  CB  SER M 172     113.874  19.335  13.586  1.00 29.40           C  
ATOM   3620  OG  SER M 172     114.539  20.063  12.573  1.00 30.23           O  
ATOM   3621  N   GLU M 173     111.902  19.332  10.904  1.00 27.60           N  
ATOM   3622  CA  GLU M 173     111.015  20.129  10.057  1.00 27.83           C  
ATOM   3623  C   GLU M 173     109.624  19.513   9.881  1.00 27.58           C  
ATOM   3624  O   GLU M 173     108.688  20.198   9.457  1.00 26.25           O  
ATOM   3625  CB  GLU M 173     111.636  20.314   8.671  1.00 29.47           C  
ATOM   3626  CG  GLU M 173     112.881  21.187   8.621  1.00 34.53           C  
ATOM   3627  CD  GLU M 173     112.586  22.647   8.910  1.00 36.80           C  
ATOM   3628  OE1 GLU M 173     111.594  23.176   8.363  1.00 37.91           O  
ATOM   3629  OE2 GLU M 173     113.354  23.269   9.674  1.00 40.47           O  
ATOM   3630  N   ALA M 174     109.496  18.227  10.199  1.00 26.59           N  
ATOM   3631  CA  ALA M 174     108.231  17.510  10.042  1.00 26.42           C  
ATOM   3632  C   ALA M 174     107.155  17.876  11.063  1.00 25.74           C  
ATOM   3633  O   ALA M 174     107.402  18.610  12.021  1.00 25.19           O  
ATOM   3634  CB  ALA M 174     108.488  16.006  10.071  1.00 26.42           C  
ATOM   3635  N   VAL M 175     105.954  17.347  10.845  1.00 24.87           N  
ATOM   3636  CA  VAL M 175     104.809  17.615  11.711  1.00 24.41           C  
ATOM   3637  C   VAL M 175     104.733  16.638  12.878  1.00 24.61           C  
ATOM   3638  O   VAL M 175     104.943  15.438  12.706  1.00 24.87           O  
ATOM   3639  CB  VAL M 175     103.476  17.505  10.919  1.00 23.62           C  
ATOM   3640  CG1 VAL M 175     102.302  17.944  11.791  1.00 20.59           C  
ATOM   3641  CG2 VAL M 175     103.557  18.342   9.646  1.00 22.18           C  
ATOM   3642  N   PRO M 176     104.427  17.145  14.084  1.00 24.11           N  
ATOM   3643  CA  PRO M 176     104.314  16.313  15.285  1.00 23.88           C  
ATOM   3644  C   PRO M 176     102.956  15.622  15.312  1.00 24.56           C  
ATOM   3645  O   PRO M 176     102.001  16.098  14.691  1.00 23.01           O  
ATOM   3646  CB  PRO M 176     104.439  17.331  16.415  1.00 23.83           C  
ATOM   3647  CG  PRO M 176     103.721  18.517  15.836  1.00 23.31           C  
ATOM   3648  CD  PRO M 176     104.299  18.574  14.430  1.00 23.43           C  
ATOM   3649  N   TYR M 177     102.868  14.506  16.031  1.00 24.42           N  
ATOM   3650  CA  TYR M 177     101.608  13.787  16.145  1.00 25.14           C  
ATOM   3651  C   TYR M 177     100.906  14.222  17.418  1.00 24.82           C  
ATOM   3652  O   TYR M 177     101.220  13.752  18.513  1.00 26.85           O  
ATOM   3653  CB  TYR M 177     101.845  12.273  16.161  1.00 24.46           C  
ATOM   3654  CG  TYR M 177     102.484  11.771  14.893  1.00 25.35           C  
ATOM   3655  CD1 TYR M 177     101.818  11.865  13.671  1.00 25.28           C  
ATOM   3656  CD2 TYR M 177     103.778  11.259  14.900  1.00 23.77           C  
ATOM   3657  CE1 TYR M 177     102.435  11.468  12.486  1.00 25.96           C  
ATOM   3658  CE2 TYR M 177     104.402  10.862  13.727  1.00 24.59           C  
ATOM   3659  CZ  TYR M 177     103.728  10.971  12.524  1.00 24.72           C  
ATOM   3660  OH  TYR M 177     104.356  10.606  11.359  1.00 25.57           O  
ATOM   3661  N   GLY M 178      99.959  15.138  17.260  1.00 24.78           N  
ATOM   3662  CA  GLY M 178      99.199  15.649  18.384  1.00 24.39           C  
ATOM   3663  C   GLY M 178      98.100  16.538  17.847  1.00 23.53           C  
ATOM   3664  O   GLY M 178      98.268  17.166  16.803  1.00 24.94           O  
ATOM   3665  N   ILE M 179      96.972  16.594  18.543  1.00 23.32           N  
ATOM   3666  CA  ILE M 179      95.864  17.418  18.093  1.00 23.28           C  
ATOM   3667  C   ILE M 179      96.226  18.909  18.078  1.00 24.04           C  
ATOM   3668  O   ILE M 179      96.261  19.528  17.017  1.00 24.72           O  
ATOM   3669  CB  ILE M 179      94.619  17.187  18.971  1.00 23.64           C  
ATOM   3670  CG1 ILE M 179      94.191  15.714  18.897  1.00 25.11           C  
ATOM   3671  CG2 ILE M 179      93.496  18.093  18.524  1.00 22.33           C  
ATOM   3672  CD1 ILE M 179      93.914  15.208  17.486  1.00 25.11           C  
ATOM   3673  N   PHE M 180      96.504  19.489  19.243  1.00 24.24           N  
ATOM   3674  CA  PHE M 180      96.859  20.907  19.288  1.00 24.30           C  
ATOM   3675  C   PHE M 180      98.242  21.175  18.712  1.00 23.84           C  
ATOM   3676  O   PHE M 180      98.463  22.187  18.038  1.00 22.68           O  
ATOM   3677  CB  PHE M 180      96.810  21.439  20.725  1.00 24.60           C  
ATOM   3678  CG  PHE M 180      95.422  21.541  21.298  1.00 25.38           C  
ATOM   3679  CD1 PHE M 180      94.302  21.546  20.473  1.00 26.22           C  
ATOM   3680  CD2 PHE M 180      95.239  21.676  22.673  1.00 25.99           C  
ATOM   3681  CE1 PHE M 180      93.022  21.684  21.007  1.00 26.69           C  
ATOM   3682  CE2 PHE M 180      93.966  21.816  23.216  1.00 26.04           C  
ATOM   3683  CZ  PHE M 180      92.854  21.820  22.382  1.00 27.14           C  
ATOM   3684  N   SER M 181      99.180  20.270  18.967  1.00 23.30           N  
ATOM   3685  CA  SER M 181     100.534  20.476  18.476  1.00 22.49           C  
ATOM   3686  C   SER M 181     100.630  20.601  16.957  1.00 23.10           C  
ATOM   3687  O   SER M 181     101.404  21.423  16.467  1.00 22.07           O  
ATOM   3688  CB  SER M 181     101.472  19.369  18.979  1.00 24.47           C  
ATOM   3689  OG  SER M 181     101.153  18.102  18.427  1.00 24.47           O  
ATOM   3690  N   HIS M 182      99.866  19.813  16.196  1.00 21.33           N  
ATOM   3691  CA  HIS M 182      99.976  19.951  14.746  1.00 20.53           C  
ATOM   3692  C   HIS M 182      99.325  21.249  14.275  1.00 19.76           C  
ATOM   3693  O   HIS M 182      99.659  21.769  13.214  1.00 19.89           O  
ATOM   3694  CB  HIS M 182      99.456  18.692  14.002  1.00 20.36           C  
ATOM   3695  CG  HIS M 182      98.017  18.739  13.572  1.00 20.42           C  
ATOM   3696  ND1 HIS M 182      96.987  18.820  14.477  1.00 19.69           N  
ATOM   3697  CD2 HIS M 182      97.504  18.609  12.320  1.00 20.88           C  
ATOM   3698  CE1 HIS M 182      95.877  18.731  13.766  1.00 19.15           C  
ATOM   3699  NE2 HIS M 182      96.136  18.600  12.453  1.00 19.34           N  
ATOM   3700  N   LEU M 183      98.418  21.788  15.082  1.00 19.41           N  
ATOM   3701  CA  LEU M 183      97.790  23.061  14.751  1.00 20.01           C  
ATOM   3702  C   LEU M 183      98.857  24.135  14.997  1.00 19.78           C  
ATOM   3703  O   LEU M 183      99.081  25.000  14.157  1.00 18.65           O  
ATOM   3704  CB  LEU M 183      96.576  23.325  15.649  1.00 19.82           C  
ATOM   3705  CG  LEU M 183      95.413  22.343  15.512  1.00 20.41           C  
ATOM   3706  CD1 LEU M 183      94.300  22.696  16.490  1.00 21.67           C  
ATOM   3707  CD2 LEU M 183      94.909  22.399  14.086  1.00 20.41           C  
ATOM   3708  N   ASP M 184      99.522  24.067  16.150  1.00 19.66           N  
ATOM   3709  CA  ASP M 184     100.575  25.040  16.459  1.00 20.17           C  
ATOM   3710  C   ASP M 184     101.650  24.991  15.367  1.00 19.75           C  
ATOM   3711  O   ASP M 184     102.191  26.024  14.966  1.00 20.26           O  
ATOM   3712  CB  ASP M 184     101.229  24.743  17.819  1.00 21.48           C  
ATOM   3713  CG  ASP M 184     100.244  24.776  18.976  1.00 22.69           C  
ATOM   3714  OD1 ASP M 184      99.254  25.531  18.921  1.00 23.24           O  
ATOM   3715  OD2 ASP M 184     100.473  24.047  19.967  1.00 28.00           O  
ATOM   3716  N   TRP M 185     101.959  23.786  14.891  1.00 19.18           N  
ATOM   3717  CA  TRP M 185     102.961  23.604  13.841  1.00 19.40           C  
ATOM   3718  C   TRP M 185     102.540  24.354  12.584  1.00 18.33           C  
ATOM   3719  O   TRP M 185     103.349  25.003  11.925  1.00 19.29           O  
ATOM   3720  CB  TRP M 185     103.109  22.121  13.487  1.00 18.04           C  
ATOM   3721  CG  TRP M 185     104.162  21.856  12.441  1.00 19.99           C  
ATOM   3722  CD1 TRP M 185     105.487  21.591  12.658  1.00 20.29           C  
ATOM   3723  CD2 TRP M 185     103.985  21.870  11.017  1.00 19.33           C  
ATOM   3724  NE1 TRP M 185     106.145  21.439  11.458  1.00 20.71           N  
ATOM   3725  CE2 TRP M 185     105.246  21.606  10.436  1.00 21.35           C  
ATOM   3726  CE3 TRP M 185     102.884  22.080  10.177  1.00 20.11           C  
ATOM   3727  CZ2 TRP M 185     105.436  21.547   9.051  1.00 21.48           C  
ATOM   3728  CZ3 TRP M 185     103.072  22.022   8.802  1.00 20.37           C  
ATOM   3729  CH2 TRP M 185     104.340  21.757   8.252  1.00 21.69           C  
ATOM   3730  N   THR M 186     101.260  24.244  12.257  1.00 18.55           N  
ATOM   3731  CA  THR M 186     100.700  24.884  11.073  1.00 17.77           C  
ATOM   3732  C   THR M 186     100.770  26.411  11.162  1.00 17.97           C  
ATOM   3733  O   THR M 186     101.155  27.086  10.205  1.00 18.43           O  
ATOM   3734  CB  THR M 186      99.248  24.430  10.882  1.00 17.61           C  
ATOM   3735  OG1 THR M 186      99.224  22.999  10.770  1.00 17.53           O  
ATOM   3736  CG2 THR M 186      98.644  25.050   9.632  1.00 16.44           C  
ATOM   3737  N   ASN M 187     100.381  26.952  12.308  1.00 18.13           N  
ATOM   3738  CA  ASN M 187     100.442  28.395  12.511  1.00 19.36           C  
ATOM   3739  C   ASN M 187     101.900  28.848  12.413  1.00 18.13           C  
ATOM   3740  O   ASN M 187     102.227  29.779  11.676  1.00 19.24           O  
ATOM   3741  CB  ASN M 187      99.867  28.756  13.882  1.00 19.11           C  
ATOM   3742  CG  ASN M 187      99.965  30.239  14.182  1.00 20.34           C  
ATOM   3743  OD1 ASN M 187      99.624  31.072  13.347  1.00 19.17           O  
ATOM   3744  ND2 ASN M 187     100.422  30.576  15.388  1.00 20.17           N  
ATOM   3745  N   ASN M 188     102.777  28.178  13.151  1.00 20.56           N  
ATOM   3746  CA  ASN M 188     104.198  28.518  13.142  1.00 21.23           C  
ATOM   3747  C   ASN M 188     104.796  28.488  11.738  1.00 21.42           C  
ATOM   3748  O   ASN M 188     105.597  29.354  11.373  1.00 20.76           O  
ATOM   3749  CB  ASN M 188     104.982  27.552  14.032  1.00 23.86           C  
ATOM   3750  CG  ASN M 188     106.468  27.841  14.028  1.00 29.52           C  
ATOM   3751  OD1 ASN M 188     106.908  28.884  14.514  1.00 33.02           O  
ATOM   3752  ND2 ASN M 188     107.252  26.924  13.469  1.00 32.15           N  
ATOM   3753  N   PHE M 189     104.422  27.480  10.955  1.00 18.89           N  
ATOM   3754  CA  PHE M 189     104.936  27.351   9.597  1.00 19.73           C  
ATOM   3755  C   PHE M 189     104.646  28.605   8.776  1.00 18.28           C  
ATOM   3756  O   PHE M 189     105.491  29.066   8.015  1.00 19.80           O  
ATOM   3757  CB  PHE M 189     104.321  26.117   8.919  1.00 17.85           C  
ATOM   3758  CG  PHE M 189     104.938  25.779   7.588  1.00 18.52           C  
ATOM   3759  CD1 PHE M 189     104.574  26.471   6.437  1.00 16.93           C  
ATOM   3760  CD2 PHE M 189     105.886  24.770   7.490  1.00 19.03           C  
ATOM   3761  CE1 PHE M 189     105.147  26.165   5.205  1.00 18.12           C  
ATOM   3762  CE2 PHE M 189     106.468  24.454   6.263  1.00 18.80           C  
ATOM   3763  CZ  PHE M 189     106.097  25.154   5.118  1.00 17.86           C  
ATOM   3764  N   SER M 190     103.445  29.152   8.926  1.00 18.32           N  
ATOM   3765  CA  SER M 190     103.068  30.356   8.191  1.00 18.75           C  
ATOM   3766  C   SER M 190     103.851  31.564   8.709  1.00 19.97           C  
ATOM   3767  O   SER M 190     104.366  32.367   7.927  1.00 20.70           O  
ATOM   3768  CB  SER M 190     101.572  30.619   8.342  1.00 18.63           C  
ATOM   3769  OG  SER M 190     101.186  31.757   7.593  1.00 18.22           O  
ATOM   3770  N   LEU M 191     103.939  31.685  10.029  1.00 21.43           N  
ATOM   3771  CA  LEU M 191     104.661  32.800  10.642  1.00 22.59           C  
ATOM   3772  C   LEU M 191     106.115  32.835  10.184  1.00 22.95           C  
ATOM   3773  O   LEU M 191     106.638  33.887   9.806  1.00 24.00           O  
ATOM   3774  CB  LEU M 191     104.608  32.682  12.167  1.00 23.73           C  
ATOM   3775  CG  LEU M 191     103.225  32.798  12.814  1.00 25.11           C  
ATOM   3776  CD1 LEU M 191     103.319  32.495  14.307  1.00 25.93           C  
ATOM   3777  CD2 LEU M 191     102.676  34.198  12.579  1.00 24.12           C  
ATOM   3778  N   VAL M 192     106.754  31.671  10.214  1.00 22.71           N  
ATOM   3779  CA  VAL M 192     108.152  31.518   9.833  1.00 23.70           C  
ATOM   3780  C   VAL M 192     108.436  31.761   8.350  1.00 24.75           C  
ATOM   3781  O   VAL M 192     109.538  32.187   7.990  1.00 23.68           O  
ATOM   3782  CB  VAL M 192     108.659  30.104  10.233  1.00 25.69           C  
ATOM   3783  CG1 VAL M 192     109.979  29.786   9.549  1.00 28.04           C  
ATOM   3784  CG2 VAL M 192     108.819  30.033  11.742  1.00 26.70           C  
ATOM   3785  N   HIS M 193     107.451  31.506   7.491  1.00 22.74           N  
ATOM   3786  CA  HIS M 193     107.647  31.701   6.058  1.00 23.07           C  
ATOM   3787  C   HIS M 193     107.002  32.951   5.470  1.00 21.64           C  
ATOM   3788  O   HIS M 193     106.629  32.988   4.299  1.00 21.35           O  
ATOM   3789  CB  HIS M 193     107.207  30.445   5.296  1.00 22.59           C  
ATOM   3790  CG  HIS M 193     107.986  29.225   5.677  1.00 23.21           C  
ATOM   3791  ND1 HIS M 193     107.634  28.416   6.735  1.00 23.03           N  
ATOM   3792  CD2 HIS M 193     109.150  28.727   5.195  1.00 23.18           C  
ATOM   3793  CE1 HIS M 193     108.547  27.474   6.891  1.00 23.42           C  
ATOM   3794  NE2 HIS M 193     109.478  27.641   5.968  1.00 24.25           N  
ATOM   3795  N   GLY M 194     106.885  33.981   6.299  1.00 22.70           N  
ATOM   3796  CA  GLY M 194     106.340  35.249   5.850  1.00 21.91           C  
ATOM   3797  C   GLY M 194     104.870  35.360   5.502  1.00 21.70           C  
ATOM   3798  O   GLY M 194     104.518  36.209   4.679  1.00 21.94           O  
ATOM   3799  N   ASN M 195     104.021  34.527   6.109  1.00 20.04           N  
ATOM   3800  CA  ASN M 195     102.571  34.571   5.869  1.00 19.78           C  
ATOM   3801  C   ASN M 195     102.177  33.813   4.597  1.00 18.94           C  
ATOM   3802  O   ASN M 195     102.304  34.333   3.489  1.00 17.33           O  
ATOM   3803  CB  ASN M 195     102.108  36.035   5.783  1.00 20.21           C  
ATOM   3804  CG  ASN M 195     100.596  36.191   5.874  1.00 21.90           C  
ATOM   3805  OD1 ASN M 195     100.091  37.304   6.055  1.00 22.85           O  
ATOM   3806  ND2 ASN M 195      99.866  35.085   5.745  1.00 15.59           N  
ATOM   3807  N   LEU M 196     101.697  32.580   4.760  1.00 19.72           N  
ATOM   3808  CA  LEU M 196     101.310  31.774   3.605  1.00 20.21           C  
ATOM   3809  C   LEU M 196     100.246  32.388   2.699  1.00 18.91           C  
ATOM   3810  O   LEU M 196     100.065  31.934   1.568  1.00 19.49           O  
ATOM   3811  CB  LEU M 196     100.868  30.372   4.042  1.00 22.05           C  
ATOM   3812  CG  LEU M 196     102.006  29.371   4.258  1.00 23.49           C  
ATOM   3813  CD1 LEU M 196     101.422  27.988   4.439  1.00 24.75           C  
ATOM   3814  CD2 LEU M 196     102.943  29.360   3.057  1.00 25.30           C  
ATOM   3815  N   PHE M 197      99.537  33.411   3.170  1.00 18.71           N  
ATOM   3816  CA  PHE M 197      98.540  34.041   2.309  1.00 18.35           C  
ATOM   3817  C   PHE M 197      99.237  34.647   1.088  1.00 20.59           C  
ATOM   3818  O   PHE M 197      98.596  34.933   0.081  1.00 22.26           O  
ATOM   3819  CB  PHE M 197      97.759  35.138   3.045  1.00 17.93           C  
ATOM   3820  CG  PHE M 197      96.682  34.622   3.960  1.00 16.90           C  
ATOM   3821  CD1 PHE M 197      95.997  33.442   3.668  1.00 16.34           C  
ATOM   3822  CD2 PHE M 197      96.306  35.348   5.087  1.00 17.49           C  
ATOM   3823  CE1 PHE M 197      94.960  33.003   4.483  1.00 15.17           C  
ATOM   3824  CE2 PHE M 197      95.268  34.916   5.907  1.00 19.28           C  
ATOM   3825  CZ  PHE M 197      94.590  33.739   5.606  1.00 17.37           C  
ATOM   3826  N   TYR M 198     100.551  34.839   1.182  1.00 19.14           N  
ATOM   3827  CA  TYR M 198     101.323  35.402   0.074  1.00 19.92           C  
ATOM   3828  C   TYR M 198     101.885  34.326  -0.852  1.00 19.41           C  
ATOM   3829  O   TYR M 198     102.488  34.632  -1.884  1.00 19.31           O  
ATOM   3830  CB  TYR M 198     102.467  36.267   0.611  1.00 20.89           C  
ATOM   3831  CG  TYR M 198     101.993  37.551   1.252  1.00 22.92           C  
ATOM   3832  CD1 TYR M 198     101.396  38.549   0.485  1.00 24.38           C  
ATOM   3833  CD2 TYR M 198     102.122  37.762   2.626  1.00 23.63           C  
ATOM   3834  CE1 TYR M 198     100.936  39.730   1.068  1.00 26.30           C  
ATOM   3835  CE2 TYR M 198     101.662  38.941   3.221  1.00 23.69           C  
ATOM   3836  CZ  TYR M 198     101.070  39.917   2.432  1.00 25.59           C  
ATOM   3837  OH  TYR M 198     100.594  41.078   3.001  1.00 27.84           O  
ATOM   3838  N   ASN M 199     101.695  33.066  -0.472  1.00 19.09           N  
ATOM   3839  CA  ASN M 199     102.154  31.932  -1.272  1.00 18.19           C  
ATOM   3840  C   ASN M 199     101.061  31.691  -2.315  1.00 18.88           C  
ATOM   3841  O   ASN M 199      99.949  31.300  -1.965  1.00 18.75           O  
ATOM   3842  CB  ASN M 199     102.302  30.702  -0.370  1.00 18.27           C  
ATOM   3843  CG  ASN M 199     102.834  29.483  -1.104  1.00 18.54           C  
ATOM   3844  OD1 ASN M 199     102.693  29.357  -2.320  1.00 19.92           O  
ATOM   3845  ND2 ASN M 199     103.431  28.561  -0.353  1.00 18.76           N  
ATOM   3846  N   PRO M 200     101.361  31.920  -3.605  1.00 19.50           N  
ATOM   3847  CA  PRO M 200     100.369  31.722  -4.670  1.00 18.66           C  
ATOM   3848  C   PRO M 200      99.746  30.324  -4.714  1.00 18.42           C  
ATOM   3849  O   PRO M 200      98.564  30.179  -5.035  1.00 18.73           O  
ATOM   3850  CB  PRO M 200     101.149  32.063  -5.941  1.00 19.50           C  
ATOM   3851  CG  PRO M 200     102.558  31.701  -5.587  1.00 20.03           C  
ATOM   3852  CD  PRO M 200     102.685  32.235  -4.175  1.00 20.08           C  
ATOM   3853  N   PHE M 201     100.530  29.303  -4.386  1.00 18.69           N  
ATOM   3854  CA  PHE M 201     100.012  27.938  -4.384  1.00 18.90           C  
ATOM   3855  C   PHE M 201      99.074  27.699  -3.207  1.00 18.70           C  
ATOM   3856  O   PHE M 201      98.207  26.829  -3.268  1.00 19.27           O  
ATOM   3857  CB  PHE M 201     101.170  26.937  -4.391  1.00 18.94           C  
ATOM   3858  CG  PHE M 201     101.829  26.808  -5.735  1.00 20.11           C  
ATOM   3859  CD1 PHE M 201     101.212  26.094  -6.759  1.00 20.02           C  
ATOM   3860  CD2 PHE M 201     103.032  27.453  -6.002  1.00 21.71           C  
ATOM   3861  CE1 PHE M 201     101.783  26.027  -8.032  1.00 21.24           C  
ATOM   3862  CE2 PHE M 201     103.614  27.394  -7.272  1.00 21.43           C  
ATOM   3863  CZ  PHE M 201     102.988  26.681  -8.287  1.00 23.25           C  
ATOM   3864  N   HIS M 202      99.234  28.476  -2.134  1.00 18.24           N  
ATOM   3865  CA  HIS M 202      98.343  28.349  -0.982  1.00 16.19           C  
ATOM   3866  C   HIS M 202      97.018  29.006  -1.374  1.00 16.73           C  
ATOM   3867  O   HIS M 202      95.939  28.511  -1.033  1.00 16.36           O  
ATOM   3868  CB  HIS M 202      98.955  29.045   0.247  1.00 16.91           C  
ATOM   3869  CG  HIS M 202      98.103  28.977   1.479  1.00 14.79           C  
ATOM   3870  ND1 HIS M 202      97.366  30.055   1.901  1.00 15.23           N  
ATOM   3871  CD2 HIS M 202      97.935  27.949   2.349  1.00 15.75           C  
ATOM   3872  CE1 HIS M 202      96.769  29.670   3.014  1.00 14.45           C  
ATOM   3873  NE2 HIS M 202      97.083  28.401   3.332  1.00 16.67           N  
ATOM   3874  N   GLY M 203      97.104  30.122  -2.099  1.00 15.61           N  
ATOM   3875  CA  GLY M 203      95.901  30.812  -2.545  1.00 15.56           C  
ATOM   3876  C   GLY M 203      95.115  29.929  -3.504  1.00 17.28           C  
ATOM   3877  O   GLY M 203      93.885  29.884  -3.470  1.00 15.48           O  
ATOM   3878  N   LEU M 204      95.837  29.225  -4.369  1.00 16.91           N  
ATOM   3879  CA  LEU M 204      95.214  28.326  -5.331  1.00 17.66           C  
ATOM   3880  C   LEU M 204      94.597  27.159  -4.579  1.00 16.86           C  
ATOM   3881  O   LEU M 204      93.460  26.768  -4.849  1.00 17.89           O  
ATOM   3882  CB  LEU M 204      96.252  27.816  -6.336  1.00 18.58           C  
ATOM   3883  CG  LEU M 204      96.632  28.785  -7.461  1.00 20.58           C  
ATOM   3884  CD1 LEU M 204      97.876  28.281  -8.172  1.00 21.70           C  
ATOM   3885  CD2 LEU M 204      95.460  28.924  -8.440  1.00 21.65           C  
ATOM   3886  N   SER M 205      95.345  26.614  -3.625  1.00 15.84           N  
ATOM   3887  CA  SER M 205      94.854  25.486  -2.843  1.00 15.79           C  
ATOM   3888  C   SER M 205      93.527  25.869  -2.175  1.00 16.41           C  
ATOM   3889  O   SER M 205      92.583  25.074  -2.138  1.00 14.08           O  
ATOM   3890  CB  SER M 205      95.906  25.073  -1.807  1.00 15.78           C  
ATOM   3891  OG  SER M 205      95.571  23.837  -1.191  1.00 18.51           O  
ATOM   3892  N   ILE M 206      93.448  27.090  -1.647  1.00 14.95           N  
ATOM   3893  CA  ILE M 206      92.217  27.554  -1.020  1.00 14.37           C  
ATOM   3894  C   ILE M 206      91.094  27.682  -2.054  1.00 14.19           C  
ATOM   3895  O   ILE M 206      89.945  27.327  -1.783  1.00 14.37           O  
ATOM   3896  CB  ILE M 206      92.427  28.928  -0.327  1.00 13.75           C  
ATOM   3897  CG1 ILE M 206      93.238  28.735   0.957  1.00 14.71           C  
ATOM   3898  CG2 ILE M 206      91.092  29.573  -0.029  1.00 14.75           C  
ATOM   3899  CD1 ILE M 206      93.676  30.040   1.614  1.00 13.86           C  
ATOM   3900  N   ALA M 207      91.424  28.195  -3.236  1.00 13.97           N  
ATOM   3901  CA  ALA M 207      90.427  28.353  -4.289  1.00 14.55           C  
ATOM   3902  C   ALA M 207      89.802  26.983  -4.597  1.00 13.90           C  
ATOM   3903  O   ALA M 207      88.592  26.860  -4.769  1.00 13.95           O  
ATOM   3904  CB  ALA M 207      91.081  28.929  -5.549  1.00 14.45           C  
ATOM   3905  N   PHE M 208      90.633  25.952  -4.651  1.00 15.67           N  
ATOM   3906  CA  PHE M 208      90.121  24.615  -4.945  1.00 15.87           C  
ATOM   3907  C   PHE M 208      89.393  23.968  -3.773  1.00 15.02           C  
ATOM   3908  O   PHE M 208      88.505  23.124  -3.971  1.00 14.72           O  
ATOM   3909  CB  PHE M 208      91.259  23.721  -5.439  1.00 17.02           C  
ATOM   3910  CG  PHE M 208      91.845  24.169  -6.743  1.00 18.85           C  
ATOM   3911  CD1 PHE M 208      91.065  24.200  -7.893  1.00 20.82           C  
ATOM   3912  CD2 PHE M 208      93.166  24.590  -6.821  1.00 18.15           C  
ATOM   3913  CE1 PHE M 208      91.593  24.645  -9.101  1.00 23.02           C  
ATOM   3914  CE2 PHE M 208      93.704  25.037  -8.025  1.00 19.98           C  
ATOM   3915  CZ  PHE M 208      92.918  25.066  -9.167  1.00 22.27           C  
ATOM   3916  N   LEU M 209      89.750  24.351  -2.549  1.00 15.41           N  
ATOM   3917  CA  LEU M 209      89.091  23.793  -1.374  1.00 14.72           C  
ATOM   3918  C   LEU M 209      87.691  24.382  -1.290  1.00 15.35           C  
ATOM   3919  O   LEU M 209      86.712  23.662  -1.065  1.00 14.44           O  
ATOM   3920  CB  LEU M 209      89.873  24.114  -0.095  1.00 15.34           C  
ATOM   3921  CG  LEU M 209      89.266  23.500   1.171  1.00 17.46           C  
ATOM   3922  CD1 LEU M 209      89.413  21.972   1.143  1.00 16.31           C  
ATOM   3923  CD2 LEU M 209      89.968  24.072   2.396  1.00 17.70           C  
ATOM   3924  N   TYR M 210      87.600  25.702  -1.456  1.00 14.10           N  
ATOM   3925  CA  TYR M 210      86.314  26.381  -1.454  1.00 13.31           C  
ATOM   3926  C   TYR M 210      85.561  25.855  -2.673  1.00 13.98           C  
ATOM   3927  O   TYR M 210      84.374  25.540  -2.593  1.00 15.24           O  
ATOM   3928  CB  TYR M 210      86.477  27.897  -1.634  1.00 14.28           C  
ATOM   3929  CG  TYR M 210      87.099  28.650  -0.475  1.00 14.07           C  
ATOM   3930  CD1 TYR M 210      87.259  28.064   0.782  1.00 16.78           C  
ATOM   3931  CD2 TYR M 210      87.474  29.983  -0.635  1.00 16.96           C  
ATOM   3932  CE1 TYR M 210      87.781  28.801   1.865  1.00 16.34           C  
ATOM   3933  CE2 TYR M 210      87.983  30.722   0.423  1.00 17.12           C  
ATOM   3934  CZ  TYR M 210      88.135  30.135   1.666  1.00 18.54           C  
ATOM   3935  OH  TYR M 210      88.622  30.903   2.705  1.00 16.03           O  
ATOM   3936  N   GLY M 211      86.272  25.769  -3.796  1.00 13.73           N  
ATOM   3937  CA  GLY M 211      85.673  25.293  -5.034  1.00 14.17           C  
ATOM   3938  C   GLY M 211      85.098  23.888  -4.951  1.00 15.31           C  
ATOM   3939  O   GLY M 211      84.110  23.578  -5.626  1.00 14.12           O  
ATOM   3940  N   SER M 212      85.718  23.036  -4.138  1.00 15.76           N  
ATOM   3941  CA  SER M 212      85.240  21.669  -3.957  1.00 15.17           C  
ATOM   3942  C   SER M 212      83.918  21.696  -3.217  1.00 15.05           C  
ATOM   3943  O   SER M 212      83.030  20.896  -3.500  1.00 15.55           O  
ATOM   3944  CB  SER M 212      86.252  20.834  -3.164  1.00 14.99           C  
ATOM   3945  OG  SER M 212      87.425  20.598  -3.922  1.00 14.38           O  
ATOM   3946  N   ALA M 213      83.777  22.616  -2.261  1.00 13.70           N  
ATOM   3947  CA  ALA M 213      82.532  22.712  -1.511  1.00 13.00           C  
ATOM   3948  C   ALA M 213      81.463  23.343  -2.403  1.00 12.63           C  
ATOM   3949  O   ALA M 213      80.295  22.958  -2.359  1.00 13.01           O  
ATOM   3950  CB  ALA M 213      82.737  23.531  -0.230  1.00 13.26           C  
ATOM   3951  N   LEU M 214      81.867  24.317  -3.210  1.00 12.86           N  
ATOM   3952  CA  LEU M 214      80.949  24.953  -4.155  1.00 13.14           C  
ATOM   3953  C   LEU M 214      80.426  23.883  -5.122  1.00 13.99           C  
ATOM   3954  O   LEU M 214      79.216  23.717  -5.317  1.00 13.62           O  
ATOM   3955  CB  LEU M 214      81.698  26.019  -4.966  1.00 13.77           C  
ATOM   3956  CG  LEU M 214      81.109  26.498  -6.300  1.00 15.85           C  
ATOM   3957  CD1 LEU M 214      79.737  27.081  -6.060  1.00 14.45           C  
ATOM   3958  CD2 LEU M 214      82.034  27.553  -6.928  1.00 18.86           C  
ATOM   3959  N   LEU M 215      81.360  23.150  -5.712  1.00 13.59           N  
ATOM   3960  CA  LEU M 215      81.007  22.134  -6.693  1.00 14.43           C  
ATOM   3961  C   LEU M 215      80.212  20.956  -6.129  1.00 14.10           C  
ATOM   3962  O   LEU M 215      79.239  20.519  -6.749  1.00 15.61           O  
ATOM   3963  CB  LEU M 215      82.268  21.644  -7.402  1.00 14.09           C  
ATOM   3964  CG  LEU M 215      82.033  20.734  -8.609  1.00 15.94           C  
ATOM   3965  CD1 LEU M 215      81.083  21.409  -9.603  1.00 15.80           C  
ATOM   3966  CD2 LEU M 215      83.370  20.431  -9.257  1.00 14.59           C  
ATOM   3967  N   PHE M 216      80.593  20.430  -4.967  1.00 14.19           N  
ATOM   3968  CA  PHE M 216      79.809  19.312  -4.444  1.00 14.08           C  
ATOM   3969  C   PHE M 216      78.433  19.809  -3.999  1.00 14.50           C  
ATOM   3970  O   PHE M 216      77.457  19.066  -4.057  1.00 14.84           O  
ATOM   3971  CB  PHE M 216      80.522  18.584  -3.292  1.00 14.01           C  
ATOM   3972  CG  PHE M 216      80.340  17.074  -3.329  1.00 15.91           C  
ATOM   3973  CD1 PHE M 216      79.286  16.507  -4.047  1.00 17.77           C  
ATOM   3974  CD2 PHE M 216      81.224  16.230  -2.656  1.00 15.17           C  
ATOM   3975  CE1 PHE M 216      79.115  15.110  -4.097  1.00 16.28           C  
ATOM   3976  CE2 PHE M 216      81.064  14.839  -2.695  1.00 17.36           C  
ATOM   3977  CZ  PHE M 216      80.005  14.281  -3.419  1.00 17.40           C  
ATOM   3978  N   ALA M 217      78.335  21.064  -3.559  1.00 13.90           N  
ATOM   3979  CA  ALA M 217      77.031  21.592  -3.170  1.00 13.46           C  
ATOM   3980  C   ALA M 217      76.201  21.688  -4.453  1.00 13.20           C  
ATOM   3981  O   ALA M 217      75.037  21.303  -4.484  1.00 14.79           O  
ATOM   3982  CB  ALA M 217      77.167  22.974  -2.525  1.00 15.07           C  
ATOM   3983  N   MET M 218      76.811  22.197  -5.515  1.00 12.90           N  
ATOM   3984  CA  MET M 218      76.120  22.310  -6.795  1.00 14.24           C  
ATOM   3985  C   MET M 218      75.699  20.931  -7.330  1.00 13.33           C  
ATOM   3986  O   MET M 218      74.525  20.727  -7.661  1.00 14.62           O  
ATOM   3987  CB  MET M 218      77.025  22.976  -7.832  1.00 14.64           C  
ATOM   3988  CG  MET M 218      77.186  24.475  -7.653  1.00 13.71           C  
ATOM   3989  SD  MET M 218      78.505  25.086  -8.713  1.00 16.14           S  
ATOM   3990  CE  MET M 218      77.855  24.675 -10.384  1.00 14.48           C  
ATOM   3991  N   HIS M 219      76.652  20.000  -7.405  1.00 14.31           N  
ATOM   3992  CA  HIS M 219      76.381  18.653  -7.944  1.00 13.40           C  
ATOM   3993  C   HIS M 219      75.423  17.848  -7.079  1.00 14.63           C  
ATOM   3994  O   HIS M 219      74.493  17.221  -7.593  1.00 14.40           O  
ATOM   3995  CB  HIS M 219      77.693  17.869  -8.149  1.00 14.17           C  
ATOM   3996  CG  HIS M 219      77.508  16.509  -8.780  1.00 14.88           C  
ATOM   3997  ND1 HIS M 219      76.904  16.362 -10.008  1.00 15.73           N  
ATOM   3998  CD2 HIS M 219      77.875  15.284  -8.313  1.00 17.04           C  
ATOM   3999  CE1 HIS M 219      76.911  15.060 -10.262  1.00 16.69           C  
ATOM   4000  NE2 HIS M 219      77.486  14.354  -9.271  1.00 16.50           N  
ATOM   4001  N   GLY M 220      75.638  17.859  -5.768  1.00 14.67           N  
ATOM   4002  CA  GLY M 220      74.748  17.122  -4.885  1.00 13.80           C  
ATOM   4003  C   GLY M 220      73.312  17.602  -4.978  1.00 15.19           C  
ATOM   4004  O   GLY M 220      72.369  16.798  -5.061  1.00 15.25           O  
ATOM   4005  N   ALA M 221      73.135  18.921  -4.957  1.00 14.56           N  
ATOM   4006  CA  ALA M 221      71.810  19.519  -5.050  1.00 13.07           C  
ATOM   4007  C   ALA M 221      71.164  19.223  -6.401  1.00 12.56           C  
ATOM   4008  O   ALA M 221      69.969  18.933  -6.466  1.00 14.09           O  
ATOM   4009  CB  ALA M 221      71.899  21.030  -4.842  1.00 13.18           C  
ATOM   4010  N   THR M 222      71.960  19.289  -7.467  1.00 13.01           N  
ATOM   4011  CA  THR M 222      71.465  19.043  -8.822  1.00 13.26           C  
ATOM   4012  C   THR M 222      70.928  17.614  -8.922  1.00 12.95           C  
ATOM   4013  O   THR M 222      69.795  17.396  -9.347  1.00 14.01           O  
ATOM   4014  CB  THR M 222      72.585  19.231  -9.877  1.00 14.56           C  
ATOM   4015  OG1 THR M 222      73.040  20.592  -9.851  1.00 14.24           O  
ATOM   4016  CG2 THR M 222      72.063  18.913 -11.302  1.00 12.93           C  
ATOM   4017  N   ILE M 223      71.745  16.645  -8.523  1.00 12.60           N  
ATOM   4018  CA  ILE M 223      71.318  15.247  -8.594  1.00 13.66           C  
ATOM   4019  C   ILE M 223      70.072  15.010  -7.743  1.00 14.69           C  
ATOM   4020  O   ILE M 223      69.137  14.330  -8.179  1.00 14.77           O  
ATOM   4021  CB  ILE M 223      72.482  14.300  -8.199  1.00 14.50           C  
ATOM   4022  CG1 ILE M 223      73.593  14.405  -9.255  1.00 14.08           C  
ATOM   4023  CG2 ILE M 223      71.993  12.842  -8.090  1.00 13.40           C  
ATOM   4024  CD1 ILE M 223      73.135  14.098 -10.687  1.00 15.91           C  
ATOM   4025  N   LEU M 224      70.027  15.572  -6.536  1.00 13.69           N  
ATOM   4026  CA  LEU M 224      68.833  15.407  -5.717  1.00 14.71           C  
ATOM   4027  C   LEU M 224      67.629  16.068  -6.394  1.00 14.51           C  
ATOM   4028  O   LEU M 224      66.514  15.528  -6.367  1.00 14.24           O  
ATOM   4029  CB  LEU M 224      69.030  16.005  -4.320  1.00 13.38           C  
ATOM   4030  CG  LEU M 224      70.059  15.277  -3.447  1.00 16.76           C  
ATOM   4031  CD1 LEU M 224      70.022  15.859  -2.047  1.00 18.49           C  
ATOM   4032  CD2 LEU M 224      69.749  13.779  -3.403  1.00 20.96           C  
ATOM   4033  N   ALA M 225      67.856  17.221  -7.020  1.00 13.34           N  
ATOM   4034  CA  ALA M 225      66.785  17.950  -7.709  1.00 13.36           C  
ATOM   4035  C   ALA M 225      66.202  17.152  -8.889  1.00 13.97           C  
ATOM   4036  O   ALA M 225      65.020  17.290  -9.215  1.00 14.34           O  
ATOM   4037  CB  ALA M 225      67.304  19.311  -8.198  1.00 14.09           C  
ATOM   4038  N   VAL M 226      67.024  16.323  -9.519  1.00 13.60           N  
ATOM   4039  CA  VAL M 226      66.549  15.517 -10.642  1.00 15.31           C  
ATOM   4040  C   VAL M 226      66.440  14.030 -10.295  1.00 16.37           C  
ATOM   4041  O   VAL M 226      66.319  13.185 -11.188  1.00 15.47           O  
ATOM   4042  CB  VAL M 226      67.451  15.689 -11.908  1.00 15.30           C  
ATOM   4043  CG1 VAL M 226      67.409  17.144 -12.376  1.00 14.81           C  
ATOM   4044  CG2 VAL M 226      68.887  15.269 -11.615  1.00 14.62           C  
ATOM   4045  N   SER M 227      66.472  13.704  -9.005  1.00 15.95           N  
ATOM   4046  CA  SER M 227      66.361  12.299  -8.600  1.00 16.37           C  
ATOM   4047  C   SER M 227      64.958  11.787  -8.915  1.00 17.47           C  
ATOM   4048  O   SER M 227      64.733  10.576  -9.013  1.00 18.00           O  
ATOM   4049  CB  SER M 227      66.697  12.120  -7.106  1.00 17.45           C  
ATOM   4050  OG  SER M 227      65.868  12.909  -6.272  1.00 21.21           O  
ATOM   4051  N   ARG M 228      64.020  12.712  -9.094  1.00 15.52           N  
ATOM   4052  CA  ARG M 228      62.644  12.356  -9.439  1.00 16.61           C  
ATOM   4053  C   ARG M 228      62.601  11.770 -10.856  1.00 14.70           C  
ATOM   4054  O   ARG M 228      61.573  11.243 -11.276  1.00 16.93           O  
ATOM   4055  CB  ARG M 228      61.735  13.587  -9.359  1.00 15.64           C  
ATOM   4056  CG  ARG M 228      62.154  14.710 -10.301  1.00 16.79           C  
ATOM   4057  CD  ARG M 228      61.361  15.988 -10.049  1.00 17.48           C  
ATOM   4058  NE  ARG M 228      61.533  16.481  -8.683  1.00 16.91           N  
ATOM   4059  CZ  ARG M 228      60.932  17.563  -8.200  1.00 18.82           C  
ATOM   4060  NH1 ARG M 228      60.123  18.278  -8.974  1.00 18.10           N  
ATOM   4061  NH2 ARG M 228      61.113  17.913  -6.932  1.00 18.02           N  
ATOM   4062  N   PHE M 229      63.712  11.871 -11.587  1.00 15.00           N  
ATOM   4063  CA  PHE M 229      63.807  11.317 -12.943  1.00 16.46           C  
ATOM   4064  C   PHE M 229      64.921  10.273 -12.973  1.00 15.21           C  
ATOM   4065  O   PHE M 229      65.427   9.929 -14.035  1.00 16.27           O  
ATOM   4066  CB  PHE M 229      64.160  12.395 -13.982  1.00 17.70           C  
ATOM   4067  CG  PHE M 229      63.368  13.661 -13.859  1.00 17.23           C  
ATOM   4068  CD1 PHE M 229      62.077  13.747 -14.364  1.00 15.80           C  
ATOM   4069  CD2 PHE M 229      63.932  14.783 -13.258  1.00 16.42           C  
ATOM   4070  CE1 PHE M 229      61.358  14.931 -14.274  1.00 18.11           C  
ATOM   4071  CE2 PHE M 229      63.224  15.973 -13.159  1.00 14.54           C  
ATOM   4072  CZ  PHE M 229      61.939  16.055 -13.665  1.00 15.95           C  
ATOM   4073  N   GLY M 230      65.319   9.774 -11.809  1.00 16.26           N  
ATOM   4074  CA  GLY M 230      66.386   8.790 -11.774  1.00 15.80           C  
ATOM   4075  C   GLY M 230      67.748   9.399 -12.066  1.00 15.96           C  
ATOM   4076  O   GLY M 230      68.655   8.723 -12.546  1.00 16.02           O  
ATOM   4077  N   GLY M 231      67.900  10.685 -11.764  1.00 15.43           N  
ATOM   4078  CA  GLY M 231      69.169  11.345 -12.018  1.00 15.77           C  
ATOM   4079  C   GLY M 231      70.369  10.756 -11.301  1.00 14.36           C  
ATOM   4080  O   GLY M 231      71.494  10.857 -11.797  1.00 14.50           O  
ATOM   4081  N   GLU M 232      70.148  10.134 -10.144  1.00 15.81           N  
ATOM   4082  CA  GLU M 232      71.258   9.554  -9.391  1.00 17.26           C  
ATOM   4083  C   GLU M 232      71.816   8.301 -10.070  1.00 17.61           C  
ATOM   4084  O   GLU M 232      72.886   7.805  -9.707  1.00 15.91           O  
ATOM   4085  CB  GLU M 232      70.830   9.222  -7.956  1.00 18.47           C  
ATOM   4086  CG  GLU M 232      69.850   8.067  -7.846  1.00 22.05           C  
ATOM   4087  CD  GLU M 232      68.401   8.497  -7.945  1.00 26.41           C  
ATOM   4088  OE1 GLU M 232      68.070   9.384  -8.770  1.00 28.17           O  
ATOM   4089  OE2 GLU M 232      67.582   7.932  -7.194  1.00 29.87           O  
ATOM   4090  N   CYS M 233      71.083   7.772 -11.045  1.00 19.15           N  
ATOM   4091  CA  CYS M 233      71.562   6.595 -11.770  1.00 19.14           C  
ATOM   4092  C   CYS M 233      72.515   7.172 -12.797  1.00 18.06           C  
ATOM   4093  O   CYS M 233      72.245   7.165 -14.000  1.00 17.87           O  
ATOM   4094  CB  CYS M 233      70.394   5.896 -12.459  1.00 20.94           C  
ATOM   4095  SG  CYS M 233      69.072   5.437 -11.316  1.00 26.58           S  
ATOM   4096  N   GLU M 234      73.639   7.679 -12.309  1.00 16.93           N  
ATOM   4097  CA  GLU M 234      74.605   8.340 -13.168  1.00 16.94           C  
ATOM   4098  C   GLU M 234      75.213   7.522 -14.300  1.00 17.60           C  
ATOM   4099  O   GLU M 234      75.281   8.002 -15.431  1.00 16.17           O  
ATOM   4100  CB  GLU M 234      75.690   8.991 -12.294  1.00 16.02           C  
ATOM   4101  CG  GLU M 234      75.069   9.967 -11.269  1.00 16.75           C  
ATOM   4102  CD  GLU M 234      76.090  10.849 -10.529  1.00 16.10           C  
ATOM   4103  OE1 GLU M 234      76.933  10.339  -9.757  1.00 14.72           O  
ATOM   4104  OE2 GLU M 234      76.063  12.092 -10.702  1.00 17.65           O  
ATOM   4105  N   LEU M 235      75.651   6.297 -14.024  1.00 16.91           N  
ATOM   4106  CA  LEU M 235      76.224   5.484 -15.093  1.00 18.37           C  
ATOM   4107  C   LEU M 235      75.191   5.228 -16.197  1.00 18.84           C  
ATOM   4108  O   LEU M 235      75.524   5.216 -17.380  1.00 18.19           O  
ATOM   4109  CB  LEU M 235      76.751   4.165 -14.528  1.00 18.53           C  
ATOM   4110  CG  LEU M 235      78.023   4.316 -13.689  1.00 19.79           C  
ATOM   4111  CD1 LEU M 235      78.386   2.961 -13.072  1.00 20.80           C  
ATOM   4112  CD2 LEU M 235      79.160   4.827 -14.561  1.00 20.54           C  
ATOM   4113  N   GLU M 236      73.939   5.027 -15.804  1.00 19.36           N  
ATOM   4114  CA  GLU M 236      72.857   4.794 -16.758  1.00 21.49           C  
ATOM   4115  C   GLU M 236      72.627   6.042 -17.613  1.00 21.88           C  
ATOM   4116  O   GLU M 236      72.386   5.948 -18.819  1.00 19.74           O  
ATOM   4117  CB  GLU M 236      71.579   4.435 -16.000  1.00 24.65           C  
ATOM   4118  CG  GLU M 236      70.286   4.706 -16.748  1.00 31.99           C  
ATOM   4119  CD  GLU M 236      69.101   4.867 -15.807  1.00 35.31           C  
ATOM   4120  OE1 GLU M 236      68.714   3.865 -15.157  1.00 36.98           O  
ATOM   4121  OE2 GLU M 236      68.568   6.000 -15.711  1.00 34.56           O  
ATOM   4122  N   GLN M 237      72.705   7.213 -16.983  1.00 18.76           N  
ATOM   4123  CA  GLN M 237      72.500   8.473 -17.693  1.00 17.51           C  
ATOM   4124  C   GLN M 237      73.661   8.776 -18.639  1.00 16.22           C  
ATOM   4125  O   GLN M 237      73.478   9.448 -19.652  1.00 18.33           O  
ATOM   4126  CB  GLN M 237      72.320   9.622 -16.690  1.00 15.76           C  
ATOM   4127  CG  GLN M 237      71.059   9.539 -15.827  1.00 15.48           C  
ATOM   4128  CD  GLN M 237      69.793  10.019 -16.535  1.00 18.15           C  
ATOM   4129  OE1 GLN M 237      69.844  10.883 -17.412  1.00 16.96           O  
ATOM   4130  NE2 GLN M 237      68.645   9.474 -16.133  1.00 16.40           N  
ATOM   4131  N   ILE M 238      74.854   8.286 -18.313  1.00 15.25           N  
ATOM   4132  CA  ILE M 238      76.013   8.502 -19.172  1.00 16.32           C  
ATOM   4133  C   ILE M 238      75.825   7.652 -20.431  1.00 18.40           C  
ATOM   4134  O   ILE M 238      76.019   8.125 -21.552  1.00 19.59           O  
ATOM   4135  CB  ILE M 238      77.329   8.067 -18.467  1.00 16.96           C  
ATOM   4136  CG1 ILE M 238      77.663   9.050 -17.336  1.00 17.77           C  
ATOM   4137  CG2 ILE M 238      78.481   8.000 -19.476  1.00 16.95           C  
ATOM   4138  CD1 ILE M 238      78.850   8.629 -16.473  1.00 17.42           C  
ATOM   4139  N   ALA M 239      75.429   6.399 -20.222  1.00 17.65           N  
ATOM   4140  CA  ALA M 239      75.223   5.446 -21.311  1.00 19.30           C  
ATOM   4141  C   ALA M 239      73.983   5.708 -22.164  1.00 19.51           C  
ATOM   4142  O   ALA M 239      73.956   5.345 -23.343  1.00 20.58           O  
ATOM   4143  CB  ALA M 239      75.166   4.017 -20.741  1.00 19.81           C  
ATOM   4144  N   ASP M 240      72.964   6.331 -21.576  1.00 17.89           N  
ATOM   4145  CA  ASP M 240      71.718   6.612 -22.282  1.00 19.11           C  
ATOM   4146  C   ASP M 240      71.064   7.844 -21.651  1.00 17.84           C  
ATOM   4147  O   ASP M 240      70.157   7.729 -20.832  1.00 17.72           O  
ATOM   4148  CB  ASP M 240      70.786   5.394 -22.163  1.00 20.60           C  
ATOM   4149  CG  ASP M 240      69.653   5.404 -23.180  1.00 27.22           C  
ATOM   4150  OD1 ASP M 240      69.439   6.440 -23.854  1.00 26.64           O  
ATOM   4151  OD2 ASP M 240      68.961   4.363 -23.293  1.00 24.63           O  
ATOM   4152  N   ARG M 241      71.536   9.020 -22.049  1.00 18.62           N  
ATOM   4153  CA  ARG M 241      71.036  10.287 -21.527  1.00 17.38           C  
ATOM   4154  C   ARG M 241      69.519  10.342 -21.367  1.00 18.43           C  
ATOM   4155  O   ARG M 241      68.773  10.082 -22.314  1.00 18.72           O  
ATOM   4156  CB  ARG M 241      71.490  11.430 -22.438  1.00 18.25           C  
ATOM   4157  CG  ARG M 241      71.252  12.815 -21.854  1.00 19.44           C  
ATOM   4158  CD  ARG M 241      71.601  13.885 -22.874  1.00 20.87           C  
ATOM   4159  NE  ARG M 241      70.587  13.973 -23.919  1.00 22.11           N  
ATOM   4160  CZ  ARG M 241      70.827  13.787 -25.213  1.00 27.08           C  
ATOM   4161  NH1 ARG M 241      72.053  13.497 -25.627  1.00 29.13           N  
ATOM   4162  NH2 ARG M 241      69.842  13.906 -26.095  1.00 27.51           N  
ATOM   4163  N   GLY M 242      69.072  10.684 -20.161  1.00 15.74           N  
ATOM   4164  CA  GLY M 242      67.652  10.790 -19.889  1.00 14.13           C  
ATOM   4165  C   GLY M 242      67.245  12.225 -19.610  1.00 16.83           C  
ATOM   4166  O   GLY M 242      68.091  13.135 -19.605  1.00 16.88           O  
ATOM   4167  N   THR M 243      65.958  12.446 -19.365  1.00 15.87           N  
ATOM   4168  CA  THR M 243      65.500  13.801 -19.109  1.00 17.10           C  
ATOM   4169  C   THR M 243      66.131  14.361 -17.830  1.00 17.90           C  
ATOM   4170  O   THR M 243      66.261  15.574 -17.684  1.00 16.83           O  
ATOM   4171  CB  THR M 243      63.956  13.879 -19.056  1.00 16.23           C  
ATOM   4172  OG1 THR M 243      63.552  15.250 -19.018  1.00 16.12           O  
ATOM   4173  CG2 THR M 243      63.398  13.148 -17.845  1.00 15.89           C  
ATOM   4174  N   ALA M 244      66.546  13.480 -16.918  1.00 16.62           N  
ATOM   4175  CA  ALA M 244      67.196  13.929 -15.685  1.00 15.69           C  
ATOM   4176  C   ALA M 244      68.474  14.702 -16.037  1.00 16.08           C  
ATOM   4177  O   ALA M 244      68.697  15.821 -15.560  1.00 16.57           O  
ATOM   4178  CB  ALA M 244      67.547  12.726 -14.800  1.00 16.07           C  
ATOM   4179  N   ALA M 245      69.311  14.096 -16.874  1.00 14.10           N  
ATOM   4180  CA  ALA M 245      70.572  14.700 -17.295  1.00 16.25           C  
ATOM   4181  C   ALA M 245      70.370  15.961 -18.139  1.00 15.87           C  
ATOM   4182  O   ALA M 245      71.147  16.918 -18.044  1.00 15.53           O  
ATOM   4183  CB  ALA M 245      71.405  13.673 -18.076  1.00 15.93           C  
ATOM   4184  N   GLU M 246      69.335  15.966 -18.973  1.00 15.65           N  
ATOM   4185  CA  GLU M 246      69.069  17.133 -19.811  1.00 14.51           C  
ATOM   4186  C   GLU M 246      68.611  18.322 -18.961  1.00 15.39           C  
ATOM   4187  O   GLU M 246      69.070  19.449 -19.170  1.00 15.36           O  
ATOM   4188  CB  GLU M 246      68.009  16.808 -20.871  1.00 15.21           C  
ATOM   4189  CG  GLU M 246      68.404  15.666 -21.781  1.00 14.69           C  
ATOM   4190  CD  GLU M 246      67.532  15.554 -23.022  1.00 14.69           C  
ATOM   4191  OE1 GLU M 246      66.393  16.071 -23.023  1.00 14.40           O  
ATOM   4192  OE2 GLU M 246      68.000  14.929 -23.999  1.00 15.91           O  
ATOM   4193  N   ARG M 247      67.720  18.076 -18.003  1.00 13.95           N  
ATOM   4194  CA  ARG M 247      67.227  19.152 -17.141  1.00 15.52           C  
ATOM   4195  C   ARG M 247      68.334  19.677 -16.233  1.00 15.53           C  
ATOM   4196  O   ARG M 247      68.398  20.873 -15.956  1.00 15.74           O  
ATOM   4197  CB  ARG M 247      66.047  18.672 -16.293  1.00 14.08           C  
ATOM   4198  CG  ARG M 247      64.865  18.181 -17.134  1.00 14.76           C  
ATOM   4199  CD  ARG M 247      63.716  17.725 -16.262  1.00 14.24           C  
ATOM   4200  NE  ARG M 247      62.716  16.999 -17.038  1.00 15.29           N  
ATOM   4201  CZ  ARG M 247      61.403  17.141 -16.893  1.00 15.79           C  
ATOM   4202  NH1 ARG M 247      60.917  17.999 -16.003  1.00 16.82           N  
ATOM   4203  NH2 ARG M 247      60.569  16.390 -17.615  1.00 16.95           N  
ATOM   4204  N   ALA M 248      69.200  18.779 -15.772  1.00 15.40           N  
ATOM   4205  CA  ALA M 248      70.319  19.163 -14.918  1.00 13.81           C  
ATOM   4206  C   ALA M 248      71.196  20.121 -15.718  1.00 15.30           C  
ATOM   4207  O   ALA M 248      71.554  21.199 -15.246  1.00 15.08           O  
ATOM   4208  CB  ALA M 248      71.135  17.921 -14.514  1.00 14.22           C  
ATOM   4209  N   ALA M 249      71.537  19.713 -16.935  1.00 14.05           N  
ATOM   4210  CA  ALA M 249      72.366  20.526 -17.818  1.00 15.89           C  
ATOM   4211  C   ALA M 249      71.714  21.875 -18.136  1.00 14.56           C  
ATOM   4212  O   ALA M 249      72.386  22.911 -18.135  1.00 15.11           O  
ATOM   4213  CB  ALA M 249      72.641  19.766 -19.122  1.00 15.26           C  
ATOM   4214  N   LEU M 250      70.412  21.866 -18.412  1.00 13.93           N  
ATOM   4215  CA  LEU M 250      69.720  23.101 -18.748  1.00 14.27           C  
ATOM   4216  C   LEU M 250      69.553  24.026 -17.556  1.00 15.14           C  
ATOM   4217  O   LEU M 250      69.505  25.253 -17.724  1.00 15.60           O  
ATOM   4218  CB  LEU M 250      68.362  22.811 -19.404  1.00 12.18           C  
ATOM   4219  CG  LEU M 250      68.513  22.195 -20.807  1.00 14.56           C  
ATOM   4220  CD1 LEU M 250      67.149  21.842 -21.378  1.00 14.28           C  
ATOM   4221  CD2 LEU M 250      69.239  23.174 -21.738  1.00 16.37           C  
ATOM   4222  N   PHE M 251      69.457  23.468 -16.353  1.00 13.72           N  
ATOM   4223  CA  PHE M 251      69.349  24.346 -15.195  1.00 15.78           C  
ATOM   4224  C   PHE M 251      70.589  25.232 -15.188  1.00 16.00           C  
ATOM   4225  O   PHE M 251      70.508  26.467 -15.072  1.00 16.29           O  
ATOM   4226  CB  PHE M 251      69.323  23.572 -13.879  1.00 14.62           C  
ATOM   4227  CG  PHE M 251      69.479  24.461 -12.676  1.00 13.82           C  
ATOM   4228  CD1 PHE M 251      68.372  25.065 -12.090  1.00 14.25           C  
ATOM   4229  CD2 PHE M 251      70.746  24.771 -12.194  1.00 14.43           C  
ATOM   4230  CE1 PHE M 251      68.526  25.974 -11.039  1.00 17.25           C  
ATOM   4231  CE2 PHE M 251      70.912  25.683 -11.143  1.00 14.85           C  
ATOM   4232  CZ  PHE M 251      69.804  26.282 -10.569  1.00 14.79           C  
ATOM   4233  N   TRP M 252      71.745  24.594 -15.310  1.00 14.81           N  
ATOM   4234  CA  TRP M 252      72.998  25.323 -15.284  1.00 15.06           C  
ATOM   4235  C   TRP M 252      73.236  26.178 -16.517  1.00 16.70           C  
ATOM   4236  O   TRP M 252      73.734  27.306 -16.412  1.00 15.88           O  
ATOM   4237  CB  TRP M 252      74.155  24.353 -15.032  1.00 14.01           C  
ATOM   4238  CG  TRP M 252      74.085  23.857 -13.624  1.00 14.71           C  
ATOM   4239  CD1 TRP M 252      73.745  22.599 -13.200  1.00 13.55           C  
ATOM   4240  CD2 TRP M 252      74.234  24.651 -12.444  1.00 14.52           C  
ATOM   4241  NE1 TRP M 252      73.670  22.563 -11.824  1.00 14.09           N  
ATOM   4242  CE2 TRP M 252      73.963  23.813 -11.336  1.00 14.41           C  
ATOM   4243  CE3 TRP M 252      74.563  26.000 -12.215  1.00 13.83           C  
ATOM   4244  CZ2 TRP M 252      74.010  24.278 -10.015  1.00 13.95           C  
ATOM   4245  CZ3 TRP M 252      74.607  26.461 -10.905  1.00 14.02           C  
ATOM   4246  CH2 TRP M 252      74.332  25.602  -9.821  1.00 14.29           C  
ATOM   4247  N   ARG M 253      72.875  25.668 -17.687  1.00 15.16           N  
ATOM   4248  CA  ARG M 253      73.060  26.465 -18.889  1.00 16.11           C  
ATOM   4249  C   ARG M 253      72.238  27.754 -18.806  1.00 16.06           C  
ATOM   4250  O   ARG M 253      72.733  28.834 -19.142  1.00 18.17           O  
ATOM   4251  CB  ARG M 253      72.643  25.681 -20.129  1.00 16.25           C  
ATOM   4252  CG  ARG M 253      73.077  26.367 -21.404  1.00 17.00           C  
ATOM   4253  CD  ARG M 253      72.709  25.553 -22.622  1.00 20.03           C  
ATOM   4254  NE  ARG M 253      73.330  26.106 -23.817  1.00 21.64           N  
ATOM   4255  CZ  ARG M 253      74.626  26.028 -24.095  1.00 24.33           C  
ATOM   4256  NH1 ARG M 253      75.081  26.577 -25.214  1.00 27.45           N  
ATOM   4257  NH2 ARG M 253      75.465  25.392 -23.275  1.00 22.78           N  
ATOM   4258  N   TRP M 254      70.989  27.644 -18.356  1.00 14.93           N  
ATOM   4259  CA  TRP M 254      70.116  28.807 -18.237  1.00 15.70           C  
ATOM   4260  C   TRP M 254      70.565  29.737 -17.117  1.00 17.42           C  
ATOM   4261  O   TRP M 254      70.364  30.952 -17.184  1.00 17.17           O  
ATOM   4262  CB  TRP M 254      68.665  28.378 -17.991  1.00 14.57           C  
ATOM   4263  CG  TRP M 254      68.057  27.671 -19.165  1.00 14.80           C  
ATOM   4264  CD1 TRP M 254      68.624  27.484 -20.391  1.00 15.43           C  
ATOM   4265  CD2 TRP M 254      66.770  27.045 -19.216  1.00 15.23           C  
ATOM   4266  NE1 TRP M 254      67.771  26.775 -21.204  1.00 14.22           N  
ATOM   4267  CE2 TRP M 254      66.626  26.494 -20.507  1.00 14.76           C  
ATOM   4268  CE3 TRP M 254      65.725  26.897 -18.295  1.00 16.21           C  
ATOM   4269  CZ2 TRP M 254      65.477  25.802 -20.901  1.00 15.21           C  
ATOM   4270  CZ3 TRP M 254      64.580  26.209 -18.686  1.00 17.19           C  
ATOM   4271  CH2 TRP M 254      64.469  25.670 -19.979  1.00 14.99           C  
ATOM   4272  N   THR M 255      71.183  29.162 -16.093  1.00 15.56           N  
ATOM   4273  CA  THR M 255      71.657  29.950 -14.960  1.00 16.64           C  
ATOM   4274  C   THR M 255      72.978  30.670 -15.233  1.00 17.17           C  
ATOM   4275  O   THR M 255      73.069  31.890 -15.075  1.00 17.50           O  
ATOM   4276  CB  THR M 255      71.840  29.058 -13.694  1.00 16.26           C  
ATOM   4277  OG1 THR M 255      70.563  28.579 -13.256  1.00 14.95           O  
ATOM   4278  CG2 THR M 255      72.483  29.855 -12.553  1.00 17.35           C  
ATOM   4279  N   MET M 256      73.997  29.933 -15.662  1.00 16.72           N  
ATOM   4280  CA  MET M 256      75.303  30.543 -15.874  1.00 18.20           C  
ATOM   4281  C   MET M 256      75.883  30.528 -17.284  1.00 17.86           C  
ATOM   4282  O   MET M 256      77.057  30.852 -17.481  1.00 18.40           O  
ATOM   4283  CB  MET M 256      76.309  29.932 -14.895  1.00 19.18           C  
ATOM   4284  CG  MET M 256      76.566  28.449 -15.087  1.00 17.11           C  
ATOM   4285  SD  MET M 256      77.703  27.844 -13.823  1.00 17.44           S  
ATOM   4286  CE  MET M 256      77.908  26.122 -14.336  1.00 16.80           C  
ATOM   4287  N   GLY M 257      75.078  30.134 -18.265  1.00 17.42           N  
ATOM   4288  CA  GLY M 257      75.545  30.166 -19.642  1.00 17.25           C  
ATOM   4289  C   GLY M 257      76.277  28.968 -20.207  1.00 17.83           C  
ATOM   4290  O   GLY M 257      76.623  28.952 -21.387  1.00 18.97           O  
ATOM   4291  N   PHE M 258      76.550  27.978 -19.370  1.00 17.36           N  
ATOM   4292  CA  PHE M 258      77.217  26.772 -19.840  1.00 16.36           C  
ATOM   4293  C   PHE M 258      76.892  25.646 -18.871  1.00 15.90           C  
ATOM   4294  O   PHE M 258      76.335  25.883 -17.802  1.00 14.74           O  
ATOM   4295  CB  PHE M 258      78.734  26.971 -19.995  1.00 17.58           C  
ATOM   4296  CG  PHE M 258      79.492  27.055 -18.703  1.00 18.19           C  
ATOM   4297  CD1 PHE M 258      79.351  28.155 -17.862  1.00 20.34           C  
ATOM   4298  CD2 PHE M 258      80.367  26.035 -18.336  1.00 17.85           C  
ATOM   4299  CE1 PHE M 258      80.074  28.238 -16.670  1.00 19.74           C  
ATOM   4300  CE2 PHE M 258      81.097  26.108 -17.146  1.00 19.26           C  
ATOM   4301  CZ  PHE M 258      80.949  27.210 -16.314  1.00 19.09           C  
ATOM   4302  N   ASN M 259      77.242  24.422 -19.239  1.00 16.14           N  
ATOM   4303  CA  ASN M 259      76.889  23.291 -18.406  1.00 15.94           C  
ATOM   4304  C   ASN M 259      77.827  22.119 -18.631  1.00 16.12           C  
ATOM   4305  O   ASN M 259      78.783  22.205 -19.391  1.00 16.35           O  
ATOM   4306  CB  ASN M 259      75.470  22.860 -18.752  1.00 16.50           C  
ATOM   4307  CG  ASN M 259      75.325  22.515 -20.228  1.00 18.63           C  
ATOM   4308  OD1 ASN M 259      75.063  23.389 -21.065  1.00 17.96           O  
ATOM   4309  ND2 ASN M 259      75.525  21.242 -20.558  1.00 16.18           N  
ATOM   4310  N   ALA M 260      77.527  21.011 -17.972  1.00 15.17           N  
ATOM   4311  CA  ALA M 260      78.348  19.818 -18.098  1.00 15.09           C  
ATOM   4312  C   ALA M 260      77.508  18.674 -18.659  1.00 15.41           C  
ATOM   4313  O   ALA M 260      76.391  18.876 -19.147  1.00 15.49           O  
ATOM   4314  CB  ALA M 260      78.898  19.430 -16.717  1.00 15.82           C  
ATOM   4315  N   THR M 261      78.076  17.477 -18.602  1.00 15.76           N  
ATOM   4316  CA  THR M 261      77.392  16.263 -19.023  1.00 17.49           C  
ATOM   4317  C   THR M 261      77.450  15.376 -17.787  1.00 16.64           C  
ATOM   4318  O   THR M 261      78.223  15.641 -16.865  1.00 15.06           O  
ATOM   4319  CB  THR M 261      78.132  15.547 -20.158  1.00 16.73           C  
ATOM   4320  OG1 THR M 261      79.469  15.271 -19.742  1.00 17.26           O  
ATOM   4321  CG2 THR M 261      78.149  16.400 -21.421  1.00 17.62           C  
ATOM   4322  N   MET M 262      76.647  14.319 -17.758  1.00 15.89           N  
ATOM   4323  CA  MET M 262      76.656  13.438 -16.607  1.00 16.29           C  
ATOM   4324  C   MET M 262      78.049  12.854 -16.360  1.00 14.95           C  
ATOM   4325  O   MET M 262      78.433  12.666 -15.209  1.00 15.08           O  
ATOM   4326  CB  MET M 262      75.623  12.316 -16.787  1.00 17.01           C  
ATOM   4327  CG  MET M 262      75.381  11.483 -15.539  1.00 20.84           C  
ATOM   4328  SD  MET M 262      74.762  12.435 -14.123  1.00 23.67           S  
ATOM   4329  CE  MET M 262      73.135  12.732 -14.572  1.00 18.22           C  
ATOM   4330  N   GLU M 263      78.810  12.552 -17.414  1.00 14.18           N  
ATOM   4331  CA  GLU M 263      80.154  12.019 -17.186  1.00 15.62           C  
ATOM   4332  C   GLU M 263      81.125  13.154 -16.873  1.00 16.92           C  
ATOM   4333  O   GLU M 263      81.928  13.064 -15.944  1.00 18.22           O  
ATOM   4334  CB  GLU M 263      80.713  11.257 -18.400  1.00 15.42           C  
ATOM   4335  CG  GLU M 263      82.111  10.693 -18.088  1.00 18.10           C  
ATOM   4336  CD  GLU M 263      82.883  10.172 -19.290  1.00 20.62           C  
ATOM   4337  OE1 GLU M 263      82.503  10.454 -20.447  1.00 20.61           O  
ATOM   4338  OE2 GLU M 263      83.903   9.487 -19.063  1.00 23.20           O  
ATOM   4339  N   GLY M 264      81.031  14.218 -17.659  1.00 16.00           N  
ATOM   4340  CA  GLY M 264      81.924  15.356 -17.507  1.00 16.35           C  
ATOM   4341  C   GLY M 264      81.953  16.046 -16.157  1.00 16.23           C  
ATOM   4342  O   GLY M 264      83.011  16.508 -15.734  1.00 15.38           O  
ATOM   4343  N   ILE M 265      80.813  16.119 -15.480  1.00 15.18           N  
ATOM   4344  CA  ILE M 265      80.764  16.776 -14.180  1.00 15.57           C  
ATOM   4345  C   ILE M 265      81.667  16.036 -13.193  1.00 16.93           C  
ATOM   4346  O   ILE M 265      82.253  16.646 -12.299  1.00 16.27           O  
ATOM   4347  CB  ILE M 265      79.296  16.871 -13.636  1.00 16.01           C  
ATOM   4348  CG1 ILE M 265      79.259  17.719 -12.358  1.00 15.98           C  
ATOM   4349  CG2 ILE M 265      78.727  15.489 -13.339  1.00 14.37           C  
ATOM   4350  CD1 ILE M 265      79.864  19.110 -12.536  1.00 16.87           C  
ATOM   4351  N   HIS M 266      81.813  14.725 -13.369  1.00 15.74           N  
ATOM   4352  CA  HIS M 266      82.659  13.979 -12.450  1.00 16.74           C  
ATOM   4353  C   HIS M 266      84.149  14.203 -12.748  1.00 15.14           C  
ATOM   4354  O   HIS M 266      85.006  13.946 -11.896  1.00 17.09           O  
ATOM   4355  CB  HIS M 266      82.216  12.491 -12.419  1.00 16.42           C  
ATOM   4356  CG  HIS M 266      80.809  12.305 -11.907  1.00 16.34           C  
ATOM   4357  ND1 HIS M 266      79.729  12.302 -12.759  1.00 15.11           N  
ATOM   4358  CD2 HIS M 266      80.365  12.230 -10.623  1.00 14.52           C  
ATOM   4359  CE1 HIS M 266      78.656  12.240 -11.986  1.00 14.92           C  
ATOM   4360  NE2 HIS M 266      78.973  12.196 -10.674  1.00 16.42           N  
ATOM   4361  N   ARG M 267      84.461  14.706 -13.944  1.00 15.78           N  
ATOM   4362  CA  ARG M 267      85.845  15.043 -14.276  1.00 16.67           C  
ATOM   4363  C   ARG M 267      86.117  16.412 -13.637  1.00 14.71           C  
ATOM   4364  O   ARG M 267      87.211  16.667 -13.133  1.00 14.58           O  
ATOM   4365  CB  ARG M 267      86.059  15.110 -15.787  1.00 18.28           C  
ATOM   4366  CG  ARG M 267      86.031  13.732 -16.440  1.00 19.31           C  
ATOM   4367  CD  ARG M 267      86.476  13.756 -17.889  1.00 19.98           C  
ATOM   4368  NE  ARG M 267      86.319  12.429 -18.484  1.00 19.70           N  
ATOM   4369  CZ  ARG M 267      87.129  11.396 -18.257  1.00 21.27           C  
ATOM   4370  NH1 ARG M 267      88.180  11.519 -17.456  1.00 18.53           N  
ATOM   4371  NH2 ARG M 267      86.861  10.218 -18.810  1.00 21.42           N  
ATOM   4372  N   TRP M 268      85.123  17.297 -13.669  1.00 15.21           N  
ATOM   4373  CA  TRP M 268      85.281  18.605 -13.016  1.00 15.51           C  
ATOM   4374  C   TRP M 268      85.499  18.325 -11.524  1.00 14.65           C  
ATOM   4375  O   TRP M 268      86.370  18.911 -10.879  1.00 15.27           O  
ATOM   4376  CB  TRP M 268      84.016  19.459 -13.158  1.00 15.37           C  
ATOM   4377  CG  TRP M 268      83.897  20.227 -14.435  1.00 16.26           C  
ATOM   4378  CD1 TRP M 268      83.069  19.953 -15.485  1.00 18.23           C  
ATOM   4379  CD2 TRP M 268      84.604  21.423 -14.782  1.00 19.10           C  
ATOM   4380  NE1 TRP M 268      83.212  20.909 -16.465  1.00 19.42           N  
ATOM   4381  CE2 TRP M 268      84.150  21.822 -16.058  1.00 19.11           C  
ATOM   4382  CE3 TRP M 268      85.577  22.199 -14.134  1.00 20.06           C  
ATOM   4383  CZ2 TRP M 268      84.635  22.965 -16.704  1.00 21.93           C  
ATOM   4384  CZ3 TRP M 268      86.060  23.338 -14.777  1.00 22.12           C  
ATOM   4385  CH2 TRP M 268      85.587  23.708 -16.050  1.00 22.41           C  
ATOM   4386  N   ALA M 269      84.701  17.407 -10.989  1.00 14.16           N  
ATOM   4387  CA  ALA M 269      84.765  17.049  -9.582  1.00 16.83           C  
ATOM   4388  C   ALA M 269      86.100  16.472  -9.153  1.00 17.44           C  
ATOM   4389  O   ALA M 269      86.689  16.933  -8.179  1.00 16.73           O  
ATOM   4390  CB  ALA M 269      83.650  16.057  -9.238  1.00 15.23           C  
ATOM   4391  N   ILE M 270      86.582  15.462  -9.868  1.00 16.88           N  
ATOM   4392  CA  ILE M 270      87.836  14.835  -9.482  1.00 16.08           C  
ATOM   4393  C   ILE M 270      89.008  15.813  -9.543  1.00 17.51           C  
ATOM   4394  O   ILE M 270      89.885  15.789  -8.675  1.00 16.82           O  
ATOM   4395  CB  ILE M 270      88.134  13.562 -10.346  1.00 15.61           C  
ATOM   4396  CG1 ILE M 270      89.169  12.689  -9.628  1.00 16.15           C  
ATOM   4397  CG2 ILE M 270      88.653  13.955 -11.738  1.00 15.72           C  
ATOM   4398  CD1 ILE M 270      89.454  11.345 -10.326  1.00 15.07           C  
ATOM   4399  N   TRP M 271      89.016  16.686 -10.545  1.00 15.86           N  
ATOM   4400  CA  TRP M 271      90.104  17.649 -10.672  1.00 17.50           C  
ATOM   4401  C   TRP M 271      90.023  18.775  -9.646  1.00 16.25           C  
ATOM   4402  O   TRP M 271      91.041  19.167  -9.072  1.00 17.85           O  
ATOM   4403  CB  TRP M 271      90.159  18.209 -12.094  1.00 16.77           C  
ATOM   4404  CG  TRP M 271      90.836  17.258 -13.024  1.00 18.71           C  
ATOM   4405  CD1 TRP M 271      90.244  16.440 -13.950  1.00 20.45           C  
ATOM   4406  CD2 TRP M 271      92.233  16.953 -13.054  1.00 20.41           C  
ATOM   4407  NE1 TRP M 271      91.192  15.642 -14.551  1.00 20.67           N  
ATOM   4408  CE2 TRP M 271      92.421  15.938 -14.020  1.00 20.97           C  
ATOM   4409  CE3 TRP M 271      93.348  17.438 -12.354  1.00 21.99           C  
ATOM   4410  CZ2 TRP M 271      93.680  15.400 -14.307  1.00 22.59           C  
ATOM   4411  CZ3 TRP M 271      94.602  16.902 -12.638  1.00 22.52           C  
ATOM   4412  CH2 TRP M 271      94.755  15.892 -13.608  1.00 23.66           C  
ATOM   4413  N   MET M 272      88.822  19.285  -9.406  1.00 16.29           N  
ATOM   4414  CA  MET M 272      88.638  20.349  -8.417  1.00 15.80           C  
ATOM   4415  C   MET M 272      89.214  19.891  -7.078  1.00 16.33           C  
ATOM   4416  O   MET M 272      89.948  20.630  -6.410  1.00 14.62           O  
ATOM   4417  CB  MET M 272      87.151  20.662  -8.242  1.00 14.83           C  
ATOM   4418  CG  MET M 272      86.842  21.726  -7.194  1.00 14.09           C  
ATOM   4419  SD  MET M 272      87.341  23.372  -7.758  1.00 17.50           S  
ATOM   4420  CE  MET M 272      85.907  23.844  -8.727  1.00 16.34           C  
ATOM   4421  N   ALA M 273      88.888  18.660  -6.689  1.00 14.98           N  
ATOM   4422  CA  ALA M 273      89.365  18.132  -5.417  1.00 16.01           C  
ATOM   4423  C   ALA M 273      90.858  17.815  -5.427  1.00 16.22           C  
ATOM   4424  O   ALA M 273      91.589  18.205  -4.515  1.00 15.58           O  
ATOM   4425  CB  ALA M 273      88.567  16.894  -5.040  1.00 15.37           C  
ATOM   4426  N   VAL M 274      91.309  17.113  -6.460  1.00 14.77           N  
ATOM   4427  CA  VAL M 274      92.705  16.736  -6.582  1.00 16.78           C  
ATOM   4428  C   VAL M 274      93.633  17.946  -6.578  1.00 17.19           C  
ATOM   4429  O   VAL M 274      94.732  17.893  -6.018  1.00 15.93           O  
ATOM   4430  CB  VAL M 274      92.937  15.916  -7.884  1.00 18.92           C  
ATOM   4431  CG1 VAL M 274      94.386  16.007  -8.331  1.00 22.76           C  
ATOM   4432  CG2 VAL M 274      92.548  14.462  -7.638  1.00 19.06           C  
ATOM   4433  N   LEU M 275      93.190  19.031  -7.202  1.00 15.38           N  
ATOM   4434  CA  LEU M 275      94.020  20.224  -7.274  1.00 16.32           C  
ATOM   4435  C   LEU M 275      94.256  20.875  -5.909  1.00 16.46           C  
ATOM   4436  O   LEU M 275      95.214  21.626  -5.739  1.00 16.70           O  
ATOM   4437  CB  LEU M 275      93.420  21.216  -8.277  1.00 16.22           C  
ATOM   4438  CG  LEU M 275      93.657  20.756  -9.730  1.00 18.39           C  
ATOM   4439  CD1 LEU M 275      92.845  21.596 -10.692  1.00 19.46           C  
ATOM   4440  CD2 LEU M 275      95.155  20.832 -10.059  1.00 19.69           C  
ATOM   4441  N   VAL M 276      93.399  20.576  -4.936  1.00 15.75           N  
ATOM   4442  CA  VAL M 276      93.567  21.134  -3.590  1.00 15.80           C  
ATOM   4443  C   VAL M 276      94.946  20.757  -3.029  1.00 17.59           C  
ATOM   4444  O   VAL M 276      95.750  21.624  -2.668  1.00 16.04           O  
ATOM   4445  CB  VAL M 276      92.498  20.586  -2.616  1.00 15.67           C  
ATOM   4446  CG1 VAL M 276      92.816  21.016  -1.174  1.00 14.83           C  
ATOM   4447  CG2 VAL M 276      91.111  21.077  -3.024  1.00 14.29           C  
ATOM   4448  N   THR M 277      95.216  19.455  -2.975  1.00 16.93           N  
ATOM   4449  CA  THR M 277      96.474  18.945  -2.439  1.00 16.86           C  
ATOM   4450  C   THR M 277      97.641  18.987  -3.417  1.00 17.10           C  
ATOM   4451  O   THR M 277      98.798  18.985  -3.001  1.00 17.24           O  
ATOM   4452  CB  THR M 277      96.296  17.512  -1.917  1.00 18.01           C  
ATOM   4453  OG1 THR M 277      95.554  16.749  -2.878  1.00 17.98           O  
ATOM   4454  CG2 THR M 277      95.540  17.520  -0.595  1.00 16.77           C  
ATOM   4455  N   LEU M 278      97.347  19.021  -4.712  1.00 15.47           N  
ATOM   4456  CA  LEU M 278      98.401  19.101  -5.709  1.00 19.00           C  
ATOM   4457  C   LEU M 278      99.085  20.467  -5.566  1.00 19.06           C  
ATOM   4458  O   LEU M 278     100.296  20.548  -5.367  1.00 17.96           O  
ATOM   4459  CB  LEU M 278      97.810  18.955  -7.114  1.00 21.62           C  
ATOM   4460  CG  LEU M 278      98.775  18.984  -8.302  1.00 26.83           C  
ATOM   4461  CD1 LEU M 278      99.913  17.994  -8.073  1.00 29.09           C  
ATOM   4462  CD2 LEU M 278      98.014  18.634  -9.574  1.00 29.84           C  
ATOM   4463  N   THR M 279      98.299  21.535  -5.657  1.00 17.88           N  
ATOM   4464  CA  THR M 279      98.851  22.882  -5.517  1.00 19.91           C  
ATOM   4465  C   THR M 279      99.386  23.058  -4.100  1.00 20.84           C  
ATOM   4466  O   THR M 279     100.446  23.654  -3.891  1.00 21.02           O  
ATOM   4467  CB  THR M 279      97.783  23.966  -5.792  1.00 18.83           C  
ATOM   4468  OG1 THR M 279      96.684  23.809  -4.888  1.00 19.82           O  
ATOM   4469  CG2 THR M 279      97.278  23.857  -7.225  1.00 19.74           C  
ATOM   4470  N   GLY M 280      98.649  22.527  -3.130  1.00 20.73           N  
ATOM   4471  CA  GLY M 280      99.071  22.632  -1.748  1.00 21.96           C  
ATOM   4472  C   GLY M 280     100.456  22.054  -1.516  1.00 22.10           C  
ATOM   4473  O   GLY M 280     101.324  22.706  -0.936  1.00 20.01           O  
ATOM   4474  N   GLY M 281     100.669  20.824  -1.972  1.00 20.56           N  
ATOM   4475  CA  GLY M 281     101.964  20.190  -1.797  1.00 21.33           C  
ATOM   4476  C   GLY M 281     103.090  20.995  -2.420  1.00 21.09           C  
ATOM   4477  O   GLY M 281     104.185  21.080  -1.861  1.00 22.22           O  
ATOM   4478  N   ILE M 282     102.832  21.580  -3.584  1.00 20.21           N  
ATOM   4479  CA  ILE M 282     103.837  22.387  -4.263  1.00 19.76           C  
ATOM   4480  C   ILE M 282     104.148  23.615  -3.410  1.00 20.96           C  
ATOM   4481  O   ILE M 282     105.311  23.949  -3.194  1.00 20.05           O  
ATOM   4482  CB  ILE M 282     103.347  22.860  -5.640  1.00 19.98           C  
ATOM   4483  CG1 ILE M 282     103.173  21.656  -6.570  1.00 21.47           C  
ATOM   4484  CG2 ILE M 282     104.338  23.859  -6.240  1.00 20.53           C  
ATOM   4485  CD1 ILE M 282     102.574  22.015  -7.916  1.00 22.18           C  
ATOM   4486  N   GLY M 283     103.097  24.278  -2.935  1.00 20.22           N  
ATOM   4487  CA  GLY M 283     103.271  25.459  -2.110  1.00 20.44           C  
ATOM   4488  C   GLY M 283     104.110  25.197  -0.874  1.00 22.06           C  
ATOM   4489  O   GLY M 283     104.976  26.001  -0.520  1.00 21.72           O  
ATOM   4490  N   ILE M 284     103.853  24.076  -0.210  1.00 20.43           N  
ATOM   4491  CA  ILE M 284     104.599  23.716   0.987  1.00 20.98           C  
ATOM   4492  C   ILE M 284     106.034  23.324   0.658  1.00 21.69           C  
ATOM   4493  O   ILE M 284     106.970  23.767   1.324  1.00 23.34           O  
ATOM   4494  CB  ILE M 284     103.919  22.546   1.738  1.00 21.10           C  
ATOM   4495  CG1 ILE M 284     102.556  23.003   2.263  1.00 20.38           C  
ATOM   4496  CG2 ILE M 284     104.806  22.061   2.891  1.00 20.08           C  
ATOM   4497  CD1 ILE M 284     102.629  24.292   3.111  1.00 20.14           C  
ATOM   4498  N   LEU M 285     106.208  22.508  -0.379  1.00 21.10           N  
ATOM   4499  CA  LEU M 285     107.539  22.049  -0.765  1.00 23.07           C  
ATOM   4500  C   LEU M 285     108.493  23.195  -1.096  1.00 22.73           C  
ATOM   4501  O   LEU M 285     109.686  23.117  -0.801  1.00 23.80           O  
ATOM   4502  CB  LEU M 285     107.447  21.101  -1.964  1.00 24.43           C  
ATOM   4503  CG  LEU M 285     108.776  20.479  -2.403  1.00 26.00           C  
ATOM   4504  CD1 LEU M 285     109.358  19.663  -1.261  1.00 26.36           C  
ATOM   4505  CD2 LEU M 285     108.559  19.610  -3.631  1.00 27.35           C  
ATOM   4506  N   LEU M 286     107.966  24.252  -1.708  1.00 21.87           N  
ATOM   4507  CA  LEU M 286     108.773  25.416  -2.079  1.00 22.08           C  
ATOM   4508  C   LEU M 286     109.113  26.303  -0.879  1.00 22.39           C  
ATOM   4509  O   LEU M 286     110.009  27.148  -0.951  1.00 21.97           O  
ATOM   4510  CB  LEU M 286     108.022  26.263  -3.105  1.00 21.73           C  
ATOM   4511  CG  LEU M 286     107.842  25.732  -4.530  1.00 22.50           C  
ATOM   4512  CD1 LEU M 286     106.766  26.548  -5.238  1.00 22.28           C  
ATOM   4513  CD2 LEU M 286     109.167  25.818  -5.277  1.00 22.71           C  
ATOM   4514  N   SER M 287     108.394  26.108   0.219  1.00 21.29           N  
ATOM   4515  CA  SER M 287     108.586  26.915   1.422  1.00 21.88           C  
ATOM   4516  C   SER M 287     109.795  26.506   2.256  1.00 23.27           C  
ATOM   4517  O   SER M 287     109.824  25.417   2.830  1.00 24.47           O  
ATOM   4518  CB  SER M 287     107.321  26.852   2.285  1.00 20.26           C  
ATOM   4519  OG  SER M 287     106.211  27.397   1.592  1.00 20.14           O  
ATOM   4520  N   GLY M 288     110.788  27.392   2.324  1.00 24.66           N  
ATOM   4521  CA  GLY M 288     111.982  27.106   3.102  1.00 25.47           C  
ATOM   4522  C   GLY M 288     113.095  26.508   2.266  1.00 28.16           C  
ATOM   4523  O   GLY M 288     114.277  26.623   2.605  1.00 29.05           O  
ATOM   4524  N   THR M 289     112.718  25.861   1.171  1.00 27.13           N  
ATOM   4525  CA  THR M 289     113.683  25.244   0.274  1.00 27.75           C  
ATOM   4526  C   THR M 289     114.106  26.250  -0.787  1.00 28.55           C  
ATOM   4527  O   THR M 289     115.295  26.426  -1.052  1.00 29.38           O  
ATOM   4528  CB  THR M 289     113.075  24.023  -0.435  1.00 26.20           C  
ATOM   4529  OG1 THR M 289     111.887  24.430  -1.124  1.00 26.25           O  
ATOM   4530  CG2 THR M 289     112.729  22.929   0.571  1.00 26.81           C  
ATOM   4531  N   VAL M 290     113.121  26.912  -1.387  1.00 28.07           N  
ATOM   4532  CA  VAL M 290     113.375  27.893  -2.432  1.00 29.09           C  
ATOM   4533  C   VAL M 290     112.952  29.296  -2.006  1.00 28.44           C  
ATOM   4534  O   VAL M 290     113.575  30.285  -2.389  1.00 28.70           O  
ATOM   4535  CB  VAL M 290     112.616  27.513  -3.732  1.00 30.74           C  
ATOM   4536  CG1 VAL M 290     112.758  28.618  -4.772  1.00 33.58           C  
ATOM   4537  CG2 VAL M 290     113.159  26.205  -4.282  1.00 33.47           C  
ATOM   4538  N   VAL M 291     111.889  29.376  -1.214  1.00 25.99           N  
ATOM   4539  CA  VAL M 291     111.373  30.656  -0.747  1.00 25.27           C  
ATOM   4540  C   VAL M 291     111.289  30.684   0.775  1.00 25.17           C  
ATOM   4541  O   VAL M 291     110.519  29.935   1.373  1.00 24.79           O  
ATOM   4542  CB  VAL M 291     109.965  30.929  -1.335  1.00 23.83           C  
ATOM   4543  CG1 VAL M 291     109.425  32.259  -0.819  1.00 22.92           C  
ATOM   4544  CG2 VAL M 291     110.034  30.940  -2.853  1.00 23.69           C  
ATOM   4545  N   ASP M 292     112.078  31.556   1.398  1.00 25.56           N  
ATOM   4546  CA  ASP M 292     112.082  31.671   2.853  1.00 26.31           C  
ATOM   4547  C   ASP M 292     110.978  32.560   3.384  1.00 24.29           C  
ATOM   4548  O   ASP M 292     110.534  32.396   4.517  1.00 24.88           O  
ATOM   4549  CB  ASP M 292     113.412  32.241   3.353  1.00 30.33           C  
ATOM   4550  CG  ASP M 292     114.570  31.301   3.129  1.00 35.37           C  
ATOM   4551  OD1 ASP M 292     114.402  30.086   3.372  1.00 37.80           O  
ATOM   4552  OD2 ASP M 292     115.651  31.781   2.723  1.00 38.06           O  
ATOM   4553  N   ASN M 293     110.537  33.505   2.563  1.00 23.03           N  
ATOM   4554  CA  ASN M 293     109.523  34.463   2.987  1.00 21.64           C  
ATOM   4555  C   ASN M 293     108.609  34.818   1.815  1.00 20.71           C  
ATOM   4556  O   ASN M 293     109.036  35.459   0.852  1.00 19.64           O  
ATOM   4557  CB  ASN M 293     110.241  35.717   3.510  1.00 21.67           C  
ATOM   4558  CG  ASN M 293     109.301  36.721   4.122  1.00 21.15           C  
ATOM   4559  OD1 ASN M 293     108.338  37.152   3.495  1.00 21.29           O  
ATOM   4560  ND2 ASN M 293     109.584  37.111   5.359  1.00 24.26           N  
ATOM   4561  N   TRP M 294     107.346  34.412   1.893  1.00 19.76           N  
ATOM   4562  CA  TRP M 294     106.427  34.688   0.797  1.00 19.95           C  
ATOM   4563  C   TRP M 294     106.098  36.155   0.563  1.00 18.87           C  
ATOM   4564  O   TRP M 294     105.947  36.577  -0.585  1.00 18.57           O  
ATOM   4565  CB  TRP M 294     105.154  33.853   0.958  1.00 19.43           C  
ATOM   4566  CG  TRP M 294     105.447  32.403   0.704  1.00 17.99           C  
ATOM   4567  CD1 TRP M 294     105.584  31.414   1.631  1.00 19.38           C  
ATOM   4568  CD2 TRP M 294     105.740  31.808  -0.565  1.00 18.91           C  
ATOM   4569  NE1 TRP M 294     105.952  30.235   1.019  1.00 19.24           N  
ATOM   4570  CE2 TRP M 294     106.055  30.451  -0.330  1.00 18.56           C  
ATOM   4571  CE3 TRP M 294     105.770  32.292  -1.881  1.00 17.57           C  
ATOM   4572  CZ2 TRP M 294     106.398  29.570  -1.364  1.00 20.11           C  
ATOM   4573  CZ3 TRP M 294     106.112  31.419  -2.910  1.00 19.17           C  
ATOM   4574  CH2 TRP M 294     106.422  30.071  -2.642  1.00 18.36           C  
ATOM   4575  N   TYR M 295     105.990  36.941   1.629  1.00 19.02           N  
ATOM   4576  CA  TYR M 295     105.708  38.363   1.456  1.00 19.61           C  
ATOM   4577  C   TYR M 295     106.825  38.979   0.614  1.00 19.78           C  
ATOM   4578  O   TYR M 295     106.575  39.737  -0.328  1.00 18.56           O  
ATOM   4579  CB  TYR M 295     105.652  39.075   2.812  1.00 20.11           C  
ATOM   4580  CG  TYR M 295     105.660  40.584   2.685  1.00 21.09           C  
ATOM   4581  CD1 TYR M 295     104.552  41.272   2.188  1.00 19.89           C  
ATOM   4582  CD2 TYR M 295     106.793  41.323   3.039  1.00 21.04           C  
ATOM   4583  CE1 TYR M 295     104.569  42.665   2.048  1.00 20.35           C  
ATOM   4584  CE2 TYR M 295     106.821  42.706   2.900  1.00 20.78           C  
ATOM   4585  CZ  TYR M 295     105.711  43.370   2.406  1.00 21.69           C  
ATOM   4586  OH  TYR M 295     105.745  44.742   2.274  1.00 20.94           O  
ATOM   4587  N   VAL M 296     108.060  38.646   0.976  1.00 20.24           N  
ATOM   4588  CA  VAL M 296     109.241  39.141   0.281  1.00 21.13           C  
ATOM   4589  C   VAL M 296     109.245  38.684  -1.170  1.00 22.08           C  
ATOM   4590  O   VAL M 296     109.474  39.477  -2.081  1.00 21.96           O  
ATOM   4591  CB  VAL M 296     110.531  38.642   0.972  1.00 20.73           C  
ATOM   4592  CG1 VAL M 296     111.757  39.001   0.131  1.00 22.09           C  
ATOM   4593  CG2 VAL M 296     110.646  39.267   2.358  1.00 21.05           C  
ATOM   4594  N   TRP M 297     108.992  37.396  -1.378  1.00 21.60           N  
ATOM   4595  CA  TRP M 297     108.966  36.835  -2.723  1.00 22.69           C  
ATOM   4596  C   TRP M 297     107.941  37.588  -3.575  1.00 22.14           C  
ATOM   4597  O   TRP M 297     108.203  37.923  -4.730  1.00 23.49           O  
ATOM   4598  CB  TRP M 297     108.597  35.346  -2.652  1.00 24.40           C  
ATOM   4599  CG  TRP M 297     108.578  34.659  -3.982  1.00 25.74           C  
ATOM   4600  CD1 TRP M 297     109.641  34.106  -4.634  1.00 26.34           C  
ATOM   4601  CD2 TRP M 297     107.441  34.468  -4.831  1.00 26.68           C  
ATOM   4602  NE1 TRP M 297     109.237  33.580  -5.839  1.00 27.07           N  
ATOM   4603  CE2 TRP M 297     107.891  33.789  -5.985  1.00 26.63           C  
ATOM   4604  CE3 TRP M 297     106.084  34.805  -4.729  1.00 26.48           C  
ATOM   4605  CZ2 TRP M 297     107.032  33.438  -7.032  1.00 27.74           C  
ATOM   4606  CZ3 TRP M 297     105.229  34.456  -5.771  1.00 27.80           C  
ATOM   4607  CH2 TRP M 297     105.709  33.779  -6.907  1.00 27.62           C  
ATOM   4608  N   GLY M 298     106.778  37.855  -2.991  1.00 23.05           N  
ATOM   4609  CA  GLY M 298     105.725  38.555  -3.705  1.00 24.70           C  
ATOM   4610  C   GLY M 298     106.110  39.966  -4.106  1.00 27.98           C  
ATOM   4611  O   GLY M 298     105.558  40.527  -5.056  1.00 26.19           O  
ATOM   4612  N   GLN M 299     107.054  40.553  -3.380  1.00 29.69           N  
ATOM   4613  CA  GLN M 299     107.494  41.907  -3.689  1.00 33.60           C  
ATOM   4614  C   GLN M 299     108.367  41.912  -4.937  1.00 37.56           C  
ATOM   4615  O   GLN M 299     108.437  42.910  -5.655  1.00 39.88           O  
ATOM   4616  CB  GLN M 299     108.266  42.494  -2.505  1.00 30.96           C  
ATOM   4617  CG  GLN M 299     107.389  42.878  -1.329  1.00 29.06           C  
ATOM   4618  CD  GLN M 299     106.437  44.005  -1.672  1.00 29.30           C  
ATOM   4619  OE1 GLN M 299     106.851  45.037  -2.200  1.00 28.58           O  
ATOM   4620  NE2 GLN M 299     105.157  43.820  -1.368  1.00 29.65           N  
ATOM   4621  N   ASN M 300     109.018  40.784  -5.199  1.00 41.27           N  
ATOM   4622  CA  ASN M 300     109.900  40.656  -6.352  1.00 45.26           C  
ATOM   4623  C   ASN M 300     109.236  40.002  -7.563  1.00 47.00           C  
ATOM   4624  O   ASN M 300     109.820  39.962  -8.645  1.00 47.69           O  
ATOM   4625  CB  ASN M 300     111.140  39.852  -5.960  1.00 47.09           C  
ATOM   4626  CG  ASN M 300     111.879  40.455  -4.779  1.00 49.60           C  
ATOM   4627  OD1 ASN M 300     112.864  39.893  -4.296  1.00 52.20           O  
ATOM   4628  ND2 ASN M 300     111.410  41.605  -4.309  1.00 50.50           N  
ATOM   4629  N   HIS M 301     108.023  39.489  -7.387  1.00 48.74           N  
ATOM   4630  CA  HIS M 301     107.321  38.836  -8.487  1.00 50.45           C  
ATOM   4631  C   HIS M 301     105.837  39.178  -8.522  1.00 51.84           C  
ATOM   4632  O   HIS M 301     105.016  38.254  -8.321  1.00 53.51           O  
ATOM   4633  CB  HIS M 301     107.501  37.317  -8.397  1.00 50.33           C  
ATOM   4634  CG  HIS M 301     108.931  36.884  -8.296  1.00 50.38           C  
ATOM   4635  ND1 HIS M 301     109.615  36.844  -7.100  1.00 50.44           N  
ATOM   4636  CD2 HIS M 301     109.817  36.506  -9.248  1.00 50.30           C  
ATOM   4637  CE1 HIS M 301     110.859  36.459  -7.318  1.00 50.19           C  
ATOM   4638  NE2 HIS M 301     111.008  36.248  -8.613  1.00 50.30           N  
