# Supplementary material for: Alignment of Helical Membrane Protein Sequences Using AlignMe
Source: PLoS One. 2013 Mar 4;8(3):e57731. doi: 10.1371/journal.pone.0057731 (PMC3587630; doi:10.1371/journal.pone.0057731)
Supplement: File S2 — Dataset of HOMEP2 homologous membrane proteins. (GZ) [file pone.0057731.s002.gz › HOMEP2010_pdbs/photosystem2/1RZH_L.pdb]

ATOM      1  N   ALA L   1      71.762  30.345 -29.468  1.00 26.11           N  
ATOM      2  CA  ALA L   1      71.971  28.910 -29.821  1.00 24.44           C  
ATOM      3  C   ALA L   1      71.463  28.021 -28.689  1.00 24.43           C  
ATOM      4  O   ALA L   1      71.491  28.407 -27.520  1.00 24.44           O  
ATOM      5  CB  ALA L   1      73.444  28.646 -30.076  1.00 25.68           C  
ATOM      6  N   LEU L   2      70.997  26.830 -29.046  1.00 22.65           N  
ATOM      7  CA  LEU L   2      70.455  25.896 -28.067  1.00 21.19           C  
ATOM      8  C   LEU L   2      71.159  24.548 -28.125  1.00 19.89           C  
ATOM      9  O   LEU L   2      71.726  24.181 -29.153  1.00 18.64           O  
ATOM     10  CB  LEU L   2      68.963  25.662 -28.335  1.00 22.97           C  
ATOM     11  CG  LEU L   2      67.887  26.707 -28.023  1.00 24.72           C  
ATOM     12  CD1 LEU L   2      68.164  28.019 -28.736  1.00 26.90           C  
ATOM     13  CD2 LEU L   2      66.536  26.135 -28.448  1.00 26.03           C  
ATOM     14  N   LEU L   3      71.130  23.812 -27.014  1.00 18.74           N  
ATOM     15  CA  LEU L   3      71.703  22.473 -27.004  1.00 17.90           C  
ATOM     16  C   LEU L   3      70.753  21.683 -27.909  1.00 16.19           C  
ATOM     17  O   LEU L   3      69.594  22.071 -28.087  1.00 16.17           O  
ATOM     18  CB  LEU L   3      71.692  21.887 -25.587  1.00 17.86           C  
ATOM     19  CG  LEU L   3      72.625  22.569 -24.579  1.00 18.41           C  
ATOM     20  CD1 LEU L   3      72.496  21.884 -23.217  1.00 18.07           C  
ATOM     21  CD2 LEU L   3      74.060  22.490 -25.072  1.00 20.07           C  
ATOM     22  N   SER L   4      71.228  20.582 -28.472  1.00 17.81           N  
ATOM     23  CA  SER L   4      70.399  19.793 -29.377  1.00 20.83           C  
ATOM     24  C   SER L   4      69.087  19.291 -28.778  1.00 20.11           C  
ATOM     25  O   SER L   4      68.116  19.066 -29.503  1.00 21.74           O  
ATOM     26  CB  SER L   4      71.205  18.608 -29.919  1.00 20.26           C  
ATOM     27  OG  SER L   4      71.663  17.774 -28.867  1.00 24.68           O  
ATOM     28  N   PHE L   5      69.039  19.137 -27.458  1.00 18.39           N  
ATOM     29  CA  PHE L   5      67.834  18.621 -26.804  1.00 17.42           C  
ATOM     30  C   PHE L   5      67.074  19.682 -26.025  1.00 17.02           C  
ATOM     31  O   PHE L   5      66.107  19.377 -25.322  1.00 17.01           O  
ATOM     32  CB  PHE L   5      68.228  17.477 -25.856  1.00 15.99           C  
ATOM     33  CG  PHE L   5      69.282  17.860 -24.835  1.00 14.72           C  
ATOM     34  CD1 PHE L   5      68.965  18.700 -23.759  1.00 14.96           C  
ATOM     35  CD2 PHE L   5      70.587  17.372 -24.940  1.00 15.46           C  
ATOM     36  CE1 PHE L   5      69.935  19.043 -22.797  1.00 13.70           C  
ATOM     37  CE2 PHE L   5      71.562  17.707 -23.987  1.00 15.05           C  
ATOM     38  CZ  PHE L   5      71.230  18.545 -22.911  1.00 14.79           C  
ATOM     39  N   GLU L   6      67.484  20.934 -26.189  1.00 16.97           N  
ATOM     40  CA  GLU L   6      66.901  22.038 -25.436  1.00 16.31           C  
ATOM     41  C   GLU L   6      65.523  22.610 -25.765  1.00 16.41           C  
ATOM     42  O   GLU L   6      64.762  22.941 -24.854  1.00 15.15           O  
ATOM     43  CB  GLU L   6      67.904  23.202 -25.411  1.00 15.30           C  
ATOM     44  CG  GLU L   6      67.487  24.346 -24.490  1.00 15.37           C  
ATOM     45  CD  GLU L   6      68.538  25.439 -24.412  1.00 14.22           C  
ATOM     46  OE1 GLU L   6      69.673  25.207 -24.875  1.00 14.78           O  
ATOM     47  OE2 GLU L   6      68.224  26.521 -23.876  1.00 17.70           O  
ATOM     48  N   ARG L   7      65.187  22.744 -27.043  1.00 17.22           N  
ATOM     49  CA  ARG L   7      63.912  23.371 -27.377  1.00 17.05           C  
ATOM     50  C   ARG L   7      62.660  22.895 -26.646  1.00 17.26           C  
ATOM     51  O   ARG L   7      61.845  23.714 -26.222  1.00 17.59           O  
ATOM     52  CB  ARG L   7      63.643  23.326 -28.884  1.00 17.99           C  
ATOM     53  CG  ARG L   7      62.558  24.336 -29.252  1.00 18.70           C  
ATOM     54  CD  ARG L   7      61.998  24.177 -30.656  1.00 20.93           C  
ATOM     55  NE  ARG L   7      61.008  25.222 -30.906  1.00 21.59           N  
ATOM     56  CZ  ARG L   7      60.136  25.211 -31.910  1.00 23.45           C  
ATOM     57  NH1 ARG L   7      60.121  24.201 -32.773  1.00 23.53           N  
ATOM     58  NH2 ARG L   7      59.275  26.210 -32.046  1.00 22.61           N  
ATOM     59  N   LYS L   8      62.493  21.587 -26.482  1.00 16.25           N  
ATOM     60  CA  LYS L   8      61.291  21.102 -25.816  1.00 17.11           C  
ATOM     61  C   LYS L   8      61.077  21.646 -24.406  1.00 16.68           C  
ATOM     62  O   LYS L   8      59.945  21.694 -23.930  1.00 17.27           O  
ATOM     63  CB  LYS L   8      61.257  19.563 -25.794  1.00 18.02           C  
ATOM     64  CG  LYS L   8      62.421  18.881 -25.087  1.00 16.58           C  
ATOM     65  CD  LYS L   8      62.232  17.364 -25.132  1.00 18.58           C  
ATOM     66  CE  LYS L   8      63.371  16.619 -24.444  1.00 17.88           C  
ATOM     67  NZ  LYS L   8      64.683  16.869 -25.102  1.00 18.14           N  
ATOM     68  N   TYR L   9      62.150  22.076 -23.746  1.00 16.91           N  
ATOM     69  CA  TYR L   9      62.043  22.606 -22.389  1.00 15.66           C  
ATOM     70  C   TYR L   9      61.765  24.103 -22.329  1.00 16.46           C  
ATOM     71  O   TYR L   9      61.323  24.612 -21.296  1.00 16.81           O  
ATOM     72  CB  TYR L   9      63.329  22.323 -21.623  1.00 16.18           C  
ATOM     73  CG  TYR L   9      63.641  20.858 -21.498  1.00 13.76           C  
ATOM     74  CD1 TYR L   9      63.014  20.073 -20.531  1.00 15.45           C  
ATOM     75  CD2 TYR L   9      64.574  20.256 -22.340  1.00 14.80           C  
ATOM     76  CE1 TYR L   9      63.318  18.712 -20.406  1.00 16.16           C  
ATOM     77  CE2 TYR L   9      64.887  18.907 -22.223  1.00 16.20           C  
ATOM     78  CZ  TYR L   9      64.253  18.141 -21.251  1.00 15.27           C  
ATOM     79  OH  TYR L   9      64.579  16.810 -21.127  1.00 16.36           O  
ATOM     80  N   ARG L  10      62.025  24.808 -23.427  1.00 16.58           N  
ATOM     81  CA  ARG L  10      61.812  26.251 -23.444  1.00 17.79           C  
ATOM     82  C   ARG L  10      60.361  26.646 -23.626  1.00 19.34           C  
ATOM     83  O   ARG L  10      59.991  27.263 -24.626  1.00 20.73           O  
ATOM     84  CB  ARG L  10      62.663  26.908 -24.529  1.00 16.84           C  
ATOM     85  CG  ARG L  10      64.149  26.925 -24.234  1.00 17.05           C  
ATOM     86  CD  ARG L  10      64.822  28.050 -25.011  1.00 16.90           C  
ATOM     87  NE  ARG L  10      66.242  28.182 -24.707  1.00 18.16           N  
ATOM     88  CZ  ARG L  10      66.998  29.193 -25.128  1.00 19.47           C  
ATOM     89  NH1 ARG L  10      66.463  30.159 -25.868  1.00 17.91           N  
ATOM     90  NH2 ARG L  10      68.287  29.237 -24.818  1.00 18.00           N  
ATOM     91  N   VAL L  11      59.540  26.297 -22.644  1.00 19.13           N  
ATOM     92  CA  VAL L  11      58.128  26.622 -22.684  1.00 19.49           C  
ATOM     93  C   VAL L  11      57.864  27.791 -21.747  1.00 20.07           C  
ATOM     94  O   VAL L  11      58.717  28.150 -20.935  1.00 19.25           O  
ATOM     95  CB  VAL L  11      57.272  25.408 -22.244  1.00 20.88           C  
ATOM     96  CG1 VAL L  11      57.571  24.217 -23.150  1.00 20.15           C  
ATOM     97  CG2 VAL L  11      57.570  25.048 -20.787  1.00 20.39           C  
ATOM     98  N   PRO L  12      56.685  28.417 -21.860  1.00 21.23           N  
ATOM     99  CA  PRO L  12      56.335  29.548 -20.994  1.00 22.02           C  
ATOM    100  C   PRO L  12      55.990  29.052 -19.589  1.00 23.75           C  
ATOM    101  O   PRO L  12      55.586  27.893 -19.415  1.00 22.91           O  
ATOM    102  CB  PRO L  12      55.091  30.142 -21.666  1.00 22.46           C  
ATOM    103  CG  PRO L  12      55.128  29.611 -23.073  1.00 24.76           C  
ATOM    104  CD  PRO L  12      55.672  28.224 -22.913  1.00 20.95           C  
ATOM    105  N   GLY L  13      56.146  29.922 -18.594  1.00 23.29           N  
ATOM    106  CA  GLY L  13      55.786  29.558 -17.235  1.00 23.74           C  
ATOM    107  C   GLY L  13      56.889  29.314 -16.225  1.00 22.94           C  
ATOM    108  O   GLY L  13      58.040  29.065 -16.578  1.00 23.27           O  
ATOM    109  N   GLY L  14      56.513  29.385 -14.952  1.00 24.01           N  
ATOM    110  CA  GLY L  14      57.454  29.156 -13.872  1.00 25.26           C  
ATOM    111  C   GLY L  14      57.884  30.424 -13.166  1.00 26.38           C  
ATOM    112  O   GLY L  14      58.452  30.366 -12.076  1.00 26.24           O  
ATOM    113  N   THR L  15      57.611  31.572 -13.778  1.00 26.30           N  
ATOM    114  CA  THR L  15      58.006  32.848 -13.196  1.00 28.00           C  
ATOM    115  C   THR L  15      57.311  33.102 -11.865  1.00 28.50           C  
ATOM    116  O   THR L  15      56.184  32.659 -11.641  1.00 28.72           O  
ATOM    117  CB  THR L  15      57.702  34.019 -14.157  1.00 28.11           C  
ATOM    118  OG1 THR L  15      56.285  34.194 -14.273  1.00 28.63           O  
ATOM    119  CG2 THR L  15      58.279  33.734 -15.535  1.00 28.86           C  
ATOM    120  N   LEU L  16      58.000  33.808 -10.977  1.00 27.62           N  
ATOM    121  CA  LEU L  16      57.458  34.135  -9.665  1.00 28.79           C  
ATOM    122  C   LEU L  16      56.884  35.545  -9.669  1.00 29.62           C  
ATOM    123  O   LEU L  16      55.969  35.855  -8.909  1.00 29.66           O  
ATOM    124  CB  LEU L  16      58.558  34.039  -8.609  1.00 28.50           C  
ATOM    125  CG  LEU L  16      59.068  32.628  -8.315  1.00 29.16           C  
ATOM    126  CD1 LEU L  16      60.347  32.699  -7.500  1.00 27.60           C  
ATOM    127  CD2 LEU L  16      57.987  31.854  -7.574  1.00 28.98           C  
ATOM    128  N   VAL L  17      57.435  36.392 -10.531  1.00 30.80           N  
ATOM    129  CA  VAL L  17      57.004  37.780 -10.640  1.00 32.42           C  
ATOM    130  C   VAL L  17      56.994  38.246 -12.095  1.00 32.38           C  
ATOM    131  O   VAL L  17      57.843  37.846 -12.889  1.00 31.86           O  
ATOM    132  CB  VAL L  17      57.952  38.713  -9.837  1.00 32.44           C  
ATOM    133  CG1 VAL L  17      57.615  40.175 -10.109  1.00 34.52           C  
ATOM    134  CG2 VAL L  17      57.838  38.415  -8.353  1.00 33.40           C  
ATOM    135  N   GLY L  18      56.015  39.080 -12.437  1.00 32.99           N  
ATOM    136  CA  GLY L  18      55.928  39.628 -13.780  1.00 33.94           C  
ATOM    137  C   GLY L  18      55.268  38.804 -14.868  1.00 35.01           C  
ATOM    138  O   GLY L  18      55.224  39.236 -16.021  1.00 35.76           O  
ATOM    139  N   GLY L  19      54.755  37.628 -14.524  1.00 34.88           N  
ATOM    140  CA  GLY L  19      54.117  36.796 -15.527  1.00 34.14           C  
ATOM    141  C   GLY L  19      55.043  36.493 -16.692  1.00 33.94           C  
ATOM    142  O   GLY L  19      56.168  36.033 -16.495  1.00 33.96           O  
ATOM    143  N   ASN L  20      54.582  36.763 -17.910  1.00 32.71           N  
ATOM    144  CA  ASN L  20      55.382  36.498 -19.104  1.00 32.39           C  
ATOM    145  C   ASN L  20      56.264  37.672 -19.519  1.00 30.00           C  
ATOM    146  O   ASN L  20      57.039  37.565 -20.468  1.00 28.48           O  
ATOM    147  CB  ASN L  20      54.467  36.138 -20.274  1.00 36.49           C  
ATOM    148  CG  ASN L  20      53.529  37.271 -20.645  1.00 40.33           C  
ATOM    149  OD1 ASN L  20      53.965  38.395 -20.904  1.00 42.44           O  
ATOM    150  ND2 ASN L  20      52.233  36.982 -20.675  1.00 44.29           N  
ATOM    151  N   LEU L  21      56.147  38.786 -18.803  1.00 28.76           N  
ATOM    152  CA  LEU L  21      56.907  39.994 -19.123  1.00 28.63           C  
ATOM    153  C   LEU L  21      58.395  39.767 -19.398  1.00 26.92           C  
ATOM    154  O   LEU L  21      58.924  40.248 -20.399  1.00 26.48           O  
ATOM    155  CB  LEU L  21      56.735  41.021 -17.998  1.00 31.51           C  
ATOM    156  CG  LEU L  21      56.793  42.506 -18.375  1.00 35.02           C  
ATOM    157  CD1 LEU L  21      56.558  43.345 -17.127  1.00 36.32           C  
ATOM    158  CD2 LEU L  21      58.133  42.845 -19.000  1.00 37.13           C  
ATOM    159  N   PHE L  22      59.072  39.030 -18.521  1.00 25.79           N  
ATOM    160  CA  PHE L  22      60.503  38.776 -18.693  1.00 25.46           C  
ATOM    161  C   PHE L  22      60.803  37.304 -18.941  1.00 24.29           C  
ATOM    162  O   PHE L  22      61.942  36.856 -18.781  1.00 23.22           O  
ATOM    163  CB  PHE L  22      61.261  39.233 -17.448  1.00 26.73           C  
ATOM    164  CG  PHE L  22      61.002  40.661 -17.078  1.00 28.84           C  
ATOM    165  CD1 PHE L  22      61.566  41.695 -17.815  1.00 30.37           C  
ATOM    166  CD2 PHE L  22      60.173  40.973 -16.009  1.00 29.97           C  
ATOM    167  CE1 PHE L  22      61.307  43.027 -17.491  1.00 30.99           C  
ATOM    168  CE2 PHE L  22      59.908  42.305 -15.679  1.00 31.86           C  
ATOM    169  CZ  PHE L  22      60.478  43.327 -16.423  1.00 30.22           C  
ATOM    170  N   ASP L  23      59.780  36.562 -19.344  1.00 23.13           N  
ATOM    171  CA  ASP L  23      59.920  35.134 -19.600  1.00 23.28           C  
ATOM    172  C   ASP L  23      60.564  34.894 -20.961  1.00 22.86           C  
ATOM    173  O   ASP L  23      59.880  34.641 -21.952  1.00 23.79           O  
ATOM    174  CB  ASP L  23      58.540  34.469 -19.528  1.00 23.53           C  
ATOM    175  CG  ASP L  23      58.621  32.951 -19.415  1.00 25.00           C  
ATOM    176  OD1 ASP L  23      59.733  32.415 -19.219  1.00 23.64           O  
ATOM    177  OD2 ASP L  23      57.562  32.295 -19.513  1.00 25.77           O  
ATOM    178  N   PHE L  24      61.887  34.999 -21.009  1.00 21.45           N  
ATOM    179  CA  PHE L  24      62.626  34.788 -22.243  1.00 20.87           C  
ATOM    180  C   PHE L  24      64.112  34.601 -21.955  1.00 20.75           C  
ATOM    181  O   PHE L  24      64.546  34.723 -20.811  1.00 20.62           O  
ATOM    182  CB  PHE L  24      62.396  35.956 -23.215  1.00 23.29           C  
ATOM    183  CG  PHE L  24      62.734  37.306 -22.646  1.00 24.06           C  
ATOM    184  CD1 PHE L  24      64.058  37.713 -22.519  1.00 24.64           C  
ATOM    185  CD2 PHE L  24      61.724  38.178 -22.247  1.00 25.74           C  
ATOM    186  CE1 PHE L  24      64.373  38.973 -22.005  1.00 26.39           C  
ATOM    187  CE2 PHE L  24      62.027  39.443 -21.730  1.00 26.68           C  
ATOM    188  CZ  PHE L  24      63.356  39.839 -21.610  1.00 26.02           C  
ATOM    189  N   TRP L  25      64.876  34.301 -23.002  1.00 19.27           N  
ATOM    190  CA  TRP L  25      66.307  34.053 -22.904  1.00 19.96           C  
ATOM    191  C   TRP L  25      67.154  35.011 -23.738  1.00 21.52           C  
ATOM    192  O   TRP L  25      66.691  35.569 -24.733  1.00 22.13           O  
ATOM    193  CB  TRP L  25      66.622  32.633 -23.403  1.00 19.19           C  
ATOM    194  CG  TRP L  25      66.116  31.493 -22.549  1.00 19.05           C  
ATOM    195  CD1 TRP L  25      66.843  30.752 -21.656  1.00 19.48           C  
ATOM    196  CD2 TRP L  25      64.787  30.953 -22.528  1.00 18.92           C  
ATOM    197  NE1 TRP L  25      66.049  29.785 -21.084  1.00 18.62           N  
ATOM    198  CE2 TRP L  25      64.783  29.886 -21.600  1.00 18.94           C  
ATOM    199  CE3 TRP L  25      63.599  31.267 -23.203  1.00 19.22           C  
ATOM    200  CZ2 TRP L  25      63.633  29.128 -21.328  1.00 19.54           C  
ATOM    201  CZ3 TRP L  25      62.454  30.513 -22.934  1.00 20.70           C  
ATOM    202  CH2 TRP L  25      62.482  29.455 -22.003  1.00 20.00           C  
ATOM    203  N   VAL L  26      68.404  35.179 -23.325  1.00 20.88           N  
ATOM    204  CA  VAL L  26      69.373  35.982 -24.061  1.00 21.85           C  
ATOM    205  C   VAL L  26      70.497  34.979 -24.293  1.00 21.71           C  
ATOM    206  O   VAL L  26      71.318  34.721 -23.401  1.00 22.14           O  
ATOM    207  CB  VAL L  26      69.897  37.174 -23.245  1.00 22.93           C  
ATOM    208  CG1 VAL L  26      71.050  37.827 -23.986  1.00 25.99           C  
ATOM    209  CG2 VAL L  26      68.781  38.181 -23.025  1.00 23.68           C  
ATOM    210  N   GLY L  27      70.522  34.396 -25.486  1.00 19.86           N  
ATOM    211  CA  GLY L  27      71.518  33.384 -25.769  1.00 20.11           C  
ATOM    212  C   GLY L  27      71.148  32.205 -24.878  1.00 19.82           C  
ATOM    213  O   GLY L  27      69.983  31.808 -24.841  1.00 19.57           O  
ATOM    214  N   PRO L  28      72.103  31.643 -24.124  1.00 19.76           N  
ATOM    215  CA  PRO L  28      71.808  30.505 -23.242  1.00 18.93           C  
ATOM    216  C   PRO L  28      71.148  30.913 -21.923  1.00 19.71           C  
ATOM    217  O   PRO L  28      70.449  30.113 -21.288  1.00 18.46           O  
ATOM    218  CB  PRO L  28      73.184  29.890 -23.019  1.00 19.33           C  
ATOM    219  CG  PRO L  28      74.059  31.122 -22.938  1.00 20.89           C  
ATOM    220  CD  PRO L  28      73.540  31.976 -24.097  1.00 19.57           C  
ATOM    221  N   PHE L  29      71.351  32.168 -21.524  1.00 17.84           N  
ATOM    222  CA  PHE L  29      70.819  32.662 -20.260  1.00 18.11           C  
ATOM    223  C   PHE L  29      69.322  32.910 -20.172  1.00 18.38           C  
ATOM    224  O   PHE L  29      68.730  33.565 -21.034  1.00 19.30           O  
ATOM    225  CB  PHE L  29      71.501  33.979 -19.854  1.00 18.62           C  
ATOM    226  CG  PHE L  29      72.997  33.913 -19.797  1.00 18.92           C  
ATOM    227  CD1 PHE L  29      73.762  34.301 -20.889  1.00 20.93           C  
ATOM    228  CD2 PHE L  29      73.642  33.490 -18.638  1.00 20.00           C  
ATOM    229  CE1 PHE L  29      75.157  34.275 -20.831  1.00 21.15           C  
ATOM    230  CE2 PHE L  29      75.034  33.457 -18.568  1.00 20.86           C  
ATOM    231  CZ  PHE L  29      75.793  33.851 -19.664  1.00 22.61           C  
ATOM    232  N   TYR L  30      68.710  32.407 -19.107  1.00 16.54           N  
ATOM    233  CA  TYR L  30      67.306  32.677 -18.893  1.00 18.57           C  
ATOM    234  C   TYR L  30      67.301  34.039 -18.204  1.00 19.96           C  
ATOM    235  O   TYR L  30      68.209  34.353 -17.424  1.00 19.95           O  
ATOM    236  CB  TYR L  30      66.668  31.656 -17.965  1.00 17.58           C  
ATOM    237  CG  TYR L  30      65.254  32.028 -17.612  1.00 19.05           C  
ATOM    238  CD1 TYR L  30      64.263  32.065 -18.598  1.00 20.05           C  
ATOM    239  CD2 TYR L  30      64.901  32.362 -16.306  1.00 19.83           C  
ATOM    240  CE1 TYR L  30      62.963  32.421 -18.293  1.00 21.73           C  
ATOM    241  CE2 TYR L  30      63.595  32.724 -15.989  1.00 22.10           C  
ATOM    242  CZ  TYR L  30      62.633  32.748 -16.993  1.00 22.23           C  
ATOM    243  OH  TYR L  30      61.337  33.091 -16.706  1.00 26.15           O  
ATOM    244  N   VAL L  31      66.295  34.852 -18.490  1.00 19.40           N  
ATOM    245  CA  VAL L  31      66.229  36.169 -17.870  1.00 20.40           C  
ATOM    246  C   VAL L  31      65.319  36.190 -16.650  1.00 19.86           C  
ATOM    247  O   VAL L  31      65.772  35.973 -15.525  1.00 19.15           O  
ATOM    248  CB  VAL L  31      65.759  37.228 -18.882  1.00 21.13           C  
ATOM    249  CG1 VAL L  31      65.701  38.604 -18.216  1.00 21.25           C  
ATOM    250  CG2 VAL L  31      66.706  37.245 -20.078  1.00 21.66           C  
ATOM    251  N   GLY L  32      64.033  36.437 -16.875  1.00 19.86           N  
ATOM    252  CA  GLY L  32      63.091  36.501 -15.777  1.00 19.96           C  
ATOM    253  C   GLY L  32      63.254  37.812 -15.028  1.00 21.95           C  
ATOM    254  O   GLY L  32      64.238  38.525 -15.227  1.00 21.88           O  
ATOM    255  N   PHE L  33      62.292  38.138 -14.174  1.00 22.67           N  
ATOM    256  CA  PHE L  33      62.356  39.373 -13.403  1.00 23.87           C  
ATOM    257  C   PHE L  33      63.649  39.449 -12.593  1.00 24.77           C  
ATOM    258  O   PHE L  33      64.289  40.495 -12.520  1.00 23.97           O  
ATOM    259  CB  PHE L  33      61.166  39.474 -12.445  1.00 26.58           C  
ATOM    260  CG  PHE L  33      61.242  40.659 -11.521  1.00 29.73           C  
ATOM    261  CD1 PHE L  33      61.039  41.949 -12.005  1.00 31.21           C  
ATOM    262  CD2 PHE L  33      61.585  40.492 -10.183  1.00 30.16           C  
ATOM    263  CE1 PHE L  33      61.183  43.058 -11.168  1.00 31.68           C  
ATOM    264  CE2 PHE L  33      61.732  41.593  -9.338  1.00 32.10           C  
ATOM    265  CZ  PHE L  33      61.532  42.878  -9.831  1.00 31.04           C  
ATOM    266  N   PHE L  34      64.038  38.331 -11.991  1.00 23.46           N  
ATOM    267  CA  PHE L  34      65.241  38.311 -11.172  1.00 21.27           C  
ATOM    268  C   PHE L  34      66.531  38.348 -11.975  1.00 20.77           C  
ATOM    269  O   PHE L  34      67.601  38.640 -11.434  1.00 20.80           O  
ATOM    270  CB  PHE L  34      65.168  37.126 -10.212  1.00 22.00           C  
ATOM    271  CG  PHE L  34      64.032  37.243  -9.243  1.00 22.46           C  
ATOM    272  CD1 PHE L  34      64.066  38.204  -8.232  1.00 23.55           C  
ATOM    273  CD2 PHE L  34      62.885  36.466  -9.392  1.00 23.29           C  
ATOM    274  CE1 PHE L  34      62.977  38.394  -7.389  1.00 24.61           C  
ATOM    275  CE2 PHE L  34      61.786  36.649  -8.553  1.00 24.51           C  
ATOM    276  CZ  PHE L  34      61.830  37.615  -7.550  1.00 25.68           C  
ATOM    277  N   GLY L  35      66.430  38.073 -13.271  1.00 18.52           N  
ATOM    278  CA  GLY L  35      67.596  38.168 -14.121  1.00 19.90           C  
ATOM    279  C   GLY L  35      67.813  39.665 -14.310  1.00 21.82           C  
ATOM    280  O   GLY L  35      68.943  40.164 -14.276  1.00 21.49           O  
ATOM    281  N   VAL L  36      66.714  40.392 -14.499  1.00 21.66           N  
ATOM    282  CA  VAL L  36      66.791  41.842 -14.671  1.00 22.77           C  
ATOM    283  C   VAL L  36      67.292  42.458 -13.367  1.00 22.83           C  
ATOM    284  O   VAL L  36      68.155  43.335 -13.379  1.00 23.49           O  
ATOM    285  CB  VAL L  36      65.411  42.447 -15.018  1.00 23.63           C  
ATOM    286  CG1 VAL L  36      65.513  43.973 -15.086  1.00 24.77           C  
ATOM    287  CG2 VAL L  36      64.924  41.891 -16.347  1.00 23.37           C  
ATOM    288  N   ALA L  37      66.756  41.985 -12.245  1.00 22.40           N  
ATOM    289  CA  ALA L  37      67.155  42.485 -10.934  1.00 23.62           C  
ATOM    290  C   ALA L  37      68.640  42.226 -10.690  1.00 24.84           C  
ATOM    291  O   ALA L  37      69.365  43.110 -10.232  1.00 23.56           O  
ATOM    292  CB  ALA L  37      66.327  41.825  -9.845  1.00 23.43           C  
ATOM    293  N   THR L  38      69.096  41.014 -10.993  1.00 23.52           N  
ATOM    294  CA  THR L  38      70.502  40.688 -10.801  1.00 25.28           C  
ATOM    295  C   THR L  38      71.386  41.614 -11.631  1.00 26.84           C  
ATOM    296  O   THR L  38      72.413  42.110 -11.153  1.00 26.14           O  
ATOM    297  CB  THR L  38      70.810  39.236 -11.218  1.00 25.39           C  
ATOM    298  OG1 THR L  38      70.031  38.338 -10.425  1.00 25.42           O  
ATOM    299  CG2 THR L  38      72.287  38.928 -11.012  1.00 26.88           C  
ATOM    300  N   PHE L  39      70.993  41.844 -12.878  1.00 26.86           N  
ATOM    301  CA  PHE L  39      71.777  42.707 -13.748  1.00 29.47           C  
ATOM    302  C   PHE L  39      71.869  44.118 -13.183  1.00 29.60           C  
ATOM    303  O   PHE L  39      72.940  44.723 -13.186  1.00 30.46           O  
ATOM    304  CB  PHE L  39      71.178  42.753 -15.154  1.00 31.66           C  
ATOM    305  CG  PHE L  39      72.000  43.551 -16.127  1.00 35.15           C  
ATOM    306  CD1 PHE L  39      71.825  44.925 -16.246  1.00 35.93           C  
ATOM    307  CD2 PHE L  39      72.982  42.932 -16.894  1.00 36.71           C  
ATOM    308  CE1 PHE L  39      72.615  45.673 -17.114  1.00 37.76           C  
ATOM    309  CE2 PHE L  39      73.780  43.672 -17.767  1.00 38.07           C  
ATOM    310  CZ  PHE L  39      73.595  45.045 -17.876  1.00 37.49           C  
ATOM    311  N   PHE L  40      70.744  44.637 -12.705  1.00 29.81           N  
ATOM    312  CA  PHE L  40      70.702  45.977 -12.130  1.00 30.96           C  
ATOM    313  C   PHE L  40      71.658  46.076 -10.939  1.00 29.91           C  
ATOM    314  O   PHE L  40      72.562  46.916 -10.922  1.00 29.00           O  
ATOM    315  CB  PHE L  40      69.278  46.305 -11.674  1.00 34.51           C  
ATOM    316  CG  PHE L  40      69.181  47.543 -10.824  1.00 37.98           C  
ATOM    317  CD1 PHE L  40      69.388  48.803 -11.377  1.00 39.73           C  
ATOM    318  CD2 PHE L  40      68.898  47.445  -9.463  1.00 39.48           C  
ATOM    319  CE1 PHE L  40      69.313  49.953 -10.586  1.00 40.47           C  
ATOM    320  CE2 PHE L  40      68.822  48.586  -8.662  1.00 40.56           C  
ATOM    321  CZ  PHE L  40      69.030  49.844  -9.227  1.00 41.23           C  
ATOM    322  N   PHE L  41      71.448  45.213  -9.949  1.00 26.83           N  
ATOM    323  CA  PHE L  41      72.271  45.196  -8.745  1.00 26.11           C  
ATOM    324  C   PHE L  41      73.753  45.013  -9.035  1.00 26.45           C  
ATOM    325  O   PHE L  41      74.591  45.723  -8.480  1.00 26.52           O  
ATOM    326  CB  PHE L  41      71.810  44.085  -7.800  1.00 25.13           C  
ATOM    327  CG  PHE L  41      70.511  44.371  -7.109  1.00 26.58           C  
ATOM    328  CD1 PHE L  41      70.354  45.520  -6.337  1.00 26.29           C  
ATOM    329  CD2 PHE L  41      69.452  43.472  -7.192  1.00 24.51           C  
ATOM    330  CE1 PHE L  41      69.166  45.766  -5.658  1.00 26.65           C  
ATOM    331  CE2 PHE L  41      68.259  43.708  -6.517  1.00 26.53           C  
ATOM    332  CZ  PHE L  41      68.114  44.857  -5.746  1.00 26.95           C  
ATOM    333  N   ALA L  42      74.072  44.056  -9.901  1.00 25.63           N  
ATOM    334  CA  ALA L  42      75.456  43.775 -10.251  1.00 26.55           C  
ATOM    335  C   ALA L  42      76.108  44.948 -10.977  1.00 28.02           C  
ATOM    336  O   ALA L  42      77.245  45.318 -10.678  1.00 26.97           O  
ATOM    337  CB  ALA L  42      75.529  42.521 -11.116  1.00 25.61           C  
ATOM    338  N   ALA L  43      75.386  45.527 -11.933  1.00 28.85           N  
ATOM    339  CA  ALA L  43      75.907  46.653 -12.702  1.00 29.82           C  
ATOM    340  C   ALA L  43      76.178  47.849 -11.797  1.00 30.32           C  
ATOM    341  O   ALA L  43      77.236  48.472 -11.884  1.00 31.02           O  
ATOM    342  CB  ALA L  43      74.923  47.040 -13.801  1.00 30.12           C  
ATOM    343  N   LEU L  44      75.220  48.166 -10.933  1.00 29.41           N  
ATOM    344  CA  LEU L  44      75.370  49.291 -10.018  1.00 30.59           C  
ATOM    345  C   LEU L  44      76.537  49.054  -9.063  1.00 30.66           C  
ATOM    346  O   LEU L  44      77.363  49.940  -8.849  1.00 30.56           O  
ATOM    347  CB  LEU L  44      74.081  49.507  -9.220  1.00 29.28           C  
ATOM    348  CG  LEU L  44      74.136  50.625  -8.173  1.00 30.85           C  
ATOM    349  CD1 LEU L  44      74.564  51.935  -8.835  1.00 31.47           C  
ATOM    350  CD2 LEU L  44      72.776  50.777  -7.515  1.00 29.30           C  
ATOM    351  N   GLY L  45      76.609  47.853  -8.496  1.00 29.63           N  
ATOM    352  CA  GLY L  45      77.693  47.543  -7.580  1.00 29.11           C  
ATOM    353  C   GLY L  45      79.054  47.657  -8.245  1.00 30.00           C  
ATOM    354  O   GLY L  45      80.007  48.179  -7.658  1.00 29.59           O  
ATOM    355  N   ILE L  46      79.151  47.168  -9.476  1.00 29.39           N  
ATOM    356  CA  ILE L  46      80.404  47.218 -10.218  1.00 30.83           C  
ATOM    357  C   ILE L  46      80.763  48.662 -10.568  1.00 32.16           C  
ATOM    358  O   ILE L  46      81.935  49.041 -10.554  1.00 32.01           O  
ATOM    359  CB  ILE L  46      80.314  46.367 -11.507  1.00 31.30           C  
ATOM    360  CG1 ILE L  46      80.211  44.883 -11.133  1.00 32.61           C  
ATOM    361  CG2 ILE L  46      81.527  46.601 -12.389  1.00 31.02           C  
ATOM    362  CD1 ILE L  46      79.996  43.955 -12.321  1.00 33.04           C  
ATOM    363  N   ILE L  47      79.751  49.467 -10.871  1.00 32.05           N  
ATOM    364  CA  ILE L  47      79.977  50.868 -11.205  1.00 33.41           C  
ATOM    365  C   ILE L  47      80.486  51.615  -9.973  1.00 33.12           C  
ATOM    366  O   ILE L  47      81.410  52.423 -10.066  1.00 34.55           O  
ATOM    367  CB  ILE L  47      78.678  51.541 -11.713  1.00 32.51           C  
ATOM    368  CG1 ILE L  47      78.330  51.004 -13.106  1.00 33.37           C  
ATOM    369  CG2 ILE L  47      78.848  53.052 -11.750  1.00 33.06           C  
ATOM    370  CD1 ILE L  47      76.987  51.476 -13.638  1.00 32.71           C  
ATOM    371  N   LEU L  48      79.886  51.334  -8.821  1.00 32.61           N  
ATOM    372  CA  LEU L  48      80.285  51.984  -7.580  1.00 32.34           C  
ATOM    373  C   LEU L  48      81.677  51.555  -7.127  1.00 32.46           C  
ATOM    374  O   LEU L  48      82.383  52.315  -6.461  1.00 32.00           O  
ATOM    375  CB  LEU L  48      79.269  51.693  -6.483  1.00 32.12           C  
ATOM    376  CG  LEU L  48      77.869  52.241  -6.747  1.00 32.60           C  
ATOM    377  CD1 LEU L  48      76.960  51.830  -5.608  1.00 33.37           C  
ATOM    378  CD2 LEU L  48      77.914  53.764  -6.883  1.00 32.83           C  
ATOM    379  N   ILE L  49      82.066  50.334  -7.476  1.00 31.05           N  
ATOM    380  CA  ILE L  49      83.390  49.847  -7.122  1.00 30.83           C  
ATOM    381  C   ILE L  49      84.392  50.639  -7.952  1.00 32.27           C  
ATOM    382  O   ILE L  49      85.433  51.070  -7.450  1.00 30.49           O  
ATOM    383  CB  ILE L  49      83.546  48.341  -7.438  1.00 28.81           C  
ATOM    384  CG1 ILE L  49      82.752  47.517  -6.420  1.00 27.84           C  
ATOM    385  CG2 ILE L  49      85.022  47.948  -7.422  1.00 27.27           C  
ATOM    386  CD1 ILE L  49      82.768  46.018  -6.698  1.00 26.70           C  
ATOM    387  N   ALA L  50      84.056  50.830  -9.224  1.00 33.04           N  
ATOM    388  CA  ALA L  50      84.906  51.573 -10.146  1.00 35.57           C  
ATOM    389  C   ALA L  50      85.064  53.011  -9.667  1.00 36.40           C  
ATOM    390  O   ALA L  50      86.123  53.621  -9.827  1.00 36.91           O  
ATOM    391  CB  ALA L  50      84.302  51.549 -11.549  1.00 34.65           C  
ATOM    392  N   TRP L  51      84.006  53.549  -9.072  1.00 37.50           N  
ATOM    393  CA  TRP L  51      84.048  54.913  -8.573  1.00 38.13           C  
ATOM    394  C   TRP L  51      84.899  54.963  -7.310  1.00 37.43           C  
ATOM    395  O   TRP L  51      85.634  55.926  -7.082  1.00 36.77           O  
ATOM    396  CB  TRP L  51      82.633  55.421  -8.289  1.00 41.36           C  
ATOM    397  CG  TRP L  51      82.585  56.883  -7.971  1.00 44.92           C  
ATOM    398  CD1 TRP L  51      83.364  57.866  -8.514  1.00 46.07           C  
ATOM    399  CD2 TRP L  51      81.697  57.534  -7.058  1.00 46.82           C  
ATOM    400  NE1 TRP L  51      83.016  59.090  -7.994  1.00 47.14           N  
ATOM    401  CE2 TRP L  51      81.995  58.916  -7.098  1.00 47.25           C  
ATOM    402  CE3 TRP L  51      80.676  57.087  -6.209  1.00 48.28           C  
ATOM    403  CZ2 TRP L  51      81.308  59.854  -6.320  1.00 48.54           C  
ATOM    404  CZ3 TRP L  51      79.992  58.021  -5.435  1.00 49.11           C  
ATOM    405  CH2 TRP L  51      80.313  59.389  -5.498  1.00 49.14           C  
ATOM    406  N   SER L  52      84.802  53.920  -6.491  1.00 34.15           N  
ATOM    407  CA  SER L  52      85.587  53.855  -5.269  1.00 32.70           C  
ATOM    408  C   SER L  52      87.056  53.802  -5.669  1.00 32.58           C  
ATOM    409  O   SER L  52      87.924  54.323  -4.964  1.00 30.92           O  
ATOM    410  CB  SER L  52      85.222  52.609  -4.460  1.00 32.35           C  
ATOM    411  OG  SER L  52      85.958  52.560  -3.248  1.00 32.78           O  
ATOM    412  N   ALA L  53      87.325  53.168  -6.808  1.00 31.07           N  
ATOM    413  CA  ALA L  53      88.683  53.049  -7.322  1.00 31.70           C  
ATOM    414  C   ALA L  53      89.211  54.428  -7.698  1.00 32.61           C  
ATOM    415  O   ALA L  53      90.370  54.755  -7.437  1.00 33.40           O  
ATOM    416  CB  ALA L  53      88.706  52.133  -8.542  1.00 31.10           C  
ATOM    417  N   VAL L  54      88.356  55.232  -8.321  1.00 33.37           N  
ATOM    418  CA  VAL L  54      88.737  56.578  -8.730  1.00 33.63           C  
ATOM    419  C   VAL L  54      89.055  57.428  -7.507  1.00 33.34           C  
ATOM    420  O   VAL L  54      90.021  58.191  -7.508  1.00 33.85           O  
ATOM    421  CB  VAL L  54      87.609  57.258  -9.542  1.00 34.25           C  
ATOM    422  CG1 VAL L  54      87.953  58.726  -9.793  1.00 34.01           C  
ATOM    423  CG2 VAL L  54      87.419  56.530 -10.867  1.00 33.55           C  
ATOM    424  N   LEU L  55      88.242  57.290  -6.465  1.00 32.12           N  
ATOM    425  CA  LEU L  55      88.458  58.044  -5.238  1.00 32.28           C  
ATOM    426  C   LEU L  55      89.712  57.546  -4.522  1.00 32.12           C  
ATOM    427  O   LEU L  55      90.313  58.274  -3.735  1.00 31.87           O  
ATOM    428  CB  LEU L  55      87.245  57.921  -4.311  1.00 32.49           C  
ATOM    429  CG  LEU L  55      85.909  58.457  -4.838  1.00 33.48           C  
ATOM    430  CD1 LEU L  55      84.843  58.291  -3.764  1.00 33.36           C  
ATOM    431  CD2 LEU L  55      86.047  59.928  -5.226  1.00 34.69           C  
ATOM    432  N   GLN L  56      90.101  56.303  -4.803  1.00 31.57           N  
ATOM    433  CA  GLN L  56      91.285  55.708  -4.188  1.00 32.18           C  
ATOM    434  C   GLN L  56      92.549  56.068  -4.963  1.00 31.78           C  
ATOM    435  O   GLN L  56      93.658  56.042  -4.415  1.00 30.84           O  
ATOM    436  CB  GLN L  56      91.153  54.182  -4.138  1.00 32.10           C  
ATOM    437  CG  GLN L  56      92.289  53.488  -3.391  1.00 32.24           C  
ATOM    438  CD  GLN L  56      92.223  51.971  -3.502  1.00 33.46           C  
ATOM    439  OE1 GLN L  56      91.142  51.396  -3.592  1.00 31.09           O  
ATOM    440  NE2 GLN L  56      93.386  51.318  -3.481  1.00 32.13           N  
ATOM    441  N   GLY L  57      92.379  56.379  -6.245  1.00 31.93           N  
ATOM    442  CA  GLY L  57      93.510  56.747  -7.079  1.00 32.84           C  
ATOM    443  C   GLY L  57      94.248  55.594  -7.736  1.00 33.55           C  
ATOM    444  O   GLY L  57      95.471  55.643  -7.888  1.00 33.03           O  
ATOM    445  N   THR L  58      93.519  54.557  -8.138  1.00 34.25           N  
ATOM    446  CA  THR L  58      94.141  53.406  -8.784  1.00 34.53           C  
ATOM    447  C   THR L  58      93.139  52.571  -9.577  1.00 35.59           C  
ATOM    448  O   THR L  58      91.961  52.502  -9.227  1.00 35.52           O  
ATOM    449  CB  THR L  58      94.816  52.483  -7.746  1.00 34.86           C  
ATOM    450  OG1 THR L  58      95.453  51.387  -8.417  1.00 34.57           O  
ATOM    451  CG2 THR L  58      93.781  51.938  -6.767  1.00 34.08           C  
ATOM    452  N   TRP L  59      93.620  51.953 -10.652  1.00 36.66           N  
ATOM    453  CA  TRP L  59      92.800  51.089 -11.498  1.00 37.68           C  
ATOM    454  C   TRP L  59      93.398  49.687 -11.456  1.00 38.23           C  
ATOM    455  O   TRP L  59      93.013  48.810 -12.229  1.00 39.10           O  
ATOM    456  CB  TRP L  59      92.787  51.586 -12.949  1.00 38.79           C  
ATOM    457  CG  TRP L  59      91.826  52.711 -13.227  1.00 39.75           C  
ATOM    458  CD1 TRP L  59      92.129  53.936 -13.757  1.00 40.38           C  
ATOM    459  CD2 TRP L  59      90.404  52.702 -13.029  1.00 40.78           C  
ATOM    460  NE1 TRP L  59      90.985  54.687 -13.902  1.00 40.64           N  
ATOM    461  CE2 TRP L  59      89.913  53.955 -13.464  1.00 40.99           C  
ATOM    462  CE3 TRP L  59      89.498  51.756 -12.528  1.00 41.18           C  
ATOM    463  CZ2 TRP L  59      88.551  54.288 -13.412  1.00 41.40           C  
ATOM    464  CZ3 TRP L  59      88.142  52.089 -12.477  1.00 41.66           C  
ATOM    465  CH2 TRP L  59      87.685  53.345 -12.918  1.00 41.82           C  
ATOM    466  N   ASN L  60      94.349  49.484 -10.551  1.00 37.34           N  
ATOM    467  CA  ASN L  60      95.006  48.191 -10.408  1.00 37.25           C  
ATOM    468  C   ASN L  60      94.070  47.215  -9.699  1.00 35.76           C  
ATOM    469  O   ASN L  60      93.688  47.433  -8.549  1.00 34.84           O  
ATOM    470  CB  ASN L  60      96.290  48.338  -9.597  1.00 37.82           C  
ATOM    471  CG  ASN L  60      97.146  47.092  -9.633  1.00 40.15           C  
ATOM    472  OD1 ASN L  60      96.643  45.971  -9.524  1.00 40.48           O  
ATOM    473  ND2 ASN L  60      98.453  47.279  -9.777  1.00 40.45           N  
ATOM    474  N   PRO L  61      93.692  46.122 -10.380  1.00 35.94           N  
ATOM    475  CA  PRO L  61      92.795  45.109  -9.811  1.00 35.95           C  
ATOM    476  C   PRO L  61      93.309  44.580  -8.478  1.00 35.12           C  
ATOM    477  O   PRO L  61      92.528  44.218  -7.599  1.00 35.35           O  
ATOM    478  CB  PRO L  61      92.775  44.024 -10.887  1.00 36.10           C  
ATOM    479  CG  PRO L  61      92.985  44.803 -12.151  1.00 36.52           C  
ATOM    480  CD  PRO L  61      94.085  45.757 -11.753  1.00 35.38           C  
ATOM    481  N   GLN L  62      94.633  44.546  -8.345  1.00 35.10           N  
ATOM    482  CA  GLN L  62      95.299  44.057  -7.141  1.00 35.38           C  
ATOM    483  C   GLN L  62      95.276  45.060  -5.992  1.00 34.08           C  
ATOM    484  O   GLN L  62      95.499  44.686  -4.841  1.00 32.89           O  
ATOM    485  CB  GLN L  62      96.762  43.732  -7.448  1.00 37.94           C  
ATOM    486  CG  GLN L  62      96.987  42.723  -8.552  1.00 42.13           C  
ATOM    487  CD  GLN L  62      96.567  41.335  -8.149  1.00 43.64           C  
ATOM    488  OE1 GLN L  62      95.378  41.061  -7.981  1.00 47.27           O  
ATOM    489  NE2 GLN L  62      97.541  40.449  -7.975  1.00 43.19           N  
ATOM    490  N   LEU L  63      95.016  46.329  -6.304  1.00 32.22           N  
ATOM    491  CA  LEU L  63      95.012  47.378  -5.284  1.00 30.55           C  
ATOM    492  C   LEU L  63      93.650  47.936  -4.895  1.00 28.96           C  
ATOM    493  O   LEU L  63      93.460  48.380  -3.762  1.00 28.55           O  
ATOM    494  CB  LEU L  63      95.915  48.533  -5.730  1.00 29.78           C  
ATOM    495  CG  LEU L  63      97.395  48.189  -5.896  1.00 31.22           C  
ATOM    496  CD1 LEU L  63      98.134  49.399  -6.426  1.00 30.59           C  
ATOM    497  CD2 LEU L  63      97.976  47.741  -4.563  1.00 30.85           C  
ATOM    498  N   ILE L  64      92.706  47.936  -5.828  1.00 29.28           N  
ATOM    499  CA  ILE L  64      91.374  48.451  -5.539  1.00 28.15           C  
ATOM    500  C   ILE L  64      90.812  47.798  -4.280  1.00 29.16           C  
ATOM    501  O   ILE L  64      90.774  46.573  -4.170  1.00 29.35           O  
ATOM    502  CB  ILE L  64      90.414  48.191  -6.719  1.00 29.31           C  
ATOM    503  CG1 ILE L  64      90.925  48.922  -7.962  1.00 30.27           C  
ATOM    504  CG2 ILE L  64      89.006  48.644  -6.357  1.00 27.45           C  
ATOM    505  CD1 ILE L  64      90.109  48.673  -9.214  1.00 29.02           C  
ATOM    506  N   SER L  65      90.386  48.616  -3.324  1.00 27.78           N  
ATOM    507  CA  SER L  65      89.834  48.096  -2.082  1.00 28.41           C  
ATOM    508  C   SER L  65      88.785  49.033  -1.510  1.00 28.58           C  
ATOM    509  O   SER L  65      89.060  50.205  -1.249  1.00 29.71           O  
ATOM    510  CB  SER L  65      90.945  47.878  -1.052  1.00 27.06           C  
ATOM    511  OG  SER L  65      90.400  47.524   0.209  1.00 26.51           O  
ATOM    512  N   VAL L  66      87.582  48.510  -1.318  1.00 27.70           N  
ATOM    513  CA  VAL L  66      86.477  49.285  -0.770  1.00 26.54           C  
ATOM    514  C   VAL L  66      86.292  48.918   0.701  1.00 27.81           C  
ATOM    515  O   VAL L  66      85.919  47.787   1.023  1.00 26.40           O  
ATOM    516  CB  VAL L  66      85.170  48.985  -1.536  1.00 26.77           C  
ATOM    517  CG1 VAL L  66      84.074  49.923  -1.082  1.00 25.90           C  
ATOM    518  CG2 VAL L  66      85.407  49.109  -3.034  1.00 25.14           C  
ATOM    519  N   TYR L  67      86.549  49.872   1.593  1.00 25.95           N  
ATOM    520  CA  TYR L  67      86.427  49.622   3.026  1.00 26.97           C  
ATOM    521  C   TYR L  67      85.112  50.057   3.640  1.00 26.64           C  
ATOM    522  O   TYR L  67      84.506  51.036   3.208  1.00 27.62           O  
ATOM    523  CB  TYR L  67      87.551  50.321   3.799  1.00 26.54           C  
ATOM    524  CG  TYR L  67      88.933  49.789   3.521  1.00 28.07           C  
ATOM    525  CD1 TYR L  67      89.665  50.228   2.421  1.00 27.88           C  
ATOM    526  CD2 TYR L  67      89.511  48.837   4.361  1.00 29.38           C  
ATOM    527  CE1 TYR L  67      90.941  49.736   2.166  1.00 29.28           C  
ATOM    528  CE2 TYR L  67      90.783  48.337   4.112  1.00 29.61           C  
ATOM    529  CZ  TYR L  67      91.492  48.791   3.015  1.00 29.45           C  
ATOM    530  OH  TYR L  67      92.753  48.298   2.775  1.00 32.30           O  
ATOM    531  N   PRO L  68      84.659  49.337   4.675  1.00 26.53           N  
ATOM    532  CA  PRO L  68      83.407  49.690   5.340  1.00 28.59           C  
ATOM    533  C   PRO L  68      83.694  50.899   6.225  1.00 29.96           C  
ATOM    534  O   PRO L  68      84.857  51.241   6.456  1.00 29.65           O  
ATOM    535  CB  PRO L  68      83.097  48.447   6.163  1.00 27.57           C  
ATOM    536  CG  PRO L  68      84.461  47.994   6.573  1.00 28.23           C  
ATOM    537  CD  PRO L  68      85.256  48.136   5.287  1.00 27.48           C  
ATOM    538  N   PRO L  69      82.645  51.556   6.735  1.00 32.00           N  
ATOM    539  CA  PRO L  69      82.823  52.729   7.599  1.00 33.07           C  
ATOM    540  C   PRO L  69      83.709  52.391   8.798  1.00 34.38           C  
ATOM    541  O   PRO L  69      83.645  51.282   9.324  1.00 34.40           O  
ATOM    542  CB  PRO L  69      81.395  53.058   8.024  1.00 33.28           C  
ATOM    543  CG  PRO L  69      80.577  52.595   6.844  1.00 33.69           C  
ATOM    544  CD  PRO L  69      81.216  51.267   6.529  1.00 32.51           C  
ATOM    545  N   ALA L  70      84.537  53.341   9.225  1.00 34.91           N  
ATOM    546  CA  ALA L  70      85.408  53.116  10.374  1.00 34.48           C  
ATOM    547  C   ALA L  70      84.529  52.861  11.590  1.00 34.79           C  
ATOM    548  O   ALA L  70      83.349  53.215  11.593  1.00 34.22           O  
ATOM    549  CB  ALA L  70      86.305  54.334  10.607  1.00 35.37           C  
ATOM    550  N   LEU L  71      85.100  52.249  12.621  1.00 35.60           N  
ATOM    551  CA  LEU L  71      84.346  51.932  13.829  1.00 38.69           C  
ATOM    552  C   LEU L  71      83.607  53.126  14.431  1.00 40.11           C  
ATOM    553  O   LEU L  71      82.541  52.963  15.026  1.00 39.20           O  
ATOM    554  CB  LEU L  71      85.275  51.317  14.880  1.00 39.15           C  
ATOM    555  CG  LEU L  71      85.917  49.979  14.497  1.00 40.22           C  
ATOM    556  CD1 LEU L  71      86.912  49.562  15.568  1.00 40.34           C  
ATOM    557  CD2 LEU L  71      84.835  48.919  14.322  1.00 39.10           C  
ATOM    558  N   GLU L  72      84.170  54.320  14.272  1.00 42.68           N  
ATOM    559  CA  GLU L  72      83.557  55.532  14.812  1.00 44.89           C  
ATOM    560  C   GLU L  72      82.134  55.740  14.303  1.00 44.84           C  
ATOM    561  O   GLU L  72      81.271  56.231  15.032  1.00 45.34           O  
ATOM    562  CB  GLU L  72      84.406  56.758  14.464  1.00 47.07           C  
ATOM    563  CG  GLU L  72      84.631  56.955  12.973  1.00 50.93           C  
ATOM    564  CD  GLU L  72      85.393  58.229  12.656  1.00 53.12           C  
ATOM    565  OE1 GLU L  72      84.832  59.330  12.856  1.00 54.57           O  
ATOM    566  OE2 GLU L  72      86.557  58.129  12.211  1.00 54.59           O  
ATOM    567  N   TYR L  73      81.891  55.365  13.050  1.00 44.33           N  
ATOM    568  CA  TYR L  73      80.570  55.522  12.448  1.00 43.20           C  
ATOM    569  C   TYR L  73      79.542  54.558  13.027  1.00 42.40           C  
ATOM    570  O   TYR L  73      78.341  54.707  12.794  1.00 42.09           O  
ATOM    571  CB  TYR L  73      80.658  55.325  10.934  1.00 44.27           C  
ATOM    572  CG  TYR L  73      81.407  56.422  10.217  1.00 45.29           C  
ATOM    573  CD1 TYR L  73      80.864  57.703  10.100  1.00 46.17           C  
ATOM    574  CD2 TYR L  73      82.666  56.188   9.668  1.00 45.84           C  
ATOM    575  CE1 TYR L  73      81.558  58.724   9.453  1.00 45.80           C  
ATOM    576  CE2 TYR L  73      83.369  57.201   9.020  1.00 46.67           C  
ATOM    577  CZ  TYR L  73      82.809  58.467   8.917  1.00 47.05           C  
ATOM    578  OH  TYR L  73      83.507  59.473   8.287  1.00 47.11           O  
ATOM    579  N   GLY L  74      80.008  53.574  13.787  1.00 40.77           N  
ATOM    580  CA  GLY L  74      79.091  52.611  14.364  1.00 40.45           C  
ATOM    581  C   GLY L  74      78.251  51.958  13.281  1.00 40.24           C  
ATOM    582  O   GLY L  74      78.768  51.594  12.224  1.00 39.12           O  
ATOM    583  N   LEU L  75      76.954  51.819  13.533  1.00 40.25           N  
ATOM    584  CA  LEU L  75      76.052  51.207  12.565  1.00 40.55           C  
ATOM    585  C   LEU L  75      75.259  52.242  11.777  1.00 41.58           C  
ATOM    586  O   LEU L  75      74.160  51.963  11.301  1.00 42.05           O  
ATOM    587  CB  LEU L  75      75.095  50.250  13.276  1.00 39.32           C  
ATOM    588  CG  LEU L  75      75.760  49.000  13.855  1.00 39.16           C  
ATOM    589  CD1 LEU L  75      74.764  48.211  14.686  1.00 38.80           C  
ATOM    590  CD2 LEU L  75      76.305  48.149  12.709  1.00 39.60           C  
ATOM    591  N   GLY L  76      75.821  53.438  11.637  1.00 42.50           N  
ATOM    592  CA  GLY L  76      75.142  54.488  10.900  1.00 43.13           C  
ATOM    593  C   GLY L  76      75.736  54.687   9.521  1.00 44.00           C  
ATOM    594  O   GLY L  76      76.637  53.953   9.113  1.00 44.34           O  
ATOM    595  N   GLY L  77      75.228  55.679   8.797  1.00 44.33           N  
ATOM    596  CA  GLY L  77      75.735  55.956   7.465  1.00 44.75           C  
ATOM    597  C   GLY L  77      77.116  56.582   7.512  1.00 45.57           C  
ATOM    598  O   GLY L  77      77.608  56.933   8.583  1.00 45.79           O  
ATOM    599  N   ALA L  78      77.744  56.724   6.350  1.00 45.81           N  
ATOM    600  CA  ALA L  78      79.075  57.313   6.271  1.00 45.84           C  
ATOM    601  C   ALA L  78      79.300  57.935   4.901  1.00 46.25           C  
ATOM    602  O   ALA L  78      78.664  57.545   3.922  1.00 46.88           O  
ATOM    603  CB  ALA L  78      80.133  56.249   6.541  1.00 45.09           C  
ATOM    604  N   PRO L  79      80.206  58.923   4.814  1.00 46.56           N  
ATOM    605  CA  PRO L  79      80.498  59.583   3.540  1.00 46.05           C  
ATOM    606  C   PRO L  79      80.901  58.556   2.487  1.00 45.37           C  
ATOM    607  O   PRO L  79      81.685  57.649   2.766  1.00 44.95           O  
ATOM    608  CB  PRO L  79      81.644  60.525   3.899  1.00 46.65           C  
ATOM    609  CG  PRO L  79      81.335  60.886   5.317  1.00 47.11           C  
ATOM    610  CD  PRO L  79      80.959  59.552   5.914  1.00 46.73           C  
ATOM    611  N   LEU L  80      80.365  58.705   1.282  1.00 44.39           N  
ATOM    612  CA  LEU L  80      80.659  57.784   0.194  1.00 44.02           C  
ATOM    613  C   LEU L  80      82.118  57.343   0.171  1.00 43.74           C  
ATOM    614  O   LEU L  80      82.412  56.149   0.130  1.00 43.19           O  
ATOM    615  CB  LEU L  80      80.288  58.423  -1.148  1.00 43.63           C  
ATOM    616  CG  LEU L  80      78.797  58.721  -1.343  1.00 44.07           C  
ATOM    617  CD1 LEU L  80      78.575  59.406  -2.682  1.00 42.85           C  
ATOM    618  CD2 LEU L  80      78.000  57.424  -1.268  1.00 44.03           C  
ATOM    619  N   ALA L  81      83.029  58.310   0.212  1.00 43.34           N  
ATOM    620  CA  ALA L  81      84.456  58.016   0.175  1.00 41.93           C  
ATOM    621  C   ALA L  81      84.989  57.429   1.479  1.00 41.07           C  
ATOM    622  O   ALA L  81      86.091  56.884   1.509  1.00 41.85           O  
ATOM    623  CB  ALA L  81      85.234  59.278  -0.183  1.00 43.41           C  
ATOM    624  N   LYS L  82      84.210  57.534   2.549  1.00 39.76           N  
ATOM    625  CA  LYS L  82      84.636  57.018   3.844  1.00 39.99           C  
ATOM    626  C   LYS L  82      83.782  55.872   4.387  1.00 38.39           C  
ATOM    627  O   LYS L  82      83.519  55.810   5.587  1.00 38.16           O  
ATOM    628  CB  LYS L  82      84.666  58.150   4.877  1.00 42.07           C  
ATOM    629  CG  LYS L  82      85.685  59.246   4.597  1.00 45.08           C  
ATOM    630  CD  LYS L  82      85.685  60.284   5.716  1.00 47.15           C  
ATOM    631  CE  LYS L  82      86.780  61.328   5.524  1.00 48.77           C  
ATOM    632  NZ  LYS L  82      86.597  62.132   4.281  1.00 50.29           N  
ATOM    633  N   GLY L  83      83.349  54.966   3.514  1.00 37.62           N  
ATOM    634  CA  GLY L  83      82.544  53.846   3.974  1.00 35.58           C  
ATOM    635  C   GLY L  83      81.147  53.786   3.383  1.00 35.48           C  
ATOM    636  O   GLY L  83      80.474  52.753   3.461  1.00 34.61           O  
ATOM    637  N   GLY L  84      80.707  54.893   2.792  1.00 34.12           N  
ATOM    638  CA  GLY L  84      79.385  54.936   2.195  1.00 32.62           C  
ATOM    639  C   GLY L  84      79.280  54.029   0.986  1.00 31.31           C  
ATOM    640  O   GLY L  84      78.294  53.305   0.825  1.00 30.62           O  
ATOM    641  N   LEU L  85      80.293  54.067   0.128  1.00 29.93           N  
ATOM    642  CA  LEU L  85      80.296  53.230  -1.061  1.00 30.23           C  
ATOM    643  C   LEU L  85      80.247  51.750  -0.682  1.00 29.93           C  
ATOM    644  O   LEU L  85      79.539  50.967  -1.315  1.00 30.34           O  
ATOM    645  CB  LEU L  85      81.534  53.517  -1.912  1.00 30.03           C  
ATOM    646  CG  LEU L  85      81.479  54.822  -2.714  1.00 31.71           C  
ATOM    647  CD1 LEU L  85      82.800  55.045  -3.445  1.00 31.54           C  
ATOM    648  CD2 LEU L  85      80.324  54.748  -3.709  1.00 31.95           C  
ATOM    649  N   TRP L  86      80.993  51.372   0.354  1.00 28.33           N  
ATOM    650  CA  TRP L  86      81.004  49.983   0.804  1.00 27.37           C  
ATOM    651  C   TRP L  86      79.594  49.574   1.205  1.00 28.05           C  
ATOM    652  O   TRP L  86      79.144  48.468   0.902  1.00 26.75           O  
ATOM    653  CB  TRP L  86      81.923  49.803   2.014  1.00 26.42           C  
ATOM    654  CG  TRP L  86      81.979  48.379   2.503  1.00 23.23           C  
ATOM    655  CD1 TRP L  86      82.862  47.411   2.115  1.00 23.55           C  
ATOM    656  CD2 TRP L  86      81.088  47.758   3.436  1.00 22.77           C  
ATOM    657  NE1 TRP L  86      82.575  46.225   2.750  1.00 20.53           N  
ATOM    658  CE2 TRP L  86      81.490  46.411   3.566  1.00 21.81           C  
ATOM    659  CE3 TRP L  86      79.987  48.209   4.176  1.00 21.72           C  
ATOM    660  CZ2 TRP L  86      80.829  45.510   4.404  1.00 21.78           C  
ATOM    661  CZ3 TRP L  86      79.329  47.312   5.011  1.00 24.60           C  
ATOM    662  CH2 TRP L  86      79.754  45.976   5.117  1.00 23.48           C  
ATOM    663  N   GLN L  87      78.906  50.473   1.900  1.00 27.05           N  
ATOM    664  CA  GLN L  87      77.549  50.209   2.355  1.00 28.21           C  
ATOM    665  C   GLN L  87      76.594  49.990   1.186  1.00 28.34           C  
ATOM    666  O   GLN L  87      75.782  49.063   1.206  1.00 28.83           O  
ATOM    667  CB  GLN L  87      77.060  51.366   3.232  1.00 29.08           C  
ATOM    668  CG  GLN L  87      77.701  51.388   4.611  1.00 29.16           C  
ATOM    669  CD  GLN L  87      77.261  52.575   5.447  1.00 30.38           C  
ATOM    670  OE1 GLN L  87      76.982  52.436   6.634  1.00 31.86           O  
ATOM    671  NE2 GLN L  87      77.208  53.750   4.831  1.00 31.08           N  
ATOM    672  N   ILE L  88      76.699  50.832   0.165  1.00 27.65           N  
ATOM    673  CA  ILE L  88      75.831  50.708  -0.996  1.00 28.71           C  
ATOM    674  C   ILE L  88      76.170  49.438  -1.772  1.00 27.98           C  
ATOM    675  O   ILE L  88      75.281  48.675  -2.152  1.00 27.40           O  
ATOM    676  CB  ILE L  88      75.971  51.922  -1.945  1.00 30.37           C  
ATOM    677  CG1 ILE L  88      75.753  53.228  -1.171  1.00 31.15           C  
ATOM    678  CG2 ILE L  88      74.960  51.813  -3.075  1.00 30.31           C  
ATOM    679  CD1 ILE L  88      74.426  53.304  -0.441  1.00 32.71           C  
ATOM    680  N   ILE L  89      77.460  49.214  -2.000  1.00 26.46           N  
ATOM    681  CA  ILE L  89      77.909  48.036  -2.731  1.00 25.30           C  
ATOM    682  C   ILE L  89      77.454  46.752  -2.038  1.00 24.30           C  
ATOM    683  O   ILE L  89      77.081  45.778  -2.700  1.00 23.74           O  
ATOM    684  CB  ILE L  89      79.444  48.040  -2.882  1.00 25.58           C  
ATOM    685  CG1 ILE L  89      79.859  49.209  -3.784  1.00 25.88           C  
ATOM    686  CG2 ILE L  89      79.923  46.713  -3.470  1.00 24.98           C  
ATOM    687  CD1 ILE L  89      81.359  49.430  -3.890  1.00 26.24           C  
ATOM    688  N   THR L  90      77.477  46.757  -0.710  1.00 22.41           N  
ATOM    689  CA  THR L  90      77.054  45.602   0.069  1.00 23.61           C  
ATOM    690  C   THR L  90      75.565  45.336  -0.167  1.00 25.40           C  
ATOM    691  O   THR L  90      75.133  44.181  -0.260  1.00 23.63           O  
ATOM    692  CB  THR L  90      77.320  45.828   1.575  1.00 23.67           C  
ATOM    693  OG1 THR L  90      78.732  45.977   1.788  1.00 23.30           O  
ATOM    694  CG2 THR L  90      76.822  44.653   2.394  1.00 22.68           C  
ATOM    695  N   ILE L  91      74.781  46.406  -0.268  1.00 24.72           N  
ATOM    696  CA  ILE L  91      73.351  46.270  -0.520  1.00 25.19           C  
ATOM    697  C   ILE L  91      73.158  45.689  -1.918  1.00 25.09           C  
ATOM    698  O   ILE L  91      72.324  44.804  -2.122  1.00 24.87           O  
ATOM    699  CB  ILE L  91      72.630  47.637  -0.426  1.00 25.81           C  
ATOM    700  CG1 ILE L  91      72.659  48.136   1.020  1.00 27.24           C  
ATOM    701  CG2 ILE L  91      71.190  47.509  -0.913  1.00 26.98           C  
ATOM    702  CD1 ILE L  91      72.148  49.559   1.193  1.00 27.63           C  
ATOM    703  N   CYS L  92      73.936  46.190  -2.874  1.00 24.59           N  
ATOM    704  CA  CYS L  92      73.868  45.714  -4.251  1.00 25.98           C  
ATOM    705  C   CYS L  92      74.256  44.241  -4.333  1.00 25.46           C  
ATOM    706  O   CYS L  92      73.610  43.459  -5.031  1.00 24.75           O  
ATOM    707  CB  CYS L  92      74.802  46.528  -5.148  1.00 26.71           C  
ATOM    708  SG  CYS L  92      74.201  48.199  -5.509  1.00 28.88           S  
ATOM    709  N   ALA L  93      75.320  43.872  -3.626  1.00 23.69           N  
ATOM    710  CA  ALA L  93      75.791  42.490  -3.624  1.00 22.87           C  
ATOM    711  C   ALA L  93      74.701  41.567  -3.090  1.00 22.62           C  
ATOM    712  O   ALA L  93      74.387  40.540  -3.696  1.00 20.65           O  
ATOM    713  CB  ALA L  93      77.045  42.367  -2.768  1.00 22.83           C  
ATOM    714  N   THR L  94      74.133  41.939  -1.950  1.00 21.81           N  
ATOM    715  CA  THR L  94      73.081  41.150  -1.331  1.00 23.21           C  
ATOM    716  C   THR L  94      71.910  41.035  -2.300  1.00 23.67           C  
ATOM    717  O   THR L  94      71.344  39.952  -2.480  1.00 21.39           O  
ATOM    718  CB  THR L  94      72.615  41.799  -0.010  1.00 23.43           C  
ATOM    719  OG1 THR L  94      73.719  41.851   0.905  1.00 23.94           O  
ATOM    720  CG2 THR L  94      71.494  40.993   0.623  1.00 23.50           C  
ATOM    721  N   GLY L  95      71.560  42.152  -2.933  1.00 21.98           N  
ATOM    722  CA  GLY L  95      70.460  42.144  -3.883  1.00 22.43           C  
ATOM    723  C   GLY L  95      70.747  41.238  -5.067  1.00 22.38           C  
ATOM    724  O   GLY L  95      69.870  40.491  -5.523  1.00 22.38           O  
ATOM    725  N   ALA L  96      71.979  41.296  -5.563  1.00 20.24           N  
ATOM    726  CA  ALA L  96      72.382  40.483  -6.697  1.00 19.69           C  
ATOM    727  C   ALA L  96      72.379  38.998  -6.343  1.00 19.87           C  
ATOM    728  O   ALA L  96      71.922  38.171  -7.139  1.00 18.09           O  
ATOM    729  CB  ALA L  96      73.762  40.897  -7.177  1.00 19.97           C  
ATOM    730  N   PHE L  97      72.880  38.661  -5.154  1.00 18.21           N  
ATOM    731  CA  PHE L  97      72.929  37.259  -4.732  1.00 18.95           C  
ATOM    732  C   PHE L  97      71.538  36.681  -4.503  1.00 19.73           C  
ATOM    733  O   PHE L  97      71.247  35.570  -4.934  1.00 18.30           O  
ATOM    734  CB  PHE L  97      73.753  37.086  -3.444  1.00 18.28           C  
ATOM    735  CG  PHE L  97      75.175  37.592  -3.543  1.00 16.66           C  
ATOM    736  CD1 PHE L  97      75.802  37.729  -4.774  1.00 18.26           C  
ATOM    737  CD2 PHE L  97      75.884  37.920  -2.392  1.00 17.81           C  
ATOM    738  CE1 PHE L  97      77.116  38.191  -4.863  1.00 18.16           C  
ATOM    739  CE2 PHE L  97      77.200  38.381  -2.464  1.00 15.91           C  
ATOM    740  CZ  PHE L  97      77.817  38.518  -3.701  1.00 17.23           C  
ATOM    741  N   VAL L  98      70.684  37.428  -3.809  1.00 19.25           N  
ATOM    742  CA  VAL L  98      69.331  36.964  -3.530  1.00 19.60           C  
ATOM    743  C   VAL L  98      68.544  36.867  -4.836  1.00 20.00           C  
ATOM    744  O   VAL L  98      67.767  35.932  -5.035  1.00 18.83           O  
ATOM    745  CB  VAL L  98      68.616  37.912  -2.537  1.00 20.97           C  
ATOM    746  CG1 VAL L  98      67.142  37.575  -2.452  1.00 20.37           C  
ATOM    747  CG2 VAL L  98      69.254  37.776  -1.152  1.00 21.31           C  
ATOM    748  N   SER L  99      68.755  37.827  -5.731  1.00 19.48           N  
ATOM    749  CA  SER L  99      68.075  37.812  -7.020  1.00 19.51           C  
ATOM    750  C   SER L  99      68.545  36.600  -7.826  1.00 19.19           C  
ATOM    751  O   SER L  99      67.754  35.960  -8.523  1.00 19.42           O  
ATOM    752  CB  SER L  99      68.363  39.102  -7.795  1.00 19.97           C  
ATOM    753  OG  SER L  99      67.697  40.200  -7.187  1.00 23.22           O  
ATOM    754  N   TRP L 100      69.832  36.286  -7.721  1.00 17.16           N  
ATOM    755  CA  TRP L 100      70.400  35.149  -8.429  1.00 17.19           C  
ATOM    756  C   TRP L 100      69.717  33.870  -7.942  1.00 16.23           C  
ATOM    757  O   TRP L 100      69.337  33.011  -8.739  1.00 17.22           O  
ATOM    758  CB  TRP L 100      71.907  35.069  -8.176  1.00 16.76           C  
ATOM    759  CG  TRP L 100      72.617  34.059  -9.034  1.00 17.60           C  
ATOM    760  CD1 TRP L 100      72.923  32.767  -8.705  1.00 17.14           C  
ATOM    761  CD2 TRP L 100      73.106  34.261 -10.364  1.00 18.24           C  
ATOM    762  NE1 TRP L 100      73.576  32.155  -9.749  1.00 17.25           N  
ATOM    763  CE2 TRP L 100      73.703  33.048 -10.780  1.00 17.79           C  
ATOM    764  CE3 TRP L 100      73.099  35.351 -11.249  1.00 19.70           C  
ATOM    765  CZ2 TRP L 100      74.287  32.894 -12.039  1.00 17.91           C  
ATOM    766  CZ3 TRP L 100      73.681  35.196 -12.506  1.00 20.10           C  
ATOM    767  CH2 TRP L 100      74.268  33.974 -12.887  1.00 20.77           C  
ATOM    768  N   ALA L 101      69.543  33.759  -6.632  1.00 15.64           N  
ATOM    769  CA  ALA L 101      68.899  32.584  -6.059  1.00 16.39           C  
ATOM    770  C   ALA L 101      67.443  32.469  -6.507  1.00 18.28           C  
ATOM    771  O   ALA L 101      66.979  31.374  -6.833  1.00 17.65           O  
ATOM    772  CB  ALA L 101      68.974  32.633  -4.542  1.00 15.32           C  
ATOM    773  N   LEU L 102      66.725  33.593  -6.530  1.00 17.49           N  
ATOM    774  CA  LEU L 102      65.316  33.581  -6.934  1.00 17.98           C  
ATOM    775  C   LEU L 102      65.171  33.276  -8.419  1.00 17.49           C  
ATOM    776  O   LEU L 102      64.196  32.649  -8.843  1.00 17.49           O  
ATOM    777  CB  LEU L 102      64.643  34.912  -6.568  1.00 17.29           C  
ATOM    778  CG  LEU L 102      64.461  35.072  -5.049  1.00 19.45           C  
ATOM    779  CD1 LEU L 102      63.987  36.481  -4.710  1.00 20.52           C  
ATOM    780  CD2 LEU L 102      63.455  34.044  -4.541  1.00 18.70           C  
ATOM    781  N   ARG L 103      66.142  33.720  -9.207  1.00 16.47           N  
ATOM    782  CA  ARG L 103      66.149  33.433 -10.635  1.00 18.60           C  
ATOM    783  C   ARG L 103      66.307  31.910 -10.774  1.00 17.75           C  
ATOM    784  O   ARG L 103      65.657  31.285 -11.613  1.00 18.20           O  
ATOM    785  CB  ARG L 103      67.314  34.152 -11.310  1.00 17.40           C  
ATOM    786  CG  ARG L 103      67.598  33.732 -12.742  1.00 18.07           C  
ATOM    787  CD  ARG L 103      68.447  34.809 -13.422  1.00 16.37           C  
ATOM    788  NE  ARG L 103      68.950  34.417 -14.732  1.00 15.57           N  
ATOM    789  CZ  ARG L 103      70.097  33.771 -14.929  1.00 16.50           C  
ATOM    790  NH1 ARG L 103      70.862  33.441 -13.899  1.00 16.34           N  
ATOM    791  NH2 ARG L 103      70.490  33.476 -16.161  1.00 15.64           N  
ATOM    792  N   GLU L 104      67.168  31.315  -9.951  1.00 16.97           N  
ATOM    793  CA  GLU L 104      67.355  29.859  -9.998  1.00 16.57           C  
ATOM    794  C   GLU L 104      66.032  29.164  -9.665  1.00 16.12           C  
ATOM    795  O   GLU L 104      65.701  28.138 -10.257  1.00 16.08           O  
ATOM    796  CB  GLU L 104      68.447  29.402  -9.016  1.00 15.45           C  
ATOM    797  CG  GLU L 104      69.866  29.748  -9.456  1.00 13.43           C  
ATOM    798  CD  GLU L 104      70.923  29.206  -8.515  1.00 12.55           C  
ATOM    799  OE1 GLU L 104      70.577  28.870  -7.369  1.00 16.00           O  
ATOM    800  OE2 GLU L 104      72.107  29.131  -8.916  1.00 16.07           O  
ATOM    801  N   VAL L 105      65.269  29.721  -8.730  1.00 16.26           N  
ATOM    802  CA  VAL L 105      63.986  29.123  -8.375  1.00 17.55           C  
ATOM    803  C   VAL L 105      63.040  29.124  -9.583  1.00 19.32           C  
ATOM    804  O   VAL L 105      62.361  28.123  -9.842  1.00 18.23           O  
ATOM    805  CB  VAL L 105      63.320  29.856  -7.193  1.00 17.70           C  
ATOM    806  CG1 VAL L 105      61.911  29.304  -6.956  1.00 18.82           C  
ATOM    807  CG2 VAL L 105      64.167  29.668  -5.928  1.00 17.35           C  
ATOM    808  N   GLU L 106      62.993  30.232 -10.323  1.00 18.36           N  
ATOM    809  CA  GLU L 106      62.129  30.299 -11.504  1.00 18.95           C  
ATOM    810  C   GLU L 106      62.580  29.253 -12.524  1.00 18.32           C  
ATOM    811  O   GLU L 106      61.751  28.584 -13.154  1.00 19.05           O  
ATOM    812  CB  GLU L 106      62.166  31.697 -12.145  1.00 19.25           C  
ATOM    813  CG  GLU L 106      61.587  32.798 -11.266  1.00 20.28           C  
ATOM    814  CD  GLU L 106      61.267  34.069 -12.042  1.00 21.53           C  
ATOM    815  OE1 GLU L 106      62.012  34.396 -12.986  1.00 22.21           O  
ATOM    816  OE2 GLU L 106      60.276  34.744 -11.699  1.00 23.59           O  
ATOM    817  N   ILE L 107      63.891  29.107 -12.680  1.00 18.25           N  
ATOM    818  CA  ILE L 107      64.434  28.128 -13.613  1.00 16.54           C  
ATOM    819  C   ILE L 107      64.016  26.716 -13.170  1.00 17.41           C  
ATOM    820  O   ILE L 107      63.665  25.875 -14.006  1.00 17.21           O  
ATOM    821  CB  ILE L 107      65.969  28.253 -13.707  1.00 16.56           C  
ATOM    822  CG1 ILE L 107      66.329  29.565 -14.421  1.00 14.97           C  
ATOM    823  CG2 ILE L 107      66.560  27.055 -14.447  1.00 15.93           C  
ATOM    824  CD1 ILE L 107      67.819  29.896 -14.417  1.00 16.37           C  
ATOM    825  N   CYS L 108      64.038  26.465 -11.861  1.00 16.63           N  
ATOM    826  CA  CYS L 108      63.616  25.168 -11.323  1.00 16.57           C  
ATOM    827  C   CYS L 108      62.158  24.906 -11.666  1.00 18.10           C  
ATOM    828  O   CYS L 108      61.785  23.792 -12.047  1.00 18.03           O  
ATOM    829  CB  CYS L 108      63.744  25.137  -9.798  1.00 16.39           C  
ATOM    830  SG  CYS L 108      65.429  25.022  -9.202  1.00 19.43           S  
ATOM    831  N   ARG L 109      61.330  25.929 -11.497  1.00 16.72           N  
ATOM    832  CA  ARG L 109      59.909  25.800 -11.769  1.00 18.13           C  
ATOM    833  C   ARG L 109      59.648  25.516 -13.243  1.00 17.64           C  
ATOM    834  O   ARG L 109      58.796  24.693 -13.575  1.00 18.65           O  
ATOM    835  CB  ARG L 109      59.158  27.064 -11.344  1.00 19.14           C  
ATOM    836  CG  ARG L 109      59.280  27.402  -9.858  1.00 22.35           C  
ATOM    837  CD  ARG L 109      58.428  28.616  -9.520  1.00 27.84           C  
ATOM    838  NE  ARG L 109      57.030  28.238  -9.334  1.00 34.57           N  
ATOM    839  CZ  ARG L 109      56.001  29.066  -9.467  1.00 36.60           C  
ATOM    840  NH1 ARG L 109      56.198  30.335  -9.799  1.00 39.52           N  
ATOM    841  NH2 ARG L 109      54.771  28.622  -9.254  1.00 37.37           N  
ATOM    842  N   LYS L 110      60.380  26.179 -14.130  1.00 16.34           N  
ATOM    843  CA  LYS L 110      60.167  25.950 -15.554  1.00 16.67           C  
ATOM    844  C   LYS L 110      60.631  24.549 -15.956  1.00 16.27           C  
ATOM    845  O   LYS L 110      60.030  23.917 -16.827  1.00 17.03           O  
ATOM    846  CB  LYS L 110      60.900  27.002 -16.400  1.00 17.00           C  
ATOM    847  CG  LYS L 110      60.579  26.909 -17.902  1.00 17.24           C  
ATOM    848  CD  LYS L 110      61.411  27.888 -18.738  1.00 18.67           C  
ATOM    849  CE  LYS L 110      61.044  29.341 -18.437  1.00 16.65           C  
ATOM    850  NZ  LYS L 110      59.627  29.658 -18.809  1.00 16.98           N  
ATOM    851  N   LEU L 111      61.686  24.057 -15.314  1.00 15.49           N  
ATOM    852  CA  LEU L 111      62.210  22.732 -15.635  1.00 15.41           C  
ATOM    853  C   LEU L 111      61.551  21.586 -14.864  1.00 15.87           C  
ATOM    854  O   LEU L 111      61.824  20.423 -15.141  1.00 17.10           O  
ATOM    855  CB  LEU L 111      63.719  22.695 -15.396  1.00 15.75           C  
ATOM    856  CG  LEU L 111      64.550  23.479 -16.419  1.00 15.92           C  
ATOM    857  CD1 LEU L 111      65.981  23.584 -15.928  1.00 15.14           C  
ATOM    858  CD2 LEU L 111      64.496  22.793 -17.775  1.00 16.25           C  
ATOM    859  N   GLY L 112      60.702  21.919 -13.896  1.00 15.62           N  
ATOM    860  CA  GLY L 112      60.032  20.897 -13.106  1.00 16.00           C  
ATOM    861  C   GLY L 112      60.959  20.087 -12.206  1.00 16.96           C  
ATOM    862  O   GLY L 112      60.709  18.905 -11.962  1.00 16.00           O  
ATOM    863  N   ILE L 113      62.034  20.705 -11.716  1.00 15.38           N  
ATOM    864  CA  ILE L 113      62.974  19.994 -10.850  1.00 14.79           C  
ATOM    865  C   ILE L 113      62.893  20.477  -9.408  1.00 15.23           C  
ATOM    866  O   ILE L 113      62.186  21.442  -9.107  1.00 15.85           O  
ATOM    867  CB  ILE L 113      64.431  20.129 -11.349  1.00 14.88           C  
ATOM    868  CG1 ILE L 113      64.916  21.579 -11.211  1.00 15.05           C  
ATOM    869  CG2 ILE L 113      64.526  19.684 -12.809  1.00 14.89           C  
ATOM    870  CD1 ILE L 113      66.383  21.744 -11.530  1.00 13.86           C  
ATOM    871  N   GLY L 114      63.601  19.793  -8.512  1.00 15.07           N  
ATOM    872  CA  GLY L 114      63.587  20.180  -7.112  1.00 15.62           C  
ATOM    873  C   GLY L 114      64.261  21.528  -6.924  1.00 15.49           C  
ATOM    874  O   GLY L 114      64.938  22.008  -7.832  1.00 16.15           O  
ATOM    875  N   TYR L 115      64.084  22.133  -5.752  1.00 15.90           N  
ATOM    876  CA  TYR L 115      64.680  23.444  -5.459  1.00 17.45           C  
ATOM    877  C   TYR L 115      65.964  23.361  -4.642  1.00 17.30           C  
ATOM    878  O   TYR L 115      66.380  24.354  -4.041  1.00 16.60           O  
ATOM    879  CB  TYR L 115      63.684  24.306  -4.683  1.00 20.39           C  
ATOM    880  CG  TYR L 115      62.379  24.531  -5.400  1.00 23.80           C  
ATOM    881  CD1 TYR L 115      62.319  25.327  -6.538  1.00 26.46           C  
ATOM    882  CD2 TYR L 115      61.203  23.937  -4.945  1.00 28.57           C  
ATOM    883  CE1 TYR L 115      61.117  25.533  -7.208  1.00 28.73           C  
ATOM    884  CE2 TYR L 115      59.994  24.135  -5.608  1.00 30.16           C  
ATOM    885  CZ  TYR L 115      59.961  24.935  -6.737  1.00 30.57           C  
ATOM    886  OH  TYR L 115      58.771  25.146  -7.392  1.00 32.97           O  
ATOM    887  N   HIS L 116      66.598  22.196  -4.618  1.00 15.78           N  
ATOM    888  CA  HIS L 116      67.818  22.012  -3.832  1.00 16.31           C  
ATOM    889  C   HIS L 116      68.966  22.964  -4.110  1.00 17.13           C  
ATOM    890  O   HIS L 116      69.686  23.351  -3.187  1.00 16.18           O  
ATOM    891  CB  HIS L 116      68.333  20.584  -3.990  1.00 15.69           C  
ATOM    892  CG  HIS L 116      67.296  19.550  -3.699  1.00 17.42           C  
ATOM    893  ND1 HIS L 116      66.230  19.315  -4.539  1.00 18.36           N  
ATOM    894  CD2 HIS L 116      67.136  18.719  -2.642  1.00 18.68           C  
ATOM    895  CE1 HIS L 116      65.457  18.381  -4.013  1.00 19.53           C  
ATOM    896  NE2 HIS L 116      65.985  18.003  -2.862  1.00 18.97           N  
ATOM    897  N   ILE L 117      69.152  23.333  -5.372  1.00 14.68           N  
ATOM    898  CA  ILE L 117      70.258  24.208  -5.724  1.00 15.66           C  
ATOM    899  C   ILE L 117      70.174  25.594  -5.076  1.00 15.87           C  
ATOM    900  O   ILE L 117      71.090  25.988  -4.360  1.00 14.19           O  
ATOM    901  CB  ILE L 117      70.398  24.323  -7.255  1.00 14.64           C  
ATOM    902  CG1 ILE L 117      70.745  22.948  -7.842  1.00 15.21           C  
ATOM    903  CG2 ILE L 117      71.518  25.286  -7.614  1.00 13.16           C  
ATOM    904  CD1 ILE L 117      70.690  22.900  -9.363  1.00 13.80           C  
ATOM    905  N   PRO L 118      69.087  26.350  -5.316  1.00 15.25           N  
ATOM    906  CA  PRO L 118      69.040  27.673  -4.671  1.00 15.51           C  
ATOM    907  C   PRO L 118      69.029  27.570  -3.146  1.00 16.92           C  
ATOM    908  O   PRO L 118      69.535  28.452  -2.455  1.00 16.99           O  
ATOM    909  CB  PRO L 118      67.764  28.309  -5.240  1.00 15.14           C  
ATOM    910  CG  PRO L 118      66.931  27.093  -5.718  1.00 15.66           C  
ATOM    911  CD  PRO L 118      67.996  26.197  -6.294  1.00 13.82           C  
ATOM    912  N   PHE L 119      68.449  26.498  -2.620  1.00 16.09           N  
ATOM    913  CA  PHE L 119      68.429  26.298  -1.176  1.00 17.56           C  
ATOM    914  C   PHE L 119      69.876  26.212  -0.688  1.00 17.22           C  
ATOM    915  O   PHE L 119      70.251  26.823   0.320  1.00 17.02           O  
ATOM    916  CB  PHE L 119      67.700  24.998  -0.836  1.00 20.72           C  
ATOM    917  CG  PHE L 119      67.676  24.684   0.629  1.00 25.71           C  
ATOM    918  CD1 PHE L 119      66.778  25.326   1.478  1.00 27.41           C  
ATOM    919  CD2 PHE L 119      68.552  23.744   1.165  1.00 27.55           C  
ATOM    920  CE1 PHE L 119      66.753  25.031   2.839  1.00 28.24           C  
ATOM    921  CE2 PHE L 119      68.533  23.443   2.523  1.00 28.04           C  
ATOM    922  CZ  PHE L 119      67.633  24.086   3.360  1.00 28.39           C  
ATOM    923  N   ALA L 120      70.688  25.454  -1.418  1.00 14.97           N  
ATOM    924  CA  ALA L 120      72.097  25.279  -1.073  1.00 15.70           C  
ATOM    925  C   ALA L 120      72.860  26.590  -1.220  1.00 16.55           C  
ATOM    926  O   ALA L 120      73.702  26.929  -0.385  1.00 15.74           O  
ATOM    927  CB  ALA L 120      72.725  24.223  -1.965  1.00 15.07           C  
ATOM    928  N   PHE L 121      72.576  27.315  -2.294  1.00 14.45           N  
ATOM    929  CA  PHE L 121      73.248  28.590  -2.541  1.00 14.87           C  
ATOM    930  C   PHE L 121      72.974  29.556  -1.393  1.00 16.45           C  
ATOM    931  O   PHE L 121      73.845  30.349  -1.016  1.00 16.68           O  
ATOM    932  CB  PHE L 121      72.753  29.191  -3.862  1.00 13.71           C  
ATOM    933  CG  PHE L 121      73.313  30.554  -4.171  1.00 16.44           C  
ATOM    934  CD1 PHE L 121      74.650  30.851  -3.928  1.00 15.67           C  
ATOM    935  CD2 PHE L 121      72.505  31.528  -4.749  1.00 17.63           C  
ATOM    936  CE1 PHE L 121      75.179  32.100  -4.259  1.00 17.94           C  
ATOM    937  CE2 PHE L 121      73.023  32.782  -5.085  1.00 18.34           C  
ATOM    938  CZ  PHE L 121      74.360  33.065  -4.840  1.00 17.11           C  
ATOM    939  N   ALA L 122      71.763  29.481  -0.850  1.00 15.95           N  
ATOM    940  CA  ALA L 122      71.356  30.347   0.252  1.00 18.87           C  
ATOM    941  C   ALA L 122      72.310  30.228   1.434  1.00 18.73           C  
ATOM    942  O   ALA L 122      72.456  31.175   2.210  1.00 19.26           O  
ATOM    943  CB  ALA L 122      69.935  30.015   0.686  1.00 18.23           C  
ATOM    944  N   PHE L 123      72.962  29.075   1.580  1.00 16.95           N  
ATOM    945  CA  PHE L 123      73.905  28.914   2.681  1.00 16.91           C  
ATOM    946  C   PHE L 123      75.120  29.803   2.467  1.00 16.88           C  
ATOM    947  O   PHE L 123      75.629  30.402   3.419  1.00 17.84           O  
ATOM    948  CB  PHE L 123      74.347  27.460   2.824  1.00 17.19           C  
ATOM    949  CG  PHE L 123      73.394  26.621   3.627  1.00 17.26           C  
ATOM    950  CD1 PHE L 123      72.109  26.364   3.159  1.00 18.92           C  
ATOM    951  CD2 PHE L 123      73.778  26.100   4.859  1.00 18.07           C  
ATOM    952  CE1 PHE L 123      71.220  25.597   3.906  1.00 20.07           C  
ATOM    953  CE2 PHE L 123      72.897  25.331   5.619  1.00 19.94           C  
ATOM    954  CZ  PHE L 123      71.615  25.079   5.141  1.00 20.15           C  
ATOM    955  N   ALA L 124      75.586  29.883   1.223  1.00 16.80           N  
ATOM    956  CA  ALA L 124      76.732  30.722   0.896  1.00 17.09           C  
ATOM    957  C   ALA L 124      76.329  32.173   1.160  1.00 17.62           C  
ATOM    958  O   ALA L 124      77.091  32.945   1.742  1.00 18.92           O  
ATOM    959  CB  ALA L 124      77.130  30.545  -0.574  1.00 15.43           C  
ATOM    960  N   ILE L 125      75.124  32.539   0.739  1.00 17.31           N  
ATOM    961  CA  ILE L 125      74.649  33.902   0.948  1.00 17.30           C  
ATOM    962  C   ILE L 125      74.608  34.238   2.440  1.00 18.78           C  
ATOM    963  O   ILE L 125      75.017  35.328   2.847  1.00 17.88           O  
ATOM    964  CB  ILE L 125      73.250  34.113   0.330  1.00 17.58           C  
ATOM    965  CG1 ILE L 125      73.328  33.931  -1.193  1.00 17.99           C  
ATOM    966  CG2 ILE L 125      72.734  35.523   0.662  1.00 18.06           C  
ATOM    967  CD1 ILE L 125      71.986  34.019  -1.905  1.00 19.18           C  
ATOM    968  N   LEU L 126      74.131  33.306   3.258  1.00 18.63           N  
ATOM    969  CA  LEU L 126      74.057  33.553   4.689  1.00 20.52           C  
ATOM    970  C   LEU L 126      75.445  33.659   5.329  1.00 20.79           C  
ATOM    971  O   LEU L 126      75.619  34.374   6.319  1.00 20.30           O  
ATOM    972  CB  LEU L 126      73.207  32.473   5.377  1.00 21.77           C  
ATOM    973  CG  LEU L 126      71.711  32.554   5.014  1.00 24.61           C  
ATOM    974  CD1 LEU L 126      70.940  31.417   5.681  1.00 25.41           C  
ATOM    975  CD2 LEU L 126      71.144  33.903   5.454  1.00 26.26           C  
ATOM    976  N   ALA L 127      76.436  32.972   4.764  1.00 18.97           N  
ATOM    977  CA  ALA L 127      77.796  33.051   5.299  1.00 19.90           C  
ATOM    978  C   ALA L 127      78.310  34.457   5.006  1.00 19.43           C  
ATOM    979  O   ALA L 127      78.899  35.115   5.868  1.00 20.80           O  
ATOM    980  CB  ALA L 127      78.691  32.022   4.636  1.00 17.75           C  
ATOM    981  N   TYR L 128      78.092  34.904   3.774  1.00 18.39           N  
ATOM    982  CA  TYR L 128      78.495  36.242   3.357  1.00 18.60           C  
ATOM    983  C   TYR L 128      77.839  37.276   4.280  1.00 19.87           C  
ATOM    984  O   TYR L 128      78.509  38.169   4.810  1.00 18.23           O  
ATOM    985  CB  TYR L 128      78.051  36.502   1.914  1.00 16.75           C  
ATOM    986  CG  TYR L 128      78.109  37.965   1.509  1.00 19.18           C  
ATOM    987  CD1 TYR L 128      79.330  38.605   1.297  1.00 19.44           C  
ATOM    988  CD2 TYR L 128      76.940  38.708   1.357  1.00 19.24           C  
ATOM    989  CE1 TYR L 128      79.383  39.962   0.939  1.00 21.04           C  
ATOM    990  CE2 TYR L 128      76.979  40.058   1.005  1.00 20.73           C  
ATOM    991  CZ  TYR L 128      78.202  40.676   0.798  1.00 20.26           C  
ATOM    992  OH  TYR L 128      78.239  42.006   0.442  1.00 21.33           O  
ATOM    993  N   LEU L 129      76.526  37.149   4.468  1.00 19.11           N  
ATOM    994  CA  LEU L 129      75.786  38.080   5.315  1.00 21.50           C  
ATOM    995  C   LEU L 129      76.231  38.018   6.772  1.00 21.65           C  
ATOM    996  O   LEU L 129      76.142  39.010   7.498  1.00 21.68           O  
ATOM    997  CB  LEU L 129      74.275  37.820   5.215  1.00 21.72           C  
ATOM    998  CG  LEU L 129      73.646  38.200   3.867  1.00 23.68           C  
ATOM    999  CD1 LEU L 129      72.163  37.864   3.872  1.00 23.79           C  
ATOM   1000  CD2 LEU L 129      73.853  39.689   3.597  1.00 22.31           C  
ATOM   1001  N   THR L 130      76.703  36.859   7.210  1.00 19.59           N  
ATOM   1002  CA  THR L 130      77.170  36.745   8.579  1.00 20.72           C  
ATOM   1003  C   THR L 130      78.368  37.679   8.751  1.00 20.95           C  
ATOM   1004  O   THR L 130      78.477  38.379   9.759  1.00 20.66           O  
ATOM   1005  CB  THR L 130      77.606  35.303   8.915  1.00 20.71           C  
ATOM   1006  OG1 THR L 130      76.453  34.454   8.951  1.00 19.97           O  
ATOM   1007  CG2 THR L 130      78.301  35.251  10.277  1.00 21.20           C  
ATOM   1008  N   LEU L 131      79.246  37.704   7.752  1.00 19.66           N  
ATOM   1009  CA  LEU L 131      80.448  38.531   7.805  1.00 20.96           C  
ATOM   1010  C   LEU L 131      80.249  40.021   7.561  1.00 22.45           C  
ATOM   1011  O   LEU L 131      80.939  40.838   8.168  1.00 23.53           O  
ATOM   1012  CB  LEU L 131      81.500  38.010   6.819  1.00 21.60           C  
ATOM   1013  CG  LEU L 131      82.017  36.584   7.032  1.00 21.17           C  
ATOM   1014  CD1 LEU L 131      83.031  36.237   5.938  1.00 22.07           C  
ATOM   1015  CD2 LEU L 131      82.653  36.465   8.408  1.00 22.10           C  
ATOM   1016  N   VAL L 132      79.325  40.391   6.680  1.00 22.34           N  
ATOM   1017  CA  VAL L 132      79.124  41.809   6.389  1.00 22.54           C  
ATOM   1018  C   VAL L 132      77.911  42.439   7.056  1.00 23.59           C  
ATOM   1019  O   VAL L 132      77.781  43.664   7.067  1.00 24.29           O  
ATOM   1020  CB  VAL L 132      79.012  42.070   4.868  1.00 22.33           C  
ATOM   1021  CG1 VAL L 132      80.266  41.579   4.159  1.00 22.47           C  
ATOM   1022  CG2 VAL L 132      77.762  41.394   4.307  1.00 23.05           C  
ATOM   1023  N   LEU L 133      77.032  41.618   7.622  1.00 24.05           N  
ATOM   1024  CA  LEU L 133      75.821  42.143   8.244  1.00 25.20           C  
ATOM   1025  C   LEU L 133      75.524  41.695   9.669  1.00 26.06           C  
ATOM   1026  O   LEU L 133      75.462  42.521  10.582  1.00 26.59           O  
ATOM   1027  CB  LEU L 133      74.606  41.824   7.361  1.00 25.52           C  
ATOM   1028  CG  LEU L 133      73.229  42.205   7.918  1.00 27.75           C  
ATOM   1029  CD1 LEU L 133      73.141  43.722   8.080  1.00 27.03           C  
ATOM   1030  CD2 LEU L 133      72.134  41.708   6.980  1.00 28.90           C  
ATOM   1031  N   PHE L 134      75.331  40.396   9.869  1.00 25.63           N  
ATOM   1032  CA  PHE L 134      74.991  39.888  11.193  1.00 27.03           C  
ATOM   1033  C   PHE L 134      76.057  40.093  12.263  1.00 27.08           C  
ATOM   1034  O   PHE L 134      75.755  40.555  13.365  1.00 27.42           O  
ATOM   1035  CB  PHE L 134      74.615  38.407  11.112  1.00 28.20           C  
ATOM   1036  CG  PHE L 134      73.533  38.115  10.111  1.00 30.01           C  
ATOM   1037  CD1 PHE L 134      72.429  38.954   9.998  1.00 31.72           C  
ATOM   1038  CD2 PHE L 134      73.618  37.004   9.278  1.00 31.26           C  
ATOM   1039  CE1 PHE L 134      71.423  38.694   9.068  1.00 33.65           C  
ATOM   1040  CE2 PHE L 134      72.616  36.733   8.344  1.00 32.65           C  
ATOM   1041  CZ  PHE L 134      71.518  37.581   8.239  1.00 32.75           C  
ATOM   1042  N   ARG L 135      77.300  39.750  11.950  1.00 26.60           N  
ATOM   1043  CA  ARG L 135      78.370  39.916  12.922  1.00 26.69           C  
ATOM   1044  C   ARG L 135      78.622  41.400  13.195  1.00 27.42           C  
ATOM   1045  O   ARG L 135      78.701  41.818  14.351  1.00 28.02           O  
ATOM   1046  CB  ARG L 135      79.646  39.233  12.430  1.00 25.72           C  
ATOM   1047  CG  ARG L 135      80.794  39.302  13.417  1.00 23.98           C  
ATOM   1048  CD  ARG L 135      81.928  38.403  12.995  1.00 22.28           C  
ATOM   1049  NE  ARG L 135      83.031  38.465  13.942  1.00 23.60           N  
ATOM   1050  CZ  ARG L 135      84.087  39.258  13.808  1.00 20.91           C  
ATOM   1051  NH1 ARG L 135      84.191  40.055  12.755  1.00 20.32           N  
ATOM   1052  NH2 ARG L 135      85.032  39.256  14.740  1.00 21.34           N  
ATOM   1053  N   PRO L 136      78.753  42.217  12.136  1.00 28.40           N  
ATOM   1054  CA  PRO L 136      78.991  43.647  12.356  1.00 30.21           C  
ATOM   1055  C   PRO L 136      77.897  44.298  13.205  1.00 32.24           C  
ATOM   1056  O   PRO L 136      78.185  45.095  14.100  1.00 32.57           O  
ATOM   1057  CB  PRO L 136      79.039  44.204  10.938  1.00 29.37           C  
ATOM   1058  CG  PRO L 136      79.657  43.073  10.170  1.00 28.80           C  
ATOM   1059  CD  PRO L 136      78.902  41.879  10.708  1.00 28.25           C  
ATOM   1060  N   VAL L 137      76.642  43.958  12.925  1.00 32.31           N  
ATOM   1061  CA  VAL L 137      75.528  44.521  13.679  1.00 33.01           C  
ATOM   1062  C   VAL L 137      75.579  44.077  15.136  1.00 34.16           C  
ATOM   1063  O   VAL L 137      75.379  44.886  16.044  1.00 34.97           O  
ATOM   1064  CB  VAL L 137      74.168  44.118  13.058  1.00 32.13           C  
ATOM   1065  CG1 VAL L 137      73.027  44.445  14.018  1.00 32.44           C  
ATOM   1066  CG2 VAL L 137      73.969  44.859  11.748  1.00 31.24           C  
ATOM   1067  N   MET L 138      75.850  42.796  15.362  1.00 33.63           N  
ATOM   1068  CA  MET L 138      75.935  42.276  16.718  1.00 34.82           C  
ATOM   1069  C   MET L 138      77.088  42.916  17.483  1.00 34.81           C  
ATOM   1070  O   MET L 138      77.030  43.055  18.705  1.00 34.29           O  
ATOM   1071  CB  MET L 138      76.133  40.764  16.706  1.00 36.26           C  
ATOM   1072  CG  MET L 138      74.884  39.964  16.431  1.00 39.50           C  
ATOM   1073  SD  MET L 138      75.260  38.206  16.519  1.00 43.72           S  
ATOM   1074  CE  MET L 138      75.534  38.005  18.278  1.00 42.15           C  
ATOM   1075  N   MET L 139      78.134  43.300  16.761  1.00 34.14           N  
ATOM   1076  CA  MET L 139      79.297  43.915  17.387  1.00 34.47           C  
ATOM   1077  C   MET L 139      79.162  45.432  17.503  1.00 35.54           C  
ATOM   1078  O   MET L 139      79.949  46.077  18.192  1.00 35.64           O  
ATOM   1079  CB  MET L 139      80.565  43.534  16.616  1.00 32.45           C  
ATOM   1080  CG  MET L 139      80.947  42.062  16.789  1.00 30.08           C  
ATOM   1081  SD  MET L 139      82.425  41.555  15.886  1.00 28.46           S  
ATOM   1082  CE  MET L 139      83.750  42.247  16.942  1.00 28.58           C  
ATOM   1083  N   GLY L 140      78.162  45.995  16.828  1.00 36.07           N  
ATOM   1084  CA  GLY L 140      77.926  47.427  16.904  1.00 35.36           C  
ATOM   1085  C   GLY L 140      78.544  48.339  15.859  1.00 35.31           C  
ATOM   1086  O   GLY L 140      78.409  49.557  15.962  1.00 35.21           O  
ATOM   1087  N   ALA L 141      79.216  47.788  14.852  1.00 33.95           N  
ATOM   1088  CA  ALA L 141      79.824  48.638  13.831  1.00 32.43           C  
ATOM   1089  C   ALA L 141      80.058  47.932  12.502  1.00 32.57           C  
ATOM   1090  O   ALA L 141      80.420  46.756  12.470  1.00 31.29           O  
ATOM   1091  CB  ALA L 141      81.143  49.200  14.347  1.00 33.49           C  
ATOM   1092  N   TRP L 142      79.862  48.664  11.407  1.00 31.33           N  
ATOM   1093  CA  TRP L 142      80.072  48.121  10.071  1.00 31.07           C  
ATOM   1094  C   TRP L 142      81.558  47.891   9.849  1.00 31.36           C  
ATOM   1095  O   TRP L 142      81.955  47.082   9.006  1.00 30.00           O  
ATOM   1096  CB  TRP L 142      79.564  49.095   9.005  1.00 31.65           C  
ATOM   1097  CG  TRP L 142      78.103  49.363   9.083  1.00 32.75           C  
ATOM   1098  CD1 TRP L 142      77.500  50.553   9.370  1.00 33.16           C  
ATOM   1099  CD2 TRP L 142      77.050  48.418   8.870  1.00 33.39           C  
ATOM   1100  NE1 TRP L 142      76.134  50.408   9.350  1.00 34.37           N  
ATOM   1101  CE2 TRP L 142      75.830  49.107   9.045  1.00 33.96           C  
ATOM   1102  CE3 TRP L 142      77.019  47.052   8.549  1.00 33.08           C  
ATOM   1103  CZ2 TRP L 142      74.588  48.477   8.910  1.00 33.54           C  
ATOM   1104  CZ3 TRP L 142      75.784  46.426   8.414  1.00 32.35           C  
ATOM   1105  CH2 TRP L 142      74.587  47.139   8.595  1.00 33.89           C  
ATOM   1106  N   GLY L 143      82.372  48.618  10.612  1.00 29.31           N  
ATOM   1107  CA  GLY L 143      83.814  48.515  10.494  1.00 27.67           C  
ATOM   1108  C   GLY L 143      84.398  47.144  10.765  1.00 26.06           C  
ATOM   1109  O   GLY L 143      85.567  46.899  10.469  1.00 26.37           O  
ATOM   1110  N   TYR L 144      83.599  46.252  11.337  1.00 25.47           N  
ATOM   1111  CA  TYR L 144      84.061  44.902  11.627  1.00 26.31           C  
ATOM   1112  C   TYR L 144      83.922  44.000  10.400  1.00 25.87           C  
ATOM   1113  O   TYR L 144      84.430  42.881  10.387  1.00 24.79           O  
ATOM   1114  CB  TYR L 144      83.278  44.314  12.798  1.00 27.60           C  
ATOM   1115  CG  TYR L 144      83.601  44.961  14.128  1.00 30.64           C  
ATOM   1116  CD1 TYR L 144      84.886  44.884  14.666  1.00 30.72           C  
ATOM   1117  CD2 TYR L 144      82.622  45.646  14.850  1.00 31.25           C  
ATOM   1118  CE1 TYR L 144      85.192  45.472  15.889  1.00 32.16           C  
ATOM   1119  CE2 TYR L 144      82.919  46.240  16.079  1.00 32.54           C  
ATOM   1120  CZ  TYR L 144      84.207  46.147  16.590  1.00 32.26           C  
ATOM   1121  OH  TYR L 144      84.510  46.723  17.802  1.00 34.07           O  
ATOM   1122  N   ALA L 145      83.236  44.494   9.372  1.00 25.44           N  
ATOM   1123  CA  ALA L 145      83.045  43.729   8.138  1.00 24.13           C  
ATOM   1124  C   ALA L 145      84.332  43.742   7.321  1.00 24.74           C  
ATOM   1125  O   ALA L 145      85.183  44.612   7.510  1.00 23.72           O  
ATOM   1126  CB  ALA L 145      81.911  44.327   7.324  1.00 24.15           C  
ATOM   1127  N   PHE L 146      84.477  42.790   6.402  1.00 23.23           N  
ATOM   1128  CA  PHE L 146      85.684  42.736   5.590  1.00 21.59           C  
ATOM   1129  C   PHE L 146      85.619  43.683   4.402  1.00 21.37           C  
ATOM   1130  O   PHE L 146      84.545  43.987   3.898  1.00 21.72           O  
ATOM   1131  CB  PHE L 146      85.967  41.301   5.107  1.00 22.04           C  
ATOM   1132  CG  PHE L 146      84.964  40.761   4.114  1.00 19.95           C  
ATOM   1133  CD1 PHE L 146      83.847  40.053   4.546  1.00 20.64           C  
ATOM   1134  CD2 PHE L 146      85.174  40.910   2.745  1.00 20.46           C  
ATOM   1135  CE1 PHE L 146      82.951  39.492   3.626  1.00 20.39           C  
ATOM   1136  CE2 PHE L 146      84.283  40.354   1.811  1.00 20.02           C  
ATOM   1137  CZ  PHE L 146      83.169  39.643   2.260  1.00 18.12           C  
ATOM   1138  N   PRO L 147      86.781  44.173   3.949  1.00 23.02           N  
ATOM   1139  CA  PRO L 147      86.871  45.094   2.815  1.00 23.13           C  
ATOM   1140  C   PRO L 147      86.829  44.358   1.482  1.00 23.10           C  
ATOM   1141  O   PRO L 147      87.258  43.209   1.390  1.00 22.34           O  
ATOM   1142  CB  PRO L 147      88.215  45.768   3.039  1.00 24.48           C  
ATOM   1143  CG  PRO L 147      89.045  44.622   3.554  1.00 23.92           C  
ATOM   1144  CD  PRO L 147      88.109  43.971   4.561  1.00 23.26           C  
ATOM   1145  N   TYR L 148      86.324  45.029   0.451  1.00 21.63           N  
ATOM   1146  CA  TYR L 148      86.249  44.424  -0.869  1.00 20.39           C  
ATOM   1147  C   TYR L 148      87.498  44.722  -1.679  1.00 21.84           C  
ATOM   1148  O   TYR L 148      87.583  45.719  -2.403  1.00 22.35           O  
ATOM   1149  CB  TYR L 148      84.991  44.902  -1.605  1.00 19.76           C  
ATOM   1150  CG  TYR L 148      83.715  44.605  -0.846  1.00 20.12           C  
ATOM   1151  CD1 TYR L 148      83.613  43.473  -0.031  1.00 20.26           C  
ATOM   1152  CD2 TYR L 148      82.610  45.453  -0.934  1.00 20.34           C  
ATOM   1153  CE1 TYR L 148      82.450  43.199   0.678  1.00 18.82           C  
ATOM   1154  CE2 TYR L 148      81.443  45.186  -0.230  1.00 18.27           C  
ATOM   1155  CZ  TYR L 148      81.369  44.058   0.575  1.00 20.41           C  
ATOM   1156  OH  TYR L 148      80.213  43.793   1.273  1.00 19.58           O  
ATOM   1157  N   GLY L 149      88.476  43.837  -1.532  1.00 22.79           N  
ATOM   1158  CA  GLY L 149      89.734  43.959  -2.237  1.00 22.75           C  
ATOM   1159  C   GLY L 149      90.329  42.570  -2.294  1.00 22.89           C  
ATOM   1160  O   GLY L 149      90.253  41.827  -1.316  1.00 23.86           O  
ATOM   1161  N   ILE L 150      90.919  42.218  -3.428  1.00 23.01           N  
ATOM   1162  CA  ILE L 150      91.503  40.897  -3.607  1.00 24.25           C  
ATOM   1163  C   ILE L 150      92.478  40.535  -2.496  1.00 25.41           C  
ATOM   1164  O   ILE L 150      92.364  39.470  -1.881  1.00 24.26           O  
ATOM   1165  CB  ILE L 150      92.197  40.801  -4.980  1.00 25.18           C  
ATOM   1166  CG1 ILE L 150      91.125  40.811  -6.076  1.00 26.17           C  
ATOM   1167  CG2 ILE L 150      93.065  39.551  -5.055  1.00 26.50           C  
ATOM   1168  CD1 ILE L 150      91.667  40.779  -7.483  1.00 27.67           C  
ATOM   1169  N   TRP L 151      93.428  41.421  -2.226  1.00 23.82           N  
ATOM   1170  CA  TRP L 151      94.404  41.158  -1.183  1.00 24.06           C  
ATOM   1171  C   TRP L 151      94.031  41.734   0.166  1.00 23.21           C  
ATOM   1172  O   TRP L 151      94.360  41.155   1.201  1.00 22.86           O  
ATOM   1173  CB  TRP L 151      95.778  41.669  -1.613  1.00 26.03           C  
ATOM   1174  CG  TRP L 151      96.310  40.883  -2.755  1.00 29.74           C  
ATOM   1175  CD1 TRP L 151      96.342  41.256  -4.069  1.00 29.82           C  
ATOM   1176  CD2 TRP L 151      96.814  39.544  -2.703  1.00 31.37           C  
ATOM   1177  NE1 TRP L 151      96.832  40.228  -4.840  1.00 31.75           N  
ATOM   1178  CE2 TRP L 151      97.129  39.164  -4.027  1.00 31.96           C  
ATOM   1179  CE3 TRP L 151      97.026  38.625  -1.666  1.00 32.94           C  
ATOM   1180  CZ2 TRP L 151      97.646  37.902  -4.343  1.00 33.18           C  
ATOM   1181  CZ3 TRP L 151      97.542  37.366  -1.981  1.00 33.29           C  
ATOM   1182  CH2 TRP L 151      97.845  37.020  -3.309  1.00 33.16           C  
ATOM   1183  N   THR L 152      93.330  42.862   0.171  1.00 22.97           N  
ATOM   1184  CA  THR L 152      92.952  43.465   1.437  1.00 22.75           C  
ATOM   1185  C   THR L 152      91.985  42.608   2.238  1.00 21.81           C  
ATOM   1186  O   THR L 152      92.005  42.654   3.467  1.00 19.85           O  
ATOM   1187  CB  THR L 152      92.344  44.874   1.252  1.00 24.41           C  
ATOM   1188  OG1 THR L 152      91.190  44.795   0.409  1.00 23.49           O  
ATOM   1189  CG2 THR L 152      93.380  45.818   0.626  1.00 23.34           C  
ATOM   1190  N   HIS L 153      91.136  41.818   1.578  1.00 20.40           N  
ATOM   1191  CA  HIS L 153      90.232  41.009   2.377  1.00 19.58           C  
ATOM   1192  C   HIS L 153      91.022  39.901   3.067  1.00 18.83           C  
ATOM   1193  O   HIS L 153      90.603  39.397   4.102  1.00 19.26           O  
ATOM   1194  CB  HIS L 153      89.009  40.503   1.558  1.00 19.92           C  
ATOM   1195  CG  HIS L 153      89.228  39.249   0.766  1.00 17.43           C  
ATOM   1196  ND1 HIS L 153      90.070  39.207  -0.318  1.00 18.34           N  
ATOM   1197  CD2 HIS L 153      88.594  38.052   0.887  1.00 18.99           C  
ATOM   1198  CE1 HIS L 153      89.924  38.001  -0.839  1.00 19.13           C  
ATOM   1199  NE2 HIS L 153      89.040  37.264  -0.146  1.00 15.10           N  
ATOM   1200  N   LEU L 154      92.191  39.561   2.524  1.00 18.99           N  
ATOM   1201  CA  LEU L 154      93.044  38.557   3.163  1.00 20.99           C  
ATOM   1202  C   LEU L 154      93.726  39.202   4.376  1.00 22.31           C  
ATOM   1203  O   LEU L 154      94.015  38.527   5.369  1.00 21.53           O  
ATOM   1204  CB  LEU L 154      94.105  38.017   2.196  1.00 21.92           C  
ATOM   1205  CG  LEU L 154      93.613  37.301   0.932  1.00 25.00           C  
ATOM   1206  CD1 LEU L 154      94.624  36.241   0.527  1.00 22.43           C  
ATOM   1207  CD2 LEU L 154      92.265  36.669   1.182  1.00 26.22           C  
ATOM   1208  N   ASP L 155      93.991  40.507   4.295  1.00 22.77           N  
ATOM   1209  CA  ASP L 155      94.591  41.211   5.432  1.00 23.57           C  
ATOM   1210  C   ASP L 155      93.594  41.113   6.575  1.00 21.00           C  
ATOM   1211  O   ASP L 155      93.962  40.878   7.725  1.00 21.29           O  
ATOM   1212  CB  ASP L 155      94.812  42.700   5.138  1.00 26.75           C  
ATOM   1213  CG  ASP L 155      95.939  42.952   4.162  1.00 30.50           C  
ATOM   1214  OD1 ASP L 155      96.980  42.269   4.255  1.00 34.11           O  
ATOM   1215  OD2 ASP L 155      95.789  43.855   3.312  1.00 33.78           O  
ATOM   1216  N   TRP L 156      92.322  41.309   6.238  1.00 20.57           N  
ATOM   1217  CA  TRP L 156      91.233  41.256   7.205  1.00 19.63           C  
ATOM   1218  C   TRP L 156      91.133  39.881   7.863  1.00 18.42           C  
ATOM   1219  O   TRP L 156      90.949  39.768   9.071  1.00 18.47           O  
ATOM   1220  CB  TRP L 156      89.909  41.591   6.510  1.00 18.66           C  
ATOM   1221  CG  TRP L 156      88.725  41.558   7.421  1.00 19.34           C  
ATOM   1222  CD1 TRP L 156      88.240  42.585   8.177  1.00 19.33           C  
ATOM   1223  CD2 TRP L 156      87.888  40.428   7.694  1.00 20.11           C  
ATOM   1224  NE1 TRP L 156      87.152  42.168   8.903  1.00 21.21           N  
ATOM   1225  CE2 TRP L 156      86.913  40.846   8.626  1.00 20.71           C  
ATOM   1226  CE3 TRP L 156      87.868  39.101   7.240  1.00 21.07           C  
ATOM   1227  CZ2 TRP L 156      85.925  39.985   9.117  1.00 21.38           C  
ATOM   1228  CZ3 TRP L 156      86.885  38.243   7.728  1.00 19.52           C  
ATOM   1229  CH2 TRP L 156      85.927  38.692   8.658  1.00 20.40           C  
ATOM   1230  N   VAL L 157      91.243  38.826   7.066  1.00 17.34           N  
ATOM   1231  CA  VAL L 157      91.163  37.489   7.625  1.00 16.30           C  
ATOM   1232  C   VAL L 157      92.317  37.254   8.593  1.00 15.57           C  
ATOM   1233  O   VAL L 157      92.126  36.741   9.694  1.00 16.51           O  
ATOM   1234  CB  VAL L 157      91.200  36.413   6.517  1.00 16.20           C  
ATOM   1235  CG1 VAL L 157      91.288  35.021   7.145  1.00 15.37           C  
ATOM   1236  CG2 VAL L 157      89.946  36.524   5.662  1.00 15.49           C  
ATOM   1237  N   SER L 158      93.514  37.645   8.181  1.00 16.80           N  
ATOM   1238  CA  SER L 158      94.692  37.461   9.012  1.00 16.63           C  
ATOM   1239  C   SER L 158      94.577  38.290  10.292  1.00 17.27           C  
ATOM   1240  O   SER L 158      94.732  37.763  11.394  1.00 16.92           O  
ATOM   1241  CB  SER L 158      95.949  37.857   8.225  1.00 17.91           C  
ATOM   1242  OG  SER L 158      97.124  37.424   8.894  1.00 19.78           O  
ATOM   1243  N   ASN L 159      94.297  39.582  10.146  1.00 19.26           N  
ATOM   1244  CA  ASN L 159      94.172  40.465  11.305  1.00 20.28           C  
ATOM   1245  C   ASN L 159      93.031  40.052  12.230  1.00 20.70           C  
ATOM   1246  O   ASN L 159      93.170  40.071  13.457  1.00 17.62           O  
ATOM   1247  CB  ASN L 159      93.972  41.916  10.855  1.00 23.09           C  
ATOM   1248  CG  ASN L 159      95.185  42.473  10.130  1.00 26.30           C  
ATOM   1249  OD1 ASN L 159      96.318  42.083  10.408  1.00 30.33           O  
ATOM   1250  ND2 ASN L 159      94.953  43.399   9.208  1.00 28.43           N  
ATOM   1251  N   THR L 160      91.898  39.671  11.645  1.00 19.97           N  
ATOM   1252  CA  THR L 160      90.757  39.255  12.451  1.00 18.87           C  
ATOM   1253  C   THR L 160      91.079  37.969  13.209  1.00 18.97           C  
ATOM   1254  O   THR L 160      90.794  37.852  14.397  1.00 19.26           O  
ATOM   1255  CB  THR L 160      89.511  39.049  11.572  1.00 19.29           C  
ATOM   1256  OG1 THR L 160      89.191  40.281  10.913  1.00 18.83           O  
ATOM   1257  CG2 THR L 160      88.325  38.615  12.418  1.00 17.64           C  
ATOM   1258  N   GLY L 161      91.685  37.006  12.523  1.00 18.27           N  
ATOM   1259  CA  GLY L 161      92.030  35.760  13.178  1.00 18.55           C  
ATOM   1260  C   GLY L 161      92.982  35.958  14.352  1.00 19.05           C  
ATOM   1261  O   GLY L 161      92.721  35.497  15.462  1.00 18.23           O  
ATOM   1262  N   TYR L 162      94.086  36.658  14.116  1.00 19.74           N  
ATOM   1263  CA  TYR L 162      95.067  36.866  15.171  1.00 20.49           C  
ATOM   1264  C   TYR L 162      94.597  37.756  16.312  1.00 20.55           C  
ATOM   1265  O   TYR L 162      95.264  37.853  17.342  1.00 21.74           O  
ATOM   1266  CB  TYR L 162      96.375  37.382  14.574  1.00 19.70           C  
ATOM   1267  CG  TYR L 162      97.165  36.287  13.892  1.00 19.07           C  
ATOM   1268  CD1 TYR L 162      97.600  35.169  14.607  1.00 21.66           C  
ATOM   1269  CD2 TYR L 162      97.474  36.361  12.535  1.00 20.06           C  
ATOM   1270  CE1 TYR L 162      98.325  34.145  13.984  1.00 21.06           C  
ATOM   1271  CE2 TYR L 162      98.200  35.347  11.904  1.00 20.47           C  
ATOM   1272  CZ  TYR L 162      98.620  34.244  12.635  1.00 21.17           C  
ATOM   1273  OH  TYR L 162      99.340  33.245  12.016  1.00 20.55           O  
ATOM   1274  N   THR L 163      93.446  38.395  16.142  1.00 20.93           N  
ATOM   1275  CA  THR L 163      92.901  39.220  17.208  1.00 21.43           C  
ATOM   1276  C   THR L 163      92.580  38.283  18.371  1.00 22.93           C  
ATOM   1277  O   THR L 163      92.553  38.698  19.529  1.00 22.32           O  
ATOM   1278  CB  THR L 163      91.609  39.938  16.763  1.00 21.44           C  
ATOM   1279  OG1 THR L 163      91.937  40.950  15.805  1.00 23.01           O  
ATOM   1280  CG2 THR L 163      90.901  40.577  17.963  1.00 21.18           C  
ATOM   1281  N   TYR L 164      92.361  37.006  18.055  1.00 20.65           N  
ATOM   1282  CA  TYR L 164      92.028  36.015  19.069  1.00 19.95           C  
ATOM   1283  C   TYR L 164      93.100  34.952  19.241  1.00 19.44           C  
ATOM   1284  O   TYR L 164      92.816  33.850  19.707  1.00 20.15           O  
ATOM   1285  CB  TYR L 164      90.688  35.355  18.724  1.00 19.79           C  
ATOM   1286  CG  TYR L 164      89.629  36.376  18.411  1.00 18.81           C  
ATOM   1287  CD1 TYR L 164      89.442  36.833  17.109  1.00 18.72           C  
ATOM   1288  CD2 TYR L 164      88.894  36.977  19.434  1.00 20.21           C  
ATOM   1289  CE1 TYR L 164      88.560  37.866  16.831  1.00 20.20           C  
ATOM   1290  CE2 TYR L 164      88.009  38.014  19.166  1.00 19.59           C  
ATOM   1291  CZ  TYR L 164      87.850  38.454  17.863  1.00 19.95           C  
ATOM   1292  OH  TYR L 164      86.987  39.485  17.586  1.00 20.85           O  
ATOM   1293  N   GLY L 165      94.335  35.295  18.888  1.00 18.52           N  
ATOM   1294  CA  GLY L 165      95.428  34.346  18.993  1.00 18.96           C  
ATOM   1295  C   GLY L 165      95.398  33.465  17.756  1.00 20.06           C  
ATOM   1296  O   GLY L 165      95.060  33.940  16.675  1.00 19.77           O  
ATOM   1297  N   ASN L 166      95.764  32.196  17.899  1.00 19.51           N  
ATOM   1298  CA  ASN L 166      95.716  31.292  16.757  1.00 18.58           C  
ATOM   1299  C   ASN L 166      94.250  30.906  16.626  1.00 18.20           C  
ATOM   1300  O   ASN L 166      93.692  30.235  17.507  1.00 18.55           O  
ATOM   1301  CB  ASN L 166      96.568  30.051  17.003  1.00 17.77           C  
ATOM   1302  CG  ASN L 166      96.471  29.049  15.864  1.00 19.45           C  
ATOM   1303  OD1 ASN L 166      95.777  29.292  14.873  1.00 19.34           O  
ATOM   1304  ND2 ASN L 166      97.164  27.924  15.998  1.00 18.71           N  
ATOM   1305  N   PHE L 167      93.623  31.338  15.534  1.00 18.31           N  
ATOM   1306  CA  PHE L 167      92.204  31.067  15.309  1.00 18.64           C  
ATOM   1307  C   PHE L 167      91.879  29.572  15.186  1.00 18.19           C  
ATOM   1308  O   PHE L 167      90.711  29.183  15.272  1.00 17.67           O  
ATOM   1309  CB  PHE L 167      91.710  31.816  14.065  1.00 17.66           C  
ATOM   1310  CG  PHE L 167      90.265  32.243  14.145  1.00 20.30           C  
ATOM   1311  CD1 PHE L 167      89.842  33.141  15.126  1.00 18.76           C  
ATOM   1312  CD2 PHE L 167      89.322  31.746  13.246  1.00 19.82           C  
ATOM   1313  CE1 PHE L 167      88.508  33.539  15.213  1.00 19.97           C  
ATOM   1314  CE2 PHE L 167      87.980  32.139  13.325  1.00 20.28           C  
ATOM   1315  CZ  PHE L 167      87.572  33.037  14.310  1.00 20.08           C  
ATOM   1316  N   HIS L 168      92.902  28.746  14.982  1.00 17.43           N  
ATOM   1317  CA  HIS L 168      92.710  27.293  14.891  1.00 18.65           C  
ATOM   1318  C   HIS L 168      91.965  26.773  16.117  1.00 19.91           C  
ATOM   1319  O   HIS L 168      91.293  25.740  16.056  1.00 18.20           O  
ATOM   1320  CB  HIS L 168      94.057  26.565  14.845  1.00 17.76           C  
ATOM   1321  CG  HIS L 168      94.766  26.654  13.531  1.00 17.85           C  
ATOM   1322  ND1 HIS L 168      96.123  26.441  13.412  1.00 18.22           N  
ATOM   1323  CD2 HIS L 168      94.310  26.890  12.278  1.00 16.81           C  
ATOM   1324  CE1 HIS L 168      96.472  26.545  12.142  1.00 17.00           C  
ATOM   1325  NE2 HIS L 168      95.391  26.816  11.433  1.00 16.38           N  
ATOM   1326  N   TYR L 169      92.097  27.482  17.237  1.00 18.93           N  
ATOM   1327  CA  TYR L 169      91.471  27.049  18.481  1.00 18.99           C  
ATOM   1328  C   TYR L 169      89.972  27.294  18.620  1.00 18.80           C  
ATOM   1329  O   TYR L 169      89.366  26.862  19.596  1.00 19.98           O  
ATOM   1330  CB  TYR L 169      92.242  27.641  19.675  1.00 18.93           C  
ATOM   1331  CG  TYR L 169      93.553  26.924  19.939  1.00 18.56           C  
ATOM   1332  CD1 TYR L 169      93.580  25.722  20.642  1.00 19.97           C  
ATOM   1333  CD2 TYR L 169      94.759  27.419  19.440  1.00 19.57           C  
ATOM   1334  CE1 TYR L 169      94.772  25.025  20.844  1.00 20.78           C  
ATOM   1335  CE2 TYR L 169      95.959  26.728  19.631  1.00 20.53           C  
ATOM   1336  CZ  TYR L 169      95.955  25.532  20.333  1.00 22.37           C  
ATOM   1337  OH  TYR L 169      97.123  24.825  20.508  1.00 24.71           O  
ATOM   1338  N   ASN L 170      89.374  27.980  17.649  1.00 18.59           N  
ATOM   1339  CA  ASN L 170      87.934  28.223  17.661  1.00 19.33           C  
ATOM   1340  C   ASN L 170      87.324  26.833  17.398  1.00 19.42           C  
ATOM   1341  O   ASN L 170      87.523  26.250  16.332  1.00 18.48           O  
ATOM   1342  CB  ASN L 170      87.570  29.198  16.537  1.00 17.67           C  
ATOM   1343  CG  ASN L 170      86.074  29.455  16.426  1.00 17.31           C  
ATOM   1344  OD1 ASN L 170      85.253  28.570  16.679  1.00 18.73           O  
ATOM   1345  ND2 ASN L 170      85.715  30.670  16.018  1.00 18.29           N  
ATOM   1346  N   PRO L 171      86.583  26.285  18.370  1.00 19.91           N  
ATOM   1347  CA  PRO L 171      85.976  24.956  18.203  1.00 20.38           C  
ATOM   1348  C   PRO L 171      85.024  24.797  17.013  1.00 19.18           C  
ATOM   1349  O   PRO L 171      84.988  23.733  16.389  1.00 19.05           O  
ATOM   1350  CB  PRO L 171      85.283  24.724  19.548  1.00 20.04           C  
ATOM   1351  CG  PRO L 171      84.898  26.104  19.961  1.00 19.22           C  
ATOM   1352  CD  PRO L 171      86.134  26.909  19.627  1.00 19.77           C  
ATOM   1353  N   ALA L 172      84.253  25.835  16.705  1.00 18.88           N  
ATOM   1354  CA  ALA L 172      83.324  25.773  15.578  1.00 19.36           C  
ATOM   1355  C   ALA L 172      84.111  25.797  14.269  1.00 20.01           C  
ATOM   1356  O   ALA L 172      83.672  25.242  13.256  1.00 19.51           O  
ATOM   1357  CB  ALA L 172      82.345  26.944  15.630  1.00 19.20           C  
ATOM   1358  N   HIS L 173      85.270  26.454  14.309  1.00 17.68           N  
ATOM   1359  CA  HIS L 173      86.183  26.577  13.172  1.00 17.53           C  
ATOM   1360  C   HIS L 173      86.794  25.191  12.910  1.00 18.20           C  
ATOM   1361  O   HIS L 173      86.966  24.791  11.763  1.00 18.69           O  
ATOM   1362  CB  HIS L 173      87.260  27.622  13.533  1.00 16.24           C  
ATOM   1363  CG  HIS L 173      88.214  27.969  12.428  1.00 16.04           C  
ATOM   1364  ND1 HIS L 173      89.452  27.384  12.342  1.00 15.27           N  
ATOM   1365  CD2 HIS L 173      88.102  28.924  11.468  1.00 15.71           C  
ATOM   1366  CE1 HIS L 173      90.070  27.994  11.347  1.00 14.64           C  
ATOM   1367  NE2 HIS L 173      89.296  28.937  10.785  1.00 15.85           N  
ATOM   1368  N   MET L 174      87.107  24.450  13.971  1.00 17.01           N  
ATOM   1369  CA  MET L 174      87.668  23.108  13.804  1.00 17.68           C  
ATOM   1370  C   MET L 174      86.669  22.201  13.087  1.00 17.73           C  
ATOM   1371  O   MET L 174      87.032  21.426  12.203  1.00 18.66           O  
ATOM   1372  CB  MET L 174      87.993  22.479  15.156  1.00 18.04           C  
ATOM   1373  CG  MET L 174      89.135  23.127  15.895  1.00 18.96           C  
ATOM   1374  SD  MET L 174      89.323  22.382  17.501  1.00 20.19           S  
ATOM   1375  CE  MET L 174      90.872  23.195  18.045  1.00 21.81           C  
ATOM   1376  N   ILE L 175      85.411  22.297  13.492  1.00 17.86           N  
ATOM   1377  CA  ILE L 175      84.353  21.487  12.893  1.00 18.46           C  
ATOM   1378  C   ILE L 175      84.174  21.877  11.432  1.00 18.53           C  
ATOM   1379  O   ILE L 175      84.075  21.019  10.559  1.00 17.31           O  
ATOM   1380  CB  ILE L 175      83.025  21.684  13.635  1.00 18.35           C  
ATOM   1381  CG1 ILE L 175      83.170  21.193  15.078  1.00 21.29           C  
ATOM   1382  CG2 ILE L 175      81.905  20.927  12.917  1.00 19.59           C  
ATOM   1383  CD1 ILE L 175      81.986  21.521  15.948  1.00 21.69           C  
ATOM   1384  N   ALA L 176      84.160  23.178  11.168  1.00 18.11           N  
ATOM   1385  CA  ALA L 176      83.992  23.672   9.807  1.00 18.44           C  
ATOM   1386  C   ALA L 176      85.096  23.144   8.898  1.00 18.03           C  
ATOM   1387  O   ALA L 176      84.836  22.714   7.775  1.00 17.32           O  
ATOM   1388  CB  ALA L 176      83.995  25.200   9.805  1.00 16.86           C  
ATOM   1389  N   ILE L 177      86.335  23.191   9.379  1.00 17.51           N  
ATOM   1390  CA  ILE L 177      87.469  22.709   8.595  1.00 17.95           C  
ATOM   1391  C   ILE L 177      87.328  21.215   8.328  1.00 18.30           C  
ATOM   1392  O   ILE L 177      87.631  20.744   7.229  1.00 18.43           O  
ATOM   1393  CB  ILE L 177      88.808  22.963   9.327  1.00 17.06           C  
ATOM   1394  CG1 ILE L 177      89.105  24.469   9.354  1.00 17.94           C  
ATOM   1395  CG2 ILE L 177      89.941  22.205   8.642  1.00 16.88           C  
ATOM   1396  CD1 ILE L 177      90.360  24.829  10.149  1.00 16.73           C  
ATOM   1397  N   SER L 178      86.889  20.473   9.342  1.00 18.13           N  
ATOM   1398  CA  SER L 178      86.714  19.029   9.212  1.00 18.04           C  
ATOM   1399  C   SER L 178      85.744  18.740   8.069  1.00 17.11           C  
ATOM   1400  O   SER L 178      85.985  17.842   7.254  1.00 17.30           O  
ATOM   1401  CB  SER L 178      86.186  18.443  10.527  1.00 19.39           C  
ATOM   1402  OG  SER L 178      87.132  18.654  11.571  1.00 23.87           O  
ATOM   1403  N   PHE L 179      84.657  19.501   8.001  1.00 16.05           N  
ATOM   1404  CA  PHE L 179      83.691  19.321   6.920  1.00 16.10           C  
ATOM   1405  C   PHE L 179      84.288  19.727   5.570  1.00 16.44           C  
ATOM   1406  O   PHE L 179      84.044  19.065   4.570  1.00 14.74           O  
ATOM   1407  CB  PHE L 179      82.407  20.105   7.200  1.00 15.37           C  
ATOM   1408  CG  PHE L 179      81.457  19.401   8.137  1.00 18.04           C  
ATOM   1409  CD1 PHE L 179      80.840  18.206   7.756  1.00 18.53           C  
ATOM   1410  CD2 PHE L 179      81.171  19.934   9.395  1.00 17.54           C  
ATOM   1411  CE1 PHE L 179      79.946  17.551   8.618  1.00 17.26           C  
ATOM   1412  CE2 PHE L 179      80.286  19.294  10.264  1.00 16.99           C  
ATOM   1413  CZ  PHE L 179      79.669  18.095   9.874  1.00 18.26           C  
ATOM   1414  N   PHE L 180      85.083  20.799   5.526  1.00 15.14           N  
ATOM   1415  CA  PHE L 180      85.695  21.197   4.255  1.00 14.18           C  
ATOM   1416  C   PHE L 180      86.663  20.128   3.744  1.00 14.26           C  
ATOM   1417  O   PHE L 180      86.659  19.790   2.559  1.00 13.83           O  
ATOM   1418  CB  PHE L 180      86.445  22.542   4.384  1.00 13.80           C  
ATOM   1419  CG  PHE L 180      85.576  23.751   4.153  1.00 15.41           C  
ATOM   1420  CD1 PHE L 180      85.038  24.008   2.891  1.00 15.82           C  
ATOM   1421  CD2 PHE L 180      85.274  24.623   5.199  1.00 14.40           C  
ATOM   1422  CE1 PHE L 180      84.207  25.107   2.667  1.00 15.55           C  
ATOM   1423  CE2 PHE L 180      84.440  25.731   4.987  1.00 14.74           C  
ATOM   1424  CZ  PHE L 180      83.904  25.972   3.714  1.00 15.82           C  
ATOM   1425  N   PHE L 181      87.506  19.600   4.626  1.00 13.04           N  
ATOM   1426  CA  PHE L 181      88.456  18.576   4.213  1.00 14.27           C  
ATOM   1427  C   PHE L 181      87.714  17.302   3.812  1.00 15.18           C  
ATOM   1428  O   PHE L 181      88.014  16.692   2.781  1.00 15.74           O  
ATOM   1429  CB  PHE L 181      89.420  18.240   5.354  1.00 15.45           C  
ATOM   1430  CG  PHE L 181      90.452  19.305   5.627  1.00 16.02           C  
ATOM   1431  CD1 PHE L 181      90.608  20.389   4.769  1.00 18.50           C  
ATOM   1432  CD2 PHE L 181      91.278  19.207   6.746  1.00 17.59           C  
ATOM   1433  CE1 PHE L 181      91.574  21.363   5.021  1.00 18.98           C  
ATOM   1434  CE2 PHE L 181      92.246  20.174   7.005  1.00 18.20           C  
ATOM   1435  CZ  PHE L 181      92.393  21.254   6.140  1.00 15.92           C  
ATOM   1436  N   THR L 182      86.742  16.916   4.626  1.00 15.37           N  
ATOM   1437  CA  THR L 182      85.979  15.699   4.361  1.00 16.45           C  
ATOM   1438  C   THR L 182      85.207  15.821   3.052  1.00 16.79           C  
ATOM   1439  O   THR L 182      85.062  14.845   2.304  1.00 13.77           O  
ATOM   1440  CB  THR L 182      85.016  15.395   5.521  1.00 17.87           C  
ATOM   1441  OG1 THR L 182      85.773  15.221   6.730  1.00 17.10           O  
ATOM   1442  CG2 THR L 182      84.226  14.114   5.247  1.00 17.25           C  
ATOM   1443  N   ASN L 183      84.728  17.025   2.767  1.00 15.36           N  
ATOM   1444  CA  ASN L 183      83.989  17.268   1.537  1.00 16.01           C  
ATOM   1445  C   ASN L 183      84.874  17.082   0.319  1.00 16.64           C  
ATOM   1446  O   ASN L 183      84.449  16.498  -0.680  1.00 16.56           O  
ATOM   1447  CB  ASN L 183      83.430  18.687   1.506  1.00 14.88           C  
ATOM   1448  CG  ASN L 183      82.707  18.981   0.208  1.00 16.39           C  
ATOM   1449  OD1 ASN L 183      81.581  18.534   0.006  1.00 16.13           O  
ATOM   1450  ND2 ASN L 183      83.363  19.711  -0.690  1.00 13.98           N  
ATOM   1451  N   ALA L 184      86.094  17.613   0.380  1.00 15.11           N  
ATOM   1452  CA  ALA L 184      87.024  17.488  -0.734  1.00 15.58           C  
ATOM   1453  C   ALA L 184      87.381  16.012  -0.915  1.00 15.84           C  
ATOM   1454  O   ALA L 184      87.524  15.518  -2.040  1.00 14.79           O  
ATOM   1455  CB  ALA L 184      88.283  18.315  -0.465  1.00 15.40           C  
ATOM   1456  N   LEU L 185      87.533  15.318   0.206  1.00 15.22           N  
ATOM   1457  CA  LEU L 185      87.840  13.894   0.183  1.00 17.93           C  
ATOM   1458  C   LEU L 185      86.709  13.152  -0.531  1.00 16.40           C  
ATOM   1459  O   LEU L 185      86.956  12.371  -1.453  1.00 15.75           O  
ATOM   1460  CB  LEU L 185      88.003  13.383   1.621  1.00 20.00           C  
ATOM   1461  CG  LEU L 185      87.955  11.889   1.956  1.00 23.82           C  
ATOM   1462  CD1 LEU L 185      88.770  11.083   0.975  1.00 23.09           C  
ATOM   1463  CD2 LEU L 185      88.465  11.699   3.383  1.00 24.94           C  
ATOM   1464  N   ALA L 186      85.473  13.417  -0.118  1.00 16.44           N  
ATOM   1465  CA  ALA L 186      84.303  12.770  -0.711  1.00 15.76           C  
ATOM   1466  C   ALA L 186      84.128  13.141  -2.186  1.00 17.85           C  
ATOM   1467  O   ALA L 186      83.719  12.303  -2.996  1.00 16.88           O  
ATOM   1468  CB  ALA L 186      83.040  13.138   0.081  1.00 15.73           C  
ATOM   1469  N   LEU L 187      84.438  14.390  -2.541  1.00 15.07           N  
ATOM   1470  CA  LEU L 187      84.314  14.831  -3.932  1.00 15.14           C  
ATOM   1471  C   LEU L 187      85.312  14.085  -4.821  1.00 14.84           C  
ATOM   1472  O   LEU L 187      84.963  13.639  -5.919  1.00 16.52           O  
ATOM   1473  CB  LEU L 187      84.565  16.347  -4.051  1.00 13.64           C  
ATOM   1474  CG  LEU L 187      84.345  16.939  -5.451  1.00 15.00           C  
ATOM   1475  CD1 LEU L 187      82.881  16.769  -5.843  1.00 14.82           C  
ATOM   1476  CD2 LEU L 187      84.734  18.435  -5.473  1.00 15.14           C  
ATOM   1477  N   ALA L 188      86.552  13.952  -4.353  1.00 14.02           N  
ATOM   1478  CA  ALA L 188      87.581  13.243  -5.115  1.00 14.60           C  
ATOM   1479  C   ALA L 188      87.138  11.789  -5.299  1.00 16.09           C  
ATOM   1480  O   ALA L 188      87.214  11.227  -6.390  1.00 14.64           O  
ATOM   1481  CB  ALA L 188      88.916  13.275  -4.368  1.00 16.07           C  
ATOM   1482  N   LEU L 189      86.685  11.187  -4.211  1.00 16.42           N  
ATOM   1483  CA  LEU L 189      86.238   9.800  -4.254  1.00 16.91           C  
ATOM   1484  C   LEU L 189      85.024   9.612  -5.175  1.00 17.67           C  
ATOM   1485  O   LEU L 189      84.983   8.645  -5.947  1.00 19.22           O  
ATOM   1486  CB  LEU L 189      85.911   9.316  -2.843  1.00 17.26           C  
ATOM   1487  CG  LEU L 189      87.090   9.138  -1.882  1.00 17.76           C  
ATOM   1488  CD1 LEU L 189      86.564   8.769  -0.496  1.00 18.18           C  
ATOM   1489  CD2 LEU L 189      88.031   8.065  -2.423  1.00 17.80           C  
ATOM   1490  N   HIS L 190      84.035  10.506  -5.090  1.00 16.12           N  
ATOM   1491  CA  HIS L 190      82.840  10.381  -5.932  1.00 16.24           C  
ATOM   1492  C   HIS L 190      83.204  10.481  -7.399  1.00 16.99           C  
ATOM   1493  O   HIS L 190      82.811   9.629  -8.210  1.00 14.50           O  
ATOM   1494  CB  HIS L 190      81.778  11.450  -5.602  1.00 15.24           C  
ATOM   1495  CG  HIS L 190      80.563  11.381  -6.485  1.00 17.60           C  
ATOM   1496  ND1 HIS L 190      79.823  10.225  -6.591  1.00 15.90           N  
ATOM   1497  CD2 HIS L 190      80.024  12.335  -7.290  1.00 16.05           C  
ATOM   1498  CE1 HIS L 190      78.857  10.491  -7.456  1.00 15.73           C  
ATOM   1499  NE2 HIS L 190      78.928  11.757  -7.915  1.00 16.52           N  
ATOM   1500  N   GLY L 191      83.958  11.519  -7.743  1.00 15.54           N  
ATOM   1501  CA  GLY L 191      84.360  11.695  -9.125  1.00 16.67           C  
ATOM   1502  C   GLY L 191      85.152  10.502  -9.621  1.00 16.88           C  
ATOM   1503  O   GLY L 191      84.896   9.981 -10.708  1.00 16.12           O  
ATOM   1504  N   ALA L 192      86.116  10.056  -8.821  1.00 15.36           N  
ATOM   1505  CA  ALA L 192      86.944   8.922  -9.206  1.00 16.50           C  
ATOM   1506  C   ALA L 192      86.134   7.636  -9.381  1.00 16.86           C  
ATOM   1507  O   ALA L 192      86.374   6.876 -10.322  1.00 18.11           O  
ATOM   1508  CB  ALA L 192      88.040   8.692  -8.171  1.00 16.28           C  
ATOM   1509  N   LEU L 193      85.182   7.392  -8.487  1.00 15.57           N  
ATOM   1510  CA  LEU L 193      84.399   6.159  -8.569  1.00 17.60           C  
ATOM   1511  C   LEU L 193      83.570   6.071  -9.842  1.00 18.56           C  
ATOM   1512  O   LEU L 193      83.626   5.070 -10.578  1.00 17.17           O  
ATOM   1513  CB  LEU L 193      83.489   6.017  -7.350  1.00 16.61           C  
ATOM   1514  CG  LEU L 193      82.745   4.676  -7.334  1.00 17.71           C  
ATOM   1515  CD1 LEU L 193      83.748   3.521  -7.355  1.00 16.91           C  
ATOM   1516  CD2 LEU L 193      81.870   4.602  -6.106  1.00 16.15           C  
ATOM   1517  N   VAL L 194      82.800   7.119 -10.105  1.00 17.57           N  
ATOM   1518  CA  VAL L 194      81.964   7.151 -11.296  1.00 17.96           C  
ATOM   1519  C   VAL L 194      82.822   7.012 -12.546  1.00 18.64           C  
ATOM   1520  O   VAL L 194      82.503   6.229 -13.450  1.00 18.83           O  
ATOM   1521  CB  VAL L 194      81.153   8.465 -11.374  1.00 15.78           C  
ATOM   1522  CG1 VAL L 194      80.436   8.562 -12.712  1.00 16.43           C  
ATOM   1523  CG2 VAL L 194      80.156   8.530 -10.224  1.00 16.14           C  
ATOM   1524  N   LEU L 195      83.917   7.764 -12.604  1.00 16.64           N  
ATOM   1525  CA  LEU L 195      84.792   7.702 -13.761  1.00 16.29           C  
ATOM   1526  C   LEU L 195      85.469   6.342 -13.921  1.00 17.27           C  
ATOM   1527  O   LEU L 195      85.654   5.871 -15.044  1.00 18.42           O  
ATOM   1528  CB  LEU L 195      85.859   8.796 -13.686  1.00 16.70           C  
ATOM   1529  CG  LEU L 195      85.349  10.239 -13.803  1.00 16.28           C  
ATOM   1530  CD1 LEU L 195      86.549  11.190 -13.696  1.00 16.09           C  
ATOM   1531  CD2 LEU L 195      84.615  10.446 -15.136  1.00 15.97           C  
ATOM   1532  N   SER L 196      85.835   5.713 -12.807  1.00 17.25           N  
ATOM   1533  CA  SER L 196      86.510   4.414 -12.868  1.00 18.95           C  
ATOM   1534  C   SER L 196      85.571   3.346 -13.424  1.00 20.64           C  
ATOM   1535  O   SER L 196      86.021   2.338 -13.981  1.00 20.05           O  
ATOM   1536  CB  SER L 196      87.006   3.993 -11.478  1.00 17.21           C  
ATOM   1537  OG  SER L 196      85.933   3.632 -10.620  1.00 17.35           O  
ATOM   1538  N   ALA L 197      84.270   3.576 -13.271  1.00 20.27           N  
ATOM   1539  CA  ALA L 197      83.261   2.637 -13.757  1.00 22.04           C  
ATOM   1540  C   ALA L 197      82.906   2.937 -15.213  1.00 22.02           C  
ATOM   1541  O   ALA L 197      82.767   2.024 -16.028  1.00 22.00           O  
ATOM   1542  CB  ALA L 197      82.015   2.717 -12.882  1.00 21.42           C  
ATOM   1543  N   ALA L 198      82.769   4.220 -15.538  1.00 20.89           N  
ATOM   1544  CA  ALA L 198      82.434   4.628 -16.899  1.00 20.65           C  
ATOM   1545  C   ALA L 198      83.615   4.461 -17.852  1.00 20.92           C  
ATOM   1546  O   ALA L 198      83.425   4.339 -19.062  1.00 21.15           O  
ATOM   1547  CB  ALA L 198      81.961   6.084 -16.911  1.00 21.62           C  
ATOM   1548  N   ASN L 199      84.826   4.454 -17.297  1.00 19.11           N  
ATOM   1549  CA  ASN L 199      86.057   4.320 -18.072  1.00 20.75           C  
ATOM   1550  C   ASN L 199      86.924   3.204 -17.501  1.00 21.72           C  
ATOM   1551  O   ASN L 199      87.973   3.453 -16.902  1.00 21.47           O  
ATOM   1552  CB  ASN L 199      86.833   5.641 -18.046  1.00 21.37           C  
ATOM   1553  CG  ASN L 199      86.026   6.791 -18.607  1.00 21.67           C  
ATOM   1554  OD1 ASN L 199      86.009   7.020 -19.816  1.00 22.66           O  
ATOM   1555  ND2 ASN L 199      85.326   7.508 -17.729  1.00 19.26           N  
ATOM   1556  N   PRO L 200      86.496   1.947 -17.693  1.00 22.18           N  
ATOM   1557  CA  PRO L 200      87.218   0.770 -17.201  1.00 22.43           C  
ATOM   1558  C   PRO L 200      88.496   0.525 -17.988  1.00 23.06           C  
ATOM   1559  O   PRO L 200      88.842   1.292 -18.880  1.00 23.12           O  
ATOM   1560  CB  PRO L 200      86.202  -0.353 -17.397  1.00 21.47           C  
ATOM   1561  CG  PRO L 200      85.527   0.060 -18.678  1.00 21.04           C  
ATOM   1562  CD  PRO L 200      85.293   1.548 -18.449  1.00 22.16           C  
ATOM   1563  N   GLU L 201      89.196  -0.554 -17.662  1.00 26.87           N  
ATOM   1564  CA  GLU L 201      90.420  -0.877 -18.380  1.00 29.41           C  
ATOM   1565  C   GLU L 201      90.073  -1.026 -19.861  1.00 31.18           C  
ATOM   1566  O   GLU L 201      88.996  -1.521 -20.212  1.00 28.92           O  
ATOM   1567  CB  GLU L 201      91.033  -2.164 -17.822  1.00 30.57           C  
ATOM   1568  CG  GLU L 201      91.260  -2.115 -16.311  1.00 32.17           C  
ATOM   1569  CD  GLU L 201      91.999  -3.333 -15.781  1.00 35.09           C  
ATOM   1570  OE1 GLU L 201      91.666  -4.460 -16.208  1.00 34.98           O  
ATOM   1571  OE2 GLU L 201      92.901  -3.165 -14.930  1.00 34.44           O  
ATOM   1572  N   LYS L 202      90.984  -0.570 -20.715  1.00 34.06           N  
ATOM   1573  CA  LYS L 202      90.813  -0.602 -22.167  1.00 37.58           C  
ATOM   1574  C   LYS L 202      90.208  -1.887 -22.726  1.00 37.46           C  
ATOM   1575  O   LYS L 202      90.688  -2.987 -22.450  1.00 38.88           O  
ATOM   1576  CB  LYS L 202      92.158  -0.342 -22.855  1.00 40.70           C  
ATOM   1577  CG  LYS L 202      92.094  -0.400 -24.378  1.00 45.19           C  
ATOM   1578  CD  LYS L 202      93.479  -0.308 -25.005  1.00 48.39           C  
ATOM   1579  CE  LYS L 202      93.403  -0.420 -26.525  1.00 50.27           C  
ATOM   1580  NZ  LYS L 202      94.748  -0.330 -27.169  1.00 51.38           N  
ATOM   1581  N   GLY L 203      89.152  -1.733 -23.520  1.00 37.10           N  
ATOM   1582  CA  GLY L 203      88.506  -2.882 -24.129  1.00 34.93           C  
ATOM   1583  C   GLY L 203      87.387  -3.511 -23.326  1.00 34.33           C  
ATOM   1584  O   GLY L 203      86.577  -4.257 -23.878  1.00 33.94           O  
ATOM   1585  N   LYS L 204      87.328  -3.222 -22.030  1.00 32.13           N  
ATOM   1586  CA  LYS L 204      86.286  -3.792 -21.188  1.00 30.27           C  
ATOM   1587  C   LYS L 204      84.970  -3.034 -21.277  1.00 29.09           C  
ATOM   1588  O   LYS L 204      84.929  -1.870 -21.680  1.00 28.38           O  
ATOM   1589  CB  LYS L 204      86.750  -3.847 -19.729  1.00 32.04           C  
ATOM   1590  CG  LYS L 204      87.916  -4.801 -19.488  1.00 33.47           C  
ATOM   1591  CD  LYS L 204      88.195  -4.977 -18.004  1.00 33.97           C  
ATOM   1592  CE  LYS L 204      89.214  -6.079 -17.756  1.00 36.10           C  
ATOM   1593  NZ  LYS L 204      90.506  -5.804 -18.449  1.00 38.65           N  
ATOM   1594  N   GLU L 205      83.887  -3.710 -20.911  1.00 26.98           N  
ATOM   1595  CA  GLU L 205      82.569  -3.093 -20.935  1.00 26.63           C  
ATOM   1596  C   GLU L 205      82.483  -2.135 -19.753  1.00 24.62           C  
ATOM   1597  O   GLU L 205      83.150  -2.340 -18.739  1.00 22.41           O  
ATOM   1598  CB  GLU L 205      81.470  -4.145 -20.763  1.00 29.14           C  
ATOM   1599  CG  GLU L 205      81.524  -5.321 -21.725  1.00 33.37           C  
ATOM   1600  CD  GLU L 205      80.357  -6.274 -21.515  1.00 36.19           C  
ATOM   1601  OE1 GLU L 205      80.064  -6.604 -20.345  1.00 38.61           O  
ATOM   1602  OE2 GLU L 205      79.736  -6.696 -22.514  1.00 39.47           O  
ATOM   1603  N   MET L 206      81.654  -1.105 -19.878  1.00 24.06           N  
ATOM   1604  CA  MET L 206      81.468  -0.159 -18.779  1.00 24.69           C  
ATOM   1605  C   MET L 206      81.086  -0.951 -17.539  1.00 24.60           C  
ATOM   1606  O   MET L 206      80.350  -1.943 -17.627  1.00 25.19           O  
ATOM   1607  CB  MET L 206      80.314   0.807 -19.062  1.00 23.55           C  
ATOM   1608  CG  MET L 206      80.572   1.906 -20.058  1.00 25.78           C  
ATOM   1609  SD  MET L 206      79.037   2.844 -20.273  1.00 24.55           S  
ATOM   1610  CE  MET L 206      79.088   3.959 -18.845  1.00 26.54           C  
ATOM   1611  N   ARG L 207      81.583  -0.516 -16.387  1.00 23.13           N  
ATOM   1612  CA  ARG L 207      81.243  -1.154 -15.131  1.00 22.20           C  
ATOM   1613  C   ARG L 207      79.861  -0.655 -14.717  1.00 21.89           C  
ATOM   1614  O   ARG L 207      79.328   0.285 -15.306  1.00 22.41           O  
ATOM   1615  CB  ARG L 207      82.299  -0.829 -14.073  1.00 25.82           C  
ATOM   1616  CG  ARG L 207      83.442  -1.847 -14.012  1.00 29.03           C  
ATOM   1617  CD  ARG L 207      83.721  -2.499 -15.361  1.00 30.31           C  
ATOM   1618  NE  ARG L 207      84.526  -3.704 -15.198  1.00 35.85           N  
ATOM   1619  CZ  ARG L 207      84.565  -4.707 -16.068  1.00 34.14           C  
ATOM   1620  NH1 ARG L 207      83.841  -4.659 -17.181  1.00 33.97           N  
ATOM   1621  NH2 ARG L 207      85.325  -5.763 -15.817  1.00 36.77           N  
ATOM   1622  N   THR L 208      79.284  -1.283 -13.703  1.00 19.59           N  
ATOM   1623  CA  THR L 208      77.944  -0.941 -13.255  1.00 19.64           C  
ATOM   1624  C   THR L 208      77.922  -0.459 -11.813  1.00 18.85           C  
ATOM   1625  O   THR L 208      78.933  -0.501 -11.120  1.00 20.22           O  
ATOM   1626  CB  THR L 208      77.053  -2.179 -13.294  1.00 21.21           C  
ATOM   1627  OG1 THR L 208      77.566  -3.131 -12.353  1.00 20.20           O  
ATOM   1628  CG2 THR L 208      77.056  -2.810 -14.685  1.00 21.04           C  
ATOM   1629  N   PRO L 209      76.757   0.012 -11.346  1.00 19.13           N  
ATOM   1630  CA  PRO L 209      76.687   0.469  -9.956  1.00 19.38           C  
ATOM   1631  C   PRO L 209      77.053  -0.695  -9.023  1.00 20.24           C  
ATOM   1632  O   PRO L 209      77.534  -0.478  -7.910  1.00 19.13           O  
ATOM   1633  CB  PRO L 209      75.233   0.906  -9.813  1.00 20.47           C  
ATOM   1634  CG  PRO L 209      74.935   1.474 -11.178  1.00 19.83           C  
ATOM   1635  CD  PRO L 209      75.566   0.439 -12.104  1.00 18.73           C  
ATOM   1636  N   ASP L 210      76.829  -1.935  -9.469  1.00 18.97           N  
ATOM   1637  CA  ASP L 210      77.193  -3.079  -8.630  1.00 19.20           C  
ATOM   1638  C   ASP L 210      78.698  -3.078  -8.429  1.00 17.34           C  
ATOM   1639  O   ASP L 210      79.180  -3.350  -7.334  1.00 19.67           O  
ATOM   1640  CB  ASP L 210      76.775  -4.426  -9.258  1.00 20.56           C  
ATOM   1641  CG  ASP L 210      75.293  -4.694  -9.133  1.00 23.41           C  
ATOM   1642  OD1 ASP L 210      74.552  -4.443 -10.108  1.00 24.19           O  
ATOM   1643  OD2 ASP L 210      74.864  -5.150  -8.050  1.00 24.74           O  
ATOM   1644  N   HIS L 211      79.441  -2.779  -9.489  1.00 18.07           N  
ATOM   1645  CA  HIS L 211      80.901  -2.727  -9.409  1.00 18.18           C  
ATOM   1646  C   HIS L 211      81.325  -1.571  -8.496  1.00 18.81           C  
ATOM   1647  O   HIS L 211      82.329  -1.660  -7.793  1.00 18.27           O  
ATOM   1648  CB  HIS L 211      81.506  -2.516 -10.797  1.00 20.76           C  
ATOM   1649  CG  HIS L 211      81.306  -3.669 -11.733  1.00 22.72           C  
ATOM   1650  ND1 HIS L 211      82.223  -4.692 -11.863  1.00 25.61           N  
ATOM   1651  CD2 HIS L 211      80.299  -3.956 -12.590  1.00 21.35           C  
ATOM   1652  CE1 HIS L 211      81.789  -5.558 -12.762  1.00 22.54           C  
ATOM   1653  NE2 HIS L 211      80.623  -5.135 -13.219  1.00 25.93           N  
ATOM   1654  N   GLU L 212      80.566  -0.478  -8.531  1.00 19.56           N  
ATOM   1655  CA  GLU L 212      80.863   0.676  -7.682  1.00 19.67           C  
ATOM   1656  C   GLU L 212      80.690   0.284  -6.219  1.00 19.53           C  
ATOM   1657  O   GLU L 212      81.536   0.596  -5.379  1.00 19.82           O  
ATOM   1658  CB  GLU L 212      79.931   1.841  -8.018  1.00 19.64           C  
ATOM   1659  CG  GLU L 212      80.207   2.475  -9.365  1.00 19.79           C  
ATOM   1660  CD  GLU L 212      79.338   3.693  -9.604  1.00 23.39           C  
ATOM   1661  OE1 GLU L 212      78.108   3.528  -9.748  1.00 23.11           O  
ATOM   1662  OE2 GLU L 212      79.889   4.817  -9.633  1.00 25.03           O  
ATOM   1663  N   ASN L 213      79.583  -0.391  -5.918  1.00 18.44           N  
ATOM   1664  CA  ASN L 213      79.319  -0.855  -4.559  1.00 19.28           C  
ATOM   1665  C   ASN L 213      80.429  -1.817  -4.145  1.00 20.08           C  
ATOM   1666  O   ASN L 213      80.983  -1.713  -3.050  1.00 19.43           O  
ATOM   1667  CB  ASN L 213      77.988  -1.614  -4.490  1.00 20.47           C  
ATOM   1668  CG  ASN L 213      76.782  -0.703  -4.384  1.00 23.90           C  
ATOM   1669  OD1 ASN L 213      75.646  -1.138  -4.609  1.00 24.89           O  
ATOM   1670  ND2 ASN L 213      77.010   0.554  -4.023  1.00 17.88           N  
ATOM   1671  N   THR L 214      80.752  -2.759  -5.028  1.00 19.53           N  
ATOM   1672  CA  THR L 214      81.769  -3.760  -4.726  1.00 19.87           C  
ATOM   1673  C   THR L 214      83.155  -3.189  -4.472  1.00 20.53           C  
ATOM   1674  O   THR L 214      83.852  -3.633  -3.559  1.00 20.88           O  
ATOM   1675  CB  THR L 214      81.861  -4.824  -5.849  1.00 21.05           C  
ATOM   1676  OG1 THR L 214      80.583  -5.451  -6.008  1.00 19.37           O  
ATOM   1677  CG2 THR L 214      82.890  -5.887  -5.492  1.00 18.84           C  
ATOM   1678  N   PHE L 215      83.555  -2.208  -5.273  1.00 19.37           N  
ATOM   1679  CA  PHE L 215      84.866  -1.601  -5.107  1.00 19.80           C  
ATOM   1680  C   PHE L 215      85.015  -0.995  -3.719  1.00 19.66           C  
ATOM   1681  O   PHE L 215      86.011  -1.231  -3.034  1.00 19.75           O  
ATOM   1682  CB  PHE L 215      85.105  -0.510  -6.153  1.00 19.40           C  
ATOM   1683  CG  PHE L 215      86.368   0.280  -5.917  1.00 20.65           C  
ATOM   1684  CD1 PHE L 215      87.611  -0.260  -6.223  1.00 19.59           C  
ATOM   1685  CD2 PHE L 215      86.313   1.544  -5.330  1.00 21.32           C  
ATOM   1686  CE1 PHE L 215      88.788   0.441  -5.949  1.00 21.35           C  
ATOM   1687  CE2 PHE L 215      87.483   2.256  -5.050  1.00 18.73           C  
ATOM   1688  CZ  PHE L 215      88.721   1.706  -5.358  1.00 21.00           C  
ATOM   1689  N   PHE L 216      84.034  -0.209  -3.292  1.00 20.68           N  
ATOM   1690  CA  PHE L 216      84.151   0.400  -1.977  1.00 22.16           C  
ATOM   1691  C   PHE L 216      83.958  -0.559  -0.819  1.00 22.53           C  
ATOM   1692  O   PHE L 216      84.544  -0.375   0.247  1.00 21.64           O  
ATOM   1693  CB  PHE L 216      83.220   1.595  -1.841  1.00 24.52           C  
ATOM   1694  CG  PHE L 216      83.954   2.902  -1.836  1.00 27.48           C  
ATOM   1695  CD1 PHE L 216      84.487   3.419  -3.015  1.00 30.75           C  
ATOM   1696  CD2 PHE L 216      84.165   3.588  -0.650  1.00 30.71           C  
ATOM   1697  CE1 PHE L 216      85.224   4.602  -3.011  1.00 31.45           C  
ATOM   1698  CE2 PHE L 216      84.901   4.770  -0.635  1.00 32.15           C  
ATOM   1699  CZ  PHE L 216      85.430   5.275  -1.821  1.00 31.88           C  
ATOM   1700  N   ARG L 217      83.141  -1.588  -1.009  1.00 20.91           N  
ATOM   1701  CA  ARG L 217      82.980  -2.549   0.063  1.00 21.84           C  
ATOM   1702  C   ARG L 217      84.300  -3.312   0.192  1.00 20.98           C  
ATOM   1703  O   ARG L 217      84.762  -3.565   1.302  1.00 22.58           O  
ATOM   1704  CB  ARG L 217      81.793  -3.473  -0.223  1.00 21.71           C  
ATOM   1705  CG  ARG L 217      80.465  -2.770   0.054  1.00 22.00           C  
ATOM   1706  CD  ARG L 217      79.266  -3.495  -0.511  1.00 22.32           C  
ATOM   1707  NE  ARG L 217      78.031  -2.792  -0.180  1.00 22.15           N  
ATOM   1708  CZ  ARG L 217      76.883  -2.955  -0.827  1.00 22.47           C  
ATOM   1709  NH1 ARG L 217      75.808  -2.275  -0.456  1.00 20.95           N  
ATOM   1710  NH2 ARG L 217      76.813  -3.801  -1.846  1.00 21.94           N  
ATOM   1711  N   ASP L 218      84.924  -3.650  -0.935  1.00 21.38           N  
ATOM   1712  CA  ASP L 218      86.203  -4.360  -0.892  1.00 21.57           C  
ATOM   1713  C   ASP L 218      87.258  -3.472  -0.234  1.00 22.86           C  
ATOM   1714  O   ASP L 218      88.087  -3.935   0.551  1.00 21.79           O  
ATOM   1715  CB  ASP L 218      86.693  -4.728  -2.303  1.00 21.63           C  
ATOM   1716  CG  ASP L 218      86.067  -6.017  -2.838  1.00 24.84           C  
ATOM   1717  OD1 ASP L 218      85.542  -6.809  -2.026  1.00 24.60           O  
ATOM   1718  OD2 ASP L 218      86.121  -6.241  -4.070  1.00 24.61           O  
ATOM   1719  N   LEU L 219      87.210  -2.186  -0.556  1.00 20.89           N  
ATOM   1720  CA  LEU L 219      88.182  -1.234  -0.034  1.00 20.79           C  
ATOM   1721  C   LEU L 219      88.034  -0.876   1.444  1.00 20.48           C  
ATOM   1722  O   LEU L 219      88.983  -1.023   2.217  1.00 20.94           O  
ATOM   1723  CB  LEU L 219      88.146   0.049  -0.873  1.00 19.64           C  
ATOM   1724  CG  LEU L 219      89.239   1.076  -0.565  1.00 21.60           C  
ATOM   1725  CD1 LEU L 219      90.603   0.481  -0.889  1.00 21.49           C  
ATOM   1726  CD2 LEU L 219      88.994   2.347  -1.386  1.00 21.28           C  
ATOM   1727  N   VAL L 220      86.853  -0.417   1.842  1.00 20.31           N  
ATOM   1728  CA  VAL L 220      86.638  -0.006   3.226  1.00 22.35           C  
ATOM   1729  C   VAL L 220      85.490  -0.697   3.953  1.00 22.02           C  
ATOM   1730  O   VAL L 220      85.176  -0.351   5.094  1.00 22.35           O  
ATOM   1731  CB  VAL L 220      86.409   1.530   3.306  1.00 22.49           C  
ATOM   1732  CG1 VAL L 220      87.549   2.257   2.610  1.00 23.91           C  
ATOM   1733  CG2 VAL L 220      85.080   1.899   2.664  1.00 22.34           C  
ATOM   1734  N   GLY L 221      84.847  -1.657   3.296  1.00 22.43           N  
ATOM   1735  CA  GLY L 221      83.759  -2.368   3.941  1.00 20.80           C  
ATOM   1736  C   GLY L 221      82.409  -1.681   3.925  1.00 21.94           C  
ATOM   1737  O   GLY L 221      81.487  -2.095   4.634  1.00 22.30           O  
ATOM   1738  N   TYR L 222      82.278  -0.628   3.125  1.00 20.42           N  
ATOM   1739  CA  TYR L 222      81.014   0.084   3.034  1.00 19.93           C  
ATOM   1740  C   TYR L 222      80.896   0.908   1.759  1.00 19.57           C  
ATOM   1741  O   TYR L 222      81.882   1.445   1.259  1.00 21.04           O  
ATOM   1742  CB  TYR L 222      80.822   1.020   4.235  1.00 19.96           C  
ATOM   1743  CG  TYR L 222      79.496   1.753   4.212  1.00 19.54           C  
ATOM   1744  CD1 TYR L 222      78.295   1.065   4.401  1.00 19.63           C  
ATOM   1745  CD2 TYR L 222      79.435   3.126   3.962  1.00 18.83           C  
ATOM   1746  CE1 TYR L 222      77.072   1.721   4.338  1.00 19.10           C  
ATOM   1747  CE2 TYR L 222      78.212   3.792   3.899  1.00 16.72           C  
ATOM   1748  CZ  TYR L 222      77.037   3.086   4.084  1.00 18.85           C  
ATOM   1749  OH  TYR L 222      75.828   3.725   4.004  1.00 18.46           O  
ATOM   1750  N   SER L 223      79.679   0.981   1.235  1.00 19.82           N  
ATOM   1751  CA  SER L 223      79.377   1.780   0.051  1.00 20.14           C  
ATOM   1752  C   SER L 223      78.114   2.538   0.419  1.00 19.60           C  
ATOM   1753  O   SER L 223      77.088   1.937   0.730  1.00 18.79           O  
ATOM   1754  CB  SER L 223      79.116   0.899  -1.169  1.00 22.22           C  
ATOM   1755  OG  SER L 223      78.666   1.688  -2.260  1.00 22.16           O  
ATOM   1756  N   ILE L 224      78.178   3.863   0.393  1.00 18.05           N  
ATOM   1757  CA  ILE L 224      77.018   4.652   0.776  1.00 17.33           C  
ATOM   1758  C   ILE L 224      75.891   4.605  -0.265  1.00 16.01           C  
ATOM   1759  O   ILE L 224      74.726   4.820   0.060  1.00 17.58           O  
ATOM   1760  CB  ILE L 224      77.438   6.116   1.077  1.00 16.82           C  
ATOM   1761  CG1 ILE L 224      76.333   6.819   1.859  1.00 16.38           C  
ATOM   1762  CG2 ILE L 224      77.758   6.857  -0.215  1.00 16.51           C  
ATOM   1763  CD1 ILE L 224      76.755   8.199   2.375  1.00 17.90           C  
ATOM   1764  N   GLY L 225      76.232   4.282  -1.504  1.00 16.56           N  
ATOM   1765  CA  GLY L 225      75.213   4.218  -2.541  1.00 18.61           C  
ATOM   1766  C   GLY L 225      75.159   5.510  -3.336  1.00 19.97           C  
ATOM   1767  O   GLY L 225      75.625   6.555  -2.864  1.00 17.94           O  
ATOM   1768  N   THR L 226      74.575   5.456  -4.531  1.00 19.58           N  
ATOM   1769  CA  THR L 226      74.528   6.636  -5.370  1.00 19.97           C  
ATOM   1770  C   THR L 226      73.692   7.776  -4.811  1.00 19.83           C  
ATOM   1771  O   THR L 226      74.132   8.922  -4.832  1.00 19.52           O  
ATOM   1772  CB  THR L 226      74.081   6.298  -6.814  1.00 21.26           C  
ATOM   1773  OG1 THR L 226      74.261   7.459  -7.634  1.00 22.04           O  
ATOM   1774  CG2 THR L 226      72.624   5.856  -6.857  1.00 18.94           C  
ATOM   1775  N   LEU L 227      72.500   7.489  -4.305  1.00 19.19           N  
ATOM   1776  CA  LEU L 227      71.693   8.560  -3.733  1.00 19.95           C  
ATOM   1777  C   LEU L 227      72.435   9.115  -2.514  1.00 20.55           C  
ATOM   1778  O   LEU L 227      72.541  10.335  -2.325  1.00 19.18           O  
ATOM   1779  CB  LEU L 227      70.326   8.034  -3.301  1.00 22.59           C  
ATOM   1780  CG  LEU L 227      69.311   9.096  -2.871  1.00 25.30           C  
ATOM   1781  CD1 LEU L 227      68.940   9.963  -4.066  1.00 27.77           C  
ATOM   1782  CD2 LEU L 227      68.068   8.414  -2.306  1.00 27.06           C  
ATOM   1783  N   GLY L 228      72.964   8.202  -1.704  1.00 19.04           N  
ATOM   1784  CA  GLY L 228      73.687   8.579  -0.501  1.00 17.46           C  
ATOM   1785  C   GLY L 228      74.894   9.482  -0.710  1.00 17.50           C  
ATOM   1786  O   GLY L 228      75.091  10.436   0.047  1.00 14.99           O  
ATOM   1787  N   ILE L 229      75.706   9.200  -1.724  1.00 15.13           N  
ATOM   1788  CA  ILE L 229      76.889  10.021  -1.950  1.00 15.13           C  
ATOM   1789  C   ILE L 229      76.544  11.452  -2.353  1.00 16.32           C  
ATOM   1790  O   ILE L 229      77.251  12.383  -1.970  1.00 16.08           O  
ATOM   1791  CB  ILE L 229      77.860   9.386  -2.991  1.00 16.39           C  
ATOM   1792  CG1 ILE L 229      79.174  10.175  -3.005  1.00 15.18           C  
ATOM   1793  CG2 ILE L 229      77.240   9.382  -4.401  1.00 14.81           C  
ATOM   1794  CD1 ILE L 229      79.817  10.311  -1.619  1.00 17.12           C  
ATOM   1795  N   HIS L 230      75.460  11.648  -3.102  1.00 15.09           N  
ATOM   1796  CA  HIS L 230      75.105  13.008  -3.495  1.00 16.55           C  
ATOM   1797  C   HIS L 230      74.460  13.732  -2.287  1.00 16.86           C  
ATOM   1798  O   HIS L 230      74.617  14.947  -2.117  1.00 16.43           O  
ATOM   1799  CB  HIS L 230      74.226  13.005  -4.787  1.00 15.96           C  
ATOM   1800  CG  HIS L 230      74.946  12.498  -6.023  1.00 16.87           C  
ATOM   1801  ND1 HIS L 230      74.863  11.178  -6.407  1.00 15.71           N  
ATOM   1802  CD2 HIS L 230      75.772  13.162  -6.884  1.00 14.75           C  
ATOM   1803  CE1 HIS L 230      75.635  11.057  -7.479  1.00 14.67           C  
ATOM   1804  NE2 HIS L 230      76.229  12.226  -7.831  1.00 16.68           N  
ATOM   1805  N   ARG L 231      73.767  12.990  -1.424  1.00 14.05           N  
ATOM   1806  CA  ARG L 231      73.193  13.589  -0.216  1.00 15.55           C  
ATOM   1807  C   ARG L 231      74.361  13.978   0.696  1.00 15.24           C  
ATOM   1808  O   ARG L 231      74.342  15.029   1.340  1.00 15.10           O  
ATOM   1809  CB  ARG L 231      72.325  12.579   0.544  1.00 16.31           C  
ATOM   1810  CG  ARG L 231      70.939  12.352  -0.015  1.00 18.54           C  
ATOM   1811  CD  ARG L 231      70.327  11.115   0.647  1.00 17.22           C  
ATOM   1812  NE  ARG L 231      68.899  10.974   0.376  1.00 18.82           N  
ATOM   1813  CZ  ARG L 231      68.182   9.912   0.729  1.00 20.01           C  
ATOM   1814  NH1 ARG L 231      66.884   9.859   0.456  1.00 19.58           N  
ATOM   1815  NH2 ARG L 231      68.771   8.894   1.346  1.00 19.53           N  
ATOM   1816  N   LEU L 232      75.369  13.112   0.747  1.00 14.17           N  
ATOM   1817  CA  LEU L 232      76.539  13.339   1.591  1.00 15.70           C  
ATOM   1818  C   LEU L 232      77.335  14.566   1.162  1.00 15.84           C  
ATOM   1819  O   LEU L 232      77.703  15.397   1.995  1.00 15.84           O  
ATOM   1820  CB  LEU L 232      77.461  12.123   1.574  1.00 16.06           C  
ATOM   1821  CG  LEU L 232      78.689  12.256   2.483  1.00 16.71           C  
ATOM   1822  CD1 LEU L 232      78.224  12.380   3.923  1.00 17.89           C  
ATOM   1823  CD2 LEU L 232      79.611  11.072   2.317  1.00 17.30           C  
ATOM   1824  N   GLY L 233      77.602  14.671  -0.137  1.00 16.03           N  
ATOM   1825  CA  GLY L 233      78.354  15.807  -0.641  1.00 16.11           C  
ATOM   1826  C   GLY L 233      77.641  17.105  -0.322  1.00 17.60           C  
ATOM   1827  O   GLY L 233      78.267  18.084   0.082  1.00 17.00           O  
ATOM   1828  N   LEU L 234      76.326  17.119  -0.503  1.00 17.33           N  
ATOM   1829  CA  LEU L 234      75.545  18.310  -0.215  1.00 18.64           C  
ATOM   1830  C   LEU L 234      75.626  18.639   1.276  1.00 18.59           C  
ATOM   1831  O   LEU L 234      75.876  19.784   1.659  1.00 18.40           O  
ATOM   1832  CB  LEU L 234      74.079  18.100  -0.624  1.00 18.31           C  
ATOM   1833  CG  LEU L 234      73.143  19.290  -0.392  1.00 20.03           C  
ATOM   1834  CD1 LEU L 234      73.641  20.503  -1.184  1.00 17.95           C  
ATOM   1835  CD2 LEU L 234      71.729  18.931  -0.800  1.00 19.64           C  
ATOM   1836  N   LEU L 235      75.420  17.627   2.113  1.00 18.41           N  
ATOM   1837  CA  LEU L 235      75.458  17.801   3.564  1.00 20.27           C  
ATOM   1838  C   LEU L 235      76.819  18.261   4.089  1.00 18.69           C  
ATOM   1839  O   LEU L 235      76.883  19.114   4.984  1.00 17.33           O  
ATOM   1840  CB  LEU L 235      75.047  16.493   4.252  1.00 21.96           C  
ATOM   1841  CG  LEU L 235      75.013  16.358   5.781  1.00 27.94           C  
ATOM   1842  CD1 LEU L 235      76.423  16.136   6.326  1.00 30.31           C  
ATOM   1843  CD2 LEU L 235      74.366  17.595   6.395  1.00 29.13           C  
ATOM   1844  N   LEU L 236      77.897  17.699   3.548  1.00 16.71           N  
ATOM   1845  CA  LEU L 236      79.242  18.062   3.987  1.00 15.76           C  
ATOM   1846  C   LEU L 236      79.554  19.501   3.610  1.00 17.31           C  
ATOM   1847  O   LEU L 236      80.092  20.259   4.421  1.00 15.44           O  
ATOM   1848  CB  LEU L 236      80.293  17.145   3.359  1.00 15.07           C  
ATOM   1849  CG  LEU L 236      80.260  15.661   3.767  1.00 16.25           C  
ATOM   1850  CD1 LEU L 236      81.306  14.900   2.973  1.00 15.67           C  
ATOM   1851  CD2 LEU L 236      80.532  15.523   5.271  1.00 16.51           C  
ATOM   1852  N  ASER L 237      79.216  19.875   2.378  0.50 14.57           N  
ATOM   1853  N  BSER L 237      79.214  19.872   2.378  0.50 14.84           N  
ATOM   1854  CA ASER L 237      79.470  21.229   1.903  0.50 15.23           C  
ATOM   1855  CA BSER L 237      79.467  21.222   1.890  0.50 15.71           C  
ATOM   1856  C  ASER L 237      78.656  22.261   2.673  0.50 15.41           C  
ATOM   1857  C  BSER L 237      78.651  22.267   2.647  0.50 15.70           C  
ATOM   1858  O  ASER L 237      79.188  23.297   3.074  0.50 16.28           O  
ATOM   1859  O  BSER L 237      79.178  23.319   3.012  0.50 16.45           O  
ATOM   1860  CB ASER L 237      79.151  21.344   0.408  0.50 13.36           C  
ATOM   1861  CB BSER L 237      79.165  21.309   0.389  0.50 14.26           C  
ATOM   1862  OG ASER L 237      80.024  20.545  -0.366  0.50 14.70           O  
ATOM   1863  OG BSER L 237      77.820  20.955   0.113  0.50 17.00           O  
ATOM   1864  N   LEU L 238      77.369  21.988   2.876  1.00 14.63           N  
ATOM   1865  CA  LEU L 238      76.515  22.930   3.597  1.00 15.86           C  
ATOM   1866  C   LEU L 238      76.886  22.976   5.081  1.00 17.63           C  
ATOM   1867  O   LEU L 238      76.803  24.033   5.715  1.00 17.31           O  
ATOM   1868  CB  LEU L 238      75.031  22.573   3.431  1.00 16.96           C  
ATOM   1869  CG  LEU L 238      74.469  22.566   2.000  1.00 17.42           C  
ATOM   1870  CD1 LEU L 238      72.942  22.454   2.062  1.00 16.15           C  
ATOM   1871  CD2 LEU L 238      74.870  23.840   1.263  1.00 18.13           C  
ATOM   1872  N   SER L 239      77.291  21.838   5.635  1.00 16.06           N  
ATOM   1873  CA  SER L 239      77.690  21.801   7.042  1.00 17.40           C  
ATOM   1874  C   SER L 239      78.972  22.614   7.220  1.00 17.05           C  
ATOM   1875  O   SER L 239      79.128  23.349   8.204  1.00 17.73           O  
ATOM   1876  CB  SER L 239      77.915  20.358   7.496  1.00 16.14           C  
ATOM   1877  OG  SER L 239      76.671  19.694   7.656  1.00 17.74           O  
ATOM   1878  N   ALA L 240      79.886  22.492   6.265  1.00 15.56           N  
ATOM   1879  CA  ALA L 240      81.139  23.240   6.332  1.00 16.79           C  
ATOM   1880  C   ALA L 240      80.848  24.739   6.402  1.00 19.17           C  
ATOM   1881  O   ALA L 240      81.448  25.466   7.201  1.00 18.24           O  
ATOM   1882  CB  ALA L 240      82.006  22.934   5.115  1.00 16.14           C  
ATOM   1883  N   VAL L 241      79.916  25.202   5.577  1.00 18.32           N  
ATOM   1884  CA  VAL L 241      79.572  26.619   5.555  1.00 18.52           C  
ATOM   1885  C   VAL L 241      78.732  27.034   6.756  1.00 19.50           C  
ATOM   1886  O   VAL L 241      78.869  28.152   7.263  1.00 18.08           O  
ATOM   1887  CB  VAL L 241      78.868  26.970   4.223  1.00 17.58           C  
ATOM   1888  CG1 VAL L 241      78.290  28.379   4.256  1.00 19.80           C  
ATOM   1889  CG2 VAL L 241      79.883  26.855   3.099  1.00 18.06           C  
ATOM   1890  N   PHE L 242      77.865  26.141   7.225  1.00 17.66           N  
ATOM   1891  CA  PHE L 242      77.044  26.452   8.389  1.00 18.97           C  
ATOM   1892  C   PHE L 242      77.964  26.694   9.581  1.00 19.22           C  
ATOM   1893  O   PHE L 242      77.819  27.680  10.311  1.00 19.45           O  
ATOM   1894  CB  PHE L 242      76.105  25.292   8.736  1.00 19.92           C  
ATOM   1895  CG  PHE L 242      75.354  25.496  10.023  1.00 20.97           C  
ATOM   1896  CD1 PHE L 242      74.206  26.278  10.058  1.00 23.05           C  
ATOM   1897  CD2 PHE L 242      75.834  24.957  11.214  1.00 21.46           C  
ATOM   1898  CE1 PHE L 242      73.545  26.525  11.262  1.00 24.88           C  
ATOM   1899  CE2 PHE L 242      75.181  25.197  12.426  1.00 23.34           C  
ATOM   1900  CZ  PHE L 242      74.036  25.983  12.449  1.00 24.72           C  
ATOM   1901  N   PHE L 243      78.918  25.793   9.777  1.00 17.38           N  
ATOM   1902  CA  PHE L 243      79.830  25.940  10.900  1.00 19.13           C  
ATOM   1903  C   PHE L 243      80.800  27.090  10.717  1.00 19.32           C  
ATOM   1904  O   PHE L 243      81.313  27.638  11.696  1.00 18.92           O  
ATOM   1905  CB  PHE L 243      80.547  24.619  11.169  1.00 19.92           C  
ATOM   1906  CG  PHE L 243      79.708  23.656  11.961  1.00 20.62           C  
ATOM   1907  CD1 PHE L 243      79.517  23.851  13.330  1.00 22.22           C  
ATOM   1908  CD2 PHE L 243      79.036  22.612  11.331  1.00 21.34           C  
ATOM   1909  CE1 PHE L 243      78.666  23.021  14.060  1.00 22.64           C  
ATOM   1910  CE2 PHE L 243      78.182  21.778  12.048  1.00 21.37           C  
ATOM   1911  CZ  PHE L 243      77.995  21.983  13.418  1.00 23.23           C  
ATOM   1912  N   SER L 244      81.040  27.467   9.466  1.00 18.05           N  
ATOM   1913  CA  SER L 244      81.907  28.602   9.174  1.00 19.11           C  
ATOM   1914  C   SER L 244      81.197  29.846   9.698  1.00 19.57           C  
ATOM   1915  O   SER L 244      81.762  30.633  10.467  1.00 17.42           O  
ATOM   1916  CB  SER L 244      82.122  28.741   7.665  1.00 16.84           C  
ATOM   1917  OG  SER L 244      82.911  27.677   7.156  1.00 17.54           O  
ATOM   1918  N   ALA L 245      79.947  30.023   9.279  1.00 19.75           N  
ATOM   1919  CA  ALA L 245      79.167  31.175   9.718  1.00 20.36           C  
ATOM   1920  C   ALA L 245      79.069  31.175  11.242  1.00 21.02           C  
ATOM   1921  O   ALA L 245      79.196  32.220  11.883  1.00 20.37           O  
ATOM   1922  CB  ALA L 245      77.777  31.133   9.106  1.00 21.00           C  
ATOM   1923  N   LEU L 246      78.846  29.996  11.817  1.00 19.74           N  
ATOM   1924  CA  LEU L 246      78.732  29.864  13.262  1.00 21.63           C  
ATOM   1925  C   LEU L 246      80.022  30.258  13.988  1.00 21.47           C  
ATOM   1926  O   LEU L 246      79.977  30.952  15.004  1.00 21.31           O  
ATOM   1927  CB  LEU L 246      78.360  28.427  13.644  1.00 21.65           C  
ATOM   1928  CG  LEU L 246      78.238  28.129  15.146  1.00 22.32           C  
ATOM   1929  CD1 LEU L 246      77.147  28.988  15.773  1.00 23.17           C  
ATOM   1930  CD2 LEU L 246      77.930  26.658  15.348  1.00 23.46           C  
ATOM   1931  N   CYS L 247      81.168  29.832  13.462  1.00 19.27           N  
ATOM   1932  CA  CYS L 247      82.437  30.134  14.118  1.00 19.10           C  
ATOM   1933  C   CYS L 247      82.751  31.627  14.131  1.00 19.82           C  
ATOM   1934  O   CYS L 247      83.497  32.097  14.987  1.00 20.15           O  
ATOM   1935  CB  CYS L 247      83.585  29.339  13.474  1.00 17.63           C  
ATOM   1936  SG  CYS L 247      84.532  30.127  12.149  1.00 18.73           S  
ATOM   1937  N   MET L 248      82.169  32.376  13.203  1.00 19.84           N  
ATOM   1938  CA  MET L 248      82.408  33.813  13.163  1.00 20.87           C  
ATOM   1939  C   MET L 248      81.350  34.610  13.924  1.00 22.47           C  
ATOM   1940  O   MET L 248      81.655  35.640  14.528  1.00 22.90           O  
ATOM   1941  CB  MET L 248      82.481  34.306  11.720  1.00 19.36           C  
ATOM   1942  CG  MET L 248      83.726  33.845  10.986  1.00 21.27           C  
ATOM   1943  SD  MET L 248      85.267  34.223  11.866  1.00 22.27           S  
ATOM   1944  CE  MET L 248      85.394  35.973  11.566  1.00 21.62           C  
ATOM   1945  N   ILE L 249      80.110  34.136  13.906  1.00 21.53           N  
ATOM   1946  CA  ILE L 249      79.048  34.852  14.590  1.00 22.57           C  
ATOM   1947  C   ILE L 249      79.260  34.856  16.102  1.00 21.78           C  
ATOM   1948  O   ILE L 249      78.781  35.753  16.794  1.00 23.80           O  
ATOM   1949  CB  ILE L 249      77.652  34.260  14.255  1.00 22.99           C  
ATOM   1950  CG1 ILE L 249      76.553  35.231  14.697  1.00 24.66           C  
ATOM   1951  CG2 ILE L 249      77.461  32.937  14.946  1.00 21.19           C  
ATOM   1952  CD1 ILE L 249      76.583  36.553  13.963  1.00 25.74           C  
ATOM   1953  N   ILE L 250      79.981  33.861  16.610  1.00 21.41           N  
ATOM   1954  CA  ILE L 250      80.253  33.771  18.046  1.00 21.96           C  
ATOM   1955  C   ILE L 250      81.566  34.462  18.433  1.00 22.06           C  
ATOM   1956  O   ILE L 250      81.836  34.671  19.619  1.00 23.29           O  
ATOM   1957  CB  ILE L 250      80.342  32.303  18.513  1.00 21.62           C  
ATOM   1958  CG1 ILE L 250      81.506  31.604  17.812  1.00 22.43           C  
ATOM   1959  CG2 ILE L 250      79.016  31.590  18.244  1.00 22.81           C  
ATOM   1960  CD1 ILE L 250      81.733  30.177  18.266  1.00 22.70           C  
ATOM   1961  N   THR L 251      82.370  34.807  17.430  1.00 21.42           N  
ATOM   1962  CA  THR L 251      83.663  35.454  17.643  1.00 21.75           C  
ATOM   1963  C   THR L 251      83.539  36.975  17.689  1.00 21.91           C  
ATOM   1964  O   THR L 251      83.173  37.609  16.703  1.00 21.08           O  
ATOM   1965  CB  THR L 251      84.666  35.057  16.533  1.00 22.66           C  
ATOM   1966  OG1 THR L 251      84.978  33.664  16.646  1.00 18.25           O  
ATOM   1967  CG2 THR L 251      85.954  35.849  16.657  1.00 22.68           C  
ATOM   1968  N   GLY L 252      83.854  37.555  18.844  1.00 23.58           N  
ATOM   1969  CA  GLY L 252      83.760  38.996  18.993  1.00 24.29           C  
ATOM   1970  C   GLY L 252      82.432  39.370  19.616  1.00 26.30           C  
ATOM   1971  O   GLY L 252      82.141  40.546  19.837  1.00 26.72           O  
ATOM   1972  N   THR L 253      81.625  38.355  19.901  1.00 26.36           N  
ATOM   1973  CA  THR L 253      80.312  38.551  20.496  1.00 27.69           C  
ATOM   1974  C   THR L 253      80.230  37.813  21.824  1.00 28.94           C  
ATOM   1975  O   THR L 253      80.401  38.419  22.882  1.00 30.21           O  
ATOM   1976  CB  THR L 253      79.200  38.046  19.551  1.00 28.68           C  
ATOM   1977  OG1 THR L 253      79.496  36.705  19.139  1.00 27.10           O  
ATOM   1978  CG2 THR L 253      79.109  38.939  18.319  1.00 27.49           C  
ATOM   1979  N   ILE L 254      79.977  36.509  21.784  1.00 27.37           N  
ATOM   1980  CA  ILE L 254      79.896  35.745  23.019  1.00 29.48           C  
ATOM   1981  C   ILE L 254      81.289  35.367  23.511  1.00 28.30           C  
ATOM   1982  O   ILE L 254      81.500  35.170  24.705  1.00 27.22           O  
ATOM   1983  CB  ILE L 254      79.035  34.472  22.856  1.00 31.15           C  
ATOM   1984  CG1 ILE L 254      79.649  33.542  21.815  1.00 32.88           C  
ATOM   1985  CG2 ILE L 254      77.612  34.862  22.453  1.00 32.28           C  
ATOM   1986  CD1 ILE L 254      78.873  32.244  21.640  1.00 35.20           C  
ATOM   1987  N   TRP L 255      82.236  35.253  22.584  1.00 26.46           N  
ATOM   1988  CA  TRP L 255      83.613  34.942  22.949  1.00 25.48           C  
ATOM   1989  C   TRP L 255      84.520  35.949  22.256  1.00 25.61           C  
ATOM   1990  O   TRP L 255      84.485  36.087  21.033  1.00 26.17           O  
ATOM   1991  CB  TRP L 255      84.005  33.520  22.538  1.00 24.71           C  
ATOM   1992  CG  TRP L 255      85.438  33.227  22.875  1.00 24.21           C  
ATOM   1993  CD1 TRP L 255      86.533  33.485  22.099  1.00 24.04           C  
ATOM   1994  CD2 TRP L 255      85.940  32.740  24.127  1.00 23.37           C  
ATOM   1995  NE1 TRP L 255      87.687  33.194  22.794  1.00 22.36           N  
ATOM   1996  CE2 TRP L 255      87.351  32.736  24.040  1.00 23.32           C  
ATOM   1997  CE3 TRP L 255      85.335  32.312  25.316  1.00 23.97           C  
ATOM   1998  CZ2 TRP L 255      88.169  32.321  25.100  1.00 23.26           C  
ATOM   1999  CZ3 TRP L 255      86.149  31.900  26.371  1.00 24.61           C  
ATOM   2000  CH2 TRP L 255      87.551  31.909  26.253  1.00 23.03           C  
ATOM   2001  N   PHE L 256      85.327  36.659  23.040  1.00 23.42           N  
ATOM   2002  CA  PHE L 256      86.216  37.666  22.473  1.00 21.51           C  
ATOM   2003  C   PHE L 256      87.645  37.602  22.998  1.00 20.09           C  
ATOM   2004  O   PHE L 256      88.462  38.461  22.674  1.00 21.30           O  
ATOM   2005  CB  PHE L 256      85.651  39.059  22.729  1.00 22.11           C  
ATOM   2006  CG  PHE L 256      85.190  39.267  24.139  1.00 23.65           C  
ATOM   2007  CD1 PHE L 256      83.868  39.008  24.498  1.00 23.79           C  
ATOM   2008  CD2 PHE L 256      86.083  39.694  25.119  1.00 23.72           C  
ATOM   2009  CE1 PHE L 256      83.443  39.169  25.816  1.00 24.78           C  
ATOM   2010  CE2 PHE L 256      85.670  39.859  26.440  1.00 23.89           C  
ATOM   2011  CZ  PHE L 256      84.346  39.596  26.790  1.00 23.56           C  
ATOM   2012  N   ASP L 257      87.948  36.590  23.800  1.00 19.73           N  
ATOM   2013  CA  ASP L 257      89.293  36.435  24.337  1.00 21.08           C  
ATOM   2014  C   ASP L 257      90.117  35.510  23.423  1.00 21.55           C  
ATOM   2015  O   ASP L 257      89.721  35.262  22.279  1.00 22.84           O  
ATOM   2016  CB  ASP L 257      89.199  35.915  25.778  1.00 21.28           C  
ATOM   2017  CG  ASP L 257      88.505  36.919  26.707  1.00 21.76           C  
ATOM   2018  OD1 ASP L 257      89.010  38.055  26.822  1.00 21.06           O  
ATOM   2019  OD2 ASP L 257      87.453  36.595  27.306  1.00 20.29           O  
ATOM   2020  N   GLN L 258      91.262  35.020  23.886  1.00 20.49           N  
ATOM   2021  CA  GLN L 258      92.080  34.141  23.047  1.00 21.03           C  
ATOM   2022  C   GLN L 258      91.381  32.787  22.964  1.00 21.05           C  
ATOM   2023  O   GLN L 258      91.132  32.159  23.985  1.00 20.71           O  
ATOM   2024  CB  GLN L 258      93.478  33.975  23.650  1.00 21.06           C  
ATOM   2025  CG  GLN L 258      94.215  35.297  23.876  1.00 22.03           C  
ATOM   2026  CD  GLN L 258      94.693  35.934  22.589  1.00 23.30           C  
ATOM   2027  OE1 GLN L 258      95.592  35.417  21.928  1.00 26.50           O  
ATOM   2028  NE2 GLN L 258      94.095  37.060  22.226  1.00 24.52           N  
ATOM   2029  N   TRP L 259      91.059  32.335  21.753  1.00 21.24           N  
ATOM   2030  CA  TRP L 259      90.360  31.057  21.612  1.00 20.25           C  
ATOM   2031  C   TRP L 259      91.041  29.873  22.285  1.00 20.16           C  
ATOM   2032  O   TRP L 259      90.369  28.962  22.768  1.00 21.72           O  
ATOM   2033  CB  TRP L 259      90.104  30.742  20.127  1.00 19.74           C  
ATOM   2034  CG  TRP L 259      88.804  31.292  19.628  1.00 17.87           C  
ATOM   2035  CD1 TRP L 259      88.624  32.228  18.653  1.00 18.08           C  
ATOM   2036  CD2 TRP L 259      87.495  30.923  20.077  1.00 18.02           C  
ATOM   2037  NE1 TRP L 259      87.278  32.465  18.464  1.00 18.42           N  
ATOM   2038  CE2 TRP L 259      86.566  31.675  19.326  1.00 17.66           C  
ATOM   2039  CE3 TRP L 259      87.018  30.025  21.041  1.00 17.87           C  
ATOM   2040  CZ2 TRP L 259      85.182  31.559  19.509  1.00 19.96           C  
ATOM   2041  CZ3 TRP L 259      85.640  29.907  21.224  1.00 19.53           C  
ATOM   2042  CH2 TRP L 259      84.741  30.672  20.458  1.00 19.60           C  
ATOM   2043  N   VAL L 260      92.369  29.876  22.328  1.00 21.30           N  
ATOM   2044  CA  VAL L 260      93.085  28.777  22.953  1.00 21.88           C  
ATOM   2045  C   VAL L 260      92.699  28.604  24.424  1.00 22.64           C  
ATOM   2046  O   VAL L 260      92.667  27.487  24.938  1.00 21.94           O  
ATOM   2047  CB  VAL L 260      94.617  28.972  22.849  1.00 21.86           C  
ATOM   2048  CG1 VAL L 260      95.031  30.298  23.505  1.00 22.14           C  
ATOM   2049  CG2 VAL L 260      95.333  27.798  23.502  1.00 23.80           C  
ATOM   2050  N   ASP L 261      92.390  29.705  25.098  1.00 23.77           N  
ATOM   2051  CA  ASP L 261      92.030  29.638  26.511  1.00 24.88           C  
ATOM   2052  C   ASP L 261      90.642  29.066  26.781  1.00 25.90           C  
ATOM   2053  O   ASP L 261      90.348  28.629  27.897  1.00 24.94           O  
ATOM   2054  CB  ASP L 261      92.162  31.024  27.146  1.00 26.27           C  
ATOM   2055  CG  ASP L 261      93.596  31.516  27.152  1.00 24.76           C  
ATOM   2056  OD1 ASP L 261      94.486  30.709  27.489  1.00 25.04           O  
ATOM   2057  OD2 ASP L 261      93.838  32.699  26.827  1.00 27.00           O  
ATOM   2058  N   TRP L 262      89.791  29.065  25.761  1.00 24.85           N  
ATOM   2059  CA  TRP L 262      88.441  28.533  25.906  1.00 25.99           C  
ATOM   2060  C   TRP L 262      88.508  27.080  26.365  1.00 25.79           C  
ATOM   2061  O   TRP L 262      87.698  26.637  27.178  1.00 26.40           O  
ATOM   2062  CB  TRP L 262      87.703  28.609  24.564  1.00 25.98           C  
ATOM   2063  CG  TRP L 262      86.348  27.981  24.581  1.00 25.88           C  
ATOM   2064  CD1 TRP L 262      85.190  28.537  25.047  1.00 26.21           C  
ATOM   2065  CD2 TRP L 262      86.008  26.668  24.118  1.00 25.70           C  
ATOM   2066  NE1 TRP L 262      84.146  27.649  24.899  1.00 27.11           N  
ATOM   2067  CE2 TRP L 262      84.621  26.495  24.333  1.00 25.40           C  
ATOM   2068  CE3 TRP L 262      86.741  25.620  23.543  1.00 25.13           C  
ATOM   2069  CZ2 TRP L 262      83.949  25.313  23.992  1.00 25.83           C  
ATOM   2070  CZ3 TRP L 262      86.071  24.442  23.203  1.00 26.08           C  
ATOM   2071  CH2 TRP L 262      84.688  24.302  23.431  1.00 23.55           C  
ATOM   2072  N   TRP L 263      89.496  26.354  25.851  1.00 26.39           N  
ATOM   2073  CA  TRP L 263      89.666  24.940  26.156  1.00 27.89           C  
ATOM   2074  C   TRP L 263      89.964  24.600  27.607  1.00 30.89           C  
ATOM   2075  O   TRP L 263      89.980  23.427  27.979  1.00 30.93           O  
ATOM   2076  CB  TRP L 263      90.750  24.342  25.252  1.00 27.20           C  
ATOM   2077  CG  TRP L 263      90.374  24.405  23.801  1.00 26.24           C  
ATOM   2078  CD1 TRP L 263      90.556  25.457  22.948  1.00 25.46           C  
ATOM   2079  CD2 TRP L 263      89.655  23.409  23.063  1.00 25.86           C  
ATOM   2080  NE1 TRP L 263      89.987  25.180  21.725  1.00 23.77           N  
ATOM   2081  CE2 TRP L 263      89.427  23.930  21.768  1.00 25.45           C  
ATOM   2082  CE3 TRP L 263      89.177  22.128  23.373  1.00 25.22           C  
ATOM   2083  CZ2 TRP L 263      88.739  23.212  20.781  1.00 24.71           C  
ATOM   2084  CZ3 TRP L 263      88.491  21.413  22.391  1.00 26.20           C  
ATOM   2085  CH2 TRP L 263      88.280  21.961  21.110  1.00 25.21           C  
ATOM   2086  N   GLN L 264      90.194  25.614  28.432  1.00 33.31           N  
ATOM   2087  CA  GLN L 264      90.481  25.353  29.835  1.00 35.90           C  
ATOM   2088  C   GLN L 264      89.277  24.817  30.599  1.00 35.89           C  
ATOM   2089  O   GLN L 264      89.439  24.170  31.634  1.00 35.67           O  
ATOM   2090  CB  GLN L 264      91.019  26.614  30.515  1.00 36.77           C  
ATOM   2091  CG  GLN L 264      92.450  26.911  30.135  1.00 40.80           C  
ATOM   2092  CD  GLN L 264      93.352  25.712  30.362  1.00 44.15           C  
ATOM   2093  OE1 GLN L 264      93.485  25.225  31.487  1.00 47.20           O  
ATOM   2094  NE2 GLN L 264      93.972  25.224  29.293  1.00 45.23           N  
ATOM   2095  N   TRP L 265      88.072  25.068  30.096  1.00 36.83           N  
ATOM   2096  CA  TRP L 265      86.883  24.579  30.782  1.00 38.41           C  
ATOM   2097  C   TRP L 265      86.947  23.060  30.904  1.00 39.84           C  
ATOM   2098  O   TRP L 265      86.473  22.487  31.884  1.00 39.68           O  
ATOM   2099  CB  TRP L 265      85.602  24.983  30.041  1.00 39.36           C  
ATOM   2100  CG  TRP L 265      85.332  24.213  28.778  1.00 40.77           C  
ATOM   2101  CD1 TRP L 265      85.697  24.559  27.511  1.00 40.85           C  
ATOM   2102  CD2 TRP L 265      84.639  22.963  28.669  1.00 41.24           C  
ATOM   2103  NE1 TRP L 265      85.274  23.604  26.617  1.00 41.05           N  
ATOM   2104  CE2 TRP L 265      84.622  22.612  27.301  1.00 41.43           C  
ATOM   2105  CE3 TRP L 265      84.031  22.104  29.596  1.00 41.56           C  
ATOM   2106  CZ2 TRP L 265      84.021  21.440  26.835  1.00 41.21           C  
ATOM   2107  CZ3 TRP L 265      83.433  20.937  29.132  1.00 41.80           C  
ATOM   2108  CH2 TRP L 265      83.433  20.617  27.763  1.00 42.05           C  
ATOM   2109  N   TRP L 266      87.546  22.414  29.907  1.00 40.35           N  
ATOM   2110  CA  TRP L 266      87.678  20.963  29.901  1.00 41.31           C  
ATOM   2111  C   TRP L 266      88.775  20.499  30.854  1.00 41.94           C  
ATOM   2112  O   TRP L 266      88.597  19.532  31.597  1.00 41.88           O  
ATOM   2113  CB  TRP L 266      87.970  20.471  28.478  1.00 41.42           C  
ATOM   2114  CG  TRP L 266      88.311  19.011  28.378  1.00 41.30           C  
ATOM   2115  CD1 TRP L 266      89.552  18.449  28.469  1.00 40.94           C  
ATOM   2116  CD2 TRP L 266      87.395  17.928  28.173  1.00 41.94           C  
ATOM   2117  NE1 TRP L 266      89.466  17.084  28.330  1.00 40.94           N  
ATOM   2118  CE2 TRP L 266      88.154  16.738  28.148  1.00 41.48           C  
ATOM   2119  CE3 TRP L 266      86.005  17.848  28.007  1.00 42.69           C  
ATOM   2120  CZ2 TRP L 266      87.570  15.480  27.964  1.00 42.09           C  
ATOM   2121  CZ3 TRP L 266      85.423  16.596  27.824  1.00 42.95           C  
ATOM   2122  CH2 TRP L 266      86.208  15.430  27.804  1.00 42.51           C  
ATOM   2123  N   VAL L 267      89.909  21.190  30.833  1.00 42.37           N  
ATOM   2124  CA  VAL L 267      91.026  20.833  31.698  1.00 43.73           C  
ATOM   2125  C   VAL L 267      90.704  21.104  33.167  1.00 45.06           C  
ATOM   2126  O   VAL L 267      91.221  20.430  34.058  1.00 45.36           O  
ATOM   2127  CB  VAL L 267      92.303  21.621  31.312  1.00 43.46           C  
ATOM   2128  CG1 VAL L 267      93.429  21.313  32.289  1.00 43.08           C  
ATOM   2129  CG2 VAL L 267      92.730  21.258  29.898  1.00 42.45           C  
ATOM   2130  N   LYS L 268      89.832  22.079  33.411  1.00 46.87           N  
ATOM   2131  CA  LYS L 268      89.466  22.457  34.771  1.00 48.80           C  
ATOM   2132  C   LYS L 268      88.313  21.673  35.390  1.00 49.78           C  
ATOM   2133  O   LYS L 268      87.819  22.044  36.454  1.00 49.73           O  
ATOM   2134  CB  LYS L 268      89.143  23.952  34.827  1.00 49.73           C  
ATOM   2135  CG  LYS L 268      90.280  24.857  34.380  1.00 51.53           C  
ATOM   2136  CD  LYS L 268      91.525  24.666  35.230  1.00 53.30           C  
ATOM   2137  CE  LYS L 268      92.655  25.566  34.751  1.00 55.08           C  
ATOM   2138  NZ  LYS L 268      93.908  25.364  35.534  1.00 56.83           N  
ATOM   2139  N   LEU L 269      87.870  20.602  34.738  1.00 51.03           N  
ATOM   2140  CA  LEU L 269      86.788  19.810  35.310  1.00 52.20           C  
ATOM   2141  C   LEU L 269      87.251  19.295  36.670  1.00 52.80           C  
ATOM   2142  O   LEU L 269      88.332  18.718  36.793  1.00 52.67           O  
ATOM   2143  CB  LEU L 269      86.416  18.632  34.405  1.00 52.84           C  
ATOM   2144  CG  LEU L 269      85.322  18.863  33.356  1.00 53.58           C  
ATOM   2145  CD1 LEU L 269      84.103  19.483  34.018  1.00 54.33           C  
ATOM   2146  CD2 LEU L 269      85.826  19.765  32.264  1.00 54.55           C  
ATOM   2147  N   PRO L 270      86.431  19.504  37.712  1.00 53.46           N  
ATOM   2148  CA  PRO L 270      86.693  19.095  39.094  1.00 53.62           C  
ATOM   2149  C   PRO L 270      87.296  17.707  39.300  1.00 53.84           C  
ATOM   2150  O   PRO L 270      88.221  17.544  40.097  1.00 54.15           O  
ATOM   2151  CB  PRO L 270      85.322  19.221  39.747  1.00 53.84           C  
ATOM   2152  CG  PRO L 270      84.740  20.395  39.040  1.00 54.06           C  
ATOM   2153  CD  PRO L 270      85.088  20.104  37.598  1.00 53.46           C  
ATOM   2154  N   TRP L 271      86.786  16.712  38.582  1.00 54.01           N  
ATOM   2155  CA  TRP L 271      87.272  15.346  38.745  1.00 54.48           C  
ATOM   2156  C   TRP L 271      88.694  15.027  38.276  1.00 54.42           C  
ATOM   2157  O   TRP L 271      89.175  13.914  38.491  1.00 54.99           O  
ATOM   2158  CB  TRP L 271      86.273  14.362  38.122  1.00 54.56           C  
ATOM   2159  CG  TRP L 271      85.994  14.577  36.670  1.00 55.08           C  
ATOM   2160  CD1 TRP L 271      86.779  14.200  35.621  1.00 55.02           C  
ATOM   2161  CD2 TRP L 271      84.835  15.198  36.103  1.00 55.19           C  
ATOM   2162  NE1 TRP L 271      86.180  14.542  34.433  1.00 54.95           N  
ATOM   2163  CE2 TRP L 271      84.985  15.157  34.699  1.00 55.00           C  
ATOM   2164  CE3 TRP L 271      83.684  15.785  36.645  1.00 55.55           C  
ATOM   2165  CZ2 TRP L 271      84.025  15.681  33.827  1.00 54.89           C  
ATOM   2166  CZ3 TRP L 271      82.727  16.308  35.776  1.00 55.71           C  
ATOM   2167  CH2 TRP L 271      82.907  16.251  34.381  1.00 55.53           C  
ATOM   2168  N   TRP L 272      89.373  15.982  37.645  1.00 54.17           N  
ATOM   2169  CA  TRP L 272      90.749  15.745  37.207  1.00 53.54           C  
ATOM   2170  C   TRP L 272      91.584  17.017  37.099  1.00 53.31           C  
ATOM   2171  O   TRP L 272      92.762  16.972  36.744  1.00 52.95           O  
ATOM   2172  CB  TRP L 272      90.788  14.989  35.867  1.00 53.34           C  
ATOM   2173  CG  TRP L 272      90.088  15.660  34.711  1.00 52.55           C  
ATOM   2174  CD1 TRP L 272      90.030  16.999  34.442  1.00 52.84           C  
ATOM   2175  CD2 TRP L 272      89.389  15.008  33.642  1.00 52.03           C  
ATOM   2176  NE1 TRP L 272      89.339  17.221  33.275  1.00 52.03           N  
ATOM   2177  CE2 TRP L 272      88.935  16.016  32.763  1.00 51.98           C  
ATOM   2178  CE3 TRP L 272      89.104  13.669  33.341  1.00 51.64           C  
ATOM   2179  CZ2 TRP L 272      88.209  15.726  31.602  1.00 51.94           C  
ATOM   2180  CZ3 TRP L 272      88.382  13.382  32.186  1.00 51.68           C  
ATOM   2181  CH2 TRP L 272      87.943  14.408  31.332  1.00 51.30           C  
ATOM   2182  N   ALA L 273      90.970  18.149  37.421  1.00 53.66           N  
ATOM   2183  CA  ALA L 273      91.649  19.436  37.353  1.00 54.44           C  
ATOM   2184  C   ALA L 273      92.942  19.496  38.164  1.00 55.51           C  
ATOM   2185  O   ALA L 273      93.946  20.027  37.693  1.00 55.45           O  
ATOM   2186  CB  ALA L 273      90.704  20.541  37.811  1.00 54.15           C  
ATOM   2187  N   ASN L 274      92.926  18.945  39.375  1.00 56.53           N  
ATOM   2188  CA  ASN L 274      94.106  18.992  40.232  1.00 57.29           C  
ATOM   2189  C   ASN L 274      94.976  17.738  40.270  1.00 57.15           C  
ATOM   2190  O   ASN L 274      95.933  17.669  41.041  1.00 56.85           O  
ATOM   2191  CB  ASN L 274      93.692  19.374  41.654  1.00 58.61           C  
ATOM   2192  CG  ASN L 274      93.048  20.748  41.720  1.00 60.09           C  
ATOM   2193  OD1 ASN L 274      91.952  20.959  41.198  1.00 60.87           O  
ATOM   2194  ND2 ASN L 274      93.733  21.693  42.357  1.00 61.11           N  
ATOM   2195  N   ILE L 275      94.655  16.750  39.442  1.00 56.69           N  
ATOM   2196  CA  ILE L 275      95.450  15.528  39.404  1.00 56.17           C  
ATOM   2197  C   ILE L 275      96.823  15.851  38.815  1.00 56.20           C  
ATOM   2198  O   ILE L 275      96.927  16.312  37.679  1.00 56.85           O  
ATOM   2199  CB  ILE L 275      94.779  14.445  38.538  1.00 55.85           C  
ATOM   2200  CG1 ILE L 275      93.413  14.085  39.124  1.00 55.90           C  
ATOM   2201  CG2 ILE L 275      95.667  13.213  38.465  1.00 55.50           C  
ATOM   2202  CD1 ILE L 275      92.660  13.043  38.329  1.00 56.14           C  
ATOM   2203  N   PRO L 276      97.896  15.617  39.585  1.00 55.88           N  
ATOM   2204  CA  PRO L 276      99.253  15.897  39.106  1.00 55.42           C  
ATOM   2205  C   PRO L 276      99.652  15.046  37.903  1.00 54.64           C  
ATOM   2206  O   PRO L 276      99.103  13.966  37.683  1.00 54.57           O  
ATOM   2207  CB  PRO L 276     100.113  15.617  40.336  1.00 55.52           C  
ATOM   2208  CG  PRO L 276      99.354  14.529  41.026  1.00 56.03           C  
ATOM   2209  CD  PRO L 276      97.929  15.024  40.933  1.00 56.11           C  
ATOM   2210  N   GLY L 277     100.610  15.545  37.127  1.00 53.84           N  
ATOM   2211  CA  GLY L 277     101.069  14.824  35.955  1.00 53.20           C  
ATOM   2212  C   GLY L 277     100.442  15.344  34.674  1.00 52.75           C  
ATOM   2213  O   GLY L 277      99.591  16.232  34.705  1.00 52.13           O  
ATOM   2214  N   GLY L 278     100.863  14.787  33.544  1.00 52.82           N  
ATOM   2215  CA  GLY L 278     100.326  15.215  32.266  1.00 52.01           C  
ATOM   2216  C   GLY L 278     100.944  16.513  31.784  1.00 52.13           C  
ATOM   2217  O   GLY L 278     102.049  16.874  32.187  1.00 51.55           O  
ATOM   2218  N   ILE L 279     100.224  17.220  30.920  1.00 51.82           N  
ATOM   2219  CA  ILE L 279     100.704  18.482  30.375  1.00 51.81           C  
ATOM   2220  C   ILE L 279     100.268  19.653  31.248  1.00 52.01           C  
ATOM   2221  O   ILE L 279     101.030  20.594  31.466  1.00 52.17           O  
ATOM   2222  CB  ILE L 279     100.162  18.714  28.944  1.00 51.46           C  
ATOM   2223  CG1 ILE L 279     100.574  17.557  28.031  1.00 50.80           C  
ATOM   2224  CG2 ILE L 279     100.683  20.035  28.397  1.00 51.19           C  
ATOM   2225  CD1 ILE L 279     102.071  17.388  27.879  1.00 50.80           C  
ATOM   2226  N   ASN L 280      99.039  19.585  31.747  1.00 52.43           N  
ATOM   2227  CA  ASN L 280      98.493  20.649  32.579  1.00 53.45           C  
ATOM   2228  C   ASN L 280      98.593  20.357  34.074  1.00 54.17           C  
ATOM   2229  O   ASN L 280      97.633  20.545  34.821  1.00 54.26           O  
ATOM   2230  CB  ASN L 280      97.034  20.905  32.193  1.00 52.57           C  
ATOM   2231  CG  ASN L 280      96.875  21.241  30.723  1.00 53.01           C  
ATOM   2232  OD1 ASN L 280      97.520  22.157  30.211  1.00 52.15           O  
ATOM   2233  ND2 ASN L 280      96.012  20.501  30.035  1.00 51.87           N  
ATOM   2234  N   GLY L 281      99.765  19.903  34.505  1.00 55.22           N  
ATOM   2235  CA  GLY L 281      99.971  19.602  35.909  1.00 56.35           C  
ATOM   2236  C   GLY L 281     101.334  18.990  36.162  1.00 57.34           C  
ATOM   2237  O   GLY L 281     101.401  17.953  36.856  1.00 57.98           O  
ATOM   2238  OXT GLY L 281     102.340  19.553  35.673  1.00 57.76           O  
