# Supplementary material for: Alignment of Helical Membrane Protein Sequences Using AlignMe
Source: PLoS One. 2013 Mar 4;8(3):e57731. doi: 10.1371/journal.pone.0057731 (PMC3587630; doi:10.1371/journal.pone.0057731)
Supplement: File S2 — Dataset of HOMEP2 homologous membrane proteins. (GZ) [file pone.0057731.s002.gz › HOMEP2010_pdbs/photosystem2/1EYS_M.pdb]

ATOM   4638  N   PRO M   1      41.309  27.726  32.499  1.00 53.05           N  
ATOM   4639  CA  PRO M   1      41.234  26.482  33.292  1.00 53.52           C  
ATOM   4640  C   PRO M   1      41.260  26.817  34.760  1.00 52.19           C  
ATOM   4641  O   PRO M   1      41.770  27.862  35.152  1.00 51.91           O  
ATOM   4642  CB  PRO M   1      42.447  25.639  32.936  1.00 55.57           C  
ATOM   4643  CG  PRO M   1      43.415  26.687  32.382  1.00 53.37           C  
ATOM   4644  CD  PRO M   1      42.532  27.732  31.676  1.00 52.41           C  
ATOM   4645  N   GLU M   2      40.651  25.955  35.561  1.00 53.03           N  
ATOM   4646  CA  GLU M   2      40.623  26.128  37.004  1.00 53.93           C  
ATOM   4647  C   GLU M   2      39.648  25.150  37.609  1.00 52.90           C  
ATOM   4648  O   GLU M   2      38.562  24.942  37.076  1.00 54.29           O  
ATOM   4649  CB  GLU M   2      40.202  27.546  37.401  1.00 53.58           C  
ATOM   4650  CG  GLU M   2      41.218  28.274  38.289  1.00 58.73           C  
ATOM   4651  CD  GLU M   2      41.818  27.392  39.381  1.00 58.97           C  
ATOM   4652  OE1 GLU M   2      42.978  26.947  39.211  1.00 56.01           O  
ATOM   4653  OE2 GLU M   2      41.141  27.148  40.410  1.00 58.94           O  
ATOM   4654  N   TYR M   3      40.062  24.529  38.706  1.00 51.84           N  
ATOM   4655  CA  TYR M   3      39.230  23.589  39.452  1.00 50.52           C  
ATOM   4656  C   TYR M   3      37.948  24.384  39.687  1.00 50.60           C  
ATOM   4657  O   TYR M   3      38.003  25.608  39.828  1.00 49.80           O  
ATOM   4658  CB  TYR M   3      39.949  23.281  40.776  1.00 46.40           C  
ATOM   4659  CG  TYR M   3      39.232  22.392  41.774  1.00 49.49           C  
ATOM   4660  CD1 TYR M   3      39.468  22.551  43.139  1.00 48.36           C  
ATOM   4661  CD2 TYR M   3      38.338  21.384  41.371  1.00 48.61           C  
ATOM   4662  CE1 TYR M   3      38.841  21.752  44.081  1.00 47.80           C  
ATOM   4663  CE2 TYR M   3      37.696  20.567  42.324  1.00 44.73           C  
ATOM   4664  CZ  TYR M   3      37.959  20.767  43.676  1.00 48.39           C  
ATOM   4665  OH  TYR M   3      37.334  20.021  44.657  1.00 48.68           O  
ATOM   4666  N   GLN M   4      36.800  23.718  39.611  1.00 49.25           N  
ATOM   4667  CA  GLN M   4      35.515  24.384  39.802  1.00 47.29           C  
ATOM   4668  C   GLN M   4      34.896  24.073  41.150  1.00 44.15           C  
ATOM   4669  O   GLN M   4      33.908  24.696  41.540  1.00 44.10           O  
ATOM   4670  CB  GLN M   4      34.545  23.973  38.702  1.00 47.63           C  
ATOM   4671  CG  GLN M   4      34.332  25.009  37.602  1.00 55.62           C  
ATOM   4672  CD  GLN M   4      35.626  25.542  37.040  1.00 57.51           C  
ATOM   4673  OE1 GLN M   4      36.173  25.013  36.053  1.00 61.16           O  
ATOM   4674  NE2 GLN M   4      36.130  26.606  37.656  1.00 54.62           N  
ATOM   4675  N   ASN M   5      35.496  23.122  41.859  1.00 41.76           N  
ATOM   4676  CA  ASN M   5      35.036  22.681  43.173  1.00 41.67           C  
ATOM   4677  C   ASN M   5      33.663  22.040  43.095  1.00 44.34           C  
ATOM   4678  O   ASN M   5      32.816  22.240  43.959  1.00 41.00           O  
ATOM   4679  CB  ASN M   5      35.036  23.824  44.170  1.00 41.13           C  
ATOM   4680  CG  ASN M   5      35.608  23.417  45.502  1.00 43.91           C  
ATOM   4681  OD1 ASN M   5      35.686  22.231  45.824  1.00 42.87           O  
ATOM   4682  ND2 ASN M   5      36.053  24.401  46.276  1.00 50.21           N  
ATOM   4683  N   ILE M   6      33.475  21.244  42.048  1.00 48.84           N  
ATOM   4684  CA  ILE M   6      32.241  20.512  41.789  1.00 49.80           C  
ATOM   4685  C   ILE M   6      32.444  19.083  42.260  1.00 49.91           C  
ATOM   4686  O   ILE M   6      31.646  18.556  43.040  1.00 48.00           O  
ATOM   4687  CB  ILE M   6      31.949  20.454  40.284  1.00 50.26           C  
ATOM   4688  CG1 ILE M   6      31.741  21.861  39.733  1.00 54.31           C  
ATOM   4689  CG2 ILE M   6      30.702  19.635  40.015  1.00 50.19           C  
ATOM   4690  CD1 ILE M   6      30.557  22.579  40.338  1.00 54.91           C  
ATOM   4691  N   PHE M   7      33.552  18.482  41.824  1.00 51.47           N  
ATOM   4692  CA  PHE M   7      33.886  17.101  42.167  1.00 51.08           C  
ATOM   4693  C   PHE M   7      35.248  16.918  42.801  1.00 49.12           C  
ATOM   4694  O   PHE M   7      36.272  17.098  42.143  1.00 51.34           O  
ATOM   4695  CB  PHE M   7      33.873  16.228  40.911  1.00 55.13           C  
ATOM   4696  CG  PHE M   7      32.564  16.205  40.206  1.00 55.79           C  
ATOM   4697  CD1 PHE M   7      32.436  16.778  38.947  1.00 57.48           C  
ATOM   4698  CD2 PHE M   7      31.455  15.635  40.806  1.00 55.49           C  
ATOM   4699  CE1 PHE M   7      31.220  16.788  38.295  1.00 55.85           C  
ATOM   4700  CE2 PHE M   7      30.232  15.639  40.168  1.00 57.85           C  
ATOM   4701  CZ  PHE M   7      30.109  16.217  38.910  1.00 59.06           C  
ATOM   4702  N   THR M   8      35.258  16.482  44.052  1.00 44.03           N  
ATOM   4703  CA  THR M   8      36.490  16.196  44.767  1.00 40.75           C  
ATOM   4704  C   THR M   8      37.326  15.256  43.900  1.00 41.96           C  
ATOM   4705  O   THR M   8      36.882  14.162  43.590  1.00 44.80           O  
ATOM   4706  CB  THR M   8      36.148  15.439  46.016  1.00 33.82           C  
ATOM   4707  OG1 THR M   8      35.248  16.222  46.803  1.00 38.63           O  
ATOM   4708  CG2 THR M   8      37.377  15.120  46.790  1.00 34.99           C  
ATOM   4709  N   ALA M   9      38.519  15.666  43.489  1.00 45.43           N  
ATOM   4710  CA  ALA M   9      39.351  14.800  42.647  1.00 45.45           C  
ATOM   4711  C   ALA M   9      40.159  13.785  43.440  1.00 46.71           C  
ATOM   4712  O   ALA M   9      40.606  12.774  42.890  1.00 48.26           O  
ATOM   4713  CB  ALA M   9      40.270  15.628  41.786  1.00 47.39           C  
ATOM   4714  N   VAL M  10      40.360  14.061  44.728  1.00 45.75           N  
ATOM   4715  CA  VAL M  10      41.121  13.182  45.611  1.00 42.48           C  
ATOM   4716  C   VAL M  10      40.476  13.273  46.984  1.00 44.46           C  
ATOM   4717  O   VAL M  10      40.415  14.363  47.563  1.00 42.83           O  
ATOM   4718  CB  VAL M  10      42.591  13.649  45.731  1.00 41.86           C  
ATOM   4719  CG1 VAL M  10      43.326  12.812  46.752  1.00 38.52           C  
ATOM   4720  CG2 VAL M  10      43.294  13.556  44.395  1.00 35.97           C  
ATOM   4721  N   GLN M  11      39.955  12.146  47.476  1.00 46.95           N  
ATOM   4722  CA  GLN M  11      39.290  12.097  48.784  1.00 51.23           C  
ATOM   4723  C   GLN M  11      40.252  11.554  49.826  1.00 51.31           C  
ATOM   4724  O   GLN M  11      41.351  11.127  49.493  1.00 53.66           O  
ATOM   4725  CB  GLN M  11      38.050  11.188  48.729  1.00 51.78           C  
ATOM   4726  CG  GLN M  11      37.072  11.501  47.603  1.00 51.14           C  
ATOM   4727  CD  GLN M  11      36.101  10.365  47.305  1.00 48.33           C  
ATOM   4728  OE1 GLN M  11      35.753   9.574  48.176  1.00 42.90           O  
ATOM   4729  NE2 GLN M  11      35.659  10.286  46.055  1.00 42.60           N  
ATOM   4730  N   VAL M  12      39.844  11.565  51.090  1.00 47.22           N  
ATOM   4731  CA  VAL M  12      40.698  11.055  52.147  1.00 45.42           C  
ATOM   4732  C   VAL M  12      39.795  10.471  53.200  1.00 47.46           C  
ATOM   4733  O   VAL M  12      38.682  10.969  53.397  1.00 48.00           O  
ATOM   4734  CB  VAL M  12      41.512  12.159  52.784  1.00 45.60           C  
ATOM   4735  CG1 VAL M  12      42.359  12.855  51.744  1.00 44.66           C  
ATOM   4736  CG2 VAL M  12      40.600  13.144  53.468  1.00 45.29           C  
ATOM   4737  N   ARG M  13      40.288   9.459  53.918  1.00 49.29           N  
ATOM   4738  CA  ARG M  13      39.501   8.787  54.948  1.00 46.37           C  
ATOM   4739  C   ARG M  13      40.087   8.917  56.333  1.00 46.22           C  
ATOM   4740  O   ARG M  13      41.279   9.145  56.497  1.00 48.16           O  
ATOM   4741  CB  ARG M  13      39.376   7.308  54.601  1.00 45.41           C  
ATOM   4742  CG  ARG M  13      38.750   7.066  53.232  1.00 45.14           C  
ATOM   4743  CD  ARG M  13      37.238   7.187  53.308  1.00 46.54           C  
ATOM   4744  NE  ARG M  13      36.669   7.511  52.006  1.00 48.77           N  
ATOM   4745  CZ  ARG M  13      36.481   8.754  51.579  1.00 53.56           C  
ATOM   4746  NH1 ARG M  13      36.812   9.781  52.354  1.00 54.23           N  
ATOM   4747  NH2 ARG M  13      35.970   8.975  50.381  1.00 50.58           N  
ATOM   4748  N   ALA M  14      39.230   8.759  57.329  1.00 47.44           N  
ATOM   4749  CA  ALA M  14      39.611   8.812  58.736  1.00 50.83           C  
ATOM   4750  C   ALA M  14      38.553   7.966  59.414  1.00 55.90           C  
ATOM   4751  O   ALA M  14      37.543   7.645  58.792  1.00 56.98           O  
ATOM   4752  CB  ALA M  14      39.532  10.215  59.248  1.00 49.18           C  
ATOM   4753  N   PRO M  15      38.791   7.516  60.659  1.00 58.48           N  
ATOM   4754  CA  PRO M  15      37.735   6.709  61.281  1.00 59.51           C  
ATOM   4755  C   PRO M  15      36.413   7.486  61.224  1.00 57.03           C  
ATOM   4756  O   PRO M  15      36.394   8.713  61.389  1.00 55.96           O  
ATOM   4757  CB  PRO M  15      38.228   6.563  62.722  1.00 60.84           C  
ATOM   4758  CG  PRO M  15      39.719   6.503  62.560  1.00 62.59           C  
ATOM   4759  CD  PRO M  15      39.989   7.583  61.519  1.00 60.67           C  
ATOM   4760  N   ALA M  16      35.326   6.784  60.922  1.00 53.53           N  
ATOM   4761  CA  ALA M  16      34.010   7.407  60.832  1.00 48.63           C  
ATOM   4762  C   ALA M  16      33.766   8.287  62.038  1.00 48.04           C  
ATOM   4763  O   ALA M  16      34.403   8.103  63.084  1.00 47.77           O  
ATOM   4764  CB  ALA M  16      32.963   6.350  60.751  1.00 46.14           C  
ATOM   4765  N   TYR M  17      32.842   9.234  61.907  1.00 47.22           N  
ATOM   4766  CA  TYR M  17      32.563  10.130  63.011  1.00 46.84           C  
ATOM   4767  C   TYR M  17      31.227   9.836  63.657  1.00 46.80           C  
ATOM   4768  O   TYR M  17      30.177  10.064  63.060  1.00 49.11           O  
ATOM   4769  CB  TYR M  17      32.615  11.585  62.553  1.00 49.35           C  
ATOM   4770  CG  TYR M  17      32.785  12.508  63.720  1.00 52.33           C  
ATOM   4771  CD1 TYR M  17      34.020  12.637  64.339  1.00 55.76           C  
ATOM   4772  CD2 TYR M  17      31.695  13.170  64.278  1.00 53.41           C  
ATOM   4773  CE1 TYR M  17      34.170  13.390  65.502  1.00 57.43           C  
ATOM   4774  CE2 TYR M  17      31.834  13.930  65.448  1.00 54.41           C  
ATOM   4775  CZ  TYR M  17      33.073  14.029  66.054  1.00 57.44           C  
ATOM   4776  OH  TYR M  17      33.216  14.723  67.239  1.00 58.05           O  
ATOM   4777  N   PRO M  18      31.248   9.381  64.919  1.00 45.68           N  
ATOM   4778  CA  PRO M  18      30.051   9.044  65.691  1.00 45.09           C  
ATOM   4779  C   PRO M  18      29.257  10.266  66.144  1.00 47.14           C  
ATOM   4780  O   PRO M  18      28.160  10.128  66.715  1.00 47.40           O  
ATOM   4781  CB  PRO M  18      30.625   8.295  66.881  1.00 43.27           C  
ATOM   4782  CG  PRO M  18      31.905   9.029  67.124  1.00 42.07           C  
ATOM   4783  CD  PRO M  18      32.465   9.188  65.728  1.00 44.54           C  
ATOM   4784  N   GLY M  19      29.826  11.453  65.950  1.00 47.22           N  
ATOM   4785  CA  GLY M  19      29.119  12.659  66.334  1.00 46.53           C  
ATOM   4786  C   GLY M  19      29.397  13.188  67.723  1.00 45.23           C  
ATOM   4787  O   GLY M  19      30.041  12.540  68.539  1.00 45.38           O  
ATOM   4788  N   VAL M  20      28.900  14.390  67.981  1.00 43.11           N  
ATOM   4789  CA  VAL M  20      29.080  15.046  69.262  1.00 45.11           C  
ATOM   4790  C   VAL M  20      28.328  14.251  70.313  1.00 49.85           C  
ATOM   4791  O   VAL M  20      27.340  13.592  69.999  1.00 51.50           O  
ATOM   4792  CB  VAL M  20      28.538  16.494  69.185  1.00 42.25           C  
ATOM   4793  CG1 VAL M  20      28.523  17.160  70.546  1.00 35.30           C  
ATOM   4794  CG2 VAL M  20      29.387  17.292  68.231  1.00 37.36           C  
ATOM   4795  N   PRO M  21      28.817  14.248  71.565  1.00 53.32           N  
ATOM   4796  CA  PRO M  21      28.138  13.503  72.627  1.00 53.11           C  
ATOM   4797  C   PRO M  21      26.880  14.236  73.059  1.00 51.59           C  
ATOM   4798  O   PRO M  21      26.912  15.449  73.283  1.00 50.28           O  
ATOM   4799  CB  PRO M  21      29.174  13.499  73.755  1.00 54.46           C  
ATOM   4800  CG  PRO M  21      30.499  13.700  73.035  1.00 53.32           C  
ATOM   4801  CD  PRO M  21      30.119  14.749  72.039  1.00 54.41           C  
ATOM   4802  N   LEU M  22      25.785  13.490  73.179  1.00 49.68           N  
ATOM   4803  CA  LEU M  22      24.491  14.034  73.574  1.00 48.28           C  
ATOM   4804  C   LEU M  22      24.390  13.978  75.085  1.00 46.72           C  
ATOM   4805  O   LEU M  22      24.921  13.080  75.714  1.00 48.22           O  
ATOM   4806  CB  LEU M  22      23.375  13.214  72.935  1.00 49.61           C  
ATOM   4807  CG  LEU M  22      23.677  12.758  71.502  1.00 49.98           C  
ATOM   4808  CD1 LEU M  22      22.572  11.853  71.007  1.00 51.87           C  
ATOM   4809  CD2 LEU M  22      23.864  13.943  70.570  1.00 44.39           C  
ATOM   4810  N   PRO M  23      23.630  14.889  75.681  1.00 47.69           N  
ATOM   4811  CA  PRO M  23      23.470  14.948  77.128  1.00 51.88           C  
ATOM   4812  C   PRO M  23      22.601  13.922  77.848  1.00 57.54           C  
ATOM   4813  O   PRO M  23      22.545  12.741  77.494  1.00 58.16           O  
ATOM   4814  CB  PRO M  23      22.954  16.363  77.334  1.00 51.36           C  
ATOM   4815  CG  PRO M  23      22.044  16.523  76.170  1.00 53.73           C  
ATOM   4816  CD  PRO M  23      22.868  15.963  75.026  1.00 52.29           C  
ATOM   4817  N   LYS M  24      21.953  14.407  78.900  1.00 63.06           N  
ATOM   4818  CA  LYS M  24      21.120  13.610  79.779  1.00 66.11           C  
ATOM   4819  C   LYS M  24      19.819  13.064  79.215  1.00 67.84           C  
ATOM   4820  O   LYS M  24      18.783  13.739  79.237  1.00 70.33           O  
ATOM   4821  CB  LYS M  24      20.819  14.420  81.041  1.00 65.57           C  
ATOM   4822  CG  LYS M  24      21.092  13.662  82.320  1.00 67.14           C  
ATOM   4823  CD  LYS M  24      20.381  12.308  82.336  1.00 70.02           C  
ATOM   4824  CE  LYS M  24      18.863  12.474  82.377  1.00 72.23           C  
ATOM   4825  NZ  LYS M  24      18.176  11.160  82.588  1.00 70.69           N  
ATOM   4826  N   GLY M  25      19.839  11.798  78.819  1.00 67.69           N  
ATOM   4827  CA  GLY M  25      18.623  11.187  78.303  1.00 66.45           C  
ATOM   4828  C   GLY M  25      18.559  11.114  76.797  1.00 65.98           C  
ATOM   4829  O   GLY M  25      17.681  11.728  76.168  1.00 68.54           O  
ATOM   4830  N   ASN M  26      19.514  10.397  76.208  1.00 61.47           N  
ATOM   4831  CA  ASN M  26      19.555  10.241  74.764  1.00 58.26           C  
ATOM   4832  C   ASN M  26      20.158   8.879  74.521  1.00 55.19           C  
ATOM   4833  O   ASN M  26      21.360   8.677  74.689  1.00 54.79           O  
ATOM   4834  CB  ASN M  26      20.422  11.330  74.111  1.00 57.24           C  
ATOM   4835  CG  ASN M  26      19.927  12.733  74.418  1.00 54.66           C  
ATOM   4836  OD1 ASN M  26      19.359  13.420  73.553  1.00 50.33           O  
ATOM   4837  ND2 ASN M  26      20.130  13.167  75.663  1.00 56.75           N  
ATOM   4838  N   LEU M  27      19.309   7.934  74.143  1.00 53.67           N  
ATOM   4839  CA  LEU M  27      19.752   6.573  73.891  1.00 52.77           C  
ATOM   4840  C   LEU M  27      20.976   6.570  72.992  1.00 50.90           C  
ATOM   4841  O   LEU M  27      21.310   7.580  72.382  1.00 50.58           O  
ATOM   4842  CB  LEU M  27      18.636   5.807  73.194  1.00 54.39           C  
ATOM   4843  CG  LEU M  27      17.206   6.147  73.613  1.00 52.87           C  
ATOM   4844  CD1 LEU M  27      16.253   5.257  72.841  1.00 53.85           C  
ATOM   4845  CD2 LEU M  27      17.028   5.952  75.114  1.00 55.99           C  
ATOM   4846  N   PRO M  28      21.696   5.446  72.938  1.00 50.26           N  
ATOM   4847  CA  PRO M  28      22.886   5.291  72.104  1.00 50.70           C  
ATOM   4848  C   PRO M  28      22.564   5.750  70.687  1.00 49.83           C  
ATOM   4849  O   PRO M  28      21.450   6.167  70.418  1.00 50.49           O  
ATOM   4850  CB  PRO M  28      23.092   3.787  72.122  1.00 50.02           C  
ATOM   4851  CG  PRO M  28      22.719   3.439  73.523  1.00 50.95           C  
ATOM   4852  CD  PRO M  28      21.499   4.272  73.805  1.00 49.70           C  
ATOM   4853  N   ARG M  29      23.518   5.631  69.769  1.00 49.42           N  
ATOM   4854  CA  ARG M  29      23.289   6.047  68.389  1.00 48.87           C  
ATOM   4855  C   ARG M  29      23.418   4.845  67.476  1.00 48.07           C  
ATOM   4856  O   ARG M  29      24.499   4.563  66.961  1.00 50.89           O  
ATOM   4857  CB  ARG M  29      24.304   7.118  67.966  1.00 51.41           C  
ATOM   4858  CG  ARG M  29      23.881   8.551  68.272  1.00 50.46           C  
ATOM   4859  CD  ARG M  29      24.214   9.488  67.092  1.00 52.29           C  
ATOM   4860  NE  ARG M  29      25.480  10.215  67.242  1.00 53.18           N  
ATOM   4861  CZ  ARG M  29      25.672  11.218  68.098  1.00 51.84           C  
ATOM   4862  NH1 ARG M  29      24.684  11.622  68.883  1.00 48.51           N  
ATOM   4863  NH2 ARG M  29      26.856  11.809  68.182  1.00 51.91           N  
ATOM   4864  N   ILE M  30      22.304   4.175  67.224  1.00 47.59           N  
ATOM   4865  CA  ILE M  30      22.304   2.984  66.385  1.00 49.11           C  
ATOM   4866  C   ILE M  30      23.006   3.182  65.053  1.00 49.32           C  
ATOM   4867  O   ILE M  30      23.424   4.285  64.725  1.00 49.07           O  
ATOM   4868  CB  ILE M  30      20.872   2.463  66.145  1.00 51.72           C  
ATOM   4869  CG1 ILE M  30      20.405   2.773  64.713  1.00 54.73           C  
ATOM   4870  CG2 ILE M  30      19.911   3.113  67.138  1.00 50.88           C  
ATOM   4871  CD1 ILE M  30      19.252   1.877  64.226  1.00 57.34           C  
ATOM   4872  N   GLY M  31      23.134   2.096  64.294  1.00 51.43           N  
ATOM   4873  CA  GLY M  31      23.785   2.150  62.998  1.00 50.31           C  
ATOM   4874  C   GLY M  31      25.263   2.376  63.181  1.00 52.70           C  
ATOM   4875  O   GLY M  31      25.675   2.933  64.197  1.00 53.70           O  
ATOM   4876  N   ARG M  32      26.071   1.850  62.263  1.00 54.54           N  
ATOM   4877  CA  ARG M  32      27.523   2.038  62.303  1.00 54.19           C  
ATOM   4878  C   ARG M  32      27.899   2.442  60.886  1.00 52.49           C  
ATOM   4879  O   ARG M  32      27.573   1.737  59.927  1.00 51.76           O  
ATOM   4880  CB  ARG M  32      28.262   0.767  62.742  1.00 56.32           C  
ATOM   4881  CG  ARG M  32      28.937   0.864  64.151  1.00 63.48           C  
ATOM   4882  CD  ARG M  32      28.814   2.266  64.812  1.00 67.57           C  
ATOM   4883  NE  ARG M  32      28.360   2.182  66.210  1.00 72.18           N  
ATOM   4884  CZ  ARG M  32      27.530   3.048  66.805  1.00 68.23           C  
ATOM   4885  NH1 ARG M  32      27.046   4.087  66.141  1.00 66.58           N  
ATOM   4886  NH2 ARG M  32      27.172   2.872  68.073  1.00 65.58           N  
ATOM   4887  N   PRO M  33      28.600   3.579  60.740  1.00 48.71           N  
ATOM   4888  CA  PRO M  33      29.054   4.178  59.484  1.00 44.44           C  
ATOM   4889  C   PRO M  33      29.576   3.270  58.404  1.00 41.23           C  
ATOM   4890  O   PRO M  33      30.035   2.165  58.655  1.00 43.37           O  
ATOM   4891  CB  PRO M  33      30.137   5.139  59.936  1.00 47.77           C  
ATOM   4892  CG  PRO M  33      29.684   5.551  61.295  1.00 46.07           C  
ATOM   4893  CD  PRO M  33      29.245   4.244  61.888  1.00 47.59           C  
ATOM   4894  N   ILE M  34      29.570   3.808  57.198  1.00 40.49           N  
ATOM   4895  CA  ILE M  34      30.032   3.114  56.018  1.00 42.19           C  
ATOM   4896  C   ILE M  34      30.415   4.281  55.135  1.00 43.48           C  
ATOM   4897  O   ILE M  34      30.025   5.407  55.425  1.00 47.28           O  
ATOM   4898  CB  ILE M  34      28.879   2.281  55.399  1.00 42.11           C  
ATOM   4899  CG1 ILE M  34      29.400   0.924  54.945  1.00 46.15           C  
ATOM   4900  CG2 ILE M  34      28.234   2.992  54.223  1.00 39.41           C  
ATOM   4901  CD1 ILE M  34      28.560  -0.240  55.482  1.00 52.34           C  
ATOM   4902  N   PHE M  35      31.204   4.040  54.099  1.00 44.46           N  
ATOM   4903  CA  PHE M  35      31.623   5.111  53.199  1.00 45.54           C  
ATOM   4904  C   PHE M  35      31.251   4.690  51.787  1.00 47.63           C  
ATOM   4905  O   PHE M  35      30.844   3.557  51.563  1.00 51.95           O  
ATOM   4906  CB  PHE M  35      33.151   5.312  53.257  1.00 47.10           C  
ATOM   4907  CG  PHE M  35      33.676   5.745  54.600  1.00 45.61           C  
ATOM   4908  CD1 PHE M  35      33.613   7.071  54.990  1.00 46.71           C  
ATOM   4909  CD2 PHE M  35      34.213   4.817  55.481  1.00 49.17           C  
ATOM   4910  CE1 PHE M  35      34.068   7.473  56.240  1.00 44.90           C  
ATOM   4911  CE2 PHE M  35      34.674   5.208  56.743  1.00 51.10           C  
ATOM   4912  CZ  PHE M  35      34.599   6.542  57.122  1.00 47.03           C  
ATOM   4913  N   SER M  36      31.431   5.580  50.820  1.00 47.03           N  
ATOM   4914  CA  SER M  36      31.119   5.247  49.442  1.00 46.25           C  
ATOM   4915  C   SER M  36      31.896   6.199  48.569  1.00 46.11           C  
ATOM   4916  O   SER M  36      31.512   7.354  48.416  1.00 48.20           O  
ATOM   4917  CB  SER M  36      29.611   5.363  49.190  1.00 44.20           C  
ATOM   4918  OG  SER M  36      29.266   6.482  48.385  1.00 44.64           O  
ATOM   4919  N   TYR M  37      33.009   5.721  48.021  1.00 45.85           N  
ATOM   4920  CA  TYR M  37      33.870   6.528  47.160  1.00 47.57           C  
ATOM   4921  C   TYR M  37      33.127   7.476  46.241  1.00 49.01           C  
ATOM   4922  O   TYR M  37      33.659   8.523  45.880  1.00 54.53           O  
ATOM   4923  CB  TYR M  37      34.770   5.623  46.322  1.00 44.46           C  
ATOM   4924  CG  TYR M  37      35.498   6.300  45.178  1.00 41.50           C  
ATOM   4925  CD1 TYR M  37      34.913   6.398  43.919  1.00 45.14           C  
ATOM   4926  CD2 TYR M  37      36.793   6.777  45.332  1.00 40.55           C  
ATOM   4927  CE1 TYR M  37      35.602   6.950  42.835  1.00 44.55           C  
ATOM   4928  CE2 TYR M  37      37.495   7.329  44.252  1.00 43.10           C  
ATOM   4929  CZ  TYR M  37      36.891   7.409  43.007  1.00 46.79           C  
ATOM   4930  OH  TYR M  37      37.582   7.925  41.924  1.00 46.39           O  
ATOM   4931  N   TRP M  38      31.901   7.125  45.867  1.00 49.02           N  
ATOM   4932  CA  TRP M  38      31.134   7.956  44.952  1.00 45.99           C  
ATOM   4933  C   TRP M  38      30.360   9.082  45.575  1.00 42.90           C  
ATOM   4934  O   TRP M  38      30.297  10.172  45.018  1.00 38.30           O  
ATOM   4935  CB  TRP M  38      30.254   7.094  44.081  1.00 45.79           C  
ATOM   4936  CG  TRP M  38      31.072   6.349  43.101  1.00 50.71           C  
ATOM   4937  CD1 TRP M  38      31.561   5.083  43.236  1.00 52.89           C  
ATOM   4938  CD2 TRP M  38      31.539   6.832  41.836  1.00 54.67           C  
ATOM   4939  NE1 TRP M  38      32.312   4.747  42.126  1.00 53.96           N  
ATOM   4940  CE2 TRP M  38      32.312   5.808  41.250  1.00 53.72           C  
ATOM   4941  CE3 TRP M  38      31.382   8.038  41.132  1.00 58.59           C  
ATOM   4942  CZ2 TRP M  38      32.923   5.944  40.003  1.00 54.29           C  
ATOM   4943  CZ3 TRP M  38      31.992   8.176  39.886  1.00 55.05           C  
ATOM   4944  CH2 TRP M  38      32.753   7.134  39.339  1.00 56.09           C  
ATOM   4945  N   LEU M  39      29.756   8.838  46.724  1.00 41.78           N  
ATOM   4946  CA  LEU M  39      29.046   9.916  47.379  1.00 45.81           C  
ATOM   4947  C   LEU M  39      30.149  10.934  47.593  1.00 48.48           C  
ATOM   4948  O   LEU M  39      29.999  12.114  47.292  1.00 52.02           O  
ATOM   4949  CB  LEU M  39      28.521   9.450  48.727  1.00 49.23           C  
ATOM   4950  CG  LEU M  39      27.118   9.915  49.080  1.00 48.83           C  
ATOM   4951  CD1 LEU M  39      26.169   9.378  48.031  1.00 52.95           C  
ATOM   4952  CD2 LEU M  39      26.745   9.383  50.460  1.00 42.03           C  
ATOM   4953  N   GLY M  40      31.309  10.426  48.001  1.00 52.85           N  
ATOM   4954  CA  GLY M  40      32.468  11.266  48.245  1.00 50.88           C  
ATOM   4955  C   GLY M  40      32.840  12.150  47.072  1.00 48.95           C  
ATOM   4956  O   GLY M  40      33.417  13.215  47.270  1.00 52.65           O  
ATOM   4957  N   LYS M  41      32.514  11.733  45.852  1.00 44.97           N  
ATOM   4958  CA  LYS M  41      32.839  12.543  44.686  1.00 44.05           C  
ATOM   4959  C   LYS M  41      32.118  13.885  44.746  1.00 45.89           C  
ATOM   4960  O   LYS M  41      32.614  14.898  44.249  1.00 46.16           O  
ATOM   4961  CB  LYS M  41      32.476  11.806  43.396  1.00 42.72           C  
ATOM   4962  CG  LYS M  41      33.698  11.455  42.554  1.00 46.62           C  
ATOM   4963  CD  LYS M  41      34.678  10.601  43.372  1.00 50.50           C  
ATOM   4964  CE  LYS M  41      36.140  11.056  43.222  1.00 50.65           C  
ATOM   4965  NZ  LYS M  41      36.743  10.709  41.893  1.00 48.32           N  
ATOM   4966  N   ILE M  42      30.946  13.900  45.368  1.00 44.18           N  
ATOM   4967  CA  ILE M  42      30.198  15.138  45.455  1.00 42.10           C  
ATOM   4968  C   ILE M  42      29.957  15.582  46.885  1.00 41.10           C  
ATOM   4969  O   ILE M  42      29.532  16.708  47.111  1.00 42.54           O  
ATOM   4970  CB  ILE M  42      28.864  15.050  44.714  1.00 43.08           C  
ATOM   4971  CG1 ILE M  42      27.897  14.160  45.493  1.00 44.36           C  
ATOM   4972  CG2 ILE M  42      29.080  14.497  43.306  1.00 34.61           C  
ATOM   4973  CD1 ILE M  42      26.484  14.142  44.922  1.00 48.22           C  
ATOM   4974  N   GLY M  43      30.244  14.731  47.859  1.00 41.08           N  
ATOM   4975  CA  GLY M  43      30.026  15.157  49.231  1.00 43.56           C  
ATOM   4976  C   GLY M  43      30.646  14.237  50.249  1.00 45.82           C  
ATOM   4977  O   GLY M  43      31.292  13.252  49.889  1.00 48.22           O  
ATOM   4978  N   ASP M  44      30.459  14.563  51.524  1.00 46.63           N  
ATOM   4979  CA  ASP M  44      30.990  13.748  52.609  1.00 49.14           C  
ATOM   4980  C   ASP M  44      30.540  12.331  52.344  1.00 49.55           C  
ATOM   4981  O   ASP M  44      29.353  12.092  52.183  1.00 55.69           O  
ATOM   4982  CB  ASP M  44      30.452  14.250  53.950  1.00 48.17           C  
ATOM   4983  CG  ASP M  44      30.246  13.141  54.946  1.00 49.92           C  
ATOM   4984  OD1 ASP M  44      29.088  12.686  55.073  1.00 53.71           O  
ATOM   4985  OD2 ASP M  44      31.225  12.720  55.601  1.00 51.56           O  
ATOM   4986  N   ALA M  45      31.491  11.412  52.213  1.00 49.24           N  
ATOM   4987  CA  ALA M  45      31.180  10.020  51.928  1.00 46.21           C  
ATOM   4988  C   ALA M  45      30.689   9.201  53.115  1.00 44.34           C  
ATOM   4989  O   ALA M  45      30.205   8.078  52.943  1.00 41.87           O  
ATOM   4990  CB  ALA M  45      32.376   9.345  51.295  1.00 43.51           C  
ATOM   4991  N   GLN M  46      30.806   9.734  54.325  1.00 43.01           N  
ATOM   4992  CA  GLN M  46      30.350   8.962  55.465  1.00 42.48           C  
ATOM   4993  C   GLN M  46      28.836   8.854  55.469  1.00 47.29           C  
ATOM   4994  O   GLN M  46      28.120   9.840  55.278  1.00 51.96           O  
ATOM   4995  CB  GLN M  46      30.834   9.567  56.789  1.00 40.63           C  
ATOM   4996  CG  GLN M  46      30.284   8.835  58.016  1.00 38.65           C  
ATOM   4997  CD  GLN M  46      30.953   9.252  59.311  1.00 40.64           C  
ATOM   4998  OE1 GLN M  46      32.181   9.340  59.384  1.00 43.89           O  
ATOM   4999  NE2 GLN M  46      30.156   9.465  60.356  1.00 37.14           N  
ATOM   5000  N   ILE M  47      28.350   7.628  55.549  1.00 47.67           N  
ATOM   5001  CA  ILE M  47      26.923   7.375  55.637  1.00 45.01           C  
ATOM   5002  C   ILE M  47      26.951   6.806  57.032  1.00 48.26           C  
ATOM   5003  O   ILE M  47      27.599   5.781  57.265  1.00 51.93           O  
ATOM   5004  CB  ILE M  47      26.500   6.320  54.646  1.00 37.84           C  
ATOM   5005  CG1 ILE M  47      26.674   6.867  53.230  1.00 33.85           C  
ATOM   5006  CG2 ILE M  47      25.084   5.897  54.933  1.00 39.86           C  
ATOM   5007  CD1 ILE M  47      26.279   5.905  52.140  1.00 33.67           C  
ATOM   5008  N   GLY M  48      26.326   7.480  57.988  1.00 48.75           N  
ATOM   5009  CA  GLY M  48      26.463   6.965  59.328  1.00 49.68           C  
ATOM   5010  C   GLY M  48      25.352   6.901  60.334  1.00 52.13           C  
ATOM   5011  O   GLY M  48      24.176   6.763  59.996  1.00 57.57           O  
ATOM   5012  N   PRO M  49      25.729   7.015  61.614  1.00 50.77           N  
ATOM   5013  CA  PRO M  49      24.875   6.975  62.800  1.00 51.88           C  
ATOM   5014  C   PRO M  49      23.563   7.739  62.690  1.00 50.88           C  
ATOM   5015  O   PRO M  49      23.541   8.920  62.350  1.00 50.31           O  
ATOM   5016  CB  PRO M  49      25.763   7.593  63.885  1.00 52.89           C  
ATOM   5017  CG  PRO M  49      27.148   7.285  63.419  1.00 55.01           C  
ATOM   5018  CD  PRO M  49      27.057   7.559  61.950  1.00 49.56           C  
ATOM   5019  N   ILE M  50      22.472   7.052  63.003  1.00 47.47           N  
ATOM   5020  CA  ILE M  50      21.157   7.660  62.983  1.00 43.00           C  
ATOM   5021  C   ILE M  50      20.690   7.589  64.428  1.00 43.27           C  
ATOM   5022  O   ILE M  50      21.102   6.694  65.170  1.00 46.75           O  
ATOM   5023  CB  ILE M  50      20.151   6.848  62.123  1.00 39.90           C  
ATOM   5024  CG1 ILE M  50      20.791   6.389  60.820  1.00 42.31           C  
ATOM   5025  CG2 ILE M  50      18.934   7.695  61.790  1.00 38.01           C  
ATOM   5026  CD1 ILE M  50      21.201   4.937  60.843  1.00 41.64           C  
ATOM   5027  N   TYR M  51      19.869   8.540  64.849  1.00 40.72           N  
ATOM   5028  CA  TYR M  51      19.359   8.495  66.200  1.00 43.37           C  
ATOM   5029  C   TYR M  51      17.909   8.070  66.085  1.00 47.98           C  
ATOM   5030  O   TYR M  51      17.203   8.545  65.194  1.00 50.75           O  
ATOM   5031  CB  TYR M  51      19.437   9.861  66.856  1.00 41.98           C  
ATOM   5032  CG  TYR M  51      18.994   9.825  68.293  1.00 44.20           C  
ATOM   5033  CD1 TYR M  51      19.872   9.442  69.296  1.00 43.86           C  
ATOM   5034  CD2 TYR M  51      17.685  10.126  68.650  1.00 46.77           C  
ATOM   5035  CE1 TYR M  51      19.461   9.354  70.615  1.00 42.33           C  
ATOM   5036  CE2 TYR M  51      17.270  10.041  69.975  1.00 47.57           C  
ATOM   5037  CZ  TYR M  51      18.166   9.653  70.944  1.00 42.31           C  
ATOM   5038  OH  TYR M  51      17.766   9.562  72.257  1.00 46.61           O  
ATOM   5039  N   LEU M  52      17.459   7.195  66.985  1.00 50.53           N  
ATOM   5040  CA  LEU M  52      16.079   6.707  66.965  1.00 50.29           C  
ATOM   5041  C   LEU M  52      15.524   6.593  68.389  1.00 49.63           C  
ATOM   5042  O   LEU M  52      15.870   5.673  69.130  1.00 51.66           O  
ATOM   5043  CB  LEU M  52      16.035   5.341  66.278  1.00 49.67           C  
ATOM   5044  CG  LEU M  52      14.823   4.926  65.427  1.00 53.80           C  
ATOM   5045  CD1 LEU M  52      14.538   5.953  64.350  1.00 50.18           C  
ATOM   5046  CD2 LEU M  52      15.113   3.590  64.763  1.00 52.78           C  
ATOM   5047  N   GLY M  53      14.707   7.553  68.799  1.00 49.24           N  
ATOM   5048  CA  GLY M  53      14.144   7.489  70.134  1.00 46.87           C  
ATOM   5049  C   GLY M  53      12.735   6.959  70.031  1.00 45.84           C  
ATOM   5050  O   GLY M  53      12.397   6.254  69.078  1.00 42.59           O  
ATOM   5051  N   LEU M  54      11.907   7.283  71.012  1.00 47.39           N  
ATOM   5052  CA  LEU M  54      10.528   6.839  70.975  1.00 45.93           C  
ATOM   5053  C   LEU M  54       9.898   7.564  69.815  1.00 47.55           C  
ATOM   5054  O   LEU M  54       9.427   6.954  68.853  1.00 46.45           O  
ATOM   5055  CB  LEU M  54       9.806   7.233  72.265  1.00 43.60           C  
ATOM   5056  CG  LEU M  54       8.304   6.967  72.272  1.00 44.10           C  
ATOM   5057  CD1 LEU M  54       8.033   5.595  71.681  1.00 41.07           C  
ATOM   5058  CD2 LEU M  54       7.766   7.047  73.694  1.00 41.92           C  
ATOM   5059  N   THR M  55       9.966   8.885  69.893  1.00 48.29           N  
ATOM   5060  CA  THR M  55       9.401   9.768  68.890  1.00 47.21           C  
ATOM   5061  C   THR M  55       9.636   9.316  67.458  1.00 44.34           C  
ATOM   5062  O   THR M  55       8.720   8.854  66.791  1.00 47.20           O  
ATOM   5063  CB  THR M  55       9.986  11.138  69.051  1.00 48.94           C  
ATOM   5064  OG1 THR M  55      10.087  11.438  70.449  1.00 49.32           O  
ATOM   5065  CG2 THR M  55       9.094  12.147  68.399  1.00 54.67           C  
ATOM   5066  N   GLY M  56      10.881   9.386  67.015  1.00 40.41           N  
ATOM   5067  CA  GLY M  56      11.201   9.002  65.660  1.00 38.99           C  
ATOM   5068  C   GLY M  56      10.685   7.660  65.205  1.00 43.66           C  
ATOM   5069  O   GLY M  56      10.270   7.524  64.053  1.00 45.36           O  
ATOM   5070  N   THR M  57      10.719   6.657  66.075  1.00 46.83           N  
ATOM   5071  CA  THR M  57      10.254   5.327  65.687  1.00 45.62           C  
ATOM   5072  C   THR M  57       8.739   5.334  65.606  1.00 44.84           C  
ATOM   5073  O   THR M  57       8.141   4.813  64.657  1.00 40.66           O  
ATOM   5074  CB  THR M  57      10.735   4.244  66.676  1.00 46.71           C  
ATOM   5075  OG1 THR M  57      10.516   2.950  66.101  1.00 51.28           O  
ATOM   5076  CG2 THR M  57       9.972   4.314  67.984  1.00 43.19           C  
ATOM   5077  N   LEU M  58       8.137   6.010  66.579  1.00 43.84           N  
ATOM   5078  CA  LEU M  58       6.696   6.156  66.688  1.00 42.31           C  
ATOM   5079  C   LEU M  58       6.224   6.916  65.473  1.00 43.57           C  
ATOM   5080  O   LEU M  58       5.034   6.966  65.195  1.00 47.43           O  
ATOM   5081  CB  LEU M  58       6.379   6.972  67.932  1.00 41.81           C  
ATOM   5082  CG  LEU M  58       5.348   6.469  68.933  1.00 45.91           C  
ATOM   5083  CD1 LEU M  58       5.622   5.030  69.297  1.00 43.13           C  
ATOM   5084  CD2 LEU M  58       5.384   7.366  70.183  1.00 44.76           C  
ATOM   5085  N   SER M  59       7.160   7.532  64.759  1.00 44.18           N  
ATOM   5086  CA  SER M  59       6.817   8.302  63.580  1.00 43.96           C  
ATOM   5087  C   SER M  59       6.897   7.490  62.318  1.00 44.13           C  
ATOM   5088  O   SER M  59       6.116   7.706  61.396  1.00 43.71           O  
ATOM   5089  CB  SER M  59       7.730   9.503  63.428  1.00 47.27           C  
ATOM   5090  OG  SER M  59       7.545  10.084  62.145  1.00 44.30           O  
ATOM   5091  N   ILE M  60       7.895   6.624  62.218  1.00 42.73           N  
ATOM   5092  CA  ILE M  60       8.002   5.799  61.025  1.00 44.16           C  
ATOM   5093  C   ILE M  60       6.796   4.850  60.982  1.00 45.72           C  
ATOM   5094  O   ILE M  60       6.142   4.687  59.941  1.00 45.12           O  
ATOM   5095  CB  ILE M  60       9.318   5.018  61.007  1.00 43.05           C  
ATOM   5096  CG1 ILE M  60      10.487   6.010  60.963  1.00 43.06           C  
ATOM   5097  CG2 ILE M  60       9.353   4.065  59.823  1.00 43.13           C  
ATOM   5098  CD1 ILE M  60      11.821   5.419  60.536  1.00 41.80           C  
ATOM   5099  N   PHE M  61       6.473   4.261  62.127  1.00 42.94           N  
ATOM   5100  CA  PHE M  61       5.345   3.354  62.199  1.00 43.14           C  
ATOM   5101  C   PHE M  61       4.081   4.038  61.685  1.00 40.29           C  
ATOM   5102  O   PHE M  61       3.639   3.741  60.581  1.00 42.09           O  
ATOM   5103  CB  PHE M  61       5.156   2.867  63.630  1.00 45.98           C  
ATOM   5104  CG  PHE M  61       3.859   2.157  63.854  1.00 47.83           C  
ATOM   5105  CD1 PHE M  61       3.609   0.934  63.254  1.00 47.26           C  
ATOM   5106  CD2 PHE M  61       2.881   2.722  64.658  1.00 45.98           C  
ATOM   5107  CE1 PHE M  61       2.402   0.291  63.454  1.00 46.80           C  
ATOM   5108  CE2 PHE M  61       1.680   2.091  64.861  1.00 45.23           C  
ATOM   5109  CZ  PHE M  61       1.438   0.875  64.261  1.00 47.45           C  
ATOM   5110  N   PHE M  62       3.527   4.976  62.456  1.00 38.88           N  
ATOM   5111  CA  PHE M  62       2.319   5.696  62.052  1.00 41.79           C  
ATOM   5112  C   PHE M  62       2.441   6.119  60.590  1.00 44.64           C  
ATOM   5113  O   PHE M  62       1.516   5.940  59.786  1.00 47.20           O  
ATOM   5114  CB  PHE M  62       2.118   6.956  62.897  1.00 38.68           C  
ATOM   5115  CG  PHE M  62       1.667   6.705  64.311  1.00 42.36           C  
ATOM   5116  CD1 PHE M  62       1.383   5.435  64.771  1.00 47.23           C  
ATOM   5117  CD2 PHE M  62       1.541   7.764  65.193  1.00 42.53           C  
ATOM   5118  CE1 PHE M  62       0.979   5.221  66.101  1.00 48.33           C  
ATOM   5119  CE2 PHE M  62       1.139   7.561  66.522  1.00 45.15           C  
ATOM   5120  CZ  PHE M  62       0.860   6.290  66.971  1.00 45.17           C  
ATOM   5121  N   GLY M  63       3.620   6.622  60.237  1.00 45.55           N  
ATOM   5122  CA  GLY M  63       3.873   7.076  58.879  1.00 39.02           C  
ATOM   5123  C   GLY M  63       3.711   5.988  57.851  1.00 37.60           C  
ATOM   5124  O   GLY M  63       3.249   6.240  56.751  1.00 37.30           O  
ATOM   5125  N   LEU M  64       4.129   4.781  58.181  1.00 36.73           N  
ATOM   5126  CA  LEU M  64       3.974   3.681  57.245  1.00 36.63           C  
ATOM   5127  C   LEU M  64       2.517   3.220  57.219  1.00 35.11           C  
ATOM   5128  O   LEU M  64       2.029   2.748  56.188  1.00 36.57           O  
ATOM   5129  CB  LEU M  64       4.903   2.532  57.617  1.00 34.75           C  
ATOM   5130  CG  LEU M  64       6.372   2.787  57.291  1.00 32.64           C  
ATOM   5131  CD1 LEU M  64       7.195   1.707  57.942  1.00 33.74           C  
ATOM   5132  CD2 LEU M  64       6.593   2.792  55.780  1.00 31.52           C  
ATOM   5133  N   VAL M  65       1.816   3.376  58.337  1.00 31.04           N  
ATOM   5134  CA  VAL M  65       0.413   2.985  58.412  1.00 32.98           C  
ATOM   5135  C   VAL M  65      -0.398   3.766  57.396  1.00 33.83           C  
ATOM   5136  O   VAL M  65      -1.088   3.186  56.554  1.00 34.63           O  
ATOM   5137  CB  VAL M  65      -0.180   3.264  59.793  1.00 36.30           C  
ATOM   5138  CG1 VAL M  65      -1.678   3.036  59.775  1.00 35.99           C  
ATOM   5139  CG2 VAL M  65       0.450   2.359  60.811  1.00 36.56           C  
ATOM   5140  N   ALA M  66      -0.305   5.088  57.474  1.00 32.75           N  
ATOM   5141  CA  ALA M  66      -1.032   5.954  56.561  1.00 30.95           C  
ATOM   5142  C   ALA M  66      -0.688   5.624  55.133  1.00 30.70           C  
ATOM   5143  O   ALA M  66      -1.562   5.597  54.277  1.00 34.36           O  
ATOM   5144  CB  ALA M  66      -0.710   7.387  56.844  1.00 35.38           C  
ATOM   5145  N   ILE M  67       0.587   5.388  54.864  1.00 30.39           N  
ATOM   5146  CA  ILE M  67       1.006   5.049  53.515  1.00 32.43           C  
ATOM   5147  C   ILE M  67       0.398   3.705  53.159  1.00 35.40           C  
ATOM   5148  O   ILE M  67       0.058   3.456  52.003  1.00 35.90           O  
ATOM   5149  CB  ILE M  67       2.524   4.953  53.404  1.00 35.05           C  
ATOM   5150  CG1 ILE M  67       3.157   6.276  53.820  1.00 36.18           C  
ATOM   5151  CG2 ILE M  67       2.925   4.679  51.966  1.00 39.60           C  
ATOM   5152  CD1 ILE M  67       4.675   6.219  53.915  1.00 37.86           C  
ATOM   5153  N   SER M  68       0.226   2.850  54.166  1.00 36.57           N  
ATOM   5154  CA  SER M  68      -0.362   1.532  53.959  1.00 36.20           C  
ATOM   5155  C   SER M  68      -1.851   1.635  53.683  1.00 36.69           C  
ATOM   5156  O   SER M  68      -2.365   0.996  52.770  1.00 34.85           O  
ATOM   5157  CB  SER M  68      -0.134   0.657  55.176  1.00 38.52           C  
ATOM   5158  OG  SER M  68       1.226   0.270  55.229  1.00 46.63           O  
ATOM   5159  N   ILE M  69      -2.550   2.419  54.494  1.00 33.51           N  
ATOM   5160  CA  ILE M  69      -3.977   2.607  54.304  1.00 33.42           C  
ATOM   5161  C   ILE M  69      -4.212   3.134  52.901  1.00 37.50           C  
ATOM   5162  O   ILE M  69      -5.135   2.705  52.209  1.00 40.47           O  
ATOM   5163  CB  ILE M  69      -4.529   3.608  55.307  1.00 28.47           C  
ATOM   5164  CG1 ILE M  69      -4.510   2.981  56.700  1.00 26.97           C  
ATOM   5165  CG2 ILE M  69      -5.935   4.058  54.895  1.00 25.53           C  
ATOM   5166  CD1 ILE M  69      -4.514   3.981  57.825  1.00 17.82           C  
ATOM   5167  N   ILE M  70      -3.355   4.043  52.462  1.00 36.60           N  
ATOM   5168  CA  ILE M  70      -3.505   4.604  51.132  1.00 34.75           C  
ATOM   5169  C   ILE M  70      -3.388   3.550  50.039  1.00 35.14           C  
ATOM   5170  O   ILE M  70      -4.245   3.478  49.171  1.00 34.72           O  
ATOM   5171  CB  ILE M  70      -2.485   5.719  50.875  1.00 33.07           C  
ATOM   5172  CG1 ILE M  70      -2.776   6.910  51.771  1.00 29.58           C  
ATOM   5173  CG2 ILE M  70      -2.570   6.185  49.445  1.00 35.67           C  
ATOM   5174  CD1 ILE M  70      -1.793   8.009  51.576  1.00 29.14           C  
ATOM   5175  N   GLY M  71      -2.360   2.707  50.114  1.00 35.70           N  
ATOM   5176  CA  GLY M  71      -2.146   1.680  49.102  1.00 33.53           C  
ATOM   5177  C   GLY M  71      -3.191   0.587  48.975  1.00 33.99           C  
ATOM   5178  O   GLY M  71      -3.679   0.303  47.878  1.00 35.67           O  
ATOM   5179  N   PHE M  72      -3.530  -0.059  50.078  1.00 36.13           N  
ATOM   5180  CA  PHE M  72      -4.522  -1.117  50.014  1.00 37.75           C  
ATOM   5181  C   PHE M  72      -5.756  -0.572  49.339  1.00 35.83           C  
ATOM   5182  O   PHE M  72      -6.315  -1.202  48.447  1.00 35.55           O  
ATOM   5183  CB  PHE M  72      -4.857  -1.623  51.402  1.00 36.60           C  
ATOM   5184  CG  PHE M  72      -3.804  -2.504  51.982  1.00 38.39           C  
ATOM   5185  CD1 PHE M  72      -3.276  -3.545  51.238  1.00 36.04           C  
ATOM   5186  CD2 PHE M  72      -3.353  -2.304  53.281  1.00 42.42           C  
ATOM   5187  CE1 PHE M  72      -2.316  -4.376  51.779  1.00 40.52           C  
ATOM   5188  CE2 PHE M  72      -2.390  -3.130  53.834  1.00 44.84           C  
ATOM   5189  CZ  PHE M  72      -1.870  -4.169  53.083  1.00 43.54           C  
ATOM   5190  N   ASN M  73      -6.121   0.650  49.705  1.00 31.96           N  
ATOM   5191  CA  ASN M  73      -7.272   1.296  49.110  1.00 29.57           C  
ATOM   5192  C   ASN M  73      -7.100   1.357  47.620  1.00 30.98           C  
ATOM   5193  O   ASN M  73      -8.000   1.010  46.875  1.00 32.77           O  
ATOM   5194  CB  ASN M  73      -7.422   2.689  49.660  1.00 28.42           C  
ATOM   5195  CG  ASN M  73      -8.412   2.745  50.766  1.00 30.17           C  
ATOM   5196  OD1 ASN M  73      -9.616   2.807  50.521  1.00 33.73           O  
ATOM   5197  ND2 ASN M  73      -7.931   2.700  51.999  1.00 28.73           N  
ATOM   5198  N   MET M  74      -5.906   1.740  47.190  1.00 35.19           N  
ATOM   5199  CA  MET M  74      -5.604   1.823  45.772  1.00 35.61           C  
ATOM   5200  C   MET M  74      -5.680   0.424  45.188  1.00 39.46           C  
ATOM   5201  O   MET M  74      -6.017   0.250  44.017  1.00 39.69           O  
ATOM   5202  CB  MET M  74      -4.197   2.365  45.550  1.00 35.49           C  
ATOM   5203  CG  MET M  74      -3.906   3.714  46.166  1.00 33.19           C  
ATOM   5204  SD  MET M  74      -2.308   4.303  45.581  1.00 31.61           S  
ATOM   5205  CE  MET M  74      -2.569   6.021  45.720  1.00 32.37           C  
ATOM   5206  N   LEU M  75      -5.340  -0.577  45.997  1.00 41.52           N  
ATOM   5207  CA  LEU M  75      -5.390  -1.957  45.526  1.00 40.08           C  
ATOM   5208  C   LEU M  75      -6.836  -2.366  45.428  1.00 36.74           C  
ATOM   5209  O   LEU M  75      -7.216  -3.090  44.518  1.00 39.04           O  
ATOM   5210  CB  LEU M  75      -4.690  -2.907  46.494  1.00 37.87           C  
ATOM   5211  CG  LEU M  75      -3.740  -3.919  45.852  1.00 37.53           C  
ATOM   5212  CD1 LEU M  75      -3.650  -5.116  46.748  1.00 40.94           C  
ATOM   5213  CD2 LEU M  75      -4.196  -4.342  44.479  1.00 27.41           C  
ATOM   5214  N   ALA M  76      -7.638  -1.872  46.361  1.00 34.11           N  
ATOM   5215  CA  ALA M  76      -9.052  -2.190  46.419  1.00 32.70           C  
ATOM   5216  C   ALA M  76      -9.839  -1.600  45.266  1.00 35.09           C  
ATOM   5217  O   ALA M  76     -10.739  -2.251  44.732  1.00 33.89           O  
ATOM   5218  CB  ALA M  76      -9.624  -1.699  47.725  1.00 30.78           C  
ATOM   5219  N   SER M  77      -9.479  -0.379  44.874  1.00 36.70           N  
ATOM   5220  CA  SER M  77     -10.167   0.336  43.806  1.00 33.21           C  
ATOM   5221  C   SER M  77      -9.955  -0.245  42.421  1.00 31.09           C  
ATOM   5222  O   SER M  77     -10.655   0.115  41.480  1.00 29.53           O  
ATOM   5223  CB  SER M  77      -9.734   1.794  43.788  1.00 29.75           C  
ATOM   5224  OG  SER M  77      -8.548   1.935  43.023  1.00 31.29           O  
ATOM   5225  N   VAL M  78      -8.918  -1.052  42.272  1.00 33.05           N  
ATOM   5226  CA  VAL M  78      -8.630  -1.668  40.991  1.00 36.12           C  
ATOM   5227  C   VAL M  78      -8.949  -3.169  41.073  1.00 39.87           C  
ATOM   5228  O   VAL M  78      -8.507  -3.965  40.241  1.00 38.76           O  
ATOM   5229  CB  VAL M  78      -7.167  -1.406  40.581  1.00 34.59           C  
ATOM   5230  CG1 VAL M  78      -6.216  -2.251  41.390  1.00 30.34           C  
ATOM   5231  CG2 VAL M  78      -6.988  -1.617  39.107  1.00 36.85           C  
ATOM   5232  N   HIS M  79      -9.721  -3.534  42.098  1.00 42.22           N  
ATOM   5233  CA  HIS M  79     -10.167  -4.908  42.338  1.00 45.68           C  
ATOM   5234  C   HIS M  79      -9.162  -5.886  42.938  1.00 46.23           C  
ATOM   5235  O   HIS M  79      -9.380  -7.100  42.908  1.00 48.90           O  
ATOM   5236  CB  HIS M  79     -10.776  -5.504  41.067  1.00 48.88           C  
ATOM   5237  CG  HIS M  79     -12.087  -4.872  40.674  1.00 53.56           C  
ATOM   5238  ND1 HIS M  79     -12.163  -3.845  39.757  1.00 53.63           N  
ATOM   5239  CD2 HIS M  79     -13.340  -5.123  41.089  1.00 55.43           C  
ATOM   5240  CE1 HIS M  79     -13.432  -3.487  39.626  1.00 51.13           C  
ATOM   5241  NE2 HIS M  79     -14.169  -4.234  40.412  1.00 55.45           N  
ATOM   5242  N   TRP M  80      -8.075  -5.370  43.499  1.00 45.35           N  
ATOM   5243  CA  TRP M  80      -7.056  -6.209  44.125  1.00 43.60           C  
ATOM   5244  C   TRP M  80      -6.151  -7.014  43.194  1.00 45.70           C  
ATOM   5245  O   TRP M  80      -5.519  -7.988  43.627  1.00 48.00           O  
ATOM   5246  CB  TRP M  80      -7.686  -7.137  45.146  1.00 40.22           C  
ATOM   5247  CG  TRP M  80      -8.294  -6.413  46.255  1.00 37.38           C  
ATOM   5248  CD1 TRP M  80      -9.566  -5.955  46.324  1.00 35.82           C  
ATOM   5249  CD2 TRP M  80      -7.659  -6.041  47.477  1.00 36.04           C  
ATOM   5250  NE1 TRP M  80      -9.773  -5.314  47.523  1.00 35.65           N  
ATOM   5251  CE2 TRP M  80      -8.611  -5.348  48.249  1.00 34.40           C  
ATOM   5252  CE3 TRP M  80      -6.375  -6.220  47.996  1.00 35.00           C  
ATOM   5253  CZ2 TRP M  80      -8.323  -4.832  49.511  1.00 34.06           C  
ATOM   5254  CZ3 TRP M  80      -6.085  -5.708  49.257  1.00 38.22           C  
ATOM   5255  CH2 TRP M  80      -7.057  -5.020  49.998  1.00 34.85           C  
ATOM   5256  N   ASP M  81      -6.091  -6.618  41.925  1.00 46.12           N  
ATOM   5257  CA  ASP M  81      -5.233  -7.277  40.950  1.00 47.02           C  
ATOM   5258  C   ASP M  81      -3.933  -6.463  40.971  1.00 48.73           C  
ATOM   5259  O   ASP M  81      -3.905  -5.338  40.478  1.00 51.12           O  
ATOM   5260  CB  ASP M  81      -5.895  -7.208  39.569  1.00 43.79           C  
ATOM   5261  CG  ASP M  81      -5.098  -7.913  38.495  1.00 43.40           C  
ATOM   5262  OD1 ASP M  81      -3.946  -8.311  38.742  1.00 51.03           O  
ATOM   5263  OD2 ASP M  81      -5.627  -8.072  37.381  1.00 45.66           O  
ATOM   5264  N   VAL M  82      -2.863  -7.012  41.551  1.00 46.91           N  
ATOM   5265  CA  VAL M  82      -1.595  -6.283  41.640  1.00 45.89           C  
ATOM   5266  C   VAL M  82      -0.963  -5.979  40.285  1.00 46.02           C  
ATOM   5267  O   VAL M  82       0.009  -5.233  40.195  1.00 49.48           O  
ATOM   5268  CB  VAL M  82      -0.560  -7.021  42.500  1.00 41.63           C  
ATOM   5269  CG1 VAL M  82       0.600  -6.093  42.819  1.00 44.97           C  
ATOM   5270  CG2 VAL M  82      -1.189  -7.506  43.793  1.00 37.21           C  
ATOM   5271  N   PHE M  83      -1.504  -6.561  39.232  1.00 46.25           N  
ATOM   5272  CA  PHE M  83      -0.990  -6.330  37.895  1.00 48.24           C  
ATOM   5273  C   PHE M  83      -1.587  -4.995  37.475  1.00 45.74           C  
ATOM   5274  O   PHE M  83      -0.883  -4.080  37.052  1.00 45.75           O  
ATOM   5275  CB  PHE M  83      -1.502  -7.441  36.984  1.00 59.76           C  
ATOM   5276  CG  PHE M  83      -0.719  -7.605  35.718  1.00 73.15           C  
ATOM   5277  CD1 PHE M  83       0.595  -8.073  35.754  1.00 77.81           C  
ATOM   5278  CD2 PHE M  83      -1.305  -7.325  34.477  1.00 79.19           C  
ATOM   5279  CE1 PHE M  83       1.319  -8.262  34.564  1.00 83.77           C  
ATOM   5280  CE2 PHE M  83      -0.601  -7.509  33.284  1.00 80.15           C  
ATOM   5281  CZ  PHE M  83       0.715  -7.980  33.327  1.00 82.88           C  
ATOM   5282  N   GLN M  84      -2.899  -4.891  37.645  1.00 42.32           N  
ATOM   5283  CA  GLN M  84      -3.676  -3.704  37.317  1.00 38.42           C  
ATOM   5284  C   GLN M  84      -3.284  -2.528  38.229  1.00 36.16           C  
ATOM   5285  O   GLN M  84      -3.228  -1.377  37.787  1.00 32.26           O  
ATOM   5286  CB  GLN M  84      -5.160  -4.050  37.487  1.00 38.67           C  
ATOM   5287  CG  GLN M  84      -6.076  -3.601  36.364  1.00 39.93           C  
ATOM   5288  CD  GLN M  84      -5.595  -4.033  35.002  1.00 38.39           C  
ATOM   5289  OE1 GLN M  84      -4.927  -5.046  34.868  1.00 40.56           O  
ATOM   5290  NE2 GLN M  84      -5.912  -3.242  33.980  1.00 39.26           N  
ATOM   5291  N   PHE M  85      -3.033  -2.821  39.504  1.00 36.07           N  
ATOM   5292  CA  PHE M  85      -2.626  -1.807  40.470  1.00 37.33           C  
ATOM   5293  C   PHE M  85      -1.329  -1.187  40.007  1.00 42.30           C  
ATOM   5294  O   PHE M  85      -1.129   0.026  40.091  1.00 42.65           O  
ATOM   5295  CB  PHE M  85      -2.407  -2.443  41.839  1.00 36.10           C  
ATOM   5296  CG  PHE M  85      -1.583  -1.600  42.792  1.00 38.70           C  
ATOM   5297  CD1 PHE M  85      -2.172  -0.597  43.560  1.00 40.57           C  
ATOM   5298  CD2 PHE M  85      -0.233  -1.861  42.970  1.00 40.88           C  
ATOM   5299  CE1 PHE M  85      -1.431   0.121  44.486  1.00 35.71           C  
ATOM   5300  CE2 PHE M  85       0.513  -1.152  43.891  1.00 42.32           C  
ATOM   5301  CZ  PHE M  85      -0.091  -0.157  44.654  1.00 38.51           C  
ATOM   5302  N   LEU M  86      -0.413  -2.032  39.569  1.00 43.00           N  
ATOM   5303  CA  LEU M  86       0.851  -1.529  39.093  1.00 42.01           C  
ATOM   5304  C   LEU M  86       0.675  -0.765  37.797  1.00 40.47           C  
ATOM   5305  O   LEU M  86       1.273   0.291  37.626  1.00 45.58           O  
ATOM   5306  CB  LEU M  86       1.840  -2.669  38.906  1.00 44.68           C  
ATOM   5307  CG  LEU M  86       2.580  -3.004  40.191  1.00 45.24           C  
ATOM   5308  CD1 LEU M  86       3.186  -4.391  40.072  1.00 48.91           C  
ATOM   5309  CD2 LEU M  86       3.641  -1.951  40.446  1.00 44.05           C  
ATOM   5310  N   LYS M  87      -0.171  -1.265  36.904  1.00 35.13           N  
ATOM   5311  CA  LYS M  87      -0.383  -0.606  35.621  1.00 30.39           C  
ATOM   5312  C   LYS M  87      -0.977   0.787  35.696  1.00 33.97           C  
ATOM   5313  O   LYS M  87      -0.601   1.661  34.916  1.00 35.05           O  
ATOM   5314  CB  LYS M  87      -1.276  -1.456  34.707  1.00 27.91           C  
ATOM   5315  CG  LYS M  87      -1.660  -0.736  33.412  1.00 30.29           C  
ATOM   5316  CD  LYS M  87      -2.537  -1.560  32.463  1.00 28.28           C  
ATOM   5317  CE  LYS M  87      -2.631  -0.854  31.119  1.00 31.00           C  
ATOM   5318  NZ  LYS M  87      -3.846  -1.185  30.339  1.00 33.88           N  
ATOM   5319  N   HIS M  88      -1.930   0.986  36.600  1.00 32.06           N  
ATOM   5320  CA  HIS M  88      -2.615   2.268  36.717  1.00 34.32           C  
ATOM   5321  C   HIS M  88      -2.230   3.100  37.926  1.00 36.95           C  
ATOM   5322  O   HIS M  88      -2.805   4.161  38.157  1.00 41.15           O  
ATOM   5323  CB  HIS M  88      -4.125   2.033  36.773  1.00 34.43           C  
ATOM   5324  CG  HIS M  88      -4.684   1.344  35.559  1.00 36.70           C  
ATOM   5325  ND1 HIS M  88      -5.011   2.032  34.408  1.00 36.94           N  
ATOM   5326  CD2 HIS M  88      -4.968   0.055  35.336  1.00 35.34           C  
ATOM   5327  CE1 HIS M  88      -5.477   1.173  33.520  1.00 34.69           C  
ATOM   5328  NE2 HIS M  88      -5.466  -0.028  34.042  1.00 37.42           N  
ATOM   5329  N   PHE M  89      -1.267   2.623  38.698  1.00 36.53           N  
ATOM   5330  CA  PHE M  89      -0.828   3.301  39.912  1.00 33.29           C  
ATOM   5331  C   PHE M  89      -0.841   4.826  39.900  1.00 30.01           C  
ATOM   5332  O   PHE M  89      -1.282   5.447  40.859  1.00 28.90           O  
ATOM   5333  CB  PHE M  89       0.560   2.795  40.295  1.00 31.22           C  
ATOM   5334  CG  PHE M  89       1.173   3.530  41.435  1.00 32.25           C  
ATOM   5335  CD1 PHE M  89       0.606   3.481  42.692  1.00 31.33           C  
ATOM   5336  CD2 PHE M  89       2.306   4.286  41.248  1.00 31.45           C  
ATOM   5337  CE1 PHE M  89       1.160   4.180  43.745  1.00 34.22           C  
ATOM   5338  CE2 PHE M  89       2.864   4.987  42.298  1.00 34.47           C  
ATOM   5339  CZ  PHE M  89       2.291   4.934  43.546  1.00 32.91           C  
ATOM   5340  N   PHE M  90      -0.385   5.428  38.808  1.00 30.80           N  
ATOM   5341  CA  PHE M  90      -0.316   6.885  38.722  1.00 30.05           C  
ATOM   5342  C   PHE M  90      -1.663   7.538  38.851  1.00 30.55           C  
ATOM   5343  O   PHE M  90      -1.773   8.639  39.365  1.00 28.42           O  
ATOM   5344  CB  PHE M  90       0.289   7.342  37.396  1.00 31.39           C  
ATOM   5345  CG  PHE M  90       1.693   6.898  37.178  1.00 32.09           C  
ATOM   5346  CD1 PHE M  90       2.092   6.438  35.926  1.00 30.56           C  
ATOM   5347  CD2 PHE M  90       2.615   6.928  38.214  1.00 33.95           C  
ATOM   5348  CE1 PHE M  90       3.388   6.010  35.700  1.00 30.70           C  
ATOM   5349  CE2 PHE M  90       3.927   6.498  38.003  1.00 37.62           C  
ATOM   5350  CZ  PHE M  90       4.313   6.037  36.734  1.00 35.04           C  
ATOM   5351  N   TRP M  91      -2.686   6.882  38.328  1.00 28.95           N  
ATOM   5352  CA  TRP M  91      -4.026   7.422  38.366  1.00 25.92           C  
ATOM   5353  C   TRP M  91      -4.793   7.034  39.615  1.00 27.76           C  
ATOM   5354  O   TRP M  91      -5.902   7.503  39.836  1.00 31.88           O  
ATOM   5355  CB  TRP M  91      -4.784   6.944  37.144  1.00 25.55           C  
ATOM   5356  CG  TRP M  91      -4.185   7.372  35.860  1.00 24.78           C  
ATOM   5357  CD1 TRP M  91      -4.632   8.367  35.041  1.00 25.32           C  
ATOM   5358  CD2 TRP M  91      -3.045   6.809  35.219  1.00 26.22           C  
ATOM   5359  NE1 TRP M  91      -3.842   8.455  33.924  1.00 27.86           N  
ATOM   5360  CE2 TRP M  91      -2.854   7.504  34.007  1.00 29.14           C  
ATOM   5361  CE3 TRP M  91      -2.162   5.775  35.540  1.00 26.31           C  
ATOM   5362  CZ2 TRP M  91      -1.825   7.206  33.126  1.00 28.43           C  
ATOM   5363  CZ3 TRP M  91      -1.139   5.479  34.659  1.00 28.89           C  
ATOM   5364  CH2 TRP M  91      -0.980   6.190  33.467  1.00 26.38           C  
ATOM   5365  N   LEU M  92      -4.224   6.170  40.440  1.00 29.16           N  
ATOM   5366  CA  LEU M  92      -4.934   5.750  41.634  1.00 26.80           C  
ATOM   5367  C   LEU M  92      -4.882   6.779  42.738  1.00 26.70           C  
ATOM   5368  O   LEU M  92      -4.075   7.699  42.698  1.00 24.93           O  
ATOM   5369  CB  LEU M  92      -4.395   4.415  42.126  1.00 22.43           C  
ATOM   5370  CG  LEU M  92      -4.450   3.342  41.055  1.00 24.49           C  
ATOM   5371  CD1 LEU M  92      -4.091   2.007  41.658  1.00 27.50           C  
ATOM   5372  CD2 LEU M  92      -5.836   3.303  40.455  1.00 21.41           C  
ATOM   5373  N   GLY M  93      -5.769   6.621  43.715  1.00 29.73           N  
ATOM   5374  CA  GLY M  93      -5.809   7.530  44.838  1.00 26.67           C  
ATOM   5375  C   GLY M  93      -6.923   7.210  45.803  1.00 28.67           C  
ATOM   5376  O   GLY M  93      -7.815   6.415  45.509  1.00 34.76           O  
ATOM   5377  N   LEU M  94      -6.842   7.810  46.981  1.00 27.34           N  
ATOM   5378  CA  LEU M  94      -7.841   7.645  48.014  1.00 24.65           C  
ATOM   5379  C   LEU M  94      -8.419   9.034  48.252  1.00 26.22           C  
ATOM   5380  O   LEU M  94      -7.817   9.850  48.927  1.00 26.07           O  
ATOM   5381  CB  LEU M  94      -7.185   7.116  49.286  1.00 25.47           C  
ATOM   5382  CG  LEU M  94      -8.033   7.164  50.558  1.00 26.89           C  
ATOM   5383  CD1 LEU M  94      -9.286   6.343  50.379  1.00 21.90           C  
ATOM   5384  CD2 LEU M  94      -7.225   6.667  51.743  1.00 20.99           C  
ATOM   5385  N   GLU M  95      -9.595   9.286  47.695  1.00 27.20           N  
ATOM   5386  CA  GLU M  95     -10.262  10.572  47.787  1.00 26.54           C  
ATOM   5387  C   GLU M  95     -10.799  10.889  49.172  1.00 27.45           C  
ATOM   5388  O   GLU M  95     -10.989   9.996  49.986  1.00 32.56           O  
ATOM   5389  CB  GLU M  95     -11.403  10.589  46.788  1.00 27.91           C  
ATOM   5390  CG  GLU M  95     -11.052  10.009  45.428  1.00 37.46           C  
ATOM   5391  CD  GLU M  95     -10.388  11.002  44.490  1.00 52.48           C  
ATOM   5392  OE1 GLU M  95      -9.612  10.561  43.604  1.00 56.86           O  
ATOM   5393  OE2 GLU M  95     -10.654  12.222  44.608  1.00 53.73           O  
ATOM   5394  N   PRO M  96     -11.045  12.172  49.465  1.00 24.17           N  
ATOM   5395  CA  PRO M  96     -11.570  12.588  50.769  1.00 24.72           C  
ATOM   5396  C   PRO M  96     -13.096  12.417  50.844  1.00 30.82           C  
ATOM   5397  O   PRO M  96     -13.760  12.269  49.819  1.00 30.51           O  
ATOM   5398  CB  PRO M  96     -11.161  14.054  50.832  1.00 25.40           C  
ATOM   5399  CG  PRO M  96     -11.277  14.486  49.412  1.00 25.74           C  
ATOM   5400  CD  PRO M  96     -10.708  13.338  48.630  1.00 21.22           C  
ATOM   5401  N   PRO M  97     -13.675  12.436  52.056  1.00 31.25           N  
ATOM   5402  CA  PRO M  97     -15.124  12.282  52.230  1.00 29.07           C  
ATOM   5403  C   PRO M  97     -15.911  13.091  51.208  1.00 27.88           C  
ATOM   5404  O   PRO M  97     -15.439  14.111  50.753  1.00 29.26           O  
ATOM   5405  CB  PRO M  97     -15.344  12.830  53.631  1.00 31.66           C  
ATOM   5406  CG  PRO M  97     -14.107  12.383  54.350  1.00 33.89           C  
ATOM   5407  CD  PRO M  97     -13.005  12.649  53.350  1.00 30.96           C  
ATOM   5408  N   PRO M  98     -17.077  12.597  50.766  1.00 28.59           N  
ATOM   5409  CA  PRO M  98     -17.905  13.306  49.788  1.00 22.43           C  
ATOM   5410  C   PRO M  98     -18.616  14.425  50.520  1.00 25.95           C  
ATOM   5411  O   PRO M  98     -18.766  14.363  51.731  1.00 26.27           O  
ATOM   5412  CB  PRO M  98     -18.927  12.251  49.373  1.00 22.14           C  
ATOM   5413  CG  PRO M  98     -18.349  10.957  49.816  1.00 23.93           C  
ATOM   5414  CD  PRO M  98     -17.656  11.286  51.080  1.00 28.47           C  
ATOM   5415  N   PRO M  99     -19.121  15.434  49.793  1.00 27.66           N  
ATOM   5416  CA  PRO M  99     -19.821  16.552  50.420  1.00 28.50           C  
ATOM   5417  C   PRO M  99     -20.994  16.188  51.297  1.00 33.94           C  
ATOM   5418  O   PRO M  99     -21.225  16.843  52.313  1.00 36.33           O  
ATOM   5419  CB  PRO M  99     -20.261  17.404  49.225  1.00 28.26           C  
ATOM   5420  CG  PRO M  99     -20.219  16.487  48.080  1.00 29.35           C  
ATOM   5421  CD  PRO M  99     -19.002  15.663  48.348  1.00 26.16           C  
ATOM   5422  N   GLN M 100     -21.705  15.124  50.942  1.00 35.26           N  
ATOM   5423  CA  GLN M 100     -22.864  14.708  51.712  1.00 33.88           C  
ATOM   5424  C   GLN M 100     -22.604  14.681  53.194  1.00 36.99           C  
ATOM   5425  O   GLN M 100     -23.519  14.919  53.980  1.00 40.05           O  
ATOM   5426  CB  GLN M 100     -23.329  13.318  51.321  1.00 33.45           C  
ATOM   5427  CG  GLN M 100     -22.595  12.656  50.188  1.00 38.79           C  
ATOM   5428  CD  GLN M 100     -22.977  11.197  50.075  1.00 37.16           C  
ATOM   5429  OE1 GLN M 100     -22.825  10.577  49.023  1.00 38.71           O  
ATOM   5430  NE2 GLN M 100     -23.482  10.637  51.165  1.00 36.23           N  
ATOM   5431  N   TYR M 101     -21.359  14.408  53.581  1.00 34.90           N  
ATOM   5432  CA  TYR M 101     -21.013  14.312  54.995  1.00 31.27           C  
ATOM   5433  C   TYR M 101     -20.654  15.556  55.776  1.00 29.68           C  
ATOM   5434  O   TYR M 101     -20.655  15.512  56.999  1.00 28.82           O  
ATOM   5435  CB  TYR M 101     -19.891  13.314  55.191  1.00 28.89           C  
ATOM   5436  CG  TYR M 101     -20.274  11.910  54.871  1.00 33.77           C  
ATOM   5437  CD1 TYR M 101     -20.133  11.413  53.591  1.00 37.65           C  
ATOM   5438  CD2 TYR M 101     -20.790  11.076  55.849  1.00 37.58           C  
ATOM   5439  CE1 TYR M 101     -20.496  10.110  53.289  1.00 40.32           C  
ATOM   5440  CE2 TYR M 101     -21.158   9.767  55.558  1.00 38.31           C  
ATOM   5441  CZ  TYR M 101     -21.011   9.296  54.278  1.00 40.72           C  
ATOM   5442  OH  TYR M 101     -21.396   8.005  53.981  1.00 40.50           O  
ATOM   5443  N   GLY M 102     -20.346  16.664  55.113  1.00 29.20           N  
ATOM   5444  CA  GLY M 102     -19.946  17.833  55.875  1.00 28.56           C  
ATOM   5445  C   GLY M 102     -18.712  17.412  56.656  1.00 31.32           C  
ATOM   5446  O   GLY M 102     -17.732  16.971  56.074  1.00 35.39           O  
ATOM   5447  N   LEU M 103     -18.767  17.466  57.977  1.00 32.90           N  
ATOM   5448  CA  LEU M 103     -17.626  17.058  58.775  1.00 30.84           C  
ATOM   5449  C   LEU M 103     -17.971  15.835  59.583  1.00 33.74           C  
ATOM   5450  O   LEU M 103     -17.249  15.474  60.494  1.00 37.80           O  
ATOM   5451  CB  LEU M 103     -17.213  18.156  59.731  1.00 31.23           C  
ATOM   5452  CG  LEU M 103     -16.573  19.421  59.197  1.00 29.82           C  
ATOM   5453  CD1 LEU M 103     -16.400  20.383  60.345  1.00 28.22           C  
ATOM   5454  CD2 LEU M 103     -15.248  19.086  58.611  1.00 33.21           C  
ATOM   5455  N   ARG M 104     -19.110  15.222  59.298  1.00 37.24           N  
ATOM   5456  CA  ARG M 104     -19.503  14.019  60.019  1.00 40.87           C  
ATOM   5457  C   ARG M 104     -18.424  12.996  59.723  1.00 40.04           C  
ATOM   5458  O   ARG M 104     -17.695  13.145  58.749  1.00 40.11           O  
ATOM   5459  CB  ARG M 104     -20.867  13.529  59.519  1.00 36.57           C  
ATOM   5460  CG  ARG M 104     -22.003  14.509  59.791  1.00 40.42           C  
ATOM   5461  CD  ARG M 104     -23.228  14.233  58.925  1.00 39.94           C  
ATOM   5462  NE  ARG M 104     -23.384  12.811  58.651  1.00 38.42           N  
ATOM   5463  CZ  ARG M 104     -23.775  12.312  57.483  1.00 36.37           C  
ATOM   5464  NH1 ARG M 104     -24.068  13.111  56.459  1.00 29.97           N  
ATOM   5465  NH2 ARG M 104     -23.831  11.000  57.330  1.00 40.12           N  
ATOM   5466  N   ILE M 105     -18.248  12.016  60.601  1.00 41.13           N  
ATOM   5467  CA  ILE M 105     -17.238  10.990  60.371  1.00 42.16           C  
ATOM   5468  C   ILE M 105     -17.940   9.862  59.635  1.00 45.40           C  
ATOM   5469  O   ILE M 105     -18.809   9.197  60.194  1.00 47.92           O  
ATOM   5470  CB  ILE M 105     -16.680  10.464  61.689  1.00 40.79           C  
ATOM   5471  CG1 ILE M 105     -16.158  11.622  62.539  1.00 38.88           C  
ATOM   5472  CG2 ILE M 105     -15.560   9.480  61.417  1.00 40.22           C  
ATOM   5473  CD1 ILE M 105     -14.882  12.233  62.016  1.00 39.66           C  
ATOM   5474  N   PRO M 106     -17.563   9.618  58.373  1.00 46.50           N  
ATOM   5475  CA  PRO M 106     -18.187   8.563  57.577  1.00 43.31           C  
ATOM   5476  C   PRO M 106     -17.572   7.202  57.759  1.00 42.54           C  
ATOM   5477  O   PRO M 106     -16.473   7.071  58.284  1.00 43.53           O  
ATOM   5478  CB  PRO M 106     -17.967   9.062  56.155  1.00 45.26           C  
ATOM   5479  CG  PRO M 106     -16.615   9.656  56.227  1.00 45.45           C  
ATOM   5480  CD  PRO M 106     -16.586  10.378  57.568  1.00 47.12           C  
ATOM   5481  N   PRO M 107     -18.275   6.156  57.309  1.00 42.49           N  
ATOM   5482  CA  PRO M 107     -17.745   4.799  57.440  1.00 39.75           C  
ATOM   5483  C   PRO M 107     -16.420   4.703  56.714  1.00 36.84           C  
ATOM   5484  O   PRO M 107     -16.153   5.455  55.779  1.00 35.93           O  
ATOM   5485  CB  PRO M 107     -18.817   3.934  56.772  1.00 39.35           C  
ATOM   5486  CG  PRO M 107     -19.572   4.886  55.893  1.00 44.39           C  
ATOM   5487  CD  PRO M 107     -19.609   6.156  56.690  1.00 41.24           C  
ATOM   5488  N   LEU M 108     -15.577   3.792  57.163  1.00 31.72           N  
ATOM   5489  CA  LEU M 108     -14.284   3.624  56.559  1.00 33.01           C  
ATOM   5490  C   LEU M 108     -14.338   3.657  55.054  1.00 33.33           C  
ATOM   5491  O   LEU M 108     -13.744   4.520  54.442  1.00 38.21           O  
ATOM   5492  CB  LEU M 108     -13.659   2.328  57.035  1.00 32.77           C  
ATOM   5493  CG  LEU M 108     -13.453   2.358  58.544  1.00 34.20           C  
ATOM   5494  CD1 LEU M 108     -13.474   0.963  59.079  1.00 30.95           C  
ATOM   5495  CD2 LEU M 108     -12.153   3.059  58.877  1.00 31.18           C  
ATOM   5496  N   SER M 109     -15.136   2.799  54.450  1.00 32.18           N  
ATOM   5497  CA  SER M 109     -15.192   2.760  52.994  1.00 31.01           C  
ATOM   5498  C   SER M 109     -15.787   3.998  52.339  1.00 30.23           C  
ATOM   5499  O   SER M 109     -15.834   4.084  51.115  1.00 30.09           O  
ATOM   5500  CB  SER M 109     -15.982   1.550  52.538  1.00 33.95           C  
ATOM   5501  OG  SER M 109     -17.367   1.834  52.646  1.00 42.85           O  
ATOM   5502  N   GLU M 110     -16.308   4.927  53.130  1.00 31.65           N  
ATOM   5503  CA  GLU M 110     -16.881   6.137  52.552  1.00 33.58           C  
ATOM   5504  C   GLU M 110     -16.145   7.379  52.996  1.00 35.31           C  
ATOM   5505  O   GLU M 110     -16.759   8.406  53.273  1.00 32.38           O  
ATOM   5506  CB  GLU M 110     -18.363   6.270  52.885  1.00 39.25           C  
ATOM   5507  CG  GLU M 110     -19.290   5.895  51.741  1.00 47.94           C  
ATOM   5508  CD  GLU M 110     -20.760   6.034  52.111  1.00 50.91           C  
ATOM   5509  OE1 GLU M 110     -21.433   6.922  51.534  1.00 49.32           O  
ATOM   5510  OE2 GLU M 110     -21.237   5.266  52.988  1.00 47.65           O  
ATOM   5511  N   GLY M 111     -14.822   7.280  53.058  1.00 36.69           N  
ATOM   5512  CA  GLY M 111     -14.018   8.412  53.455  1.00 34.01           C  
ATOM   5513  C   GLY M 111     -13.341   8.247  54.793  1.00 33.55           C  
ATOM   5514  O   GLY M 111     -12.310   8.874  55.040  1.00 38.46           O  
ATOM   5515  N   GLY M 112     -13.901   7.420  55.667  1.00 29.93           N  
ATOM   5516  CA  GLY M 112     -13.278   7.227  56.963  1.00 26.67           C  
ATOM   5517  C   GLY M 112     -11.829   6.807  56.807  1.00 27.55           C  
ATOM   5518  O   GLY M 112     -11.005   7.100  57.664  1.00 27.55           O  
ATOM   5519  N   TRP M 113     -11.521   6.120  55.710  1.00 26.36           N  
ATOM   5520  CA  TRP M 113     -10.160   5.672  55.428  1.00 30.21           C  
ATOM   5521  C   TRP M 113      -9.259   6.861  55.142  1.00 32.58           C  
ATOM   5522  O   TRP M 113      -8.114   6.882  55.567  1.00 31.52           O  
ATOM   5523  CB  TRP M 113     -10.120   4.736  54.223  1.00 30.82           C  
ATOM   5524  CG  TRP M 113     -10.435   3.305  54.518  1.00 37.87           C  
ATOM   5525  CD1 TRP M 113     -11.206   2.476  53.769  1.00 33.94           C  
ATOM   5526  CD2 TRP M 113      -9.964   2.524  55.627  1.00 37.24           C  
ATOM   5527  NE1 TRP M 113     -11.246   1.228  54.338  1.00 34.53           N  
ATOM   5528  CE2 TRP M 113     -10.496   1.232  55.479  1.00 33.60           C  
ATOM   5529  CE3 TRP M 113      -9.148   2.792  56.730  1.00 40.19           C  
ATOM   5530  CZ2 TRP M 113     -10.240   0.210  56.390  1.00 36.53           C  
ATOM   5531  CZ3 TRP M 113      -8.892   1.769  57.641  1.00 40.90           C  
ATOM   5532  CH2 TRP M 113      -9.439   0.496  57.463  1.00 36.81           C  
ATOM   5533  N   TRP M 114      -9.772   7.843  54.406  1.00 34.11           N  
ATOM   5534  CA  TRP M 114      -8.995   9.036  54.089  1.00 33.78           C  
ATOM   5535  C   TRP M 114      -8.644   9.712  55.390  1.00 35.21           C  
ATOM   5536  O   TRP M 114      -7.492  10.050  55.629  1.00 37.22           O  
ATOM   5537  CB  TRP M 114      -9.794  10.012  53.222  1.00 29.09           C  
ATOM   5538  CG  TRP M 114      -8.990  11.218  52.788  1.00 27.25           C  
ATOM   5539  CD1 TRP M 114      -8.323  11.379  51.608  1.00 20.17           C  
ATOM   5540  CD2 TRP M 114      -8.769  12.409  53.536  1.00 26.86           C  
ATOM   5541  NE1 TRP M 114      -7.700  12.597  51.577  1.00 24.88           N  
ATOM   5542  CE2 TRP M 114      -7.962  13.253  52.752  1.00 25.30           C  
ATOM   5543  CE3 TRP M 114      -9.178  12.853  54.801  1.00 27.14           C  
ATOM   5544  CZ2 TRP M 114      -7.554  14.501  53.186  1.00 25.35           C  
ATOM   5545  CZ3 TRP M 114      -8.771  14.098  55.231  1.00 26.98           C  
ATOM   5546  CH2 TRP M 114      -7.970  14.907  54.425  1.00 23.19           C  
ATOM   5547  N   LEU M 115      -9.645   9.899  56.238  1.00 35.14           N  
ATOM   5548  CA  LEU M 115      -9.438  10.539  57.526  1.00 38.76           C  
ATOM   5549  C   LEU M 115      -8.430   9.782  58.380  1.00 40.46           C  
ATOM   5550  O   LEU M 115      -7.732  10.381  59.198  1.00 43.02           O  
ATOM   5551  CB  LEU M 115     -10.758  10.646  58.267  1.00 36.87           C  
ATOM   5552  CG  LEU M 115     -11.736  11.642  57.666  1.00 40.73           C  
ATOM   5553  CD1 LEU M 115     -13.024  11.630  58.455  1.00 43.08           C  
ATOM   5554  CD2 LEU M 115     -11.115  13.020  57.729  1.00 45.78           C  
ATOM   5555  N   ILE M 116      -8.340   8.471  58.181  1.00 40.47           N  
ATOM   5556  CA  ILE M 116      -7.418   7.649  58.958  1.00 40.60           C  
ATOM   5557  C   ILE M 116      -6.004   7.783  58.394  1.00 39.04           C  
ATOM   5558  O   ILE M 116      -5.028   7.780  59.139  1.00 39.13           O  
ATOM   5559  CB  ILE M 116      -7.899   6.165  59.022  1.00 39.69           C  
ATOM   5560  CG1 ILE M 116      -7.498   5.513  60.339  1.00 33.56           C  
ATOM   5561  CG2 ILE M 116      -7.325   5.369  57.902  1.00 43.62           C  
ATOM   5562  CD1 ILE M 116      -8.088   4.155  60.515  1.00 25.91           C  
ATOM   5563  N   ALA M 117      -5.892   7.924  57.077  1.00 36.68           N  
ATOM   5564  CA  ALA M 117      -4.591   8.101  56.464  1.00 36.36           C  
ATOM   5565  C   ALA M 117      -4.152   9.518  56.769  1.00 34.96           C  
ATOM   5566  O   ALA M 117      -2.964   9.792  56.904  1.00 37.95           O  
ATOM   5567  CB  ALA M 117      -4.667   7.890  54.968  1.00 33.70           C  
ATOM   5568  N   GLY M 118      -5.121  10.415  56.893  1.00 33.28           N  
ATOM   5569  CA  GLY M 118      -4.811  11.794  57.193  1.00 33.84           C  
ATOM   5570  C   GLY M 118      -4.399  11.899  58.640  1.00 35.07           C  
ATOM   5571  O   GLY M 118      -3.389  12.532  58.983  1.00 36.35           O  
ATOM   5572  N   LEU M 119      -5.177  11.252  59.496  1.00 34.00           N  
ATOM   5573  CA  LEU M 119      -4.905  11.268  60.919  1.00 35.16           C  
ATOM   5574  C   LEU M 119      -3.505  10.772  61.204  1.00 35.63           C  
ATOM   5575  O   LEU M 119      -2.712  11.460  61.833  1.00 32.90           O  
ATOM   5576  CB  LEU M 119      -5.917  10.404  61.661  1.00 31.26           C  
ATOM   5577  CG  LEU M 119      -5.626  10.243  63.150  1.00 33.09           C  
ATOM   5578  CD1 LEU M 119      -5.423  11.602  63.797  1.00 30.98           C  
ATOM   5579  CD2 LEU M 119      -6.750   9.486  63.812  1.00 31.82           C  
ATOM   5580  N   PHE M 120      -3.190   9.588  60.704  1.00 36.85           N  
ATOM   5581  CA  PHE M 120      -1.885   9.003  60.935  1.00 39.89           C  
ATOM   5582  C   PHE M 120      -0.743   9.734  60.238  1.00 40.71           C  
ATOM   5583  O   PHE M 120       0.345   9.869  60.813  1.00 39.27           O  
ATOM   5584  CB  PHE M 120      -1.902   7.516  60.577  1.00 42.54           C  
ATOM   5585  CG  PHE M 120      -2.628   6.654  61.582  1.00 46.73           C  
ATOM   5586  CD1 PHE M 120      -3.725   7.130  62.282  1.00 49.26           C  
ATOM   5587  CD2 PHE M 120      -2.210   5.355  61.821  1.00 51.39           C  
ATOM   5588  CE1 PHE M 120      -4.392   6.319  63.201  1.00 50.19           C  
ATOM   5589  CE2 PHE M 120      -2.873   4.537  62.740  1.00 50.43           C  
ATOM   5590  CZ  PHE M 120      -3.960   5.019  63.424  1.00 48.67           C  
ATOM   5591  N   LEU M 121      -0.983  10.266  59.041  1.00 37.87           N  
ATOM   5592  CA  LEU M 121       0.088  10.973  58.353  1.00 38.48           C  
ATOM   5593  C   LEU M 121       0.470  12.179  59.188  1.00 36.73           C  
ATOM   5594  O   LEU M 121       1.602  12.284  59.650  1.00 40.05           O  
ATOM   5595  CB  LEU M 121      -0.329  11.399  56.946  1.00 36.05           C  
ATOM   5596  CG  LEU M 121       0.842  11.827  56.057  1.00 36.57           C  
ATOM   5597  CD1 LEU M 121       1.960  10.830  56.181  1.00 36.46           C  
ATOM   5598  CD2 LEU M 121       0.402  11.929  54.613  1.00 32.83           C  
ATOM   5599  N   THR M 122      -0.496  13.048  59.450  1.00 32.34           N  
ATOM   5600  CA  THR M 122      -0.244  14.230  60.253  1.00 33.36           C  
ATOM   5601  C   THR M 122       0.491  13.828  61.508  1.00 34.04           C  
ATOM   5602  O   THR M 122       1.525  14.394  61.840  1.00 37.68           O  
ATOM   5603  CB  THR M 122      -1.539  14.870  60.677  1.00 32.61           C  
ATOM   5604  OG1 THR M 122      -2.237  15.332  59.518  1.00 36.09           O  
ATOM   5605  CG2 THR M 122      -1.267  16.021  61.598  1.00 31.59           C  
ATOM   5606  N   LEU M 123      -0.005  12.785  62.157  1.00 36.23           N  
ATOM   5607  CA  LEU M 123       0.591  12.288  63.386  1.00 38.71           C  
ATOM   5608  C   LEU M 123       2.063  11.961  63.207  1.00 39.07           C  
ATOM   5609  O   LEU M 123       2.891  12.284  64.060  1.00 36.60           O  
ATOM   5610  CB  LEU M 123      -0.144  11.041  63.830  1.00 43.11           C  
ATOM   5611  CG  LEU M 123      -0.499  10.981  65.308  1.00 47.18           C  
ATOM   5612  CD1 LEU M 123      -1.260  12.241  65.710  1.00 48.43           C  
ATOM   5613  CD2 LEU M 123      -1.350   9.736  65.546  1.00 46.22           C  
ATOM   5614  N   SER M 124       2.396  11.319  62.095  1.00 37.16           N  
ATOM   5615  CA  SER M 124       3.780  10.956  61.843  1.00 37.46           C  
ATOM   5616  C   SER M 124       4.574  12.198  61.531  1.00 39.67           C  
ATOM   5617  O   SER M 124       5.760  12.265  61.830  1.00 39.37           O  
ATOM   5618  CB  SER M 124       3.879   9.999  60.667  1.00 37.92           C  
ATOM   5619  OG  SER M 124       3.482  10.649  59.474  1.00 45.35           O  
ATOM   5620  N   ILE M 125       3.921  13.173  60.903  1.00 39.14           N  
ATOM   5621  CA  ILE M 125       4.582  14.417  60.549  1.00 35.77           C  
ATOM   5622  C   ILE M 125       4.807  15.217  61.800  1.00 37.88           C  
ATOM   5623  O   ILE M 125       5.946  15.507  62.146  1.00 41.44           O  
ATOM   5624  CB  ILE M 125       3.786  15.226  59.532  1.00 31.98           C  
ATOM   5625  CG1 ILE M 125       3.941  14.596  58.150  1.00 26.75           C  
ATOM   5626  CG2 ILE M 125       4.286  16.643  59.500  1.00 28.70           C  
ATOM   5627  CD1 ILE M 125       3.166  15.295  57.079  1.00 21.66           C  
ATOM   5628  N   LEU M 126       3.740  15.513  62.526  1.00 33.50           N  
ATOM   5629  CA  LEU M 126       3.877  16.254  63.764  1.00 31.57           C  
ATOM   5630  C   LEU M 126       4.849  15.578  64.709  1.00 35.26           C  
ATOM   5631  O   LEU M 126       5.239  16.169  65.705  1.00 37.18           O  
ATOM   5632  CB  LEU M 126       2.540  16.377  64.452  1.00 32.13           C  
ATOM   5633  CG  LEU M 126       1.563  17.389  63.885  1.00 34.46           C  
ATOM   5634  CD1 LEU M 126       0.185  17.104  64.463  1.00 37.62           C  
ATOM   5635  CD2 LEU M 126       2.014  18.786  64.233  1.00 33.69           C  
ATOM   5636  N   LEU M 127       5.201  14.323  64.437  1.00 38.09           N  
ATOM   5637  CA  LEU M 127       6.154  13.594  65.284  1.00 38.95           C  
ATOM   5638  C   LEU M 127       7.579  13.744  64.795  1.00 41.00           C  
ATOM   5639  O   LEU M 127       8.512  13.702  65.600  1.00 44.03           O  
ATOM   5640  CB  LEU M 127       5.853  12.096  65.350  1.00 40.00           C  
ATOM   5641  CG  LEU M 127       5.007  11.499  66.475  1.00 42.57           C  
ATOM   5642  CD1 LEU M 127       5.117   9.996  66.390  1.00 40.11           C  
ATOM   5643  CD2 LEU M 127       5.483  11.974  67.836  1.00 37.63           C  
ATOM   5644  N   TRP M 128       7.771  13.815  63.480  1.00 39.14           N  
ATOM   5645  CA  TRP M 128       9.113  13.978  62.953  1.00 37.54           C  
ATOM   5646  C   TRP M 128       9.550  15.380  63.337  1.00 39.86           C  
ATOM   5647  O   TRP M 128      10.736  15.635  63.545  1.00 40.38           O  
ATOM   5648  CB  TRP M 128       9.133  13.809  61.441  1.00 37.96           C  
ATOM   5649  CG  TRP M 128      10.518  13.667  60.862  1.00 41.17           C  
ATOM   5650  CD1 TRP M 128      11.297  14.663  60.346  1.00 40.92           C  
ATOM   5651  CD2 TRP M 128      11.259  12.457  60.696  1.00 39.81           C  
ATOM   5652  NE1 TRP M 128      12.469  14.143  59.860  1.00 38.30           N  
ATOM   5653  CE2 TRP M 128      12.470  12.787  60.064  1.00 38.44           C  
ATOM   5654  CE3 TRP M 128      11.014  11.119  61.013  1.00 42.63           C  
ATOM   5655  CZ2 TRP M 128      13.431  11.839  59.742  1.00 42.67           C  
ATOM   5656  CZ3 TRP M 128      11.970  10.169  60.692  1.00 44.66           C  
ATOM   5657  CH2 TRP M 128      13.165  10.536  60.061  1.00 43.77           C  
ATOM   5658  N   TRP M 129       8.576  16.280  63.459  1.00 39.28           N  
ATOM   5659  CA  TRP M 129       8.835  17.664  63.853  1.00 40.27           C  
ATOM   5660  C   TRP M 129       9.523  17.603  65.198  1.00 40.13           C  
ATOM   5661  O   TRP M 129      10.687  17.971  65.333  1.00 41.75           O  
ATOM   5662  CB  TRP M 129       7.521  18.418  64.012  1.00 40.06           C  
ATOM   5663  CG  TRP M 129       7.704  19.824  64.465  1.00 41.41           C  
ATOM   5664  CD1 TRP M 129       7.930  20.908  63.677  1.00 41.58           C  
ATOM   5665  CD2 TRP M 129       7.713  20.298  65.815  1.00 44.16           C  
ATOM   5666  NE1 TRP M 129       8.087  22.029  64.448  1.00 43.60           N  
ATOM   5667  CE2 TRP M 129       7.955  21.685  65.765  1.00 44.33           C  
ATOM   5668  CE3 TRP M 129       7.544  19.689  67.059  1.00 45.69           C  
ATOM   5669  CZ2 TRP M 129       8.034  22.472  66.917  1.00 46.74           C  
ATOM   5670  CZ3 TRP M 129       7.624  20.473  68.209  1.00 47.29           C  
ATOM   5671  CH2 TRP M 129       7.863  21.848  68.129  1.00 46.85           C  
ATOM   5672  N   VAL M 130       8.784  17.106  66.182  1.00 38.08           N  
ATOM   5673  CA  VAL M 130       9.279  16.937  67.531  1.00 37.39           C  
ATOM   5674  C   VAL M 130      10.639  16.273  67.447  1.00 38.07           C  
ATOM   5675  O   VAL M 130      11.598  16.754  68.047  1.00 41.54           O  
ATOM   5676  CB  VAL M 130       8.314  16.082  68.347  1.00 36.67           C  
ATOM   5677  CG1 VAL M 130       8.928  15.712  69.684  1.00 34.48           C  
ATOM   5678  CG2 VAL M 130       7.019  16.854  68.563  1.00 34.52           C  
ATOM   5679  N   ARG M 131      10.751  15.239  66.617  1.00 32.55           N  
ATOM   5680  CA  ARG M 131      12.022  14.555  66.439  1.00 29.60           C  
ATOM   5681  C   ARG M 131      13.088  15.603  66.157  1.00 35.14           C  
ATOM   5682  O   ARG M 131      13.983  15.818  66.972  1.00 37.46           O  
ATOM   5683  CB  ARG M 131      11.947  13.594  65.261  1.00 27.86           C  
ATOM   5684  CG  ARG M 131      13.285  12.966  64.886  1.00 25.70           C  
ATOM   5685  CD  ARG M 131      13.241  12.507  63.447  1.00 31.77           C  
ATOM   5686  NE  ARG M 131      14.439  11.815  62.963  1.00 32.36           N  
ATOM   5687  CZ  ARG M 131      15.089  10.853  63.607  1.00 31.46           C  
ATOM   5688  NH1 ARG M 131      14.698  10.445  64.807  1.00 30.01           N  
ATOM   5689  NH2 ARG M 131      16.077  10.221  62.996  1.00 29.60           N  
ATOM   5690  N   THR M 132      12.909  16.362  65.079  1.00 37.39           N  
ATOM   5691  CA  THR M 132      13.888  17.378  64.709  1.00 35.89           C  
ATOM   5692  C   THR M 132      14.057  18.449  65.769  1.00 36.89           C  
ATOM   5693  O   THR M 132      14.960  19.264  65.671  1.00 41.65           O  
ATOM   5694  CB  THR M 132      13.524  18.093  63.414  1.00 32.46           C  
ATOM   5695  OG1 THR M 132      12.400  18.941  63.657  1.00 37.71           O  
ATOM   5696  CG2 THR M 132      13.169  17.109  62.328  1.00 33.59           C  
ATOM   5697  N   TYR M 133      13.166  18.497  66.749  1.00 36.53           N  
ATOM   5698  CA  TYR M 133      13.279  19.505  67.796  1.00 35.84           C  
ATOM   5699  C   TYR M 133      14.151  18.966  68.891  1.00 38.10           C  
ATOM   5700  O   TYR M 133      14.899  19.707  69.514  1.00 38.50           O  
ATOM   5701  CB  TYR M 133      11.912  19.865  68.367  1.00 33.15           C  
ATOM   5702  CG  TYR M 133      11.951  20.902  69.474  1.00 37.40           C  
ATOM   5703  CD1 TYR M 133      11.540  22.205  69.250  1.00 38.04           C  
ATOM   5704  CD2 TYR M 133      12.379  20.568  70.754  1.00 41.61           C  
ATOM   5705  CE1 TYR M 133      11.553  23.150  70.275  1.00 37.80           C  
ATOM   5706  CE2 TYR M 133      12.394  21.509  71.783  1.00 38.21           C  
ATOM   5707  CZ  TYR M 133      11.982  22.789  71.533  1.00 37.77           C  
ATOM   5708  OH  TYR M 133      12.000  23.705  72.559  1.00 43.53           O  
ATOM   5709  N   LYS M 134      13.995  17.685  69.195  1.00 41.33           N  
ATOM   5710  CA  LYS M 134      14.817  17.091  70.225  1.00 43.80           C  
ATOM   5711  C   LYS M 134      16.253  17.157  69.748  1.00 42.75           C  
ATOM   5712  O   LYS M 134      17.061  17.879  70.309  1.00 46.29           O  
ATOM   5713  CB  LYS M 134      14.438  15.627  70.477  1.00 45.16           C  
ATOM   5714  CG  LYS M 134      13.208  15.419  71.350  1.00 48.45           C  
ATOM   5715  CD  LYS M 134      13.046  16.537  72.375  1.00 59.01           C  
ATOM   5716  CE  LYS M 134      11.997  16.162  73.428  1.00 66.61           C  
ATOM   5717  NZ  LYS M 134      10.945  15.245  72.868  1.00 69.29           N  
ATOM   5718  N   ARG M 135      16.530  16.482  68.639  1.00 41.84           N  
ATOM   5719  CA  ARG M 135      17.869  16.410  68.079  1.00 43.56           C  
ATOM   5720  C   ARG M 135      18.668  17.694  67.988  1.00 45.90           C  
ATOM   5721  O   ARG M 135      19.895  17.643  67.930  1.00 48.85           O  
ATOM   5722  CB  ARG M 135      17.837  15.738  66.717  1.00 41.97           C  
ATOM   5723  CG  ARG M 135      17.334  14.299  66.738  1.00 45.41           C  
ATOM   5724  CD  ARG M 135      17.956  13.496  67.885  1.00 49.28           C  
ATOM   5725  NE  ARG M 135      17.183  13.612  69.126  1.00 49.72           N  
ATOM   5726  CZ  ARG M 135      17.704  13.676  70.351  1.00 51.03           C  
ATOM   5727  NH1 ARG M 135      19.019  13.650  70.535  1.00 52.17           N  
ATOM   5728  NH2 ARG M 135      16.902  13.713  71.407  1.00 52.22           N  
ATOM   5729  N   ALA M 136      17.991  18.836  67.992  1.00 47.59           N  
ATOM   5730  CA  ALA M 136      18.670  20.125  67.891  1.00 49.26           C  
ATOM   5731  C   ALA M 136      18.976  20.767  69.227  1.00 52.70           C  
ATOM   5732  O   ALA M 136      19.737  21.735  69.290  1.00 56.24           O  
ATOM   5733  CB  ALA M 136      17.859  21.081  67.044  1.00 46.72           C  
ATOM   5734  N   GLU M 137      18.335  20.289  70.289  1.00 53.73           N  
ATOM   5735  CA  GLU M 137      18.577  20.850  71.613  1.00 53.45           C  
ATOM   5736  C   GLU M 137      19.673  20.033  72.256  1.00 49.44           C  
ATOM   5737  O   GLU M 137      20.553  20.568  72.933  1.00 50.04           O  
ATOM   5738  CB  GLU M 137      17.318  20.791  72.478  1.00 54.97           C  
ATOM   5739  CG  GLU M 137      16.832  19.380  72.771  1.00 54.40           C  
ATOM   5740  CD  GLU M 137      15.731  19.335  73.813  1.00 56.55           C  
ATOM   5741  OE1 GLU M 137      15.266  20.422  74.248  1.00 51.85           O  
ATOM   5742  OE2 GLU M 137      15.333  18.200  74.195  1.00 57.61           O  
ATOM   5743  N   ALA M 138      19.625  18.727  72.029  1.00 47.00           N  
ATOM   5744  CA  ALA M 138      20.633  17.835  72.576  1.00 45.64           C  
ATOM   5745  C   ALA M 138      21.991  18.338  72.126  1.00 43.91           C  
ATOM   5746  O   ALA M 138      23.010  17.998  72.718  1.00 47.54           O  
ATOM   5747  CB  ALA M 138      20.408  16.413  72.069  1.00 42.95           C  
ATOM   5748  N   LEU M 139      22.006  19.137  71.065  1.00 39.49           N  
ATOM   5749  CA  LEU M 139      23.251  19.666  70.545  1.00 35.00           C  
ATOM   5750  C   LEU M 139      23.414  21.137  70.858  1.00 34.86           C  
ATOM   5751  O   LEU M 139      24.285  21.796  70.310  1.00 40.57           O  
ATOM   5752  CB  LEU M 139      23.326  19.440  69.043  1.00 34.09           C  
ATOM   5753  CG  LEU M 139      23.396  17.986  68.586  1.00 34.89           C  
ATOM   5754  CD1 LEU M 139      23.149  17.930  67.109  1.00 36.85           C  
ATOM   5755  CD2 LEU M 139      24.744  17.384  68.909  1.00 34.56           C  
ATOM   5756  N   GLY M 140      22.564  21.668  71.721  1.00 37.55           N  
ATOM   5757  CA  GLY M 140      22.686  23.070  72.084  1.00 41.54           C  
ATOM   5758  C   GLY M 140      22.298  24.060  71.009  1.00 43.64           C  
ATOM   5759  O   GLY M 140      22.118  25.245  71.301  1.00 42.98           O  
ATOM   5760  N   MET M 141      22.126  23.585  69.778  1.00 42.83           N  
ATOM   5761  CA  MET M 141      21.741  24.442  68.652  1.00 41.17           C  
ATOM   5762  C   MET M 141      20.384  25.128  68.849  1.00 42.59           C  
ATOM   5763  O   MET M 141      19.764  25.015  69.903  1.00 45.75           O  
ATOM   5764  CB  MET M 141      21.715  23.606  67.381  1.00 37.20           C  
ATOM   5765  CG  MET M 141      23.065  23.084  66.988  1.00 38.86           C  
ATOM   5766  SD  MET M 141      22.953  21.725  65.813  1.00 44.10           S  
ATOM   5767  CE  MET M 141      22.830  22.578  64.257  1.00 40.74           C  
ATOM   5768  N   SER M 142      19.929  25.858  67.837  1.00 43.73           N  
ATOM   5769  CA  SER M 142      18.644  26.539  67.920  1.00 43.67           C  
ATOM   5770  C   SER M 142      17.585  25.846  67.079  1.00 44.23           C  
ATOM   5771  O   SER M 142      17.887  24.994  66.240  1.00 41.86           O  
ATOM   5772  CB  SER M 142      18.780  27.986  67.473  1.00 45.38           C  
ATOM   5773  OG  SER M 142      19.811  28.624  68.195  1.00 46.43           O  
ATOM   5774  N   GLN M 143      16.346  26.281  67.259  1.00 44.35           N  
ATOM   5775  CA  GLN M 143      15.207  25.701  66.567  1.00 45.22           C  
ATOM   5776  C   GLN M 143      14.847  26.345  65.229  1.00 45.00           C  
ATOM   5777  O   GLN M 143      13.669  26.443  64.872  1.00 45.14           O  
ATOM   5778  CB  GLN M 143      14.010  25.744  67.505  1.00 45.90           C  
ATOM   5779  CG  GLN M 143      14.309  25.112  68.851  1.00 45.62           C  
ATOM   5780  CD  GLN M 143      14.728  23.675  68.692  1.00 47.94           C  
ATOM   5781  OE1 GLN M 143      14.389  23.034  67.689  1.00 50.47           O  
ATOM   5782  NE2 GLN M 143      15.466  23.150  69.667  1.00 47.06           N  
ATOM   5783  N   HIS M 144      15.851  26.754  64.465  1.00 43.28           N  
ATOM   5784  CA  HIS M 144      15.575  27.375  63.180  1.00 41.43           C  
ATOM   5785  C   HIS M 144      14.994  26.342  62.237  1.00 39.68           C  
ATOM   5786  O   HIS M 144      14.208  26.681  61.359  1.00 37.74           O  
ATOM   5787  CB  HIS M 144      16.848  27.956  62.556  1.00 41.25           C  
ATOM   5788  CG  HIS M 144      17.355  29.186  63.247  1.00 46.21           C  
ATOM   5789  ND1 HIS M 144      17.114  30.458  62.765  1.00 46.80           N  
ATOM   5790  CD2 HIS M 144      18.084  29.331  64.368  1.00 45.07           C  
ATOM   5791  CE1 HIS M 144      17.678  31.335  63.575  1.00 47.79           C  
ATOM   5792  NE2 HIS M 144      18.274  30.690  64.553  1.00 48.07           N  
ATOM   5793  N   LEU M 145      15.400  25.087  62.386  1.00 36.15           N  
ATOM   5794  CA  LEU M 145      14.878  24.076  61.490  1.00 36.58           C  
ATOM   5795  C   LEU M 145      13.429  23.795  61.841  1.00 39.01           C  
ATOM   5796  O   LEU M 145      12.530  24.053  61.036  1.00 40.54           O  
ATOM   5797  CB  LEU M 145      15.687  22.793  61.559  1.00 29.88           C  
ATOM   5798  CG  LEU M 145      15.400  21.878  60.366  1.00 29.36           C  
ATOM   5799  CD1 LEU M 145      16.020  22.448  59.116  1.00 27.10           C  
ATOM   5800  CD2 LEU M 145      15.960  20.503  60.619  1.00 25.23           C  
ATOM   5801  N   SER M 146      13.192  23.308  63.057  1.00 39.76           N  
ATOM   5802  CA  SER M 146      11.837  23.004  63.492  1.00 40.55           C  
ATOM   5803  C   SER M 146      10.850  24.144  63.261  1.00 36.98           C  
ATOM   5804  O   SER M 146       9.642  23.910  63.140  1.00 38.71           O  
ATOM   5805  CB  SER M 146      11.829  22.556  64.947  1.00 39.13           C  
ATOM   5806  OG  SER M 146      12.736  23.328  65.695  1.00 46.94           O  
ATOM   5807  N   TRP M 147      11.345  25.374  63.172  1.00 35.88           N  
ATOM   5808  CA  TRP M 147      10.450  26.491  62.918  1.00 34.53           C  
ATOM   5809  C   TRP M 147      10.211  26.675  61.435  1.00 33.75           C  
ATOM   5810  O   TRP M 147       9.237  27.303  61.046  1.00 37.06           O  
ATOM   5811  CB  TRP M 147      10.946  27.781  63.553  1.00 40.63           C  
ATOM   5812  CG  TRP M 147      10.788  27.801  65.054  1.00 53.30           C  
ATOM   5813  CD1 TRP M 147      11.719  28.214  65.967  1.00 52.13           C  
ATOM   5814  CD2 TRP M 147       9.652  27.346  65.817  1.00 61.51           C  
ATOM   5815  NE1 TRP M 147      11.244  28.037  67.243  1.00 58.99           N  
ATOM   5816  CE2 TRP M 147       9.974  27.506  67.183  1.00 64.14           C  
ATOM   5817  CE3 TRP M 147       8.390  26.815  65.482  1.00 64.41           C  
ATOM   5818  CZ2 TRP M 147       9.087  27.149  68.218  1.00 63.78           C  
ATOM   5819  CZ3 TRP M 147       7.504  26.458  66.512  1.00 59.73           C  
ATOM   5820  CH2 TRP M 147       7.862  26.630  67.860  1.00 61.12           C  
ATOM   5821  N   ALA M 148      11.106  26.165  60.596  1.00 31.67           N  
ATOM   5822  CA  ALA M 148      10.907  26.262  59.153  1.00 31.80           C  
ATOM   5823  C   ALA M 148       9.973  25.114  58.767  1.00 33.10           C  
ATOM   5824  O   ALA M 148       9.012  25.299  58.031  1.00 37.63           O  
ATOM   5825  CB  ALA M 148      12.218  26.140  58.424  1.00 25.82           C  
ATOM   5826  N   PHE M 149      10.258  23.927  59.288  1.00 32.89           N  
ATOM   5827  CA  PHE M 149       9.434  22.754  59.053  1.00 33.52           C  
ATOM   5828  C   PHE M 149       8.021  23.093  59.474  1.00 33.23           C  
ATOM   5829  O   PHE M 149       7.077  22.815  58.752  1.00 34.74           O  
ATOM   5830  CB  PHE M 149       9.926  21.613  59.928  1.00 40.18           C  
ATOM   5831  CG  PHE M 149       9.344  20.273  59.579  1.00 45.06           C  
ATOM   5832  CD1 PHE M 149       8.567  20.100  58.441  1.00 44.76           C  
ATOM   5833  CD2 PHE M 149       9.621  19.168  60.370  1.00 45.74           C  
ATOM   5834  CE1 PHE M 149       8.080  18.838  58.098  1.00 46.89           C  
ATOM   5835  CE2 PHE M 149       9.139  17.912  60.032  1.00 47.68           C  
ATOM   5836  CZ  PHE M 149       8.365  17.749  58.890  1.00 44.75           C  
ATOM   5837  N   ALA M 150       7.888  23.711  60.646  1.00 30.42           N  
ATOM   5838  CA  ALA M 150       6.581  24.101  61.177  1.00 30.36           C  
ATOM   5839  C   ALA M 150       5.853  24.971  60.185  1.00 33.01           C  
ATOM   5840  O   ALA M 150       4.628  25.057  60.206  1.00 35.85           O  
ATOM   5841  CB  ALA M 150       6.736  24.844  62.485  1.00 25.51           C  
ATOM   5842  N   ALA M 151       6.618  25.621  59.317  1.00 32.60           N  
ATOM   5843  CA  ALA M 151       6.061  26.493  58.301  1.00 28.03           C  
ATOM   5844  C   ALA M 151       5.481  25.686  57.169  1.00 30.18           C  
ATOM   5845  O   ALA M 151       4.428  26.034  56.643  1.00 30.06           O  
ATOM   5846  CB  ALA M 151       7.110  27.411  57.776  1.00 29.59           C  
ATOM   5847  N   ALA M 152       6.177  24.628  56.769  1.00 28.38           N  
ATOM   5848  CA  ALA M 152       5.702  23.776  55.682  1.00 27.73           C  
ATOM   5849  C   ALA M 152       4.478  22.982  56.131  1.00 31.26           C  
ATOM   5850  O   ALA M 152       3.554  22.740  55.350  1.00 28.64           O  
ATOM   5851  CB  ALA M 152       6.799  22.846  55.236  1.00 22.17           C  
ATOM   5852  N   ILE M 153       4.464  22.604  57.407  1.00 32.70           N  
ATOM   5853  CA  ILE M 153       3.347  21.859  57.956  1.00 32.06           C  
ATOM   5854  C   ILE M 153       2.109  22.725  57.869  1.00 30.64           C  
ATOM   5855  O   ILE M 153       1.087  22.286  57.363  1.00 35.15           O  
ATOM   5856  CB  ILE M 153       3.600  21.443  59.414  1.00 32.55           C  
ATOM   5857  CG1 ILE M 153       4.927  20.700  59.510  1.00 30.30           C  
ATOM   5858  CG2 ILE M 153       2.507  20.488  59.893  1.00 29.78           C  
ATOM   5859  CD1 ILE M 153       5.190  20.120  60.866  1.00 32.48           C  
ATOM   5860  N   PHE M 154       2.212  23.971  58.309  1.00 27.68           N  
ATOM   5861  CA  PHE M 154       1.087  24.896  58.259  1.00 28.94           C  
ATOM   5862  C   PHE M 154       0.418  24.865  56.896  1.00 31.63           C  
ATOM   5863  O   PHE M 154      -0.802  24.840  56.815  1.00 35.57           O  
ATOM   5864  CB  PHE M 154       1.557  26.315  58.588  1.00 28.03           C  
ATOM   5865  CG  PHE M 154       0.593  27.394  58.189  1.00 26.16           C  
ATOM   5866  CD1 PHE M 154      -0.444  27.755  59.018  1.00 24.35           C  
ATOM   5867  CD2 PHE M 154       0.736  28.053  56.977  1.00 22.80           C  
ATOM   5868  CE1 PHE M 154      -1.324  28.753  58.640  1.00 27.21           C  
ATOM   5869  CE2 PHE M 154      -0.136  29.047  56.599  1.00 15.49           C  
ATOM   5870  CZ  PHE M 154      -1.165  29.398  57.425  1.00 21.14           C  
ATOM   5871  N   PHE M 155       1.197  24.840  55.820  1.00 31.06           N  
ATOM   5872  CA  PHE M 155       0.609  24.805  54.483  1.00 27.06           C  
ATOM   5873  C   PHE M 155      -0.055  23.456  54.293  1.00 27.17           C  
ATOM   5874  O   PHE M 155      -1.190  23.386  53.845  1.00 28.45           O  
ATOM   5875  CB  PHE M 155       1.671  25.048  53.407  1.00 22.67           C  
ATOM   5876  CG  PHE M 155       1.144  25.016  51.993  1.00 20.96           C  
ATOM   5877  CD1 PHE M 155      -0.111  25.498  51.684  1.00 19.34           C  
ATOM   5878  CD2 PHE M 155       1.911  24.471  50.974  1.00 21.63           C  
ATOM   5879  CE1 PHE M 155      -0.587  25.431  50.386  1.00 23.14           C  
ATOM   5880  CE2 PHE M 155       1.438  24.403  49.677  1.00 15.64           C  
ATOM   5881  CZ  PHE M 155       0.192  24.880  49.385  1.00 20.64           C  
ATOM   5882  N   TYR M 156       0.648  22.384  54.640  1.00 25.58           N  
ATOM   5883  CA  TYR M 156       0.095  21.039  54.530  1.00 27.92           C  
ATOM   5884  C   TYR M 156      -1.229  20.988  55.300  1.00 30.33           C  
ATOM   5885  O   TYR M 156      -2.276  20.729  54.719  1.00 30.80           O  
ATOM   5886  CB  TYR M 156       1.097  20.045  55.116  1.00 27.11           C  
ATOM   5887  CG  TYR M 156       0.552  18.685  55.516  1.00 28.37           C  
ATOM   5888  CD1 TYR M 156       0.329  17.689  54.573  1.00 25.61           C  
ATOM   5889  CD2 TYR M 156       0.329  18.379  56.853  1.00 28.26           C  
ATOM   5890  CE1 TYR M 156      -0.092  16.428  54.955  1.00 24.10           C  
ATOM   5891  CE2 TYR M 156      -0.090  17.121  57.241  1.00 29.27           C  
ATOM   5892  CZ  TYR M 156      -0.297  16.154  56.291  1.00 26.79           C  
ATOM   5893  OH  TYR M 156      -0.696  14.908  56.699  1.00 25.90           O  
ATOM   5894  N   LEU M 157      -1.180  21.340  56.583  1.00 28.10           N  
ATOM   5895  CA  LEU M 157      -2.354  21.335  57.445  1.00 28.59           C  
ATOM   5896  C   LEU M 157      -3.492  22.159  56.888  1.00 32.39           C  
ATOM   5897  O   LEU M 157      -4.667  21.815  57.051  1.00 32.16           O  
ATOM   5898  CB  LEU M 157      -2.008  21.865  58.837  1.00 25.31           C  
ATOM   5899  CG  LEU M 157      -1.311  20.896  59.786  1.00 28.27           C  
ATOM   5900  CD1 LEU M 157      -1.249  21.503  61.159  1.00 27.28           C  
ATOM   5901  CD2 LEU M 157      -2.091  19.614  59.852  1.00 28.72           C  
ATOM   5902  N   VAL M 158      -3.146  23.276  56.270  1.00 30.09           N  
ATOM   5903  CA  VAL M 158      -4.152  24.144  55.706  1.00 25.99           C  
ATOM   5904  C   VAL M 158      -4.840  23.477  54.549  1.00 28.87           C  
ATOM   5905  O   VAL M 158      -6.053  23.602  54.382  1.00 30.58           O  
ATOM   5906  CB  VAL M 158      -3.538  25.452  55.243  1.00 24.69           C  
ATOM   5907  CG1 VAL M 158      -4.518  26.216  54.405  1.00 24.94           C  
ATOM   5908  CG2 VAL M 158      -3.173  26.274  56.443  1.00 24.62           C  
ATOM   5909  N   LEU M 159      -4.076  22.742  53.752  1.00 27.49           N  
ATOM   5910  CA  LEU M 159      -4.650  22.077  52.596  1.00 29.11           C  
ATOM   5911  C   LEU M 159      -5.670  21.022  52.983  1.00 31.89           C  
ATOM   5912  O   LEU M 159      -6.846  21.143  52.649  1.00 34.18           O  
ATOM   5913  CB  LEU M 159      -3.558  21.452  51.741  1.00 25.21           C  
ATOM   5914  CG  LEU M 159      -2.765  22.432  50.899  1.00 25.84           C  
ATOM   5915  CD1 LEU M 159      -1.515  21.752  50.433  1.00 22.97           C  
ATOM   5916  CD2 LEU M 159      -3.601  22.898  49.738  1.00 22.39           C  
ATOM   5917  N   GLY M 160      -5.233  20.030  53.745  1.00 28.47           N  
ATOM   5918  CA  GLY M 160      -6.124  18.957  54.121  1.00 27.62           C  
ATOM   5919  C   GLY M 160      -6.866  19.017  55.432  1.00 30.79           C  
ATOM   5920  O   GLY M 160      -7.765  18.221  55.635  1.00 26.61           O  
ATOM   5921  N   PHE M 161      -6.572  19.969  56.304  1.00 33.39           N  
ATOM   5922  CA  PHE M 161      -7.278  19.973  57.573  1.00 32.39           C  
ATOM   5923  C   PHE M 161      -7.935  21.258  58.053  1.00 34.82           C  
ATOM   5924  O   PHE M 161      -9.088  21.237  58.485  1.00 36.27           O  
ATOM   5925  CB  PHE M 161      -6.351  19.455  58.652  1.00 35.48           C  
ATOM   5926  CG  PHE M 161      -7.045  19.109  59.906  1.00 39.18           C  
ATOM   5927  CD1 PHE M 161      -6.793  19.815  61.067  1.00 40.15           C  
ATOM   5928  CD2 PHE M 161      -7.948  18.062  59.934  1.00 41.24           C  
ATOM   5929  CE1 PHE M 161      -7.429  19.480  62.241  1.00 42.99           C  
ATOM   5930  CE2 PHE M 161      -8.591  17.717  61.100  1.00 42.77           C  
ATOM   5931  CZ  PHE M 161      -8.334  18.423  62.258  1.00 44.93           C  
ATOM   5932  N   ILE M 162      -7.204  22.366  58.031  1.00 31.37           N  
ATOM   5933  CA  ILE M 162      -7.751  23.630  58.502  1.00 28.13           C  
ATOM   5934  C   ILE M 162      -8.833  24.202  57.606  1.00 29.24           C  
ATOM   5935  O   ILE M 162      -9.919  24.522  58.092  1.00 30.66           O  
ATOM   5936  CB  ILE M 162      -6.639  24.683  58.726  1.00 31.72           C  
ATOM   5937  CG1 ILE M 162      -5.810  24.307  59.955  1.00 25.74           C  
ATOM   5938  CG2 ILE M 162      -7.245  26.080  58.903  1.00 23.82           C  
ATOM   5939  CD1 ILE M 162      -4.498  25.069  60.082  1.00 27.27           C  
ATOM   5940  N   ARG M 163      -8.554  24.347  56.310  1.00 25.00           N  
ATOM   5941  CA  ARG M 163      -9.550  24.899  55.406  1.00 24.65           C  
ATOM   5942  C   ARG M 163     -10.806  24.024  55.361  1.00 30.77           C  
ATOM   5943  O   ARG M 163     -11.928  24.529  55.394  1.00 31.56           O  
ATOM   5944  CB  ARG M 163      -8.972  25.111  54.022  1.00 19.63           C  
ATOM   5945  CG  ARG M 163      -9.846  25.984  53.163  1.00 22.54           C  
ATOM   5946  CD  ARG M 163      -9.162  26.338  51.867  1.00 23.70           C  
ATOM   5947  NE  ARG M 163     -10.119  26.671  50.821  1.00 23.13           N  
ATOM   5948  CZ  ARG M 163     -10.800  25.762  50.143  1.00 24.45           C  
ATOM   5949  NH1 ARG M 163     -10.619  24.476  50.402  1.00 23.44           N  
ATOM   5950  NH2 ARG M 163     -11.663  26.134  49.220  1.00 20.96           N  
ATOM   5951  N   PRO M 164     -10.645  22.697  55.303  1.00 32.55           N  
ATOM   5952  CA  PRO M 164     -11.859  21.882  55.276  1.00 34.60           C  
ATOM   5953  C   PRO M 164     -12.716  22.178  56.506  1.00 31.90           C  
ATOM   5954  O   PRO M 164     -13.872  22.583  56.373  1.00 33.31           O  
ATOM   5955  CB  PRO M 164     -11.306  20.460  55.316  1.00 32.34           C  
ATOM   5956  CG  PRO M 164     -10.040  20.594  54.562  1.00 31.50           C  
ATOM   5957  CD  PRO M 164      -9.452  21.853  55.129  1.00 34.34           C  
ATOM   5958  N   VAL M 165     -12.120  22.064  57.693  1.00 29.43           N  
ATOM   5959  CA  VAL M 165     -12.848  22.325  58.930  1.00 29.08           C  
ATOM   5960  C   VAL M 165     -13.497  23.702  58.973  1.00 30.58           C  
ATOM   5961  O   VAL M 165     -14.675  23.811  59.279  1.00 36.43           O  
ATOM   5962  CB  VAL M 165     -11.976  22.149  60.183  1.00 27.60           C  
ATOM   5963  CG1 VAL M 165     -12.752  22.607  61.419  1.00 21.83           C  
ATOM   5964  CG2 VAL M 165     -11.555  20.701  60.340  1.00 17.15           C  
ATOM   5965  N   MET M 166     -12.757  24.763  58.677  1.00 29.60           N  
ATOM   5966  CA  MET M 166     -13.391  26.071  58.717  1.00 28.55           C  
ATOM   5967  C   MET M 166     -14.549  26.040  57.750  1.00 25.02           C  
ATOM   5968  O   MET M 166     -15.602  26.578  58.036  1.00 30.84           O  
ATOM   5969  CB  MET M 166     -12.451  27.179  58.265  1.00 32.71           C  
ATOM   5970  CG  MET M 166     -11.161  27.322  59.027  1.00 38.88           C  
ATOM   5971  SD  MET M 166     -10.166  28.550  58.149  1.00 45.45           S  
ATOM   5972  CE  MET M 166     -11.347  29.870  57.824  1.00 33.09           C  
ATOM   5973  N   MET M 167     -14.356  25.406  56.600  1.00 22.01           N  
ATOM   5974  CA  MET M 167     -15.410  25.353  55.605  1.00 24.84           C  
ATOM   5975  C   MET M 167     -16.448  24.301  55.917  1.00 27.39           C  
ATOM   5976  O   MET M 167     -17.455  24.204  55.236  1.00 27.02           O  
ATOM   5977  CB  MET M 167     -14.830  25.156  54.215  1.00 22.37           C  
ATOM   5978  CG  MET M 167     -13.875  26.271  53.850  1.00 29.14           C  
ATOM   5979  SD  MET M 167     -13.694  26.562  52.083  1.00 34.33           S  
ATOM   5980  CE  MET M 167     -15.349  26.819  51.632  1.00 22.10           C  
ATOM   5981  N   GLY M 168     -16.214  23.553  56.987  1.00 29.89           N  
ATOM   5982  CA  GLY M 168     -17.139  22.520  57.410  1.00 31.31           C  
ATOM   5983  C   GLY M 168     -17.378  21.434  56.387  1.00 32.73           C  
ATOM   5984  O   GLY M 168     -18.511  20.984  56.228  1.00 31.40           O  
ATOM   5985  N   SER M 169     -16.315  20.958  55.743  1.00 33.68           N  
ATOM   5986  CA  SER M 169     -16.473  19.928  54.718  1.00 30.63           C  
ATOM   5987  C   SER M 169     -15.193  19.199  54.319  1.00 30.87           C  
ATOM   5988  O   SER M 169     -14.450  19.678  53.468  1.00 31.65           O  
ATOM   5989  CB  SER M 169     -17.108  20.557  53.478  1.00 25.36           C  
ATOM   5990  OG  SER M 169     -16.949  19.727  52.344  1.00 28.62           O  
ATOM   5991  N   TRP M 170     -14.992  17.992  54.841  1.00 28.65           N  
ATOM   5992  CA  TRP M 170     -13.805  17.219  54.508  1.00 28.19           C  
ATOM   5993  C   TRP M 170     -13.633  17.027  53.015  1.00 27.85           C  
ATOM   5994  O   TRP M 170     -12.554  16.675  52.556  1.00 31.42           O  
ATOM   5995  CB  TRP M 170     -13.872  15.832  55.114  1.00 32.19           C  
ATOM   5996  CG  TRP M 170     -14.075  15.769  56.564  1.00 36.65           C  
ATOM   5997  CD1 TRP M 170     -15.125  15.199  57.209  1.00 39.58           C  
ATOM   5998  CD2 TRP M 170     -13.171  16.207  57.573  1.00 38.69           C  
ATOM   5999  NE1 TRP M 170     -14.930  15.244  58.568  1.00 41.37           N  
ATOM   6000  CE2 TRP M 170     -13.739  15.863  58.816  1.00 39.92           C  
ATOM   6001  CE3 TRP M 170     -11.938  16.857  57.549  1.00 37.76           C  
ATOM   6002  CZ2 TRP M 170     -13.112  16.142  60.019  1.00 41.98           C  
ATOM   6003  CZ3 TRP M 170     -11.317  17.135  58.747  1.00 41.43           C  
ATOM   6004  CH2 TRP M 170     -11.904  16.782  59.965  1.00 45.22           C  
ATOM   6005  N   ALA M 171     -14.709  17.168  52.259  1.00 27.62           N  
ATOM   6006  CA  ALA M 171     -14.639  16.992  50.817  1.00 30.08           C  
ATOM   6007  C   ALA M 171     -13.784  18.045  50.131  1.00 32.05           C  
ATOM   6008  O   ALA M 171     -13.495  17.943  48.930  1.00 32.49           O  
ATOM   6009  CB  ALA M 171     -16.028  17.008  50.227  1.00 30.26           C  
ATOM   6010  N   LYS M 172     -13.396  19.067  50.882  1.00 29.24           N  
ATOM   6011  CA  LYS M 172     -12.581  20.141  50.326  1.00 29.76           C  
ATOM   6012  C   LYS M 172     -11.088  19.834  50.445  1.00 32.12           C  
ATOM   6013  O   LYS M 172     -10.250  20.530  49.864  1.00 32.06           O  
ATOM   6014  CB  LYS M 172     -12.934  21.471  51.002  1.00 27.35           C  
ATOM   6015  CG  LYS M 172     -14.428  21.679  51.121  1.00 28.38           C  
ATOM   6016  CD  LYS M 172     -14.824  23.133  51.033  1.00 31.86           C  
ATOM   6017  CE  LYS M 172     -16.317  23.278  50.704  1.00 32.60           C  
ATOM   6018  NZ  LYS M 172     -16.550  23.523  49.236  1.00 39.42           N  
ATOM   6019  N   ALA M 173     -10.769  18.756  51.156  1.00 29.17           N  
ATOM   6020  CA  ALA M 173      -9.398  18.330  51.360  1.00 26.35           C  
ATOM   6021  C   ALA M 173      -8.829  17.672  50.118  1.00 29.80           C  
ATOM   6022  O   ALA M 173      -9.565  17.314  49.198  1.00 31.30           O  
ATOM   6023  CB  ALA M 173      -9.332  17.386  52.515  1.00 24.47           C  
ATOM   6024  N   VAL M 174      -7.517  17.459  50.135  1.00 29.83           N  
ATOM   6025  CA  VAL M 174      -6.780  16.867  49.029  1.00 22.56           C  
ATOM   6026  C   VAL M 174      -6.762  15.344  49.074  1.00 24.32           C  
ATOM   6027  O   VAL M 174      -6.588  14.734  50.130  1.00 26.51           O  
ATOM   6028  CB  VAL M 174      -5.316  17.368  49.035  1.00 22.19           C  
ATOM   6029  CG1 VAL M 174      -4.683  17.192  47.682  1.00 18.95           C  
ATOM   6030  CG2 VAL M 174      -5.255  18.808  49.445  1.00 19.77           C  
ATOM   6031  N   PRO M 175      -6.937  14.705  47.917  1.00 23.48           N  
ATOM   6032  CA  PRO M 175      -6.935  13.246  47.813  1.00 25.10           C  
ATOM   6033  C   PRO M 175      -5.528  12.690  47.748  1.00 25.82           C  
ATOM   6034  O   PRO M 175      -4.646  13.323  47.195  1.00 30.61           O  
ATOM   6035  CB  PRO M 175      -7.668  13.012  46.505  1.00 26.05           C  
ATOM   6036  CG  PRO M 175      -7.301  14.197  45.701  1.00 26.59           C  
ATOM   6037  CD  PRO M 175      -7.378  15.327  46.661  1.00 22.09           C  
ATOM   6038  N   PHE M 176      -5.307  11.511  48.313  1.00 27.45           N  
ATOM   6039  CA  PHE M 176      -3.981  10.902  48.279  1.00 28.10           C  
ATOM   6040  C   PHE M 176      -3.732  10.128  46.998  1.00 27.87           C  
ATOM   6041  O   PHE M 176      -4.151   8.987  46.869  1.00 30.41           O  
ATOM   6042  CB  PHE M 176      -3.800   9.986  49.466  1.00 19.46           C  
ATOM   6043  CG  PHE M 176      -3.803  10.700  50.766  1.00 25.88           C  
ATOM   6044  CD1 PHE M 176      -2.715  11.457  51.148  1.00 20.49           C  
ATOM   6045  CD2 PHE M 176      -4.876  10.592  51.624  1.00 21.94           C  
ATOM   6046  CE1 PHE M 176      -2.691  12.090  52.361  1.00 21.98           C  
ATOM   6047  CE2 PHE M 176      -4.858  11.227  52.845  1.00 26.63           C  
ATOM   6048  CZ  PHE M 176      -3.759  11.978  53.214  1.00 24.55           C  
ATOM   6049  N   GLY M 177      -3.042  10.749  46.055  1.00 27.82           N  
ATOM   6050  CA  GLY M 177      -2.757  10.090  44.797  1.00 28.60           C  
ATOM   6051  C   GLY M 177      -1.821  10.959  43.991  1.00 30.11           C  
ATOM   6052  O   GLY M 177      -1.777  12.168  44.207  1.00 30.92           O  
ATOM   6053  N   ILE M 178      -1.072  10.358  43.069  1.00 29.16           N  
ATOM   6054  CA  ILE M 178      -0.129  11.105  42.253  1.00 26.17           C  
ATOM   6055  C   ILE M 178      -0.832  11.968  41.239  1.00 26.17           C  
ATOM   6056  O   ILE M 178      -0.795  13.184  41.351  1.00 32.08           O  
ATOM   6057  CB  ILE M 178       0.908  10.184  41.597  1.00 28.79           C  
ATOM   6058  CG1 ILE M 178       1.996   9.867  42.611  1.00 26.36           C  
ATOM   6059  CG2 ILE M 178       1.544  10.851  40.394  1.00 27.08           C  
ATOM   6060  CD1 ILE M 178       2.663   8.571  42.373  1.00 35.00           C  
ATOM   6061  N   PHE M 179      -1.433  11.366  40.226  1.00 24.29           N  
ATOM   6062  CA  PHE M 179      -2.155  12.156  39.242  1.00 24.39           C  
ATOM   6063  C   PHE M 179      -3.400  12.791  39.852  1.00 28.88           C  
ATOM   6064  O   PHE M 179      -3.734  13.927  39.524  1.00 27.49           O  
ATOM   6065  CB  PHE M 179      -2.498  11.337  37.997  1.00 24.43           C  
ATOM   6066  CG  PHE M 179      -1.313  11.055  37.113  1.00 31.15           C  
ATOM   6067  CD1 PHE M 179      -0.049  11.539  37.434  1.00 30.34           C  
ATOM   6068  CD2 PHE M 179      -1.461  10.310  35.954  1.00 27.30           C  
ATOM   6069  CE1 PHE M 179       1.040  11.283  36.614  1.00 27.42           C  
ATOM   6070  CE2 PHE M 179      -0.371  10.052  35.129  1.00 28.21           C  
ATOM   6071  CZ  PHE M 179       0.877  10.540  35.462  1.00 26.88           C  
ATOM   6072  N   PRO M 180      -4.104  12.079  40.757  1.00 29.22           N  
ATOM   6073  CA  PRO M 180      -5.299  12.651  41.377  1.00 28.57           C  
ATOM   6074  C   PRO M 180      -5.025  13.974  42.084  1.00 29.26           C  
ATOM   6075  O   PRO M 180      -5.803  14.916  41.940  1.00 30.75           O  
ATOM   6076  CB  PRO M 180      -5.698  11.579  42.377  1.00 25.20           C  
ATOM   6077  CG  PRO M 180      -5.330  10.353  41.688  1.00 27.32           C  
ATOM   6078  CD  PRO M 180      -3.975  10.663  41.144  1.00 31.81           C  
ATOM   6079  N   HIS M 181      -3.926  14.054  42.839  1.00 28.64           N  
ATOM   6080  CA  HIS M 181      -3.591  15.292  43.553  1.00 24.98           C  
ATOM   6081  C   HIS M 181      -3.165  16.380  42.596  1.00 23.91           C  
ATOM   6082  O   HIS M 181      -3.074  17.538  42.976  1.00 26.53           O  
ATOM   6083  CB  HIS M 181      -2.551  15.067  44.664  1.00 23.54           C  
ATOM   6084  CG  HIS M 181      -1.146  15.473  44.307  1.00 23.81           C  
ATOM   6085  ND1 HIS M 181      -0.461  14.920  43.249  1.00 24.48           N  
ATOM   6086  CD2 HIS M 181      -0.298  16.322  44.913  1.00 24.00           C  
ATOM   6087  CE1 HIS M 181       0.764  15.418  43.225  1.00 24.29           C  
ATOM   6088  NE2 HIS M 181       0.896  16.267  44.216  1.00 24.71           N  
ATOM   6089  N   LEU M 182      -2.921  15.998  41.349  1.00 21.44           N  
ATOM   6090  CA  LEU M 182      -2.558  16.947  40.314  1.00 22.42           C  
ATOM   6091  C   LEU M 182      -3.860  17.496  39.743  1.00 26.64           C  
ATOM   6092  O   LEU M 182      -4.007  18.700  39.523  1.00 23.07           O  
ATOM   6093  CB  LEU M 182      -1.763  16.254  39.206  1.00 23.56           C  
ATOM   6094  CG  LEU M 182      -0.306  15.913  39.510  1.00 24.70           C  
ATOM   6095  CD1 LEU M 182       0.367  15.391  38.255  1.00 17.73           C  
ATOM   6096  CD2 LEU M 182       0.393  17.152  39.994  1.00 16.99           C  
ATOM   6097  N   ASP M 183      -4.814  16.602  39.507  1.00 27.10           N  
ATOM   6098  CA  ASP M 183      -6.104  17.001  38.977  1.00 23.58           C  
ATOM   6099  C   ASP M 183      -6.770  17.954  39.949  1.00 20.32           C  
ATOM   6100  O   ASP M 183      -7.388  18.925  39.540  1.00 21.07           O  
ATOM   6101  CB  ASP M 183      -6.994  15.779  38.760  1.00 27.10           C  
ATOM   6102  CG  ASP M 183      -6.406  14.788  37.787  1.00 27.78           C  
ATOM   6103  OD1 ASP M 183      -5.443  15.117  37.077  1.00 30.52           O  
ATOM   6104  OD2 ASP M 183      -6.906  13.657  37.731  1.00 31.71           O  
ATOM   6105  N   TRP M 184      -6.615  17.692  41.237  1.00 15.47           N  
ATOM   6106  CA  TRP M 184      -7.208  18.541  42.261  1.00 19.63           C  
ATOM   6107  C   TRP M 184      -6.636  19.937  42.197  1.00 24.32           C  
ATOM   6108  O   TRP M 184      -7.322  20.912  42.483  1.00 28.01           O  
ATOM   6109  CB  TRP M 184      -6.924  17.975  43.642  1.00 15.81           C  
ATOM   6110  CG  TRP M 184      -7.410  18.833  44.751  1.00 21.81           C  
ATOM   6111  CD1 TRP M 184      -8.584  18.707  45.411  1.00 23.30           C  
ATOM   6112  CD2 TRP M 184      -6.710  19.908  45.382  1.00 21.30           C  
ATOM   6113  NE1 TRP M 184      -8.663  19.621  46.424  1.00 22.51           N  
ATOM   6114  CE2 TRP M 184      -7.521  20.376  46.429  1.00 25.09           C  
ATOM   6115  CE3 TRP M 184      -5.468  20.516  45.172  1.00 23.82           C  
ATOM   6116  CZ2 TRP M 184      -7.141  21.418  47.262  1.00 22.99           C  
ATOM   6117  CZ3 TRP M 184      -5.086  21.550  46.000  1.00 21.83           C  
ATOM   6118  CH2 TRP M 184      -5.919  21.991  47.034  1.00 24.51           C  
ATOM   6119  N   THR M 185      -5.348  20.018  41.892  1.00 22.59           N  
ATOM   6120  CA  THR M 185      -4.658  21.281  41.802  1.00 18.72           C  
ATOM   6121  C   THR M 185      -5.256  22.142  40.708  1.00 17.18           C  
ATOM   6122  O   THR M 185      -5.532  23.314  40.927  1.00 17.65           O  
ATOM   6123  CB  THR M 185      -3.183  21.046  41.537  1.00 19.58           C  
ATOM   6124  OG1 THR M 185      -2.649  20.219  42.568  1.00 19.40           O  
ATOM   6125  CG2 THR M 185      -2.446  22.318  41.586  1.00 21.87           C  
ATOM   6126  N   ALA M 186      -5.484  21.556  39.540  1.00 15.80           N  
ATOM   6127  CA  ALA M 186      -6.059  22.283  38.412  1.00 19.49           C  
ATOM   6128  C   ALA M 186      -7.521  22.663  38.643  1.00 21.80           C  
ATOM   6129  O   ALA M 186      -7.916  23.806  38.426  1.00 23.72           O  
ATOM   6130  CB  ALA M 186      -5.925  21.473  37.151  1.00 14.82           C  
ATOM   6131  N   ALA M 187      -8.325  21.705  39.089  1.00 22.96           N  
ATOM   6132  CA  ALA M 187      -9.727  21.973  39.352  1.00 22.19           C  
ATOM   6133  C   ALA M 187      -9.877  23.071  40.392  1.00 22.26           C  
ATOM   6134  O   ALA M 187     -10.725  23.945  40.249  1.00 26.37           O  
ATOM   6135  CB  ALA M 187     -10.418  20.721  39.818  1.00 19.15           C  
ATOM   6136  N   PHE M 188      -9.020  23.068  41.406  1.00 18.76           N  
ATOM   6137  CA  PHE M 188      -9.102  24.070  42.460  1.00 16.81           C  
ATOM   6138  C   PHE M 188      -9.004  25.459  41.877  1.00 19.85           C  
ATOM   6139  O   PHE M 188      -9.776  26.332  42.236  1.00 23.95           O  
ATOM   6140  CB  PHE M 188      -8.010  23.854  43.496  1.00 17.69           C  
ATOM   6141  CG  PHE M 188      -8.200  24.638  44.761  1.00 19.86           C  
ATOM   6142  CD1 PHE M 188      -8.668  24.016  45.904  1.00 18.75           C  
ATOM   6143  CD2 PHE M 188      -7.891  25.990  44.816  1.00 20.86           C  
ATOM   6144  CE1 PHE M 188      -8.826  24.716  47.076  1.00 19.33           C  
ATOM   6145  CE2 PHE M 188      -8.048  26.702  45.992  1.00 20.29           C  
ATOM   6146  CZ  PHE M 188      -8.518  26.059  47.126  1.00 21.63           C  
ATOM   6147  N   SER M 189      -8.078  25.659  40.949  1.00 21.71           N  
ATOM   6148  CA  SER M 189      -7.918  26.959  40.325  1.00 18.28           C  
ATOM   6149  C   SER M 189      -9.123  27.276  39.470  1.00 17.92           C  
ATOM   6150  O   SER M 189      -9.583  28.411  39.436  1.00 19.57           O  
ATOM   6151  CB  SER M 189      -6.662  26.995  39.467  1.00 20.35           C  
ATOM   6152  OG  SER M 189      -6.644  28.137  38.629  1.00 12.53           O  
ATOM   6153  N   ILE M 190      -9.607  26.283  38.741  1.00 19.82           N  
ATOM   6154  CA  ILE M 190     -10.771  26.472  37.894  1.00 19.96           C  
ATOM   6155  C   ILE M 190     -11.961  26.842  38.766  1.00 18.91           C  
ATOM   6156  O   ILE M 190     -12.567  27.878  38.578  1.00 17.70           O  
ATOM   6157  CB  ILE M 190     -11.019  25.217  37.061  1.00 19.20           C  
ATOM   6158  CG1 ILE M 190     -10.157  25.274  35.807  1.00 15.90           C  
ATOM   6159  CG2 ILE M 190     -12.467  25.085  36.708  1.00 23.02           C  
ATOM   6160  CD1 ILE M 190      -9.853  23.935  35.221  1.00 15.46           C  
ATOM   6161  N   ARG M 191     -12.200  26.058  39.806  1.00 18.70           N  
ATOM   6162  CA  ARG M 191     -13.295  26.315  40.727  1.00 18.88           C  
ATOM   6163  C   ARG M 191     -13.302  27.723  41.306  1.00 21.92           C  
ATOM   6164  O   ARG M 191     -14.361  28.308  41.501  1.00 24.75           O  
ATOM   6165  CB  ARG M 191     -13.250  25.312  41.873  1.00 19.36           C  
ATOM   6166  CG  ARG M 191     -14.160  25.638  43.037  1.00 19.23           C  
ATOM   6167  CD  ARG M 191     -15.608  25.644  42.637  1.00 22.33           C  
ATOM   6168  NE  ARG M 191     -16.469  26.018  43.755  1.00 28.50           N  
ATOM   6169  CZ  ARG M 191     -16.770  27.273  44.091  1.00 34.87           C  
ATOM   6170  NH1 ARG M 191     -16.281  28.294  43.401  1.00 27.96           N  
ATOM   6171  NH2 ARG M 191     -17.576  27.515  45.123  1.00 36.85           N  
ATOM   6172  N   TYR M 192     -12.129  28.269  41.602  1.00 22.39           N  
ATOM   6173  CA  TYR M 192     -12.066  29.602  42.189  1.00 18.05           C  
ATOM   6174  C   TYR M 192     -11.682  30.765  41.288  1.00 18.95           C  
ATOM   6175  O   TYR M 192     -11.054  31.720  41.733  1.00 22.39           O  
ATOM   6176  CB  TYR M 192     -11.223  29.583  43.453  1.00 11.09           C  
ATOM   6177  CG  TYR M 192     -11.832  28.707  44.509  1.00 17.14           C  
ATOM   6178  CD1 TYR M 192     -12.972  29.105  45.186  1.00 19.25           C  
ATOM   6179  CD2 TYR M 192     -11.297  27.467  44.802  1.00 16.46           C  
ATOM   6180  CE1 TYR M 192     -13.567  28.290  46.116  1.00 17.89           C  
ATOM   6181  CE2 TYR M 192     -11.881  26.642  45.733  1.00 18.79           C  
ATOM   6182  CZ  TYR M 192     -13.017  27.057  46.390  1.00 21.89           C  
ATOM   6183  OH  TYR M 192     -13.621  26.236  47.313  1.00 31.44           O  
ATOM   6184  N   GLY M 193     -12.050  30.672  40.018  1.00 21.01           N  
ATOM   6185  CA  GLY M 193     -11.795  31.749  39.079  1.00 23.18           C  
ATOM   6186  C   GLY M 193     -10.384  32.147  38.727  1.00 20.95           C  
ATOM   6187  O   GLY M 193     -10.110  33.328  38.587  1.00 20.89           O  
ATOM   6188  N   ASN M 194      -9.509  31.172  38.530  1.00 23.47           N  
ATOM   6189  CA  ASN M 194      -8.118  31.415  38.150  1.00 22.01           C  
ATOM   6190  C   ASN M 194      -7.252  31.891  39.287  1.00 20.57           C  
ATOM   6191  O   ASN M 194      -7.256  33.063  39.613  1.00 20.42           O  
ATOM   6192  CB  ASN M 194      -8.038  32.424  37.016  1.00 14.48           C  
ATOM   6193  CG  ASN M 194      -6.713  32.420  36.347  1.00 15.00           C  
ATOM   6194  OD1 ASN M 194      -5.778  31.820  36.832  1.00 17.30           O  
ATOM   6195  ND2 ASN M 194      -6.626  33.067  35.209  1.00 16.79           N  
ATOM   6196  N   LEU M 195      -6.425  30.993  39.804  1.00 18.72           N  
ATOM   6197  CA  LEU M 195      -5.549  31.305  40.917  1.00 20.81           C  
ATOM   6198  C   LEU M 195      -4.399  32.234  40.563  1.00 22.59           C  
ATOM   6199  O   LEU M 195      -3.682  32.676  41.445  1.00 19.66           O  
ATOM   6200  CB  LEU M 195      -5.009  30.026  41.545  1.00 19.13           C  
ATOM   6201  CG  LEU M 195      -4.949  30.000  43.070  1.00 23.72           C  
ATOM   6202  CD1 LEU M 195      -6.350  30.018  43.670  1.00 21.79           C  
ATOM   6203  CD2 LEU M 195      -4.238  28.755  43.496  1.00 23.65           C  
ATOM   6204  N   TYR M 196      -4.207  32.525  39.281  1.00 20.73           N  
ATOM   6205  CA  TYR M 196      -3.140  33.437  38.883  1.00 19.07           C  
ATOM   6206  C   TYR M 196      -3.421  34.799  39.452  1.00 20.32           C  
ATOM   6207  O   TYR M 196      -2.505  35.565  39.719  1.00 20.69           O  
ATOM   6208  CB  TYR M 196      -3.055  33.574  37.370  1.00 15.07           C  
ATOM   6209  CG  TYR M 196      -2.263  32.489  36.715  1.00 17.85           C  
ATOM   6210  CD1 TYR M 196      -1.005  32.153  37.180  1.00 19.55           C  
ATOM   6211  CD2 TYR M 196      -2.772  31.786  35.640  1.00 19.47           C  
ATOM   6212  CE1 TYR M 196      -0.278  31.139  36.593  1.00 21.59           C  
ATOM   6213  CE2 TYR M 196      -2.052  30.773  35.048  1.00 18.12           C  
ATOM   6214  CZ  TYR M 196      -0.806  30.454  35.527  1.00 21.44           C  
ATOM   6215  OH  TYR M 196      -0.095  29.439  34.941  1.00 16.36           O  
ATOM   6216  N   TYR M 197      -4.700  35.104  39.621  1.00 19.30           N  
ATOM   6217  CA  TYR M 197      -5.110  36.388  40.144  1.00 15.45           C  
ATOM   6218  C   TYR M 197      -5.270  36.394  41.640  1.00 14.66           C  
ATOM   6219  O   TYR M 197      -5.898  37.281  42.195  1.00 19.27           O  
ATOM   6220  CB  TYR M 197      -6.376  36.873  39.451  1.00 12.84           C  
ATOM   6221  CG  TYR M 197      -6.141  37.252  38.017  1.00 13.81           C  
ATOM   6222  CD1 TYR M 197      -5.795  38.545  37.667  1.00 12.68           C  
ATOM   6223  CD2 TYR M 197      -6.239  36.312  37.005  1.00 13.28           C  
ATOM   6224  CE1 TYR M 197      -5.551  38.887  36.351  1.00 13.29           C  
ATOM   6225  CE2 TYR M 197      -5.995  36.651  35.684  1.00 12.39           C  
ATOM   6226  CZ  TYR M 197      -5.655  37.934  35.371  1.00 11.05           C  
ATOM   6227  OH  TYR M 197      -5.422  38.271  34.069  1.00 17.77           O  
ATOM   6228  N   ASN M 198      -4.740  35.381  42.302  1.00 13.20           N  
ATOM   6229  CA  ASN M 198      -4.806  35.364  43.746  1.00 14.76           C  
ATOM   6230  C   ASN M 198      -3.506  36.027  44.159  1.00 23.35           C  
ATOM   6231  O   ASN M 198      -2.429  35.516  43.874  1.00 24.72           O  
ATOM   6232  CB  ASN M 198      -4.878  33.939  44.264  1.00 15.86           C  
ATOM   6233  CG  ASN M 198      -4.898  33.864  45.774  1.00 21.93           C  
ATOM   6234  OD1 ASN M 198      -5.416  32.908  46.346  1.00 21.39           O  
ATOM   6235  ND2 ASN M 198      -4.315  34.857  46.429  1.00 21.20           N  
ATOM   6236  N   PRO M 199      -3.587  37.182  44.834  1.00 25.90           N  
ATOM   6237  CA  PRO M 199      -2.410  37.928  45.282  1.00 24.69           C  
ATOM   6238  C   PRO M 199      -1.410  37.151  46.107  1.00 22.57           C  
ATOM   6239  O   PRO M 199      -0.211  37.375  45.994  1.00 22.83           O  
ATOM   6240  CB  PRO M 199      -3.014  39.104  46.052  1.00 26.66           C  
ATOM   6241  CG  PRO M 199      -4.339  38.599  46.488  1.00 32.38           C  
ATOM   6242  CD  PRO M 199      -4.814  37.869  45.257  1.00 30.45           C  
ATOM   6243  N   PHE M 200      -1.885  36.255  46.955  1.00 16.97           N  
ATOM   6244  CA  PHE M 200      -0.957  35.477  47.745  1.00 19.22           C  
ATOM   6245  C   PHE M 200      -0.383  34.341  46.931  1.00 21.99           C  
ATOM   6246  O   PHE M 200       0.590  33.721  47.331  1.00 23.98           O  
ATOM   6247  CB  PHE M 200      -1.594  34.976  49.026  1.00 14.87           C  
ATOM   6248  CG  PHE M 200      -1.732  36.029  50.055  1.00 21.90           C  
ATOM   6249  CD1 PHE M 200      -2.826  36.872  50.056  1.00 23.96           C  
ATOM   6250  CD2 PHE M 200      -0.738  36.213  50.999  1.00 22.89           C  
ATOM   6251  CE1 PHE M 200      -2.927  37.887  50.979  1.00 21.84           C  
ATOM   6252  CE2 PHE M 200      -0.827  37.221  51.926  1.00 25.42           C  
ATOM   6253  CZ  PHE M 200      -1.922  38.062  51.919  1.00 25.68           C  
ATOM   6254  N   HIS M 201      -0.992  34.049  45.792  1.00 21.30           N  
ATOM   6255  CA  HIS M 201      -0.461  33.007  44.937  1.00 20.47           C  
ATOM   6256  C   HIS M 201       0.708  33.665  44.223  1.00 23.38           C  
ATOM   6257  O   HIS M 201       1.745  33.046  44.010  1.00 24.02           O  
ATOM   6258  CB  HIS M 201      -1.493  32.558  43.918  1.00 15.68           C  
ATOM   6259  CG  HIS M 201      -1.010  31.453  43.021  1.00 14.47           C  
ATOM   6260  ND1 HIS M 201      -0.762  31.649  41.681  1.00 11.40           N  
ATOM   6261  CD2 HIS M 201      -0.762  30.158  43.278  1.00  6.96           C  
ATOM   6262  CE1 HIS M 201      -0.381  30.501  41.148  1.00 11.14           C  
ATOM   6263  NE2 HIS M 201      -0.370  29.580  42.085  1.00 15.39           N  
ATOM   6264  N   MET M 202       0.536  34.936  43.875  1.00 21.84           N  
ATOM   6265  CA  MET M 202       1.577  35.696  43.208  1.00 22.45           C  
ATOM   6266  C   MET M 202       2.797  35.832  44.122  1.00 24.28           C  
ATOM   6267  O   MET M 202       3.932  35.679  43.685  1.00 25.42           O  
ATOM   6268  CB  MET M 202       1.058  37.084  42.844  1.00 18.79           C  
ATOM   6269  CG  MET M 202      -0.126  37.099  41.929  1.00 17.69           C  
ATOM   6270  SD  MET M 202      -0.691  38.781  41.682  1.00 23.60           S  
ATOM   6271  CE  MET M 202      -1.966  38.535  40.542  1.00 18.47           C  
ATOM   6272  N   LEU M 203       2.558  36.137  45.390  1.00 23.77           N  
ATOM   6273  CA  LEU M 203       3.634  36.293  46.357  1.00 23.20           C  
ATOM   6274  C   LEU M 203       4.395  34.997  46.582  1.00 23.63           C  
ATOM   6275  O   LEU M 203       5.614  35.004  46.736  1.00 26.73           O  
ATOM   6276  CB  LEU M 203       3.083  36.796  47.689  1.00 23.52           C  
ATOM   6277  CG  LEU M 203       2.770  38.281  47.786  1.00 25.97           C  
ATOM   6278  CD1 LEU M 203       1.873  38.532  48.971  1.00 17.94           C  
ATOM   6279  CD2 LEU M 203       4.059  39.059  47.890  1.00 24.88           C  
ATOM   6280  N   SER M 204       3.675  33.884  46.622  1.00 21.17           N  
ATOM   6281  CA  SER M 204       4.300  32.590  46.835  1.00 21.52           C  
ATOM   6282  C   SER M 204       5.164  32.156  45.656  1.00 20.93           C  
ATOM   6283  O   SER M 204       6.093  31.381  45.821  1.00 21.03           O  
ATOM   6284  CB  SER M 204       3.247  31.536  47.118  1.00 23.69           C  
ATOM   6285  OG  SER M 204       3.878  30.309  47.435  1.00 22.10           O  
ATOM   6286  N   ILE M 205       4.825  32.605  44.454  1.00 22.59           N  
ATOM   6287  CA  ILE M 205       5.612  32.273  43.275  1.00 21.94           C  
ATOM   6288  C   ILE M 205       6.898  33.075  43.354  1.00 23.21           C  
ATOM   6289  O   ILE M 205       7.991  32.521  43.291  1.00 24.56           O  
ATOM   6290  CB  ILE M 205       4.851  32.620  42.007  1.00 19.10           C  
ATOM   6291  CG1 ILE M 205       3.701  31.639  41.832  1.00 19.88           C  
ATOM   6292  CG2 ILE M 205       5.753  32.557  40.811  1.00 14.29           C  
ATOM   6293  CD1 ILE M 205       2.851  31.916  40.630  1.00 17.62           C  
ATOM   6294  N   ALA M 206       6.752  34.374  43.577  1.00 20.41           N  
ATOM   6295  CA  ALA M 206       7.888  35.260  43.708  1.00 21.12           C  
ATOM   6296  C   ALA M 206       8.844  34.681  44.722  1.00 22.05           C  
ATOM   6297  O   ALA M 206      10.061  34.745  44.547  1.00 23.76           O  
ATOM   6298  CB  ALA M 206       7.435  36.613  44.158  1.00 20.71           C  
ATOM   6299  N   PHE M 207       8.293  34.100  45.781  1.00 21.90           N  
ATOM   6300  CA  PHE M 207       9.110  33.504  46.822  1.00 18.81           C  
ATOM   6301  C   PHE M 207       9.654  32.143  46.439  1.00 23.53           C  
ATOM   6302  O   PHE M 207      10.651  31.703  46.999  1.00 25.75           O  
ATOM   6303  CB  PHE M 207       8.339  33.410  48.134  1.00 16.65           C  
ATOM   6304  CG  PHE M 207       8.146  34.726  48.816  1.00 19.93           C  
ATOM   6305  CD1 PHE M 207       6.891  35.133  49.220  1.00 19.12           C  
ATOM   6306  CD2 PHE M 207       9.224  35.568  49.046  1.00 24.61           C  
ATOM   6307  CE1 PHE M 207       6.707  36.359  49.838  1.00 25.98           C  
ATOM   6308  CE2 PHE M 207       9.049  36.802  49.667  1.00 23.67           C  
ATOM   6309  CZ  PHE M 207       7.787  37.198  50.062  1.00 23.91           C  
ATOM   6310  N   LEU M 208       8.997  31.463  45.504  1.00 21.42           N  
ATOM   6311  CA  LEU M 208       9.461  30.156  45.070  1.00 21.78           C  
ATOM   6312  C   LEU M 208      10.499  30.364  44.018  1.00 20.38           C  
ATOM   6313  O   LEU M 208      11.439  29.595  43.917  1.00 19.03           O  
ATOM   6314  CB  LEU M 208       8.340  29.329  44.474  1.00 20.76           C  
ATOM   6315  CG  LEU M 208       8.807  27.947  44.017  1.00 24.43           C  
ATOM   6316  CD1 LEU M 208       8.962  27.016  45.199  1.00 19.78           C  
ATOM   6317  CD2 LEU M 208       7.823  27.381  43.035  1.00 23.86           C  
ATOM   6318  N   TYR M 209      10.279  31.352  43.165  1.00 17.31           N  
ATOM   6319  CA  TYR M 209      11.248  31.663  42.134  1.00 17.11           C  
ATOM   6320  C   TYR M 209      12.491  32.246  42.793  1.00 22.46           C  
ATOM   6321  O   TYR M 209      13.623  31.899  42.445  1.00 19.46           O  
ATOM   6322  CB  TYR M 209      10.678  32.691  41.186  1.00 15.93           C  
ATOM   6323  CG  TYR M 209       9.660  32.164  40.227  1.00 17.06           C  
ATOM   6324  CD1 TYR M 209       9.364  30.809  40.151  1.00 16.72           C  
ATOM   6325  CD2 TYR M 209       9.028  33.019  39.354  1.00 11.49           C  
ATOM   6326  CE1 TYR M 209       8.465  30.338  39.222  1.00 16.96           C  
ATOM   6327  CE2 TYR M 209       8.140  32.560  38.431  1.00 17.45           C  
ATOM   6328  CZ  TYR M 209       7.863  31.228  38.362  1.00 16.87           C  
ATOM   6329  OH  TYR M 209       6.982  30.812  37.402  1.00 20.98           O  
ATOM   6330  N   GLY M 210      12.254  33.113  43.773  1.00 22.91           N  
ATOM   6331  CA  GLY M 210      13.324  33.763  44.499  1.00 23.40           C  
ATOM   6332  C   GLY M 210      14.166  32.808  45.302  1.00 26.44           C  
ATOM   6333  O   GLY M 210      15.342  33.067  45.538  1.00 28.74           O  
ATOM   6334  N   SER M 211      13.575  31.707  45.745  1.00 23.56           N  
ATOM   6335  CA  SER M 211      14.327  30.728  46.516  1.00 24.14           C  
ATOM   6336  C   SER M 211      15.290  30.010  45.604  1.00 21.78           C  
ATOM   6337  O   SER M 211      16.285  29.461  46.059  1.00 23.66           O  
ATOM   6338  CB  SER M 211      13.391  29.737  47.202  1.00 22.92           C  
ATOM   6339  OG  SER M 211      12.631  30.390  48.208  1.00 26.67           O  
ATOM   6340  N   ALA M 212      14.991  30.036  44.307  1.00 23.01           N  
ATOM   6341  CA  ALA M 212      15.829  29.411  43.296  1.00 23.45           C  
ATOM   6342  C   ALA M 212      16.885  30.414  42.877  1.00 24.69           C  
ATOM   6343  O   ALA M 212      18.012  30.046  42.583  1.00 30.31           O  
ATOM   6344  CB  ALA M 212      15.007  29.000  42.118  1.00 15.82           C  
ATOM   6345  N   LEU M 213      16.508  31.684  42.848  1.00 23.64           N  
ATOM   6346  CA  LEU M 213      17.415  32.767  42.509  1.00 20.63           C  
ATOM   6347  C   LEU M 213      18.415  32.844  43.654  1.00 23.08           C  
ATOM   6348  O   LEU M 213      19.613  32.903  43.431  1.00 24.53           O  
ATOM   6349  CB  LEU M 213      16.629  34.067  42.460  1.00 20.69           C  
ATOM   6350  CG  LEU M 213      17.128  35.348  41.804  1.00 22.29           C  
ATOM   6351  CD1 LEU M 213      16.586  36.517  42.592  1.00 15.22           C  
ATOM   6352  CD2 LEU M 213      18.613  35.417  41.758  1.00 22.09           C  
ATOM   6353  N   LEU M 214      17.917  32.834  44.886  1.00 22.72           N  
ATOM   6354  CA  LEU M 214      18.779  32.913  46.048  1.00 19.21           C  
ATOM   6355  C   LEU M 214      19.757  31.759  46.193  1.00 23.02           C  
ATOM   6356  O   LEU M 214      20.963  31.980  46.287  1.00 22.18           O  
ATOM   6357  CB  LEU M 214      17.965  33.068  47.324  1.00 20.06           C  
ATOM   6358  CG  LEU M 214      17.666  34.497  47.763  1.00 24.85           C  
ATOM   6359  CD1 LEU M 214      17.127  34.460  49.183  1.00 20.71           C  
ATOM   6360  CD2 LEU M 214      18.927  35.349  47.722  1.00 18.27           C  
ATOM   6361  N   PHE M 215      19.276  30.524  46.193  1.00 22.11           N  
ATOM   6362  CA  PHE M 215      20.213  29.424  46.337  1.00 23.71           C  
ATOM   6363  C   PHE M 215      21.227  29.388  45.224  1.00 22.03           C  
ATOM   6364  O   PHE M 215      22.364  29.003  45.433  1.00 23.86           O  
ATOM   6365  CB  PHE M 215      19.518  28.076  46.437  1.00 23.12           C  
ATOM   6366  CG  PHE M 215      20.221  27.119  47.352  1.00 25.73           C  
ATOM   6367  CD1 PHE M 215      21.561  27.308  47.679  1.00 25.01           C  
ATOM   6368  CD2 PHE M 215      19.535  26.083  47.947  1.00 22.91           C  
ATOM   6369  CE1 PHE M 215      22.192  26.483  48.589  1.00 25.10           C  
ATOM   6370  CE2 PHE M 215      20.159  25.255  48.857  1.00 27.83           C  
ATOM   6371  CZ  PHE M 215      21.486  25.454  49.181  1.00 26.30           C  
ATOM   6372  N   ALA M 216      20.818  29.748  44.025  1.00 20.87           N  
ATOM   6373  CA  ALA M 216      21.759  29.768  42.925  1.00 21.52           C  
ATOM   6374  C   ALA M 216      22.789  30.853  43.219  1.00 25.59           C  
ATOM   6375  O   ALA M 216      23.983  30.657  43.031  1.00 24.41           O  
ATOM   6376  CB  ALA M 216      21.051  30.058  41.646  1.00 14.01           C  
ATOM   6377  N   MET M 217      22.324  31.985  43.738  1.00 25.54           N  
ATOM   6378  CA  MET M 217      23.211  33.087  44.071  1.00 25.21           C  
ATOM   6379  C   MET M 217      24.192  32.716  45.178  1.00 25.34           C  
ATOM   6380  O   MET M 217      25.400  32.797  44.994  1.00 24.98           O  
ATOM   6381  CB  MET M 217      22.396  34.320  44.473  1.00 22.75           C  
ATOM   6382  CG  MET M 217      21.904  35.153  43.299  1.00 16.83           C  
ATOM   6383  SD  MET M 217      20.745  36.444  43.770  1.00 22.85           S  
ATOM   6384  CE  MET M 217      21.644  37.400  44.899  1.00 17.98           C  
ATOM   6385  N   HIS M 218      23.665  32.290  46.318  1.00 22.66           N  
ATOM   6386  CA  HIS M 218      24.492  31.922  47.457  1.00 24.19           C  
ATOM   6387  C   HIS M 218      25.419  30.769  47.132  1.00 27.15           C  
ATOM   6388  O   HIS M 218      26.605  30.813  47.432  1.00 28.68           O  
ATOM   6389  CB  HIS M 218      23.601  31.567  48.645  1.00 21.34           C  
ATOM   6390  CG  HIS M 218      24.353  31.069  49.845  1.00 22.00           C  
ATOM   6391  ND1 HIS M 218      25.130  31.892  50.618  1.00 28.56           N  
ATOM   6392  CD2 HIS M 218      24.414  29.846  50.396  1.00 26.21           C  
ATOM   6393  CE1 HIS M 218      25.644  31.184  51.614  1.00 28.58           C  
ATOM   6394  NE2 HIS M 218      25.235  29.947  51.507  1.00 26.40           N  
ATOM   6395  N   GLY M 219      24.879  29.745  46.492  1.00 27.34           N  
ATOM   6396  CA  GLY M 219      25.678  28.589  46.145  1.00 22.25           C  
ATOM   6397  C   GLY M 219      26.786  28.886  45.167  1.00 27.14           C  
ATOM   6398  O   GLY M 219      27.900  28.407  45.341  1.00 26.69           O  
ATOM   6399  N   ALA M 220      26.486  29.635  44.115  1.00 23.23           N  
ATOM   6400  CA  ALA M 220      27.507  29.972  43.140  1.00 22.91           C  
ATOM   6401  C   ALA M 220      28.557  30.869  43.779  1.00 23.96           C  
ATOM   6402  O   ALA M 220      29.746  30.725  43.524  1.00 26.01           O  
ATOM   6403  CB  ALA M 220      26.884  30.657  41.965  1.00 22.80           C  
ATOM   6404  N   THR M 221      28.103  31.785  44.623  1.00 24.95           N  
ATOM   6405  CA  THR M 221      28.969  32.712  45.320  1.00 26.45           C  
ATOM   6406  C   THR M 221      29.931  31.967  46.198  1.00 27.62           C  
ATOM   6407  O   THR M 221      31.138  32.046  46.000  1.00 31.00           O  
ATOM   6408  CB  THR M 221      28.156  33.682  46.197  1.00 29.01           C  
ATOM   6409  OG1 THR M 221      27.668  34.751  45.388  1.00 30.60           O  
ATOM   6410  CG2 THR M 221      28.995  34.272  47.303  1.00 25.17           C  
ATOM   6411  N   ILE M 222      29.399  31.233  47.166  1.00 26.59           N  
ATOM   6412  CA  ILE M 222      30.240  30.485  48.086  1.00 27.36           C  
ATOM   6413  C   ILE M 222      31.200  29.524  47.407  1.00 31.48           C  
ATOM   6414  O   ILE M 222      32.248  29.194  47.962  1.00 35.32           O  
ATOM   6415  CB  ILE M 222      29.415  29.739  49.108  1.00 23.85           C  
ATOM   6416  CG1 ILE M 222      28.696  30.731  50.000  1.00 21.93           C  
ATOM   6417  CG2 ILE M 222      30.293  28.882  49.964  1.00 27.88           C  
ATOM   6418  CD1 ILE M 222      29.595  31.776  50.597  1.00 28.78           C  
ATOM   6419  N   LEU M 223      30.851  29.056  46.218  1.00 30.40           N  
ATOM   6420  CA  LEU M 223      31.742  28.152  45.518  1.00 26.20           C  
ATOM   6421  C   LEU M 223      32.825  28.979  44.886  1.00 30.69           C  
ATOM   6422  O   LEU M 223      33.997  28.602  44.909  1.00 30.73           O  
ATOM   6423  CB  LEU M 223      31.024  27.358  44.433  1.00 24.05           C  
ATOM   6424  CG  LEU M 223      30.257  26.100  44.846  1.00 28.27           C  
ATOM   6425  CD1 LEU M 223      30.310  25.102  43.706  1.00 31.11           C  
ATOM   6426  CD2 LEU M 223      30.862  25.473  46.088  1.00 31.09           C  
ATOM   6427  N   SER M 224      32.438  30.139  44.365  1.00 28.73           N  
ATOM   6428  CA  SER M 224      33.383  31.018  43.706  1.00 25.63           C  
ATOM   6429  C   SER M 224      34.381  31.628  44.677  1.00 28.34           C  
ATOM   6430  O   SER M 224      35.337  32.270  44.264  1.00 30.15           O  
ATOM   6431  CB  SER M 224      32.638  32.138  43.000  1.00 21.77           C  
ATOM   6432  OG  SER M 224      32.335  33.175  43.911  1.00 23.63           O  
ATOM   6433  N   VAL M 225      34.144  31.449  45.967  1.00 28.06           N  
ATOM   6434  CA  VAL M 225      35.010  32.009  46.983  1.00 24.89           C  
ATOM   6435  C   VAL M 225      35.499  30.849  47.847  1.00 30.72           C  
ATOM   6436  O   VAL M 225      35.994  31.016  48.963  1.00 27.56           O  
ATOM   6437  CB  VAL M 225      34.224  33.078  47.769  1.00 24.66           C  
ATOM   6438  CG1 VAL M 225      33.788  32.599  49.120  1.00 25.14           C  
ATOM   6439  CG2 VAL M 225      35.006  34.334  47.857  1.00 29.63           C  
ATOM   6440  N   SER M 226      35.404  29.655  47.284  1.00 32.15           N  
ATOM   6441  CA  SER M 226      35.829  28.470  47.996  1.00 35.00           C  
ATOM   6442  C   SER M 226      37.353  28.433  48.050  1.00 36.20           C  
ATOM   6443  O   SER M 226      37.939  27.952  49.022  1.00 33.42           O  
ATOM   6444  CB  SER M 226      35.288  27.229  47.308  1.00 35.94           C  
ATOM   6445  OG  SER M 226      35.087  26.207  48.265  1.00 48.44           O  
ATOM   6446  N   ARG M 227      37.997  28.946  47.006  1.00 35.64           N  
ATOM   6447  CA  ARG M 227      39.451  28.996  46.971  1.00 34.27           C  
ATOM   6448  C   ARG M 227      39.960  29.645  48.247  1.00 35.79           C  
ATOM   6449  O   ARG M 227      40.978  29.229  48.786  1.00 41.04           O  
ATOM   6450  CB  ARG M 227      39.927  29.769  45.747  1.00 30.41           C  
ATOM   6451  CG  ARG M 227      38.988  30.853  45.310  1.00 27.46           C  
ATOM   6452  CD  ARG M 227      39.444  31.490  44.021  1.00 31.76           C  
ATOM   6453  NE  ARG M 227      38.977  30.765  42.848  1.00 30.77           N  
ATOM   6454  CZ  ARG M 227      39.241  31.127  41.597  1.00 35.77           C  
ATOM   6455  NH1 ARG M 227      39.974  32.203  41.342  1.00 37.44           N  
ATOM   6456  NH2 ARG M 227      38.749  30.428  40.593  1.00 35.37           N  
ATOM   6457  N   PHE M 228      39.203  30.600  48.780  1.00 35.99           N  
ATOM   6458  CA  PHE M 228      39.586  31.292  50.006  1.00 31.61           C  
ATOM   6459  C   PHE M 228      38.943  30.632  51.187  1.00 28.92           C  
ATOM   6460  O   PHE M 228      38.862  31.220  52.258  1.00 29.99           O  
ATOM   6461  CB  PHE M 228      39.142  32.744  49.967  1.00 26.85           C  
ATOM   6462  CG  PHE M 228      39.542  33.452  48.724  1.00 30.67           C  
ATOM   6463  CD1 PHE M 228      40.762  34.086  48.639  1.00 29.30           C  
ATOM   6464  CD2 PHE M 228      38.718  33.436  47.616  1.00 25.66           C  
ATOM   6465  CE1 PHE M 228      41.158  34.685  47.464  1.00 31.66           C  
ATOM   6466  CE2 PHE M 228      39.105  34.033  46.440  1.00 30.40           C  
ATOM   6467  CZ  PHE M 228      40.328  34.658  46.359  1.00 31.77           C  
ATOM   6468  N   GLY M 229      38.452  29.419  50.979  1.00 31.24           N  
ATOM   6469  CA  GLY M 229      37.808  28.682  52.052  1.00 29.96           C  
ATOM   6470  C   GLY M 229      36.514  29.321  52.504  1.00 30.57           C  
ATOM   6471  O   GLY M 229      36.223  29.345  53.698  1.00 29.39           O  
ATOM   6472  N   GLY M 230      35.723  29.810  51.553  1.00 30.39           N  
ATOM   6473  CA  GLY M 230      34.467  30.451  51.899  1.00 31.49           C  
ATOM   6474  C   GLY M 230      33.386  29.521  52.414  1.00 32.91           C  
ATOM   6475  O   GLY M 230      32.390  29.977  52.977  1.00 32.19           O  
ATOM   6476  N   ASP M 231      33.559  28.218  52.208  1.00 34.10           N  
ATOM   6477  CA  ASP M 231      32.563  27.254  52.662  1.00 34.59           C  
ATOM   6478  C   ASP M 231      32.537  27.134  54.158  1.00 35.20           C  
ATOM   6479  O   ASP M 231      31.532  26.729  54.732  1.00 33.86           O  
ATOM   6480  CB  ASP M 231      32.804  25.887  52.052  1.00 31.48           C  
ATOM   6481  CG  ASP M 231      34.262  25.574  51.906  1.00 35.45           C  
ATOM   6482  OD1 ASP M 231      34.911  26.228  51.069  1.00 37.06           O  
ATOM   6483  OD2 ASP M 231      34.758  24.661  52.590  1.00 38.28           O  
ATOM   6484  N   ARG M 232      33.652  27.464  54.796  1.00 35.88           N  
ATOM   6485  CA  ARG M 232      33.723  27.398  56.242  1.00 34.26           C  
ATOM   6486  C   ARG M 232      32.949  28.551  56.804  1.00 34.24           C  
ATOM   6487  O   ARG M 232      33.416  29.271  57.675  1.00 36.06           O  
ATOM   6488  CB  ARG M 232      35.162  27.467  56.697  1.00 39.18           C  
ATOM   6489  CG  ARG M 232      35.934  26.241  56.333  1.00 36.76           C  
ATOM   6490  CD  ARG M 232      37.061  26.077  57.309  1.00 44.09           C  
ATOM   6491  NE  ARG M 232      38.344  26.290  56.668  1.00 42.91           N  
ATOM   6492  CZ  ARG M 232      39.422  26.716  57.301  1.00 35.13           C  
ATOM   6493  NH1 ARG M 232      39.391  26.988  58.605  1.00 32.18           N  
ATOM   6494  NH2 ARG M 232      40.528  26.861  56.614  1.00 37.92           N  
ATOM   6495  N   GLU M 233      31.722  28.684  56.330  1.00 35.28           N  
ATOM   6496  CA  GLU M 233      30.847  29.758  56.735  1.00 34.50           C  
ATOM   6497  C   GLU M 233      30.825  29.978  58.216  1.00 33.62           C  
ATOM   6498  O   GLU M 233      30.585  31.084  58.664  1.00 36.63           O  
ATOM   6499  CB  GLU M 233      29.436  29.490  56.226  1.00 33.64           C  
ATOM   6500  CG  GLU M 233      29.398  29.378  54.721  1.00 33.96           C  
ATOM   6501  CD  GLU M 233      28.006  29.285  54.189  1.00 34.89           C  
ATOM   6502  OE1 GLU M 233      27.264  28.389  54.617  1.00 38.16           O  
ATOM   6503  OE2 GLU M 233      27.648  30.106  53.337  1.00 32.57           O  
ATOM   6504  N   ILE M 234      31.183  28.959  58.979  1.00 34.14           N  
ATOM   6505  CA  ILE M 234      31.135  29.084  60.424  1.00 39.31           C  
ATOM   6506  C   ILE M 234      32.130  30.061  61.017  1.00 39.94           C  
ATOM   6507  O   ILE M 234      31.762  30.865  61.868  1.00 42.13           O  
ATOM   6508  CB  ILE M 234      31.304  27.742  61.113  1.00 46.68           C  
ATOM   6509  CG1 ILE M 234      30.621  26.633  60.298  1.00 55.15           C  
ATOM   6510  CG2 ILE M 234      30.725  27.811  62.515  1.00 47.03           C  
ATOM   6511  CD1 ILE M 234      31.589  25.883  59.320  1.00 58.58           C  
ATOM   6512  N   ASP M 235      33.392  29.995  60.603  1.00 40.59           N  
ATOM   6513  CA  ASP M 235      34.377  30.923  61.156  1.00 38.93           C  
ATOM   6514  C   ASP M 235      34.426  32.253  60.419  1.00 37.57           C  
ATOM   6515  O   ASP M 235      34.989  33.213  60.928  1.00 38.75           O  
ATOM   6516  CB  ASP M 235      35.763  30.296  61.214  1.00 40.49           C  
ATOM   6517  CG  ASP M 235      36.270  29.891  59.859  1.00 46.25           C  
ATOM   6518  OD1 ASP M 235      36.460  30.784  59.002  1.00 49.94           O  
ATOM   6519  OD2 ASP M 235      36.489  28.678  59.640  1.00 47.88           O  
ATOM   6520  N   GLN M 236      33.879  32.308  59.209  1.00 35.02           N  
ATOM   6521  CA  GLN M 236      33.864  33.555  58.448  1.00 33.63           C  
ATOM   6522  C   GLN M 236      32.810  34.490  59.014  1.00 34.62           C  
ATOM   6523  O   GLN M 236      32.815  35.696  58.755  1.00 30.00           O  
ATOM   6524  CB  GLN M 236      33.578  33.283  56.979  1.00 33.09           C  
ATOM   6525  CG  GLN M 236      34.624  32.415  56.308  1.00 35.97           C  
ATOM   6526  CD  GLN M 236      35.639  33.209  55.507  1.00 36.30           C  
ATOM   6527  OE1 GLN M 236      35.327  34.261  54.944  1.00 36.75           O  
ATOM   6528  NE2 GLN M 236      36.852  32.680  55.408  1.00 38.24           N  
ATOM   6529  N   ILE M 237      31.875  33.916  59.761  1.00 32.17           N  
ATOM   6530  CA  ILE M 237      30.827  34.696  60.376  1.00 32.89           C  
ATOM   6531  C   ILE M 237      31.386  35.241  61.662  1.00 34.17           C  
ATOM   6532  O   ILE M 237      31.023  36.336  62.087  1.00 38.75           O  
ATOM   6533  CB  ILE M 237      29.560  33.844  60.638  1.00 30.81           C  
ATOM   6534  CG1 ILE M 237      28.785  33.680  59.333  1.00 33.16           C  
ATOM   6535  CG2 ILE M 237      28.647  34.519  61.653  1.00 26.10           C  
ATOM   6536  CD1 ILE M 237      27.949  32.434  59.255  1.00 30.49           C  
ATOM   6537  N   THR M 238      32.280  34.484  62.286  1.00 32.64           N  
ATOM   6538  CA  THR M 238      32.881  34.931  63.527  1.00 31.78           C  
ATOM   6539  C   THR M 238      34.129  35.724  63.222  1.00 33.05           C  
ATOM   6540  O   THR M 238      34.355  36.758  63.833  1.00 38.93           O  
ATOM   6541  CB  THR M 238      33.286  33.782  64.358  1.00 28.69           C  
ATOM   6542  OG1 THR M 238      34.108  32.932  63.562  1.00 36.79           O  
ATOM   6543  CG2 THR M 238      32.086  33.029  64.820  1.00 26.87           C  
ATOM   6544  N   HIS M 239      34.935  35.245  62.277  1.00 30.71           N  
ATOM   6545  CA  HIS M 239      36.180  35.917  61.896  1.00 27.22           C  
ATOM   6546  C   HIS M 239      36.256  36.177  60.404  1.00 26.28           C  
ATOM   6547  O   HIS M 239      37.041  35.552  59.691  1.00 27.18           O  
ATOM   6548  CB  HIS M 239      37.374  35.069  62.303  1.00 28.47           C  
ATOM   6549  CG  HIS M 239      37.357  34.668  63.747  1.00 31.55           C  
ATOM   6550  ND1 HIS M 239      37.351  33.352  64.143  1.00 33.32           N  
ATOM   6551  CD2 HIS M 239      37.323  35.411  64.867  1.00 33.94           C  
ATOM   6552  CE1 HIS M 239      37.310  33.303  65.465  1.00 36.39           C  
ATOM   6553  NE2 HIS M 239      37.292  34.530  65.932  1.00 33.16           N  
ATOM   6554  N   ARG M 240      35.490  37.164  59.960  1.00 26.57           N  
ATOM   6555  CA  ARG M 240      35.410  37.555  58.561  1.00 26.26           C  
ATOM   6556  C   ARG M 240      36.715  37.423  57.818  1.00 28.63           C  
ATOM   6557  O   ARG M 240      37.728  37.973  58.233  1.00 28.98           O  
ATOM   6558  CB  ARG M 240      34.929  38.994  58.458  1.00 28.42           C  
ATOM   6559  CG  ARG M 240      34.535  39.389  57.061  1.00 28.18           C  
ATOM   6560  CD  ARG M 240      34.396  40.869  56.970  1.00 31.19           C  
ATOM   6561  NE  ARG M 240      35.688  41.536  57.091  1.00 36.09           N  
ATOM   6562  CZ  ARG M 240      35.894  42.635  57.809  1.00 37.87           C  
ATOM   6563  NH1 ARG M 240      34.898  43.186  58.479  1.00 36.73           N  
ATOM   6564  NH2 ARG M 240      37.084  43.222  57.813  1.00 40.62           N  
ATOM   6565  N   GLY M 241      36.684  36.704  56.703  1.00 31.30           N  
ATOM   6566  CA  GLY M 241      37.880  36.513  55.909  1.00 29.68           C  
ATOM   6567  C   GLY M 241      37.733  37.149  54.551  1.00 29.04           C  
ATOM   6568  O   GLY M 241      36.675  37.663  54.233  1.00 29.23           O  
ATOM   6569  N   THR M 242      38.774  37.091  53.732  1.00 27.43           N  
ATOM   6570  CA  THR M 242      38.723  37.689  52.407  1.00 31.38           C  
ATOM   6571  C   THR M 242      37.716  36.984  51.520  1.00 30.94           C  
ATOM   6572  O   THR M 242      37.446  37.424  50.397  1.00 34.33           O  
ATOM   6573  CB  THR M 242      40.100  37.692  51.733  1.00 30.85           C  
ATOM   6574  OG1 THR M 242      40.030  38.394  50.482  1.00 31.54           O  
ATOM   6575  CG2 THR M 242      40.571  36.277  51.492  1.00 31.25           C  
ATOM   6576  N   ALA M 243      37.182  35.875  52.017  1.00 32.46           N  
ATOM   6577  CA  ALA M 243      36.176  35.106  51.294  1.00 32.36           C  
ATOM   6578  C   ALA M 243      34.853  35.834  51.460  1.00 33.24           C  
ATOM   6579  O   ALA M 243      34.147  36.095  50.479  1.00 33.79           O  
ATOM   6580  CB  ALA M 243      36.066  33.727  51.873  1.00 30.01           C  
ATOM   6581  N   ALA M 244      34.514  36.155  52.707  1.00 27.85           N  
ATOM   6582  CA  ALA M 244      33.282  36.875  52.978  1.00 27.36           C  
ATOM   6583  C   ALA M 244      33.423  38.265  52.391  1.00 30.04           C  
ATOM   6584  O   ALA M 244      32.434  38.934  52.128  1.00 33.75           O  
ATOM   6585  CB  ALA M 244      33.032  36.956  54.463  1.00 20.74           C  
ATOM   6586  N   GLU M 245      34.663  38.707  52.205  1.00 30.43           N  
ATOM   6587  CA  GLU M 245      34.901  40.017  51.633  1.00 25.97           C  
ATOM   6588  C   GLU M 245      34.793  39.958  50.124  1.00 25.89           C  
ATOM   6589  O   GLU M 245      34.042  40.731  49.553  1.00 31.82           O  
ATOM   6590  CB  GLU M 245      36.247  40.571  52.075  1.00 29.17           C  
ATOM   6591  CG  GLU M 245      36.315  40.842  53.578  1.00 27.30           C  
ATOM   6592  CD  GLU M 245      37.596  41.564  54.023  1.00 31.51           C  
ATOM   6593  OE1 GLU M 245      37.726  41.830  55.234  1.00 22.75           O  
ATOM   6594  OE2 GLU M 245      38.461  41.879  53.181  1.00 20.04           O  
ATOM   6595  N   GLY M 246      35.495  39.037  49.465  1.00 25.38           N  
ATOM   6596  CA  GLY M 246      35.388  38.949  48.012  1.00 21.21           C  
ATOM   6597  C   GLY M 246      33.942  38.729  47.593  1.00 25.76           C  
ATOM   6598  O   GLY M 246      33.487  39.186  46.545  1.00 23.08           O  
ATOM   6599  N   ALA M 247      33.201  38.059  48.466  1.00 23.59           N  
ATOM   6600  CA  ALA M 247      31.804  37.740  48.245  1.00 23.05           C  
ATOM   6601  C   ALA M 247      30.915  38.956  48.319  1.00 25.23           C  
ATOM   6602  O   ALA M 247      30.236  39.298  47.363  1.00 25.18           O  
ATOM   6603  CB  ALA M 247      31.358  36.731  49.264  1.00 17.56           C  
ATOM   6604  N   ALA M 248      30.911  39.605  49.469  1.00 25.41           N  
ATOM   6605  CA  ALA M 248      30.084  40.778  49.665  1.00 24.84           C  
ATOM   6606  C   ALA M 248      30.364  41.838  48.627  1.00 24.46           C  
ATOM   6607  O   ALA M 248      29.466  42.556  48.218  1.00 26.42           O  
ATOM   6608  CB  ALA M 248      30.286  41.334  51.050  1.00 20.84           C  
ATOM   6609  N   LEU M 249      31.604  41.919  48.171  1.00 25.86           N  
ATOM   6610  CA  LEU M 249      31.954  42.917  47.177  1.00 24.36           C  
ATOM   6611  C   LEU M 249      31.556  42.528  45.781  1.00 23.83           C  
ATOM   6612  O   LEU M 249      31.377  43.394  44.922  1.00 24.01           O  
ATOM   6613  CB  LEU M 249      33.442  43.234  47.217  1.00 29.10           C  
ATOM   6614  CG  LEU M 249      33.865  44.126  48.379  1.00 33.59           C  
ATOM   6615  CD1 LEU M 249      35.373  44.261  48.390  1.00 31.36           C  
ATOM   6616  CD2 LEU M 249      33.197  45.487  48.238  1.00 31.04           C  
ATOM   6617  N   PHE M 250      31.458  41.233  45.515  1.00 21.66           N  
ATOM   6618  CA  PHE M 250      31.053  40.839  44.185  1.00 19.89           C  
ATOM   6619  C   PHE M 250      29.668  41.399  43.965  1.00 19.93           C  
ATOM   6620  O   PHE M 250      29.346  41.891  42.892  1.00 18.30           O  
ATOM   6621  CB  PHE M 250      30.985  39.334  44.054  1.00 18.67           C  
ATOM   6622  CG  PHE M 250      30.261  38.893  42.834  1.00 19.40           C  
ATOM   6623  CD1 PHE M 250      30.860  38.978  41.595  1.00 20.51           C  
ATOM   6624  CD2 PHE M 250      28.948  38.484  42.914  1.00 19.98           C  
ATOM   6625  CE1 PHE M 250      30.159  38.671  40.452  1.00 19.52           C  
ATOM   6626  CE2 PHE M 250      28.239  38.176  41.780  1.00 20.43           C  
ATOM   6627  CZ  PHE M 250      28.844  38.271  40.544  1.00 25.44           C  
ATOM   6628  N   TRP M 251      28.860  41.332  45.014  1.00 18.84           N  
ATOM   6629  CA  TRP M 251      27.489  41.799  44.975  1.00 23.19           C  
ATOM   6630  C   TRP M 251      27.329  43.287  45.083  1.00 23.30           C  
ATOM   6631  O   TRP M 251      26.533  43.871  44.355  1.00 25.27           O  
ATOM   6632  CB  TRP M 251      26.668  41.097  46.039  1.00 22.58           C  
ATOM   6633  CG  TRP M 251      26.529  39.670  45.721  1.00 23.66           C  
ATOM   6634  CD1 TRP M 251      27.125  38.627  46.357  1.00 24.21           C  
ATOM   6635  CD2 TRP M 251      25.828  39.121  44.612  1.00 20.11           C  
ATOM   6636  NE1 TRP M 251      26.847  37.460  45.705  1.00 23.95           N  
ATOM   6637  CE2 TRP M 251      26.052  37.735  44.629  1.00 20.98           C  
ATOM   6638  CE3 TRP M 251      25.035  39.665  43.605  1.00 17.48           C  
ATOM   6639  CZ2 TRP M 251      25.514  36.888  43.669  1.00 22.38           C  
ATOM   6640  CZ3 TRP M 251      24.503  38.824  42.655  1.00 21.33           C  
ATOM   6641  CH2 TRP M 251      24.742  37.450  42.693  1.00 21.32           C  
ATOM   6642  N   ARG M 252      28.080  43.915  45.975  1.00 22.94           N  
ATOM   6643  CA  ARG M 252      27.983  45.356  46.109  1.00 21.91           C  
ATOM   6644  C   ARG M 252      28.256  45.958  44.745  1.00 21.60           C  
ATOM   6645  O   ARG M 252      27.483  46.773  44.255  1.00 23.44           O  
ATOM   6646  CB  ARG M 252      29.003  45.887  47.114  1.00 22.95           C  
ATOM   6647  CG  ARG M 252      28.676  47.276  47.617  1.00 20.63           C  
ATOM   6648  CD  ARG M 252      29.831  47.883  48.377  1.00 27.68           C  
ATOM   6649  NE  ARG M 252      29.534  49.231  48.850  1.00 33.42           N  
ATOM   6650  CZ  ARG M 252      28.574  49.515  49.723  1.00 38.89           C  
ATOM   6651  NH1 ARG M 252      27.813  48.550  50.219  1.00 41.66           N  
ATOM   6652  NH2 ARG M 252      28.369  50.763  50.109  1.00 42.26           N  
ATOM   6653  N   TRP M 253      29.294  45.465  44.082  1.00 22.77           N  
ATOM   6654  CA  TRP M 253      29.671  45.987  42.778  1.00 25.12           C  
ATOM   6655  C   TRP M 253      28.703  45.628  41.664  1.00 27.28           C  
ATOM   6656  O   TRP M 253      28.635  46.314  40.642  1.00 26.93           O  
ATOM   6657  CB  TRP M 253      31.092  45.547  42.420  1.00 24.83           C  
ATOM   6658  CG  TRP M 253      32.131  46.069  43.355  1.00 31.10           C  
ATOM   6659  CD1 TRP M 253      31.943  46.945  44.381  1.00 29.39           C  
ATOM   6660  CD2 TRP M 253      33.512  45.703  43.393  1.00 31.13           C  
ATOM   6661  NE1 TRP M 253      33.115  47.137  45.064  1.00 27.66           N  
ATOM   6662  CE2 TRP M 253      34.096  46.383  44.474  1.00 29.39           C  
ATOM   6663  CE3 TRP M 253      34.316  44.858  42.617  1.00 34.50           C  
ATOM   6664  CZ2 TRP M 253      35.440  46.242  44.805  1.00 32.87           C  
ATOM   6665  CZ3 TRP M 253      35.659  44.721  42.948  1.00 32.10           C  
ATOM   6666  CH2 TRP M 253      36.203  45.408  44.031  1.00 31.05           C  
ATOM   6667  N   THR M 254      27.946  44.558  41.854  1.00 28.09           N  
ATOM   6668  CA  THR M 254      26.997  44.136  40.838  1.00 23.13           C  
ATOM   6669  C   THR M 254      25.643  44.829  40.944  1.00 24.84           C  
ATOM   6670  O   THR M 254      25.204  45.485  39.997  1.00 18.65           O  
ATOM   6671  CB  THR M 254      26.800  42.621  40.863  1.00 22.06           C  
ATOM   6672  OG1 THR M 254      28.061  41.985  40.658  1.00 21.98           O  
ATOM   6673  CG2 THR M 254      25.896  42.199  39.757  1.00 19.07           C  
ATOM   6674  N   MET M 255      25.018  44.730  42.113  1.00 21.88           N  
ATOM   6675  CA  MET M 255      23.691  45.302  42.327  1.00 23.36           C  
ATOM   6676  C   MET M 255      23.534  46.450  43.321  1.00 25.89           C  
ATOM   6677  O   MET M 255      22.409  46.780  43.702  1.00 29.10           O  
ATOM   6678  CB  MET M 255      22.673  44.196  42.640  1.00 21.76           C  
ATOM   6679  CG  MET M 255      23.170  43.131  43.587  1.00 21.82           C  
ATOM   6680  SD  MET M 255      21.896  42.090  44.293  1.00 24.08           S  
ATOM   6681  CE  MET M 255      22.473  41.977  45.924  1.00 21.64           C  
ATOM   6682  N   GLY M 256      24.639  47.047  43.764  1.00 22.82           N  
ATOM   6683  CA  GLY M 256      24.537  48.177  44.672  1.00 19.74           C  
ATOM   6684  C   GLY M 256      24.383  47.943  46.156  1.00 18.16           C  
ATOM   6685  O   GLY M 256      24.325  48.903  46.917  1.00 22.59           O  
ATOM   6686  N   PHE M 257      24.276  46.693  46.576  1.00 16.48           N  
ATOM   6687  CA  PHE M 257      24.160  46.381  47.992  1.00 17.80           C  
ATOM   6688  C   PHE M 257      24.637  44.969  48.231  1.00 17.59           C  
ATOM   6689  O   PHE M 257      24.946  44.261  47.287  1.00 20.04           O  
ATOM   6690  CB  PHE M 257      22.738  46.591  48.517  1.00 20.33           C  
ATOM   6691  CG  PHE M 257      21.716  45.665  47.931  1.00 25.65           C  
ATOM   6692  CD1 PHE M 257      21.301  45.803  46.619  1.00 22.92           C  
ATOM   6693  CD2 PHE M 257      21.137  44.683  48.710  1.00 23.93           C  
ATOM   6694  CE1 PHE M 257      20.326  44.983  46.093  1.00 19.05           C  
ATOM   6695  CE2 PHE M 257      20.159  43.857  48.193  1.00 23.78           C  
ATOM   6696  CZ  PHE M 257      19.751  44.008  46.879  1.00 18.88           C  
ATOM   6697  N   ASN M 258      24.721  44.560  49.489  1.00 19.75           N  
ATOM   6698  CA  ASN M 258      25.209  43.223  49.810  1.00 20.49           C  
ATOM   6699  C   ASN M 258      24.816  42.784  51.209  1.00 22.13           C  
ATOM   6700  O   ASN M 258      24.322  43.579  51.995  1.00 24.38           O  
ATOM   6701  CB  ASN M 258      26.731  43.211  49.720  1.00 22.18           C  
ATOM   6702  CG  ASN M 258      27.374  44.067  50.784  1.00 27.29           C  
ATOM   6703  OD1 ASN M 258      27.669  45.238  50.560  1.00 26.50           O  
ATOM   6704  ND2 ASN M 258      27.545  43.497  51.972  1.00 25.46           N  
ATOM   6705  N   ALA M 259      25.147  41.543  51.547  1.00 23.84           N  
ATOM   6706  CA  ALA M 259      24.825  40.982  52.851  1.00 23.07           C  
ATOM   6707  C   ALA M 259      26.082  40.560  53.572  1.00 26.30           C  
ATOM   6708  O   ALA M 259      27.174  41.047  53.276  1.00 30.73           O  
ATOM   6709  CB  ALA M 259      23.919  39.788  52.681  1.00 20.61           C  
ATOM   6710  N   THR M 260      25.917  39.687  54.558  1.00 24.45           N  
ATOM   6711  CA  THR M 260      27.042  39.167  55.308  1.00 27.21           C  
ATOM   6712  C   THR M 260      26.940  37.662  55.232  1.00 30.67           C  
ATOM   6713  O   THR M 260      25.900  37.131  54.861  1.00 33.61           O  
ATOM   6714  CB  THR M 260      26.986  39.576  56.765  1.00 28.18           C  
ATOM   6715  OG1 THR M 260      25.863  38.945  57.388  1.00 28.99           O  
ATOM   6716  CG2 THR M 260      26.841  41.081  56.883  1.00 26.51           C  
ATOM   6717  N   MET M 261      28.010  36.969  55.590  1.00 28.60           N  
ATOM   6718  CA  MET M 261      28.015  35.521  55.550  1.00 28.49           C  
ATOM   6719  C   MET M 261      26.852  34.993  56.359  1.00 29.64           C  
ATOM   6720  O   MET M 261      26.203  34.031  55.959  1.00 32.23           O  
ATOM   6721  CB  MET M 261      29.319  34.986  56.130  1.00 29.57           C  
ATOM   6722  CG  MET M 261      29.613  33.561  55.769  1.00 27.34           C  
ATOM   6723  SD  MET M 261      29.774  33.416  54.006  1.00 33.69           S  
ATOM   6724  CE  MET M 261      31.459  33.571  53.788  1.00 22.90           C  
ATOM   6725  N   GLU M 262      26.557  35.642  57.479  1.00 27.56           N  
ATOM   6726  CA  GLU M 262      25.460  35.192  58.320  1.00 28.17           C  
ATOM   6727  C   GLU M 262      24.117  35.654  57.790  1.00 30.00           C  
ATOM   6728  O   GLU M 262      23.231  34.846  57.528  1.00 33.48           O  
ATOM   6729  CB  GLU M 262      25.626  35.699  59.750  1.00 25.88           C  
ATOM   6730  CG  GLU M 262      24.823  34.904  60.767  1.00 33.45           C  
ATOM   6731  CD  GLU M 262      24.394  35.716  61.975  1.00 38.44           C  
ATOM   6732  OE1 GLU M 262      23.338  35.386  62.557  1.00 40.98           O  
ATOM   6733  OE2 GLU M 262      25.099  36.681  62.349  1.00 40.05           O  
ATOM   6734  N   SER M 263      23.978  36.953  57.579  1.00 27.18           N  
ATOM   6735  CA  SER M 263      22.721  37.497  57.113  1.00 29.15           C  
ATOM   6736  C   SER M 263      22.182  36.899  55.821  1.00 28.98           C  
ATOM   6737  O   SER M 263      20.972  36.840  55.622  1.00 31.61           O  
ATOM   6738  CB  SER M 263      22.804  39.013  56.997  1.00 29.09           C  
ATOM   6739  OG  SER M 263      23.061  39.417  55.661  1.00 36.26           O  
ATOM   6740  N   ILE M 264      23.048  36.444  54.934  1.00 26.96           N  
ATOM   6741  CA  ILE M 264      22.543  35.881  53.693  1.00 25.48           C  
ATOM   6742  C   ILE M 264      21.713  34.648  53.965  1.00 27.32           C  
ATOM   6743  O   ILE M 264      20.825  34.313  53.201  1.00 27.70           O  
ATOM   6744  CB  ILE M 264      23.663  35.527  52.731  1.00 19.84           C  
ATOM   6745  CG1 ILE M 264      23.080  34.932  51.451  1.00 20.69           C  
ATOM   6746  CG2 ILE M 264      24.611  34.546  53.372  1.00 18.98           C  
ATOM   6747  CD1 ILE M 264      22.003  35.779  50.806  1.00 18.82           C  
ATOM   6748  N   HIS M 265      21.992  33.988  55.077  1.00 28.88           N  
ATOM   6749  CA  HIS M 265      21.273  32.785  55.436  1.00 30.83           C  
ATOM   6750  C   HIS M 265      19.936  33.142  56.084  1.00 31.61           C  
ATOM   6751  O   HIS M 265      19.051  32.302  56.219  1.00 27.94           O  
ATOM   6752  CB  HIS M 265      22.150  31.874  56.311  1.00 31.47           C  
ATOM   6753  CG  HIS M 265      23.281  31.222  55.562  1.00 28.73           C  
ATOM   6754  ND1 HIS M 265      24.598  31.596  55.723  1.00 26.68           N  
ATOM   6755  CD2 HIS M 265      23.283  30.236  54.640  1.00 33.10           C  
ATOM   6756  CE1 HIS M 265      25.360  30.866  54.929  1.00 30.68           C  
ATOM   6757  NE2 HIS M 265      24.593  30.030  54.259  1.00 29.08           N  
ATOM   6758  N   ARG M 266      19.780  34.408  56.446  1.00 26.96           N  
ATOM   6759  CA  ARG M 266      18.528  34.868  57.017  1.00 27.60           C  
ATOM   6760  C   ARG M 266      17.621  35.271  55.860  1.00 28.36           C  
ATOM   6761  O   ARG M 266      16.404  35.092  55.921  1.00 30.11           O  
ATOM   6762  CB  ARG M 266      18.757  36.038  57.962  1.00 25.84           C  
ATOM   6763  CG  ARG M 266      19.178  35.597  59.340  1.00 31.95           C  
ATOM   6764  CD  ARG M 266      19.742  36.734  60.163  1.00 31.63           C  
ATOM   6765  NE  ARG M 266      20.449  36.232  61.338  1.00 33.04           N  
ATOM   6766  CZ  ARG M 266      19.873  35.574  62.334  1.00 32.18           C  
ATOM   6767  NH1 ARG M 266      18.570  35.340  62.313  1.00 34.21           N  
ATOM   6768  NH2 ARG M 266      20.608  35.109  63.330  1.00 33.01           N  
ATOM   6769  N   TRP M 267      18.217  35.798  54.793  1.00 28.12           N  
ATOM   6770  CA  TRP M 267      17.457  36.182  53.619  1.00 24.92           C  
ATOM   6771  C   TRP M 267      16.946  34.897  53.045  1.00 29.17           C  
ATOM   6772  O   TRP M 267      15.837  34.835  52.537  1.00 29.24           O  
ATOM   6773  CB  TRP M 267      18.349  36.820  52.558  1.00 24.15           C  
ATOM   6774  CG  TRP M 267      18.541  38.272  52.705  1.00 25.23           C  
ATOM   6775  CD1 TRP M 267      19.574  38.894  53.318  1.00 22.72           C  
ATOM   6776  CD2 TRP M 267      17.675  39.300  52.227  1.00 26.39           C  
ATOM   6777  NE1 TRP M 267      19.413  40.252  53.259  1.00 24.71           N  
ATOM   6778  CE2 TRP M 267      18.249  40.532  52.590  1.00 26.42           C  
ATOM   6779  CE3 TRP M 267      16.464  39.303  51.527  1.00 23.04           C  
ATOM   6780  CZ2 TRP M 267      17.663  41.757  52.282  1.00 23.67           C  
ATOM   6781  CZ3 TRP M 267      15.878  40.518  51.221  1.00 26.26           C  
ATOM   6782  CH2 TRP M 267      16.480  41.731  51.599  1.00 25.56           C  
ATOM   6783  N   ALA M 268      17.775  33.865  53.126  1.00 25.35           N  
ATOM   6784  CA  ALA M 268      17.424  32.575  52.576  1.00 27.33           C  
ATOM   6785  C   ALA M 268      16.354  31.879  53.392  1.00 29.91           C  
ATOM   6786  O   ALA M 268      15.331  31.464  52.855  1.00 29.30           O  
ATOM   6787  CB  ALA M 268      18.655  31.716  52.465  1.00 25.17           C  
ATOM   6788  N   TRP M 269      16.565  31.789  54.699  1.00 29.05           N  
ATOM   6789  CA  TRP M 269      15.605  31.129  55.572  1.00 26.87           C  
ATOM   6790  C   TRP M 269      14.262  31.753  55.316  1.00 28.52           C  
ATOM   6791  O   TRP M 269      13.357  31.106  54.820  1.00 31.54           O  
ATOM   6792  CB  TRP M 269      15.989  31.332  57.034  1.00 25.10           C  
ATOM   6793  CG  TRP M 269      15.179  30.532  58.016  1.00 28.52           C  
ATOM   6794  CD1 TRP M 269      15.472  29.293  58.483  1.00 27.13           C  
ATOM   6795  CD2 TRP M 269      13.982  30.939  58.694  1.00 27.53           C  
ATOM   6796  NE1 TRP M 269      14.545  28.898  59.414  1.00 26.64           N  
ATOM   6797  CE2 TRP M 269      13.616  29.894  59.559  1.00 27.41           C  
ATOM   6798  CE3 TRP M 269      13.181  32.086  58.653  1.00 27.59           C  
ATOM   6799  CZ2 TRP M 269      12.496  29.959  60.376  1.00 25.38           C  
ATOM   6800  CZ3 TRP M 269      12.072  32.150  59.462  1.00 27.58           C  
ATOM   6801  CH2 TRP M 269      11.737  31.094  60.313  1.00 25.35           C  
ATOM   6802  N   TRP M 270      14.184  33.057  55.516  1.00 28.74           N  
ATOM   6803  CA  TRP M 270      12.939  33.771  55.336  1.00 26.47           C  
ATOM   6804  C   TRP M 270      12.297  33.676  53.983  1.00 25.85           C  
ATOM   6805  O   TRP M 270      11.078  33.656  53.878  1.00 31.45           O  
ATOM   6806  CB  TRP M 270      13.122  35.224  55.710  1.00 28.00           C  
ATOM   6807  CG  TRP M 270      12.866  35.444  57.136  1.00 34.61           C  
ATOM   6808  CD1 TRP M 270      13.773  35.788  58.092  1.00 31.10           C  
ATOM   6809  CD2 TRP M 270      11.599  35.355  57.790  1.00 35.48           C  
ATOM   6810  NE1 TRP M 270      13.145  35.922  59.303  1.00 36.16           N  
ATOM   6811  CE2 TRP M 270      11.811  35.662  59.145  1.00 35.55           C  
ATOM   6812  CE3 TRP M 270      10.309  35.044  57.359  1.00 32.34           C  
ATOM   6813  CZ2 TRP M 270      10.781  35.673  60.070  1.00 32.75           C  
ATOM   6814  CZ3 TRP M 270       9.287  35.054  58.274  1.00 30.78           C  
ATOM   6815  CH2 TRP M 270       9.526  35.364  59.618  1.00 33.72           C  
ATOM   6816  N   CYS M 271      13.102  33.645  52.937  1.00 27.50           N  
ATOM   6817  CA  CYS M 271      12.552  33.565  51.593  1.00 23.80           C  
ATOM   6818  C   CYS M 271      11.910  32.219  51.345  1.00 28.26           C  
ATOM   6819  O   CYS M 271      10.989  32.091  50.538  1.00 27.25           O  
ATOM   6820  CB  CYS M 271      13.639  33.801  50.569  1.00 25.81           C  
ATOM   6821  SG  CYS M 271      13.075  33.555  48.912  1.00 26.30           S  
ATOM   6822  N   ALA M 272      12.405  31.196  52.021  1.00 26.28           N  
ATOM   6823  CA  ALA M 272      11.832  29.874  51.844  1.00 27.66           C  
ATOM   6824  C   ALA M 272      10.537  29.765  52.632  1.00 28.29           C  
ATOM   6825  O   ALA M 272       9.491  29.425  52.084  1.00 29.95           O  
ATOM   6826  CB  ALA M 272      12.799  28.834  52.297  1.00 24.32           C  
ATOM   6827  N   VAL M 273      10.621  30.051  53.924  1.00 24.66           N  
ATOM   6828  CA  VAL M 273       9.474  29.996  54.807  1.00 24.79           C  
ATOM   6829  C   VAL M 273       8.275  30.769  54.279  1.00 27.41           C  
ATOM   6830  O   VAL M 273       7.155  30.297  54.358  1.00 31.89           O  
ATOM   6831  CB  VAL M 273       9.855  30.478  56.223  1.00 24.20           C  
ATOM   6832  CG1 VAL M 273       8.644  31.028  56.971  1.00 21.12           C  
ATOM   6833  CG2 VAL M 273      10.436  29.331  56.992  1.00 18.11           C  
ATOM   6834  N   LEU M 274       8.500  31.937  53.699  1.00 26.21           N  
ATOM   6835  CA  LEU M 274       7.388  32.722  53.191  1.00 23.08           C  
ATOM   6836  C   LEU M 274       6.747  32.141  51.953  1.00 23.12           C  
ATOM   6837  O   LEU M 274       5.763  32.671  51.463  1.00 24.69           O  
ATOM   6838  CB  LEU M 274       7.837  34.138  52.914  1.00 20.64           C  
ATOM   6839  CG  LEU M 274       8.159  34.905  54.179  1.00 25.82           C  
ATOM   6840  CD1 LEU M 274       8.637  36.280  53.814  1.00 20.67           C  
ATOM   6841  CD2 LEU M 274       6.911  34.988  55.022  1.00 25.04           C  
ATOM   6842  N   THR M 275       7.313  31.060  51.438  1.00 23.25           N  
ATOM   6843  CA  THR M 275       6.781  30.405  50.249  1.00 20.50           C  
ATOM   6844  C   THR M 275       5.559  29.568  50.595  1.00 21.89           C  
ATOM   6845  O   THR M 275       4.588  29.510  49.848  1.00 23.43           O  
ATOM   6846  CB  THR M 275       7.816  29.488  49.647  1.00 18.26           C  
ATOM   6847  OG1 THR M 275       8.990  30.245  49.365  1.00 24.30           O  
ATOM   6848  CG2 THR M 275       7.302  28.876  48.369  1.00 18.68           C  
ATOM   6849  N   VAL M 276       5.644  28.886  51.724  1.00 21.33           N  
ATOM   6850  CA  VAL M 276       4.579  28.041  52.204  1.00 19.68           C  
ATOM   6851  C   VAL M 276       3.583  28.849  53.032  1.00 24.48           C  
ATOM   6852  O   VAL M 276       2.393  28.544  53.026  1.00 27.68           O  
ATOM   6853  CB  VAL M 276       5.151  26.861  53.007  1.00 21.54           C  
ATOM   6854  CG1 VAL M 276       5.904  25.926  52.089  1.00 18.02           C  
ATOM   6855  CG2 VAL M 276       6.097  27.364  54.073  1.00 20.53           C  
ATOM   6856  N   ILE M 277       4.041  29.910  53.696  1.00 19.62           N  
ATOM   6857  CA  ILE M 277       3.144  30.736  54.495  1.00 20.63           C  
ATOM   6858  C   ILE M 277       2.200  31.565  53.640  1.00 24.86           C  
ATOM   6859  O   ILE M 277       0.996  31.600  53.887  1.00 24.99           O  
ATOM   6860  CB  ILE M 277       3.896  31.657  55.444  1.00 24.70           C  
ATOM   6861  CG1 ILE M 277       4.617  30.822  56.488  1.00 28.61           C  
ATOM   6862  CG2 ILE M 277       2.925  32.603  56.131  1.00 20.24           C  
ATOM   6863  CD1 ILE M 277       5.188  31.637  57.623  1.00 35.61           C  
ATOM   6864  N   THR M 278       2.732  32.262  52.651  1.00 22.65           N  
ATOM   6865  CA  THR M 278       1.867  33.040  51.793  1.00 24.65           C  
ATOM   6866  C   THR M 278       0.985  32.076  51.013  1.00 26.97           C  
ATOM   6867  O   THR M 278      -0.081  32.445  50.539  1.00 26.68           O  
ATOM   6868  CB  THR M 278       2.670  33.873  50.814  1.00 25.81           C  
ATOM   6869  OG1 THR M 278       3.575  33.020  50.114  1.00 27.52           O  
ATOM   6870  CG2 THR M 278       3.458  34.915  51.549  1.00 24.75           C  
ATOM   6871  N   ALA M 279       1.429  30.831  50.886  1.00 26.05           N  
ATOM   6872  CA  ALA M 279       0.672  29.813  50.164  1.00 27.28           C  
ATOM   6873  C   ALA M 279      -0.605  29.432  50.906  1.00 27.45           C  
ATOM   6874  O   ALA M 279      -1.696  29.489  50.349  1.00 28.37           O  
ATOM   6875  CB  ALA M 279       1.522  28.594  49.956  1.00 25.46           C  
ATOM   6876  N   GLY M 280      -0.455  29.030  52.163  1.00 25.87           N  
ATOM   6877  CA  GLY M 280      -1.592  28.647  52.975  1.00 28.52           C  
ATOM   6878  C   GLY M 280      -2.534  29.809  53.152  1.00 28.27           C  
ATOM   6879  O   GLY M 280      -3.745  29.633  53.141  1.00 31.69           O  
ATOM   6880  N   ILE M 281      -1.981  30.998  53.357  1.00 26.33           N  
ATOM   6881  CA  ILE M 281      -2.810  32.178  53.500  1.00 24.53           C  
ATOM   6882  C   ILE M 281      -3.573  32.270  52.216  1.00 22.87           C  
ATOM   6883  O   ILE M 281      -4.775  32.468  52.213  1.00 28.13           O  
ATOM   6884  CB  ILE M 281      -1.983  33.445  53.663  1.00 21.01           C  
ATOM   6885  CG1 ILE M 281      -1.411  33.502  55.077  1.00 22.12           C  
ATOM   6886  CG2 ILE M 281      -2.851  34.650  53.395  1.00 16.68           C  
ATOM   6887  CD1 ILE M 281      -0.328  34.500  55.246  1.00 18.66           C  
ATOM   6888  N   GLY M 282      -2.876  32.004  51.126  1.00 24.59           N  
ATOM   6889  CA  GLY M 282      -3.498  32.053  49.824  1.00 23.95           C  
ATOM   6890  C   GLY M 282      -4.653  31.091  49.695  1.00 25.67           C  
ATOM   6891  O   GLY M 282      -5.684  31.431  49.120  1.00 21.83           O  
ATOM   6892  N   ILE M 283      -4.471  29.877  50.198  1.00 22.60           N  
ATOM   6893  CA  ILE M 283      -5.521  28.880  50.125  1.00 24.59           C  
ATOM   6894  C   ILE M 283      -6.574  29.152  51.190  1.00 26.54           C  
ATOM   6895  O   ILE M 283      -7.766  28.929  50.963  1.00 25.95           O  
ATOM   6896  CB  ILE M 283      -4.959  27.464  50.288  1.00 22.09           C  
ATOM   6897  CG1 ILE M 283      -4.084  27.108  49.092  1.00 15.83           C  
ATOM   6898  CG2 ILE M 283      -6.084  26.455  50.373  1.00 19.59           C  
ATOM   6899  CD1 ILE M 283      -4.856  26.833  47.827  1.00 15.30           C  
ATOM   6900  N   LEU M 284      -6.141  29.686  52.328  1.00 26.48           N  
ATOM   6901  CA  LEU M 284      -7.055  29.984  53.419  1.00 23.90           C  
ATOM   6902  C   LEU M 284      -8.182  30.888  52.972  1.00 25.55           C  
ATOM   6903  O   LEU M 284      -9.330  30.647  53.289  1.00 27.56           O  
ATOM   6904  CB  LEU M 284      -6.322  30.643  54.587  1.00 23.39           C  
ATOM   6905  CG  LEU M 284      -5.590  29.749  55.584  1.00 22.24           C  
ATOM   6906  CD1 LEU M 284      -4.904  30.587  56.642  1.00 24.83           C  
ATOM   6907  CD2 LEU M 284      -6.583  28.820  56.229  1.00 25.02           C  
ATOM   6908  N   LEU M 285      -7.852  31.936  52.237  1.00 24.68           N  
ATOM   6909  CA  LEU M 285      -8.851  32.877  51.780  1.00 24.95           C  
ATOM   6910  C   LEU M 285      -9.674  32.351  50.637  1.00 27.90           C  
ATOM   6911  O   LEU M 285     -10.700  32.940  50.291  1.00 27.54           O  
ATOM   6912  CB  LEU M 285      -8.181  34.143  51.292  1.00 26.67           C  
ATOM   6913  CG  LEU M 285      -7.313  34.900  52.264  1.00 25.80           C  
ATOM   6914  CD1 LEU M 285      -6.364  35.745  51.468  1.00 20.76           C  
ATOM   6915  CD2 LEU M 285      -8.173  35.749  53.167  1.00 27.94           C  
ATOM   6916  N   SER M 286      -9.213  31.280  50.005  1.00 25.59           N  
ATOM   6917  CA  SER M 286      -9.932  30.756  48.858  1.00 24.00           C  
ATOM   6918  C   SER M 286     -11.228  30.064  49.185  1.00 24.95           C  
ATOM   6919  O   SER M 286     -11.255  29.023  49.834  1.00 22.90           O  
ATOM   6920  CB  SER M 286      -9.031  29.868  48.020  1.00 21.12           C  
ATOM   6921  OG  SER M 286      -8.085  30.668  47.338  1.00 20.28           O  
ATOM   6922  N   GLY M 287     -12.312  30.654  48.702  1.00 27.73           N  
ATOM   6923  CA  GLY M 287     -13.629  30.100  48.938  1.00 32.97           C  
ATOM   6924  C   GLY M 287     -14.166  30.593  50.253  1.00 37.08           C  
ATOM   6925  O   GLY M 287     -15.367  30.754  50.434  1.00 41.42           O  
ATOM   6926  N   THR M 288     -13.251  30.857  51.169  1.00 36.08           N  
ATOM   6927  CA  THR M 288     -13.576  31.333  52.492  1.00 29.47           C  
ATOM   6928  C   THR M 288     -13.884  32.825  52.484  1.00 33.01           C  
ATOM   6929  O   THR M 288     -14.827  33.284  53.126  1.00 33.75           O  
ATOM   6930  CB  THR M 288     -12.410  31.023  53.408  1.00 28.16           C  
ATOM   6931  OG1 THR M 288     -12.836  30.113  54.422  1.00 29.93           O  
ATOM   6932  CG2 THR M 288     -11.829  32.263  54.019  1.00 27.23           C  
ATOM   6933  N   VAL M 289     -13.056  33.589  51.786  1.00 33.02           N  
ATOM   6934  CA  VAL M 289     -13.235  35.025  51.703  1.00 24.24           C  
ATOM   6935  C   VAL M 289     -13.543  35.408  50.284  1.00 24.64           C  
ATOM   6936  O   VAL M 289     -14.413  36.228  50.040  1.00 31.60           O  
ATOM   6937  CB  VAL M 289     -11.968  35.767  52.155  1.00 27.61           C  
ATOM   6938  CG1 VAL M 289     -12.081  37.250  51.873  1.00 24.48           C  
ATOM   6939  CG2 VAL M 289     -11.745  35.550  53.622  1.00 23.14           C  
ATOM   6940  N   VAL M 290     -12.848  34.791  49.340  1.00 24.39           N  
ATOM   6941  CA  VAL M 290     -13.039  35.092  47.928  1.00 20.67           C  
ATOM   6942  C   VAL M 290     -13.499  33.869  47.147  1.00 21.83           C  
ATOM   6943  O   VAL M 290     -13.047  32.756  47.417  1.00 25.75           O  
ATOM   6944  CB  VAL M 290     -11.744  35.616  47.334  1.00 18.83           C  
ATOM   6945  CG1 VAL M 290     -11.888  35.824  45.859  1.00 22.04           C  
ATOM   6946  CG2 VAL M 290     -11.371  36.917  48.000  1.00 16.91           C  
ATOM   6947  N   ASP M 291     -14.376  34.071  46.166  1.00 18.71           N  
ATOM   6948  CA  ASP M 291     -14.872  32.950  45.381  1.00 22.51           C  
ATOM   6949  C   ASP M 291     -14.422  32.956  43.925  1.00 22.49           C  
ATOM   6950  O   ASP M 291     -14.444  31.918  43.268  1.00 24.07           O  
ATOM   6951  CB  ASP M 291     -16.399  32.874  45.462  1.00 27.05           C  
ATOM   6952  CG  ASP M 291     -16.977  31.648  44.749  1.00 25.89           C  
ATOM   6953  OD1 ASP M 291     -17.609  31.826  43.691  1.00 21.10           O  
ATOM   6954  OD2 ASP M 291     -16.831  30.513  45.251  1.00 22.88           O  
ATOM   6955  N   ASN M 292     -14.057  34.115  43.400  1.00 19.42           N  
ATOM   6956  CA  ASN M 292     -13.595  34.192  42.020  1.00 19.59           C  
ATOM   6957  C   ASN M 292     -12.489  35.217  41.940  1.00 23.92           C  
ATOM   6958  O   ASN M 292     -12.737  36.382  41.634  1.00 27.82           O  
ATOM   6959  CB  ASN M 292     -14.734  34.565  41.074  1.00 14.63           C  
ATOM   6960  CG  ASN M 292     -14.273  34.735  39.642  1.00 19.72           C  
ATOM   6961  OD1 ASN M 292     -13.154  35.165  39.381  1.00 17.70           O  
ATOM   6962  ND2 ASN M 292     -15.149  34.428  38.703  1.00 15.89           N  
ATOM   6963  N   TRP M 293     -11.256  34.761  42.133  1.00 24.47           N  
ATOM   6964  CA  TRP M 293     -10.102  35.645  42.113  1.00 17.25           C  
ATOM   6965  C   TRP M 293      -9.995  36.595  40.932  1.00 18.30           C  
ATOM   6966  O   TRP M 293      -9.638  37.754  41.108  1.00 20.78           O  
ATOM   6967  CB  TRP M 293      -8.823  34.841  42.259  1.00 15.08           C  
ATOM   6968  CG  TRP M 293      -8.660  34.272  43.602  1.00 10.98           C  
ATOM   6969  CD1 TRP M 293      -8.726  32.972  43.935  1.00 17.16           C  
ATOM   6970  CD2 TRP M 293      -8.387  34.985  44.805  1.00 14.56           C  
ATOM   6971  NE1 TRP M 293      -8.511  32.811  45.277  1.00 18.18           N  
ATOM   6972  CE2 TRP M 293      -8.299  34.039  45.838  1.00 15.80           C  
ATOM   6973  CE3 TRP M 293      -8.207  36.335  45.115  1.00 18.10           C  
ATOM   6974  CZ2 TRP M 293      -8.037  34.387  47.152  1.00 12.34           C  
ATOM   6975  CZ3 TRP M 293      -7.945  36.684  46.427  1.00 13.85           C  
ATOM   6976  CH2 TRP M 293      -7.864  35.713  47.428  1.00 13.87           C  
ATOM   6977  N   TYR M 294     -10.329  36.132  39.735  1.00 14.31           N  
ATOM   6978  CA  TYR M 294     -10.244  36.993  38.566  1.00 15.48           C  
ATOM   6979  C   TYR M 294     -11.144  38.184  38.720  1.00 20.82           C  
ATOM   6980  O   TYR M 294     -10.766  39.288  38.384  1.00 25.31           O  
ATOM   6981  CB  TYR M 294     -10.634  36.244  37.309  1.00 15.78           C  
ATOM   6982  CG  TYR M 294     -10.750  37.112  36.079  1.00 14.10           C  
ATOM   6983  CD1 TYR M 294      -9.631  37.485  35.359  1.00 14.41           C  
ATOM   6984  CD2 TYR M 294     -11.988  37.511  35.612  1.00 14.89           C  
ATOM   6985  CE1 TYR M 294      -9.742  38.221  34.206  1.00 15.06           C  
ATOM   6986  CE2 TYR M 294     -12.110  38.243  34.462  1.00 14.88           C  
ATOM   6987  CZ  TYR M 294     -10.984  38.595  33.765  1.00 18.35           C  
ATOM   6988  OH  TYR M 294     -11.107  39.330  32.613  1.00 25.23           O  
ATOM   6989  N   LEU M 295     -12.346  37.945  39.216  1.00 22.38           N  
ATOM   6990  CA  LEU M 295     -13.317  39.000  39.422  1.00 24.05           C  
ATOM   6991  C   LEU M 295     -12.818  39.966  40.475  1.00 21.56           C  
ATOM   6992  O   LEU M 295     -12.934  41.174  40.314  1.00 21.56           O  
ATOM   6993  CB  LEU M 295     -14.655  38.394  39.832  1.00 20.22           C  
ATOM   6994  CG  LEU M 295     -15.801  38.416  38.822  1.00 19.33           C  
ATOM   6995  CD1 LEU M 295     -15.341  38.695  37.414  1.00 13.03           C  
ATOM   6996  CD2 LEU M 295     -16.535  37.120  38.914  1.00 20.32           C  
ATOM   6997  N   TRP M 296     -12.246  39.425  41.543  1.00 23.08           N  
ATOM   6998  CA  TRP M 296     -11.689  40.230  42.627  1.00 25.42           C  
ATOM   6999  C   TRP M 296     -10.648  41.157  42.032  1.00 27.01           C  
ATOM   7000  O   TRP M 296     -10.629  42.337  42.332  1.00 31.34           O  
ATOM   7001  CB  TRP M 296     -11.023  39.318  43.664  1.00 24.18           C  
ATOM   7002  CG  TRP M 296     -10.396  40.023  44.840  1.00 25.77           C  
ATOM   7003  CD1 TRP M 296     -11.000  40.344  46.009  1.00 27.78           C  
ATOM   7004  CD2 TRP M 296      -9.037  40.446  44.964  1.00 28.58           C  
ATOM   7005  NE1 TRP M 296     -10.109  40.939  46.863  1.00 26.83           N  
ATOM   7006  CE2 TRP M 296      -8.894  41.018  46.242  1.00 30.67           C  
ATOM   7007  CE3 TRP M 296      -7.925  40.402  44.118  1.00 30.26           C  
ATOM   7008  CZ2 TRP M 296      -7.683  41.538  46.697  1.00 31.15           C  
ATOM   7009  CZ3 TRP M 296      -6.717  40.921  44.575  1.00 30.89           C  
ATOM   7010  CH2 TRP M 296      -6.609  41.484  45.851  1.00 27.18           C  
ATOM   7011  N   ALA M 297      -9.808  40.620  41.153  1.00 23.37           N  
ATOM   7012  CA  ALA M 297      -8.766  41.397  40.514  1.00 21.87           C  
ATOM   7013  C   ALA M 297      -9.348  42.465  39.601  1.00 26.65           C  
ATOM   7014  O   ALA M 297      -8.698  43.472  39.320  1.00 27.09           O  
ATOM   7015  CB  ALA M 297      -7.866  40.490  39.734  1.00 17.13           C  
ATOM   7016  N   VAL M 298     -10.551  42.222  39.090  1.00 27.66           N  
ATOM   7017  CA  VAL M 298     -11.217  43.186  38.218  1.00 24.66           C  
ATOM   7018  C   VAL M 298     -11.729  44.331  39.070  1.00 23.96           C  
ATOM   7019  O   VAL M 298     -11.638  45.487  38.690  1.00 20.08           O  
ATOM   7020  CB  VAL M 298     -12.396  42.551  37.495  1.00 26.78           C  
ATOM   7021  CG1 VAL M 298     -13.185  43.614  36.784  1.00 23.86           C  
ATOM   7022  CG2 VAL M 298     -11.900  41.538  36.487  1.00 24.81           C  
ATOM   7023  N   LYS M 299     -12.277  43.976  40.226  1.00 24.65           N  
ATOM   7024  CA  LYS M 299     -12.809  44.920  41.196  1.00 24.71           C  
ATOM   7025  C   LYS M 299     -11.707  45.820  41.679  1.00 27.93           C  
ATOM   7026  O   LYS M 299     -11.964  46.907  42.196  1.00 31.99           O  
ATOM   7027  CB  LYS M 299     -13.401  44.159  42.379  1.00 24.58           C  
ATOM   7028  CG  LYS M 299     -13.574  44.955  43.660  1.00 31.63           C  
ATOM   7029  CD  LYS M 299     -14.563  44.272  44.602  1.00 39.67           C  
ATOM   7030  CE  LYS M 299     -14.374  44.732  46.052  1.00 45.72           C  
ATOM   7031  NZ  LYS M 299     -15.584  44.415  46.877  1.00 52.08           N  
ATOM   7032  N   HIS M 300     -10.475  45.354  41.534  1.00 27.08           N  
ATOM   7033  CA  HIS M 300      -9.326  46.129  41.960  1.00 26.27           C  
ATOM   7034  C   HIS M 300      -8.506  46.657  40.789  1.00 24.23           C  
ATOM   7035  O   HIS M 300      -7.335  46.979  40.939  1.00 28.81           O  
ATOM   7036  CB  HIS M 300      -8.467  45.299  42.896  1.00 23.92           C  
ATOM   7037  CG  HIS M 300      -9.148  44.966  44.190  1.00 29.13           C  
ATOM   7038  ND1 HIS M 300      -9.047  45.777  45.300  1.00 30.34           N  
ATOM   7039  CD2 HIS M 300      -9.906  43.919  44.548  1.00 36.25           C  
ATOM   7040  CE1 HIS M 300      -9.717  45.227  46.295  1.00 29.36           C  
ATOM   7041  NE2 HIS M 300     -10.251  44.101  45.878  1.00 33.66           N  
ATOM   7042  N   GLY M 301      -9.141  46.745  39.627  1.00 24.50           N  
ATOM   7043  CA  GLY M 301      -8.497  47.241  38.427  1.00 19.75           C  
ATOM   7044  C   GLY M 301      -7.188  46.588  38.075  1.00 25.83           C  
ATOM   7045  O   GLY M 301      -6.319  47.241  37.520  1.00 32.29           O  
ATOM   7046  N   MET M 302      -7.035  45.300  38.352  1.00 26.25           N  
ATOM   7047  CA  MET M 302      -5.777  44.635  38.046  1.00 20.29           C  
ATOM   7048  C   MET M 302      -5.765  43.792  36.792  1.00 25.45           C  
ATOM   7049  O   MET M 302      -4.702  43.382  36.350  1.00 33.14           O  
ATOM   7050  CB  MET M 302      -5.357  43.742  39.197  1.00 23.14           C  
ATOM   7051  CG  MET M 302      -5.143  44.435  40.507  1.00 22.13           C  
ATOM   7052  SD  MET M 302      -4.844  43.162  41.702  1.00 29.66           S  
ATOM   7053  CE  MET M 302      -5.450  43.902  43.125  1.00 31.59           C  
ATOM   7054  N   ALA M 303      -6.919  43.514  36.208  1.00 21.62           N  
ATOM   7055  CA  ALA M 303      -6.942  42.664  35.032  1.00 18.79           C  
ATOM   7056  C   ALA M 303      -6.790  43.386  33.721  1.00 20.50           C  
ATOM   7057  O   ALA M 303      -7.536  44.309  33.422  1.00 28.40           O  
ATOM   7058  CB  ALA M 303      -8.210  41.824  35.017  1.00 17.11           C  
ATOM   7059  N   PRO M 304      -5.817  42.974  32.910  1.00 22.05           N  
ATOM   7060  CA  PRO M 304      -5.607  43.614  31.616  1.00 21.80           C  
ATOM   7061  C   PRO M 304      -6.793  43.418  30.698  1.00 25.14           C  
ATOM   7062  O   PRO M 304      -7.523  42.440  30.824  1.00 28.66           O  
ATOM   7063  CB  PRO M 304      -4.363  42.906  31.078  1.00 18.60           C  
ATOM   7064  CG  PRO M 304      -4.360  41.619  31.778  1.00 22.63           C  
ATOM   7065  CD  PRO M 304      -4.756  41.998  33.174  1.00 18.02           C  
ATOM   7066  N   ALA M 305      -6.961  44.353  29.770  1.00 23.62           N  
ATOM   7067  CA  ALA M 305      -8.043  44.334  28.812  1.00 22.98           C  
ATOM   7068  C   ALA M 305      -7.441  44.240  27.433  1.00 24.70           C  
ATOM   7069  O   ALA M 305      -6.414  44.853  27.157  1.00 25.77           O  
ATOM   7070  CB  ALA M 305      -8.833  45.596  28.939  1.00 21.88           C  
ATOM   7071  N   TYR M 306      -8.080  43.489  26.553  1.00 25.31           N  
ATOM   7072  CA  TYR M 306      -7.545  43.331  25.210  1.00 26.64           C  
ATOM   7073  C   TYR M 306      -8.571  43.652  24.160  1.00 26.60           C  
ATOM   7074  O   TYR M 306      -9.764  43.547  24.412  1.00 32.26           O  
ATOM   7075  CB  TYR M 306      -7.141  41.881  24.986  1.00 23.95           C  
ATOM   7076  CG  TYR M 306      -6.296  41.286  26.069  1.00 24.09           C  
ATOM   7077  CD1 TYR M 306      -6.832  40.383  26.978  1.00 27.51           C  
ATOM   7078  CD2 TYR M 306      -4.957  41.600  26.172  1.00 22.49           C  
ATOM   7079  CE1 TYR M 306      -6.041  39.812  27.957  1.00 25.94           C  
ATOM   7080  CE2 TYR M 306      -4.164  41.034  27.146  1.00 21.77           C  
ATOM   7081  CZ  TYR M 306      -4.700  40.148  28.028  1.00 24.44           C  
ATOM   7082  OH  TYR M 306      -3.867  39.592  28.966  1.00 22.80           O  
ATOM   7083  N   PRO M 307      -8.127  44.046  22.956  1.00 30.80           N  
ATOM   7084  CA  PRO M 307      -9.097  44.343  21.905  1.00 31.22           C  
ATOM   7085  C   PRO M 307      -9.867  43.044  21.746  1.00 34.37           C  
ATOM   7086  O   PRO M 307      -9.263  41.969  21.706  1.00 31.95           O  
ATOM   7087  CB  PRO M 307      -8.215  44.553  20.684  1.00 28.32           C  
ATOM   7088  CG  PRO M 307      -6.978  45.132  21.255  1.00 29.62           C  
ATOM   7089  CD  PRO M 307      -6.753  44.296  22.491  1.00 32.30           C  
ATOM   7090  N   GLU M 308     -11.191  43.137  21.738  1.00 35.83           N  
ATOM   7091  CA  GLU M 308     -12.060  41.981  21.601  1.00 32.75           C  
ATOM   7092  C   GLU M 308     -12.038  41.457  20.185  1.00 32.26           C  
ATOM   7093  O   GLU M 308     -12.854  41.852  19.364  1.00 35.74           O  
ATOM   7094  CB  GLU M 308     -13.475  42.377  21.985  1.00 32.87           C  
ATOM   7095  CG  GLU M 308     -14.504  41.310  21.771  1.00 35.49           C  
ATOM   7096  CD  GLU M 308     -15.887  41.808  22.089  1.00 39.38           C  
ATOM   7097  OE1 GLU M 308     -16.683  41.982  21.133  1.00 40.04           O  
ATOM   7098  OE2 GLU M 308     -16.166  42.043  23.291  1.00 38.82           O  
ATOM   7099  N   VAL M 309     -11.115  40.545  19.909  1.00 32.12           N  
ATOM   7100  CA  VAL M 309     -10.973  39.961  18.577  1.00 32.33           C  
ATOM   7101  C   VAL M 309     -11.798  38.700  18.476  1.00 33.16           C  
ATOM   7102  O   VAL M 309     -12.031  38.178  17.392  1.00 33.85           O  
ATOM   7103  CB  VAL M 309      -9.502  39.572  18.303  1.00 34.47           C  
ATOM   7104  CG1 VAL M 309      -9.363  38.910  16.937  1.00 38.78           C  
ATOM   7105  CG2 VAL M 309      -8.626  40.791  18.371  1.00 36.41           C  
ATOM   7106  N   VAL M 310     -12.265  38.223  19.615  1.00 30.59           N  
ATOM   7107  CA  VAL M 310     -13.032  37.002  19.646  1.00 27.01           C  
ATOM   7108  C   VAL M 310     -14.086  37.146  20.737  1.00 26.64           C  
ATOM   7109  O   VAL M 310     -13.819  37.695  21.800  1.00 27.48           O  
ATOM   7110  CB  VAL M 310     -12.057  35.837  19.927  1.00 27.27           C  
ATOM   7111  CG1 VAL M 310     -12.310  35.200  21.266  1.00 31.44           C  
ATOM   7112  CG2 VAL M 310     -12.072  34.835  18.791  1.00 27.72           C  
ATOM   7113  N   THR M 311     -15.299  36.704  20.460  1.00 26.15           N  
ATOM   7114  CA  THR M 311     -16.349  36.798  21.452  1.00 28.73           C  
ATOM   7115  C   THR M 311     -17.425  35.763  21.164  1.00 29.93           C  
ATOM   7116  O   THR M 311     -17.516  35.257  20.044  1.00 32.41           O  
ATOM   7117  CB  THR M 311     -16.943  38.198  21.490  1.00 28.94           C  
ATOM   7118  OG1 THR M 311     -17.516  38.430  22.782  1.00 33.17           O  
ATOM   7119  CG2 THR M 311     -18.014  38.354  20.443  1.00 26.39           C  
ATOM   7120  N   ALA M 312     -18.236  35.447  22.169  1.00 28.53           N  
ATOM   7121  CA  ALA M 312     -19.275  34.436  22.014  1.00 30.40           C  
ATOM   7122  C   ALA M 312     -20.607  34.864  22.568  1.00 31.09           C  
ATOM   7123  O   ALA M 312     -20.680  35.287  23.718  1.00 32.21           O  
ATOM   7124  CB  ALA M 312     -18.847  33.170  22.703  1.00 21.07           C  
ATOM   7125  N   VAL M 313     -21.668  34.696  21.780  1.00 30.12           N  
ATOM   7126  CA  VAL M 313     -23.007  35.068  22.227  1.00 27.91           C  
ATOM   7127  C   VAL M 313     -23.406  34.144  23.354  1.00 27.14           C  
ATOM   7128  O   VAL M 313     -23.183  32.946  23.276  1.00 26.16           O  
ATOM   7129  CB  VAL M 313     -24.026  34.944  21.096  1.00 31.82           C  
ATOM   7130  CG1 VAL M 313     -25.416  35.241  21.610  1.00 29.41           C  
ATOM   7131  CG2 VAL M 313     -23.665  35.902  19.981  1.00 24.85           C  
ATOM   7132  N   ASN M 314     -23.954  34.707  24.421  1.00 25.06           N  
ATOM   7133  CA  ASN M 314     -24.353  33.915  25.567  1.00 23.03           C  
ATOM   7134  C   ASN M 314     -25.736  33.302  25.387  1.00 30.21           C  
ATOM   7135  O   ASN M 314     -26.744  33.940  25.682  1.00 30.86           O  
ATOM   7136  CB  ASN M 314     -24.314  34.775  26.816  1.00 22.35           C  
ATOM   7137  CG  ASN M 314     -24.662  34.009  28.052  1.00 22.01           C  
ATOM   7138  OD1 ASN M 314     -25.159  32.892  27.978  1.00 23.77           O  
ATOM   7139  ND2 ASN M 314     -24.412  34.606  29.208  1.00 22.66           N  
ATOM   7140  N   PRO M 315     -25.793  32.010  25.030  1.00 32.06           N  
ATOM   7141  CA  PRO M 315     -27.033  31.275  24.807  1.00 29.13           C  
ATOM   7142  C   PRO M 315     -27.965  31.345  25.984  1.00 32.55           C  
ATOM   7143  O   PRO M 315     -29.174  31.359  25.797  1.00 37.11           O  
ATOM   7144  CB  PRO M 315     -26.554  29.852  24.615  1.00 32.76           C  
ATOM   7145  CG  PRO M 315     -25.172  30.010  24.115  1.00 36.53           C  
ATOM   7146  CD  PRO M 315     -24.648  31.089  24.983  1.00 33.92           C  
ATOM   7147  N   TYR M 316     -27.426  31.340  27.200  1.00 30.51           N  
ATOM   7148  CA  TYR M 316     -28.276  31.430  28.379  1.00 28.91           C  
ATOM   7149  C   TYR M 316     -29.156  32.658  28.255  1.00 37.06           C  
ATOM   7150  O   TYR M 316     -30.241  32.726  28.828  1.00 38.23           O  
ATOM   7151  CB  TYR M 316     -27.434  31.487  29.635  1.00 23.79           C  
ATOM   7152  CG  TYR M 316     -26.894  30.135  30.000  1.00 28.31           C  
ATOM   7153  CD1 TYR M 316     -25.561  29.806  29.774  1.00 24.21           C  
ATOM   7154  CD2 TYR M 316     -27.731  29.164  30.534  1.00 30.57           C  
ATOM   7155  CE1 TYR M 316     -25.080  28.539  30.067  1.00 28.05           C  
ATOM   7156  CE2 TYR M 316     -27.262  27.891  30.830  1.00 33.61           C  
ATOM   7157  CZ  TYR M 316     -25.941  27.583  30.592  1.00 31.56           C  
ATOM   7158  OH  TYR M 316     -25.501  26.301  30.841  1.00 34.44           O  
ATOM   7159  N   GLU M 317     -28.686  33.618  27.462  1.00 46.37           N  
ATOM   7160  CA  GLU M 317     -29.417  34.851  27.204  1.00 52.00           C  
ATOM   7161  C   GLU M 317     -30.133  34.653  25.887  1.00 55.66           C  
ATOM   7162  O   GLU M 317     -29.921  35.412  24.932  1.00 57.90           O  
ATOM   7163  CB  GLU M 317     -28.457  36.038  27.090  1.00 54.40           C  
ATOM   7164  CG  GLU M 317     -27.786  36.386  28.415  1.00 62.17           C  
ATOM   7165  CD  GLU M 317     -26.869  37.604  28.334  1.00 69.80           C  
ATOM   7166  OE1 GLU M 317     -26.430  37.966  27.210  1.00 70.51           O  
ATOM   7167  OE2 GLU M 317     -26.577  38.197  29.408  1.00 73.59           O  
ATOM   7168  N   THR M 318     -30.931  33.583  25.841  1.00 59.62           N  
ATOM   7169  CA  THR M 318     -31.731  33.176  24.683  1.00 60.64           C  
ATOM   7170  C   THR M 318     -31.508  34.014  23.413  1.00 60.61           C  
ATOM   7171  O   THR M 318     -32.446  34.749  23.006  1.00 63.14           O  
ATOM   7172  CB  THR M 318     -33.222  33.166  25.059  1.00 60.01           C  
ATOM   7173  OG1 THR M 318     -33.389  32.482  26.305  1.00 56.68           O  
ATOM   7174  CG2 THR M 318     -34.035  32.440  23.998  1.00 61.68           C  
