# Supplementary material for: Alignment of Helical Membrane Protein Sequences Using AlignMe
Source: PLoS One. 2013 Mar 4;8(3):e57731. doi: 10.1371/journal.pone.0057731 (PMC3587630; doi:10.1371/journal.pone.0057731)
Supplement: File S2 — Dataset of HOMEP2 homologous membrane proteins. (GZ) [file pone.0057731.s002.gz › HOMEP2010_pdbs/photosystem2/1EYS_L.pdb]

ATOM   2404  N   ALA L   1      30.412  55.500  48.139  1.00 46.71           N  
ATOM   2405  CA  ALA L   1      30.876  55.142  49.509  1.00 47.48           C  
ATOM   2406  C   ALA L   1      31.273  53.685  49.462  1.00 45.16           C  
ATOM   2407  O   ALA L   1      30.724  52.920  48.666  1.00 50.30           O  
ATOM   2408  CB  ALA L   1      29.771  55.361  50.523  1.00 44.33           C  
ATOM   2409  N   MET L   2      32.220  53.295  50.307  1.00 38.16           N  
ATOM   2410  CA  MET L   2      32.694  51.927  50.307  1.00 31.99           C  
ATOM   2411  C   MET L   2      32.562  51.296  51.660  1.00 28.86           C  
ATOM   2412  O   MET L   2      32.558  51.983  52.671  1.00 24.29           O  
ATOM   2413  CB  MET L   2      34.183  51.885  49.969  1.00 28.34           C  
ATOM   2414  CG  MET L   2      34.634  52.770  48.849  1.00 31.21           C  
ATOM   2415  SD  MET L   2      36.389  52.537  48.610  1.00 31.66           S  
ATOM   2416  CE  MET L   2      36.832  54.153  48.108  1.00 36.72           C  
ATOM   2417  N   LEU L   3      32.507  49.970  51.678  1.00 29.91           N  
ATOM   2418  CA  LEU L   3      32.467  49.247  52.940  1.00 31.98           C  
ATOM   2419  C   LEU L   3      33.804  49.605  53.598  1.00 29.82           C  
ATOM   2420  O   LEU L   3      34.696  50.131  52.933  1.00 28.87           O  
ATOM   2421  CB  LEU L   3      32.365  47.744  52.676  1.00 27.21           C  
ATOM   2422  CG  LEU L   3      31.015  47.336  52.085  1.00 26.99           C  
ATOM   2423  CD1 LEU L   3      31.090  45.985  51.447  1.00 21.09           C  
ATOM   2424  CD2 LEU L   3      29.954  47.366  53.147  1.00 18.07           C  
ATOM   2425  N   SER L   4      33.939  49.352  54.893  1.00 30.40           N  
ATOM   2426  CA  SER L   4      35.162  49.688  55.606  1.00 28.23           C  
ATOM   2427  C   SER L   4      36.340  48.789  55.282  1.00 30.85           C  
ATOM   2428  O   SER L   4      37.408  48.961  55.844  1.00 36.43           O  
ATOM   2429  CB  SER L   4      34.924  49.637  57.103  1.00 27.46           C  
ATOM   2430  OG  SER L   4      34.929  48.289  57.544  1.00 31.83           O  
ATOM   2431  N   PHE L   5      36.151  47.808  54.414  1.00 28.98           N  
ATOM   2432  CA  PHE L   5      37.237  46.905  54.058  1.00 26.24           C  
ATOM   2433  C   PHE L   5      37.250  46.711  52.566  1.00 25.88           C  
ATOM   2434  O   PHE L   5      37.779  45.729  52.067  1.00 28.03           O  
ATOM   2435  CB  PHE L   5      37.029  45.551  54.728  1.00 26.02           C  
ATOM   2436  CG  PHE L   5      35.687  44.926  54.437  1.00 32.43           C  
ATOM   2437  CD1 PHE L   5      34.724  44.830  55.431  1.00 33.65           C  
ATOM   2438  CD2 PHE L   5      35.383  44.439  53.169  1.00 29.61           C  
ATOM   2439  CE1 PHE L   5      33.472  44.257  55.161  1.00 34.53           C  
ATOM   2440  CE2 PHE L   5      34.141  43.870  52.890  1.00 29.20           C  
ATOM   2441  CZ  PHE L   5      33.185  43.778  53.886  1.00 29.68           C  
ATOM   2442  N   GLU L   6      36.684  47.667  51.851  1.00 25.71           N  
ATOM   2443  CA  GLU L   6      36.564  47.577  50.411  1.00 25.72           C  
ATOM   2444  C   GLU L   6      37.674  48.164  49.586  1.00 26.63           C  
ATOM   2445  O   GLU L   6      37.955  47.693  48.495  1.00 31.25           O  
ATOM   2446  CB  GLU L   6      35.237  48.207  50.004  1.00 25.75           C  
ATOM   2447  CG  GLU L   6      35.105  48.536  48.539  1.00 25.55           C  
ATOM   2448  CD  GLU L   6      33.700  48.904  48.154  1.00 28.16           C  
ATOM   2449  OE1 GLU L   6      32.841  49.093  49.050  1.00 23.28           O  
ATOM   2450  OE2 GLU L   6      33.452  48.986  46.940  1.00 23.54           O  
ATOM   2451  N   LYS L   7      38.291  49.213  50.086  1.00 28.47           N  
ATOM   2452  CA  LYS L   7      39.353  49.880  49.346  1.00 28.39           C  
ATOM   2453  C   LYS L   7      40.479  48.945  48.957  1.00 27.93           C  
ATOM   2454  O   LYS L   7      40.961  48.994  47.834  1.00 27.19           O  
ATOM   2455  CB  LYS L   7      39.895  51.033  50.175  1.00 32.06           C  
ATOM   2456  CG  LYS L   7      40.416  52.195  49.383  1.00 22.96           C  
ATOM   2457  CD  LYS L   7      40.776  53.280  50.347  1.00 22.49           C  
ATOM   2458  CE  LYS L   7      41.526  54.370  49.663  1.00 23.96           C  
ATOM   2459  NZ  LYS L   7      41.953  55.345  50.685  1.00 35.96           N  
ATOM   2460  N   LYS L   8      40.879  48.067  49.868  1.00 28.21           N  
ATOM   2461  CA  LYS L   8      41.956  47.149  49.561  1.00 29.05           C  
ATOM   2462  C   LYS L   8      41.697  46.280  48.346  1.00 28.72           C  
ATOM   2463  O   LYS L   8      42.606  45.609  47.872  1.00 31.54           O  
ATOM   2464  CB  LYS L   8      42.336  46.271  50.765  1.00 29.16           C  
ATOM   2465  CG  LYS L   8      41.260  46.047  51.824  1.00 39.76           C  
ATOM   2466  CD  LYS L   8      41.642  44.883  52.763  1.00 35.41           C  
ATOM   2467  CE  LYS L   8      40.521  44.517  53.755  1.00 38.11           C  
ATOM   2468  NZ  LYS L   8      40.664  45.120  55.150  1.00 38.76           N  
ATOM   2469  N   TYR L   9      40.489  46.307  47.803  1.00 24.04           N  
ATOM   2470  CA  TYR L   9      40.217  45.466  46.650  1.00 21.45           C  
ATOM   2471  C   TYR L   9      39.924  46.223  45.386  1.00 20.67           C  
ATOM   2472  O   TYR L   9      39.955  45.648  44.315  1.00 19.91           O  
ATOM   2473  CB  TYR L   9      39.055  44.531  46.927  1.00 21.29           C  
ATOM   2474  CG  TYR L   9      39.247  43.598  48.094  1.00 20.82           C  
ATOM   2475  CD1 TYR L   9      38.837  43.955  49.372  1.00 19.59           C  
ATOM   2476  CD2 TYR L   9      39.791  42.338  47.911  1.00 20.32           C  
ATOM   2477  CE1 TYR L   9      38.954  43.079  50.426  1.00 12.88           C  
ATOM   2478  CE2 TYR L   9      39.912  41.461  48.956  1.00 18.20           C  
ATOM   2479  CZ  TYR L   9      39.495  41.836  50.208  1.00 18.79           C  
ATOM   2480  OH  TYR L   9      39.632  40.939  51.233  1.00 20.78           O  
ATOM   2481  N   ARG L  10      39.644  47.514  45.500  1.00 24.27           N  
ATOM   2482  CA  ARG L  10      39.317  48.323  44.329  1.00 26.27           C  
ATOM   2483  C   ARG L  10      40.473  48.542  43.364  1.00 25.97           C  
ATOM   2484  O   ARG L  10      40.766  49.662  42.966  1.00 27.79           O  
ATOM   2485  CB  ARG L  10      38.656  49.644  44.755  1.00 26.85           C  
ATOM   2486  CG  ARG L  10      37.141  49.600  44.571  1.00 28.04           C  
ATOM   2487  CD  ARG L  10      36.347  50.422  45.562  1.00 28.88           C  
ATOM   2488  NE  ARG L  10      35.724  51.574  44.920  1.00 33.34           N  
ATOM   2489  CZ  ARG L  10      34.425  51.850  44.923  1.00 29.10           C  
ATOM   2490  NH1 ARG L  10      33.559  51.063  45.534  1.00 26.24           N  
ATOM   2491  NH2 ARG L  10      33.990  52.931  44.300  1.00 32.14           N  
ATOM   2492  N   VAL L  11      41.059  47.441  42.909  1.00 29.02           N  
ATOM   2493  CA  VAL L  11      42.190  47.483  41.994  1.00 27.28           C  
ATOM   2494  C   VAL L  11      41.775  47.925  40.613  1.00 24.24           C  
ATOM   2495  O   VAL L  11      40.607  47.900  40.272  1.00 25.81           O  
ATOM   2496  CB  VAL L  11      42.874  46.093  41.877  1.00 27.87           C  
ATOM   2497  CG1 VAL L  11      42.028  45.149  41.046  1.00 26.96           C  
ATOM   2498  CG2 VAL L  11      44.249  46.229  41.257  1.00 31.66           C  
ATOM   2499  N   ARG L  12      42.763  48.309  39.821  1.00 24.65           N  
ATOM   2500  CA  ARG L  12      42.579  48.757  38.456  1.00 28.50           C  
ATOM   2501  C   ARG L  12      42.855  47.590  37.515  1.00 33.55           C  
ATOM   2502  O   ARG L  12      43.798  46.822  37.721  1.00 36.58           O  
ATOM   2503  CB  ARG L  12      43.569  49.886  38.184  1.00 30.78           C  
ATOM   2504  CG  ARG L  12      43.820  50.185  36.737  1.00 35.41           C  
ATOM   2505  CD  ARG L  12      45.176  50.850  36.564  1.00 40.75           C  
ATOM   2506  NE  ARG L  12      45.477  51.094  35.152  1.00 40.54           N  
ATOM   2507  CZ  ARG L  12      46.702  51.234  34.653  1.00 43.70           C  
ATOM   2508  NH1 ARG L  12      47.763  51.159  35.451  1.00 41.46           N  
ATOM   2509  NH2 ARG L  12      46.865  51.451  33.350  1.00 39.20           N  
ATOM   2510  N   GLY L  13      42.058  47.473  36.463  1.00 34.94           N  
ATOM   2511  CA  GLY L  13      42.257  46.382  35.529  1.00 35.47           C  
ATOM   2512  C   GLY L  13      41.432  45.156  35.872  1.00 39.03           C  
ATOM   2513  O   GLY L  13      40.844  45.052  36.952  1.00 36.78           O  
ATOM   2514  N   GLY L  14      41.417  44.207  34.946  1.00 38.63           N  
ATOM   2515  CA  GLY L  14      40.647  42.992  35.126  1.00 38.63           C  
ATOM   2516  C   GLY L  14      39.548  42.924  34.078  1.00 36.71           C  
ATOM   2517  O   GLY L  14      38.863  41.918  33.951  1.00 35.78           O  
ATOM   2518  N   THR L  15      39.443  43.967  33.264  1.00 33.95           N  
ATOM   2519  CA  THR L  15      38.415  44.033  32.248  1.00 33.74           C  
ATOM   2520  C   THR L  15      38.459  42.892  31.260  1.00 35.89           C  
ATOM   2521  O   THR L  15      39.268  41.980  31.390  1.00 38.32           O  
ATOM   2522  CB  THR L  15      38.500  45.337  31.463  1.00 34.85           C  
ATOM   2523  OG1 THR L  15      39.604  45.269  30.560  1.00 34.75           O  
ATOM   2524  CG2 THR L  15      38.692  46.516  32.405  1.00 29.42           C  
ATOM   2525  N   LEU L  16      37.519  42.927  30.315  1.00 35.00           N  
ATOM   2526  CA  LEU L  16      37.408  41.938  29.249  1.00 34.42           C  
ATOM   2527  C   LEU L  16      37.669  42.690  27.968  1.00 34.61           C  
ATOM   2528  O   LEU L  16      38.330  42.184  27.064  1.00 35.60           O  
ATOM   2529  CB  LEU L  16      36.010  41.329  29.202  1.00 30.11           C  
ATOM   2530  CG  LEU L  16      35.712  40.366  30.336  1.00 26.07           C  
ATOM   2531  CD1 LEU L  16      34.343  39.784  30.118  1.00 28.65           C  
ATOM   2532  CD2 LEU L  16      36.744  39.283  30.335  1.00 22.86           C  
ATOM   2533  N   ILE L  17      37.067  43.867  27.860  1.00 34.05           N  
ATOM   2534  CA  ILE L  17      37.271  44.733  26.708  1.00 40.64           C  
ATOM   2535  C   ILE L  17      37.128  46.163  27.227  1.00 42.08           C  
ATOM   2536  O   ILE L  17      36.343  46.416  28.137  1.00 39.79           O  
ATOM   2537  CB  ILE L  17      36.268  44.478  25.512  1.00 42.13           C  
ATOM   2538  CG1 ILE L  17      35.008  45.301  25.664  1.00 41.38           C  
ATOM   2539  CG2 ILE L  17      35.904  43.015  25.357  1.00 43.18           C  
ATOM   2540  CD1 ILE L  17      35.024  46.505  24.758  1.00 43.91           C  
ATOM   2541  N   GLY L  18      37.943  47.077  26.710  1.00 44.55           N  
ATOM   2542  CA  GLY L  18      37.858  48.459  27.143  1.00 43.64           C  
ATOM   2543  C   GLY L  18      39.043  48.979  27.929  1.00 43.15           C  
ATOM   2544  O   GLY L  18      39.459  50.120  27.722  1.00 44.12           O  
ATOM   2545  N   GLY L  19      39.571  48.177  28.852  1.00 43.67           N  
ATOM   2546  CA  GLY L  19      40.694  48.631  29.657  1.00 42.11           C  
ATOM   2547  C   GLY L  19      40.280  49.883  30.402  1.00 40.63           C  
ATOM   2548  O   GLY L  19      39.104  50.164  30.499  1.00 45.79           O  
ATOM   2549  N   ASP L  20      41.237  50.676  30.858  1.00 40.25           N  
ATOM   2550  CA  ASP L  20      40.965  51.903  31.608  1.00 39.67           C  
ATOM   2551  C   ASP L  20      39.827  52.824  31.165  1.00 37.03           C  
ATOM   2552  O   ASP L  20      39.438  53.731  31.906  1.00 36.73           O  
ATOM   2553  CB  ASP L  20      42.247  52.734  31.703  1.00 43.31           C  
ATOM   2554  CG  ASP L  20      43.399  51.960  32.289  1.00 45.93           C  
ATOM   2555  OD1 ASP L  20      43.148  50.955  32.983  1.00 45.83           O  
ATOM   2556  OD2 ASP L  20      44.558  52.354  32.046  1.00 50.05           O  
ATOM   2557  N   LEU L  21      39.281  52.615  29.978  1.00 34.62           N  
ATOM   2558  CA  LEU L  21      38.218  53.493  29.517  1.00 33.96           C  
ATOM   2559  C   LEU L  21      37.042  53.668  30.483  1.00 33.48           C  
ATOM   2560  O   LEU L  21      36.661  54.801  30.786  1.00 34.16           O  
ATOM   2561  CB  LEU L  21      37.723  53.043  28.153  1.00 38.77           C  
ATOM   2562  CG  LEU L  21      36.796  54.050  27.470  1.00 41.35           C  
ATOM   2563  CD1 LEU L  21      37.277  55.482  27.714  1.00 41.59           C  
ATOM   2564  CD2 LEU L  21      36.732  53.742  25.979  1.00 39.87           C  
ATOM   2565  N   PHE L  22      36.476  52.564  30.970  1.00 32.65           N  
ATOM   2566  CA  PHE L  22      35.338  52.618  31.887  1.00 28.21           C  
ATOM   2567  C   PHE L  22      35.604  51.902  33.200  1.00 28.97           C  
ATOM   2568  O   PHE L  22      34.686  51.640  33.968  1.00 29.08           O  
ATOM   2569  CB  PHE L  22      34.115  51.986  31.241  1.00 25.20           C  
ATOM   2570  CG  PHE L  22      33.704  52.638  29.968  1.00 26.54           C  
ATOM   2571  CD1 PHE L  22      33.112  53.888  29.977  1.00 27.35           C  
ATOM   2572  CD2 PHE L  22      33.927  52.007  28.753  1.00 27.61           C  
ATOM   2573  CE1 PHE L  22      32.749  54.505  28.792  1.00 29.89           C  
ATOM   2574  CE2 PHE L  22      33.568  52.610  27.561  1.00 27.87           C  
ATOM   2575  CZ  PHE L  22      32.977  53.865  27.579  1.00 25.78           C  
ATOM   2576  N   ASP L  23      36.867  51.613  33.469  1.00 27.54           N  
ATOM   2577  CA  ASP L  23      37.244  50.915  34.682  1.00 29.69           C  
ATOM   2578  C   ASP L  23      37.093  51.802  35.912  1.00 31.33           C  
ATOM   2579  O   ASP L  23      38.081  52.297  36.456  1.00 36.06           O  
ATOM   2580  CB  ASP L  23      38.688  50.419  34.545  1.00 27.23           C  
ATOM   2581  CG  ASP L  23      39.065  49.401  35.588  1.00 30.10           C  
ATOM   2582  OD1 ASP L  23      38.196  49.006  36.390  1.00 30.13           O  
ATOM   2583  OD2 ASP L  23      40.240  48.987  35.604  1.00 25.14           O  
ATOM   2584  N   PHE L  24      35.858  52.042  36.335  1.00 29.58           N  
ATOM   2585  CA  PHE L  24      35.628  52.856  37.523  1.00 28.03           C  
ATOM   2586  C   PHE L  24      34.291  52.513  38.130  1.00 30.97           C  
ATOM   2587  O   PHE L  24      33.499  51.803  37.521  1.00 32.00           O  
ATOM   2588  CB  PHE L  24      35.673  54.346  37.192  1.00 25.54           C  
ATOM   2589  CG  PHE L  24      34.654  54.775  36.181  1.00 30.51           C  
ATOM   2590  CD1 PHE L  24      33.358  55.084  36.572  1.00 31.57           C  
ATOM   2591  CD2 PHE L  24      34.986  54.863  34.836  1.00 31.54           C  
ATOM   2592  CE1 PHE L  24      32.405  55.472  35.637  1.00 33.17           C  
ATOM   2593  CE2 PHE L  24      34.039  55.251  33.887  1.00 32.09           C  
ATOM   2594  CZ  PHE L  24      32.747  55.555  34.286  1.00 31.44           C  
ATOM   2595  N   TRP L  25      34.040  53.019  39.330  1.00 29.09           N  
ATOM   2596  CA  TRP L  25      32.787  52.773  40.024  1.00 27.61           C  
ATOM   2597  C   TRP L  25      31.939  54.041  40.054  1.00 29.76           C  
ATOM   2598  O   TRP L  25      32.422  55.121  39.745  1.00 29.42           O  
ATOM   2599  CB  TRP L  25      33.062  52.329  41.463  1.00 24.25           C  
ATOM   2600  CG  TRP L  25      33.637  50.950  41.610  1.00 31.20           C  
ATOM   2601  CD1 TRP L  25      32.960  49.818  41.934  1.00 32.49           C  
ATOM   2602  CD2 TRP L  25      35.000  50.561  41.434  1.00 30.77           C  
ATOM   2603  NE1 TRP L  25      33.810  48.743  41.969  1.00 27.96           N  
ATOM   2604  CE2 TRP L  25      35.067  49.176  41.665  1.00 31.22           C  
ATOM   2605  CE3 TRP L  25      36.168  51.250  41.103  1.00 28.46           C  
ATOM   2606  CZ2 TRP L  25      36.256  48.470  41.572  1.00 32.10           C  
ATOM   2607  CZ3 TRP L  25      37.345  50.546  41.014  1.00 27.57           C  
ATOM   2608  CH2 TRP L  25      37.382  49.169  41.247  1.00 29.63           C  
ATOM   2609  N   VAL L  26      30.653  53.889  40.342  1.00 26.80           N  
ATOM   2610  CA  VAL L  26      29.728  55.012  40.474  1.00 26.42           C  
ATOM   2611  C   VAL L  26      28.961  54.638  41.728  1.00 26.97           C  
ATOM   2612  O   VAL L  26      28.126  53.747  41.696  1.00 30.81           O  
ATOM   2613  CB  VAL L  26      28.741  55.107  39.312  1.00 26.63           C  
ATOM   2614  CG1 VAL L  26      27.676  56.132  39.638  1.00 25.38           C  
ATOM   2615  CG2 VAL L  26      29.455  55.507  38.045  1.00 25.55           C  
ATOM   2616  N   GLY L  27      29.236  55.303  42.841  1.00 26.05           N  
ATOM   2617  CA  GLY L  27      28.571  54.914  44.067  1.00 26.73           C  
ATOM   2618  C   GLY L  27      29.168  53.549  44.313  1.00 29.83           C  
ATOM   2619  O   GLY L  27      30.368  53.392  44.168  1.00 29.63           O  
ATOM   2620  N   PRO L  28      28.370  52.517  44.573  1.00 32.68           N  
ATOM   2621  CA  PRO L  28      28.952  51.197  44.810  1.00 27.91           C  
ATOM   2622  C   PRO L  28      29.071  50.311  43.561  1.00 26.61           C  
ATOM   2623  O   PRO L  28      29.791  49.315  43.568  1.00 26.74           O  
ATOM   2624  CB  PRO L  28      27.998  50.603  45.826  1.00 28.20           C  
ATOM   2625  CG  PRO L  28      26.660  51.164  45.410  1.00 28.69           C  
ATOM   2626  CD  PRO L  28      26.914  52.517  44.781  1.00 29.04           C  
ATOM   2627  N   PHE L  29      28.396  50.683  42.480  1.00 24.92           N  
ATOM   2628  CA  PHE L  29      28.432  49.870  41.275  1.00 27.22           C  
ATOM   2629  C   PHE L  29      29.705  50.036  40.491  1.00 27.06           C  
ATOM   2630  O   PHE L  29      30.233  51.130  40.376  1.00 28.49           O  
ATOM   2631  CB  PHE L  29      27.293  50.221  40.324  1.00 26.22           C  
ATOM   2632  CG  PHE L  29      25.963  50.385  40.984  1.00 31.80           C  
ATOM   2633  CD1 PHE L  29      25.609  51.593  41.567  1.00 33.76           C  
ATOM   2634  CD2 PHE L  29      25.028  49.368  40.952  1.00 31.31           C  
ATOM   2635  CE1 PHE L  29      24.335  51.780  42.102  1.00 32.95           C  
ATOM   2636  CE2 PHE L  29      23.759  49.554  41.485  1.00 29.90           C  
ATOM   2637  CZ  PHE L  29      23.418  50.761  42.056  1.00 29.10           C  
ATOM   2638  N   TYR L  30      30.197  48.934  39.952  1.00 26.34           N  
ATOM   2639  CA  TYR L  30      31.363  48.975  39.108  1.00 26.45           C  
ATOM   2640  C   TYR L  30      30.739  49.142  37.744  1.00 24.03           C  
ATOM   2641  O   TYR L  30      29.688  48.570  37.473  1.00 30.71           O  
ATOM   2642  CB  TYR L  30      32.110  47.658  39.177  1.00 27.88           C  
ATOM   2643  CG  TYR L  30      33.088  47.509  38.063  1.00 28.58           C  
ATOM   2644  CD1 TYR L  30      34.182  48.362  37.953  1.00 31.28           C  
ATOM   2645  CD2 TYR L  30      32.899  46.542  37.085  1.00 27.34           C  
ATOM   2646  CE1 TYR L  30      35.060  48.251  36.888  1.00 32.40           C  
ATOM   2647  CE2 TYR L  30      33.765  46.423  36.025  1.00 31.73           C  
ATOM   2648  CZ  TYR L  30      34.845  47.277  35.934  1.00 33.86           C  
ATOM   2649  OH  TYR L  30      35.726  47.118  34.901  1.00 36.39           O  
ATOM   2650  N   VAL L  31      31.343  49.941  36.886  1.00 20.78           N  
ATOM   2651  CA  VAL L  31      30.766  50.154  35.576  1.00 19.79           C  
ATOM   2652  C   VAL L  31      31.340  49.182  34.572  1.00 25.57           C  
ATOM   2653  O   VAL L  31      30.900  48.037  34.490  1.00 30.55           O  
ATOM   2654  CB  VAL L  31      30.963  51.601  35.129  1.00 20.09           C  
ATOM   2655  CG1 VAL L  31      30.432  51.796  33.739  1.00 23.58           C  
ATOM   2656  CG2 VAL L  31      30.222  52.515  36.055  1.00 14.73           C  
ATOM   2657  N   GLY L  32      32.351  49.609  33.835  1.00 26.61           N  
ATOM   2658  CA  GLY L  32      32.946  48.726  32.861  1.00 25.00           C  
ATOM   2659  C   GLY L  32      32.249  48.914  31.549  1.00 25.14           C  
ATOM   2660  O   GLY L  32      31.171  49.480  31.508  1.00 29.24           O  
ATOM   2661  N   PHE L  33      32.877  48.461  30.475  1.00 27.62           N  
ATOM   2662  CA  PHE L  33      32.315  48.590  29.143  1.00 27.73           C  
ATOM   2663  C   PHE L  33      30.941  47.957  29.085  1.00 26.69           C  
ATOM   2664  O   PHE L  33      30.067  48.402  28.343  1.00 26.58           O  
ATOM   2665  CB  PHE L  33      33.235  47.904  28.135  1.00 26.02           C  
ATOM   2666  CG  PHE L  33      32.663  47.807  26.748  1.00 28.80           C  
ATOM   2667  CD1 PHE L  33      32.820  48.843  25.840  1.00 32.59           C  
ATOM   2668  CD2 PHE L  33      31.993  46.659  26.338  1.00 31.46           C  
ATOM   2669  CE1 PHE L  33      32.319  48.735  24.538  1.00 34.22           C  
ATOM   2670  CE2 PHE L  33      31.492  46.541  25.046  1.00 30.17           C  
ATOM   2671  CZ  PHE L  33      31.656  47.583  24.145  1.00 32.39           C  
ATOM   2672  N   PHE L  34      30.763  46.901  29.866  1.00 27.56           N  
ATOM   2673  CA  PHE L  34      29.499  46.203  29.874  1.00 31.78           C  
ATOM   2674  C   PHE L  34      28.487  46.869  30.758  1.00 32.02           C  
ATOM   2675  O   PHE L  34      27.317  46.530  30.717  1.00 37.52           O  
ATOM   2676  CB  PHE L  34      29.698  44.732  30.210  1.00 30.19           C  
ATOM   2677  CG  PHE L  34      30.323  43.957  29.089  1.00 28.86           C  
ATOM   2678  CD1 PHE L  34      31.573  43.378  29.233  1.00 29.60           C  
ATOM   2679  CD2 PHE L  34      29.687  43.875  27.861  1.00 29.71           C  
ATOM   2680  CE1 PHE L  34      32.178  42.737  28.172  1.00 28.04           C  
ATOM   2681  CE2 PHE L  34      30.286  43.238  26.796  1.00 27.61           C  
ATOM   2682  CZ  PHE L  34      31.535  42.669  26.952  1.00 28.49           C  
ATOM   2683  N   GLY L  35      28.938  47.843  31.539  1.00 32.35           N  
ATOM   2684  CA  GLY L  35      28.033  48.588  32.389  1.00 26.30           C  
ATOM   2685  C   GLY L  35      27.457  49.663  31.500  1.00 28.11           C  
ATOM   2686  O   GLY L  35      26.308  50.064  31.641  1.00 30.63           O  
ATOM   2687  N   VAL L  36      28.242  50.081  30.519  1.00 26.90           N  
ATOM   2688  CA  VAL L  36      27.804  51.113  29.610  1.00 26.58           C  
ATOM   2689  C   VAL L  36      26.919  50.548  28.530  1.00 22.10           C  
ATOM   2690  O   VAL L  36      25.923  51.153  28.173  1.00 24.70           O  
ATOM   2691  CB  VAL L  36      29.005  51.846  28.999  1.00 28.30           C  
ATOM   2692  CG1 VAL L  36      28.543  52.833  27.953  1.00 30.57           C  
ATOM   2693  CG2 VAL L  36      29.744  52.590  30.084  1.00 26.77           C  
ATOM   2694  N   VAL L  37      27.289  49.416  27.960  1.00 21.81           N  
ATOM   2695  CA  VAL L  37      26.444  48.834  26.927  1.00 23.93           C  
ATOM   2696  C   VAL L  37      25.137  48.396  27.558  1.00 26.66           C  
ATOM   2697  O   VAL L  37      24.053  48.693  27.048  1.00 27.09           O  
ATOM   2698  CB  VAL L  37      27.096  47.627  26.284  1.00 25.66           C  
ATOM   2699  CG1 VAL L  37      26.212  47.096  25.171  1.00 24.37           C  
ATOM   2700  CG2 VAL L  37      28.452  48.019  25.741  1.00 28.11           C  
ATOM   2701  N   GLY L  38      25.250  47.729  28.703  1.00 25.67           N  
ATOM   2702  CA  GLY L  38      24.084  47.261  29.414  1.00 23.82           C  
ATOM   2703  C   GLY L  38      23.117  48.387  29.672  1.00 27.10           C  
ATOM   2704  O   GLY L  38      21.943  48.270  29.352  1.00 32.06           O  
ATOM   2705  N   PHE L  39      23.604  49.483  30.240  1.00 28.23           N  
ATOM   2706  CA  PHE L  39      22.773  50.644  30.543  1.00 25.57           C  
ATOM   2707  C   PHE L  39      22.112  51.186  29.289  1.00 26.75           C  
ATOM   2708  O   PHE L  39      21.015  51.726  29.348  1.00 29.85           O  
ATOM   2709  CB  PHE L  39      23.629  51.726  31.191  1.00 25.05           C  
ATOM   2710  CG  PHE L  39      22.941  53.053  31.336  1.00 28.15           C  
ATOM   2711  CD1 PHE L  39      22.387  53.431  32.546  1.00 29.88           C  
ATOM   2712  CD2 PHE L  39      22.877  53.931  30.271  1.00 28.59           C  
ATOM   2713  CE1 PHE L  39      21.779  54.659  32.692  1.00 30.19           C  
ATOM   2714  CE2 PHE L  39      22.273  55.159  30.407  1.00 32.38           C  
ATOM   2715  CZ  PHE L  39      21.722  55.525  31.622  1.00 31.18           C  
ATOM   2716  N   CYS L  40      22.794  51.078  28.158  1.00 29.34           N  
ATOM   2717  CA  CYS L  40      22.232  51.553  26.903  1.00 31.19           C  
ATOM   2718  C   CYS L  40      21.066  50.700  26.453  1.00 30.88           C  
ATOM   2719  O   CYS L  40      20.081  51.218  25.938  1.00 31.65           O  
ATOM   2720  CB  CYS L  40      23.295  51.568  25.828  1.00 32.14           C  
ATOM   2721  SG  CYS L  40      24.503  52.809  26.191  1.00 40.19           S  
ATOM   2722  N   PHE L  41      21.213  49.389  26.602  1.00 25.74           N  
ATOM   2723  CA  PHE L  41      20.173  48.449  26.231  1.00 23.91           C  
ATOM   2724  C   PHE L  41      18.972  48.645  27.130  1.00 24.46           C  
ATOM   2725  O   PHE L  41      17.845  48.689  26.658  1.00 23.19           O  
ATOM   2726  CB  PHE L  41      20.676  47.021  26.383  1.00 24.82           C  
ATOM   2727  CG  PHE L  41      21.436  46.503  25.188  1.00 26.38           C  
ATOM   2728  CD1 PHE L  41      22.747  46.068  25.318  1.00 27.78           C  
ATOM   2729  CD2 PHE L  41      20.822  46.408  23.944  1.00 28.79           C  
ATOM   2730  CE1 PHE L  41      23.433  45.544  24.232  1.00 31.24           C  
ATOM   2731  CE2 PHE L  41      21.497  45.885  22.850  1.00 29.25           C  
ATOM   2732  CZ  PHE L  41      22.805  45.451  22.992  1.00 31.73           C  
ATOM   2733  N   THR L  42      19.219  48.771  28.429  1.00 25.45           N  
ATOM   2734  CA  THR L  42      18.158  48.961  29.399  1.00 22.84           C  
ATOM   2735  C   THR L  42      17.343  50.191  29.110  1.00 27.81           C  
ATOM   2736  O   THR L  42      16.130  50.095  28.961  1.00 29.11           O  
ATOM   2737  CB  THR L  42      18.705  49.097  30.796  1.00 19.72           C  
ATOM   2738  OG1 THR L  42      19.355  47.884  31.162  1.00 21.14           O  
ATOM   2739  CG2 THR L  42      17.591  49.369  31.772  1.00 19.20           C  
ATOM   2740  N   LEU L  43      18.012  51.341  29.015  1.00 35.08           N  
ATOM   2741  CA  LEU L  43      17.357  52.631  28.755  1.00 34.14           C  
ATOM   2742  C   LEU L  43      16.495  52.654  27.503  1.00 31.46           C  
ATOM   2743  O   LEU L  43      15.382  53.171  27.525  1.00 30.32           O  
ATOM   2744  CB  LEU L  43      18.385  53.755  28.671  1.00 34.15           C  
ATOM   2745  CG  LEU L  43      17.781  55.151  28.499  1.00 33.38           C  
ATOM   2746  CD1 LEU L  43      17.791  55.900  29.827  1.00 30.97           C  
ATOM   2747  CD2 LEU L  43      18.580  55.908  27.460  1.00 32.90           C  
ATOM   2748  N   LEU L  44      17.028  52.184  26.384  1.00 28.56           N  
ATOM   2749  CA  LEU L  44      16.215  52.159  25.181  1.00 30.66           C  
ATOM   2750  C   LEU L  44      15.105  51.150  25.449  1.00 34.71           C  
ATOM   2751  O   LEU L  44      13.968  51.329  25.012  1.00 34.14           O  
ATOM   2752  CB  LEU L  44      17.034  51.715  23.973  1.00 26.80           C  
ATOM   2753  CG  LEU L  44      16.212  51.594  22.690  1.00 27.52           C  
ATOM   2754  CD1 LEU L  44      15.727  52.948  22.229  1.00 25.78           C  
ATOM   2755  CD2 LEU L  44      17.038  50.937  21.624  1.00 30.84           C  
ATOM   2756  N   GLY L  45      15.432  50.118  26.224  1.00 32.14           N  
ATOM   2757  CA  GLY L  45      14.460  49.093  26.542  1.00 25.81           C  
ATOM   2758  C   GLY L  45      13.294  49.664  27.297  1.00 25.80           C  
ATOM   2759  O   GLY L  45      12.153  49.501  26.890  1.00 28.24           O  
ATOM   2760  N   VAL L  46      13.583  50.330  28.405  1.00 28.24           N  
ATOM   2761  CA  VAL L  46      12.563  50.941  29.237  1.00 27.52           C  
ATOM   2762  C   VAL L  46      11.854  52.057  28.495  1.00 29.82           C  
ATOM   2763  O   VAL L  46      10.627  52.110  28.478  1.00 32.91           O  
ATOM   2764  CB  VAL L  46      13.182  51.502  30.518  1.00 29.57           C  
ATOM   2765  CG1 VAL L  46      12.281  52.583  31.128  1.00 29.46           C  
ATOM   2766  CG2 VAL L  46      13.410  50.374  31.503  1.00 28.68           C  
ATOM   2767  N   LEU L  47      12.620  52.959  27.895  1.00 30.45           N  
ATOM   2768  CA  LEU L  47      12.034  54.069  27.150  1.00 30.07           C  
ATOM   2769  C   LEU L  47      11.062  53.574  26.094  1.00 31.70           C  
ATOM   2770  O   LEU L  47      10.149  54.286  25.709  1.00 34.77           O  
ATOM   2771  CB  LEU L  47      13.112  54.911  26.463  1.00 30.55           C  
ATOM   2772  CG  LEU L  47      13.886  56.003  27.202  1.00 32.21           C  
ATOM   2773  CD1 LEU L  47      14.344  56.989  26.153  1.00 33.70           C  
ATOM   2774  CD2 LEU L  47      13.021  56.722  28.223  1.00 27.05           C  
ATOM   2775  N   LEU L  48      11.283  52.372  25.584  1.00 32.02           N  
ATOM   2776  CA  LEU L  48      10.393  51.816  24.569  1.00 31.27           C  
ATOM   2777  C   LEU L  48       9.133  51.254  25.195  1.00 31.53           C  
ATOM   2778  O   LEU L  48       8.068  51.256  24.584  1.00 29.68           O  
ATOM   2779  CB  LEU L  48      11.109  50.728  23.783  1.00 31.00           C  
ATOM   2780  CG  LEU L  48      12.196  51.242  22.845  1.00 31.63           C  
ATOM   2781  CD1 LEU L  48      12.949  50.073  22.248  1.00 25.95           C  
ATOM   2782  CD2 LEU L  48      11.576  52.096  21.751  1.00 33.93           C  
ATOM   2783  N   ILE L  49       9.269  50.746  26.413  1.00 29.15           N  
ATOM   2784  CA  ILE L  49       8.145  50.196  27.137  1.00 26.83           C  
ATOM   2785  C   ILE L  49       7.252  51.347  27.552  1.00 28.30           C  
ATOM   2786  O   ILE L  49       6.048  51.182  27.684  1.00 31.96           O  
ATOM   2787  CB  ILE L  49       8.615  49.413  28.367  1.00 23.76           C  
ATOM   2788  CG1 ILE L  49       9.197  48.071  27.928  1.00 23.79           C  
ATOM   2789  CG2 ILE L  49       7.464  49.178  29.326  1.00 21.91           C  
ATOM   2790  CD1 ILE L  49       9.829  47.292  29.038  1.00 25.76           C  
ATOM   2791  N   VAL L  50       7.843  52.522  27.734  1.00 29.48           N  
ATOM   2792  CA  VAL L  50       7.088  53.715  28.119  1.00 27.96           C  
ATOM   2793  C   VAL L  50       6.242  54.237  26.959  1.00 29.16           C  
ATOM   2794  O   VAL L  50       5.063  54.509  27.122  1.00 34.25           O  
ATOM   2795  CB  VAL L  50       8.034  54.811  28.644  1.00 28.44           C  
ATOM   2796  CG1 VAL L  50       7.353  56.150  28.636  1.00 25.69           C  
ATOM   2797  CG2 VAL L  50       8.461  54.483  30.058  1.00 21.84           C  
ATOM   2798  N   TRP L  51       6.839  54.369  25.785  1.00 29.67           N  
ATOM   2799  CA  TRP L  51       6.101  54.827  24.612  1.00 31.92           C  
ATOM   2800  C   TRP L  51       4.984  53.855  24.255  1.00 33.32           C  
ATOM   2801  O   TRP L  51       3.992  54.234  23.635  1.00 35.41           O  
ATOM   2802  CB  TRP L  51       7.025  54.932  23.408  1.00 32.14           C  
ATOM   2803  CG  TRP L  51       6.318  55.405  22.194  1.00 37.22           C  
ATOM   2804  CD1 TRP L  51       5.641  56.573  22.054  1.00 41.37           C  
ATOM   2805  CD2 TRP L  51       6.216  54.728  20.944  1.00 39.24           C  
ATOM   2806  NE1 TRP L  51       5.122  56.672  20.789  1.00 46.10           N  
ATOM   2807  CE2 TRP L  51       5.462  55.550  20.086  1.00 42.97           C  
ATOM   2808  CE3 TRP L  51       6.688  53.511  20.464  1.00 46.25           C  
ATOM   2809  CZ2 TRP L  51       5.168  55.193  18.777  1.00 46.21           C  
ATOM   2810  CZ3 TRP L  51       6.395  53.153  19.155  1.00 50.98           C  
ATOM   2811  CH2 TRP L  51       5.641  53.993  18.328  1.00 47.98           C  
ATOM   2812  N   GLY L  52       5.184  52.587  24.578  1.00 32.86           N  
ATOM   2813  CA  GLY L  52       4.177  51.588  24.282  1.00 27.91           C  
ATOM   2814  C   GLY L  52       2.969  51.773  25.157  1.00 27.15           C  
ATOM   2815  O   GLY L  52       1.859  51.559  24.705  1.00 30.60           O  
ATOM   2816  N   ALA L  53       3.182  52.138  26.416  1.00 23.32           N  
ATOM   2817  CA  ALA L  53       2.088  52.371  27.350  1.00 28.70           C  
ATOM   2818  C   ALA L  53       1.314  53.587  26.862  1.00 33.52           C  
ATOM   2819  O   ALA L  53       0.093  53.686  27.000  1.00 38.82           O  
ATOM   2820  CB  ALA L  53       2.644  52.645  28.725  1.00 22.09           C  
ATOM   2821  N   THR L  54       2.058  54.505  26.271  1.00 36.79           N  
ATOM   2822  CA  THR L  54       1.539  55.748  25.730  1.00 37.70           C  
ATOM   2823  C   THR L  54       0.596  55.491  24.563  1.00 37.76           C  
ATOM   2824  O   THR L  54      -0.460  56.098  24.461  1.00 42.32           O  
ATOM   2825  CB  THR L  54       2.736  56.623  25.287  1.00 33.89           C  
ATOM   2826  OG1 THR L  54       3.317  57.227  26.441  1.00 36.71           O  
ATOM   2827  CG2 THR L  54       2.337  57.693  24.313  1.00 38.75           C  
ATOM   2828  N   ILE L  55       0.981  54.572  23.692  1.00 39.40           N  
ATOM   2829  CA  ILE L  55       0.192  54.235  22.524  1.00 42.20           C  
ATOM   2830  C   ILE L  55      -0.974  53.289  22.798  1.00 45.53           C  
ATOM   2831  O   ILE L  55      -2.006  53.388  22.144  1.00 48.84           O  
ATOM   2832  CB  ILE L  55       1.104  53.643  21.445  1.00 45.35           C  
ATOM   2833  CG1 ILE L  55       1.937  54.759  20.817  1.00 47.34           C  
ATOM   2834  CG2 ILE L  55       0.300  52.913  20.376  1.00 50.85           C  
ATOM   2835  CD1 ILE L  55       1.139  55.734  19.976  1.00 48.68           C  
ATOM   2836  N   GLY L  56      -0.812  52.362  23.741  1.00 47.11           N  
ATOM   2837  CA  GLY L  56      -1.882  51.422  24.047  1.00 43.70           C  
ATOM   2838  C   GLY L  56      -2.090  50.402  22.937  1.00 44.66           C  
ATOM   2839  O   GLY L  56      -1.613  50.596  21.820  1.00 42.00           O  
ATOM   2840  N   PRO L  57      -2.836  49.319  23.201  1.00 46.90           N  
ATOM   2841  CA  PRO L  57      -3.123  48.251  22.240  1.00 48.17           C  
ATOM   2842  C   PRO L  57      -3.847  48.689  20.978  1.00 48.42           C  
ATOM   2843  O   PRO L  57      -3.890  47.941  19.996  1.00 48.95           O  
ATOM   2844  CB  PRO L  57      -4.016  47.304  23.045  1.00 45.95           C  
ATOM   2845  CG  PRO L  57      -3.538  47.490  24.448  1.00 46.66           C  
ATOM   2846  CD  PRO L  57      -3.404  48.995  24.520  1.00 48.37           C  
ATOM   2847  N   THR L  58      -4.458  49.868  21.014  1.00 52.20           N  
ATOM   2848  CA  THR L  58      -5.210  50.364  19.860  1.00 54.62           C  
ATOM   2849  C   THR L  58      -4.815  51.766  19.387  1.00 53.42           C  
ATOM   2850  O   THR L  58      -4.587  51.979  18.190  1.00 54.54           O  
ATOM   2851  CB  THR L  58      -6.721  50.315  20.144  1.00 53.45           C  
ATOM   2852  OG1 THR L  58      -6.948  50.660  21.512  1.00 52.71           O  
ATOM   2853  CG2 THR L  58      -7.263  48.914  19.909  1.00 49.88           C  
ATOM   2854  N   GLY L  59      -4.718  52.711  20.319  1.00 48.67           N  
ATOM   2855  CA  GLY L  59      -4.333  54.061  19.956  1.00 46.60           C  
ATOM   2856  C   GLY L  59      -4.148  54.876  21.214  1.00 48.36           C  
ATOM   2857  O   GLY L  59      -4.788  54.583  22.224  1.00 50.40           O  
ATOM   2858  N   PRO L  60      -3.277  55.900  21.203  1.00 49.98           N  
ATOM   2859  CA  PRO L  60      -3.047  56.734  22.396  1.00 50.93           C  
ATOM   2860  C   PRO L  60      -4.320  57.354  22.976  1.00 51.94           C  
ATOM   2861  O   PRO L  60      -4.347  57.797  24.129  1.00 49.95           O  
ATOM   2862  CB  PRO L  60      -2.076  57.807  21.887  1.00 48.16           C  
ATOM   2863  CG  PRO L  60      -2.312  57.833  20.386  1.00 48.98           C  
ATOM   2864  CD  PRO L  60      -2.488  56.380  20.053  1.00 47.23           C  
ATOM   2865  N   THR L  61      -5.384  57.327  22.183  1.00 54.21           N  
ATOM   2866  CA  THR L  61      -6.673  57.894  22.567  1.00 55.53           C  
ATOM   2867  C   THR L  61      -7.676  56.831  22.974  1.00 54.23           C  
ATOM   2868  O   THR L  61      -8.754  57.151  23.489  1.00 52.41           O  
ATOM   2869  CB  THR L  61      -7.287  58.693  21.395  1.00 58.52           C  
ATOM   2870  OG1 THR L  61      -8.649  58.274  21.187  1.00 64.61           O  
ATOM   2871  CG2 THR L  61      -6.488  58.466  20.101  1.00 55.39           C  
ATOM   2872  N   SER L  62      -7.351  55.579  22.675  1.00 51.85           N  
ATOM   2873  CA  SER L  62      -8.236  54.466  22.986  1.00 52.30           C  
ATOM   2874  C   SER L  62      -8.542  54.300  24.458  1.00 52.30           C  
ATOM   2875  O   SER L  62      -7.777  54.723  25.327  1.00 52.32           O  
ATOM   2876  CB  SER L  62      -7.665  53.164  22.445  1.00 53.04           C  
ATOM   2877  OG  SER L  62      -8.304  52.049  23.052  1.00 57.13           O  
ATOM   2878  N   ASP L  63      -9.657  53.622  24.708  1.00 49.86           N  
ATOM   2879  CA  ASP L  63     -10.157  53.353  26.046  1.00 47.33           C  
ATOM   2880  C   ASP L  63      -9.364  52.226  26.684  1.00 43.23           C  
ATOM   2881  O   ASP L  63      -9.393  52.039  27.899  1.00 39.00           O  
ATOM   2882  CB  ASP L  63     -11.640  52.975  25.969  1.00 51.87           C  
ATOM   2883  CG  ASP L  63     -12.208  53.081  24.554  1.00 57.81           C  
ATOM   2884  OD1 ASP L  63     -12.849  52.109  24.098  1.00 62.65           O  
ATOM   2885  OD2 ASP L  63     -12.024  54.126  23.883  1.00 60.68           O  
ATOM   2886  N   LEU L  64      -8.671  51.469  25.844  1.00 45.09           N  
ATOM   2887  CA  LEU L  64      -7.844  50.349  26.293  1.00 49.79           C  
ATOM   2888  C   LEU L  64      -6.467  50.835  26.720  1.00 49.84           C  
ATOM   2889  O   LEU L  64      -5.695  50.071  27.319  1.00 49.21           O  
ATOM   2890  CB  LEU L  64      -7.651  49.346  25.161  1.00 49.23           C  
ATOM   2891  CG  LEU L  64      -8.899  48.898  24.420  1.00 53.95           C  
ATOM   2892  CD1 LEU L  64      -8.482  48.102  23.197  1.00 53.08           C  
ATOM   2893  CD2 LEU L  64      -9.789  48.073  25.344  1.00 53.91           C  
ATOM   2894  N   GLN L  65      -6.109  52.055  26.314  1.00 47.02           N  
ATOM   2895  CA  GLN L  65      -4.820  52.608  26.695  1.00 41.58           C  
ATOM   2896  C   GLN L  65      -4.881  52.749  28.196  1.00 37.47           C  
ATOM   2897  O   GLN L  65      -5.961  52.942  28.759  1.00 39.60           O  
ATOM   2898  CB  GLN L  65      -4.586  53.965  26.050  1.00 42.04           C  
ATOM   2899  CG  GLN L  65      -3.173  54.502  26.263  1.00 44.98           C  
ATOM   2900  CD  GLN L  65      -3.080  55.404  27.459  1.00 43.48           C  
ATOM   2901  OE1 GLN L  65      -3.919  56.278  27.645  1.00 49.45           O  
ATOM   2902  NE2 GLN L  65      -2.055  55.214  28.272  1.00 43.55           N  
ATOM   2903  N   THR L  66      -3.727  52.667  28.840  1.00 33.16           N  
ATOM   2904  CA  THR L  66      -3.662  52.732  30.286  1.00 31.53           C  
ATOM   2905  C   THR L  66      -2.236  52.918  30.770  1.00 33.43           C  
ATOM   2906  O   THR L  66      -1.272  52.537  30.096  1.00 33.27           O  
ATOM   2907  CB  THR L  66      -4.190  51.423  30.892  1.00 30.80           C  
ATOM   2908  OG1 THR L  66      -3.873  51.363  32.284  1.00 29.01           O  
ATOM   2909  CG2 THR L  66      -3.561  50.232  30.197  1.00 25.91           C  
ATOM   2910  N   TYR L  67      -2.122  53.495  31.958  1.00 33.08           N  
ATOM   2911  CA  TYR L  67      -0.842  53.729  32.598  1.00 33.93           C  
ATOM   2912  C   TYR L  67      -0.839  53.020  33.926  1.00 34.40           C  
ATOM   2913  O   TYR L  67       0.033  53.267  34.762  1.00 34.87           O  
ATOM   2914  CB  TYR L  67      -0.599  55.214  32.820  1.00 32.54           C  
ATOM   2915  CG  TYR L  67      -0.071  55.900  31.596  1.00 33.41           C  
ATOM   2916  CD1 TYR L  67       1.141  55.512  31.033  1.00 37.10           C  
ATOM   2917  CD2 TYR L  67      -0.786  56.922  30.984  1.00 36.33           C  
ATOM   2918  CE1 TYR L  67       1.624  56.123  29.895  1.00 37.68           C  
ATOM   2919  CE2 TYR L  67      -0.307  57.538  29.839  1.00 35.24           C  
ATOM   2920  CZ  TYR L  67       0.896  57.130  29.306  1.00 38.26           C  
ATOM   2921  OH  TYR L  67       1.373  57.732  28.172  1.00 40.71           O  
ATOM   2922  N   ASN L  68      -1.845  52.174  34.132  1.00 30.41           N  
ATOM   2923  CA  ASN L  68      -1.960  51.396  35.357  1.00 29.75           C  
ATOM   2924  C   ASN L  68      -0.928  50.289  35.237  1.00 30.01           C  
ATOM   2925  O   ASN L  68      -0.885  49.572  34.237  1.00 29.62           O  
ATOM   2926  CB  ASN L  68      -3.373  50.827  35.497  1.00 30.92           C  
ATOM   2927  CG  ASN L  68      -3.511  49.930  36.690  1.00 31.29           C  
ATOM   2928  OD1 ASN L  68      -2.936  48.852  36.724  1.00 34.41           O  
ATOM   2929  ND2 ASN L  68      -4.266  50.369  37.684  1.00 34.48           N  
ATOM   2930  N   LEU L  69      -0.093  50.144  36.257  1.00 32.18           N  
ATOM   2931  CA  LEU L  69       0.980  49.162  36.207  1.00 29.28           C  
ATOM   2932  C   LEU L  69       0.624  47.709  35.991  1.00 27.88           C  
ATOM   2933  O   LEU L  69       1.379  46.987  35.353  1.00 23.64           O  
ATOM   2934  CB  LEU L  69       1.907  49.324  37.399  1.00 28.32           C  
ATOM   2935  CG  LEU L  69       2.697  50.632  37.403  1.00 33.25           C  
ATOM   2936  CD1 LEU L  69       3.827  50.476  38.373  1.00 36.12           C  
ATOM   2937  CD2 LEU L  69       3.275  50.935  36.031  1.00 28.15           C  
ATOM   2938  N   TRP L  70      -0.523  47.278  36.498  1.00 28.35           N  
ATOM   2939  CA  TRP L  70      -0.939  45.888  36.334  1.00 25.64           C  
ATOM   2940  C   TRP L  70      -1.401  45.602  34.920  1.00 26.30           C  
ATOM   2941  O   TRP L  70      -1.172  44.513  34.397  1.00 28.33           O  
ATOM   2942  CB  TRP L  70      -2.113  45.548  37.250  1.00 24.25           C  
ATOM   2943  CG  TRP L  70      -1.886  45.713  38.700  1.00 26.49           C  
ATOM   2944  CD1 TRP L  70      -2.376  46.702  39.487  1.00 23.66           C  
ATOM   2945  CD2 TRP L  70      -1.157  44.838  39.558  1.00 30.01           C  
ATOM   2946  NE1 TRP L  70      -2.003  46.503  40.789  1.00 26.26           N  
ATOM   2947  CE2 TRP L  70      -1.248  45.365  40.863  1.00 31.79           C  
ATOM   2948  CE3 TRP L  70      -0.433  43.658  39.358  1.00 33.38           C  
ATOM   2949  CZ2 TRP L  70      -0.644  44.759  41.960  1.00 36.11           C  
ATOM   2950  CZ3 TRP L  70       0.170  43.049  40.453  1.00 37.00           C  
ATOM   2951  CH2 TRP L  70       0.062  43.604  41.738  1.00 38.21           C  
ATOM   2952  N   ARG L  71      -2.044  46.583  34.294  1.00 26.23           N  
ATOM   2953  CA  ARG L  71      -2.606  46.388  32.968  1.00 22.84           C  
ATOM   2954  C   ARG L  71      -1.772  46.755  31.758  1.00 24.23           C  
ATOM   2955  O   ARG L  71      -2.129  46.388  30.637  1.00 26.59           O  
ATOM   2956  CB  ARG L  71      -3.984  47.049  32.891  1.00 22.72           C  
ATOM   2957  CG  ARG L  71      -4.830  46.853  34.159  1.00 27.62           C  
ATOM   2958  CD  ARG L  71      -6.326  47.013  33.900  1.00 33.77           C  
ATOM   2959  NE  ARG L  71      -6.688  48.388  33.580  1.00 45.20           N  
ATOM   2960  CZ  ARG L  71      -6.987  49.315  34.490  1.00 53.97           C  
ATOM   2961  NH1 ARG L  71      -6.975  49.003  35.781  1.00 52.86           N  
ATOM   2962  NH2 ARG L  71      -7.266  50.569  34.120  1.00 55.28           N  
ATOM   2963  N   ILE L  72      -0.667  47.462  31.950  1.00 21.49           N  
ATOM   2964  CA  ILE L  72       0.175  47.822  30.813  1.00 22.02           C  
ATOM   2965  C   ILE L  72       0.659  46.544  30.163  1.00 23.71           C  
ATOM   2966  O   ILE L  72       1.040  45.607  30.850  1.00 22.41           O  
ATOM   2967  CB  ILE L  72       1.375  48.654  31.258  1.00 24.02           C  
ATOM   2968  CG1 ILE L  72       0.902  50.049  31.638  1.00 21.09           C  
ATOM   2969  CG2 ILE L  72       2.427  48.726  30.159  1.00 21.34           C  
ATOM   2970  CD1 ILE L  72       1.822  50.742  32.592  1.00 24.97           C  
ATOM   2971  N   SER L  73       0.667  46.508  28.836  1.00 23.07           N  
ATOM   2972  CA  SER L  73       1.088  45.309  28.152  1.00 21.09           C  
ATOM   2973  C   SER L  73       1.637  45.526  26.766  1.00 22.06           C  
ATOM   2974  O   SER L  73       1.040  46.218  25.961  1.00 26.84           O  
ATOM   2975  CB  SER L  73      -0.082  44.345  28.070  1.00 24.38           C  
ATOM   2976  OG  SER L  73       0.231  43.239  27.250  1.00 21.61           O  
ATOM   2977  N   ILE L  74       2.780  44.915  26.491  1.00 21.66           N  
ATOM   2978  CA  ILE L  74       3.402  45.008  25.185  1.00 23.62           C  
ATOM   2979  C   ILE L  74       3.381  43.581  24.702  1.00 25.06           C  
ATOM   2980  O   ILE L  74       4.025  42.726  25.293  1.00 24.19           O  
ATOM   2981  CB  ILE L  74       4.862  45.434  25.270  1.00 24.85           C  
ATOM   2982  CG1 ILE L  74       5.058  46.490  26.354  1.00 28.29           C  
ATOM   2983  CG2 ILE L  74       5.293  45.999  23.945  1.00 26.39           C  
ATOM   2984  CD1 ILE L  74       4.451  47.825  26.033  1.00 24.18           C  
ATOM   2985  N   ALA L  75       2.671  43.322  23.615  1.00 25.13           N  
ATOM   2986  CA  ALA L  75       2.554  41.965  23.113  1.00 23.81           C  
ATOM   2987  C   ALA L  75       3.259  41.689  21.806  1.00 23.48           C  
ATOM   2988  O   ALA L  75       3.486  42.598  21.009  1.00 25.97           O  
ATOM   2989  CB  ALA L  75       1.090  41.602  22.988  1.00 19.56           C  
ATOM   2990  N   PRO L  76       3.641  40.420  21.575  1.00 20.88           N  
ATOM   2991  CA  PRO L  76       4.317  40.027  20.344  1.00 19.40           C  
ATOM   2992  C   PRO L  76       3.444  40.315  19.129  1.00 22.61           C  
ATOM   2993  O   PRO L  76       2.320  40.789  19.262  1.00 22.90           O  
ATOM   2994  CB  PRO L  76       4.571  38.533  20.559  1.00 19.69           C  
ATOM   2995  CG  PRO L  76       3.612  38.134  21.597  1.00 15.58           C  
ATOM   2996  CD  PRO L  76       3.614  39.293  22.518  1.00 20.62           C  
ATOM   2997  N   PRO L  77       3.973  40.109  17.920  1.00 25.54           N  
ATOM   2998  CA  PRO L  77       3.134  40.390  16.760  1.00 26.52           C  
ATOM   2999  C   PRO L  77       2.245  39.191  16.492  1.00 31.52           C  
ATOM   3000  O   PRO L  77       2.412  38.163  17.149  1.00 34.34           O  
ATOM   3001  CB  PRO L  77       4.169  40.584  15.660  1.00 28.16           C  
ATOM   3002  CG  PRO L  77       5.235  39.612  16.026  1.00 24.31           C  
ATOM   3003  CD  PRO L  77       5.343  39.735  17.518  1.00 22.95           C  
ATOM   3004  N   ASP L  78       1.280  39.313  15.576  1.00 28.79           N  
ATOM   3005  CA  ASP L  78       0.412  38.181  15.240  1.00 25.63           C  
ATOM   3006  C   ASP L  78       1.310  37.070  14.760  1.00 27.71           C  
ATOM   3007  O   ASP L  78       2.502  37.272  14.579  1.00 33.56           O  
ATOM   3008  CB  ASP L  78      -0.535  38.531  14.099  1.00 22.21           C  
ATOM   3009  CG  ASP L  78      -1.734  39.306  14.551  1.00 26.55           C  
ATOM   3010  OD1 ASP L  78      -2.427  39.863  13.683  1.00 32.71           O  
ATOM   3011  OD2 ASP L  78      -2.009  39.358  15.763  1.00 29.42           O  
ATOM   3012  N   LEU L  79       0.774  35.876  14.576  1.00 28.69           N  
ATOM   3013  CA  LEU L  79       1.632  34.809  14.082  1.00 29.48           C  
ATOM   3014  C   LEU L  79       1.763  34.952  12.582  1.00 28.55           C  
ATOM   3015  O   LEU L  79       2.702  34.452  11.991  1.00 30.61           O  
ATOM   3016  CB  LEU L  79       1.059  33.431  14.400  1.00 29.66           C  
ATOM   3017  CG  LEU L  79       0.762  33.106  15.859  1.00 32.30           C  
ATOM   3018  CD1 LEU L  79       0.346  31.653  15.954  1.00 29.91           C  
ATOM   3019  CD2 LEU L  79       1.973  33.363  16.726  1.00 25.83           C  
ATOM   3020  N   SER L  80       0.809  35.638  11.969  1.00 26.48           N  
ATOM   3021  CA  SER L  80       0.803  35.837  10.535  1.00 30.20           C  
ATOM   3022  C   SER L  80       2.108  36.405  10.022  1.00 33.28           C  
ATOM   3023  O   SER L  80       2.440  36.227   8.844  1.00 37.29           O  
ATOM   3024  CB  SER L  80      -0.362  36.739  10.134  1.00 29.11           C  
ATOM   3025  OG  SER L  80      -0.549  37.788  11.069  1.00 34.78           O  
ATOM   3026  N   TYR L  81       2.864  37.048  10.912  1.00 32.16           N  
ATOM   3027  CA  TYR L  81       4.144  37.642  10.555  1.00 27.99           C  
ATOM   3028  C   TYR L  81       5.290  36.656  10.561  1.00 28.94           C  
ATOM   3029  O   TYR L  81       6.387  36.972  10.112  1.00 31.76           O  
ATOM   3030  CB  TYR L  81       4.483  38.771  11.503  1.00 25.43           C  
ATOM   3031  CG  TYR L  81       3.670  39.999  11.277  1.00 27.35           C  
ATOM   3032  CD1 TYR L  81       2.621  40.329  12.122  1.00 26.06           C  
ATOM   3033  CD2 TYR L  81       3.948  40.839  10.214  1.00 28.23           C  
ATOM   3034  CE1 TYR L  81       1.866  41.460  11.914  1.00 26.85           C  
ATOM   3035  CE2 TYR L  81       3.196  41.978   9.996  1.00 30.19           C  
ATOM   3036  CZ  TYR L  81       2.160  42.277  10.847  1.00 30.43           C  
ATOM   3037  OH  TYR L  81       1.396  43.384  10.599  1.00 40.67           O  
ATOM   3038  N   GLY L  82       5.059  35.464  11.080  1.00 28.67           N  
ATOM   3039  CA  GLY L  82       6.138  34.501  11.118  1.00 30.97           C  
ATOM   3040  C   GLY L  82       7.376  35.116  11.746  1.00 31.26           C  
ATOM   3041  O   GLY L  82       7.282  35.904  12.685  1.00 31.55           O  
ATOM   3042  N   LEU L  83       8.529  34.826  11.162  1.00 30.37           N  
ATOM   3043  CA  LEU L  83       9.801  35.311  11.661  1.00 30.56           C  
ATOM   3044  C   LEU L  83      10.203  36.669  11.122  1.00 32.68           C  
ATOM   3045  O   LEU L  83      11.379  37.000  11.132  1.00 38.29           O  
ATOM   3046  CB  LEU L  83      10.883  34.310  11.294  1.00 25.42           C  
ATOM   3047  CG  LEU L  83      10.608  32.915  11.823  1.00 25.24           C  
ATOM   3048  CD1 LEU L  83      11.581  31.916  11.241  1.00 23.93           C  
ATOM   3049  CD2 LEU L  83      10.700  32.955  13.324  1.00 23.74           C  
ATOM   3050  N   ARG L  84       9.244  37.465  10.668  1.00 30.03           N  
ATOM   3051  CA  ARG L  84       9.568  38.762  10.106  1.00 28.45           C  
ATOM   3052  C   ARG L  84       9.474  39.857  11.129  1.00 32.85           C  
ATOM   3053  O   ARG L  84       8.953  39.652  12.219  1.00 35.14           O  
ATOM   3054  CB  ARG L  84       8.610  39.093   8.973  1.00 29.96           C  
ATOM   3055  CG  ARG L  84       8.493  38.015   7.945  1.00 32.25           C  
ATOM   3056  CD  ARG L  84       7.931  38.566   6.665  1.00 35.99           C  
ATOM   3057  NE  ARG L  84       6.495  38.800   6.726  1.00 42.43           N  
ATOM   3058  CZ  ARG L  84       5.580  37.832   6.794  1.00 50.51           C  
ATOM   3059  NH1 ARG L  84       5.956  36.549   6.826  1.00 45.99           N  
ATOM   3060  NH2 ARG L  84       4.285  38.144   6.778  1.00 50.38           N  
ATOM   3061  N   MET L  85       9.986  41.026  10.770  1.00 34.08           N  
ATOM   3062  CA  MET L  85       9.923  42.182  11.645  1.00 36.78           C  
ATOM   3063  C   MET L  85       8.536  42.712  11.419  1.00 36.72           C  
ATOM   3064  O   MET L  85       8.098  42.816  10.281  1.00 37.35           O  
ATOM   3065  CB  MET L  85      10.942  43.234  11.215  1.00 40.37           C  
ATOM   3066  CG  MET L  85      10.773  44.598  11.859  1.00 42.28           C  
ATOM   3067  SD  MET L  85      11.142  44.667  13.632  1.00 49.56           S  
ATOM   3068  CE  MET L  85      12.446  43.384  13.762  1.00 39.39           C  
ATOM   3069  N   ALA L  86       7.845  43.038  12.499  1.00 34.17           N  
ATOM   3070  CA  ALA L  86       6.492  43.545  12.407  1.00 35.59           C  
ATOM   3071  C   ALA L  86       6.424  45.052  12.627  1.00 34.99           C  
ATOM   3072  O   ALA L  86       7.290  45.625  13.265  1.00 35.29           O  
ATOM   3073  CB  ALA L  86       5.641  42.843  13.443  1.00 30.03           C  
ATOM   3074  N   PRO L  87       5.378  45.713  12.115  1.00 33.10           N  
ATOM   3075  CA  PRO L  87       5.252  47.156  12.306  1.00 33.12           C  
ATOM   3076  C   PRO L  87       5.351  47.461  13.784  1.00 34.90           C  
ATOM   3077  O   PRO L  87       4.897  46.681  14.608  1.00 34.42           O  
ATOM   3078  CB  PRO L  87       3.842  47.432  11.814  1.00 33.81           C  
ATOM   3079  CG  PRO L  87       3.690  46.448  10.708  1.00 32.71           C  
ATOM   3080  CD  PRO L  87       4.280  45.193  11.285  1.00 33.30           C  
ATOM   3081  N   LEU L  88       5.962  48.588  14.125  1.00 38.07           N  
ATOM   3082  CA  LEU L  88       6.123  48.962  15.517  1.00 35.48           C  
ATOM   3083  C   LEU L  88       4.882  48.747  16.350  1.00 33.67           C  
ATOM   3084  O   LEU L  88       4.908  47.973  17.294  1.00 34.56           O  
ATOM   3085  CB  LEU L  88       6.569  50.411  15.653  1.00 40.06           C  
ATOM   3086  CG  LEU L  88       8.068  50.701  15.660  1.00 44.24           C  
ATOM   3087  CD1 LEU L  88       8.262  51.973  16.450  1.00 50.66           C  
ATOM   3088  CD2 LEU L  88       8.849  49.590  16.341  1.00 48.22           C  
ATOM   3089  N   THR L  89       3.789  49.393  15.974  1.00 31.41           N  
ATOM   3090  CA  THR L  89       2.543  49.291  16.715  1.00 32.94           C  
ATOM   3091  C   THR L  89       1.749  48.018  16.487  1.00 36.05           C  
ATOM   3092  O   THR L  89       0.559  47.960  16.812  1.00 35.44           O  
ATOM   3093  CB  THR L  89       1.644  50.437  16.378  1.00 32.92           C  
ATOM   3094  OG1 THR L  89       1.618  50.581  14.959  1.00 36.78           O  
ATOM   3095  CG2 THR L  89       2.161  51.709  17.000  1.00 34.88           C  
ATOM   3096  N   GLU L  90       2.392  47.011  15.907  1.00 34.88           N  
ATOM   3097  CA  GLU L  90       1.748  45.729  15.644  1.00 37.15           C  
ATOM   3098  C   GLU L  90       2.682  44.604  16.091  1.00 36.15           C  
ATOM   3099  O   GLU L  90       2.735  43.534  15.489  1.00 36.87           O  
ATOM   3100  CB  GLU L  90       1.445  45.578  14.155  1.00 36.57           C  
ATOM   3101  CG  GLU L  90       0.544  46.650  13.567  1.00 44.15           C  
ATOM   3102  CD  GLU L  90      -0.839  46.656  14.169  1.00 49.13           C  
ATOM   3103  OE1 GLU L  90      -1.263  45.612  14.717  1.00 57.18           O  
ATOM   3104  OE2 GLU L  90      -1.519  47.705  14.087  1.00 52.67           O  
ATOM   3105  N   GLY L  91       3.411  44.852  17.168  1.00 36.08           N  
ATOM   3106  CA  GLY L  91       4.345  43.858  17.664  1.00 34.27           C  
ATOM   3107  C   GLY L  91       5.785  44.239  17.377  1.00 32.82           C  
ATOM   3108  O   GLY L  91       6.695  43.491  17.723  1.00 33.21           O  
ATOM   3109  N   GLY L  92       5.996  45.376  16.714  1.00 30.75           N  
ATOM   3110  CA  GLY L  92       7.350  45.813  16.422  1.00 29.32           C  
ATOM   3111  C   GLY L  92       8.049  46.155  17.718  1.00 29.97           C  
ATOM   3112  O   GLY L  92       9.135  45.656  17.998  1.00 31.68           O  
ATOM   3113  N   LEU L  93       7.401  46.973  18.537  1.00 26.67           N  
ATOM   3114  CA  LEU L  93       7.965  47.357  19.820  1.00 27.75           C  
ATOM   3115  C   LEU L  93       8.485  46.161  20.592  1.00 27.39           C  
ATOM   3116  O   LEU L  93       9.584  46.195  21.131  1.00 25.43           O  
ATOM   3117  CB  LEU L  93       6.910  48.038  20.683  1.00 26.93           C  
ATOM   3118  CG  LEU L  93       6.699  49.522  20.508  1.00 35.11           C  
ATOM   3119  CD1 LEU L  93       5.810  49.992  21.633  1.00 33.96           C  
ATOM   3120  CD2 LEU L  93       8.043  50.221  20.551  1.00 35.73           C  
ATOM   3121  N   TRP L  94       7.669  45.116  20.668  1.00 25.81           N  
ATOM   3122  CA  TRP L  94       8.027  43.910  21.403  1.00 23.48           C  
ATOM   3123  C   TRP L  94       9.263  43.267  20.839  1.00 19.97           C  
ATOM   3124  O   TRP L  94      10.059  42.704  21.573  1.00 24.02           O  
ATOM   3125  CB  TRP L  94       6.865  42.913  21.382  1.00 24.06           C  
ATOM   3126  CG  TRP L  94       7.133  41.619  22.112  1.00 19.04           C  
ATOM   3127  CD1 TRP L  94       6.805  41.324  23.398  1.00 15.19           C  
ATOM   3128  CD2 TRP L  94       7.788  40.459  21.588  1.00 14.87           C  
ATOM   3129  NE1 TRP L  94       7.215  40.061  23.707  1.00 17.13           N  
ATOM   3130  CE2 TRP L  94       7.819  39.508  22.616  1.00 14.47           C  
ATOM   3131  CE3 TRP L  94       8.342  40.136  20.349  1.00 16.92           C  
ATOM   3132  CZ2 TRP L  94       8.390  38.253  22.442  1.00 17.44           C  
ATOM   3133  CZ3 TRP L  94       8.906  38.891  20.179  1.00 17.52           C  
ATOM   3134  CH2 TRP L  94       8.926  37.963  21.220  1.00 18.54           C  
ATOM   3135  N   GLN L  95       9.408  43.314  19.527  1.00 22.16           N  
ATOM   3136  CA  GLN L  95      10.566  42.718  18.899  1.00 25.50           C  
ATOM   3137  C   GLN L  95      11.845  43.426  19.297  1.00 25.72           C  
ATOM   3138  O   GLN L  95      12.817  42.781  19.653  1.00 27.30           O  
ATOM   3139  CB  GLN L  95      10.386  42.673  17.386  1.00 28.04           C  
ATOM   3140  CG  GLN L  95       9.647  41.421  16.953  1.00 33.03           C  
ATOM   3141  CD  GLN L  95       9.183  41.466  15.521  1.00 38.91           C  
ATOM   3142  OE1 GLN L  95       9.181  40.450  14.821  1.00 40.38           O  
ATOM   3143  NE2 GLN L  95       8.740  42.633  15.084  1.00 40.79           N  
ATOM   3144  N   ILE L  96      11.822  44.751  19.308  1.00 26.25           N  
ATOM   3145  CA  ILE L  96      12.988  45.539  19.688  1.00 26.13           C  
ATOM   3146  C   ILE L  96      13.299  45.389  21.176  1.00 26.65           C  
ATOM   3147  O   ILE L  96      14.431  45.071  21.552  1.00 30.37           O  
ATOM   3148  CB  ILE L  96      12.774  47.010  19.337  1.00 26.78           C  
ATOM   3149  CG1 ILE L  96      12.659  47.155  17.823  1.00 26.26           C  
ATOM   3150  CG2 ILE L  96      13.920  47.854  19.839  1.00 23.76           C  
ATOM   3151  CD1 ILE L  96      12.245  48.533  17.394  1.00 24.83           C  
ATOM   3152  N   ILE L  97      12.290  45.568  22.020  1.00 19.67           N  
ATOM   3153  CA  ILE L  97      12.471  45.436  23.461  1.00 18.34           C  
ATOM   3154  C   ILE L  97      13.106  44.110  23.838  1.00 22.65           C  
ATOM   3155  O   ILE L  97      13.887  44.039  24.769  1.00 27.82           O  
ATOM   3156  CB  ILE L  97      11.146  45.539  24.185  1.00 17.16           C  
ATOM   3157  CG1 ILE L  97      10.515  46.891  23.898  1.00 21.18           C  
ATOM   3158  CG2 ILE L  97      11.348  45.361  25.660  1.00 18.10           C  
ATOM   3159  CD1 ILE L  97       9.075  46.971  24.275  1.00 21.10           C  
ATOM   3160  N   THR L  98      12.765  43.053  23.121  1.00 25.37           N  
ATOM   3161  CA  THR L  98      13.321  41.743  23.398  1.00 21.90           C  
ATOM   3162  C   THR L  98      14.809  41.734  23.154  1.00 24.91           C  
ATOM   3163  O   THR L  98      15.561  41.243  23.981  1.00 24.64           O  
ATOM   3164  CB  THR L  98      12.657  40.676  22.539  1.00 24.72           C  
ATOM   3165  OG1 THR L  98      11.309  40.500  22.978  1.00 25.39           O  
ATOM   3166  CG2 THR L  98      13.387  39.359  22.663  1.00 24.65           C  
ATOM   3167  N   ILE L  99      15.238  42.274  22.019  1.00 26.86           N  
ATOM   3168  CA  ILE L  99      16.659  42.334  21.694  1.00 24.67           C  
ATOM   3169  C   ILE L  99      17.381  43.091  22.800  1.00 25.04           C  
ATOM   3170  O   ILE L  99      18.461  42.699  23.230  1.00 24.30           O  
ATOM   3171  CB  ILE L  99      16.902  43.062  20.380  1.00 26.97           C  
ATOM   3172  CG1 ILE L  99      16.247  42.306  19.228  1.00 25.19           C  
ATOM   3173  CG2 ILE L  99      18.381  43.161  20.122  1.00 26.03           C  
ATOM   3174  CD1 ILE L  99      16.183  43.111  17.945  1.00 24.86           C  
ATOM   3175  N   CYS L 100      16.761  44.162  23.281  1.00 24.17           N  
ATOM   3176  CA  CYS L 100      17.352  44.948  24.354  1.00 25.00           C  
ATOM   3177  C   CYS L 100      17.427  44.169  25.649  1.00 25.94           C  
ATOM   3178  O   CYS L 100      18.405  44.272  26.368  1.00 32.27           O  
ATOM   3179  CB  CYS L 100      16.549  46.211  24.598  1.00 22.69           C  
ATOM   3180  SG  CYS L 100      16.498  47.322  23.187  1.00 34.16           S  
ATOM   3181  N   ALA L 101      16.387  43.411  25.968  1.00 26.81           N  
ATOM   3182  CA  ALA L 101      16.381  42.641  27.204  1.00 21.63           C  
ATOM   3183  C   ALA L 101      17.492  41.630  27.172  1.00 19.03           C  
ATOM   3184  O   ALA L 101      18.151  41.402  28.173  1.00 21.74           O  
ATOM   3185  CB  ALA L 101      15.049  41.941  27.387  1.00 22.59           C  
ATOM   3186  N   ALA L 102      17.690  41.017  26.015  1.00 18.69           N  
ATOM   3187  CA  ALA L 102      18.729  40.021  25.853  1.00 21.41           C  
ATOM   3188  C   ALA L 102      20.083  40.704  25.941  1.00 21.91           C  
ATOM   3189  O   ALA L 102      20.996  40.222  26.610  1.00 21.86           O  
ATOM   3190  CB  ALA L 102      18.571  39.328  24.521  1.00 18.83           C  
ATOM   3191  N   GLY L 103      20.213  41.829  25.250  1.00 21.61           N  
ATOM   3192  CA  GLY L 103      21.461  42.568  25.289  1.00 21.88           C  
ATOM   3193  C   GLY L 103      21.734  43.087  26.689  1.00 23.12           C  
ATOM   3194  O   GLY L 103      22.867  43.118  27.137  1.00 25.33           O  
ATOM   3195  N   ALA L 104      20.686  43.465  27.399  1.00 21.88           N  
ATOM   3196  CA  ALA L 104      20.824  43.983  28.747  1.00 19.48           C  
ATOM   3197  C   ALA L 104      21.212  42.903  29.725  1.00 25.64           C  
ATOM   3198  O   ALA L 104      22.003  43.147  30.630  1.00 25.72           O  
ATOM   3199  CB  ALA L 104      19.531  44.629  29.184  1.00 19.86           C  
ATOM   3200  N   PHE L 105      20.628  41.720  29.565  1.00 24.14           N  
ATOM   3201  CA  PHE L 105      20.907  40.595  30.442  1.00 21.82           C  
ATOM   3202  C   PHE L 105      22.274  39.997  30.194  1.00 24.47           C  
ATOM   3203  O   PHE L 105      22.977  39.639  31.135  1.00 22.41           O  
ATOM   3204  CB  PHE L 105      19.872  39.503  30.246  1.00 21.19           C  
ATOM   3205  CG  PHE L 105      18.475  39.935  30.534  1.00 26.95           C  
ATOM   3206  CD1 PHE L 105      18.218  40.981  31.400  1.00 24.40           C  
ATOM   3207  CD2 PHE L 105      17.406  39.281  29.945  1.00 23.51           C  
ATOM   3208  CE1 PHE L 105      16.920  41.368  31.674  1.00 29.50           C  
ATOM   3209  CE2 PHE L 105      16.112  39.661  30.214  1.00 25.36           C  
ATOM   3210  CZ  PHE L 105      15.865  40.706  31.079  1.00 27.36           C  
ATOM   3211  N   ILE L 106      22.632  39.823  28.927  1.00 23.82           N  
ATOM   3212  CA  ILE L 106      23.932  39.252  28.599  1.00 26.54           C  
ATOM   3213  C   ILE L 106      25.083  40.153  29.041  1.00 27.36           C  
ATOM   3214  O   ILE L 106      26.128  39.666  29.455  1.00 29.89           O  
ATOM   3215  CB  ILE L 106      24.037  38.909  27.110  1.00 26.12           C  
ATOM   3216  CG1 ILE L 106      23.010  37.828  26.770  1.00 24.01           C  
ATOM   3217  CG2 ILE L 106      25.427  38.377  26.790  1.00 25.22           C  
ATOM   3218  CD1 ILE L 106      22.668  37.750  25.301  1.00 16.97           C  
ATOM   3219  N   SER L 107      24.878  41.465  29.008  1.00 28.05           N  
ATOM   3220  CA  SER L 107      25.922  42.388  29.439  1.00 27.19           C  
ATOM   3221  C   SER L 107      26.101  42.272  30.938  1.00 27.80           C  
ATOM   3222  O   SER L 107      27.230  42.243  31.433  1.00 31.48           O  
ATOM   3223  CB  SER L 107      25.551  43.818  29.105  1.00 21.31           C  
ATOM   3224  OG  SER L 107      25.346  43.972  27.719  1.00 29.18           O  
ATOM   3225  N   TRP L 108      24.986  42.176  31.658  1.00 22.17           N  
ATOM   3226  CA  TRP L 108      25.009  42.073  33.114  1.00 20.84           C  
ATOM   3227  C   TRP L 108      25.866  40.890  33.515  1.00 18.59           C  
ATOM   3228  O   TRP L 108      26.705  40.991  34.405  1.00 19.85           O  
ATOM   3229  CB  TRP L 108      23.582  41.920  33.648  1.00 15.46           C  
ATOM   3230  CG  TRP L 108      23.454  41.992  35.130  1.00 11.96           C  
ATOM   3231  CD1 TRP L 108      23.555  40.960  36.001  1.00 13.34           C  
ATOM   3232  CD2 TRP L 108      23.149  43.149  35.912  1.00 11.90           C  
ATOM   3233  NE1 TRP L 108      23.328  41.391  37.281  1.00 16.02           N  
ATOM   3234  CE2 TRP L 108      23.073  42.734  37.254  1.00 14.75           C  
ATOM   3235  CE3 TRP L 108      22.930  44.494  35.611  1.00 15.86           C  
ATOM   3236  CZ2 TRP L 108      22.786  43.616  38.295  1.00 14.72           C  
ATOM   3237  CZ3 TRP L 108      22.647  45.370  36.647  1.00 16.21           C  
ATOM   3238  CH2 TRP L 108      22.577  44.925  37.972  1.00 10.78           C  
ATOM   3239  N   ALA L 109      25.681  39.776  32.823  1.00 20.36           N  
ATOM   3240  CA  ALA L 109      26.458  38.588  33.115  1.00 19.80           C  
ATOM   3241  C   ALA L 109      27.915  38.871  32.776  1.00 20.11           C  
ATOM   3242  O   ALA L 109      28.797  38.625  33.589  1.00 23.08           O  
ATOM   3243  CB  ALA L 109      25.942  37.421  32.311  1.00 15.60           C  
ATOM   3244  N   LEU L 110      28.156  39.437  31.594  1.00 19.06           N  
ATOM   3245  CA  LEU L 110      29.512  39.754  31.169  1.00 22.28           C  
ATOM   3246  C   LEU L 110      30.175  40.736  32.113  1.00 24.18           C  
ATOM   3247  O   LEU L 110      31.388  40.750  32.244  1.00 24.47           O  
ATOM   3248  CB  LEU L 110      29.526  40.305  29.750  1.00 20.42           C  
ATOM   3249  CG  LEU L 110      29.251  39.276  28.661  1.00 18.66           C  
ATOM   3250  CD1 LEU L 110      29.492  39.882  27.321  1.00 17.73           C  
ATOM   3251  CD2 LEU L 110      30.158  38.094  28.843  1.00 17.30           C  
ATOM   3252  N   ARG L 111      29.364  41.524  32.805  1.00 26.29           N  
ATOM   3253  CA  ARG L 111      29.862  42.495  33.760  1.00 22.07           C  
ATOM   3254  C   ARG L 111      30.195  41.800  35.066  1.00 25.64           C  
ATOM   3255  O   ARG L 111      30.997  42.297  35.843  1.00 26.33           O  
ATOM   3256  CB  ARG L 111      28.820  43.588  33.974  1.00 29.16           C  
ATOM   3257  CG  ARG L 111      29.178  44.694  34.959  1.00 21.57           C  
ATOM   3258  CD  ARG L 111      28.102  45.770  34.956  1.00 20.10           C  
ATOM   3259  NE  ARG L 111      28.068  46.497  36.216  1.00 25.81           N  
ATOM   3260  CZ  ARG L 111      27.312  46.147  37.244  1.00 23.50           C  
ATOM   3261  NH1 ARG L 111      26.527  45.091  37.157  1.00 27.87           N  
ATOM   3262  NH2 ARG L 111      27.351  46.840  38.364  1.00 26.85           N  
ATOM   3263  N   GLU L 112      29.558  40.667  35.336  1.00 24.07           N  
ATOM   3264  CA  GLU L 112      29.862  39.924  36.557  1.00 23.18           C  
ATOM   3265  C   GLU L 112      31.191  39.224  36.346  1.00 24.23           C  
ATOM   3266  O   GLU L 112      31.899  38.918  37.295  1.00 24.24           O  
ATOM   3267  CB  GLU L 112      28.777  38.892  36.859  1.00 20.46           C  
ATOM   3268  CG  GLU L 112      27.444  39.499  37.271  1.00 24.60           C  
ATOM   3269  CD  GLU L 112      26.373  38.475  37.582  1.00 26.99           C  
ATOM   3270  OE1 GLU L 112      25.385  38.836  38.244  1.00 21.31           O  
ATOM   3271  OE2 GLU L 112      26.491  37.319  37.145  1.00 24.90           O  
ATOM   3272  N   VAL L 113      31.516  38.967  35.082  1.00 26.63           N  
ATOM   3273  CA  VAL L 113      32.758  38.308  34.709  1.00 26.42           C  
ATOM   3274  C   VAL L 113      33.934  39.210  35.024  1.00 25.72           C  
ATOM   3275  O   VAL L 113      34.922  38.764  35.593  1.00 29.37           O  
ATOM   3276  CB  VAL L 113      32.776  37.969  33.217  1.00 29.04           C  
ATOM   3277  CG1 VAL L 113      34.167  37.601  32.792  1.00 26.18           C  
ATOM   3278  CG2 VAL L 113      31.839  36.813  32.932  1.00 22.62           C  
ATOM   3279  N   GLU L 114      33.841  40.475  34.634  1.00 27.69           N  
ATOM   3280  CA  GLU L 114      34.904  41.430  34.908  1.00 27.01           C  
ATOM   3281  C   GLU L 114      35.058  41.645  36.412  1.00 29.04           C  
ATOM   3282  O   GLU L 114      36.172  41.748  36.925  1.00 31.77           O  
ATOM   3283  CB  GLU L 114      34.608  42.762  34.238  1.00 24.20           C  
ATOM   3284  CG  GLU L 114      34.422  42.678  32.740  1.00 28.47           C  
ATOM   3285  CD  GLU L 114      34.641  44.013  32.038  1.00 28.35           C  
ATOM   3286  OE1 GLU L 114      34.570  45.082  32.685  1.00 34.52           O  
ATOM   3287  OE2 GLU L 114      34.908  44.000  30.822  1.00 33.13           O  
ATOM   3288  N   ILE L 115      33.939  41.695  37.124  1.00 28.32           N  
ATOM   3289  CA  ILE L 115      33.963  41.893  38.564  1.00 23.37           C  
ATOM   3290  C   ILE L 115      34.625  40.710  39.230  1.00 25.99           C  
ATOM   3291  O   ILE L 115      35.233  40.851  40.280  1.00 25.02           O  
ATOM   3292  CB  ILE L 115      32.544  42.048  39.138  1.00 20.22           C  
ATOM   3293  CG1 ILE L 115      31.915  43.337  38.638  1.00 19.86           C  
ATOM   3294  CG2 ILE L 115      32.570  42.045  40.654  1.00 20.90           C  
ATOM   3295  CD1 ILE L 115      30.735  43.750  39.451  1.00 17.51           C  
ATOM   3296  N   CYS L 116      34.465  39.533  38.635  1.00 26.98           N  
ATOM   3297  CA  CYS L 116      35.057  38.317  39.177  1.00 28.89           C  
ATOM   3298  C   CYS L 116      36.543  38.320  38.925  1.00 28.81           C  
ATOM   3299  O   CYS L 116      37.325  37.888  39.762  1.00 27.57           O  
ATOM   3300  CB  CYS L 116      34.457  37.087  38.503  1.00 35.60           C  
ATOM   3301  SG  CYS L 116      32.748  36.707  38.964  1.00 29.87           S  
ATOM   3302  N   ARG L 117      36.929  38.755  37.736  1.00 24.71           N  
ATOM   3303  CA  ARG L 117      38.331  38.813  37.376  1.00 27.60           C  
ATOM   3304  C   ARG L 117      39.067  39.767  38.283  1.00 31.32           C  
ATOM   3305  O   ARG L 117      40.239  39.550  38.595  1.00 34.03           O  
ATOM   3306  CB  ARG L 117      38.479  39.280  35.946  1.00 25.72           C  
ATOM   3307  CG  ARG L 117      37.989  38.284  34.952  1.00 29.22           C  
ATOM   3308  CD  ARG L 117      38.115  38.869  33.585  1.00 35.97           C  
ATOM   3309  NE  ARG L 117      39.453  39.404  33.381  1.00 41.60           N  
ATOM   3310  CZ  ARG L 117      40.170  39.202  32.284  1.00 45.80           C  
ATOM   3311  NH1 ARG L 117      39.660  38.480  31.296  1.00 46.24           N  
ATOM   3312  NH2 ARG L 117      41.408  39.680  32.194  1.00 43.13           N  
ATOM   3313  N   LYS L 118      38.375  40.825  38.699  1.00 31.25           N  
ATOM   3314  CA  LYS L 118      38.950  41.831  39.586  1.00 27.41           C  
ATOM   3315  C   LYS L 118      39.153  41.334  41.003  1.00 29.11           C  
ATOM   3316  O   LYS L 118      39.923  41.920  41.765  1.00 33.08           O  
ATOM   3317  CB  LYS L 118      38.049  43.038  39.663  1.00 24.39           C  
ATOM   3318  CG  LYS L 118      38.553  44.254  38.982  1.00 26.24           C  
ATOM   3319  CD  LYS L 118      37.736  45.408  39.496  1.00 27.72           C  
ATOM   3320  CE  LYS L 118      37.577  46.486  38.466  1.00 26.30           C  
ATOM   3321  NZ  LYS L 118      38.801  47.291  38.331  1.00 32.37           N  
ATOM   3322  N   LEU L 119      38.429  40.290  41.380  1.00 27.02           N  
ATOM   3323  CA  LEU L 119      38.533  39.744  42.724  1.00 26.01           C  
ATOM   3324  C   LEU L 119      39.285  38.427  42.818  1.00 25.09           C  
ATOM   3325  O   LEU L 119      39.645  37.999  43.909  1.00 24.83           O  
ATOM   3326  CB  LEU L 119      37.144  39.601  43.331  1.00 25.94           C  
ATOM   3327  CG  LEU L 119      36.448  40.915  43.667  1.00 28.30           C  
ATOM   3328  CD1 LEU L 119      34.994  40.840  43.307  1.00 22.46           C  
ATOM   3329  CD2 LEU L 119      36.617  41.229  45.135  1.00 25.10           C  
ATOM   3330  N   GLY L 120      39.545  37.797  41.678  1.00 26.79           N  
ATOM   3331  CA  GLY L 120      40.272  36.539  41.691  1.00 27.50           C  
ATOM   3332  C   GLY L 120      39.430  35.423  42.269  1.00 31.44           C  
ATOM   3333  O   GLY L 120      39.927  34.512  42.942  1.00 29.13           O  
ATOM   3334  N   ILE L 121      38.132  35.514  42.015  1.00 27.87           N  
ATOM   3335  CA  ILE L 121      37.187  34.523  42.489  1.00 25.90           C  
ATOM   3336  C   ILE L 121      36.640  33.765  41.284  1.00 26.47           C  
ATOM   3337  O   ILE L 121      36.828  34.194  40.138  1.00 26.41           O  
ATOM   3338  CB  ILE L 121      36.029  35.196  43.229  1.00 28.25           C  
ATOM   3339  CG1 ILE L 121      35.373  36.236  42.325  1.00 27.26           C  
ATOM   3340  CG2 ILE L 121      36.525  35.886  44.491  1.00 28.30           C  
ATOM   3341  CD1 ILE L 121      34.141  36.841  42.935  1.00 27.41           C  
ATOM   3342  N   GLY L 122      35.972  32.640  41.544  1.00 25.07           N  
ATOM   3343  CA  GLY L 122      35.397  31.846  40.472  1.00 25.23           C  
ATOM   3344  C   GLY L 122      34.239  32.523  39.762  1.00 27.05           C  
ATOM   3345  O   GLY L 122      33.632  33.456  40.277  1.00 26.88           O  
ATOM   3346  N   PHE L 123      33.917  32.040  38.573  1.00 27.60           N  
ATOM   3347  CA  PHE L 123      32.827  32.608  37.800  1.00 31.87           C  
ATOM   3348  C   PHE L 123      31.533  31.814  37.902  1.00 31.86           C  
ATOM   3349  O   PHE L 123      30.756  31.774  36.958  1.00 30.08           O  
ATOM   3350  CB  PHE L 123      33.240  32.686  36.347  1.00 33.72           C  
ATOM   3351  CG  PHE L 123      34.462  33.489  36.132  1.00 40.84           C  
ATOM   3352  CD1 PHE L 123      34.372  34.817  35.766  1.00 43.70           C  
ATOM   3353  CD2 PHE L 123      35.706  32.928  36.317  1.00 42.65           C  
ATOM   3354  CE1 PHE L 123      35.503  35.577  35.588  1.00 45.84           C  
ATOM   3355  CE2 PHE L 123      36.848  33.683  36.141  1.00 46.38           C  
ATOM   3356  CZ  PHE L 123      36.746  35.009  35.776  1.00 45.49           C  
ATOM   3357  N   HIS L 124      31.274  31.215  39.053  1.00 29.05           N  
ATOM   3358  CA  HIS L 124      30.071  30.432  39.214  1.00 28.02           C  
ATOM   3359  C   HIS L 124      28.805  31.247  39.089  1.00 28.61           C  
ATOM   3360  O   HIS L 124      27.881  30.840  38.399  1.00 31.37           O  
ATOM   3361  CB  HIS L 124      30.107  29.706  40.539  1.00 28.74           C  
ATOM   3362  CG  HIS L 124      31.283  28.790  40.675  1.00 34.92           C  
ATOM   3363  ND1 HIS L 124      32.567  29.267  40.825  1.00 37.27           N  
ATOM   3364  CD2 HIS L 124      31.364  27.447  40.677  1.00 36.99           C  
ATOM   3365  CE1 HIS L 124      33.394  28.239  40.915  1.00 40.66           C  
ATOM   3366  NE2 HIS L 124      32.701  27.125  40.830  1.00 37.84           N  
ATOM   3367  N   VAL L 125      28.770  32.414  39.721  1.00 25.72           N  
ATOM   3368  CA  VAL L 125      27.595  33.276  39.662  1.00 22.32           C  
ATOM   3369  C   VAL L 125      27.192  33.628  38.227  1.00 23.58           C  
ATOM   3370  O   VAL L 125      26.067  33.374  37.824  1.00 23.22           O  
ATOM   3371  CB  VAL L 125      27.793  34.530  40.511  1.00 17.31           C  
ATOM   3372  CG1 VAL L 125      26.667  35.492  40.284  1.00 17.21           C  
ATOM   3373  CG2 VAL L 125      27.870  34.151  41.974  1.00  9.52           C  
ATOM   3374  N   PRO L 126      28.108  34.193  37.425  1.00 23.41           N  
ATOM   3375  CA  PRO L 126      27.682  34.505  36.063  1.00 20.54           C  
ATOM   3376  C   PRO L 126      27.414  33.262  35.223  1.00 23.93           C  
ATOM   3377  O   PRO L 126      26.752  33.330  34.193  1.00 21.94           O  
ATOM   3378  CB  PRO L 126      28.831  35.356  35.526  1.00 20.73           C  
ATOM   3379  CG  PRO L 126      29.985  34.981  36.357  1.00 19.24           C  
ATOM   3380  CD  PRO L 126      29.428  34.781  37.713  1.00 20.15           C  
ATOM   3381  N   PHE L 127      27.933  32.118  35.651  1.00 23.88           N  
ATOM   3382  CA  PHE L 127      27.689  30.878  34.927  1.00 25.78           C  
ATOM   3383  C   PHE L 127      26.249  30.490  35.229  1.00 28.20           C  
ATOM   3384  O   PHE L 127      25.450  30.287  34.324  1.00 24.04           O  
ATOM   3385  CB  PHE L 127      28.644  29.789  35.416  1.00 26.11           C  
ATOM   3386  CG  PHE L 127      28.214  28.386  35.073  1.00 31.18           C  
ATOM   3387  CD1 PHE L 127      28.283  27.914  33.764  1.00 32.49           C  
ATOM   3388  CD2 PHE L 127      27.798  27.513  36.074  1.00 28.59           C  
ATOM   3389  CE1 PHE L 127      27.949  26.593  33.460  1.00 25.22           C  
ATOM   3390  CE2 PHE L 127      27.465  26.199  35.776  1.00 29.38           C  
ATOM   3391  CZ  PHE L 127      27.542  25.741  34.464  1.00 28.85           C  
ATOM   3392  N   ALA L 128      25.922  30.443  36.518  1.00 27.52           N  
ATOM   3393  CA  ALA L 128      24.591  30.102  36.983  1.00 26.36           C  
ATOM   3394  C   ALA L 128      23.565  31.072  36.426  1.00 28.49           C  
ATOM   3395  O   ALA L 128      22.479  30.665  36.015  1.00 30.32           O  
ATOM   3396  CB  ALA L 128      24.555  30.116  38.501  1.00 22.12           C  
ATOM   3397  N   PHE L 129      23.910  32.353  36.383  1.00 26.03           N  
ATOM   3398  CA  PHE L 129      22.985  33.352  35.874  1.00 21.77           C  
ATOM   3399  C   PHE L 129      22.596  33.058  34.436  1.00 21.84           C  
ATOM   3400  O   PHE L 129      21.424  33.082  34.098  1.00 26.22           O  
ATOM   3401  CB  PHE L 129      23.572  34.765  36.018  1.00 21.74           C  
ATOM   3402  CG  PHE L 129      22.688  35.866  35.475  1.00 21.64           C  
ATOM   3403  CD1 PHE L 129      21.302  35.767  35.518  1.00 24.37           C  
ATOM   3404  CD2 PHE L 129      23.248  36.986  34.894  1.00 22.27           C  
ATOM   3405  CE1 PHE L 129      20.488  36.765  34.983  1.00 19.07           C  
ATOM   3406  CE2 PHE L 129      22.447  37.987  34.358  1.00 25.72           C  
ATOM   3407  CZ  PHE L 129      21.060  37.873  34.403  1.00 22.89           C  
ATOM   3408  N   SER L 130      23.552  32.689  33.601  1.00 21.58           N  
ATOM   3409  CA  SER L 130      23.235  32.421  32.203  1.00 24.61           C  
ATOM   3410  C   SER L 130      22.177  31.349  32.009  1.00 21.43           C  
ATOM   3411  O   SER L 130      21.711  31.136  30.897  1.00 19.60           O  
ATOM   3412  CB  SER L 130      24.493  32.069  31.427  1.00 22.75           C  
ATOM   3413  OG  SER L 130      25.161  31.015  32.074  1.00 33.70           O  
ATOM   3414  N   PHE L 131      21.808  30.664  33.087  1.00 21.50           N  
ATOM   3415  CA  PHE L 131      20.773  29.639  33.013  1.00 23.52           C  
ATOM   3416  C   PHE L 131      19.416  30.325  32.990  1.00 24.29           C  
ATOM   3417  O   PHE L 131      18.494  29.857  32.335  1.00 23.77           O  
ATOM   3418  CB  PHE L 131      20.864  28.669  34.191  1.00 25.41           C  
ATOM   3419  CG  PHE L 131      21.712  27.460  33.919  1.00 27.77           C  
ATOM   3420  CD1 PHE L 131      23.099  27.546  33.908  1.00 26.67           C  
ATOM   3421  CD2 PHE L 131      21.119  26.234  33.662  1.00 26.46           C  
ATOM   3422  CE1 PHE L 131      23.878  26.430  33.644  1.00 23.62           C  
ATOM   3423  CE2 PHE L 131      21.887  25.116  33.397  1.00 22.18           C  
ATOM   3424  CZ  PHE L 131      23.270  25.214  33.388  1.00 26.50           C  
ATOM   3425  N   ALA L 132      19.302  31.452  33.685  1.00 21.62           N  
ATOM   3426  CA  ALA L 132      18.056  32.202  33.700  1.00 17.09           C  
ATOM   3427  C   ALA L 132      17.908  32.882  32.356  1.00 19.78           C  
ATOM   3428  O   ALA L 132      16.815  33.006  31.836  1.00 27.50           O  
ATOM   3429  CB  ALA L 132      18.072  33.215  34.797  1.00 12.42           C  
ATOM   3430  N   ILE L 133      19.022  33.298  31.773  1.00 23.39           N  
ATOM   3431  CA  ILE L 133      19.013  33.956  30.468  1.00 20.71           C  
ATOM   3432  C   ILE L 133      18.685  32.954  29.377  1.00 20.10           C  
ATOM   3433  O   ILE L 133      18.137  33.311  28.345  1.00 26.30           O  
ATOM   3434  CB  ILE L 133      20.386  34.607  30.166  1.00 20.10           C  
ATOM   3435  CG1 ILE L 133      20.694  35.673  31.208  1.00 22.28           C  
ATOM   3436  CG2 ILE L 133      20.402  35.244  28.780  1.00 16.11           C  
ATOM   3437  CD1 ILE L 133      22.012  36.342  30.997  1.00 23.99           C  
ATOM   3438  N   GLY L 134      19.076  31.704  29.586  1.00 22.41           N  
ATOM   3439  CA  GLY L 134      18.802  30.671  28.610  1.00 18.99           C  
ATOM   3440  C   GLY L 134      17.320  30.382  28.608  1.00 23.16           C  
ATOM   3441  O   GLY L 134      16.706  30.293  27.539  1.00 25.78           O  
ATOM   3442  N   ALA L 135      16.738  30.273  29.807  1.00 23.24           N  
ATOM   3443  CA  ALA L 135      15.303  30.011  29.971  1.00 18.74           C  
ATOM   3444  C   ALA L 135      14.539  31.140  29.326  1.00 18.74           C  
ATOM   3445  O   ALA L 135      13.599  30.917  28.575  1.00 21.52           O  
ATOM   3446  CB  ALA L 135      14.945  29.906  31.431  1.00 12.51           C  
ATOM   3447  N   TYR L 136      14.971  32.363  29.582  1.00 20.18           N  
ATOM   3448  CA  TYR L 136      14.305  33.493  28.975  1.00 18.47           C  
ATOM   3449  C   TYR L 136      14.439  33.406  27.474  1.00 18.93           C  
ATOM   3450  O   TYR L 136      13.497  33.671  26.757  1.00 23.14           O  
ATOM   3451  CB  TYR L 136      14.911  34.802  29.446  1.00 22.00           C  
ATOM   3452  CG  TYR L 136      14.414  35.986  28.662  1.00 22.64           C  
ATOM   3453  CD1 TYR L 136      13.080  36.376  28.719  1.00 25.49           C  
ATOM   3454  CD2 TYR L 136      15.269  36.699  27.833  1.00 23.69           C  
ATOM   3455  CE1 TYR L 136      12.614  37.450  27.966  1.00 26.28           C  
ATOM   3456  CE2 TYR L 136      14.812  37.776  27.074  1.00 16.51           C  
ATOM   3457  CZ  TYR L 136      13.486  38.140  27.147  1.00 19.93           C  
ATOM   3458  OH  TYR L 136      13.035  39.195  26.400  1.00 22.33           O  
ATOM   3459  N   LEU L 137      15.617  33.032  26.998  1.00 22.34           N  
ATOM   3460  CA  LEU L 137      15.859  32.946  25.567  1.00 23.25           C  
ATOM   3461  C   LEU L 137      15.037  31.865  24.906  1.00 22.79           C  
ATOM   3462  O   LEU L 137      14.568  32.033  23.779  1.00 20.15           O  
ATOM   3463  CB  LEU L 137      17.347  32.718  25.280  1.00 26.16           C  
ATOM   3464  CG  LEU L 137      18.314  33.885  25.494  1.00 26.53           C  
ATOM   3465  CD1 LEU L 137      19.708  33.453  25.103  1.00 25.21           C  
ATOM   3466  CD2 LEU L 137      17.904  35.063  24.663  1.00 20.59           C  
ATOM   3467  N   VAL L 138      14.894  30.734  25.583  1.00 21.54           N  
ATOM   3468  CA  VAL L 138      14.109  29.648  25.026  1.00 24.16           C  
ATOM   3469  C   VAL L 138      12.668  30.096  24.854  1.00 23.13           C  
ATOM   3470  O   VAL L 138      12.040  29.815  23.835  1.00 23.75           O  
ATOM   3471  CB  VAL L 138      14.128  28.414  25.927  1.00 22.68           C  
ATOM   3472  CG1 VAL L 138      13.170  27.388  25.410  1.00 19.88           C  
ATOM   3473  CG2 VAL L 138      15.505  27.825  25.969  1.00 21.29           C  
ATOM   3474  N   LEU L 139      12.159  30.820  25.844  1.00 23.18           N  
ATOM   3475  CA  LEU L 139      10.784  31.308  25.821  1.00 23.77           C  
ATOM   3476  C   LEU L 139      10.536  32.353  24.763  1.00 26.03           C  
ATOM   3477  O   LEU L 139       9.504  32.348  24.105  1.00 27.20           O  
ATOM   3478  CB  LEU L 139      10.421  31.941  27.162  1.00 16.83           C  
ATOM   3479  CG  LEU L 139      10.015  31.076  28.334  1.00 17.28           C  
ATOM   3480  CD1 LEU L 139       9.977  31.917  29.575  1.00 14.91           C  
ATOM   3481  CD2 LEU L 139       8.662  30.496  28.051  1.00 20.33           C  
ATOM   3482  N   VAL L 140      11.508  33.236  24.582  1.00 27.38           N  
ATOM   3483  CA  VAL L 140      11.368  34.349  23.670  1.00 23.86           C  
ATOM   3484  C   VAL L 140      12.057  34.234  22.311  1.00 24.74           C  
ATOM   3485  O   VAL L 140      11.653  34.885  21.345  1.00 19.39           O  
ATOM   3486  CB  VAL L 140      11.824  35.599  24.421  1.00 27.94           C  
ATOM   3487  CG1 VAL L 140      12.962  36.290  23.722  1.00 29.12           C  
ATOM   3488  CG2 VAL L 140      10.660  36.503  24.680  1.00 27.53           C  
ATOM   3489  N   PHE L 141      13.040  33.348  22.218  1.00 28.34           N  
ATOM   3490  CA  PHE L 141      13.801  33.193  20.991  1.00 30.85           C  
ATOM   3491  C   PHE L 141      13.797  31.807  20.356  1.00 27.69           C  
ATOM   3492  O   PHE L 141      13.377  31.665  19.218  1.00 27.42           O  
ATOM   3493  CB  PHE L 141      15.234  33.666  21.258  1.00 31.97           C  
ATOM   3494  CG  PHE L 141      16.157  33.493  20.109  1.00 34.51           C  
ATOM   3495  CD1 PHE L 141      15.973  34.217  18.940  1.00 36.22           C  
ATOM   3496  CD2 PHE L 141      17.236  32.617  20.199  1.00 37.74           C  
ATOM   3497  CE1 PHE L 141      16.853  34.072  17.875  1.00 37.24           C  
ATOM   3498  CE2 PHE L 141      18.123  32.464  19.138  1.00 38.76           C  
ATOM   3499  CZ  PHE L 141      17.930  33.194  17.975  1.00 37.32           C  
ATOM   3500  N   VAL L 142      14.296  30.799  21.060  1.00 23.17           N  
ATOM   3501  CA  VAL L 142      14.353  29.448  20.510  1.00 25.73           C  
ATOM   3502  C   VAL L 142      12.988  28.867  20.187  1.00 27.95           C  
ATOM   3503  O   VAL L 142      12.703  28.573  19.035  1.00 28.66           O  
ATOM   3504  CB  VAL L 142      15.051  28.473  21.449  1.00 25.53           C  
ATOM   3505  CG1 VAL L 142      15.336  27.164  20.726  1.00 25.53           C  
ATOM   3506  CG2 VAL L 142      16.313  29.078  21.972  1.00 27.80           C  
ATOM   3507  N   ARG L 143      12.148  28.695  21.202  1.00 28.25           N  
ATOM   3508  CA  ARG L 143      10.822  28.141  20.986  1.00 28.74           C  
ATOM   3509  C   ARG L 143      10.119  28.832  19.845  1.00 27.35           C  
ATOM   3510  O   ARG L 143       9.727  28.187  18.894  1.00 28.67           O  
ATOM   3511  CB  ARG L 143       9.966  28.205  22.251  1.00 25.78           C  
ATOM   3512  CG  ARG L 143       8.542  27.686  22.061  1.00 28.09           C  
ATOM   3513  CD  ARG L 143       7.858  27.492  23.389  1.00 22.79           C  
ATOM   3514  NE  ARG L 143       6.579  26.812  23.269  1.00 24.82           N  
ATOM   3515  CZ  ARG L 143       5.417  27.418  23.048  1.00 25.25           C  
ATOM   3516  NH1 ARG L 143       5.355  28.731  22.912  1.00 15.78           N  
ATOM   3517  NH2 ARG L 143       4.305  26.697  22.973  1.00 26.38           N  
ATOM   3518  N   PRO L 144      10.004  30.161  19.882  1.00 26.61           N  
ATOM   3519  CA  PRO L 144       9.324  30.828  18.772  1.00 28.50           C  
ATOM   3520  C   PRO L 144       9.983  30.547  17.422  1.00 29.61           C  
ATOM   3521  O   PRO L 144       9.378  30.727  16.372  1.00 31.46           O  
ATOM   3522  CB  PRO L 144       9.443  32.292  19.155  1.00 28.86           C  
ATOM   3523  CG  PRO L 144       9.429  32.250  20.645  1.00 24.77           C  
ATOM   3524  CD  PRO L 144      10.351  31.128  20.936  1.00 26.95           C  
ATOM   3525  N   LEU L 145      11.239  30.122  17.446  1.00 30.84           N  
ATOM   3526  CA  LEU L 145      11.945  29.817  16.207  1.00 31.16           C  
ATOM   3527  C   LEU L 145      11.498  28.460  15.707  1.00 28.26           C  
ATOM   3528  O   LEU L 145      11.041  28.328  14.583  1.00 32.26           O  
ATOM   3529  CB  LEU L 145      13.455  29.809  16.430  1.00 33.34           C  
ATOM   3530  CG  LEU L 145      14.241  30.895  15.702  1.00 33.28           C  
ATOM   3531  CD1 LEU L 145      15.714  30.605  15.837  1.00 35.15           C  
ATOM   3532  CD2 LEU L 145      13.850  30.909  14.239  1.00 29.23           C  
ATOM   3533  N   LEU L 146      11.649  27.445  16.546  1.00 25.77           N  
ATOM   3534  CA  LEU L 146      11.236  26.100  16.191  1.00 27.04           C  
ATOM   3535  C   LEU L 146       9.795  26.080  15.704  1.00 28.33           C  
ATOM   3536  O   LEU L 146       9.440  25.270  14.863  1.00 34.87           O  
ATOM   3537  CB  LEU L 146      11.381  25.178  17.398  1.00 22.90           C  
ATOM   3538  CG  LEU L 146      12.752  24.559  17.653  1.00 24.80           C  
ATOM   3539  CD1 LEU L 146      13.829  25.415  17.058  1.00 25.85           C  
ATOM   3540  CD2 LEU L 146      12.967  24.363  19.140  1.00 19.13           C  
ATOM   3541  N   MET L 147       8.977  27.008  16.186  1.00 28.37           N  
ATOM   3542  CA  MET L 147       7.572  27.064  15.802  1.00 26.91           C  
ATOM   3543  C   MET L 147       7.307  27.854  14.544  1.00 27.81           C  
ATOM   3544  O   MET L 147       6.249  27.709  13.931  1.00 32.75           O  
ATOM   3545  CB  MET L 147       6.747  27.630  16.942  1.00 28.78           C  
ATOM   3546  CG  MET L 147       6.922  26.865  18.231  1.00 31.53           C  
ATOM   3547  SD  MET L 147       5.447  26.051  18.727  1.00 36.93           S  
ATOM   3548  CE  MET L 147       4.894  27.180  19.930  1.00 39.63           C  
ATOM   3549  N   GLY L 148       8.229  28.740  14.191  1.00 26.36           N  
ATOM   3550  CA  GLY L 148       8.063  29.523  12.979  1.00 21.48           C  
ATOM   3551  C   GLY L 148       7.488  30.916  13.109  1.00 23.58           C  
ATOM   3552  O   GLY L 148       7.123  31.499  12.098  1.00 23.88           O  
ATOM   3553  N   ALA L 149       7.438  31.480  14.313  1.00 24.25           N  
ATOM   3554  CA  ALA L 149       6.879  32.826  14.481  1.00 28.99           C  
ATOM   3555  C   ALA L 149       7.213  33.464  15.822  1.00 30.45           C  
ATOM   3556  O   ALA L 149       7.189  32.797  16.850  1.00 29.78           O  
ATOM   3557  CB  ALA L 149       5.372  32.799  14.290  1.00 25.25           C  
ATOM   3558  N   TRP L 150       7.473  34.769  15.803  1.00 31.82           N  
ATOM   3559  CA  TRP L 150       7.822  35.518  17.009  1.00 29.38           C  
ATOM   3560  C   TRP L 150       6.617  35.733  17.906  1.00 28.82           C  
ATOM   3561  O   TRP L 150       6.758  35.968  19.106  1.00 27.66           O  
ATOM   3562  CB  TRP L 150       8.444  36.874  16.653  1.00 30.41           C  
ATOM   3563  CG  TRP L 150       9.701  36.798  15.834  1.00 29.28           C  
ATOM   3564  CD1 TRP L 150       9.908  37.370  14.627  1.00 28.56           C  
ATOM   3565  CD2 TRP L 150      10.903  36.075  16.147  1.00 29.94           C  
ATOM   3566  NE1 TRP L 150      11.152  37.042  14.149  1.00 27.33           N  
ATOM   3567  CE2 TRP L 150      11.782  36.249  15.062  1.00 28.18           C  
ATOM   3568  CE3 TRP L 150      11.316  35.299  17.235  1.00 32.77           C  
ATOM   3569  CZ2 TRP L 150      13.053  35.670  15.031  1.00 28.56           C  
ATOM   3570  CZ3 TRP L 150      12.581  34.724  17.204  1.00 31.58           C  
ATOM   3571  CH2 TRP L 150      13.433  34.912  16.108  1.00 30.76           C  
ATOM   3572  N   GLY L 151       5.429  35.669  17.322  1.00 28.32           N  
ATOM   3573  CA  GLY L 151       4.218  35.841  18.105  1.00 25.70           C  
ATOM   3574  C   GLY L 151       4.069  34.788  19.189  1.00 25.54           C  
ATOM   3575  O   GLY L 151       3.286  34.948  20.120  1.00 29.82           O  
ATOM   3576  N   HIS L 152       4.820  33.704  19.090  1.00 19.39           N  
ATOM   3577  CA  HIS L 152       4.736  32.661  20.091  1.00 18.23           C  
ATOM   3578  C   HIS L 152       5.387  33.048  21.393  1.00 20.38           C  
ATOM   3579  O   HIS L 152       5.370  32.281  22.349  1.00 20.99           O  
ATOM   3580  CB  HIS L 152       5.381  31.399  19.573  1.00 21.83           C  
ATOM   3581  CG  HIS L 152       4.601  30.736  18.483  1.00 25.29           C  
ATOM   3582  ND1 HIS L 152       3.465  30.006  18.740  1.00 23.52           N  
ATOM   3583  CD2 HIS L 152       4.792  30.703  17.154  1.00 27.01           C  
ATOM   3584  CE1 HIS L 152       2.986  29.547  17.598  1.00 27.99           C  
ATOM   3585  NE2 HIS L 152       3.764  29.950  16.619  1.00 24.81           N  
ATOM   3586  N   GLY L 153       6.018  34.213  21.414  1.00 18.63           N  
ATOM   3587  CA  GLY L 153       6.667  34.658  22.627  1.00 18.27           C  
ATOM   3588  C   GLY L 153       5.651  35.204  23.595  1.00 19.08           C  
ATOM   3589  O   GLY L 153       4.566  35.609  23.191  1.00 20.84           O  
ATOM   3590  N   PHE L 154       5.995  35.221  24.874  1.00 21.27           N  
ATOM   3591  CA  PHE L 154       5.072  35.734  25.866  1.00 20.79           C  
ATOM   3592  C   PHE L 154       5.125  37.252  25.876  1.00 23.74           C  
ATOM   3593  O   PHE L 154       6.176  37.831  25.618  1.00 24.01           O  
ATOM   3594  CB  PHE L 154       5.396  35.165  27.246  1.00 17.86           C  
ATOM   3595  CG  PHE L 154       6.681  35.652  27.828  1.00 19.10           C  
ATOM   3596  CD1 PHE L 154       6.709  36.781  28.627  1.00 14.11           C  
ATOM   3597  CD2 PHE L 154       7.854  34.952  27.628  1.00 20.45           C  
ATOM   3598  CE1 PHE L 154       7.882  37.204  29.216  1.00 18.84           C  
ATOM   3599  CE2 PHE L 154       9.033  35.372  28.218  1.00 16.97           C  
ATOM   3600  CZ  PHE L 154       9.045  36.497  29.011  1.00 15.65           C  
ATOM   3601  N   PRO L 155       3.992  37.914  26.175  1.00 24.88           N  
ATOM   3602  CA  PRO L 155       3.863  39.370  26.227  1.00 22.51           C  
ATOM   3603  C   PRO L 155       4.485  39.976  27.461  1.00 22.67           C  
ATOM   3604  O   PRO L 155       4.638  39.301  28.470  1.00 20.45           O  
ATOM   3605  CB  PRO L 155       2.353  39.571  26.233  1.00 23.10           C  
ATOM   3606  CG  PRO L 155       1.871  38.410  26.994  1.00 18.16           C  
ATOM   3607  CD  PRO L 155       2.693  37.272  26.443  1.00 20.61           C  
ATOM   3608  N   TYR L 156       4.806  41.264  27.388  1.00 20.53           N  
ATOM   3609  CA  TYR L 156       5.419  41.958  28.506  1.00 20.37           C  
ATOM   3610  C   TYR L 156       4.416  42.819  29.228  1.00 19.71           C  
ATOM   3611  O   TYR L 156       4.147  43.957  28.838  1.00 21.10           O  
ATOM   3612  CB  TYR L 156       6.596  42.815  28.051  1.00 18.76           C  
ATOM   3613  CG  TYR L 156       7.689  42.033  27.396  1.00 16.02           C  
ATOM   3614  CD1 TYR L 156       8.418  42.576  26.356  1.00 22.55           C  
ATOM   3615  CD2 TYR L 156       7.966  40.732  27.784  1.00 20.29           C  
ATOM   3616  CE1 TYR L 156       9.391  41.844  25.711  1.00 19.83           C  
ATOM   3617  CE2 TYR L 156       8.945  39.985  27.145  1.00 20.38           C  
ATOM   3618  CZ  TYR L 156       9.650  40.551  26.107  1.00 24.42           C  
ATOM   3619  OH  TYR L 156      10.606  39.819  25.446  1.00 21.73           O  
ATOM   3620  N   GLY L 157       3.868  42.248  30.291  1.00 17.78           N  
ATOM   3621  CA  GLY L 157       2.895  42.929  31.111  1.00 18.07           C  
ATOM   3622  C   GLY L 157       2.879  42.171  32.409  1.00 18.62           C  
ATOM   3623  O   GLY L 157       2.963  40.955  32.389  1.00 18.94           O  
ATOM   3624  N   ILE L 158       2.791  42.873  33.530  1.00 18.83           N  
ATOM   3625  CA  ILE L 158       2.801  42.228  34.828  1.00 20.46           C  
ATOM   3626  C   ILE L 158       1.790  41.100  34.945  1.00 23.86           C  
ATOM   3627  O   ILE L 158       2.143  40.000  35.356  1.00 26.49           O  
ATOM   3628  CB  ILE L 158       2.651  43.253  35.964  1.00 17.30           C  
ATOM   3629  CG1 ILE L 158       3.804  44.257  35.896  1.00 24.44           C  
ATOM   3630  CG2 ILE L 158       2.714  42.571  37.300  1.00 14.24           C  
ATOM   3631  CD1 ILE L 158       3.740  45.380  36.913  1.00 23.31           C  
ATOM   3632  N   LEU L 159       0.556  41.324  34.515  1.00 24.72           N  
ATOM   3633  CA  LEU L 159      -0.444  40.268  34.605  1.00 23.82           C  
ATOM   3634  C   LEU L 159      -0.780  39.642  33.276  1.00 23.50           C  
ATOM   3635  O   LEU L 159      -1.175  38.487  33.209  1.00 25.76           O  
ATOM   3636  CB  LEU L 159      -1.706  40.777  35.266  1.00 22.23           C  
ATOM   3637  CG  LEU L 159      -1.574  40.795  36.769  1.00 24.66           C  
ATOM   3638  CD1 LEU L 159      -2.640  41.665  37.350  1.00 24.96           C  
ATOM   3639  CD2 LEU L 159      -1.694  39.385  37.265  1.00 28.44           C  
ATOM   3640  N   SER L 160      -0.582  40.394  32.211  1.00 17.29           N  
ATOM   3641  CA  SER L 160      -0.877  39.891  30.899  1.00 17.75           C  
ATOM   3642  C   SER L 160      -0.044  38.662  30.588  1.00 19.22           C  
ATOM   3643  O   SER L 160      -0.497  37.783  29.875  1.00 20.10           O  
ATOM   3644  CB  SER L 160      -0.645  40.976  29.861  1.00 17.54           C  
ATOM   3645  OG  SER L 160       0.658  40.898  29.325  1.00 27.98           O  
ATOM   3646  N   HIS L 161       1.176  38.585  31.107  1.00 17.89           N  
ATOM   3647  CA  HIS L 161       1.990  37.404  30.834  1.00 18.93           C  
ATOM   3648  C   HIS L 161       1.467  36.179  31.576  1.00 16.70           C  
ATOM   3649  O   HIS L 161       1.690  35.042  31.161  1.00 17.11           O  
ATOM   3650  CB  HIS L 161       3.500  37.657  31.056  1.00 13.73           C  
ATOM   3651  CG  HIS L 161       3.984  37.486  32.474  1.00 14.77           C  
ATOM   3652  ND1 HIS L 161       3.762  38.426  33.455  1.00 16.85           N  
ATOM   3653  CD2 HIS L 161       4.785  36.550  33.020  1.00 17.86           C  
ATOM   3654  CE1 HIS L 161       4.420  38.077  34.548  1.00 12.27           C  
ATOM   3655  NE2 HIS L 161       5.050  36.948  34.318  1.00 17.43           N  
ATOM   3656  N   LEU L 162       0.730  36.416  32.652  1.00 14.97           N  
ATOM   3657  CA  LEU L 162       0.152  35.325  33.408  1.00 13.35           C  
ATOM   3658  C   LEU L 162      -0.997  34.784  32.588  1.00 17.32           C  
ATOM   3659  O   LEU L 162      -1.330  33.605  32.679  1.00 19.56           O  
ATOM   3660  CB  LEU L 162      -0.339  35.799  34.769  1.00 17.59           C  
ATOM   3661  CG  LEU L 162       0.718  35.797  35.856  1.00 16.89           C  
ATOM   3662  CD1 LEU L 162       1.751  36.827  35.547  1.00 23.32           C  
ATOM   3663  CD2 LEU L 162       0.098  36.103  37.167  1.00 17.73           C  
ATOM   3664  N   ASP L 163      -1.586  35.650  31.770  1.00 15.76           N  
ATOM   3665  CA  ASP L 163      -2.682  35.255  30.906  1.00 18.06           C  
ATOM   3666  C   ASP L 163      -2.140  34.385  29.814  1.00 23.42           C  
ATOM   3667  O   ASP L 163      -2.851  33.546  29.279  1.00 26.05           O  
ATOM   3668  CB  ASP L 163      -3.343  36.468  30.266  1.00 18.27           C  
ATOM   3669  CG  ASP L 163      -4.245  37.194  31.206  1.00 21.63           C  
ATOM   3670  OD1 ASP L 163      -4.781  38.253  30.837  1.00 25.05           O  
ATOM   3671  OD2 ASP L 163      -4.437  36.700  32.325  1.00 23.76           O  
ATOM   3672  N   TRP L 164      -0.887  34.622  29.449  1.00 22.70           N  
ATOM   3673  CA  TRP L 164      -0.225  33.858  28.400  1.00 20.40           C  
ATOM   3674  C   TRP L 164       0.066  32.455  28.895  1.00 18.97           C  
ATOM   3675  O   TRP L 164      -0.269  31.474  28.250  1.00 21.48           O  
ATOM   3676  CB  TRP L 164       1.079  34.554  28.002  1.00 18.14           C  
ATOM   3677  CG  TRP L 164       1.860  33.862  26.934  1.00 13.12           C  
ATOM   3678  CD1 TRP L 164       1.705  34.002  25.595  1.00 13.14           C  
ATOM   3679  CD2 TRP L 164       2.939  32.948  27.122  1.00 10.12           C  
ATOM   3680  NE1 TRP L 164       2.625  33.237  24.930  1.00 15.51           N  
ATOM   3681  CE2 TRP L 164       3.397  32.579  25.848  1.00 18.09           C  
ATOM   3682  CE3 TRP L 164       3.567  32.404  28.246  1.00 18.14           C  
ATOM   3683  CZ2 TRP L 164       4.448  31.690  25.663  1.00 17.84           C  
ATOM   3684  CZ3 TRP L 164       4.607  31.520  28.065  1.00 19.51           C  
ATOM   3685  CH2 TRP L 164       5.041  31.173  26.780  1.00 20.39           C  
ATOM   3686  N   VAL L 165       0.722  32.370  30.033  1.00 14.97           N  
ATOM   3687  CA  VAL L 165       1.058  31.098  30.604  1.00 15.14           C  
ATOM   3688  C   VAL L 165      -0.182  30.239  30.699  1.00 19.10           C  
ATOM   3689  O   VAL L 165      -0.187  29.100  30.261  1.00 19.11           O  
ATOM   3690  CB  VAL L 165       1.653  31.282  31.977  1.00 16.51           C  
ATOM   3691  CG1 VAL L 165       1.946  29.963  32.582  1.00 18.92           C  
ATOM   3692  CG2 VAL L 165       2.923  32.095  31.887  1.00 16.19           C  
ATOM   3693  N   SER L 166      -1.263  30.821  31.194  1.00 22.27           N  
ATOM   3694  CA  SER L 166      -2.516  30.102  31.352  1.00 19.32           C  
ATOM   3695  C   SER L 166      -3.023  29.547  30.036  1.00 17.78           C  
ATOM   3696  O   SER L 166      -3.230  28.361  29.909  1.00 18.81           O  
ATOM   3697  CB  SER L 166      -3.570  31.014  31.967  1.00 20.43           C  
ATOM   3698  OG  SER L 166      -4.697  30.278  32.383  1.00 20.45           O  
ATOM   3699  N   ASN L 167      -3.162  30.390  29.028  1.00 18.87           N  
ATOM   3700  CA  ASN L 167      -3.660  29.922  27.751  1.00 17.63           C  
ATOM   3701  C   ASN L 167      -2.738  28.995  26.979  1.00 22.57           C  
ATOM   3702  O   ASN L 167      -3.214  28.241  26.143  1.00 26.62           O  
ATOM   3703  CB  ASN L 167      -4.087  31.085  26.878  1.00 12.93           C  
ATOM   3704  CG  ASN L 167      -5.328  31.768  27.389  1.00 19.83           C  
ATOM   3705  OD1 ASN L 167      -6.326  31.125  27.703  1.00 19.61           O  
ATOM   3706  ND2 ASN L 167      -5.284  33.087  27.454  1.00 24.11           N  
ATOM   3707  N   VAL L 168      -1.428  29.055  27.216  1.00 21.31           N  
ATOM   3708  CA  VAL L 168      -0.497  28.164  26.511  1.00 20.00           C  
ATOM   3709  C   VAL L 168      -0.517  26.773  27.127  1.00 20.14           C  
ATOM   3710  O   VAL L 168      -0.384  25.774  26.427  1.00 23.01           O  
ATOM   3711  CB  VAL L 168       0.944  28.699  26.523  1.00 17.89           C  
ATOM   3712  CG1 VAL L 168       1.930  27.634  26.005  1.00 12.83           C  
ATOM   3713  CG2 VAL L 168       1.030  29.933  25.671  1.00 14.39           C  
ATOM   3714  N   GLY L 169      -0.653  26.713  28.445  1.00 17.21           N  
ATOM   3715  CA  GLY L 169      -0.712  25.432  29.115  1.00 20.24           C  
ATOM   3716  C   GLY L 169      -1.991  24.677  28.795  1.00 20.85           C  
ATOM   3717  O   GLY L 169      -1.951  23.506  28.430  1.00 20.75           O  
ATOM   3718  N   TYR L 170      -3.130  25.345  28.932  1.00 18.74           N  
ATOM   3719  CA  TYR L 170      -4.411  24.716  28.662  1.00 18.28           C  
ATOM   3720  C   TYR L 170      -4.602  24.340  27.205  1.00 19.37           C  
ATOM   3721  O   TYR L 170      -5.588  23.715  26.844  1.00 19.84           O  
ATOM   3722  CB  TYR L 170      -5.553  25.593  29.140  1.00 14.44           C  
ATOM   3723  CG  TYR L 170      -5.873  25.454  30.602  1.00 12.33           C  
ATOM   3724  CD1 TYR L 170      -6.274  24.242  31.135  1.00 15.52           C  
ATOM   3725  CD2 TYR L 170      -5.811  26.542  31.446  1.00 10.99           C  
ATOM   3726  CE1 TYR L 170      -6.612  24.126  32.480  1.00 15.15           C  
ATOM   3727  CE2 TYR L 170      -6.144  26.437  32.787  1.00 13.67           C  
ATOM   3728  CZ  TYR L 170      -6.540  25.231  33.298  1.00 14.22           C  
ATOM   3729  OH  TYR L 170      -6.857  25.143  34.631  1.00 14.08           O  
ATOM   3730  N   GLN L 171      -3.665  24.720  26.353  1.00 16.79           N  
ATOM   3731  CA  GLN L 171      -3.774  24.342  24.957  1.00 18.55           C  
ATOM   3732  C   GLN L 171      -3.538  22.853  24.950  1.00 20.74           C  
ATOM   3733  O   GLN L 171      -3.895  22.155  24.004  1.00 20.51           O  
ATOM   3734  CB  GLN L 171      -2.683  25.014  24.133  1.00 24.56           C  
ATOM   3735  CG  GLN L 171      -2.868  24.908  22.607  1.00 26.35           C  
ATOM   3736  CD  GLN L 171      -2.481  23.556  22.010  1.00 29.93           C  
ATOM   3737  OE1 GLN L 171      -2.916  23.214  20.907  1.00 36.07           O  
ATOM   3738  NE2 GLN L 171      -1.647  22.798  22.715  1.00 26.35           N  
ATOM   3739  N   PHE L 172      -2.878  22.393  26.006  1.00 19.89           N  
ATOM   3740  CA  PHE L 172      -2.547  20.996  26.185  1.00 20.31           C  
ATOM   3741  C   PHE L 172      -3.526  20.329  27.126  1.00 21.13           C  
ATOM   3742  O   PHE L 172      -3.270  19.244  27.613  1.00 16.91           O  
ATOM   3743  CB  PHE L 172      -1.132  20.863  26.730  1.00 24.02           C  
ATOM   3744  CG  PHE L 172      -0.096  21.472  25.847  1.00 28.27           C  
ATOM   3745  CD1 PHE L 172       0.260  22.803  25.995  1.00 29.14           C  
ATOM   3746  CD2 PHE L 172       0.489  20.734  24.831  1.00 28.03           C  
ATOM   3747  CE1 PHE L 172       1.180  23.394  25.138  1.00 26.69           C  
ATOM   3748  CE2 PHE L 172       1.407  21.315  23.970  1.00 24.38           C  
ATOM   3749  CZ  PHE L 172       1.753  22.644  24.122  1.00 27.64           C  
ATOM   3750  N   LEU L 173      -4.650  20.990  27.379  1.00 22.97           N  
ATOM   3751  CA  LEU L 173      -5.702  20.459  28.238  1.00 21.96           C  
ATOM   3752  C   LEU L 173      -5.349  20.388  29.711  1.00 19.16           C  
ATOM   3753  O   LEU L 173      -6.052  20.948  30.543  1.00 20.10           O  
ATOM   3754  CB  LEU L 173      -6.121  19.068  27.765  1.00 21.74           C  
ATOM   3755  CG  LEU L 173      -6.200  18.769  26.270  1.00 23.23           C  
ATOM   3756  CD1 LEU L 173      -6.803  17.397  26.074  1.00 17.38           C  
ATOM   3757  CD2 LEU L 173      -7.022  19.809  25.569  1.00 16.41           C  
ATOM   3758  N   HIS L 174      -4.255  19.701  30.021  1.00 19.39           N  
ATOM   3759  CA  HIS L 174      -3.796  19.494  31.395  1.00 21.41           C  
ATOM   3760  C   HIS L 174      -2.271  19.554  31.400  1.00 26.14           C  
ATOM   3761  O   HIS L 174      -1.613  18.513  31.367  1.00 25.99           O  
ATOM   3762  CB  HIS L 174      -4.225  18.094  31.840  1.00 17.11           C  
ATOM   3763  CG  HIS L 174      -4.501  17.973  33.309  1.00 16.40           C  
ATOM   3764  ND1 HIS L 174      -5.508  17.165  33.792  1.00 23.07           N  
ATOM   3765  CD2 HIS L 174      -3.898  18.518  34.374  1.00 11.65           C  
ATOM   3766  CE1 HIS L 174      -5.501  17.222  35.113  1.00 18.24           C  
ATOM   3767  NE2 HIS L 174      -4.540  18.030  35.496  1.00 16.07           N  
ATOM   3768  N   PHE L 175      -1.704  20.755  31.483  1.00 24.02           N  
ATOM   3769  CA  PHE L 175      -0.255  20.897  31.463  1.00 21.11           C  
ATOM   3770  C   PHE L 175       0.442  20.144  32.575  1.00 19.07           C  
ATOM   3771  O   PHE L 175       1.548  19.667  32.384  1.00 22.93           O  
ATOM   3772  CB  PHE L 175       0.155  22.359  31.491  1.00 21.29           C  
ATOM   3773  CG  PHE L 175       1.390  22.662  30.684  1.00 17.99           C  
ATOM   3774  CD1 PHE L 175       1.293  22.913  29.328  1.00 17.59           C  
ATOM   3775  CD2 PHE L 175       2.635  22.751  31.287  1.00 16.36           C  
ATOM   3776  CE1 PHE L 175       2.417  23.256  28.590  1.00 21.76           C  
ATOM   3777  CE2 PHE L 175       3.756  23.091  30.556  1.00 12.29           C  
ATOM   3778  CZ  PHE L 175       3.648  23.344  29.210  1.00 16.91           C  
ATOM   3779  N   HIS L 176      -0.193  20.016  33.730  1.00 16.42           N  
ATOM   3780  CA  HIS L 176       0.419  19.283  34.826  1.00 16.74           C  
ATOM   3781  C   HIS L 176       0.972  17.935  34.413  1.00 17.27           C  
ATOM   3782  O   HIS L 176       1.832  17.395  35.083  1.00 21.89           O  
ATOM   3783  CB  HIS L 176      -0.584  19.034  35.927  1.00 14.53           C  
ATOM   3784  CG  HIS L 176      -0.812  20.221  36.805  1.00 20.30           C  
ATOM   3785  ND1 HIS L 176      -2.065  20.574  37.239  1.00 23.62           N  
ATOM   3786  CD2 HIS L 176       0.056  21.088  37.340  1.00 19.89           C  
ATOM   3787  CE1 HIS L 176      -1.953  21.630  38.028  1.00 28.74           C  
ATOM   3788  NE2 HIS L 176      -0.690  21.967  38.110  1.00 26.66           N  
ATOM   3789  N   TYR L 177       0.469  17.379  33.323  1.00 17.85           N  
ATOM   3790  CA  TYR L 177       0.927  16.076  32.871  1.00 25.35           C  
ATOM   3791  C   TYR L 177       2.197  16.080  32.051  1.00 26.85           C  
ATOM   3792  O   TYR L 177       2.646  15.032  31.596  1.00 26.60           O  
ATOM   3793  CB  TYR L 177      -0.183  15.338  32.126  1.00 26.78           C  
ATOM   3794  CG  TYR L 177      -1.198  14.699  33.043  1.00 26.92           C  
ATOM   3795  CD1 TYR L 177      -1.918  15.458  33.940  1.00 28.25           C  
ATOM   3796  CD2 TYR L 177      -1.426  13.336  33.018  1.00 30.93           C  
ATOM   3797  CE1 TYR L 177      -2.838  14.891  34.787  1.00 28.73           C  
ATOM   3798  CE2 TYR L 177      -2.354  12.754  33.866  1.00 33.29           C  
ATOM   3799  CZ  TYR L 177      -3.050  13.548  34.747  1.00 32.57           C  
ATOM   3800  OH  TYR L 177      -3.966  13.010  35.609  1.00 34.29           O  
ATOM   3801  N   ASN L 178       2.773  17.255  31.843  1.00 29.42           N  
ATOM   3802  CA  ASN L 178       4.019  17.359  31.100  1.00 22.78           C  
ATOM   3803  C   ASN L 178       5.056  16.759  32.025  1.00 21.78           C  
ATOM   3804  O   ASN L 178       5.252  17.231  33.142  1.00 21.04           O  
ATOM   3805  CB  ASN L 178       4.345  18.822  30.818  1.00 21.52           C  
ATOM   3806  CG  ASN L 178       5.640  18.996  30.066  1.00 27.14           C  
ATOM   3807  OD1 ASN L 178       6.563  18.201  30.206  1.00 25.82           O  
ATOM   3808  ND2 ASN L 178       5.717  20.038  29.255  1.00 24.01           N  
ATOM   3809  N   PRO L 179       5.735  15.700  31.578  1.00 21.86           N  
ATOM   3810  CA  PRO L 179       6.747  15.055  32.409  1.00 20.27           C  
ATOM   3811  C   PRO L 179       7.972  15.907  32.722  1.00 22.66           C  
ATOM   3812  O   PRO L 179       8.515  15.821  33.814  1.00 23.98           O  
ATOM   3813  CB  PRO L 179       7.076  13.800  31.616  1.00 21.07           C  
ATOM   3814  CG  PRO L 179       6.868  14.224  30.224  1.00 18.54           C  
ATOM   3815  CD  PRO L 179       5.606  15.020  30.282  1.00 19.04           C  
ATOM   3816  N   ALA L 180       8.403  16.747  31.791  1.00 20.41           N  
ATOM   3817  CA  ALA L 180       9.556  17.595  32.059  1.00 19.06           C  
ATOM   3818  C   ALA L 180       9.148  18.600  33.118  1.00 22.26           C  
ATOM   3819  O   ALA L 180       9.932  18.935  34.011  1.00 23.26           O  
ATOM   3820  CB  ALA L 180       9.967  18.300  30.815  1.00 15.33           C  
ATOM   3821  N   HIS L 181       7.891  19.033  33.023  1.00 22.80           N  
ATOM   3822  CA  HIS L 181       7.263  20.000  33.928  1.00 21.87           C  
ATOM   3823  C   HIS L 181       7.240  19.427  35.326  1.00 23.68           C  
ATOM   3824  O   HIS L 181       7.578  20.114  36.286  1.00 26.05           O  
ATOM   3825  CB  HIS L 181       5.831  20.279  33.454  1.00 22.98           C  
ATOM   3826  CG  HIS L 181       5.155  21.441  34.142  1.00 18.84           C  
ATOM   3827  ND1 HIS L 181       4.252  21.268  35.162  1.00 18.59           N  
ATOM   3828  CD2 HIS L 181       5.213  22.761  33.891  1.00 15.24           C  
ATOM   3829  CE1 HIS L 181       3.772  22.449  35.514  1.00 19.98           C  
ATOM   3830  NE2 HIS L 181       4.330  23.370  34.769  1.00 19.68           N  
ATOM   3831  N   MET L 182       6.856  18.162  35.451  1.00 20.53           N  
ATOM   3832  CA  MET L 182       6.826  17.544  36.759  1.00 23.02           C  
ATOM   3833  C   MET L 182       8.236  17.563  37.345  1.00 20.91           C  
ATOM   3834  O   MET L 182       8.412  17.820  38.524  1.00 23.09           O  
ATOM   3835  CB  MET L 182       6.326  16.110  36.658  1.00 20.67           C  
ATOM   3836  CG  MET L 182       5.103  15.930  35.785  1.00 27.39           C  
ATOM   3837  SD  MET L 182       4.605  14.207  35.786  1.00 28.00           S  
ATOM   3838  CE  MET L 182       3.053  14.305  35.091  1.00 28.64           C  
ATOM   3839  N   LEU L 183       9.246  17.360  36.505  1.00 21.29           N  
ATOM   3840  CA  LEU L 183      10.638  17.342  36.960  1.00 23.81           C  
ATOM   3841  C   LEU L 183      11.058  18.694  37.510  1.00 21.16           C  
ATOM   3842  O   LEU L 183      11.511  18.804  38.648  1.00 20.84           O  
ATOM   3843  CB  LEU L 183      11.566  16.950  35.809  1.00 24.89           C  
ATOM   3844  CG  LEU L 183      12.685  15.932  36.042  1.00 30.21           C  
ATOM   3845  CD1 LEU L 183      12.548  14.838  35.019  1.00 41.28           C  
ATOM   3846  CD2 LEU L 183      14.043  16.521  35.909  1.00 29.85           C  
ATOM   3847  N   ALA L 184      10.875  19.724  36.702  1.00 17.83           N  
ATOM   3848  CA  ALA L 184      11.236  21.082  37.082  1.00 20.05           C  
ATOM   3849  C   ALA L 184      10.621  21.517  38.392  1.00 23.49           C  
ATOM   3850  O   ALA L 184      11.288  22.133  39.213  1.00 24.57           O  
ATOM   3851  CB  ALA L 184      10.836  22.034  35.997  1.00 22.16           C  
ATOM   3852  N   ILE L 185       9.340  21.208  38.573  1.00 21.88           N  
ATOM   3853  CA  ILE L 185       8.605  21.562  39.780  1.00 19.87           C  
ATOM   3854  C   ILE L 185       9.219  20.892  40.979  1.00 18.54           C  
ATOM   3855  O   ILE L 185       9.303  21.469  42.053  1.00 19.75           O  
ATOM   3856  CB  ILE L 185       7.128  21.124  39.680  1.00 21.61           C  
ATOM   3857  CG1 ILE L 185       6.432  21.898  38.574  1.00 19.49           C  
ATOM   3858  CG2 ILE L 185       6.416  21.338  40.990  1.00 15.01           C  
ATOM   3859  CD1 ILE L 185       4.971  21.609  38.466  1.00 26.07           C  
ATOM   3860  N   SER L 186       9.614  19.646  40.795  1.00 19.38           N  
ATOM   3861  CA  SER L 186      10.221  18.878  41.856  1.00 19.23           C  
ATOM   3862  C   SER L 186      11.510  19.555  42.240  1.00 20.28           C  
ATOM   3863  O   SER L 186      11.859  19.627  43.412  1.00 17.70           O  
ATOM   3864  CB  SER L 186      10.503  17.483  41.350  1.00 24.32           C  
ATOM   3865  OG  SER L 186       9.397  17.042  40.586  1.00 33.22           O  
ATOM   3866  N   PHE L 187      12.221  20.067  41.246  1.00 19.28           N  
ATOM   3867  CA  PHE L 187      13.462  20.753  41.531  1.00 23.22           C  
ATOM   3868  C   PHE L 187      13.167  22.050  42.254  1.00 21.52           C  
ATOM   3869  O   PHE L 187      13.708  22.296  43.325  1.00 23.18           O  
ATOM   3870  CB  PHE L 187      14.276  20.953  40.260  1.00 21.77           C  
ATOM   3871  CG  PHE L 187      15.134  19.767  39.917  1.00 23.70           C  
ATOM   3872  CD1 PHE L 187      14.991  19.110  38.711  1.00 22.70           C  
ATOM   3873  CD2 PHE L 187      16.072  19.295  40.826  1.00 25.55           C  
ATOM   3874  CE1 PHE L 187      15.769  17.994  38.410  1.00 24.16           C  
ATOM   3875  CE2 PHE L 187      16.850  18.185  40.535  1.00 27.11           C  
ATOM   3876  CZ  PHE L 187      16.695  17.533  39.319  1.00 24.84           C  
ATOM   3877  N   PHE L 188      12.231  22.830  41.730  1.00 22.29           N  
ATOM   3878  CA  PHE L 188      11.864  24.075  42.376  1.00 20.62           C  
ATOM   3879  C   PHE L 188      11.463  23.821  43.813  1.00 19.00           C  
ATOM   3880  O   PHE L 188      11.837  24.567  44.711  1.00 24.36           O  
ATOM   3881  CB  PHE L 188      10.717  24.739  41.633  1.00 18.47           C  
ATOM   3882  CG  PHE L 188      11.161  25.684  40.568  1.00 17.90           C  
ATOM   3883  CD1 PHE L 188      10.917  25.414  39.235  1.00 13.65           C  
ATOM   3884  CD2 PHE L 188      11.840  26.842  40.902  1.00 14.17           C  
ATOM   3885  CE1 PHE L 188      11.345  26.283  38.246  1.00 15.77           C  
ATOM   3886  CE2 PHE L 188      12.270  27.716  39.923  1.00 15.46           C  
ATOM   3887  CZ  PHE L 188      12.023  27.437  38.592  1.00 15.33           C  
ATOM   3888  N   PHE L 189      10.722  22.748  44.037  1.00 22.25           N  
ATOM   3889  CA  PHE L 189      10.273  22.415  45.377  1.00 21.00           C  
ATOM   3890  C   PHE L 189      11.416  21.946  46.245  1.00 19.90           C  
ATOM   3891  O   PHE L 189      11.590  22.416  47.365  1.00 20.92           O  
ATOM   3892  CB  PHE L 189       9.195  21.328  45.331  1.00 27.16           C  
ATOM   3893  CG  PHE L 189       7.816  21.827  44.953  1.00 30.77           C  
ATOM   3894  CD1 PHE L 189       7.505  23.178  44.983  1.00 30.44           C  
ATOM   3895  CD2 PHE L 189       6.824  20.927  44.573  1.00 30.06           C  
ATOM   3896  CE1 PHE L 189       6.231  23.618  44.641  1.00 35.10           C  
ATOM   3897  CE2 PHE L 189       5.552  21.359  44.230  1.00 27.84           C  
ATOM   3898  CZ  PHE L 189       5.254  22.702  44.263  1.00 32.22           C  
ATOM   3899  N   THR L 190      12.185  20.994  45.741  1.00 20.10           N  
ATOM   3900  CA  THR L 190      13.301  20.457  46.494  1.00 21.64           C  
ATOM   3901  C   THR L 190      14.289  21.551  46.855  1.00 23.89           C  
ATOM   3902  O   THR L 190      14.785  21.605  47.984  1.00 24.38           O  
ATOM   3903  CB  THR L 190      14.020  19.377  45.710  1.00 24.55           C  
ATOM   3904  OG1 THR L 190      13.057  18.491  45.142  1.00 26.21           O  
ATOM   3905  CG2 THR L 190      14.882  18.577  46.618  1.00 26.96           C  
ATOM   3906  N   ASN L 191      14.546  22.454  45.917  1.00 22.94           N  
ATOM   3907  CA  ASN L 191      15.472  23.552  46.176  1.00 27.11           C  
ATOM   3908  C   ASN L 191      15.005  24.375  47.358  1.00 27.22           C  
ATOM   3909  O   ASN L 191      15.766  24.674  48.283  1.00 28.54           O  
ATOM   3910  CB  ASN L 191      15.577  24.475  44.970  1.00 22.97           C  
ATOM   3911  CG  ASN L 191      16.440  25.688  45.252  1.00 26.72           C  
ATOM   3912  OD1 ASN L 191      17.646  25.653  45.070  1.00 28.53           O  
ATOM   3913  ND2 ASN L 191      15.825  26.761  45.717  1.00 25.09           N  
ATOM   3914  N   CYS L 192      13.739  24.753  47.303  1.00 27.97           N  
ATOM   3915  CA  CYS L 192      13.151  25.565  48.338  1.00 23.89           C  
ATOM   3916  C   CYS L 192      13.276  24.902  49.675  1.00 27.22           C  
ATOM   3917  O   CYS L 192      13.349  25.573  50.694  1.00 28.93           O  
ATOM   3918  CB  CYS L 192      11.692  25.825  48.040  1.00 22.69           C  
ATOM   3919  SG  CYS L 192      10.962  26.774  49.330  1.00 24.82           S  
ATOM   3920  N   LEU L 193      13.288  23.576  49.670  1.00 27.96           N  
ATOM   3921  CA  LEU L 193      13.410  22.811  50.903  1.00 27.09           C  
ATOM   3922  C   LEU L 193      14.855  22.881  51.376  1.00 26.57           C  
ATOM   3923  O   LEU L 193      15.117  23.187  52.536  1.00 24.85           O  
ATOM   3924  CB  LEU L 193      13.014  21.358  50.651  1.00 23.85           C  
ATOM   3925  CG  LEU L 193      12.774  20.410  51.830  1.00 29.31           C  
ATOM   3926  CD1 LEU L 193      12.429  19.058  51.294  1.00 26.76           C  
ATOM   3927  CD2 LEU L 193      13.962  20.285  52.726  1.00 30.08           C  
ATOM   3928  N   ALA L 194      15.784  22.589  50.469  1.00 25.19           N  
ATOM   3929  CA  ALA L 194      17.204  22.606  50.776  1.00 26.70           C  
ATOM   3930  C   ALA L 194      17.619  23.975  51.248  1.00 24.58           C  
ATOM   3931  O   ALA L 194      18.285  24.105  52.264  1.00 26.25           O  
ATOM   3932  CB  ALA L 194      18.002  22.215  49.556  1.00 25.52           C  
ATOM   3933  N   LEU L 195      17.189  25.004  50.531  1.00 24.59           N  
ATOM   3934  CA  LEU L 195      17.532  26.363  50.901  1.00 24.47           C  
ATOM   3935  C   LEU L 195      17.148  26.632  52.333  1.00 23.79           C  
ATOM   3936  O   LEU L 195      17.960  27.107  53.110  1.00 26.62           O  
ATOM   3937  CB  LEU L 195      16.827  27.358  49.995  1.00 23.88           C  
ATOM   3938  CG  LEU L 195      17.217  28.808  50.233  1.00 20.94           C  
ATOM   3939  CD1 LEU L 195      18.657  29.039  49.863  1.00 19.21           C  
ATOM   3940  CD2 LEU L 195      16.341  29.692  49.404  1.00 22.78           C  
ATOM   3941  N   SER L 196      15.917  26.288  52.697  1.00 25.88           N  
ATOM   3942  CA  SER L 196      15.428  26.497  54.062  1.00 25.03           C  
ATOM   3943  C   SER L 196      16.213  25.652  55.044  1.00 24.99           C  
ATOM   3944  O   SER L 196      16.309  25.976  56.219  1.00 25.11           O  
ATOM   3945  CB  SER L 196      13.963  26.101  54.171  1.00 26.06           C  
ATOM   3946  OG  SER L 196      13.857  24.699  54.341  1.00 30.55           O  
ATOM   3947  N   MET L 197      16.688  24.507  54.580  1.00 27.16           N  
ATOM   3948  CA  MET L 197      17.466  23.636  55.431  1.00 27.70           C  
ATOM   3949  C   MET L 197      18.838  24.221  55.665  1.00 30.27           C  
ATOM   3950  O   MET L 197      19.323  24.213  56.795  1.00 30.29           O  
ATOM   3951  CB  MET L 197      17.573  22.257  54.811  1.00 34.19           C  
ATOM   3952  CG  MET L 197      16.225  21.572  54.693  1.00 42.17           C  
ATOM   3953  SD  MET L 197      16.293  19.855  55.171  1.00 41.33           S  
ATOM   3954  CE  MET L 197      17.186  19.167  53.771  1.00 39.97           C  
ATOM   3955  N   HIS L 198      19.454  24.743  54.601  1.00 31.26           N  
ATOM   3956  CA  HIS L 198      20.776  25.351  54.693  1.00 28.89           C  
ATOM   3957  C   HIS L 198      20.681  26.556  55.575  1.00 27.99           C  
ATOM   3958  O   HIS L 198      21.437  26.688  56.516  1.00 31.34           O  
ATOM   3959  CB  HIS L 198      21.313  25.803  53.335  1.00 28.70           C  
ATOM   3960  CG  HIS L 198      22.722  26.347  53.401  1.00 31.54           C  
ATOM   3961  ND1 HIS L 198      23.646  25.861  54.302  1.00 32.10           N  
ATOM   3962  CD2 HIS L 198      23.324  27.325  52.711  1.00 30.42           C  
ATOM   3963  CE1 HIS L 198      24.778  26.541  54.153  1.00 35.71           C  
ATOM   3964  NE2 HIS L 198      24.622  27.429  53.208  1.00 33.20           N  
ATOM   3965  N   GLY L 199      19.754  27.444  55.255  1.00 27.21           N  
ATOM   3966  CA  GLY L 199      19.577  28.646  56.042  1.00 28.27           C  
ATOM   3967  C   GLY L 199      19.557  28.267  57.495  1.00 30.85           C  
ATOM   3968  O   GLY L 199      20.522  28.506  58.205  1.00 36.59           O  
ATOM   3969  N   SER L 200      18.527  27.527  57.886  1.00 33.38           N  
ATOM   3970  CA  SER L 200      18.351  27.075  59.260  1.00 31.89           C  
ATOM   3971  C   SER L 200      19.593  26.523  59.942  1.00 32.25           C  
ATOM   3972  O   SER L 200      19.917  26.920  61.054  1.00 34.62           O  
ATOM   3973  CB  SER L 200      17.258  26.012  59.316  1.00 34.42           C  
ATOM   3974  OG  SER L 200      15.998  26.544  58.951  1.00 34.45           O  
ATOM   3975  N   LEU L 201      20.309  25.637  59.270  1.00 30.42           N  
ATOM   3976  CA  LEU L 201      21.478  25.021  59.878  1.00 32.04           C  
ATOM   3977  C   LEU L 201      22.552  25.983  60.318  1.00 35.77           C  
ATOM   3978  O   LEU L 201      23.024  25.907  61.445  1.00 37.49           O  
ATOM   3979  CB  LEU L 201      22.082  23.980  58.949  1.00 29.45           C  
ATOM   3980  CG  LEU L 201      23.150  23.115  59.604  1.00 33.58           C  
ATOM   3981  CD1 LEU L 201      22.618  22.498  60.882  1.00 30.45           C  
ATOM   3982  CD2 LEU L 201      23.543  22.027  58.647  1.00 39.82           C  
ATOM   3983  N   ILE L 202      22.957  26.881  59.431  1.00 37.83           N  
ATOM   3984  CA  ILE L 202      24.003  27.838  59.764  1.00 35.76           C  
ATOM   3985  C   ILE L 202      23.641  28.741  60.939  1.00 35.02           C  
ATOM   3986  O   ILE L 202      24.388  28.843  61.911  1.00 36.35           O  
ATOM   3987  CB  ILE L 202      24.372  28.689  58.546  1.00 38.97           C  
ATOM   3988  CG1 ILE L 202      24.907  27.797  57.425  1.00 33.87           C  
ATOM   3989  CG2 ILE L 202      25.432  29.706  58.912  1.00 41.01           C  
ATOM   3990  CD1 ILE L 202      26.209  27.119  57.748  1.00 31.81           C  
ATOM   3991  N   LEU L 203      22.485  29.383  60.861  1.00 31.08           N  
ATOM   3992  CA  LEU L 203      22.046  30.278  61.921  1.00 30.99           C  
ATOM   3993  C   LEU L 203      21.838  29.550  63.237  1.00 32.65           C  
ATOM   3994  O   LEU L 203      21.843  30.161  64.302  1.00 31.61           O  
ATOM   3995  CB  LEU L 203      20.737  30.924  61.526  1.00 26.79           C  
ATOM   3996  CG  LEU L 203      20.730  31.636  60.192  1.00 25.15           C  
ATOM   3997  CD1 LEU L 203      19.314  32.096  59.889  1.00 27.03           C  
ATOM   3998  CD2 LEU L 203      21.673  32.803  60.251  1.00 24.07           C  
ATOM   3999  N   SER L 204      21.637  28.242  63.161  1.00 33.21           N  
ATOM   4000  CA  SER L 204      21.402  27.456  64.361  1.00 34.18           C  
ATOM   4001  C   SER L 204      22.693  27.174  65.082  1.00 35.84           C  
ATOM   4002  O   SER L 204      22.690  26.897  66.285  1.00 35.52           O  
ATOM   4003  CB  SER L 204      20.720  26.141  64.011  1.00 35.04           C  
ATOM   4004  OG  SER L 204      21.571  25.355  63.207  1.00 38.13           O  
ATOM   4005  N   VAL L 205      23.794  27.221  64.335  1.00 37.69           N  
ATOM   4006  CA  VAL L 205      25.120  26.971  64.895  1.00 36.12           C  
ATOM   4007  C   VAL L 205      25.836  28.267  65.226  1.00 35.67           C  
ATOM   4008  O   VAL L 205      26.486  28.384  66.261  1.00 33.63           O  
ATOM   4009  CB  VAL L 205      25.988  26.119  63.945  1.00 32.76           C  
ATOM   4010  CG1 VAL L 205      25.355  24.781  63.767  1.00 28.70           C  
ATOM   4011  CG2 VAL L 205      26.134  26.781  62.609  1.00 32.23           C  
ATOM   4012  N   THR L 206      25.712  29.255  64.358  1.00 35.16           N  
ATOM   4013  CA  THR L 206      26.362  30.511  64.641  1.00 37.74           C  
ATOM   4014  C   THR L 206      25.573  31.210  65.724  1.00 39.15           C  
ATOM   4015  O   THR L 206      26.031  32.184  66.301  1.00 43.01           O  
ATOM   4016  CB  THR L 206      26.472  31.380  63.391  1.00 35.32           C  
ATOM   4017  OG1 THR L 206      25.179  31.538  62.806  1.00 37.51           O  
ATOM   4018  CG2 THR L 206      27.368  30.708  62.378  1.00 30.22           C  
ATOM   4019  N   ASN L 207      24.371  30.719  65.993  1.00 40.26           N  
ATOM   4020  CA  ASN L 207      23.520  31.295  67.031  1.00 41.70           C  
ATOM   4021  C   ASN L 207      22.800  30.125  67.690  1.00 45.89           C  
ATOM   4022  O   ASN L 207      21.754  29.688  67.197  1.00 50.01           O  
ATOM   4023  CB  ASN L 207      22.456  32.240  66.443  1.00 38.64           C  
ATOM   4024  CG  ASN L 207      22.965  33.087  65.287  1.00 40.22           C  
ATOM   4025  OD1 ASN L 207      22.760  34.304  65.247  1.00 42.93           O  
ATOM   4026  ND2 ASN L 207      23.570  32.441  64.308  1.00 43.07           N  
ATOM   4027  N   PRO L 208      23.358  29.568  68.783  1.00 45.64           N  
ATOM   4028  CA  PRO L 208      22.733  28.436  69.480  1.00 44.17           C  
ATOM   4029  C   PRO L 208      21.915  28.858  70.697  1.00 44.38           C  
ATOM   4030  O   PRO L 208      21.634  30.043  70.866  1.00 43.03           O  
ATOM   4031  CB  PRO L 208      23.932  27.572  69.864  1.00 40.52           C  
ATOM   4032  CG  PRO L 208      25.084  28.566  69.998  1.00 41.55           C  
ATOM   4033  CD  PRO L 208      24.673  29.880  69.364  1.00 44.58           C  
ATOM   4034  N   GLN L 209      21.497  27.893  71.519  1.00 47.19           N  
ATOM   4035  CA  GLN L 209      20.715  28.191  72.725  1.00 51.15           C  
ATOM   4036  C   GLN L 209      21.534  29.084  73.670  1.00 51.74           C  
ATOM   4037  O   GLN L 209      22.766  29.036  73.664  1.00 50.18           O  
ATOM   4038  CB  GLN L 209      20.296  26.888  73.423  1.00 55.38           C  
ATOM   4039  CG  GLN L 209      18.808  26.511  73.224  1.00 60.81           C  
ATOM   4040  CD  GLN L 209      18.587  25.041  72.863  1.00 64.01           C  
ATOM   4041  OE1 GLN L 209      18.177  24.723  71.736  1.00 61.99           O  
ATOM   4042  NE2 GLN L 209      18.826  24.140  73.822  1.00 64.72           N  
ATOM   4043  N   ARG L 210      20.866  29.898  74.486  1.00 52.79           N  
ATOM   4044  CA  ARG L 210      21.607  30.787  75.363  1.00 54.84           C  
ATOM   4045  C   ARG L 210      22.541  30.040  76.276  1.00 55.85           C  
ATOM   4046  O   ARG L 210      22.224  28.942  76.721  1.00 59.86           O  
ATOM   4047  CB  ARG L 210      20.706  31.677  76.194  1.00 54.62           C  
ATOM   4048  CG  ARG L 210      21.504  32.798  76.871  1.00 64.95           C  
ATOM   4049  CD  ARG L 210      22.309  33.667  75.829  1.00 71.80           C  
ATOM   4050  NE  ARG L 210      23.694  33.216  75.587  1.00 72.51           N  
ATOM   4051  CZ  ARG L 210      24.187  32.842  74.401  1.00 69.66           C  
ATOM   4052  NH1 ARG L 210      23.418  32.848  73.318  1.00 68.49           N  
ATOM   4053  NH2 ARG L 210      25.463  32.480  74.291  1.00 62.66           N  
ATOM   4054  N   GLY L 211      23.707  30.626  76.533  1.00 53.61           N  
ATOM   4055  CA  GLY L 211      24.673  29.978  77.390  1.00 48.98           C  
ATOM   4056  C   GLY L 211      25.683  29.263  76.537  1.00 47.71           C  
ATOM   4057  O   GLY L 211      26.888  29.408  76.751  1.00 49.93           O  
ATOM   4058  N   GLU L 212      25.207  28.537  75.532  1.00 47.08           N  
ATOM   4059  CA  GLU L 212      26.099  27.792  74.650  1.00 49.24           C  
ATOM   4060  C   GLU L 212      26.981  28.702  73.817  1.00 47.53           C  
ATOM   4061  O   GLU L 212      26.652  29.866  73.585  1.00 49.51           O  
ATOM   4062  CB  GLU L 212      25.304  26.854  73.741  1.00 52.28           C  
ATOM   4063  CG  GLU L 212      24.574  25.728  74.492  1.00 57.64           C  
ATOM   4064  CD  GLU L 212      25.419  24.472  74.706  1.00 60.17           C  
ATOM   4065  OE1 GLU L 212      25.223  23.787  75.733  1.00 62.94           O  
ATOM   4066  OE2 GLU L 212      26.254  24.133  73.837  1.00 61.07           O  
ATOM   4067  N   PRO L 213      28.148  28.196  73.406  1.00 45.09           N  
ATOM   4068  CA  PRO L 213      29.109  28.933  72.600  1.00 45.02           C  
ATOM   4069  C   PRO L 213      28.894  28.559  71.157  1.00 45.27           C  
ATOM   4070  O   PRO L 213      28.266  27.544  70.878  1.00 45.51           O  
ATOM   4071  CB  PRO L 213      30.433  28.388  73.107  1.00 47.46           C  
ATOM   4072  CG  PRO L 213      30.130  26.931  73.353  1.00 45.45           C  
ATOM   4073  CD  PRO L 213      28.671  26.866  73.769  1.00 43.62           C  
ATOM   4074  N   VAL L 214      29.425  29.358  70.238  1.00 44.26           N  
ATOM   4075  CA  VAL L 214      29.267  29.066  68.825  1.00 42.77           C  
ATOM   4076  C   VAL L 214      29.586  27.605  68.573  1.00 45.31           C  
ATOM   4077  O   VAL L 214      30.554  27.062  69.113  1.00 43.85           O  
ATOM   4078  CB  VAL L 214      30.154  29.968  67.966  1.00 38.75           C  
ATOM   4079  CG1 VAL L 214      30.157  29.502  66.511  1.00 34.56           C  
ATOM   4080  CG2 VAL L 214      29.638  31.378  68.052  1.00 39.44           C  
ATOM   4081  N   LYS L 215      28.700  26.952  67.830  1.00 43.64           N  
ATOM   4082  CA  LYS L 215      28.850  25.543  67.509  1.00 40.52           C  
ATOM   4083  C   LYS L 215      29.859  25.270  66.415  1.00 36.96           C  
ATOM   4084  O   LYS L 215      30.414  26.194  65.834  1.00 35.87           O  
ATOM   4085  CB  LYS L 215      27.491  24.947  67.179  1.00 44.17           C  
ATOM   4086  CG  LYS L 215      26.574  24.942  68.387  1.00 44.71           C  
ATOM   4087  CD  LYS L 215      27.017  23.859  69.346  1.00 43.41           C  
ATOM   4088  CE  LYS L 215      26.627  24.141  70.779  1.00 44.22           C  
ATOM   4089  NZ  LYS L 215      26.911  22.947  71.625  1.00 45.27           N  
ATOM   4090  N   THR L 216      30.035  23.995  66.085  1.00 35.03           N  
ATOM   4091  CA  THR L 216      31.040  23.606  65.119  1.00 36.24           C  
ATOM   4092  C   THR L 216      30.494  22.813  63.972  1.00 37.72           C  
ATOM   4093  O   THR L 216      29.368  22.327  64.019  1.00 41.89           O  
ATOM   4094  CB  THR L 216      32.095  22.713  65.779  1.00 40.21           C  
ATOM   4095  OG1 THR L 216      31.616  21.369  65.799  1.00 41.57           O  
ATOM   4096  CG2 THR L 216      32.348  23.141  67.220  1.00 39.33           C  
ATOM   4097  N   SER L 217      31.361  22.565  63.002  1.00 34.28           N  
ATOM   4098  CA  SER L 217      30.990  21.804  61.828  1.00 37.46           C  
ATOM   4099  C   SER L 217      30.591  20.393  62.183  1.00 38.64           C  
ATOM   4100  O   SER L 217      29.804  19.763  61.480  1.00 37.92           O  
ATOM   4101  CB  SER L 217      32.153  21.730  60.858  1.00 38.70           C  
ATOM   4102  OG  SER L 217      31.851  20.781  59.850  1.00 48.84           O  
ATOM   4103  N   GLU L 218      31.216  19.854  63.220  1.00 43.18           N  
ATOM   4104  CA  GLU L 218      30.900  18.502  63.648  1.00 44.70           C  
ATOM   4105  C   GLU L 218      29.454  18.469  64.094  1.00 46.03           C  
ATOM   4106  O   GLU L 218      28.742  17.489  63.841  1.00 45.73           O  
ATOM   4107  CB  GLU L 218      31.822  18.058  64.784  1.00 46.80           C  
ATOM   4108  CG  GLU L 218      33.184  17.575  64.316  1.00 44.57           C  
ATOM   4109  CD  GLU L 218      34.287  18.571  64.559  1.00 46.64           C  
ATOM   4110  OE1 GLU L 218      34.004  19.792  64.647  1.00 44.54           O  
ATOM   4111  OE2 GLU L 218      35.453  18.129  64.659  1.00 47.63           O  
ATOM   4112  N   HIS L 219      29.020  19.534  64.766  1.00 45.00           N  
ATOM   4113  CA  HIS L 219      27.639  19.628  65.215  1.00 45.27           C  
ATOM   4114  C   HIS L 219      26.751  19.569  63.989  1.00 46.08           C  
ATOM   4115  O   HIS L 219      25.901  18.692  63.892  1.00 48.88           O  
ATOM   4116  CB  HIS L 219      27.400  20.925  65.967  1.00 44.69           C  
ATOM   4117  CG  HIS L 219      28.134  20.993  67.271  1.00 49.29           C  
ATOM   4118  ND1 HIS L 219      27.479  21.152  68.476  1.00 49.08           N  
ATOM   4119  CD2 HIS L 219      29.445  20.927  67.551  1.00 49.15           C  
ATOM   4120  CE1 HIS L 219      28.377  21.181  69.447  1.00 49.48           C  
ATOM   4121  NE2 HIS L 219      29.577  21.048  68.922  1.00 50.98           N  
ATOM   4122  N   GLU L 220      27.010  20.447  63.022  1.00 43.69           N  
ATOM   4123  CA  GLU L 220      26.248  20.486  61.778  1.00 43.91           C  
ATOM   4124  C   GLU L 220      25.991  19.080  61.334  1.00 42.59           C  
ATOM   4125  O   GLU L 220      24.862  18.606  61.384  1.00 45.52           O  
ATOM   4126  CB  GLU L 220      27.035  21.196  60.690  1.00 45.09           C  
ATOM   4127  CG  GLU L 220      26.969  22.697  60.789  1.00 46.72           C  
ATOM   4128  CD  GLU L 220      27.842  23.371  59.770  1.00 49.87           C  
ATOM   4129  OE1 GLU L 220      28.291  22.705  58.806  1.00 52.08           O  
ATOM   4130  OE2 GLU L 220      28.088  24.580  59.939  1.00 52.63           O  
ATOM   4131  N   ASN L 221      27.069  18.374  61.034  1.00 41.33           N  
ATOM   4132  CA  ASN L 221      26.973  16.992  60.599  1.00 41.61           C  
ATOM   4133  C   ASN L 221      26.371  16.049  61.633  1.00 40.48           C  
ATOM   4134  O   ASN L 221      25.686  15.107  61.269  1.00 41.89           O  
ATOM   4135  CB  ASN L 221      28.339  16.494  60.187  1.00 41.61           C  
ATOM   4136  CG  ASN L 221      28.829  17.167  58.948  1.00 46.27           C  
ATOM   4137  OD1 ASN L 221      28.037  17.524  58.082  1.00 48.25           O  
ATOM   4138  ND2 ASN L 221      30.142  17.368  58.852  1.00 50.76           N  
ATOM   4139  N   THR L 222      26.617  16.284  62.915  1.00 38.14           N  
ATOM   4140  CA  THR L 222      26.056  15.406  63.940  1.00 40.44           C  
ATOM   4141  C   THR L 222      24.550  15.523  64.012  1.00 40.69           C  
ATOM   4142  O   THR L 222      23.865  14.587  64.421  1.00 42.60           O  
ATOM   4143  CB  THR L 222      26.629  15.724  65.309  1.00 41.86           C  
ATOM   4144  OG1 THR L 222      27.997  15.297  65.352  1.00 43.59           O  
ATOM   4145  CG2 THR L 222      25.825  15.033  66.407  1.00 38.99           C  
ATOM   4146  N   PHE L 223      24.040  16.691  63.649  1.00 42.32           N  
ATOM   4147  CA  PHE L 223      22.608  16.960  63.663  1.00 41.46           C  
ATOM   4148  C   PHE L 223      21.979  16.350  62.429  1.00 41.90           C  
ATOM   4149  O   PHE L 223      21.020  15.574  62.509  1.00 43.39           O  
ATOM   4150  CB  PHE L 223      22.395  18.465  63.670  1.00 38.38           C  
ATOM   4151  CG  PHE L 223      21.008  18.887  63.324  1.00 40.85           C  
ATOM   4152  CD1 PHE L 223      20.099  19.200  64.311  1.00 41.00           C  
ATOM   4153  CD2 PHE L 223      20.624  19.010  62.006  1.00 43.99           C  
ATOM   4154  CE1 PHE L 223      18.832  19.631  63.987  1.00 45.03           C  
ATOM   4155  CE2 PHE L 223      19.363  19.438  61.672  1.00 44.93           C  
ATOM   4156  CZ  PHE L 223      18.464  19.750  62.668  1.00 46.58           C  
ATOM   4157  N   PHE L 224      22.514  16.727  61.277  1.00 41.84           N  
ATOM   4158  CA  PHE L 224      22.015  16.210  60.020  1.00 46.10           C  
ATOM   4159  C   PHE L 224      22.195  14.717  59.887  1.00 47.62           C  
ATOM   4160  O   PHE L 224      21.569  14.094  59.044  1.00 49.61           O  
ATOM   4161  CB  PHE L 224      22.637  16.953  58.841  1.00 48.01           C  
ATOM   4162  CG  PHE L 224      21.732  17.993  58.274  1.00 51.05           C  
ATOM   4163  CD1 PHE L 224      21.371  19.096  59.031  1.00 53.18           C  
ATOM   4164  CD2 PHE L 224      21.143  17.809  57.029  1.00 54.82           C  
ATOM   4165  CE1 PHE L 224      20.424  19.997  58.563  1.00 53.51           C  
ATOM   4166  CE2 PHE L 224      20.203  18.699  56.554  1.00 53.57           C  
ATOM   4167  CZ  PHE L 224      19.841  19.793  57.322  1.00 54.47           C  
ATOM   4168  N   ARG L 225      23.090  14.142  60.676  1.00 48.64           N  
ATOM   4169  CA  ARG L 225      23.275  12.698  60.642  1.00 48.48           C  
ATOM   4170  C   ARG L 225      22.263  12.131  61.621  1.00 48.88           C  
ATOM   4171  O   ARG L 225      21.732  11.035  61.427  1.00 49.07           O  
ATOM   4172  CB  ARG L 225      24.683  12.304  61.070  1.00 47.15           C  
ATOM   4173  CG  ARG L 225      25.711  12.568  60.008  1.00 47.12           C  
ATOM   4174  CD  ARG L 225      26.909  11.660  60.138  1.00 46.81           C  
ATOM   4175  NE  ARG L 225      27.814  11.852  59.008  1.00 49.32           N  
ATOM   4176  CZ  ARG L 225      28.926  12.575  59.066  1.00 48.70           C  
ATOM   4177  NH1 ARG L 225      29.267  13.165  60.210  1.00 48.95           N  
ATOM   4178  NH2 ARG L 225      29.689  12.719  57.984  1.00 47.61           N  
ATOM   4179  N   ASP L 226      21.997  12.890  62.681  1.00 46.85           N  
ATOM   4180  CA  ASP L 226      21.032  12.470  63.684  1.00 47.11           C  
ATOM   4181  C   ASP L 226      19.637  12.373  63.081  1.00 47.96           C  
ATOM   4182  O   ASP L 226      18.995  11.325  63.165  1.00 50.99           O  
ATOM   4183  CB  ASP L 226      21.011  13.448  64.866  1.00 44.14           C  
ATOM   4184  CG  ASP L 226      21.985  13.066  65.960  1.00 43.16           C  
ATOM   4185  OD1 ASP L 226      22.766  12.110  65.764  1.00 40.93           O  
ATOM   4186  OD2 ASP L 226      21.969  13.722  67.024  1.00 37.71           O  
ATOM   4187  N   ILE L 227      19.196  13.445  62.429  1.00 43.92           N  
ATOM   4188  CA  ILE L 227      17.871  13.485  61.838  1.00 41.76           C  
ATOM   4189  C   ILE L 227      17.625  12.494  60.706  1.00 41.60           C  
ATOM   4190  O   ILE L 227      16.660  11.728  60.750  1.00 41.15           O  
ATOM   4191  CB  ILE L 227      17.551  14.880  61.343  1.00 41.85           C  
ATOM   4192  CG1 ILE L 227      17.848  15.885  62.437  1.00 43.12           C  
ATOM   4193  CG2 ILE L 227      16.074  14.994  61.045  1.00 46.29           C  
ATOM   4194  CD1 ILE L 227      17.014  15.668  63.636  1.00 42.05           C  
ATOM   4195  N   VAL L 228      18.490  12.499  59.696  1.00 40.72           N  
ATOM   4196  CA  VAL L 228      18.321  11.607  58.556  1.00 40.71           C  
ATOM   4197  C   VAL L 228      19.494  10.687  58.248  1.00 42.22           C  
ATOM   4198  O   VAL L 228      19.612  10.191  57.130  1.00 42.09           O  
ATOM   4199  CB  VAL L 228      17.976  12.398  57.286  1.00 41.18           C  
ATOM   4200  CG1 VAL L 228      16.584  12.990  57.405  1.00 39.16           C  
ATOM   4201  CG2 VAL L 228      18.988  13.514  57.070  1.00 42.40           C  
ATOM   4202  N   GLY L 229      20.380  10.490  59.221  1.00 44.72           N  
ATOM   4203  CA  GLY L 229      21.517   9.599  59.043  1.00 43.49           C  
ATOM   4204  C   GLY L 229      22.495   9.938  57.944  1.00 46.65           C  
ATOM   4205  O   GLY L 229      23.118   9.045  57.349  1.00 49.25           O  
ATOM   4206  N   TYR L 230      22.645  11.221  57.659  1.00 45.65           N  
ATOM   4207  CA  TYR L 230      23.571  11.630  56.620  1.00 44.87           C  
ATOM   4208  C   TYR L 230      23.678  13.124  56.608  1.00 45.31           C  
ATOM   4209  O   TYR L 230      22.751  13.825  57.001  1.00 42.36           O  
ATOM   4210  CB  TYR L 230      23.101  11.157  55.252  1.00 40.97           C  
ATOM   4211  CG  TYR L 230      24.069  11.491  54.145  1.00 43.81           C  
ATOM   4212  CD1 TYR L 230      25.378  11.032  54.182  1.00 42.57           C  
ATOM   4213  CD2 TYR L 230      23.683  12.294  53.074  1.00 45.43           C  
ATOM   4214  CE1 TYR L 230      26.283  11.372  53.181  1.00 44.35           C  
ATOM   4215  CE2 TYR L 230      24.579  12.638  52.066  1.00 42.34           C  
ATOM   4216  CZ  TYR L 230      25.873  12.176  52.129  1.00 45.40           C  
ATOM   4217  OH  TYR L 230      26.765  12.523  51.138  1.00 43.97           O  
ATOM   4218  N   SER L 231      24.844  13.606  56.204  1.00 46.48           N  
ATOM   4219  CA  SER L 231      25.093  15.029  56.117  1.00 44.29           C  
ATOM   4220  C   SER L 231      26.032  15.159  54.969  1.00 42.44           C  
ATOM   4221  O   SER L 231      27.087  14.550  54.973  1.00 43.85           O  
ATOM   4222  CB  SER L 231      25.777  15.549  57.356  1.00 42.07           C  
ATOM   4223  OG  SER L 231      25.928  16.947  57.224  1.00 43.52           O  
ATOM   4224  N   ILE L 232      25.646  15.961  53.992  1.00 41.30           N  
ATOM   4225  CA  ILE L 232      26.439  16.160  52.793  1.00 41.04           C  
ATOM   4226  C   ILE L 232      27.645  17.087  52.995  1.00 42.55           C  
ATOM   4227  O   ILE L 232      28.570  17.102  52.172  1.00 43.52           O  
ATOM   4228  CB  ILE L 232      25.526  16.654  51.660  1.00 35.78           C  
ATOM   4229  CG1 ILE L 232      26.264  16.671  50.330  1.00 36.45           C  
ATOM   4230  CG2 ILE L 232      24.982  18.013  51.998  1.00 39.87           C  
ATOM   4231  CD1 ILE L 232      25.339  16.614  49.135  1.00 33.86           C  
ATOM   4232  N   GLY L 233      27.640  17.852  54.085  1.00 42.14           N  
ATOM   4233  CA  GLY L 233      28.748  18.754  54.364  1.00 42.32           C  
ATOM   4234  C   GLY L 233      28.734  20.138  53.731  1.00 39.14           C  
ATOM   4235  O   GLY L 233      28.292  20.305  52.595  1.00 41.15           O  
ATOM   4236  N   ALA L 234      29.322  21.098  54.448  1.00 36.72           N  
ATOM   4237  CA  ALA L 234      29.423  22.503  54.053  1.00 34.94           C  
ATOM   4238  C   ALA L 234      29.673  22.769  52.585  1.00 34.84           C  
ATOM   4239  O   ALA L 234      28.872  23.406  51.904  1.00 37.49           O  
ATOM   4240  CB  ALA L 234      30.489  23.181  54.862  1.00 33.44           C  
ATOM   4241  N   LEU L 235      30.812  22.322  52.100  1.00 32.28           N  
ATOM   4242  CA  LEU L 235      31.142  22.539  50.717  1.00 31.14           C  
ATOM   4243  C   LEU L 235      29.972  22.109  49.835  1.00 34.34           C  
ATOM   4244  O   LEU L 235      29.187  22.943  49.398  1.00 32.79           O  
ATOM   4245  CB  LEU L 235      32.410  21.768  50.380  1.00 30.49           C  
ATOM   4246  CG  LEU L 235      32.984  22.038  49.001  1.00 32.74           C  
ATOM   4247  CD1 LEU L 235      32.940  23.518  48.678  1.00 31.64           C  
ATOM   4248  CD2 LEU L 235      34.396  21.539  48.981  1.00 38.18           C  
ATOM   4249  N   ALA L 236      29.754  20.802  49.761  1.00 35.88           N  
ATOM   4250  CA  ALA L 236      28.715  20.188  48.935  1.00 35.43           C  
ATOM   4251  C   ALA L 236      27.288  20.714  48.994  1.00 35.79           C  
ATOM   4252  O   ALA L 236      26.597  20.724  47.978  1.00 34.97           O  
ATOM   4253  CB  ALA L 236      28.714  18.700  49.153  1.00 32.40           C  
ATOM   4254  N   ILE L 237      26.816  21.121  50.163  1.00 32.48           N  
ATOM   4255  CA  ILE L 237      25.455  21.620  50.235  1.00 31.27           C  
ATOM   4256  C   ILE L 237      25.301  22.874  49.397  1.00 31.85           C  
ATOM   4257  O   ILE L 237      24.219  23.194  48.913  1.00 30.57           O  
ATOM   4258  CB  ILE L 237      25.029  21.894  51.656  1.00 32.24           C  
ATOM   4259  CG1 ILE L 237      23.532  22.179  51.678  1.00 34.39           C  
ATOM   4260  CG2 ILE L 237      25.791  23.061  52.209  1.00 27.97           C  
ATOM   4261  CD1 ILE L 237      22.706  21.232  50.802  1.00 32.91           C  
ATOM   4262  N   HIS L 238      26.389  23.609  49.251  1.00 31.51           N  
ATOM   4263  CA  HIS L 238      26.363  24.801  48.425  1.00 29.25           C  
ATOM   4264  C   HIS L 238      26.442  24.286  46.994  1.00 31.74           C  
ATOM   4265  O   HIS L 238      25.849  24.851  46.070  1.00 30.64           O  
ATOM   4266  CB  HIS L 238      27.526  25.731  48.795  1.00 25.45           C  
ATOM   4267  CG  HIS L 238      27.285  26.510  50.051  1.00 23.66           C  
ATOM   4268  ND1 HIS L 238      27.823  26.161  51.266  1.00 22.07           N  
ATOM   4269  CD2 HIS L 238      26.484  27.579  50.295  1.00 23.90           C  
ATOM   4270  CE1 HIS L 238      27.364  26.968  52.204  1.00 25.70           C  
ATOM   4271  NE2 HIS L 238      26.545  27.841  51.642  1.00 25.28           N  
ATOM   4272  N   ARG L 239      27.061  23.121  46.849  1.00 33.46           N  
ATOM   4273  CA  ARG L 239      27.215  22.469  45.556  1.00 32.75           C  
ATOM   4274  C   ARG L 239      25.861  21.936  45.128  1.00 31.97           C  
ATOM   4275  O   ARG L 239      25.470  22.056  43.972  1.00 31.64           O  
ATOM   4276  CB  ARG L 239      28.170  21.306  45.713  1.00 35.68           C  
ATOM   4277  CG  ARG L 239      28.978  21.012  44.514  1.00 42.94           C  
ATOM   4278  CD  ARG L 239      30.433  21.096  44.896  1.00 49.12           C  
ATOM   4279  NE  ARG L 239      30.785  20.163  45.962  1.00 49.18           N  
ATOM   4280  CZ  ARG L 239      31.911  19.455  45.976  1.00 50.61           C  
ATOM   4281  NH1 ARG L 239      32.781  19.577  44.986  1.00 48.11           N  
ATOM   4282  NH2 ARG L 239      32.170  18.621  46.976  1.00 48.55           N  
ATOM   4283  N   LEU L 240      25.134  21.367  46.084  1.00 31.81           N  
ATOM   4284  CA  LEU L 240      23.811  20.806  45.841  1.00 30.75           C  
ATOM   4285  C   LEU L 240      22.809  21.890  45.501  1.00 30.93           C  
ATOM   4286  O   LEU L 240      22.156  21.844  44.460  1.00 30.40           O  
ATOM   4287  CB  LEU L 240      23.334  20.062  47.078  1.00 28.91           C  
ATOM   4288  CG  LEU L 240      21.956  19.435  46.937  1.00 23.76           C  
ATOM   4289  CD1 LEU L 240      21.941  18.516  45.737  1.00 18.58           C  
ATOM   4290  CD2 LEU L 240      21.621  18.685  48.205  1.00 23.92           C  
ATOM   4291  N   GLY L 241      22.683  22.862  46.393  1.00 28.23           N  
ATOM   4292  CA  GLY L 241      21.755  23.949  46.166  1.00 27.69           C  
ATOM   4293  C   GLY L 241      21.885  24.561  44.792  1.00 27.60           C  
ATOM   4294  O   GLY L 241      20.894  24.881  44.158  1.00 30.97           O  
ATOM   4295  N   LEU L 242      23.104  24.687  44.303  1.00 23.08           N  
ATOM   4296  CA  LEU L 242      23.311  25.277  42.996  1.00 24.11           C  
ATOM   4297  C   LEU L 242      22.830  24.346  41.914  1.00 25.94           C  
ATOM   4298  O   LEU L 242      22.430  24.777  40.826  1.00 25.35           O  
ATOM   4299  CB  LEU L 242      24.794  25.580  42.798  1.00 25.72           C  
ATOM   4300  CG  LEU L 242      25.240  26.124  41.444  1.00 25.21           C  
ATOM   4301  CD1 LEU L 242      24.431  27.359  41.089  1.00 20.81           C  
ATOM   4302  CD2 LEU L 242      26.720  26.432  41.491  1.00 22.12           C  
ATOM   4303  N   PHE L 243      22.917  23.057  42.197  1.00 24.26           N  
ATOM   4304  CA  PHE L 243      22.503  22.030  41.251  1.00 25.60           C  
ATOM   4305  C   PHE L 243      21.002  22.050  41.103  1.00 24.63           C  
ATOM   4306  O   PHE L 243      20.485  22.068  40.000  1.00 28.11           O  
ATOM   4307  CB  PHE L 243      22.948  20.662  41.757  1.00 20.57           C  
ATOM   4308  CG  PHE L 243      22.386  19.516  40.987  1.00 23.56           C  
ATOM   4309  CD1 PHE L 243      22.693  19.343  39.650  1.00 20.76           C  
ATOM   4310  CD2 PHE L 243      21.572  18.582  41.612  1.00 26.11           C  
ATOM   4311  CE1 PHE L 243      22.201  18.256  38.953  1.00 24.37           C  
ATOM   4312  CE2 PHE L 243      21.076  17.492  40.918  1.00 26.42           C  
ATOM   4313  CZ  PHE L 243      21.389  17.327  39.590  1.00 22.28           C  
ATOM   4314  N   LEU L 244      20.303  22.037  42.226  1.00 22.39           N  
ATOM   4315  CA  LEU L 244      18.856  22.050  42.215  1.00 24.83           C  
ATOM   4316  C   LEU L 244      18.322  23.254  41.465  1.00 23.52           C  
ATOM   4317  O   LEU L 244      17.577  23.110  40.510  1.00 28.16           O  
ATOM   4318  CB  LEU L 244      18.332  22.073  43.644  1.00 24.78           C  
ATOM   4319  CG  LEU L 244      18.719  20.903  44.537  1.00 26.51           C  
ATOM   4320  CD1 LEU L 244      18.145  21.130  45.911  1.00 30.59           C  
ATOM   4321  CD2 LEU L 244      18.213  19.610  43.950  1.00 21.82           C  
ATOM   4322  N   ALA L 245      18.769  24.438  41.862  1.00 21.23           N  
ATOM   4323  CA  ALA L 245      18.323  25.679  41.258  1.00 16.91           C  
ATOM   4324  C   ALA L 245      18.601  25.794  39.788  1.00 17.93           C  
ATOM   4325  O   ALA L 245      17.764  26.273  39.045  1.00 22.00           O  
ATOM   4326  CB  ALA L 245      18.910  26.829  41.980  1.00 16.64           C  
ATOM   4327  N   LEU L 246      19.776  25.374  39.351  1.00 21.16           N  
ATOM   4328  CA  LEU L 246      20.089  25.466  37.935  1.00 19.88           C  
ATOM   4329  C   LEU L 246      19.265  24.463  37.176  1.00 20.23           C  
ATOM   4330  O   LEU L 246      18.810  24.728  36.070  1.00 20.09           O  
ATOM   4331  CB  LEU L 246      21.570  25.228  37.693  1.00 20.88           C  
ATOM   4332  CG  LEU L 246      22.448  26.377  38.167  1.00 24.74           C  
ATOM   4333  CD1 LEU L 246      23.898  26.089  37.865  1.00 24.40           C  
ATOM   4334  CD2 LEU L 246      22.008  27.639  37.474  1.00 22.62           C  
ATOM   4335  N   SER L 247      19.068  23.304  37.792  1.00 21.95           N  
ATOM   4336  CA  SER L 247      18.277  22.238  37.205  1.00 24.67           C  
ATOM   4337  C   SER L 247      16.836  22.691  37.047  1.00 23.22           C  
ATOM   4338  O   SER L 247      16.190  22.385  36.061  1.00 20.44           O  
ATOM   4339  CB  SER L 247      18.337  20.995  38.084  1.00 29.67           C  
ATOM   4340  OG  SER L 247      19.207  20.026  37.523  1.00 34.69           O  
ATOM   4341  N   ALA L 248      16.333  23.436  38.018  1.00 20.58           N  
ATOM   4342  CA  ALA L 248      14.973  23.938  37.938  1.00 21.44           C  
ATOM   4343  C   ALA L 248      14.845  24.741  36.665  1.00 19.59           C  
ATOM   4344  O   ALA L 248      13.917  24.553  35.900  1.00 24.16           O  
ATOM   4345  CB  ALA L 248      14.675  24.803  39.121  1.00 20.87           C  
ATOM   4346  N   ALA L 249      15.825  25.589  36.401  1.00 16.70           N  
ATOM   4347  CA  ALA L 249      15.795  26.417  35.218  1.00 15.59           C  
ATOM   4348  C   ALA L 249      15.933  25.597  33.962  1.00 19.32           C  
ATOM   4349  O   ALA L 249      15.300  25.881  32.953  1.00 20.06           O  
ATOM   4350  CB  ALA L 249      16.893  27.436  35.279  1.00 17.85           C  
ATOM   4351  N   PHE L 250      16.775  24.577  34.014  1.00 25.59           N  
ATOM   4352  CA  PHE L 250      16.993  23.738  32.847  1.00 23.09           C  
ATOM   4353  C   PHE L 250      15.725  23.005  32.425  1.00 24.96           C  
ATOM   4354  O   PHE L 250      15.242  23.178  31.304  1.00 24.26           O  
ATOM   4355  CB  PHE L 250      18.107  22.731  33.121  1.00 24.95           C  
ATOM   4356  CG  PHE L 250      18.448  21.885  31.940  1.00 26.72           C  
ATOM   4357  CD1 PHE L 250      18.895  22.467  30.768  1.00 27.05           C  
ATOM   4358  CD2 PHE L 250      18.291  20.513  31.987  1.00 26.41           C  
ATOM   4359  CE1 PHE L 250      19.181  21.694  29.654  1.00 30.64           C  
ATOM   4360  CE2 PHE L 250      18.574  19.725  30.876  1.00 25.66           C  
ATOM   4361  CZ  PHE L 250      19.020  20.318  29.709  1.00 26.01           C  
ATOM   4362  N   TRP L 251      15.167  22.217  33.341  1.00 20.96           N  
ATOM   4363  CA  TRP L 251      13.965  21.453  33.047  1.00 22.18           C  
ATOM   4364  C   TRP L 251      12.756  22.320  32.766  1.00 20.61           C  
ATOM   4365  O   TRP L 251      11.815  21.876  32.126  1.00 23.00           O  
ATOM   4366  CB  TRP L 251      13.717  20.407  34.123  1.00 21.09           C  
ATOM   4367  CG  TRP L 251      14.784  19.336  34.081  1.00 26.49           C  
ATOM   4368  CD1 TRP L 251      15.798  19.158  34.969  1.00 26.04           C  
ATOM   4369  CD2 TRP L 251      14.974  18.348  33.057  1.00 26.40           C  
ATOM   4370  NE1 TRP L 251      16.611  18.128  34.564  1.00 25.77           N  
ATOM   4371  CE2 TRP L 251      16.127  17.615  33.391  1.00 27.84           C  
ATOM   4372  CE3 TRP L 251      14.283  18.014  31.883  1.00 28.11           C  
ATOM   4373  CZ2 TRP L 251      16.605  16.571  32.601  1.00 28.21           C  
ATOM   4374  CZ3 TRP L 251      14.758  16.978  31.098  1.00 26.59           C  
ATOM   4375  CH2 TRP L 251      15.909  16.269  31.459  1.00 23.52           C  
ATOM   4376  N   SER L 252      12.804  23.578  33.183  1.00 18.18           N  
ATOM   4377  CA  SER L 252      11.714  24.494  32.891  1.00 17.76           C  
ATOM   4378  C   SER L 252      11.883  24.819  31.421  1.00 20.13           C  
ATOM   4379  O   SER L 252      10.929  24.824  30.649  1.00 23.72           O  
ATOM   4380  CB  SER L 252      11.848  25.781  33.695  1.00 11.71           C  
ATOM   4381  OG  SER L 252      11.676  25.542  35.070  1.00 17.28           O  
ATOM   4382  N   ALA L 253      13.135  25.024  31.030  1.00 23.68           N  
ATOM   4383  CA  ALA L 253      13.471  25.364  29.664  1.00 22.20           C  
ATOM   4384  C   ALA L 253      13.087  24.272  28.699  1.00 23.20           C  
ATOM   4385  O   ALA L 253      12.606  24.548  27.611  1.00 26.63           O  
ATOM   4386  CB  ALA L 253      14.926  25.645  29.561  1.00 23.08           C  
ATOM   4387  N   VAL L 254      13.277  23.023  29.087  1.00 20.45           N  
ATOM   4388  CA  VAL L 254      12.925  21.959  28.174  1.00 25.00           C  
ATOM   4389  C   VAL L 254      11.431  21.694  28.193  1.00 22.83           C  
ATOM   4390  O   VAL L 254      10.831  21.446  27.154  1.00 24.26           O  
ATOM   4391  CB  VAL L 254      13.725  20.667  28.440  1.00 24.48           C  
ATOM   4392  CG1 VAL L 254      14.817  20.921  29.428  1.00 26.72           C  
ATOM   4393  CG2 VAL L 254      12.835  19.545  28.913  1.00 25.55           C  
ATOM   4394  N   CYS L 255      10.813  21.839  29.358  1.00 25.57           N  
ATOM   4395  CA  CYS L 255       9.389  21.565  29.473  1.00 23.39           C  
ATOM   4396  C   CYS L 255       8.578  22.406  28.533  1.00 23.90           C  
ATOM   4397  O   CYS L 255       7.655  21.903  27.897  1.00 27.95           O  
ATOM   4398  CB  CYS L 255       8.895  21.715  30.907  1.00 19.90           C  
ATOM   4399  SG  CYS L 255       8.021  23.216  31.254  1.00 22.67           S  
ATOM   4400  N   ILE L 256       8.923  23.677  28.400  1.00 22.10           N  
ATOM   4401  CA  ILE L 256       8.179  24.500  27.474  1.00 20.97           C  
ATOM   4402  C   ILE L 256       8.698  24.247  26.073  1.00 23.54           C  
ATOM   4403  O   ILE L 256       7.936  24.284  25.115  1.00 23.70           O  
ATOM   4404  CB  ILE L 256       8.314  25.970  27.786  1.00 22.10           C  
ATOM   4405  CG1 ILE L 256       7.213  26.757  27.072  1.00 21.87           C  
ATOM   4406  CG2 ILE L 256       9.670  26.468  27.360  1.00 24.95           C  
ATOM   4407  CD1 ILE L 256       5.825  26.464  27.576  1.00 14.77           C  
ATOM   4408  N   LEU L 257       9.985  23.924  25.963  1.00 24.86           N  
ATOM   4409  CA  LEU L 257      10.613  23.692  24.668  1.00 21.89           C  
ATOM   4410  C   LEU L 257       9.982  22.548  23.937  1.00 22.60           C  
ATOM   4411  O   LEU L 257       9.832  22.588  22.723  1.00 22.40           O  
ATOM   4412  CB  LEU L 257      12.103  23.431  24.829  1.00 25.25           C  
ATOM   4413  CG  LEU L 257      12.956  23.480  23.563  1.00 23.79           C  
ATOM   4414  CD1 LEU L 257      12.480  24.583  22.648  1.00 21.13           C  
ATOM   4415  CD2 LEU L 257      14.402  23.710  23.960  1.00 24.29           C  
ATOM   4416  N   ILE L 258       9.626  21.512  24.676  1.00 22.14           N  
ATOM   4417  CA  ILE L 258       8.999  20.350  24.070  1.00 21.69           C  
ATOM   4418  C   ILE L 258       7.515  20.575  23.830  1.00 24.68           C  
ATOM   4419  O   ILE L 258       6.902  19.845  23.070  1.00 27.44           O  
ATOM   4420  CB  ILE L 258       9.184  19.085  24.941  1.00 23.91           C  
ATOM   4421  CG1 ILE L 258       8.569  19.286  26.320  1.00 23.33           C  
ATOM   4422  CG2 ILE L 258      10.659  18.757  25.096  1.00 21.33           C  
ATOM   4423  CD1 ILE L 258       8.845  18.137  27.287  1.00 18.88           C  
ATOM   4424  N   SER L 259       6.958  21.629  24.415  1.00 20.37           N  
ATOM   4425  CA  SER L 259       5.540  21.907  24.285  1.00 16.42           C  
ATOM   4426  C   SER L 259       5.178  22.741  23.090  1.00 19.42           C  
ATOM   4427  O   SER L 259       5.017  23.949  23.181  1.00 19.99           O  
ATOM   4428  CB  SER L 259       5.031  22.557  25.559  1.00 14.51           C  
ATOM   4429  OG  SER L 259       5.303  21.714  26.663  1.00 17.98           O  
ATOM   4430  N   GLY L 260       4.984  22.075  21.968  1.00 21.46           N  
ATOM   4431  CA  GLY L 260       4.631  22.769  20.750  1.00 24.32           C  
ATOM   4432  C   GLY L 260       5.573  22.322  19.656  1.00 32.92           C  
ATOM   4433  O   GLY L 260       5.152  21.757  18.647  1.00 31.16           O  
ATOM   4434  N   PRO L 261       6.874  22.567  19.833  1.00 33.44           N  
ATOM   4435  CA  PRO L 261       7.879  22.181  18.854  1.00 32.99           C  
ATOM   4436  C   PRO L 261       7.968  20.669  18.696  1.00 35.79           C  
ATOM   4437  O   PRO L 261       7.947  20.170  17.582  1.00 36.45           O  
ATOM   4438  CB  PRO L 261       9.157  22.733  19.463  1.00 32.42           C  
ATOM   4439  CG  PRO L 261       8.693  23.909  20.242  1.00 27.61           C  
ATOM   4440  CD  PRO L 261       7.488  23.354  20.914  1.00 30.59           C  
ATOM   4441  N   PHE L 262       8.019  19.935  19.803  1.00 36.19           N  
ATOM   4442  CA  PHE L 262       8.143  18.480  19.729  1.00 36.56           C  
ATOM   4443  C   PHE L 262       6.964  17.633  20.221  1.00 36.87           C  
ATOM   4444  O   PHE L 262       7.047  16.408  20.206  1.00 42.26           O  
ATOM   4445  CB  PHE L 262       9.420  18.039  20.447  1.00 37.01           C  
ATOM   4446  CG  PHE L 262      10.667  18.639  19.878  1.00 40.92           C  
ATOM   4447  CD1 PHE L 262      11.176  19.826  20.388  1.00 42.00           C  
ATOM   4448  CD2 PHE L 262      11.309  18.046  18.799  1.00 43.55           C  
ATOM   4449  CE1 PHE L 262      12.307  20.421  19.825  1.00 42.33           C  
ATOM   4450  CE2 PHE L 262      12.436  18.626  18.231  1.00 45.03           C  
ATOM   4451  CZ  PHE L 262      12.935  19.818  18.744  1.00 43.47           C  
ATOM   4452  N   TRP L 263       5.901  18.267  20.704  1.00 35.00           N  
ATOM   4453  CA  TRP L 263       4.719  17.553  21.188  1.00 32.30           C  
ATOM   4454  C   TRP L 263       3.560  18.485  20.954  1.00 33.76           C  
ATOM   4455  O   TRP L 263       3.546  19.585  21.481  1.00 31.14           O  
ATOM   4456  CB  TRP L 263       4.810  17.259  22.685  1.00 32.73           C  
ATOM   4457  CG  TRP L 263       3.674  16.426  23.170  1.00 35.15           C  
ATOM   4458  CD1 TRP L 263       2.636  16.825  23.953  1.00 36.61           C  
ATOM   4459  CD2 TRP L 263       3.423  15.067  22.841  1.00 33.89           C  
ATOM   4460  NE1 TRP L 263       1.747  15.802  24.124  1.00 29.86           N  
ATOM   4461  CE2 TRP L 263       2.205  14.710  23.447  1.00 32.01           C  
ATOM   4462  CE3 TRP L 263       4.105  14.116  22.080  1.00 35.09           C  
ATOM   4463  CZ2 TRP L 263       1.657  13.447  23.321  1.00 36.55           C  
ATOM   4464  CZ3 TRP L 263       3.564  12.865  21.953  1.00 34.89           C  
ATOM   4465  CH2 TRP L 263       2.345  12.537  22.568  1.00 39.50           C  
ATOM   4466  N   THR L 264       2.568  18.025  20.201  1.00 38.25           N  
ATOM   4467  CA  THR L 264       1.415  18.846  19.856  1.00 37.45           C  
ATOM   4468  C   THR L 264       0.102  18.391  20.465  1.00 38.10           C  
ATOM   4469  O   THR L 264      -0.827  19.186  20.632  1.00 39.30           O  
ATOM   4470  CB  THR L 264       1.253  18.885  18.355  1.00 38.42           C  
ATOM   4471  OG1 THR L 264       1.344  17.551  17.847  1.00 39.48           O  
ATOM   4472  CG2 THR L 264       2.356  19.699  17.740  1.00 34.33           C  
ATOM   4473  N   ARG L 265       0.023  17.114  20.803  1.00 34.57           N  
ATOM   4474  CA  ARG L 265      -1.188  16.581  21.394  1.00 33.62           C  
ATOM   4475  C   ARG L 265      -1.330  17.038  22.829  1.00 29.67           C  
ATOM   4476  O   ARG L 265      -0.522  17.822  23.308  1.00 28.99           O  
ATOM   4477  CB  ARG L 265      -1.186  15.061  21.287  1.00 34.86           C  
ATOM   4478  CG  ARG L 265      -1.454  14.621  19.868  1.00 40.68           C  
ATOM   4479  CD  ARG L 265      -1.531  13.113  19.732  1.00 55.99           C  
ATOM   4480  NE  ARG L 265      -0.229  12.463  19.532  1.00 65.24           N  
ATOM   4481  CZ  ARG L 265      -0.086  11.176  19.212  1.00 73.22           C  
ATOM   4482  NH1 ARG L 265      -1.167  10.406  19.067  1.00 76.72           N  
ATOM   4483  NH2 ARG L 265       1.128  10.657  18.993  1.00 74.09           N  
ATOM   4484  N   GLY L 266      -2.417  16.642  23.477  1.00 25.70           N  
ATOM   4485  CA  GLY L 266      -2.611  17.014  24.857  1.00 20.19           C  
ATOM   4486  C   GLY L 266      -1.530  16.323  25.648  1.00 26.33           C  
ATOM   4487  O   GLY L 266      -0.906  15.397  25.149  1.00 27.37           O  
ATOM   4488  N   TRP L 267      -1.274  16.771  26.867  1.00 24.98           N  
ATOM   4489  CA  TRP L 267      -0.240  16.135  27.651  1.00 24.83           C  
ATOM   4490  C   TRP L 267      -0.634  14.858  28.354  1.00 26.11           C  
ATOM   4491  O   TRP L 267       0.194  13.974  28.508  1.00 25.20           O  
ATOM   4492  CB  TRP L 267       0.415  17.117  28.613  1.00 25.75           C  
ATOM   4493  CG  TRP L 267       1.560  17.841  27.983  1.00 28.98           C  
ATOM   4494  CD1 TRP L 267       1.674  19.174  27.801  1.00 27.69           C  
ATOM   4495  CD2 TRP L 267       2.739  17.253  27.420  1.00 28.21           C  
ATOM   4496  NE1 TRP L 267       2.846  19.463  27.152  1.00 26.71           N  
ATOM   4497  CE2 TRP L 267       3.517  18.301  26.911  1.00 28.60           C  
ATOM   4498  CE3 TRP L 267       3.209  15.946  27.305  1.00 26.75           C  
ATOM   4499  CZ2 TRP L 267       4.741  18.079  26.287  1.00 26.41           C  
ATOM   4500  CZ3 TRP L 267       4.420  15.726  26.690  1.00 24.80           C  
ATOM   4501  CH2 TRP L 267       5.175  16.785  26.189  1.00 25.14           C  
ATOM   4502  N   PRO L 268      -1.894  14.734  28.808  1.00 29.35           N  
ATOM   4503  CA  PRO L 268      -2.241  13.474  29.479  1.00 24.97           C  
ATOM   4504  C   PRO L 268      -2.053  12.288  28.522  1.00 26.24           C  
ATOM   4505  O   PRO L 268      -1.660  11.197  28.928  1.00 26.19           O  
ATOM   4506  CB  PRO L 268      -3.714  13.673  29.818  1.00 18.39           C  
ATOM   4507  CG  PRO L 268      -3.835  15.142  29.980  1.00 19.57           C  
ATOM   4508  CD  PRO L 268      -3.035  15.666  28.828  1.00 24.63           C  
ATOM   4509  N   GLU L 269      -2.278  12.534  27.236  1.00 26.77           N  
ATOM   4510  CA  GLU L 269      -2.141  11.503  26.221  1.00 27.76           C  
ATOM   4511  C   GLU L 269      -0.735  10.943  26.153  1.00 31.73           C  
ATOM   4512  O   GLU L 269      -0.533   9.771  25.850  1.00 34.56           O  
ATOM   4513  CB  GLU L 269      -2.511  12.062  24.859  1.00 24.37           C  
ATOM   4514  CG  GLU L 269      -2.447  11.038  23.760  1.00 29.64           C  
ATOM   4515  CD  GLU L 269      -2.939  11.575  22.452  1.00 35.55           C  
ATOM   4516  OE1 GLU L 269      -3.700  12.559  22.464  1.00 42.49           O  
ATOM   4517  OE2 GLU L 269      -2.575  11.012  21.402  1.00 39.89           O  
ATOM   4518  N   TRP L 270       0.251  11.778  26.426  1.00 31.73           N  
ATOM   4519  CA  TRP L 270       1.627  11.320  26.369  1.00 29.31           C  
ATOM   4520  C   TRP L 270       1.814  10.070  27.213  1.00 25.09           C  
ATOM   4521  O   TRP L 270       2.431   9.108  26.773  1.00 22.91           O  
ATOM   4522  CB  TRP L 270       2.588  12.428  26.836  1.00 28.67           C  
ATOM   4523  CG  TRP L 270       4.030  12.037  26.740  1.00 25.97           C  
ATOM   4524  CD1 TRP L 270       4.799  12.049  25.622  1.00 22.33           C  
ATOM   4525  CD2 TRP L 270       4.857  11.538  27.795  1.00 22.45           C  
ATOM   4526  NE1 TRP L 270       6.054  11.583  25.909  1.00 26.14           N  
ATOM   4527  CE2 TRP L 270       6.118  11.267  27.239  1.00 22.73           C  
ATOM   4528  CE3 TRP L 270       4.660  11.303  29.158  1.00 21.92           C  
ATOM   4529  CZ2 TRP L 270       7.175  10.767  27.996  1.00 23.93           C  
ATOM   4530  CZ3 TRP L 270       5.711  10.805  29.909  1.00 20.37           C  
ATOM   4531  CH2 TRP L 270       6.950  10.546  29.330  1.00 21.30           C  
ATOM   4532  N   TRP L 271       1.183  10.046  28.378  1.00 24.14           N  
ATOM   4533  CA  TRP L 271       1.325   8.922  29.292  1.00 26.88           C  
ATOM   4534  C   TRP L 271       0.819   7.566  28.822  1.00 31.03           C  
ATOM   4535  O   TRP L 271       0.939   6.568  29.544  1.00 31.02           O  
ATOM   4536  CB  TRP L 271       0.712   9.277  30.631  1.00 25.51           C  
ATOM   4537  CG  TRP L 271       1.487  10.310  31.318  1.00 31.05           C  
ATOM   4538  CD1 TRP L 271       1.314  11.654  31.232  1.00 30.09           C  
ATOM   4539  CD2 TRP L 271       2.618  10.099  32.157  1.00 34.93           C  
ATOM   4540  NE1 TRP L 271       2.280  12.304  31.961  1.00 29.82           N  
ATOM   4541  CE2 TRP L 271       3.097  11.368  32.541  1.00 31.16           C  
ATOM   4542  CE3 TRP L 271       3.283   8.959  32.625  1.00 35.43           C  
ATOM   4543  CZ2 TRP L 271       4.206  11.532  33.366  1.00 34.94           C  
ATOM   4544  CZ3 TRP L 271       4.383   9.118  33.444  1.00 33.61           C  
ATOM   4545  CH2 TRP L 271       4.837  10.396  33.808  1.00 31.89           C  
ATOM   4546  N   ASN L 272       0.291   7.521  27.603  1.00 31.80           N  
ATOM   4547  CA  ASN L 272      -0.231   6.285  27.043  1.00 30.42           C  
ATOM   4548  C   ASN L 272       0.845   5.236  26.967  1.00 36.79           C  
ATOM   4549  O   ASN L 272       0.611   4.082  27.327  1.00 41.49           O  
ATOM   4550  CB  ASN L 272      -0.799   6.516  25.650  1.00 26.04           C  
ATOM   4551  CG  ASN L 272      -2.227   6.970  25.680  1.00 26.23           C  
ATOM   4552  OD1 ASN L 272      -2.799   7.193  26.751  1.00 26.96           O  
ATOM   4553  ND2 ASN L 272      -2.834   7.085  24.506  1.00 26.96           N  
ATOM   4554  N   TRP L 273       2.040   5.637  26.539  1.00 38.24           N  
ATOM   4555  CA  TRP L 273       3.150   4.701  26.414  1.00 35.83           C  
ATOM   4556  C   TRP L 273       3.291   3.824  27.649  1.00 36.46           C  
ATOM   4557  O   TRP L 273       3.905   2.763  27.590  1.00 41.99           O  
ATOM   4558  CB  TRP L 273       4.468   5.434  26.128  1.00 33.34           C  
ATOM   4559  CG  TRP L 273       5.042   6.153  27.295  1.00 35.08           C  
ATOM   4560  CD1 TRP L 273       4.847   7.461  27.626  1.00 34.14           C  
ATOM   4561  CD2 TRP L 273       5.861   5.596  28.327  1.00 33.04           C  
ATOM   4562  NE1 TRP L 273       5.478   7.748  28.809  1.00 33.00           N  
ATOM   4563  CE2 TRP L 273       6.114   6.619  29.261  1.00 33.33           C  
ATOM   4564  CE3 TRP L 273       6.405   4.325  28.558  1.00 28.27           C  
ATOM   4565  CZ2 TRP L 273       6.878   6.417  30.408  1.00 31.44           C  
ATOM   4566  CZ3 TRP L 273       7.163   4.121  29.698  1.00 29.81           C  
ATOM   4567  CH2 TRP L 273       7.395   5.163  30.608  1.00 31.42           C  
ATOM   4568  N   TRP L 274       2.751   4.270  28.778  1.00 37.34           N  
ATOM   4569  CA  TRP L 274       2.833   3.479  29.994  1.00 39.04           C  
ATOM   4570  C   TRP L 274       1.674   2.510  30.099  1.00 44.17           C  
ATOM   4571  O   TRP L 274       1.761   1.500  30.794  1.00 51.64           O  
ATOM   4572  CB  TRP L 274       2.841   4.363  31.223  1.00 33.20           C  
ATOM   4573  CG  TRP L 274       2.958   3.571  32.474  1.00 34.69           C  
ATOM   4574  CD1 TRP L 274       1.945   2.968  33.166  1.00 30.83           C  
ATOM   4575  CD2 TRP L 274       4.162   3.287  33.194  1.00 36.42           C  
ATOM   4576  NE1 TRP L 274       2.447   2.327  34.273  1.00 31.83           N  
ATOM   4577  CE2 TRP L 274       3.806   2.507  34.313  1.00 34.65           C  
ATOM   4578  CE3 TRP L 274       5.507   3.626  33.010  1.00 40.08           C  
ATOM   4579  CZ2 TRP L 274       4.740   2.062  35.240  1.00 34.38           C  
ATOM   4580  CZ3 TRP L 274       6.438   3.185  33.938  1.00 38.59           C  
ATOM   4581  CH2 TRP L 274       6.048   2.412  35.038  1.00 33.66           C  
ATOM   4582  N   LEU L 275       0.562   2.824  29.455  1.00 45.97           N  
ATOM   4583  CA  LEU L 275      -0.590   1.932  29.517  1.00 46.44           C  
ATOM   4584  C   LEU L 275      -0.511   0.885  28.413  1.00 48.05           C  
ATOM   4585  O   LEU L 275      -1.347  -0.031  28.345  1.00 47.92           O  
ATOM   4586  CB  LEU L 275      -1.872   2.739  29.353  1.00 40.95           C  
ATOM   4587  CG  LEU L 275      -2.013   3.898  30.316  1.00 33.27           C  
ATOM   4588  CD1 LEU L 275      -3.142   4.766  29.850  1.00 34.45           C  
ATOM   4589  CD2 LEU L 275      -2.258   3.381  31.702  1.00 29.49           C  
ATOM   4590  N   GLU L 276       0.497   1.025  27.554  1.00 47.87           N  
ATOM   4591  CA  GLU L 276       0.682   0.125  26.419  1.00 46.25           C  
ATOM   4592  C   GLU L 276       1.894  -0.775  26.512  1.00 43.10           C  
ATOM   4593  O   GLU L 276       2.194  -1.526  25.584  1.00 43.40           O  
ATOM   4594  CB  GLU L 276       0.734   0.938  25.131  1.00 43.75           C  
ATOM   4595  CG  GLU L 276      -0.530   1.722  24.901  1.00 43.13           C  
ATOM   4596  CD  GLU L 276      -0.476   2.572  23.662  1.00 49.52           C  
ATOM   4597  OE1 GLU L 276       0.594   2.611  22.987  1.00 53.33           O  
ATOM   4598  OE2 GLU L 276      -1.512   3.216  23.368  1.00 49.17           O  
ATOM   4599  N   LEU L 277       2.584  -0.713  27.639  1.00 45.11           N  
ATOM   4600  CA  LEU L 277       3.755  -1.543  27.833  1.00 46.33           C  
ATOM   4601  C   LEU L 277       3.330  -2.983  27.675  1.00 51.73           C  
ATOM   4602  O   LEU L 277       2.140  -3.310  27.807  1.00 49.73           O  
ATOM   4603  CB  LEU L 277       4.322  -1.333  29.232  1.00 41.04           C  
ATOM   4604  CG  LEU L 277       4.909   0.054  29.456  1.00 37.56           C  
ATOM   4605  CD1 LEU L 277       5.521   0.163  30.831  1.00 36.34           C  
ATOM   4606  CD2 LEU L 277       5.953   0.289  28.409  1.00 40.36           C  
ATOM   4607  N   PRO L 278       4.271  -3.852  27.279  1.00 55.51           N  
ATOM   4608  CA  PRO L 278       3.953  -5.268  27.108  1.00 54.43           C  
ATOM   4609  C   PRO L 278       3.937  -5.938  28.472  1.00 53.23           C  
ATOM   4610  O   PRO L 278       3.282  -6.970  28.643  1.00 56.16           O  
ATOM   4611  CB  PRO L 278       5.091  -5.765  26.237  1.00 53.58           C  
ATOM   4612  CG  PRO L 278       6.240  -4.972  26.734  1.00 56.72           C  
ATOM   4613  CD  PRO L 278       5.672  -3.577  26.910  1.00 55.70           C  
ATOM   4614  N   LEU L 279       4.581  -5.319  29.466  1.00 52.24           N  
ATOM   4615  CA  LEU L 279       4.570  -5.880  30.818  1.00 54.64           C  
ATOM   4616  C   LEU L 279       3.116  -6.179  31.126  1.00 58.34           C  
ATOM   4617  O   LEU L 279       2.815  -7.027  31.959  1.00 62.84           O  
ATOM   4618  CB  LEU L 279       5.066  -4.888  31.871  1.00 52.67           C  
ATOM   4619  CG  LEU L 279       6.232  -3.951  31.607  1.00 55.18           C  
ATOM   4620  CD1 LEU L 279       6.746  -3.449  32.947  1.00 55.73           C  
ATOM   4621  CD2 LEU L 279       7.333  -4.669  30.852  1.00 60.00           C  
ATOM   4622  N   TRP L 280       2.222  -5.465  30.448  1.00 61.72           N  
ATOM   4623  CA  TRP L 280       0.775  -5.637  30.586  1.00 62.58           C  
ATOM   4624  C   TRP L 280       0.155  -5.431  29.202  1.00 65.68           C  
ATOM   4625  O   TRP L 280      -0.541  -4.407  28.999  1.00 66.63           O  
ATOM   4626  CB  TRP L 280       0.186  -4.619  31.576  1.00 57.70           C  
ATOM   4627  CG  TRP L 280       0.971  -3.338  31.722  1.00 48.92           C  
ATOM   4628  CD1 TRP L 280       1.088  -2.318  30.815  1.00 43.62           C  
ATOM   4629  CD2 TRP L 280       1.756  -2.970  32.846  1.00 42.38           C  
ATOM   4630  NE1 TRP L 280       1.909  -1.337  31.314  1.00 39.67           N  
ATOM   4631  CE2 TRP L 280       2.337  -1.717  32.562  1.00 40.10           C  
ATOM   4632  CE3 TRP L 280       2.039  -3.584  34.070  1.00 40.82           C  
ATOM   4633  CZ2 TRP L 280       3.181  -1.066  33.460  1.00 39.96           C  
ATOM   4634  CZ3 TRP L 280       2.876  -2.942  34.961  1.00 41.01           C  
ATOM   4635  CH2 TRP L 280       3.441  -1.696  34.652  1.00 40.76           C  
ATOM   4636  OXT TRP L 280       0.425  -6.272  28.310  1.00 70.58           O  
