# Supplementary material for: Alignment of Helical Membrane Protein Sequences Using AlignMe
Source: PLoS One. 2013 Mar 4;8(3):e57731. doi: 10.1371/journal.pone.0057731 (PMC3587630; doi:10.1371/journal.pone.0057731)
Supplement: File S2 — Dataset of HOMEP2 homologous membrane proteins. (GZ) [file pone.0057731.s002.gz › HOMEP2010_pdbs/photosystem2/2WJN_M.pdb]

ATOM   6641  N   ALA M   1       4.308  52.445  15.128  1.00 45.01           N  
ATOM   6642  CA  ALA M   1       4.745  51.181  15.804  1.00 44.51           C  
ATOM   6643  C   ALA M   1       4.629  50.057  14.823  1.00 43.63           C  
ATOM   6644  O   ALA M   1       3.895  50.173  13.842  1.00 44.43           O  
ATOM   6645  CB  ALA M   1       3.887  50.885  16.997  1.00 45.48           C  
ATOM   6646  N   ASP M   2       5.369  48.981  15.082  1.00 41.82           N  
ATOM   6647  CA  ASP M   2       5.286  47.773  14.269  1.00 40.58           C  
ATOM   6648  C   ASP M   2       4.241  46.881  14.896  1.00 39.59           C  
ATOM   6649  O   ASP M   2       4.517  46.152  15.835  1.00 38.10           O  
ATOM   6650  CB  ASP M   2       6.643  47.065  14.203  1.00 39.87           C  
ATOM   6651  CG  ASP M   2       6.611  45.798  13.358  1.00 40.06           C  
ATOM   6652  OD1 ASP M   2       5.523  45.368  12.974  1.00 39.93           O  
ATOM   6653  OD2 ASP M   2       7.676  45.248  13.058  1.00 39.04           O  
ATOM   6654  N   TYR M   3       3.025  46.927  14.365  1.00 38.84           N  
ATOM   6655  CA  TYR M   3       1.960  46.128  14.937  1.00 39.05           C  
ATOM   6656  C   TYR M   3       2.232  44.640  14.815  1.00 37.32           C  
ATOM   6657  O   TYR M   3       1.726  43.845  15.601  1.00 36.44           O  
ATOM   6658  CB  TYR M   3       0.638  46.482  14.263  1.00 40.97           C  
ATOM   6659  CG  TYR M   3       0.237  47.877  14.590  1.00 44.12           C  
ATOM   6660  CD1 TYR M   3      -0.401  48.164  15.796  1.00 48.67           C  
ATOM   6661  CD2 TYR M   3       0.510  48.923  13.717  1.00 48.72           C  
ATOM   6662  CE1 TYR M   3      -0.763  49.474  16.121  1.00 49.68           C  
ATOM   6663  CE2 TYR M   3       0.155  50.235  14.031  1.00 48.99           C  
ATOM   6664  CZ  TYR M   3      -0.482  50.494  15.238  1.00 49.11           C  
ATOM   6665  OH  TYR M   3      -0.845  51.782  15.558  1.00 50.43           O  
ATOM   6666  N   GLN M   4       2.992  44.239  13.808  1.00 35.51           N  
ATOM   6667  CA  GLN M   4       3.375  42.811  13.714  1.00 34.80           C  
ATOM   6668  C   GLN M   4       4.108  42.277  14.936  1.00 35.60           C  
ATOM   6669  O   GLN M   4       4.087  41.059  15.197  1.00 35.37           O  
ATOM   6670  CB  GLN M   4       4.301  42.576  12.514  1.00 35.52           C  
ATOM   6671  CG  GLN M   4       3.668  42.831  11.148  1.00 33.95           C  
ATOM   6672  CD  GLN M   4       2.625  41.834  10.744  1.00 35.83           C  
ATOM   6673  OE1 GLN M   4       1.443  42.140  10.761  1.00 37.54           O  
ATOM   6674  NE2 GLN M   4       3.045  40.654  10.345  1.00 39.54           N  
ATOM   6675  N   THR M   5       4.820  43.139  15.656  1.00 35.49           N  
ATOM   6676  CA  THR M   5       5.544  42.704  16.883  1.00 35.57           C  
ATOM   6677  C   THR M   5       4.568  42.396  18.017  1.00 36.28           C  
ATOM   6678  O   THR M   5       4.931  41.646  18.928  1.00 36.39           O  
ATOM   6679  CB  THR M   5       6.640  43.696  17.346  1.00 35.74           C  
ATOM   6680  OG1 THR M   5       6.055  44.944  17.680  1.00 34.63           O  
ATOM   6681  CG2 THR M   5       7.674  43.907  16.237  1.00 34.99           C  
ATOM   6682  N   ILE M   6       3.348  42.925  17.917  1.00 36.10           N  
ATOM   6683  CA  ILE M   6       2.248  42.668  18.878  1.00 35.93           C  
ATOM   6684  C   ILE M   6       1.461  41.401  18.541  1.00 36.02           C  
ATOM   6685  O   ILE M   6       1.286  40.530  19.395  1.00 36.32           O  
ATOM   6686  CB  ILE M   6       1.303  43.856  18.949  1.00 37.52           C  
ATOM   6687  CG1 ILE M   6       2.085  45.099  19.337  1.00 38.00           C  
ATOM   6688  CG2 ILE M   6       0.155  43.607  20.001  1.00 40.32           C  
ATOM   6689  CD1 ILE M   6       1.263  46.393  19.182  1.00 40.00           C  
ATOM   6690  N   TYR M   7       1.010  41.277  17.288  1.00 35.77           N  
ATOM   6691  CA  TYR M   7       0.302  40.090  16.824  1.00 36.51           C  
ATOM   6692  C   TYR M   7       0.351  40.076  15.290  1.00 35.99           C  
ATOM   6693  O   TYR M   7       0.609  41.096  14.674  1.00 36.36           O  
ATOM   6694  CB  TYR M   7      -1.182  40.148  17.277  1.00 37.05           C  
ATOM   6695  CG  TYR M   7      -1.993  41.190  16.582  1.00 40.10           C  
ATOM   6696  CD1 TYR M   7      -1.853  42.530  16.907  1.00 41.16           C  
ATOM   6697  CD2 TYR M   7      -2.920  40.845  15.589  1.00 40.64           C  
ATOM   6698  CE1 TYR M   7      -2.577  43.478  16.267  1.00 41.78           C  
ATOM   6699  CE2 TYR M   7      -3.642  41.787  14.942  1.00 40.35           C  
ATOM   6700  CZ  TYR M   7      -3.466  43.110  15.280  1.00 41.72           C  
ATOM   6701  OH  TYR M   7      -4.189  44.063  14.610  1.00 40.40           O  
ATOM   6702  N   THR M   8       0.014  38.944  14.692  1.00 36.07           N  
ATOM   6703  CA  THR M   8      -0.046  38.809  13.220  1.00 34.58           C  
ATOM   6704  C   THR M   8      -1.367  39.345  12.674  1.00 35.07           C  
ATOM   6705  O   THR M   8      -2.435  38.780  12.911  1.00 34.35           O  
ATOM   6706  CB  THR M   8       0.152  37.343  12.832  1.00 34.05           C  
ATOM   6707  OG1 THR M   8       1.395  36.916  13.409  1.00 35.05           O  
ATOM   6708  CG2 THR M   8       0.194  37.154  11.300  1.00 32.58           C  
ATOM   6709  N   GLN M   9      -1.288  40.442  11.934  1.00 34.57           N  
ATOM   6710  CA  GLN M   9      -2.470  41.113  11.451  1.00 34.35           C  
ATOM   6711  C   GLN M   9      -3.204  40.266  10.405  1.00 33.46           C  
ATOM   6712  O   GLN M   9      -4.454  40.210  10.365  1.00 33.27           O  
ATOM   6713  CB  GLN M   9      -2.064  42.461  10.866  1.00 34.72           C  
ATOM   6714  CG  GLN M   9      -1.389  43.422  11.813  1.00 35.73           C  
ATOM   6715  CD  GLN M   9      -0.988  44.700  11.105  1.00 38.16           C  
ATOM   6716  OE1 GLN M   9      -1.797  45.627  10.988  1.00 39.29           O  
ATOM   6717  NE2 GLN M   9       0.245  44.734  10.558  1.00 35.97           N  
ATOM   6718  N   ILE M  10      -2.415  39.627   9.525  1.00 32.89           N  
ATOM   6719  CA  ILE M  10      -2.930  38.813   8.422  1.00 32.72           C  
ATOM   6720  C   ILE M  10      -2.215  37.491   8.409  1.00 32.29           C  
ATOM   6721  O   ILE M  10      -1.062  37.411   8.049  1.00 31.84           O  
ATOM   6722  CB  ILE M  10      -2.725  39.461   6.998  1.00 33.31           C  
ATOM   6723  CG1 ILE M  10      -3.203  40.926   6.912  1.00 34.55           C  
ATOM   6724  CG2 ILE M  10      -3.409  38.643   5.910  1.00 31.13           C  
ATOM   6725  CD1 ILE M  10      -2.858  41.608   5.538  1.00 34.41           C  
ATOM   6726  N   GLN M  11      -2.911  36.442   8.793  1.00 32.62           N  
ATOM   6727  CA  GLN M  11      -2.346  35.105   8.833  1.00 32.85           C  
ATOM   6728  C   GLN M  11      -2.382  34.379   7.491  1.00 32.95           C  
ATOM   6729  O   GLN M  11      -3.313  34.553   6.682  1.00 33.01           O  
ATOM   6730  CB  GLN M  11      -3.075  34.247   9.870  1.00 33.77           C  
ATOM   6731  CG  GLN M  11      -2.941  34.741  11.330  1.00 33.11           C  
ATOM   6732  CD  GLN M  11      -3.743  33.868  12.286  1.00 34.31           C  
ATOM   6733  OE1 GLN M  11      -3.649  32.639  12.222  1.00 34.27           O  
ATOM   6734  NE2 GLN M  11      -4.544  34.491  13.160  1.00 34.92           N  
ATOM   6735  N   ALA M  12      -1.367  33.518   7.294  1.00 32.71           N  
ATOM   6736  CA  ALA M  12      -1.195  32.774   6.068  1.00 32.21           C  
ATOM   6737  C   ALA M  12      -1.513  31.336   6.382  1.00 32.31           C  
ATOM   6738  O   ALA M  12      -1.284  30.878   7.515  1.00 32.39           O  
ATOM   6739  CB  ALA M  12       0.278  32.891   5.569  1.00 32.80           C  
ATOM   6740  N   ARG M  13      -2.064  30.654   5.397  1.00 31.93           N  
ATOM   6741  CA  ARG M  13      -2.300  29.220   5.447  1.00 32.71           C  
ATOM   6742  C   ARG M  13      -1.708  28.561   4.198  1.00 33.13           C  
ATOM   6743  O   ARG M  13      -1.867  29.054   3.091  1.00 33.85           O  
ATOM   6744  CB  ARG M  13      -3.807  28.954   5.532  1.00 33.01           C  
ATOM   6745  CG  ARG M  13      -4.480  29.449   6.817  1.00 34.39           C  
ATOM   6746  CD  ARG M  13      -4.084  28.664   8.023  1.00 35.61           C  
ATOM   6747  NE  ARG M  13      -4.761  29.131   9.257  1.00 36.24           N  
ATOM   6748  CZ  ARG M  13      -4.311  30.031  10.119  1.00 36.23           C  
ATOM   6749  NH1 ARG M  13      -3.118  30.616   9.991  1.00 35.56           N  
ATOM   6750  NH2 ARG M  13      -5.079  30.357  11.163  1.00 36.02           N  
ATOM   6751  N   GLY M  14      -1.048  27.421   4.370  1.00 33.80           N  
ATOM   6752  CA  GLY M  14      -0.497  26.664   3.241  1.00 33.57           C  
ATOM   6753  C   GLY M  14      -0.399  25.202   3.583  1.00 35.13           C  
ATOM   6754  O   GLY M  14      -0.751  24.803   4.680  1.00 34.99           O  
ATOM   6755  N   PRO M  15       0.080  24.389   2.642  1.00 36.41           N  
ATOM   6756  CA  PRO M  15       0.172  22.952   2.882  1.00 37.28           C  
ATOM   6757  C   PRO M  15       1.148  22.653   3.992  1.00 37.57           C  
ATOM   6758  O   PRO M  15       2.176  23.322   4.116  1.00 35.44           O  
ATOM   6759  CB  PRO M  15       0.648  22.381   1.530  1.00 38.24           C  
ATOM   6760  CG  PRO M  15       1.087  23.513   0.730  1.00 39.15           C  
ATOM   6761  CD  PRO M  15       0.548  24.779   1.306  1.00 37.28           C  
ATOM   6762  N   HIS M  16       0.826  21.698   4.846  1.00 38.73           N  
ATOM   6763  CA  HIS M  16       1.715  21.488   5.975  1.00 40.19           C  
ATOM   6764  C   HIS M  16       3.068  20.931   5.496  1.00 38.79           C  
ATOM   6765  O   HIS M  16       3.150  20.259   4.474  1.00 38.31           O  
ATOM   6766  CB  HIS M  16       1.055  20.696   7.125  1.00 42.78           C  
ATOM   6767  CG  HIS M  16       1.123  19.213   6.983  1.00 45.56           C  
ATOM   6768  ND1 HIS M  16       0.196  18.501   6.262  1.00 50.59           N  
ATOM   6769  CD2 HIS M  16       1.956  18.303   7.542  1.00 49.32           C  
ATOM   6770  CE1 HIS M  16       0.482  17.213   6.345  1.00 52.46           C  
ATOM   6771  NE2 HIS M  16       1.546  17.069   7.116  1.00 50.59           N  
ATOM   6772  N   ILE M  17       4.112  21.295   6.229  1.00 38.59           N  
ATOM   6773  CA  ILE M  17       5.488  20.913   5.904  1.00 38.36           C  
ATOM   6774  C   ILE M  17       5.917  19.770   6.802  1.00 37.80           C  
ATOM   6775  O   ILE M  17       5.624  19.767   8.007  1.00 37.55           O  
ATOM   6776  CB  ILE M  17       6.446  22.070   6.171  1.00 37.69           C  
ATOM   6777  CG1 ILE M  17       6.118  23.274   5.284  1.00 40.50           C  
ATOM   6778  CG2 ILE M  17       7.948  21.632   6.022  1.00 38.51           C  
ATOM   6779  CD1 ILE M  17       6.787  24.561   5.745  1.00 38.51           C  
ATOM   6780  N   THR M  18       6.589  18.802   6.211  1.00 37.49           N  
ATOM   6781  CA  THR M  18       7.196  17.705   6.953  1.00 36.80           C  
ATOM   6782  C   THR M  18       8.623  17.540   6.499  1.00 36.00           C  
ATOM   6783  O   THR M  18       8.875  17.318   5.311  1.00 35.15           O  
ATOM   6784  CB  THR M  18       6.500  16.383   6.689  1.00 37.96           C  
ATOM   6785  OG1 THR M  18       5.108  16.519   6.984  1.00 40.23           O  
ATOM   6786  CG2 THR M  18       7.111  15.299   7.597  1.00 38.07           C  
ATOM   6787  N   VAL M  19       9.555  17.683   7.438  1.00 35.05           N  
ATOM   6788  CA  VAL M  19      10.962  17.500   7.157  1.00 35.08           C  
ATOM   6789  C   VAL M  19      11.284  16.065   7.583  1.00 35.35           C  
ATOM   6790  O   VAL M  19      11.052  15.655   8.732  1.00 35.10           O  
ATOM   6791  CB  VAL M  19      11.840  18.502   7.900  1.00 34.51           C  
ATOM   6792  CG1 VAL M  19      13.349  18.165   7.767  1.00 35.95           C  
ATOM   6793  CG2 VAL M  19      11.538  19.966   7.463  1.00 32.78           C  
ATOM   6794  N   SER M  20      11.849  15.327   6.652  1.00 35.89           N  
ATOM   6795  CA  SER M  20      12.145  13.905   6.861  1.00 37.27           C  
ATOM   6796  C   SER M  20      13.344  13.746   7.798  1.00 38.10           C  
ATOM   6797  O   SER M  20      14.296  14.510   7.733  1.00 37.85           O  
ATOM   6798  CB  SER M  20      12.380  13.211   5.533  1.00 37.48           C  
ATOM   6799  OG  SER M  20      12.619  11.817   5.719  1.00 40.08           O  
ATOM   6800  N   GLY M  21      13.229  12.791   8.726  1.00 38.88           N  
ATOM   6801  CA  GLY M  21      14.292  12.443   9.635  1.00 38.70           C  
ATOM   6802  C   GLY M  21      14.928  11.149   9.182  1.00 39.52           C  
ATOM   6803  O   GLY M  21      14.353  10.391   8.356  1.00 39.81           O  
ATOM   6804  N   GLU M  22      16.119  10.882   9.706  1.00 39.94           N  
ATOM   6805  CA  GLU M  22      16.892   9.690   9.288  1.00 42.23           C  
ATOM   6806  C   GLU M  22      16.157   8.394   9.649  1.00 40.46           C  
ATOM   6807  O   GLU M  22      16.312   7.377   8.977  1.00 39.99           O  
ATOM   6808  CB  GLU M  22      18.319   9.750   9.883  1.00 42.38           C  
ATOM   6809  CG  GLU M  22      19.246   8.566   9.528  1.00 47.65           C  
ATOM   6810  CD  GLU M  22      20.453   8.379  10.507  1.00 49.12           C  
ATOM   6811  OE1 GLU M  22      20.830   9.354  11.233  1.00 58.41           O  
ATOM   6812  OE2 GLU M  22      21.021   7.238  10.539  1.00 58.85           O  
ATOM   6813  N   TRP M  23      15.356   8.431  10.713  1.00 39.73           N  
ATOM   6814  CA  TRP M  23      14.398   7.379  11.004  1.00 39.21           C  
ATOM   6815  C   TRP M  23      13.149   7.985  11.627  1.00 38.39           C  
ATOM   6816  O   TRP M  23      13.167   9.136  12.021  1.00 38.07           O  
ATOM   6817  CB  TRP M  23      14.992   6.344  11.967  1.00 39.81           C  
ATOM   6818  CG  TRP M  23      15.135   6.907  13.315  1.00 38.86           C  
ATOM   6819  CD1 TRP M  23      14.216   6.852  14.321  1.00 40.50           C  
ATOM   6820  CD2 TRP M  23      16.238   7.637  13.808  1.00 37.87           C  
ATOM   6821  NE1 TRP M  23      14.687   7.513  15.424  1.00 40.18           N  
ATOM   6822  CE2 TRP M  23      15.926   8.020  15.127  1.00 39.57           C  
ATOM   6823  CE3 TRP M  23      17.468   8.024  13.263  1.00 40.28           C  
ATOM   6824  CZ2 TRP M  23      16.795   8.753  15.908  1.00 39.49           C  
ATOM   6825  CZ3 TRP M  23      18.324   8.778  14.040  1.00 40.01           C  
ATOM   6826  CH2 TRP M  23      17.996   9.120  15.340  1.00 39.65           C  
ATOM   6827  N   GLY M  24      12.081   7.198  11.724  1.00 38.20           N  
ATOM   6828  CA  GLY M  24      10.925   7.606  12.487  1.00 38.88           C  
ATOM   6829  C   GLY M  24       9.816   8.342  11.757  1.00 39.08           C  
ATOM   6830  O   GLY M  24       8.807   8.646  12.375  1.00 38.57           O  
ATOM   6831  N   ASP M  25       9.959   8.592  10.448  1.00 39.57           N  
ATOM   6832  CA  ASP M  25       8.933   9.356   9.711  1.00 40.38           C  
ATOM   6833  C   ASP M  25       7.550   8.733   9.823  1.00 41.17           C  
ATOM   6834  O   ASP M  25       6.553   9.448   9.893  1.00 41.64           O  
ATOM   6835  CB  ASP M  25       9.280   9.487   8.240  1.00 40.41           C  
ATOM   6836  CG  ASP M  25      10.316  10.565   7.971  1.00 41.69           C  
ATOM   6837  OD1 ASP M  25      10.670  11.318   8.892  1.00 37.09           O  
ATOM   6838  OD2 ASP M  25      10.787  10.643   6.803  1.00 41.81           O  
ATOM   6839  N   ASN M  26       7.496   7.410   9.857  1.00 41.21           N  
ATOM   6840  CA  ASN M  26       6.234   6.707   9.960  1.00 42.70           C  
ATOM   6841  C   ASN M  26       5.632   6.674  11.374  1.00 42.36           C  
ATOM   6842  O   ASN M  26       4.546   6.134  11.554  1.00 42.30           O  
ATOM   6843  CB  ASN M  26       6.381   5.275   9.451  1.00 43.61           C  
ATOM   6844  CG  ASN M  26       6.616   5.206   7.954  1.00 48.98           C  
ATOM   6845  OD1 ASN M  26       6.444   6.204   7.226  1.00 54.33           O  
ATOM   6846  ND2 ASN M  26       7.014   4.023   7.474  1.00 51.74           N  
ATOM   6847  N   ASP M  27       6.323   7.247  12.355  1.00 41.23           N  
ATOM   6848  CA  ASP M  27       5.860   7.259  13.734  1.00 41.92           C  
ATOM   6849  C   ASP M  27       5.305   8.619  14.168  1.00 40.11           C  
ATOM   6850  O   ASP M  27       5.116   8.844  15.352  1.00 39.55           O  
ATOM   6851  CB  ASP M  27       7.013   6.863  14.665  1.00 42.64           C  
ATOM   6852  CG  ASP M  27       7.334   5.414  14.590  1.00 49.56           C  
ATOM   6853  OD1 ASP M  27       6.375   4.600  14.579  1.00 55.07           O  
ATOM   6854  OD2 ASP M  27       8.542   5.076  14.530  1.00 57.02           O  
ATOM   6855  N   ARG M  28       5.072   9.521  13.221  1.00 39.69           N  
ATOM   6856  CA  ARG M  28       4.401  10.789  13.517  1.00 39.87           C  
ATOM   6857  C   ARG M  28       2.890  10.559  13.463  1.00 41.11           C  
ATOM   6858  O   ARG M  28       2.387   9.917  12.565  1.00 40.35           O  
ATOM   6859  CB  ARG M  28       4.798  11.845  12.544  1.00 39.94           C  
ATOM   6860  CG  ARG M  28       6.260  12.232  12.671  1.00 39.75           C  
ATOM   6861  CD  ARG M  28       6.586  13.431  11.771  1.00 38.36           C  
ATOM   6862  NE  ARG M  28       7.971  13.900  11.952  1.00 38.67           N  
ATOM   6863  CZ  ARG M  28       8.921  13.831  11.021  1.00 36.78           C  
ATOM   6864  NH1 ARG M  28       8.653  13.337   9.831  1.00 38.13           N  
ATOM   6865  NH2 ARG M  28      10.129  14.272  11.278  1.00 35.10           N  
ATOM   6866  N   VAL M  29       2.187  11.087  14.443  1.00 42.47           N  
ATOM   6867  CA  VAL M  29       0.802  10.786  14.640  1.00 43.87           C  
ATOM   6868  C   VAL M  29       0.012  12.077  14.843  1.00 44.65           C  
ATOM   6869  O   VAL M  29       0.498  13.040  15.431  1.00 43.29           O  
ATOM   6870  CB  VAL M  29       0.697   9.855  15.859  1.00 44.46           C  
ATOM   6871  CG1 VAL M  29      -0.523  10.141  16.672  1.00 48.13           C  
ATOM   6872  CG2 VAL M  29       0.809   8.393  15.396  1.00 43.02           C  
ATOM   6873  N   GLY M  30      -1.219  12.084  14.335  1.00 45.85           N  
ATOM   6874  CA  GLY M  30      -2.083  13.250  14.444  1.00 47.35           C  
ATOM   6875  C   GLY M  30      -2.335  13.882  13.083  1.00 48.18           C  
ATOM   6876  O   GLY M  30      -1.451  13.922  12.200  1.00 50.37           O  
ATOM   6877  N   LYS M  31      -3.569  14.334  12.886  1.00 47.79           N  
ATOM   6878  CA  LYS M  31      -3.889  15.221  11.792  1.00 46.94           C  
ATOM   6879  C   LYS M  31      -3.675  16.634  12.331  1.00 45.65           C  
ATOM   6880  O   LYS M  31      -4.254  16.974  13.340  1.00 45.77           O  
ATOM   6881  CB  LYS M  31      -5.346  15.007  11.406  1.00 47.71           C  
ATOM   6882  CG  LYS M  31      -5.744  15.653  10.117  1.00 49.78           C  
ATOM   6883  N   PRO M  32      -2.834  17.455  11.688  1.00 44.17           N  
ATOM   6884  CA  PRO M  32      -2.730  18.800  12.264  1.00 43.26           C  
ATOM   6885  C   PRO M  32      -4.018  19.630  12.167  1.00 42.02           C  
ATOM   6886  O   PRO M  32      -4.809  19.473  11.223  1.00 41.19           O  
ATOM   6887  CB  PRO M  32      -1.606  19.445  11.462  1.00 43.05           C  
ATOM   6888  CG  PRO M  32      -1.414  18.661  10.302  1.00 43.90           C  
ATOM   6889  CD  PRO M  32      -1.954  17.285  10.529  1.00 44.10           C  
ATOM   6890  N   PHE M  33      -4.249  20.484  13.153  1.00 41.15           N  
ATOM   6891  CA  PHE M  33      -5.341  21.424  13.033  1.00 41.09           C  
ATOM   6892  C   PHE M  33      -4.853  22.799  13.369  1.00 39.23           C  
ATOM   6893  O   PHE M  33      -3.773  22.958  13.903  1.00 37.83           O  
ATOM   6894  CB  PHE M  33      -6.519  21.044  13.910  1.00 42.30           C  
ATOM   6895  CG  PHE M  33      -6.216  21.045  15.357  1.00 42.65           C  
ATOM   6896  CD1 PHE M  33      -5.562  19.972  15.939  1.00 45.41           C  
ATOM   6897  CD2 PHE M  33      -6.567  22.126  16.149  1.00 45.19           C  
ATOM   6898  CE1 PHE M  33      -5.293  19.968  17.293  1.00 45.99           C  
ATOM   6899  CE2 PHE M  33      -6.303  22.123  17.505  1.00 46.70           C  
ATOM   6900  CZ  PHE M  33      -5.665  21.053  18.080  1.00 45.80           C  
ATOM   6901  N   TYR M  34      -5.651  23.781  12.992  1.00 38.23           N  
ATOM   6902  CA  TYR M  34      -5.254  25.187  13.091  1.00 38.84           C  
ATOM   6903  C   TYR M  34      -6.131  25.949  14.057  1.00 38.59           C  
ATOM   6904  O   TYR M  34      -7.362  25.842  14.013  1.00 39.33           O  
ATOM   6905  CB  TYR M  34      -5.252  25.830  11.698  1.00 39.35           C  
ATOM   6906  CG  TYR M  34      -4.323  25.058  10.794  1.00 41.42           C  
ATOM   6907  CD1 TYR M  34      -4.749  23.869  10.192  1.00 43.26           C  
ATOM   6908  CD2 TYR M  34      -2.989  25.421  10.644  1.00 41.55           C  
ATOM   6909  CE1 TYR M  34      -3.896  23.064   9.424  1.00 43.09           C  
ATOM   6910  CE2 TYR M  34      -2.110  24.631   9.841  1.00 42.40           C  
ATOM   6911  CZ  TYR M  34      -2.578  23.449   9.243  1.00 43.14           C  
ATOM   6912  OH  TYR M  34      -1.785  22.609   8.457  1.00 44.49           O  
ATOM   6913  N   SER M  35      -5.504  26.732  14.922  1.00 37.52           N  
ATOM   6914  CA  SER M  35      -6.212  27.633  15.802  1.00 36.97           C  
ATOM   6915  C   SER M  35      -6.001  29.066  15.358  1.00 36.88           C  
ATOM   6916  O   SER M  35      -4.885  29.564  15.394  1.00 36.98           O  
ATOM   6917  CB  SER M  35      -5.728  27.488  17.233  1.00 37.20           C  
ATOM   6918  OG  SER M  35      -6.213  28.546  18.043  1.00 39.12           O  
ATOM   6919  N   TYR M  36      -7.082  29.720  14.967  1.00 36.36           N  
ATOM   6920  CA  TYR M  36      -7.039  31.119  14.536  1.00 36.75           C  
ATOM   6921  C   TYR M  36      -6.499  32.011  15.653  1.00 36.71           C  
ATOM   6922  O   TYR M  36      -5.659  32.864  15.440  1.00 35.73           O  
ATOM   6923  CB  TYR M  36      -8.442  31.566  14.109  1.00 36.74           C  
ATOM   6924  CG  TYR M  36      -8.504  33.018  13.688  1.00 38.86           C  
ATOM   6925  CD1 TYR M  36      -7.939  33.438  12.483  1.00 37.61           C  
ATOM   6926  CD2 TYR M  36      -9.054  33.984  14.527  1.00 39.72           C  
ATOM   6927  CE1 TYR M  36      -7.967  34.784  12.100  1.00 38.81           C  
ATOM   6928  CE2 TYR M  36      -9.094  35.345  14.144  1.00 40.25           C  
ATOM   6929  CZ  TYR M  36      -8.551  35.728  12.925  1.00 40.29           C  
ATOM   6930  OH  TYR M  36      -8.584  37.062  12.539  1.00 39.81           O  
ATOM   6931  N   TRP M  37      -6.987  31.831  16.882  1.00 37.98           N  
ATOM   6932  CA  TRP M  37      -6.557  32.722  17.967  1.00 39.15           C  
ATOM   6933  C   TRP M  37      -5.097  32.508  18.362  1.00 37.62           C  
ATOM   6934  O   TRP M  37      -4.356  33.453  18.572  1.00 36.95           O  
ATOM   6935  CB  TRP M  37      -7.527  32.621  19.171  1.00 42.53           C  
ATOM   6936  CG  TRP M  37      -8.807  33.221  18.791  1.00 44.33           C  
ATOM   6937  CD1 TRP M  37      -9.930  32.567  18.452  1.00 48.78           C  
ATOM   6938  CD2 TRP M  37      -9.067  34.614  18.564  1.00 47.17           C  
ATOM   6939  NE1 TRP M  37     -10.906  33.460  18.081  1.00 48.31           N  
ATOM   6940  CE2 TRP M  37     -10.395  34.727  18.154  1.00 47.55           C  
ATOM   6941  CE3 TRP M  37      -8.303  35.778  18.702  1.00 49.04           C  
ATOM   6942  CZ2 TRP M  37     -10.997  35.954  17.860  1.00 48.53           C  
ATOM   6943  CZ3 TRP M  37      -8.901  37.003  18.418  1.00 48.68           C  
ATOM   6944  CH2 TRP M  37     -10.234  37.076  17.998  1.00 47.37           C  
ATOM   6945  N   LEU M  38      -4.669  31.267  18.427  1.00 36.04           N  
ATOM   6946  CA  LEU M  38      -3.254  31.006  18.629  1.00 36.81           C  
ATOM   6947  C   LEU M  38      -2.367  31.591  17.525  1.00 34.71           C  
ATOM   6948  O   LEU M  38      -1.217  32.022  17.797  1.00 37.10           O  
ATOM   6949  CB  LEU M  38      -3.020  29.490  18.713  1.00 36.84           C  
ATOM   6950  CG  LEU M  38      -1.602  29.023  18.961  1.00 38.18           C  
ATOM   6951  CD1 LEU M  38      -1.069  29.520  20.294  1.00 37.39           C  
ATOM   6952  CD2 LEU M  38      -1.602  27.466  18.907  1.00 37.08           C  
ATOM   6953  N   GLY M  39      -2.885  31.571  16.291  1.00 34.77           N  
ATOM   6954  CA  GLY M  39      -2.160  32.080  15.130  1.00 33.96           C  
ATOM   6955  C   GLY M  39      -1.930  33.583  15.167  1.00 34.86           C  
ATOM   6956  O   GLY M  39      -1.154  34.093  14.371  1.00 35.40           O  
ATOM   6957  N   LYS M  40      -2.537  34.281  16.127  1.00 34.77           N  
ATOM   6958  CA  LYS M  40      -2.252  35.700  16.342  1.00 36.58           C  
ATOM   6959  C   LYS M  40      -0.903  35.929  16.975  1.00 36.05           C  
ATOM   6960  O   LYS M  40      -0.272  36.954  16.727  1.00 36.44           O  
ATOM   6961  CB  LYS M  40      -3.265  36.310  17.296  1.00 37.17           C  
ATOM   6962  CG  LYS M  40      -4.695  36.253  16.801  1.00 39.83           C  
ATOM   6963  CD  LYS M  40      -5.025  37.469  16.036  1.00 40.36           C  
ATOM   6964  CE  LYS M  40      -6.437  37.376  15.506  1.00 41.77           C  
ATOM   6965  NZ  LYS M  40      -6.643  38.511  14.586  1.00 38.09           N  
ATOM   6966  N   ILE M  41      -0.501  35.010  17.851  1.00 37.73           N  
ATOM   6967  CA  ILE M  41       0.752  35.156  18.577  1.00 37.67           C  
ATOM   6968  C   ILE M  41       1.740  34.016  18.442  1.00 37.93           C  
ATOM   6969  O   ILE M  41       2.765  34.033  19.106  1.00 39.10           O  
ATOM   6970  CB  ILE M  41       0.512  35.527  20.071  1.00 38.42           C  
ATOM   6971  CG1 ILE M  41      -0.409  34.527  20.727  1.00 40.68           C  
ATOM   6972  CG2 ILE M  41      -0.087  36.970  20.154  1.00 37.79           C  
ATOM   6973  CD1 ILE M  41       0.201  33.186  20.955  1.00 43.87           C  
ATOM   6974  N   GLY M  42       1.442  33.067  17.564  1.00 38.70           N  
ATOM   6975  CA  GLY M  42       2.290  31.928  17.256  1.00 38.16           C  
ATOM   6976  C   GLY M  42       1.876  31.269  15.982  1.00 37.94           C  
ATOM   6977  O   GLY M  42       0.975  31.760  15.298  1.00 38.41           O  
ATOM   6978  N   ASP M  43       2.535  30.172  15.639  1.00 37.59           N  
ATOM   6979  CA  ASP M  43       2.069  29.320  14.548  1.00 37.93           C  
ATOM   6980  C   ASP M  43       0.684  28.761  14.919  1.00 36.73           C  
ATOM   6981  O   ASP M  43       0.471  28.333  16.075  1.00 36.00           O  
ATOM   6982  CB  ASP M  43       3.062  28.201  14.342  1.00 38.84           C  
ATOM   6983  CG  ASP M  43       2.931  27.553  12.996  1.00 41.56           C  
ATOM   6984  OD1 ASP M  43       3.944  27.544  12.272  1.00 51.68           O  
ATOM   6985  OD2 ASP M  43       1.844  27.056  12.644  1.00 42.82           O  
ATOM   6986  N   ALA M  44      -0.252  28.779  13.964  1.00 34.77           N  
ATOM   6987  CA  ALA M  44      -1.622  28.318  14.202  1.00 34.17           C  
ATOM   6988  C   ALA M  44      -1.675  26.807  14.206  1.00 34.35           C  
ATOM   6989  O   ALA M  44      -2.625  26.229  14.699  1.00 33.74           O  
ATOM   6990  CB  ALA M  44      -2.587  28.844  13.147  1.00 33.40           C  
ATOM   6991  N   GLN M  45      -0.648  26.153  13.659  1.00 33.91           N  
ATOM   6992  CA  GLN M  45      -0.706  24.701  13.528  1.00 34.28           C  
ATOM   6993  C   GLN M  45      -0.356  23.944  14.823  1.00 33.85           C  
ATOM   6994  O   GLN M  45       0.708  24.125  15.404  1.00 33.80           O  
ATOM   6995  CB  GLN M  45       0.245  24.229  12.421  1.00 34.44           C  
ATOM   6996  CG  GLN M  45       0.159  22.746  12.101  1.00 33.62           C  
ATOM   6997  CD  GLN M  45       1.238  22.283  11.083  1.00 36.63           C  
ATOM   6998  OE1 GLN M  45       1.527  22.981  10.111  1.00 37.78           O  
ATOM   6999  NE2 GLN M  45       1.792  21.076  11.289  1.00 35.27           N  
ATOM   7000  N   ILE M  46      -1.225  22.988  15.157  1.00 34.89           N  
ATOM   7001  CA  ILE M  46      -1.058  22.115  16.278  1.00 35.80           C  
ATOM   7002  C   ILE M  46      -0.985  20.673  15.793  1.00 34.82           C  
ATOM   7003  O   ILE M  46      -1.823  20.248  15.021  1.00 34.71           O  
ATOM   7004  CB  ILE M  46      -2.251  22.270  17.270  1.00 35.64           C  
ATOM   7005  CG1 ILE M  46      -2.387  23.723  17.734  1.00 37.41           C  
ATOM   7006  CG2 ILE M  46      -2.021  21.406  18.499  1.00 39.18           C  
ATOM   7007  CD1 ILE M  46      -3.672  23.966  18.526  1.00 38.97           C  
ATOM   7008  N   GLY M  47       0.040  19.942  16.235  1.00 35.73           N  
ATOM   7009  CA  GLY M  47       0.302  18.580  15.715  1.00 35.98           C  
ATOM   7010  C   GLY M  47       1.011  18.649  14.364  1.00 37.08           C  
ATOM   7011  O   GLY M  47       1.275  19.784  13.838  1.00 36.95           O  
ATOM   7012  N   PRO M  48       1.369  17.471  13.817  1.00 36.35           N  
ATOM   7013  CA  PRO M  48       1.324  16.179  14.502  1.00 36.31           C  
ATOM   7014  C   PRO M  48       2.436  16.053  15.550  1.00 36.43           C  
ATOM   7015  O   PRO M  48       3.199  16.987  15.731  1.00 36.11           O  
ATOM   7016  CB  PRO M  48       1.558  15.182  13.372  1.00 37.12           C  
ATOM   7017  CG  PRO M  48       2.345  15.854  12.431  1.00 38.70           C  
ATOM   7018  CD  PRO M  48       1.943  17.330  12.471  1.00 37.62           C  
ATOM   7019  N   ILE M  49       2.539  14.896  16.210  1.00 36.45           N  
ATOM   7020  CA  ILE M  49       3.579  14.646  17.216  1.00 36.66           C  
ATOM   7021  C   ILE M  49       4.268  13.332  16.901  1.00 35.74           C  
ATOM   7022  O   ILE M  49       3.700  12.462  16.295  1.00 37.05           O  
ATOM   7023  CB  ILE M  49       3.014  14.667  18.688  1.00 36.93           C  
ATOM   7024  CG1 ILE M  49       4.151  14.726  19.723  1.00 37.70           C  
ATOM   7025  CG2 ILE M  49       2.033  13.493  18.932  1.00 35.08           C  
ATOM   7026  CD1 ILE M  49       3.662  14.984  21.157  1.00 37.45           C  
ATOM   7027  N   TYR M  50       5.546  13.257  17.227  1.00 36.44           N  
ATOM   7028  CA  TYR M  50       6.312  12.041  17.038  1.00 34.36           C  
ATOM   7029  C   TYR M  50       6.088  11.135  18.222  1.00 34.31           C  
ATOM   7030  O   TYR M  50       6.165  11.561  19.350  1.00 34.35           O  
ATOM   7031  CB  TYR M  50       7.803  12.379  16.887  1.00 35.23           C  
ATOM   7032  CG  TYR M  50       8.675  11.197  16.784  1.00 34.89           C  
ATOM   7033  CD1 TYR M  50       8.648  10.435  15.656  1.00 35.79           C  
ATOM   7034  CD2 TYR M  50       9.580  10.851  17.817  1.00 34.50           C  
ATOM   7035  CE1 TYR M  50       9.459   9.317  15.515  1.00 36.31           C  
ATOM   7036  CE2 TYR M  50      10.393   9.720  17.689  1.00 36.57           C  
ATOM   7037  CZ  TYR M  50      10.341   8.979  16.517  1.00 36.25           C  
ATOM   7038  OH  TYR M  50      11.103   7.841  16.309  1.00 39.04           O  
ATOM   7039  N   LEU M  51       5.830   9.859  17.958  1.00 34.49           N  
ATOM   7040  CA  LEU M  51       5.793   8.875  19.030  1.00 35.99           C  
ATOM   7041  C   LEU M  51       7.188   8.339  19.325  1.00 35.67           C  
ATOM   7042  O   LEU M  51       7.945   8.982  20.011  1.00 37.35           O  
ATOM   7043  CB  LEU M  51       4.853   7.737  18.644  1.00 36.55           C  
ATOM   7044  CG  LEU M  51       3.392   8.139  18.600  1.00 39.02           C  
ATOM   7045  CD1 LEU M  51       2.546   6.965  18.126  1.00 40.43           C  
ATOM   7046  CD2 LEU M  51       2.953   8.680  19.955  1.00 39.18           C  
ATOM   7047  N   GLY M  52       7.519   7.152  18.821  1.00 35.39           N  
ATOM   7048  CA  GLY M  52       8.827   6.589  19.051  1.00 35.57           C  
ATOM   7049  C   GLY M  52       8.939   5.883  20.392  1.00 35.64           C  
ATOM   7050  O   GLY M  52       8.184   6.167  21.337  1.00 34.48           O  
ATOM   7051  N   ALA M  53       9.939   5.012  20.511  1.00 34.79           N  
ATOM   7052  CA  ALA M  53      10.059   4.170  21.716  1.00 34.82           C  
ATOM   7053  C   ALA M  53      10.413   4.918  22.979  1.00 34.98           C  
ATOM   7054  O   ALA M  53       9.867   4.619  24.060  1.00 33.77           O  
ATOM   7055  CB  ALA M  53      11.052   2.991  21.479  1.00 34.49           C  
ATOM   7056  N   SER M  54      11.295   5.916  22.875  1.00 34.37           N  
ATOM   7057  CA  SER M  54      11.718   6.653  24.066  1.00 35.69           C  
ATOM   7058  C   SER M  54      10.628   7.556  24.609  1.00 36.00           C  
ATOM   7059  O   SER M  54      10.470   7.682  25.827  1.00 34.19           O  
ATOM   7060  CB  SER M  54      13.010   7.437  23.805  1.00 35.66           C  
ATOM   7061  OG  SER M  54      12.875   8.254  22.667  1.00 38.93           O  
ATOM   7062  N   GLY M  55       9.854   8.191  23.728  1.00 36.83           N  
ATOM   7063  CA  GLY M  55       8.679   8.955  24.150  1.00 36.54           C  
ATOM   7064  C   GLY M  55       7.578   8.124  24.805  1.00 36.75           C  
ATOM   7065  O   GLY M  55       7.032   8.507  25.859  1.00 36.99           O  
ATOM   7066  N   ILE M  56       7.252   7.007  24.185  1.00 36.16           N  
ATOM   7067  CA  ILE M  56       6.289   6.071  24.764  1.00 36.63           C  
ATOM   7068  C   ILE M  56       6.770   5.546  26.142  1.00 35.99           C  
ATOM   7069  O   ILE M  56       5.989   5.514  27.109  1.00 36.15           O  
ATOM   7070  CB  ILE M  56       5.982   4.946  23.821  1.00 37.23           C  
ATOM   7071  CG1 ILE M  56       5.216   5.461  22.580  1.00 37.26           C  
ATOM   7072  CG2 ILE M  56       5.148   3.853  24.509  1.00 35.35           C  
ATOM   7073  CD1 ILE M  56       5.140   4.406  21.426  1.00 37.25           C  
ATOM   7074  N   ALA M  57       8.037   5.164  26.243  1.00 35.18           N  
ATOM   7075  CA  ALA M  57       8.622   4.765  27.547  1.00 35.36           C  
ATOM   7076  C   ALA M  57       8.565   5.887  28.565  1.00 35.35           C  
ATOM   7077  O   ALA M  57       8.221   5.657  29.731  1.00 34.78           O  
ATOM   7078  CB  ALA M  57      10.067   4.232  27.380  1.00 34.58           C  
ATOM   7079  N   ALA M  58       8.831   7.128  28.146  1.00 34.25           N  
ATOM   7080  CA  ALA M  58       8.733   8.233  29.040  1.00 34.29           C  
ATOM   7081  C   ALA M  58       7.355   8.368  29.638  1.00 34.27           C  
ATOM   7082  O   ALA M  58       7.204   8.557  30.869  1.00 32.46           O  
ATOM   7083  CB  ALA M  58       9.108   9.559  28.305  1.00 33.88           C  
ATOM   7084  N   PHE M  59       6.352   8.290  28.764  1.00 34.72           N  
ATOM   7085  CA  PHE M  59       4.967   8.331  29.201  1.00 36.43           C  
ATOM   7086  C   PHE M  59       4.566   7.198  30.121  1.00 36.22           C  
ATOM   7087  O   PHE M  59       3.862   7.419  31.115  1.00 36.73           O  
ATOM   7088  CB  PHE M  59       4.022   8.450  27.999  1.00 37.92           C  
ATOM   7089  CG  PHE M  59       3.710   9.884  27.694  1.00 40.55           C  
ATOM   7090  CD1 PHE M  59       2.538  10.453  28.140  1.00 44.79           C  
ATOM   7091  CD2 PHE M  59       4.653  10.685  27.088  1.00 41.91           C  
ATOM   7092  CE1 PHE M  59       2.278  11.809  27.902  1.00 46.88           C  
ATOM   7093  CE2 PHE M  59       4.410  12.033  26.843  1.00 44.53           C  
ATOM   7094  CZ  PHE M  59       3.224  12.594  27.259  1.00 44.53           C  
ATOM   7095  N   ALA M  60       5.013   5.991  29.814  1.00 35.00           N  
ATOM   7096  CA  ALA M  60       4.696   4.856  30.683  1.00 35.31           C  
ATOM   7097  C   ALA M  60       5.308   4.990  32.090  1.00 34.73           C  
ATOM   7098  O   ALA M  60       4.612   4.806  33.110  1.00 34.51           O  
ATOM   7099  CB  ALA M  60       5.123   3.551  30.057  1.00 34.71           C  
ATOM   7100  N   PHE M  61       6.615   5.242  32.134  1.00 33.55           N  
ATOM   7101  CA  PHE M  61       7.303   5.434  33.401  1.00 33.29           C  
ATOM   7102  C   PHE M  61       6.751   6.628  34.181  1.00 34.11           C  
ATOM   7103  O   PHE M  61       6.572   6.556  35.403  1.00 34.66           O  
ATOM   7104  CB  PHE M  61       8.773   5.664  33.151  1.00 33.32           C  
ATOM   7105  CG  PHE M  61       9.520   4.478  32.622  1.00 33.56           C  
ATOM   7106  CD1 PHE M  61       9.412   3.238  33.213  1.00 35.84           C  
ATOM   7107  CD2 PHE M  61      10.405   4.617  31.551  1.00 32.94           C  
ATOM   7108  CE1 PHE M  61      10.166   2.188  32.749  1.00 36.25           C  
ATOM   7109  CE2 PHE M  61      11.152   3.602  31.100  1.00 36.14           C  
ATOM   7110  CZ  PHE M  61      11.043   2.363  31.681  1.00 34.70           C  
ATOM   7111  N   GLY M  62       6.583   7.778  33.505  1.00 34.60           N  
ATOM   7112  CA  GLY M  62       6.017   8.969  34.124  1.00 33.70           C  
ATOM   7113  C   GLY M  62       4.606   8.812  34.664  1.00 33.98           C  
ATOM   7114  O   GLY M  62       4.327   9.218  35.788  1.00 34.28           O  
ATOM   7115  N   SER M  63       3.734   8.185  33.882  1.00 35.46           N  
ATOM   7116  CA  SER M  63       2.382   7.840  34.313  1.00 36.42           C  
ATOM   7117  C   SER M  63       2.377   6.932  35.549  1.00 35.36           C  
ATOM   7118  O   SER M  63       1.533   7.095  36.436  1.00 35.34           O  
ATOM   7119  CB  SER M  63       1.633   7.170  33.158  1.00 37.44           C  
ATOM   7120  OG  SER M  63       1.505   8.117  32.092  1.00 39.77           O  
ATOM   7121  N   THR M  64       3.282   5.961  35.593  1.00 34.91           N  
ATOM   7122  CA  THR M  64       3.435   5.135  36.786  1.00 33.74           C  
ATOM   7123  C   THR M  64       3.791   5.922  38.059  1.00 33.59           C  
ATOM   7124  O   THR M  64       3.181   5.725  39.115  1.00 32.19           O  
ATOM   7125  CB  THR M  64       4.462   4.008  36.555  1.00 35.61           C  
ATOM   7126  OG1 THR M  64       4.096   3.259  35.402  1.00 33.19           O  
ATOM   7127  CG2 THR M  64       4.540   3.060  37.731  1.00 32.85           C  
ATOM   7128  N   ALA M  65       4.775   6.807  37.947  1.00 33.92           N  
ATOM   7129  CA  ALA M  65       5.125   7.740  39.019  1.00 34.13           C  
ATOM   7130  C   ALA M  65       3.948   8.589  39.467  1.00 35.35           C  
ATOM   7131  O   ALA M  65       3.667   8.666  40.653  1.00 33.54           O  
ATOM   7132  CB  ALA M  65       6.228   8.615  38.602  1.00 33.53           C  
ATOM   7133  N   ILE M  66       3.265   9.212  38.504  1.00 35.20           N  
ATOM   7134  CA  ILE M  66       2.050   9.973  38.783  1.00 36.65           C  
ATOM   7135  C   ILE M  66       0.944   9.182  39.481  1.00 35.56           C  
ATOM   7136  O   ILE M  66       0.341   9.672  40.433  1.00 35.91           O  
ATOM   7137  CB  ILE M  66       1.500  10.715  37.480  1.00 37.26           C  
ATOM   7138  CG1 ILE M  66       2.495  11.740  37.003  1.00 38.98           C  
ATOM   7139  CG2 ILE M  66       0.154  11.399  37.749  1.00 37.25           C  
ATOM   7140  CD1 ILE M  66       2.277  12.102  35.514  1.00 40.58           C  
ATOM   7141  N   LEU M  67       0.693   7.957  39.080  1.00 34.54           N  
ATOM   7142  CA  LEU M  67      -0.279   7.130  39.756  1.00 35.99           C  
ATOM   7143  C   LEU M  67       0.119   6.799  41.202  1.00 35.22           C  
ATOM   7144  O   LEU M  67      -0.712   6.878  42.118  1.00 34.50           O  
ATOM   7145  CB  LEU M  67      -0.473   5.853  38.955  1.00 36.00           C  
ATOM   7146  CG  LEU M  67      -1.371   4.749  39.482  1.00 39.75           C  
ATOM   7147  CD1 LEU M  67      -2.736   5.295  39.856  1.00 41.79           C  
ATOM   7148  CD2 LEU M  67      -1.484   3.620  38.438  1.00 39.82           C  
ATOM   7149  N   ILE M  68       1.388   6.470  41.429  1.00 33.64           N  
ATOM   7150  CA  ILE M  68       1.884   6.268  42.796  1.00 32.39           C  
ATOM   7151  C   ILE M  68       1.670   7.532  43.625  1.00 32.42           C  
ATOM   7152  O   ILE M  68       1.159   7.490  44.739  1.00 33.34           O  
ATOM   7153  CB  ILE M  68       3.375   5.884  42.817  1.00 31.49           C  
ATOM   7154  CG1 ILE M  68       3.614   4.501  42.173  1.00 33.64           C  
ATOM   7155  CG2 ILE M  68       3.910   5.900  44.251  1.00 32.27           C  
ATOM   7156  CD1 ILE M  68       5.103   4.301  41.815  1.00 32.71           C  
ATOM   7157  N   ILE M  69       2.056   8.661  43.088  1.00 33.47           N  
ATOM   7158  CA  ILE M  69       1.883   9.904  43.842  1.00 33.16           C  
ATOM   7159  C   ILE M  69       0.403  10.155  44.156  1.00 34.48           C  
ATOM   7160  O   ILE M  69       0.036  10.395  45.311  1.00 35.07           O  
ATOM   7161  CB  ILE M  69       2.499  11.072  43.108  1.00 34.19           C  
ATOM   7162  CG1 ILE M  69       4.012  10.880  42.999  1.00 34.15           C  
ATOM   7163  CG2 ILE M  69       2.170  12.402  43.765  1.00 34.39           C  
ATOM   7164  CD1 ILE M  69       4.656  11.736  41.886  1.00 33.21           C  
ATOM   7165  N   LEU M  70      -0.457  10.103  43.144  1.00 34.98           N  
ATOM   7166  CA  LEU M  70      -1.901  10.375  43.325  1.00 35.24           C  
ATOM   7167  C   LEU M  70      -2.591   9.391  44.231  1.00 34.95           C  
ATOM   7168  O   LEU M  70      -3.457   9.756  45.047  1.00 35.06           O  
ATOM   7169  CB  LEU M  70      -2.612  10.429  41.955  1.00 35.78           C  
ATOM   7170  CG  LEU M  70      -2.280  11.610  41.042  1.00 35.41           C  
ATOM   7171  CD1 LEU M  70      -3.024  11.457  39.706  1.00 38.33           C  
ATOM   7172  CD2 LEU M  70      -2.573  12.952  41.681  1.00 37.47           C  
ATOM   7173  N   PHE M  71      -2.222   8.121  44.156  1.00 35.14           N  
ATOM   7174  CA  PHE M  71      -2.861   7.163  44.985  1.00 33.72           C  
ATOM   7175  C   PHE M  71      -2.540   7.477  46.468  1.00 34.75           C  
ATOM   7176  O   PHE M  71      -3.410   7.369  47.364  1.00 33.74           O  
ATOM   7177  CB  PHE M  71      -2.389   5.754  44.621  1.00 36.82           C  
ATOM   7178  CG  PHE M  71      -3.309   4.696  45.069  1.00 36.79           C  
ATOM   7179  CD1 PHE M  71      -4.217   4.157  44.212  1.00 43.27           C  
ATOM   7180  CD2 PHE M  71      -3.275   4.245  46.383  1.00 40.98           C  
ATOM   7181  CE1 PHE M  71      -5.072   3.183  44.628  1.00 40.99           C  
ATOM   7182  CE2 PHE M  71      -4.129   3.308  46.814  1.00 38.47           C  
ATOM   7183  CZ  PHE M  71      -5.028   2.759  45.938  1.00 41.54           C  
ATOM   7184  N   ASN M  72      -1.277   7.818  46.732  1.00 33.14           N  
ATOM   7185  CA  ASN M  72      -0.860   8.122  48.084  1.00 33.88           C  
ATOM   7186  C   ASN M  72      -1.502   9.384  48.606  1.00 34.29           C  
ATOM   7187  O   ASN M  72      -1.860   9.475  49.791  1.00 33.89           O  
ATOM   7188  CB  ASN M  72       0.666   8.223  48.153  1.00 35.16           C  
ATOM   7189  CG  ASN M  72       1.309   6.896  48.380  1.00 35.58           C  
ATOM   7190  OD1 ASN M  72       1.393   6.456  49.525  1.00 36.61           O  
ATOM   7191  ND2 ASN M  72       1.744   6.210  47.292  1.00 34.80           N  
ATOM   7192  N   MET M  73      -1.640  10.366  47.726  1.00 34.89           N  
ATOM   7193  CA  MET M  73      -2.396  11.577  48.061  1.00 36.17           C  
ATOM   7194  C   MET M  73      -3.851  11.273  48.398  1.00 35.57           C  
ATOM   7195  O   MET M  73      -4.371  11.777  49.427  1.00 34.51           O  
ATOM   7196  CB  MET M  73      -2.313  12.649  46.951  1.00 36.09           C  
ATOM   7197  CG  MET M  73      -0.924  13.228  46.725  1.00 38.04           C  
ATOM   7198  SD  MET M  73      -0.899  14.262  45.261  1.00 39.03           S  
ATOM   7199  CE  MET M  73       0.710  14.945  45.403  1.00 45.59           C  
ATOM   7200  N   ALA M  74      -4.496  10.433  47.589  1.00 35.63           N  
ATOM   7201  CA  ALA M  74      -5.874  10.005  47.842  1.00 35.86           C  
ATOM   7202  C   ALA M  74      -5.985   9.320  49.204  1.00 36.05           C  
ATOM   7203  O   ALA M  74      -6.949   9.556  49.932  1.00 35.89           O  
ATOM   7204  CB  ALA M  74      -6.413   9.080  46.714  1.00 35.78           C  
ATOM   7205  N   ALA M  75      -5.032   8.431  49.536  1.00 36.43           N  
ATOM   7206  CA  ALA M  75      -5.012   7.780  50.856  1.00 35.79           C  
ATOM   7207  C   ALA M  75      -4.961   8.811  51.995  1.00 36.53           C  
ATOM   7208  O   ALA M  75      -5.595   8.625  53.045  1.00 35.96           O  
ATOM   7209  CB  ALA M  75      -3.827   6.806  50.981  1.00 36.59           C  
ATOM   7210  N   GLU M  76      -4.252   9.912  51.764  1.00 36.11           N  
ATOM   7211  CA  GLU M  76      -4.109  10.972  52.753  1.00 37.41           C  
ATOM   7212  C   GLU M  76      -5.462  11.619  53.145  1.00 38.33           C  
ATOM   7213  O   GLU M  76      -5.625  12.137  54.270  1.00 38.51           O  
ATOM   7214  CB  GLU M  76      -3.136  12.037  52.251  1.00 38.33           C  
ATOM   7215  CG  GLU M  76      -2.170  12.523  53.291  1.00 39.27           C  
ATOM   7216  CD  GLU M  76      -1.276  13.614  52.858  1.00 39.01           C  
ATOM   7217  OE1 GLU M  76      -1.108  13.865  51.639  1.00 35.03           O  
ATOM   7218  OE2 GLU M  76      -0.692  14.226  53.762  1.00 38.56           O  
ATOM   7219  N   VAL M  77      -6.429  11.608  52.230  1.00 36.46           N  
ATOM   7220  CA  VAL M  77      -7.796  12.030  52.541  1.00 34.58           C  
ATOM   7221  C   VAL M  77      -8.785  10.871  52.670  1.00 34.81           C  
ATOM   7222  O   VAL M  77      -9.999  11.048  52.522  1.00 35.05           O  
ATOM   7223  CB  VAL M  77      -8.314  13.083  51.572  1.00 33.76           C  
ATOM   7224  CG1 VAL M  77      -7.468  14.346  51.695  1.00 31.43           C  
ATOM   7225  CG2 VAL M  77      -8.285  12.603  50.107  1.00 31.78           C  
ATOM   7226  N   HIS M  78      -8.280   9.676  52.945  1.00 35.13           N  
ATOM   7227  CA  HIS M  78      -9.139   8.535  53.137  1.00 34.91           C  
ATOM   7228  C   HIS M  78     -10.065   8.328  51.931  1.00 34.97           C  
ATOM   7229  O   HIS M  78     -11.195   7.820  52.060  1.00 35.98           O  
ATOM   7230  CB  HIS M  78      -9.913   8.669  54.492  1.00 36.60           C  
ATOM   7231  CG  HIS M  78     -10.459   7.383  55.024  1.00 36.73           C  
ATOM   7232  ND1 HIS M  78     -11.801   7.202  55.273  1.00 38.30           N  
ATOM   7233  CD2 HIS M  78      -9.852   6.221  55.373  1.00 40.27           C  
ATOM   7234  CE1 HIS M  78     -12.003   5.976  55.737  1.00 39.42           C  
ATOM   7235  NE2 HIS M  78     -10.836   5.361  55.803  1.00 40.87           N  
ATOM   7236  N   PHE M  79      -9.520   8.610  50.758  1.00 34.60           N  
ATOM   7237  CA  PHE M  79     -10.163   8.386  49.462  1.00 35.74           C  
ATOM   7238  C   PHE M  79     -11.510   9.102  49.286  1.00 36.32           C  
ATOM   7239  O   PHE M  79     -12.358   8.673  48.521  1.00 36.12           O  
ATOM   7240  CB  PHE M  79     -10.274   6.868  49.204  1.00 36.05           C  
ATOM   7241  CG  PHE M  79      -8.964   6.202  49.166  1.00 36.12           C  
ATOM   7242  CD1 PHE M  79      -8.180   6.303  48.057  1.00 39.59           C  
ATOM   7243  CD2 PHE M  79      -8.495   5.489  50.243  1.00 39.25           C  
ATOM   7244  CE1 PHE M  79      -6.928   5.697  48.010  1.00 39.28           C  
ATOM   7245  CE2 PHE M  79      -7.255   4.910  50.199  1.00 38.44           C  
ATOM   7246  CZ  PHE M  79      -6.487   5.013  49.097  1.00 38.84           C  
ATOM   7247  N   ASP M  80     -11.672  10.252  49.941  1.00 36.06           N  
ATOM   7248  CA  ASP M  80     -12.886  11.062  49.805  1.00 36.62           C  
ATOM   7249  C   ASP M  80     -12.654  12.021  48.665  1.00 35.52           C  
ATOM   7250  O   ASP M  80     -11.758  12.844  48.752  1.00 34.96           O  
ATOM   7251  CB  ASP M  80     -13.161  11.835  51.130  1.00 37.80           C  
ATOM   7252  CG  ASP M  80     -14.426  12.722  51.063  1.00 39.75           C  
ATOM   7253  OD1 ASP M  80     -14.573  13.556  50.192  1.00 41.74           O  
ATOM   7254  OD2 ASP M  80     -15.278  12.610  51.938  1.00 47.69           O  
ATOM   7255  N   PRO M  81     -13.409  11.894  47.555  1.00 35.47           N  
ATOM   7256  CA  PRO M  81     -13.167  12.672  46.344  1.00 35.61           C  
ATOM   7257  C   PRO M  81     -13.332  14.207  46.532  1.00 35.02           C  
ATOM   7258  O   PRO M  81     -12.558  14.991  46.033  1.00 35.48           O  
ATOM   7259  CB  PRO M  81     -14.192  12.107  45.327  1.00 35.15           C  
ATOM   7260  CG  PRO M  81     -15.098  11.350  46.058  1.00 38.59           C  
ATOM   7261  CD  PRO M  81     -14.471  10.890  47.354  1.00 36.65           C  
ATOM   7262  N   LEU M  82     -14.362  14.618  47.264  1.00 35.37           N  
ATOM   7263  CA  LEU M  82     -14.550  16.040  47.552  1.00 35.69           C  
ATOM   7264  C   LEU M  82     -13.377  16.636  48.365  1.00 34.30           C  
ATOM   7265  O   LEU M  82     -12.881  17.722  48.039  1.00 34.57           O  
ATOM   7266  CB  LEU M  82     -15.871  16.232  48.292  1.00 35.16           C  
ATOM   7267  CG  LEU M  82     -16.288  17.681  48.522  1.00 35.14           C  
ATOM   7268  CD1 LEU M  82     -16.408  18.359  47.180  1.00 36.76           C  
ATOM   7269  CD2 LEU M  82     -17.581  17.692  49.363  1.00 37.41           C  
ATOM   7270  N   GLN M  83     -12.938  15.919  49.399  1.00 34.58           N  
ATOM   7271  CA  GLN M  83     -11.760  16.354  50.196  1.00 34.09           C  
ATOM   7272  C   GLN M  83     -10.461  16.314  49.385  1.00 34.26           C  
ATOM   7273  O   GLN M  83      -9.592  17.118  49.582  1.00 33.80           O  
ATOM   7274  CB  GLN M  83     -11.608  15.550  51.500  1.00 34.37           C  
ATOM   7275  CG  GLN M  83     -12.745  15.774  52.531  1.00 34.02           C  
ATOM   7276  CD  GLN M  83     -13.042  17.272  52.753  1.00 36.20           C  
ATOM   7277  OE1 GLN M  83     -12.140  18.026  53.011  1.00 35.83           O  
ATOM   7278  NE2 GLN M  83     -14.300  17.681  52.616  1.00 34.99           N  
ATOM   7279  N   PHE M  84     -10.329  15.351  48.465  1.00 34.37           N  
ATOM   7280  CA  PHE M  84      -9.169  15.328  47.550  1.00 34.49           C  
ATOM   7281  C   PHE M  84      -9.098  16.592  46.760  1.00 35.05           C  
ATOM   7282  O   PHE M  84      -8.056  17.212  46.686  1.00 34.81           O  
ATOM   7283  CB  PHE M  84      -9.263  14.095  46.642  1.00 34.75           C  
ATOM   7284  CG  PHE M  84      -8.082  13.897  45.724  1.00 35.96           C  
ATOM   7285  CD1 PHE M  84      -6.938  13.229  46.162  1.00 36.60           C  
ATOM   7286  CD2 PHE M  84      -8.120  14.380  44.416  1.00 39.61           C  
ATOM   7287  CE1 PHE M  84      -5.832  13.034  45.323  1.00 36.87           C  
ATOM   7288  CE2 PHE M  84      -7.023  14.186  43.554  1.00 40.93           C  
ATOM   7289  CZ  PHE M  84      -5.883  13.468  44.017  1.00 39.09           C  
ATOM   7290  N   PHE M  85     -10.211  16.982  46.147  1.00 36.65           N  
ATOM   7291  CA  PHE M  85     -10.250  18.208  45.347  1.00 37.49           C  
ATOM   7292  C   PHE M  85      -9.980  19.434  46.199  1.00 36.45           C  
ATOM   7293  O   PHE M  85      -9.173  20.280  45.819  1.00 36.33           O  
ATOM   7294  CB  PHE M  85     -11.622  18.328  44.671  1.00 40.52           C  
ATOM   7295  CG  PHE M  85     -11.708  19.426  43.643  1.00 45.42           C  
ATOM   7296  CD1 PHE M  85     -11.364  19.186  42.315  1.00 50.31           C  
ATOM   7297  CD2 PHE M  85     -12.197  20.672  43.973  1.00 49.90           C  
ATOM   7298  CE1 PHE M  85     -11.456  20.205  41.349  1.00 50.46           C  
ATOM   7299  CE2 PHE M  85     -12.292  21.692  43.002  1.00 48.13           C  
ATOM   7300  CZ  PHE M  85     -11.922  21.455  41.713  1.00 48.19           C  
ATOM   7301  N   ARG M  86     -10.639  19.520  47.352  1.00 35.22           N  
ATOM   7302  CA  ARG M  86     -10.452  20.652  48.271  1.00 34.18           C  
ATOM   7303  C   ARG M  86      -9.002  20.820  48.734  1.00 32.89           C  
ATOM   7304  O   ARG M  86      -8.447  21.910  48.703  1.00 34.33           O  
ATOM   7305  CB  ARG M  86     -11.319  20.436  49.498  1.00 33.85           C  
ATOM   7306  CG  ARG M  86     -11.190  21.500  50.579  1.00 34.84           C  
ATOM   7307  CD  ARG M  86     -11.751  20.989  51.894  1.00 36.72           C  
ATOM   7308  NE  ARG M  86     -11.689  22.002  52.981  1.00 37.90           N  
ATOM   7309  CZ  ARG M  86     -11.833  21.716  54.282  1.00 36.21           C  
ATOM   7310  NH1 ARG M  86     -11.981  20.473  54.691  1.00 33.32           N  
ATOM   7311  NH2 ARG M  86     -11.810  22.696  55.193  1.00 36.80           N  
ATOM   7312  N   GLN M  87      -8.420  19.714  49.169  1.00 33.65           N  
ATOM   7313  CA  GLN M  87      -7.134  19.690  49.920  1.00 33.42           C  
ATOM   7314  C   GLN M  87      -5.940  19.430  49.051  1.00 32.97           C  
ATOM   7315  O   GLN M  87      -4.792  19.469  49.503  1.00 33.31           O  
ATOM   7316  CB  GLN M  87      -7.184  18.614  51.009  1.00 33.44           C  
ATOM   7317  CG  GLN M  87      -8.285  18.794  52.073  1.00 34.22           C  
ATOM   7318  CD  GLN M  87      -8.206  17.740  53.160  1.00 33.93           C  
ATOM   7319  OE1 GLN M  87      -7.117  17.326  53.526  1.00 35.68           O  
ATOM   7320  NE2 GLN M  87      -9.344  17.322  53.705  1.00 31.95           N  
ATOM   7321  N   PHE M  88      -6.184  19.225  47.765  1.00 33.03           N  
ATOM   7322  CA  PHE M  88      -5.102  18.826  46.863  1.00 32.86           C  
ATOM   7323  C   PHE M  88      -3.725  19.449  47.055  1.00 33.82           C  
ATOM   7324  O   PHE M  88      -2.731  18.750  47.091  1.00 34.47           O  
ATOM   7325  CB  PHE M  88      -5.555  19.013  45.407  1.00 34.41           C  
ATOM   7326  CG  PHE M  88      -4.579  18.439  44.394  1.00 35.12           C  
ATOM   7327  CD1 PHE M  88      -4.549  17.098  44.200  1.00 40.32           C  
ATOM   7328  CD2 PHE M  88      -3.743  19.237  43.662  1.00 38.36           C  
ATOM   7329  CE1 PHE M  88      -3.659  16.526  43.281  1.00 44.36           C  
ATOM   7330  CE2 PHE M  88      -2.844  18.704  42.769  1.00 40.98           C  
ATOM   7331  CZ  PHE M  88      -2.802  17.313  42.579  1.00 41.22           C  
ATOM   7332  N   PHE M  89      -3.611  20.781  47.104  1.00 32.44           N  
ATOM   7333  CA  PHE M  89      -2.326  21.372  47.237  1.00 33.16           C  
ATOM   7334  C   PHE M  89      -1.527  20.983  48.500  1.00 33.00           C  
ATOM   7335  O   PHE M  89      -0.318  21.039  48.493  1.00 31.51           O  
ATOM   7336  CB  PHE M  89      -2.463  22.906  47.249  1.00 34.81           C  
ATOM   7337  CG  PHE M  89      -2.631  23.550  45.909  1.00 37.76           C  
ATOM   7338  CD1 PHE M  89      -3.143  22.880  44.818  1.00 39.20           C  
ATOM   7339  CD2 PHE M  89      -2.321  24.895  45.791  1.00 41.09           C  
ATOM   7340  CE1 PHE M  89      -3.297  23.520  43.620  1.00 40.96           C  
ATOM   7341  CE2 PHE M  89      -2.453  25.561  44.583  1.00 45.44           C  
ATOM   7342  CZ  PHE M  89      -2.962  24.879  43.494  1.00 41.38           C  
ATOM   7343  N   TRP M  90      -2.227  20.617  49.562  1.00 33.01           N  
ATOM   7344  CA  TRP M  90      -1.656  20.210  50.856  1.00 31.54           C  
ATOM   7345  C   TRP M  90      -1.231  18.739  50.905  1.00 32.62           C  
ATOM   7346  O   TRP M  90      -0.562  18.334  51.824  1.00 32.82           O  
ATOM   7347  CB  TRP M  90      -2.744  20.450  51.948  1.00 33.03           C  
ATOM   7348  CG  TRP M  90      -2.905  21.924  52.306  1.00 30.81           C  
ATOM   7349  CD1 TRP M  90      -2.279  22.539  53.348  1.00 33.30           C  
ATOM   7350  CD2 TRP M  90      -3.678  22.951  51.642  1.00 32.68           C  
ATOM   7351  NE1 TRP M  90      -2.590  23.888  53.375  1.00 34.04           N  
ATOM   7352  CE2 TRP M  90      -3.470  24.154  52.361  1.00 34.25           C  
ATOM   7353  CE3 TRP M  90      -4.550  22.967  50.537  1.00 33.30           C  
ATOM   7354  CZ2 TRP M  90      -4.051  25.349  51.973  1.00 36.68           C  
ATOM   7355  CZ3 TRP M  90      -5.130  24.108  50.176  1.00 34.43           C  
ATOM   7356  CH2 TRP M  90      -4.890  25.314  50.882  1.00 35.61           C  
ATOM   7357  N   LEU M  91      -1.634  17.960  49.921  1.00 31.97           N  
ATOM   7358  CA  LEU M  91      -1.373  16.526  49.919  1.00 32.67           C  
ATOM   7359  C   LEU M  91       0.023  16.266  49.323  1.00 33.02           C  
ATOM   7360  O   LEU M  91       0.501  16.994  48.479  1.00 35.26           O  
ATOM   7361  CB  LEU M  91      -2.464  15.765  49.168  1.00 32.52           C  
ATOM   7362  CG  LEU M  91      -3.924  16.071  49.566  1.00 33.66           C  
ATOM   7363  CD1 LEU M  91      -4.986  15.316  48.754  1.00 31.65           C  
ATOM   7364  CD2 LEU M  91      -4.064  15.901  51.100  1.00 31.62           C  
ATOM   7365  N   GLY M  92       0.644  15.168  49.760  1.00 33.41           N  
ATOM   7366  CA  GLY M  92       1.964  14.849  49.296  1.00 34.23           C  
ATOM   7367  C   GLY M  92       2.313  13.405  49.495  1.00 32.05           C  
ATOM   7368  O   GLY M  92       1.619  12.689  50.198  1.00 35.11           O  
ATOM   7369  N   LEU M  93       3.427  13.040  48.888  1.00 32.01           N  
ATOM   7370  CA  LEU M  93       4.098  11.777  49.062  1.00 32.43           C  
ATOM   7371  C   LEU M  93       5.530  12.075  49.579  1.00 33.22           C  
ATOM   7372  O   LEU M  93       6.356  12.684  48.905  1.00 34.14           O  
ATOM   7373  CB  LEU M  93       4.163  11.045  47.739  1.00 32.68           C  
ATOM   7374  CG  LEU M  93       4.857   9.675  47.688  1.00 33.82           C  
ATOM   7375  CD1 LEU M  93       4.316   8.837  48.769  1.00 31.97           C  
ATOM   7376  CD2 LEU M  93       4.682   9.037  46.289  1.00 31.08           C  
ATOM   7377  N   TYR M  94       5.793  11.607  50.792  1.00 32.03           N  
ATOM   7378  CA  TYR M  94       6.948  12.053  51.587  1.00 31.09           C  
ATOM   7379  C   TYR M  94       8.081  11.058  51.645  1.00 31.67           C  
ATOM   7380  O   TYR M  94       7.832   9.820  51.709  1.00 30.93           O  
ATOM   7381  CB  TYR M  94       6.459  12.370  53.041  1.00 31.72           C  
ATOM   7382  CG  TYR M  94       5.586  13.572  53.135  1.00 32.26           C  
ATOM   7383  CD1 TYR M  94       4.203  13.460  53.202  1.00 34.40           C  
ATOM   7384  CD2 TYR M  94       6.134  14.826  53.136  1.00 32.16           C  
ATOM   7385  CE1 TYR M  94       3.386  14.582  53.275  1.00 32.84           C  
ATOM   7386  CE2 TYR M  94       5.314  15.945  53.182  1.00 31.00           C  
ATOM   7387  CZ  TYR M  94       3.944  15.799  53.303  1.00 32.69           C  
ATOM   7388  OH  TYR M  94       3.135  16.908  53.347  1.00 33.88           O  
ATOM   7389  N   PRO M  95       9.331  11.572  51.664  1.00 31.57           N  
ATOM   7390  CA  PRO M  95      10.465  10.724  51.970  1.00 33.38           C  
ATOM   7391  C   PRO M  95      10.387  10.213  53.421  1.00 33.36           C  
ATOM   7392  O   PRO M  95       9.540  10.659  54.208  1.00 33.47           O  
ATOM   7393  CB  PRO M  95      11.675  11.645  51.792  1.00 33.34           C  
ATOM   7394  CG  PRO M  95      11.207  12.950  51.464  1.00 35.38           C  
ATOM   7395  CD  PRO M  95       9.733  12.990  51.517  1.00 32.48           C  
ATOM   7396  N   PRO M  96      11.242   9.269  53.771  1.00 33.96           N  
ATOM   7397  CA  PRO M  96      11.141   8.744  55.096  1.00 34.02           C  
ATOM   7398  C   PRO M  96      11.338   9.785  56.181  1.00 32.82           C  
ATOM   7399  O   PRO M  96      12.250  10.636  56.085  1.00 33.99           O  
ATOM   7400  CB  PRO M  96      12.282   7.748  55.160  1.00 32.42           C  
ATOM   7401  CG  PRO M  96      13.127   7.994  54.030  1.00 33.72           C  
ATOM   7402  CD  PRO M  96      12.287   8.579  52.994  1.00 35.32           C  
ATOM   7403  N   LYS M  97      10.498   9.703  57.220  1.00 33.78           N  
ATOM   7404  CA  LYS M  97      10.565  10.613  58.388  1.00 33.30           C  
ATOM   7405  C   LYS M  97      11.545  10.091  59.443  1.00 35.20           C  
ATOM   7406  O   LYS M  97      12.184  10.883  60.125  1.00 36.04           O  
ATOM   7407  CB  LYS M  97       9.186  10.759  59.029  1.00 33.13           C  
ATOM   7408  CG  LYS M  97       8.223  11.437  58.094  1.00 35.68           C  
ATOM   7409  CD  LYS M  97       6.863  11.552  58.711  1.00 37.67           C  
ATOM   7410  CE  LYS M  97       5.934  12.465  57.831  1.00 40.99           C  
ATOM   7411  NZ  LYS M  97       4.573  12.552  58.547  1.00 41.94           N  
ATOM   7412  N   ALA M  98      11.660   8.776  59.562  1.00 34.91           N  
ATOM   7413  CA  ALA M  98      12.637   8.136  60.439  1.00 35.99           C  
ATOM   7414  C   ALA M  98      13.974   8.013  59.708  1.00 35.99           C  
ATOM   7415  O   ALA M  98      14.064   8.017  58.447  1.00 35.77           O  
ATOM   7416  CB  ALA M  98      12.159   6.761  60.867  1.00 34.83           C  
ATOM   7417  N   GLN M  99      15.030   7.891  60.498  1.00 36.96           N  
ATOM   7418  CA  GLN M  99      16.365   7.712  59.921  1.00 37.09           C  
ATOM   7419  C   GLN M  99      16.636   6.235  59.682  1.00 38.59           C  
ATOM   7420  O   GLN M  99      16.781   5.475  60.614  1.00 39.83           O  
ATOM   7421  CB  GLN M  99      17.424   8.320  60.843  1.00 37.64           C  
ATOM   7422  CG  GLN M  99      18.801   8.304  60.284  1.00 35.65           C  
ATOM   7423  CD  GLN M  99      18.874   9.053  59.040  1.00 37.16           C  
ATOM   7424  OE1 GLN M  99      18.724   8.491  57.973  1.00 37.61           O  
ATOM   7425  NE2 GLN M  99      19.113  10.343  59.141  1.00 34.10           N  
ATOM   7426  N   TYR M 100      16.676   5.805  58.421  1.00 38.18           N  
ATOM   7427  CA  TYR M 100      16.991   4.427  58.110  1.00 38.25           C  
ATOM   7428  C   TYR M 100      18.334   4.418  57.362  1.00 39.24           C  
ATOM   7429  O   TYR M 100      18.759   3.364  56.875  1.00 39.83           O  
ATOM   7430  CB  TYR M 100      15.916   3.758  57.224  1.00 38.16           C  
ATOM   7431  CG  TYR M 100      14.484   3.879  57.696  1.00 36.77           C  
ATOM   7432  CD1 TYR M 100      13.993   3.073  58.714  1.00 37.66           C  
ATOM   7433  CD2 TYR M 100      13.602   4.750  57.094  1.00 39.73           C  
ATOM   7434  CE1 TYR M 100      12.674   3.164  59.133  1.00 38.41           C  
ATOM   7435  CE2 TYR M 100      12.270   4.885  57.555  1.00 38.61           C  
ATOM   7436  CZ  TYR M 100      11.809   4.087  58.544  1.00 38.76           C  
ATOM   7437  OH  TYR M 100      10.504   4.232  58.976  1.00 37.06           O  
ATOM   7438  N   GLY M 101      18.982   5.578  57.272  1.00 40.62           N  
ATOM   7439  CA  GLY M 101      20.186   5.730  56.468  1.00 42.41           C  
ATOM   7440  C   GLY M 101      19.835   5.621  54.983  1.00 43.98           C  
ATOM   7441  O   GLY M 101      18.873   6.275  54.506  1.00 44.09           O  
ATOM   7442  N   MET M 102      20.613   4.784  54.276  1.00 45.96           N  
ATOM   7443  CA  MET M 102      20.417   4.507  52.834  1.00 46.78           C  
ATOM   7444  C   MET M 102      19.624   3.217  52.640  1.00 46.84           C  
ATOM   7445  O   MET M 102      19.485   2.700  51.507  1.00 46.24           O  
ATOM   7446  CB  MET M 102      21.777   4.382  52.129  1.00 47.29           C  
ATOM   7447  CG  MET M 102      22.490   5.683  51.949  1.00 49.06           C  
ATOM   7448  SD  MET M 102      21.426   6.938  51.227  1.00 53.68           S  
ATOM   7449  CE  MET M 102      21.418   6.358  49.523  1.00 53.71           C  
ATOM   7450  N   GLY M 103      19.091   2.702  53.749  1.00 47.10           N  
ATOM   7451  CA  GLY M 103      18.118   1.609  53.687  1.00 47.59           C  
ATOM   7452  C   GLY M 103      16.855   1.975  52.920  1.00 47.11           C  
ATOM   7453  O   GLY M 103      16.281   3.064  53.151  1.00 46.49           O  
ATOM   7454  N   ILE M 104      16.415   1.062  52.037  1.00 45.73           N  
ATOM   7455  CA  ILE M 104      15.133   1.223  51.308  1.00 45.07           C  
ATOM   7456  C   ILE M 104      14.028   1.276  52.357  1.00 42.40           C  
ATOM   7457  O   ILE M 104      13.824   0.360  53.128  1.00 40.94           O  
ATOM   7458  CB  ILE M 104      14.742   0.073  50.330  1.00 44.68           C  
ATOM   7459  CG1 ILE M 104      15.826  -0.183  49.285  1.00 46.66           C  
ATOM   7460  CG2 ILE M 104      13.406   0.464  49.595  1.00 44.45           C  
ATOM   7461  CD1 ILE M 104      15.711  -1.634  48.649  1.00 47.08           C  
ATOM   7462  N   PRO M 105      13.352   2.400  52.440  1.00 38.79           N  
ATOM   7463  CA  PRO M 105      12.457   2.539  53.587  1.00 37.83           C  
ATOM   7464  C   PRO M 105      11.170   1.746  53.471  1.00 37.20           C  
ATOM   7465  O   PRO M 105      10.793   1.372  52.359  1.00 37.57           O  
ATOM   7466  CB  PRO M 105      12.099   4.025  53.552  1.00 36.87           C  
ATOM   7467  CG  PRO M 105      12.992   4.614  52.542  1.00 38.95           C  
ATOM   7468  CD  PRO M 105      13.381   3.600  51.600  1.00 39.03           C  
ATOM   7469  N   PRO M 106      10.455   1.563  54.591  1.00 37.00           N  
ATOM   7470  CA  PRO M 106       9.161   0.891  54.589  1.00 37.40           C  
ATOM   7471  C   PRO M 106       8.214   1.603  53.632  1.00 36.05           C  
ATOM   7472  O   PRO M 106       8.243   2.804  53.554  1.00 33.02           O  
ATOM   7473  CB  PRO M 106       8.634   1.126  56.009  1.00 38.22           C  
ATOM   7474  CG  PRO M 106       9.802   1.449  56.805  1.00 39.17           C  
ATOM   7475  CD  PRO M 106      10.808   2.054  55.931  1.00 37.80           C  
ATOM   7476  N   LEU M 107       7.392   0.881  52.894  1.00 35.14           N  
ATOM   7477  CA  LEU M 107       6.420   1.521  51.978  1.00 36.87           C  
ATOM   7478  C   LEU M 107       5.666   2.657  52.624  1.00 37.93           C  
ATOM   7479  O   LEU M 107       5.534   3.737  52.022  1.00 38.76           O  
ATOM   7480  CB  LEU M 107       5.432   0.498  51.432  1.00 37.79           C  
ATOM   7481  CG  LEU M 107       6.090  -0.411  50.375  1.00 36.95           C  
ATOM   7482  CD1 LEU M 107       5.086  -1.445  49.939  1.00 36.43           C  
ATOM   7483  CD2 LEU M 107       6.677   0.359  49.191  1.00 35.53           C  
ATOM   7484  N   HIS M 108       5.210   2.437  53.849  1.00 38.93           N  
ATOM   7485  CA  HIS M 108       4.441   3.444  54.566  1.00 40.01           C  
ATOM   7486  C   HIS M 108       5.265   4.626  55.074  1.00 39.49           C  
ATOM   7487  O   HIS M 108       4.660   5.628  55.453  1.00 41.50           O  
ATOM   7488  CB  HIS M 108       3.698   2.822  55.753  1.00 41.15           C  
ATOM   7489  CG  HIS M 108       4.548   2.639  56.979  1.00 43.21           C  
ATOM   7490  ND1 HIS M 108       5.271   1.494  57.221  1.00 47.31           N  
ATOM   7491  CD2 HIS M 108       4.797   3.466  58.024  1.00 46.14           C  
ATOM   7492  CE1 HIS M 108       5.941   1.628  58.354  1.00 48.20           C  
ATOM   7493  NE2 HIS M 108       5.679   2.824  58.852  1.00 47.06           N  
ATOM   7494  N   ASP M 109       6.599   4.541  55.119  1.00 36.31           N  
ATOM   7495  CA  ASP M 109       7.386   5.707  55.569  1.00 35.85           C  
ATOM   7496  C   ASP M 109       8.557   5.930  54.623  1.00 35.01           C  
ATOM   7497  O   ASP M 109       9.706   5.738  54.999  1.00 34.86           O  
ATOM   7498  CB  ASP M 109       7.863   5.503  57.017  1.00 34.85           C  
ATOM   7499  CG  ASP M 109       8.599   6.694  57.585  1.00 35.31           C  
ATOM   7500  OD1 ASP M 109       8.296   7.827  57.178  1.00 34.54           O  
ATOM   7501  OD2 ASP M 109       9.508   6.493  58.447  1.00 35.86           O  
ATOM   7502  N   GLY M 110       8.241   6.308  53.377  1.00 34.69           N  
ATOM   7503  CA  GLY M 110       9.253   6.682  52.406  1.00 33.93           C  
ATOM   7504  C   GLY M 110       9.466   5.779  51.216  1.00 33.88           C  
ATOM   7505  O   GLY M 110      10.061   6.182  50.226  1.00 33.02           O  
ATOM   7506  N   GLY M 111       9.020   4.538  51.337  1.00 33.61           N  
ATOM   7507  CA  GLY M 111       9.132   3.571  50.274  1.00 33.35           C  
ATOM   7508  C   GLY M 111       8.400   3.885  48.987  1.00 32.21           C  
ATOM   7509  O   GLY M 111       8.963   3.775  47.887  1.00 33.03           O  
ATOM   7510  N   TRP M 112       7.125   4.218  49.088  1.00 31.02           N  
ATOM   7511  CA  TRP M 112       6.399   4.611  47.894  1.00 30.92           C  
ATOM   7512  C   TRP M 112       7.035   5.876  47.258  1.00 30.38           C  
ATOM   7513  O   TRP M 112       7.067   6.011  46.043  1.00 30.15           O  
ATOM   7514  CB  TRP M 112       4.916   4.891  48.212  1.00 31.96           C  
ATOM   7515  CG  TRP M 112       4.171   3.653  48.311  1.00 30.55           C  
ATOM   7516  CD1 TRP M 112       3.501   3.199  49.402  1.00 33.96           C  
ATOM   7517  CD2 TRP M 112       3.995   2.670  47.287  1.00 32.73           C  
ATOM   7518  NE1 TRP M 112       2.949   1.974  49.127  1.00 33.05           N  
ATOM   7519  CE2 TRP M 112       3.237   1.628  47.836  1.00 32.50           C  
ATOM   7520  CE3 TRP M 112       4.427   2.560  45.968  1.00 33.23           C  
ATOM   7521  CZ2 TRP M 112       2.860   0.507  47.100  1.00 34.33           C  
ATOM   7522  CZ3 TRP M 112       4.078   1.451  45.253  1.00 36.18           C  
ATOM   7523  CH2 TRP M 112       3.297   0.438  45.807  1.00 32.71           C  
ATOM   7524  N   TRP M 113       7.565   6.758  48.080  1.00 31.78           N  
ATOM   7525  CA  TRP M 113       8.219   7.993  47.602  1.00 31.44           C  
ATOM   7526  C   TRP M 113       9.469   7.593  46.755  1.00 32.73           C  
ATOM   7527  O   TRP M 113       9.717   8.142  45.675  1.00 30.95           O  
ATOM   7528  CB  TRP M 113       8.653   8.888  48.785  1.00 33.03           C  
ATOM   7529  CG  TRP M 113       9.578  10.005  48.403  1.00 31.51           C  
ATOM   7530  CD1 TRP M 113       9.254  11.271  47.968  1.00 33.80           C  
ATOM   7531  CD2 TRP M 113      11.033   9.976  48.411  1.00 31.95           C  
ATOM   7532  NE1 TRP M 113      10.386  11.979  47.677  1.00 32.85           N  
ATOM   7533  CE2 TRP M 113      11.483  11.209  47.945  1.00 34.02           C  
ATOM   7534  CE3 TRP M 113      11.986   9.020  48.785  1.00 33.42           C  
ATOM   7535  CZ2 TRP M 113      12.855  11.501  47.804  1.00 34.89           C  
ATOM   7536  CZ3 TRP M 113      13.338   9.319  48.629  1.00 33.10           C  
ATOM   7537  CH2 TRP M 113      13.747  10.562  48.189  1.00 34.47           C  
ATOM   7538  N   LEU M 114      10.221   6.589  47.241  1.00 32.75           N  
ATOM   7539  CA  LEU M 114      11.457   6.179  46.544  1.00 34.05           C  
ATOM   7540  C   LEU M 114      11.108   5.504  45.214  1.00 34.38           C  
ATOM   7541  O   LEU M 114      11.760   5.737  44.173  1.00 32.95           O  
ATOM   7542  CB  LEU M 114      12.301   5.254  47.426  1.00 34.04           C  
ATOM   7543  CG  LEU M 114      13.753   4.955  46.936  1.00 34.87           C  
ATOM   7544  CD1 LEU M 114      14.505   6.231  46.684  1.00 40.68           C  
ATOM   7545  CD2 LEU M 114      14.542   4.038  47.923  1.00 36.15           C  
ATOM   7546  N   MET M 115      10.041   4.709  45.225  1.00 35.54           N  
ATOM   7547  CA  MET M 115       9.539   4.074  44.012  1.00 38.15           C  
ATOM   7548  C   MET M 115       9.039   5.097  42.967  1.00 35.70           C  
ATOM   7549  O   MET M 115       9.379   5.018  41.769  1.00 33.67           O  
ATOM   7550  CB  MET M 115       8.418   3.115  44.381  1.00 38.17           C  
ATOM   7551  CG  MET M 115       8.010   2.302  43.202  1.00 44.04           C  
ATOM   7552  SD  MET M 115       6.803   1.035  43.522  1.00 51.32           S  
ATOM   7553  CE  MET M 115       7.515   0.202  44.977  1.00 50.92           C  
ATOM   7554  N   ALA M 116       8.262   6.092  43.407  1.00 35.03           N  
ATOM   7555  CA  ALA M 116       7.861   7.149  42.492  1.00 33.98           C  
ATOM   7556  C   ALA M 116       9.076   7.869  41.892  1.00 34.54           C  
ATOM   7557  O   ALA M 116       9.126   8.166  40.674  1.00 35.47           O  
ATOM   7558  CB  ALA M 116       6.926   8.086  43.176  1.00 32.77           C  
ATOM   7559  N   GLY M 117      10.058   8.167  42.737  1.00 34.35           N  
ATOM   7560  CA  GLY M 117      11.341   8.761  42.302  1.00 34.12           C  
ATOM   7561  C   GLY M 117      12.094   7.921  41.275  1.00 34.50           C  
ATOM   7562  O   GLY M 117      12.601   8.430  40.292  1.00 35.14           O  
ATOM   7563  N   LEU M 118      12.138   6.614  41.466  1.00 34.90           N  
ATOM   7564  CA  LEU M 118      12.716   5.723  40.459  1.00 35.95           C  
ATOM   7565  C   LEU M 118      11.978   5.855  39.095  1.00 35.07           C  
ATOM   7566  O   LEU M 118      12.594   6.027  38.029  1.00 35.58           O  
ATOM   7567  CB  LEU M 118      12.703   4.273  40.987  1.00 37.37           C  
ATOM   7568  CG  LEU M 118      13.125   3.216  39.993  1.00 38.91           C  
ATOM   7569  CD1 LEU M 118      14.602   3.470  39.588  1.00 44.25           C  
ATOM   7570  CD2 LEU M 118      12.921   1.768  40.480  1.00 39.74           C  
ATOM   7571  N   PHE M 119      10.656   5.735  39.102  1.00 34.34           N  
ATOM   7572  CA  PHE M 119       9.894   5.835  37.849  1.00 33.62           C  
ATOM   7573  C   PHE M 119      10.006   7.240  37.247  1.00 34.10           C  
ATOM   7574  O   PHE M 119      10.131   7.357  36.020  1.00 34.83           O  
ATOM   7575  CB  PHE M 119       8.443   5.457  38.071  1.00 32.35           C  
ATOM   7576  CG  PHE M 119       8.262   3.986  38.104  1.00 33.33           C  
ATOM   7577  CD1 PHE M 119       8.390   3.276  36.952  1.00 33.88           C  
ATOM   7578  CD2 PHE M 119       8.059   3.328  39.295  1.00 32.84           C  
ATOM   7579  CE1 PHE M 119       8.278   1.858  36.979  1.00 33.09           C  
ATOM   7580  CE2 PHE M 119       7.923   1.949  39.330  1.00 31.96           C  
ATOM   7581  CZ  PHE M 119       8.061   1.240  38.171  1.00 32.69           C  
ATOM   7582  N   MET M 120      10.051   8.268  38.072  1.00 35.45           N  
ATOM   7583  CA  MET M 120      10.292   9.644  37.551  1.00 36.37           C  
ATOM   7584  C   MET M 120      11.679   9.749  36.868  1.00 36.45           C  
ATOM   7585  O   MET M 120      11.791  10.283  35.752  1.00 35.79           O  
ATOM   7586  CB  MET M 120      10.165  10.735  38.617  1.00 37.97           C  
ATOM   7587  CG  MET M 120      10.591  12.077  38.156  1.00 39.33           C  
ATOM   7588  SD  MET M 120      10.462  13.277  39.507  1.00 42.45           S  
ATOM   7589  CE  MET M 120      11.117  14.786  38.850  1.00 46.77           C  
ATOM   7590  N   THR M 121      12.710   9.183  37.502  1.00 35.94           N  
ATOM   7591  CA  THR M 121      14.060   9.134  36.915  1.00 36.38           C  
ATOM   7592  C   THR M 121      14.098   8.388  35.579  1.00 35.01           C  
ATOM   7593  O   THR M 121      14.703   8.857  34.617  1.00 35.59           O  
ATOM   7594  CB  THR M 121      15.107   8.519  37.897  1.00 36.45           C  
ATOM   7595  OG1 THR M 121      15.143   9.300  39.101  1.00 38.94           O  
ATOM   7596  CG2 THR M 121      16.499   8.554  37.292  1.00 39.19           C  
ATOM   7597  N   LEU M 122      13.489   7.212  35.507  1.00 34.69           N  
ATOM   7598  CA  LEU M 122      13.363   6.507  34.220  1.00 33.92           C  
ATOM   7599  C   LEU M 122      12.635   7.335  33.126  1.00 34.72           C  
ATOM   7600  O   LEU M 122      13.046   7.334  31.956  1.00 33.38           O  
ATOM   7601  CB  LEU M 122      12.690   5.160  34.416  1.00 33.52           C  
ATOM   7602  CG  LEU M 122      13.506   4.240  35.337  1.00 34.30           C  
ATOM   7603  CD1 LEU M 122      12.688   2.977  35.655  1.00 36.07           C  
ATOM   7604  CD2 LEU M 122      14.855   3.896  34.683  1.00 38.92           C  
ATOM   7605  N   SER M 123      11.589   8.061  33.527  1.00 34.51           N  
ATOM   7606  CA  SER M 123      10.841   8.950  32.635  1.00 35.43           C  
ATOM   7607  C   SER M 123      11.705  10.098  32.075  1.00 34.29           C  
ATOM   7608  O   SER M 123      11.705  10.381  30.861  1.00 32.30           O  
ATOM   7609  CB  SER M 123       9.665   9.564  33.390  1.00 36.16           C  
ATOM   7610  OG  SER M 123       8.792  10.182  32.483  1.00 43.20           O  
ATOM   7611  N   LEU M 124      12.483  10.709  32.948  1.00 35.07           N  
ATOM   7612  CA  LEU M 124      13.364  11.841  32.560  1.00 35.68           C  
ATOM   7613  C   LEU M 124      14.493  11.323  31.628  1.00 35.37           C  
ATOM   7614  O   LEU M 124      14.802  11.948  30.624  1.00 33.97           O  
ATOM   7615  CB  LEU M 124      13.964  12.537  33.792  1.00 36.41           C  
ATOM   7616  CG  LEU M 124      13.069  13.318  34.744  1.00 40.23           C  
ATOM   7617  CD1 LEU M 124      13.847  13.952  35.932  1.00 38.43           C  
ATOM   7618  CD2 LEU M 124      12.412  14.392  34.046  1.00 40.03           C  
ATOM   7619  N   GLY M 125      15.075  10.158  31.925  1.00 33.92           N  
ATOM   7620  CA  GLY M 125      16.087   9.584  31.057  1.00 34.07           C  
ATOM   7621  C   GLY M 125      15.556   9.222  29.679  1.00 34.16           C  
ATOM   7622  O   GLY M 125      16.249   9.390  28.664  1.00 35.11           O  
ATOM   7623  N   SER M 126      14.334   8.681  29.642  1.00 34.15           N  
ATOM   7624  CA  SER M 126      13.634   8.362  28.411  1.00 33.65           C  
ATOM   7625  C   SER M 126      13.368   9.617  27.569  1.00 33.96           C  
ATOM   7626  O   SER M 126      13.687   9.664  26.352  1.00 34.54           O  
ATOM   7627  CB  SER M 126      12.316   7.682  28.728  1.00 33.92           C  
ATOM   7628  OG  SER M 126      12.544   6.397  29.291  1.00 36.02           O  
ATOM   7629  N   TRP M 127      12.811  10.630  28.213  1.00 34.58           N  
ATOM   7630  CA  TRP M 127      12.611  11.928  27.540  1.00 33.50           C  
ATOM   7631  C   TRP M 127      13.920  12.547  26.997  1.00 34.88           C  
ATOM   7632  O   TRP M 127      13.927  13.107  25.886  1.00 33.19           O  
ATOM   7633  CB  TRP M 127      11.858  12.907  28.401  1.00 33.79           C  
ATOM   7634  CG  TRP M 127      11.184  13.928  27.600  1.00 32.14           C  
ATOM   7635  CD1 TRP M 127      11.594  15.225  27.405  1.00 33.36           C  
ATOM   7636  CD2 TRP M 127       9.965  13.774  26.851  1.00 31.49           C  
ATOM   7637  NE1 TRP M 127      10.728  15.854  26.563  1.00 32.88           N  
ATOM   7638  CE2 TRP M 127       9.711  15.002  26.217  1.00 33.12           C  
ATOM   7639  CE3 TRP M 127       9.101  12.710  26.613  1.00 33.92           C  
ATOM   7640  CZ2 TRP M 127       8.594  15.205  25.396  1.00 32.61           C  
ATOM   7641  CZ3 TRP M 127       7.997  12.913  25.802  1.00 33.68           C  
ATOM   7642  CH2 TRP M 127       7.742  14.158  25.218  1.00 34.30           C  
ATOM   7643  N   TRP M 128      15.014  12.451  27.769  1.00 34.61           N  
ATOM   7644  CA  TRP M 128      16.351  12.855  27.292  1.00 33.56           C  
ATOM   7645  C   TRP M 128      16.780  12.160  26.003  1.00 33.61           C  
ATOM   7646  O   TRP M 128      17.255  12.774  25.054  1.00 33.42           O  
ATOM   7647  CB  TRP M 128      17.400  12.679  28.395  1.00 33.83           C  
ATOM   7648  CG  TRP M 128      18.670  13.334  28.000  1.00 34.73           C  
ATOM   7649  CD1 TRP M 128      19.007  14.634  28.207  1.00 35.95           C  
ATOM   7650  CD2 TRP M 128      19.754  12.740  27.288  1.00 33.98           C  
ATOM   7651  NE1 TRP M 128      20.234  14.891  27.666  1.00 35.79           N  
ATOM   7652  CE2 TRP M 128      20.729  13.740  27.111  1.00 34.21           C  
ATOM   7653  CE3 TRP M 128      19.994  11.460  26.757  1.00 35.69           C  
ATOM   7654  CZ2 TRP M 128      21.921  13.510  26.406  1.00 35.52           C  
ATOM   7655  CZ3 TRP M 128      21.199  11.226  26.095  1.00 36.49           C  
ATOM   7656  CH2 TRP M 128      22.145  12.260  25.927  1.00 34.67           C  
ATOM   7657  N   ILE M 129      16.576  10.844  25.915  1.00 32.57           N  
ATOM   7658  CA  ILE M 129      16.885  10.164  24.701  1.00 33.26           C  
ATOM   7659  C   ILE M 129      16.054  10.673  23.528  1.00 32.82           C  
ATOM   7660  O   ILE M 129      16.590  10.809  22.406  1.00 32.80           O  
ATOM   7661  CB  ILE M 129      16.682   8.622  24.856  1.00 33.48           C  
ATOM   7662  CG1 ILE M 129      17.652   8.084  25.910  1.00 34.97           C  
ATOM   7663  CG2 ILE M 129      16.800   7.921  23.485  1.00 33.63           C  
ATOM   7664  CD1 ILE M 129      17.364   6.650  26.301  1.00 32.28           C  
ATOM   7665  N   ARG M 130      14.770  10.958  23.763  1.00 32.51           N  
ATOM   7666  CA  ARG M 130      13.911  11.567  22.735  1.00 33.09           C  
ATOM   7667  C   ARG M 130      14.468  12.927  22.256  1.00 33.83           C  
ATOM   7668  O   ARG M 130      14.553  13.192  21.068  1.00 33.97           O  
ATOM   7669  CB  ARG M 130      12.499  11.770  23.299  1.00 31.95           C  
ATOM   7670  CG  ARG M 130      11.537  12.512  22.396  1.00 33.19           C  
ATOM   7671  CD  ARG M 130      10.269  12.676  23.154  1.00 34.00           C  
ATOM   7672  NE  ARG M 130       9.153  13.330  22.460  1.00 34.19           N  
ATOM   7673  CZ  ARG M 130       8.272  12.728  21.692  1.00 35.62           C  
ATOM   7674  NH1 ARG M 130       8.374  11.461  21.398  1.00 34.17           N  
ATOM   7675  NH2 ARG M 130       7.232  13.416  21.247  1.00 37.09           N  
ATOM   7676  N   VAL M 131      14.844  13.774  23.194  1.00 33.89           N  
ATOM   7677  CA  VAL M 131      15.297  15.152  22.912  1.00 33.82           C  
ATOM   7678  C   VAL M 131      16.648  15.144  22.139  1.00 34.91           C  
ATOM   7679  O   VAL M 131      16.881  15.963  21.222  1.00 36.21           O  
ATOM   7680  CB  VAL M 131      15.427  15.901  24.208  1.00 34.54           C  
ATOM   7681  CG1 VAL M 131      16.216  17.178  24.087  1.00 31.77           C  
ATOM   7682  CG2 VAL M 131      14.028  16.234  24.757  1.00 34.26           C  
ATOM   7683  N   TYR M 132      17.511  14.212  22.534  1.00 34.49           N  
ATOM   7684  CA  TYR M 132      18.795  13.983  21.896  1.00 35.90           C  
ATOM   7685  C   TYR M 132      18.629  13.372  20.509  1.00 35.05           C  
ATOM   7686  O   TYR M 132      19.165  13.895  19.500  1.00 35.88           O  
ATOM   7687  CB  TYR M 132      19.670  13.110  22.784  1.00 37.14           C  
ATOM   7688  CG  TYR M 132      21.060  12.876  22.238  1.00 38.94           C  
ATOM   7689  CD1 TYR M 132      22.129  13.651  22.666  1.00 40.09           C  
ATOM   7690  CD2 TYR M 132      21.291  11.889  21.308  1.00 42.17           C  
ATOM   7691  CE1 TYR M 132      23.397  13.437  22.170  1.00 43.63           C  
ATOM   7692  CE2 TYR M 132      22.547  11.669  20.807  1.00 42.66           C  
ATOM   7693  CZ  TYR M 132      23.595  12.450  21.245  1.00 41.44           C  
ATOM   7694  OH  TYR M 132      24.873  12.212  20.726  1.00 45.62           O  
ATOM   7695  N   SER M 133      17.860  12.282  20.432  1.00 34.67           N  
ATOM   7696  CA  SER M 133      17.755  11.532  19.222  1.00 34.79           C  
ATOM   7697  C   SER M 133      16.951  12.250  18.122  1.00 34.44           C  
ATOM   7698  O   SER M 133      17.266  12.090  16.953  1.00 34.77           O  
ATOM   7699  CB  SER M 133      17.203  10.123  19.470  1.00 35.94           C  
ATOM   7700  OG  SER M 133      15.865  10.224  19.917  1.00 36.01           O  
ATOM   7701  N   ARG M 134      15.971  13.069  18.491  1.00 34.80           N  
ATOM   7702  CA  ARG M 134      15.225  13.844  17.503  1.00 34.62           C  
ATOM   7703  C   ARG M 134      16.125  14.874  16.793  1.00 34.04           C  
ATOM   7704  O   ARG M 134      15.970  15.082  15.571  1.00 34.02           O  
ATOM   7705  CB  ARG M 134      13.984  14.519  18.107  1.00 34.01           C  
ATOM   7706  CG  ARG M 134      12.715  13.605  18.193  1.00 35.75           C  
ATOM   7707  CD  ARG M 134      12.166  13.257  16.781  1.00 33.84           C  
ATOM   7708  NE  ARG M 134      12.713  12.011  16.243  1.00 34.82           N  
ATOM   7709  CZ  ARG M 134      12.625  11.643  14.981  1.00 32.00           C  
ATOM   7710  NH1 ARG M 134      11.968  12.382  14.103  1.00 32.95           N  
ATOM   7711  NH2 ARG M 134      13.119  10.484  14.591  1.00 34.79           N  
ATOM   7712  N   ALA M 135      17.076  15.430  17.528  1.00 33.71           N  
ATOM   7713  CA  ALA M 135      18.050  16.395  17.001  1.00 34.28           C  
ATOM   7714  C   ALA M 135      18.921  15.636  15.985  1.00 34.76           C  
ATOM   7715  O   ALA M 135      19.063  16.066  14.830  1.00 35.70           O  
ATOM   7716  CB  ALA M 135      18.899  17.013  18.126  1.00 33.87           C  
ATOM   7717  N   ARG M 136      19.422  14.467  16.368  1.00 33.99           N  
ATOM   7718  CA  ARG M 136      20.243  13.678  15.454  1.00 34.82           C  
ATOM   7719  C   ARG M 136      19.465  13.231  14.229  1.00 33.75           C  
ATOM   7720  O   ARG M 136      19.993  13.247  13.125  1.00 31.97           O  
ATOM   7721  CB  ARG M 136      20.831  12.420  16.106  1.00 35.99           C  
ATOM   7722  CG  ARG M 136      21.640  12.612  17.392  1.00 40.44           C  
ATOM   7723  CD  ARG M 136      23.033  13.154  17.207  1.00 48.59           C  
ATOM   7724  NE  ARG M 136      23.077  14.407  16.483  1.00 55.26           N  
ATOM   7725  CZ  ARG M 136      23.481  14.537  15.214  1.00 56.88           C  
ATOM   7726  NH1 ARG M 136      23.887  13.476  14.525  1.00 61.65           N  
ATOM   7727  NH2 ARG M 136      23.486  15.737  14.622  1.00 52.75           N  
ATOM   7728  N   ALA M 137      18.232  12.762  14.412  1.00 32.81           N  
ATOM   7729  CA  ALA M 137      17.473  12.308  13.285  1.00 33.18           C  
ATOM   7730  C   ALA M 137      17.268  13.428  12.253  1.00 33.25           C  
ATOM   7731  O   ALA M 137      17.138  13.157  11.027  1.00 32.43           O  
ATOM   7732  CB  ALA M 137      16.091  11.680  13.751  1.00 33.54           C  
ATOM   7733  N   LEU M 138      17.257  14.674  12.730  1.00 33.41           N  
ATOM   7734  CA  LEU M 138      16.995  15.817  11.873  1.00 34.71           C  
ATOM   7735  C   LEU M 138      18.278  16.553  11.442  1.00 35.10           C  
ATOM   7736  O   LEU M 138      18.206  17.613  10.821  1.00 34.79           O  
ATOM   7737  CB  LEU M 138      16.047  16.778  12.588  1.00 34.85           C  
ATOM   7738  CG  LEU M 138      14.594  16.320  12.776  1.00 35.95           C  
ATOM   7739  CD1 LEU M 138      13.827  17.314  13.642  1.00 32.99           C  
ATOM   7740  CD2 LEU M 138      13.920  16.128  11.383  1.00 36.28           C  
ATOM   7741  N   GLY M 139      19.431  15.982  11.774  1.00 34.87           N  
ATOM   7742  CA  GLY M 139      20.727  16.539  11.356  1.00 34.54           C  
ATOM   7743  C   GLY M 139      21.030  17.813  12.103  1.00 34.26           C  
ATOM   7744  O   GLY M 139      21.628  18.731  11.573  1.00 34.08           O  
ATOM   7745  N   LEU M 140      20.590  17.905  13.358  1.00 33.74           N  
ATOM   7746  CA  LEU M 140      20.851  19.100  14.152  1.00 33.39           C  
ATOM   7747  C   LEU M 140      21.877  18.738  15.219  1.00 33.27           C  
ATOM   7748  O   LEU M 140      22.014  17.578  15.595  1.00 31.95           O  
ATOM   7749  CB  LEU M 140      19.586  19.606  14.847  1.00 34.51           C  
ATOM   7750  CG  LEU M 140      18.379  19.845  13.917  1.00 34.34           C  
ATOM   7751  CD1 LEU M 140      17.105  20.178  14.720  1.00 36.50           C  
ATOM   7752  CD2 LEU M 140      18.728  20.987  12.911  1.00 34.32           C  
ATOM   7753  N   GLY M 141      22.555  19.746  15.718  1.00 32.44           N  
ATOM   7754  CA  GLY M 141      23.395  19.616  16.900  1.00 33.18           C  
ATOM   7755  C   GLY M 141      22.564  19.268  18.134  1.00 33.25           C  
ATOM   7756  O   GLY M 141      21.332  19.379  18.129  1.00 33.18           O  
ATOM   7757  N   THR M 142      23.250  18.817  19.177  1.00 34.04           N  
ATOM   7758  CA  THR M 142      22.605  18.317  20.406  1.00 34.06           C  
ATOM   7759  C   THR M 142      22.623  19.295  21.545  1.00 34.73           C  
ATOM   7760  O   THR M 142      22.499  18.917  22.726  1.00 35.66           O  
ATOM   7761  CB  THR M 142      23.235  16.965  20.800  1.00 34.41           C  
ATOM   7762  OG1 THR M 142      24.668  17.140  20.880  1.00 34.64           O  
ATOM   7763  CG2 THR M 142      22.867  15.899  19.776  1.00 35.78           C  
ATOM   7764  N   HIS M 143      22.690  20.599  21.217  1.00 33.19           N  
ATOM   7765  CA  HIS M 143      22.757  21.627  22.217  1.00 33.78           C  
ATOM   7766  C   HIS M 143      21.588  21.613  23.223  1.00 33.53           C  
ATOM   7767  O   HIS M 143      21.801  21.795  24.449  1.00 34.36           O  
ATOM   7768  CB  HIS M 143      22.806  23.004  21.532  1.00 33.13           C  
ATOM   7769  CG  HIS M 143      23.944  23.169  20.571  1.00 34.18           C  
ATOM   7770  ND1 HIS M 143      24.006  22.515  19.361  1.00 34.37           N  
ATOM   7771  CD2 HIS M 143      25.042  23.970  20.624  1.00 36.49           C  
ATOM   7772  CE1 HIS M 143      25.120  22.855  18.741  1.00 35.97           C  
ATOM   7773  NE2 HIS M 143      25.742  23.775  19.463  1.00 34.32           N  
ATOM   7774  N   ILE M 144      20.366  21.363  22.728  1.00 33.63           N  
ATOM   7775  CA  ILE M 144      19.230  21.270  23.623  1.00 33.26           C  
ATOM   7776  C   ILE M 144      19.379  20.096  24.600  1.00 33.99           C  
ATOM   7777  O   ILE M 144      19.151  20.285  25.827  1.00 35.78           O  
ATOM   7778  CB  ILE M 144      17.857  21.201  22.876  1.00 33.50           C  
ATOM   7779  CG1 ILE M 144      17.644  22.472  22.064  1.00 33.71           C  
ATOM   7780  CG2 ILE M 144      16.645  21.046  23.943  1.00 33.19           C  
ATOM   7781  CD1 ILE M 144      16.380  22.503  21.223  1.00 33.11           C  
ATOM   7782  N   ALA M 145      19.715  18.909  24.104  1.00 33.98           N  
ATOM   7783  CA  ALA M 145      19.923  17.768  24.999  1.00 34.72           C  
ATOM   7784  C   ALA M 145      20.955  18.031  26.123  1.00 35.65           C  
ATOM   7785  O   ALA M 145      20.753  17.632  27.293  1.00 34.59           O  
ATOM   7786  CB  ALA M 145      20.281  16.474  24.204  1.00 33.31           C  
ATOM   7787  N   TRP M 146      22.039  18.745  25.811  1.00 36.95           N  
ATOM   7788  CA  TRP M 146      23.041  19.021  26.852  1.00 38.07           C  
ATOM   7789  C   TRP M 146      22.602  20.037  27.899  1.00 38.28           C  
ATOM   7790  O   TRP M 146      22.971  19.913  29.071  1.00 38.50           O  
ATOM   7791  CB  TRP M 146      24.414  19.351  26.202  1.00 39.39           C  
ATOM   7792  CG  TRP M 146      24.905  18.166  25.523  1.00 42.42           C  
ATOM   7793  CD1 TRP M 146      25.127  18.017  24.197  1.00 43.71           C  
ATOM   7794  CD2 TRP M 146      25.162  16.885  26.123  1.00 44.11           C  
ATOM   7795  NE1 TRP M 146      25.518  16.722  23.919  1.00 43.27           N  
ATOM   7796  CE2 TRP M 146      25.544  16.008  25.088  1.00 45.38           C  
ATOM   7797  CE3 TRP M 146      25.115  16.399  27.438  1.00 46.13           C  
ATOM   7798  CZ2 TRP M 146      25.884  14.673  25.322  1.00 45.85           C  
ATOM   7799  CZ3 TRP M 146      25.460  15.045  27.672  1.00 44.53           C  
ATOM   7800  CH2 TRP M 146      25.838  14.215  26.615  1.00 44.56           C  
ATOM   7801  N   ASN M 147      21.812  21.037  27.499  1.00 37.73           N  
ATOM   7802  CA  ASN M 147      21.165  21.914  28.450  1.00 37.97           C  
ATOM   7803  C   ASN M 147      20.165  21.122  29.344  1.00 38.15           C  
ATOM   7804  O   ASN M 147      20.150  21.269  30.577  1.00 38.62           O  
ATOM   7805  CB  ASN M 147      20.510  23.084  27.715  1.00 38.46           C  
ATOM   7806  CG  ASN M 147      20.056  24.204  28.643  1.00 42.29           C  
ATOM   7807  OD1 ASN M 147      19.188  24.014  29.476  1.00 44.63           O  
ATOM   7808  ND2 ASN M 147      20.624  25.375  28.474  1.00 43.85           N  
ATOM   7809  N   PHE M 148      19.352  20.275  28.713  1.00 36.26           N  
ATOM   7810  CA  PHE M 148      18.373  19.461  29.403  1.00 36.69           C  
ATOM   7811  C   PHE M 148      19.092  18.496  30.406  1.00 36.40           C  
ATOM   7812  O   PHE M 148      18.609  18.278  31.542  1.00 34.11           O  
ATOM   7813  CB  PHE M 148      17.555  18.672  28.340  1.00 36.23           C  
ATOM   7814  CG  PHE M 148      16.395  17.865  28.896  1.00 35.91           C  
ATOM   7815  CD1 PHE M 148      15.676  18.275  30.024  1.00 36.61           C  
ATOM   7816  CD2 PHE M 148      16.011  16.710  28.281  1.00 36.43           C  
ATOM   7817  CE1 PHE M 148      14.559  17.552  30.484  1.00 32.95           C  
ATOM   7818  CE2 PHE M 148      14.933  15.944  28.771  1.00 36.18           C  
ATOM   7819  CZ  PHE M 148      14.225  16.353  29.891  1.00 35.24           C  
ATOM   7820  N   ALA M 149      20.236  17.955  29.999  1.00 35.82           N  
ATOM   7821  CA  ALA M 149      21.074  17.125  30.878  1.00 35.96           C  
ATOM   7822  C   ALA M 149      21.458  17.824  32.197  1.00 35.81           C  
ATOM   7823  O   ALA M 149      21.452  17.178  33.257  1.00 35.72           O  
ATOM   7824  CB  ALA M 149      22.347  16.602  30.150  1.00 35.99           C  
ATOM   7825  N   ALA M 150      21.752  19.123  32.160  1.00 35.07           N  
ATOM   7826  CA  ALA M 150      22.101  19.843  33.391  1.00 35.20           C  
ATOM   7827  C   ALA M 150      20.904  19.975  34.300  1.00 35.00           C  
ATOM   7828  O   ALA M 150      21.006  19.886  35.524  1.00 34.08           O  
ATOM   7829  CB  ALA M 150      22.638  21.273  33.037  1.00 33.79           C  
ATOM   7830  N   ALA M 151      19.740  20.247  33.722  1.00 35.41           N  
ATOM   7831  CA  ALA M 151      18.498  20.321  34.492  1.00 35.76           C  
ATOM   7832  C   ALA M 151      18.149  18.992  35.169  1.00 35.45           C  
ATOM   7833  O   ALA M 151      17.774  18.944  36.374  1.00 35.59           O  
ATOM   7834  CB  ALA M 151      17.340  20.866  33.639  1.00 35.45           C  
ATOM   7835  N   ILE M 152      18.295  17.898  34.426  1.00 35.86           N  
ATOM   7836  CA  ILE M 152      18.111  16.542  34.968  1.00 35.66           C  
ATOM   7837  C   ILE M 152      19.099  16.235  36.082  1.00 36.49           C  
ATOM   7838  O   ILE M 152      18.701  15.751  37.148  1.00 35.93           O  
ATOM   7839  CB  ILE M 152      18.182  15.461  33.877  1.00 34.65           C  
ATOM   7840  CG1 ILE M 152      16.961  15.562  32.906  1.00 34.25           C  
ATOM   7841  CG2 ILE M 152      18.177  14.028  34.455  1.00 35.79           C  
ATOM   7842  CD1 ILE M 152      17.111  14.669  31.672  1.00 33.64           C  
ATOM   7843  N   PHE M 153      20.378  16.504  35.848  1.00 35.48           N  
ATOM   7844  CA  PHE M 153      21.376  16.342  36.884  1.00 35.13           C  
ATOM   7845  C   PHE M 153      21.025  17.118  38.158  1.00 35.79           C  
ATOM   7846  O   PHE M 153      21.232  16.623  39.245  1.00 34.50           O  
ATOM   7847  CB  PHE M 153      22.768  16.727  36.369  1.00 35.86           C  
ATOM   7848  CG  PHE M 153      23.870  16.368  37.317  1.00 36.15           C  
ATOM   7849  CD1 PHE M 153      24.261  15.064  37.475  1.00 39.70           C  
ATOM   7850  CD2 PHE M 153      24.499  17.353  38.084  1.00 38.29           C  
ATOM   7851  CE1 PHE M 153      25.274  14.717  38.386  1.00 39.94           C  
ATOM   7852  CE2 PHE M 153      25.515  17.011  38.995  1.00 37.57           C  
ATOM   7853  CZ  PHE M 153      25.904  15.694  39.131  1.00 39.75           C  
ATOM   7854  N   PHE M 154      20.524  18.337  38.034  1.00 34.14           N  
ATOM   7855  CA  PHE M 154      20.108  19.070  39.228  1.00 35.43           C  
ATOM   7856  C   PHE M 154      18.980  18.380  39.994  1.00 35.45           C  
ATOM   7857  O   PHE M 154      19.038  18.221  41.223  1.00 35.44           O  
ATOM   7858  CB  PHE M 154      19.769  20.557  38.915  1.00 35.27           C  
ATOM   7859  CG  PHE M 154      19.148  21.260  40.096  1.00 35.79           C  
ATOM   7860  CD1 PHE M 154      19.905  21.455  41.243  1.00 33.75           C  
ATOM   7861  CD2 PHE M 154      17.804  21.645  40.090  1.00 35.80           C  
ATOM   7862  CE1 PHE M 154      19.331  22.041  42.357  1.00 33.75           C  
ATOM   7863  CE2 PHE M 154      17.221  22.203  41.220  1.00 36.87           C  
ATOM   7864  CZ  PHE M 154      18.006  22.366  42.365  1.00 33.51           C  
ATOM   7865  N   VAL M 155      17.972  17.907  39.281  1.00 36.49           N  
ATOM   7866  CA  VAL M 155      16.938  17.100  39.880  1.00 37.33           C  
ATOM   7867  C   VAL M 155      17.542  15.861  40.556  1.00 37.47           C  
ATOM   7868  O   VAL M 155      17.158  15.536  41.668  1.00 37.13           O  
ATOM   7869  CB  VAL M 155      15.829  16.750  38.854  1.00 37.24           C  
ATOM   7870  CG1 VAL M 155      14.888  15.691  39.429  1.00 38.83           C  
ATOM   7871  CG2 VAL M 155      15.139  18.014  38.471  1.00 38.28           C  
ATOM   7872  N   LEU M 156      18.517  15.209  39.930  1.00 36.57           N  
ATOM   7873  CA  LEU M 156      19.171  14.054  40.561  1.00 36.15           C  
ATOM   7874  C   LEU M 156      19.952  14.413  41.832  1.00 35.95           C  
ATOM   7875  O   LEU M 156      20.028  13.597  42.772  1.00 35.46           O  
ATOM   7876  CB  LEU M 156      20.127  13.304  39.601  1.00 37.82           C  
ATOM   7877  CG  LEU M 156      19.498  12.700  38.337  1.00 38.17           C  
ATOM   7878  CD1 LEU M 156      20.574  12.124  37.418  1.00 38.25           C  
ATOM   7879  CD2 LEU M 156      18.479  11.645  38.712  1.00 42.69           C  
ATOM   7880  N   CYS M 157      20.549  15.594  41.865  1.00 35.61           N  
ATOM   7881  CA  CYS M 157      21.261  16.054  43.061  1.00 34.77           C  
ATOM   7882  C   CYS M 157      20.329  16.216  44.242  1.00 34.94           C  
ATOM   7883  O   CYS M 157      20.656  15.747  45.341  1.00 34.39           O  
ATOM   7884  CB  CYS M 157      21.977  17.386  42.788  1.00 34.78           C  
ATOM   7885  SG  CYS M 157      23.422  17.262  41.714  1.00 36.00           S  
ATOM   7886  N   ILE M 158      19.206  16.917  44.067  1.00 33.60           N  
ATOM   7887  CA  ILE M 158      18.231  17.065  45.172  1.00 34.69           C  
ATOM   7888  C   ILE M 158      17.363  15.833  45.503  1.00 36.50           C  
ATOM   7889  O   ILE M 158      16.896  15.667  46.672  1.00 37.03           O  
ATOM   7890  CB  ILE M 158      17.358  18.292  45.031  1.00 34.06           C  
ATOM   7891  CG1 ILE M 158      16.407  18.238  43.791  1.00 35.66           C  
ATOM   7892  CG2 ILE M 158      18.277  19.536  44.977  1.00 34.17           C  
ATOM   7893  CD1 ILE M 158      15.637  19.531  43.551  1.00 35.48           C  
ATOM   7894  N   GLY M 159      17.202  14.956  44.525  1.00 38.22           N  
ATOM   7895  CA  GLY M 159      16.441  13.725  44.674  1.00 37.89           C  
ATOM   7896  C   GLY M 159      17.203  12.566  45.217  1.00 38.94           C  
ATOM   7897  O   GLY M 159      16.682  11.834  46.080  1.00 39.05           O  
ATOM   7898  N   CYS M 160      18.432  12.382  44.768  1.00 38.95           N  
ATOM   7899  CA  CYS M 160      19.174  11.241  45.211  1.00 41.21           C  
ATOM   7900  C   CYS M 160      20.667  11.323  45.470  1.00 38.40           C  
ATOM   7901  O   CYS M 160      21.145  10.555  46.299  1.00 38.38           O  
ATOM   7902  CB  CYS M 160      18.851  10.065  44.351  1.00 44.12           C  
ATOM   7903  SG  CYS M 160      19.250  10.239  42.691  1.00 56.19           S  
ATOM   7904  N   ILE M 161      21.388  12.224  44.811  1.00 36.70           N  
ATOM   7905  CA  ILE M 161      22.832  12.344  45.016  1.00 35.62           C  
ATOM   7906  C   ILE M 161      23.175  12.978  46.364  1.00 36.01           C  
ATOM   7907  O   ILE M 161      23.998  12.443  47.092  1.00 35.43           O  
ATOM   7908  CB  ILE M 161      23.587  13.079  43.908  1.00 36.06           C  
ATOM   7909  CG1 ILE M 161      23.255  12.445  42.544  1.00 35.71           C  
ATOM   7910  CG2 ILE M 161      25.126  12.988  44.224  1.00 35.68           C  
ATOM   7911  CD1 ILE M 161      23.808  13.118  41.276  1.00 35.08           C  
ATOM   7912  N   HIS M 162      22.564  14.129  46.694  1.00 35.49           N  
ATOM   7913  CA  HIS M 162      22.748  14.641  48.051  1.00 35.14           C  
ATOM   7914  C   HIS M 162      22.344  13.611  49.124  1.00 35.30           C  
ATOM   7915  O   HIS M 162      23.130  13.358  50.059  1.00 34.66           O  
ATOM   7916  CB  HIS M 162      22.122  16.035  48.248  1.00 35.29           C  
ATOM   7917  CG  HIS M 162      21.973  16.409  49.691  1.00 36.28           C  
ATOM   7918  ND1 HIS M 162      23.016  16.904  50.453  1.00 34.04           N  
ATOM   7919  CD2 HIS M 162      20.927  16.249  50.541  1.00 34.96           C  
ATOM   7920  CE1 HIS M 162      22.606  17.034  51.711  1.00 32.97           C  
ATOM   7921  NE2 HIS M 162      21.348  16.645  51.792  1.00 31.95           N  
ATOM   7922  N   PRO M 163      21.115  13.014  49.032  1.00 34.84           N  
ATOM   7923  CA  PRO M 163      20.747  11.990  49.989  1.00 35.57           C  
ATOM   7924  C   PRO M 163      21.815  10.908  50.136  1.00 34.82           C  
ATOM   7925  O   PRO M 163      22.156  10.504  51.284  1.00 35.23           O  
ATOM   7926  CB  PRO M 163      19.421  11.456  49.425  1.00 36.00           C  
ATOM   7927  CG  PRO M 163      18.835  12.656  48.815  1.00 34.89           C  
ATOM   7928  CD  PRO M 163      19.967  13.355  48.154  1.00 34.35           C  
ATOM   7929  N   THR M 164      22.420  10.490  49.019  1.00 34.62           N  
ATOM   7930  CA  THR M 164      23.418   9.396  49.045  1.00 35.76           C  
ATOM   7931  C   THR M 164      24.725   9.890  49.660  1.00 34.95           C  
ATOM   7932  O   THR M 164      25.350   9.209  50.457  1.00 36.23           O  
ATOM   7933  CB  THR M 164      23.714   8.817  47.620  1.00 35.69           C  
ATOM   7934  OG1 THR M 164      22.495   8.306  47.052  1.00 36.97           O  
ATOM   7935  CG2 THR M 164      24.763   7.718  47.685  1.00 36.20           C  
ATOM   7936  N   LEU M 165      25.116  11.115  49.346  1.00 36.84           N  
ATOM   7937  CA  LEU M 165      26.372  11.629  49.893  1.00 35.96           C  
ATOM   7938  C   LEU M 165      26.359  11.821  51.403  1.00 36.07           C  
ATOM   7939  O   LEU M 165      27.348  11.566  52.063  1.00 37.19           O  
ATOM   7940  CB  LEU M 165      26.773  12.916  49.198  1.00 35.93           C  
ATOM   7941  CG  LEU M 165      27.170  12.776  47.712  1.00 35.15           C  
ATOM   7942  CD1 LEU M 165      27.276  14.176  47.115  1.00 36.93           C  
ATOM   7943  CD2 LEU M 165      28.447  11.984  47.571  1.00 40.02           C  
ATOM   7944  N   VAL M 166      25.231  12.228  51.965  1.00 35.49           N  
ATOM   7945  CA  VAL M 166      25.111  12.338  53.427  1.00 35.28           C  
ATOM   7946  C   VAL M 166      24.641  11.033  54.075  1.00 36.29           C  
ATOM   7947  O   VAL M 166      24.733  10.856  55.299  1.00 36.12           O  
ATOM   7948  CB  VAL M 166      24.257  13.569  53.920  1.00 34.66           C  
ATOM   7949  CG1 VAL M 166      24.869  14.868  53.459  1.00 35.53           C  
ATOM   7950  CG2 VAL M 166      22.759  13.505  53.542  1.00 32.71           C  
ATOM   7951  N   GLY M 167      24.129  10.136  53.253  1.00 35.31           N  
ATOM   7952  CA  GLY M 167      23.664   8.868  53.694  1.00 35.99           C  
ATOM   7953  C   GLY M 167      22.265   8.813  54.291  1.00 35.54           C  
ATOM   7954  O   GLY M 167      22.046   7.980  55.195  1.00 35.97           O  
ATOM   7955  N   SER M 168      21.330   9.632  53.801  1.00 35.89           N  
ATOM   7956  CA  SER M 168      19.946   9.582  54.297  1.00 35.63           C  
ATOM   7957  C   SER M 168      18.901   9.974  53.262  1.00 35.31           C  
ATOM   7958  O   SER M 168      18.844  11.112  52.792  1.00 35.32           O  
ATOM   7959  CB  SER M 168      19.793  10.481  55.488  1.00 36.45           C  
ATOM   7960  OG  SER M 168      18.491  10.429  56.008  1.00 37.00           O  
ATOM   7961  N   TRP M 169      18.036   9.024  52.923  1.00 34.37           N  
ATOM   7962  CA  TRP M 169      16.888   9.306  52.029  1.00 34.18           C  
ATOM   7963  C   TRP M 169      15.889  10.304  52.619  1.00 32.75           C  
ATOM   7964  O   TRP M 169      15.066  10.837  51.902  1.00 35.66           O  
ATOM   7965  CB  TRP M 169      16.157   7.978  51.736  1.00 34.76           C  
ATOM   7966  CG  TRP M 169      16.851   7.063  50.816  1.00 32.74           C  
ATOM   7967  CD1 TRP M 169      17.191   5.751  51.065  1.00 35.00           C  
ATOM   7968  CD2 TRP M 169      17.216   7.312  49.471  1.00 33.25           C  
ATOM   7969  NE1 TRP M 169      17.777   5.211  49.976  1.00 34.59           N  
ATOM   7970  CE2 TRP M 169      17.795   6.133  48.971  1.00 37.01           C  
ATOM   7971  CE3 TRP M 169      17.081   8.404  48.618  1.00 34.37           C  
ATOM   7972  CZ2 TRP M 169      18.303   6.043  47.681  1.00 37.07           C  
ATOM   7973  CZ3 TRP M 169      17.571   8.308  47.321  1.00 37.02           C  
ATOM   7974  CH2 TRP M 169      18.159   7.133  46.865  1.00 36.29           C  
ATOM   7975  N   SER M 170      15.947  10.542  53.932  1.00 33.22           N  
ATOM   7976  CA  SER M 170      15.075  11.536  54.609  1.00 32.52           C  
ATOM   7977  C   SER M 170      15.236  12.923  54.056  1.00 33.58           C  
ATOM   7978  O   SER M 170      14.368  13.780  54.276  1.00 33.31           O  
ATOM   7979  CB  SER M 170      15.348  11.561  56.143  1.00 33.52           C  
ATOM   7980  OG  SER M 170      16.568  12.236  56.467  1.00 32.32           O  
ATOM   7981  N   GLU M 171      16.339  13.165  53.346  1.00 33.43           N  
ATOM   7982  CA  GLU M 171      16.647  14.546  52.860  1.00 33.65           C  
ATOM   7983  C   GLU M 171      16.112  14.891  51.457  1.00 33.29           C  
ATOM   7984  O   GLU M 171      16.245  16.008  51.019  1.00 31.86           O  
ATOM   7985  CB  GLU M 171      18.144  14.774  52.835  1.00 33.94           C  
ATOM   7986  CG  GLU M 171      18.883  14.376  54.105  1.00 37.36           C  
ATOM   7987  CD  GLU M 171      19.441  15.554  54.847  1.00 36.10           C  
ATOM   7988  OE1 GLU M 171      19.898  16.464  54.167  1.00 35.64           O  
ATOM   7989  OE2 GLU M 171      19.520  15.499  56.119  1.00 37.74           O  
ATOM   7990  N   GLY M 172      15.521  13.923  50.782  1.00 32.70           N  
ATOM   7991  CA  GLY M 172      14.929  14.119  49.465  1.00 33.79           C  
ATOM   7992  C   GLY M 172      13.730  15.080  49.407  1.00 33.29           C  
ATOM   7993  O   GLY M 172      13.081  15.367  50.415  1.00 33.39           O  
ATOM   7994  N   VAL M 173      13.363  15.477  48.198  1.00 34.45           N  
ATOM   7995  CA  VAL M 173      12.244  16.380  48.006  1.00 34.92           C  
ATOM   7996  C   VAL M 173      10.913  15.624  47.934  1.00 35.55           C  
ATOM   7997  O   VAL M 173      10.807  14.672  47.139  1.00 34.42           O  
ATOM   7998  CB  VAL M 173      12.399  17.173  46.719  1.00 35.50           C  
ATOM   7999  CG1 VAL M 173      11.297  18.325  46.648  1.00 34.91           C  
ATOM   8000  CG2 VAL M 173      13.826  17.714  46.588  1.00 35.07           C  
ATOM   8001  N   PRO M 174       9.897  16.030  48.755  1.00 34.47           N  
ATOM   8002  CA  PRO M 174       8.590  15.453  48.592  1.00 34.52           C  
ATOM   8003  C   PRO M 174       7.925  15.728  47.255  1.00 34.00           C  
ATOM   8004  O   PRO M 174       8.170  16.767  46.640  1.00 35.60           O  
ATOM   8005  CB  PRO M 174       7.754  16.080  49.702  1.00 33.79           C  
ATOM   8006  CG  PRO M 174       8.701  16.574  50.689  1.00 35.99           C  
ATOM   8007  CD  PRO M 174       9.884  17.028  49.842  1.00 36.55           C  
ATOM   8008  N   PHE M 175       7.020  14.817  46.859  1.00 34.72           N  
ATOM   8009  CA  PHE M 175       6.043  15.144  45.811  1.00 34.95           C  
ATOM   8010  C   PHE M 175       4.815  15.842  46.362  1.00 35.70           C  
ATOM   8011  O   PHE M 175       4.341  15.470  47.417  1.00 37.48           O  
ATOM   8012  CB  PHE M 175       5.641  13.882  45.072  1.00 34.94           C  
ATOM   8013  CG  PHE M 175       6.765  13.180  44.463  1.00 34.44           C  
ATOM   8014  CD1 PHE M 175       7.245  13.556  43.225  1.00 35.41           C  
ATOM   8015  CD2 PHE M 175       7.300  12.047  45.059  1.00 34.49           C  
ATOM   8016  CE1 PHE M 175       8.294  12.864  42.629  1.00 37.11           C  
ATOM   8017  CE2 PHE M 175       8.345  11.382  44.470  1.00 34.16           C  
ATOM   8018  CZ  PHE M 175       8.816  11.755  43.262  1.00 35.22           C  
ATOM   8019  N   GLY M 176       4.398  16.954  45.748  1.00 35.23           N  
ATOM   8020  CA  GLY M 176       3.137  17.605  46.106  1.00 33.60           C  
ATOM   8021  C   GLY M 176       3.377  19.083  45.979  1.00 34.71           C  
ATOM   8022  O   GLY M 176       4.527  19.505  46.015  1.00 34.78           O  
ATOM   8023  N   ILE M 177       2.307  19.851  45.821  1.00 34.27           N  
ATOM   8024  CA  ILE M 177       2.387  21.306  45.580  1.00 34.51           C  
ATOM   8025  C   ILE M 177       2.979  22.041  46.772  1.00 34.38           C  
ATOM   8026  O   ILE M 177       4.102  22.549  46.689  1.00 35.13           O  
ATOM   8027  CB  ILE M 177       1.007  21.892  45.127  1.00 35.53           C  
ATOM   8028  CG1 ILE M 177       0.428  21.066  43.928  1.00 37.53           C  
ATOM   8029  CG2 ILE M 177       1.075  23.434  44.872  1.00 35.70           C  
ATOM   8030  CD1 ILE M 177       1.338  21.098  42.734  1.00 42.43           C  
ATOM   8031  N   TRP M 178       2.264  22.077  47.893  1.00 34.26           N  
ATOM   8032  CA  TRP M 178       2.843  22.682  49.101  1.00 33.12           C  
ATOM   8033  C   TRP M 178       3.985  21.878  49.669  1.00 32.90           C  
ATOM   8034  O   TRP M 178       4.962  22.412  50.075  1.00 33.63           O  
ATOM   8035  CB  TRP M 178       1.771  22.958  50.156  1.00 33.37           C  
ATOM   8036  CG  TRP M 178       0.691  24.034  49.830  1.00 34.08           C  
ATOM   8037  CD1 TRP M 178      -0.598  23.960  50.209  1.00 33.93           C  
ATOM   8038  CD2 TRP M 178       0.807  25.292  49.096  1.00 34.47           C  
ATOM   8039  NE1 TRP M 178      -1.301  25.038  49.789  1.00 34.30           N  
ATOM   8040  CE2 TRP M 178      -0.461  25.885  49.119  1.00 34.36           C  
ATOM   8041  CE3 TRP M 178       1.856  25.973  48.435  1.00 35.27           C  
ATOM   8042  CZ2 TRP M 178      -0.722  27.122  48.539  1.00 35.72           C  
ATOM   8043  CZ3 TRP M 178       1.604  27.230  47.886  1.00 34.35           C  
ATOM   8044  CH2 TRP M 178       0.314  27.779  47.917  1.00 34.45           C  
ATOM   8045  N   PRO M 179       3.873  20.548  49.730  1.00 32.27           N  
ATOM   8046  CA  PRO M 179       4.958  19.789  50.339  1.00 32.69           C  
ATOM   8047  C   PRO M 179       6.350  19.924  49.727  1.00 34.04           C  
ATOM   8048  O   PRO M 179       7.341  19.989  50.465  1.00 33.50           O  
ATOM   8049  CB  PRO M 179       4.443  18.363  50.278  1.00 31.39           C  
ATOM   8050  CG  PRO M 179       2.953  18.526  50.247  1.00 33.11           C  
ATOM   8051  CD  PRO M 179       2.693  19.733  49.491  1.00 35.03           C  
ATOM   8052  N   HIS M 180       6.461  20.021  48.387  1.00 33.80           N  
ATOM   8053  CA  HIS M 180       7.768  20.220  47.795  1.00 33.88           C  
ATOM   8054  C   HIS M 180       8.306  21.626  48.092  1.00 34.40           C  
ATOM   8055  O   HIS M 180       9.504  21.825  48.241  1.00 35.26           O  
ATOM   8056  CB  HIS M 180       7.764  19.865  46.274  1.00 34.21           C  
ATOM   8057  CG  HIS M 180       7.515  21.032  45.336  1.00 34.13           C  
ATOM   8058  ND1 HIS M 180       6.292  21.657  45.210  1.00 33.77           N  
ATOM   8059  CD2 HIS M 180       8.314  21.581  44.381  1.00 33.26           C  
ATOM   8060  CE1 HIS M 180       6.387  22.609  44.281  1.00 32.75           C  
ATOM   8061  NE2 HIS M 180       7.593  22.559  43.750  1.00 36.09           N  
ATOM   8062  N   ILE M 181       7.410  22.585  48.216  1.00 34.60           N  
ATOM   8063  CA  ILE M 181       7.731  23.919  48.648  1.00 35.08           C  
ATOM   8064  C   ILE M 181       8.208  23.919  50.127  1.00 34.47           C  
ATOM   8065  O   ILE M 181       9.149  24.648  50.486  1.00 33.75           O  
ATOM   8066  CB  ILE M 181       6.453  24.850  48.475  1.00 36.18           C  
ATOM   8067  CG1 ILE M 181       6.303  25.305  47.028  1.00 41.71           C  
ATOM   8068  CG2 ILE M 181       6.302  26.023  49.539  1.00 38.39           C  
ATOM   8069  CD1 ILE M 181       7.511  25.486  46.332  1.00 36.62           C  
ATOM   8070  N   ASP M 182       7.509  23.188  50.968  1.00 33.85           N  
ATOM   8071  CA  ASP M 182       7.873  23.098  52.426  1.00 34.68           C  
ATOM   8072  C   ASP M 182       9.327  22.640  52.592  1.00 34.60           C  
ATOM   8073  O   ASP M 182      10.040  23.126  53.478  1.00 35.19           O  
ATOM   8074  CB  ASP M 182       6.934  22.180  53.197  1.00 34.92           C  
ATOM   8075  CG  ASP M 182       5.575  22.774  53.445  1.00 35.83           C  
ATOM   8076  OD1 ASP M 182       5.368  23.994  53.359  1.00 31.45           O  
ATOM   8077  OD2 ASP M 182       4.680  22.019  53.734  1.00 33.68           O  
ATOM   8078  N   TRP M 183       9.771  21.701  51.743  1.00 34.64           N  
ATOM   8079  CA  TRP M 183      11.153  21.216  51.707  1.00 32.93           C  
ATOM   8080  C   TRP M 183      12.184  22.349  51.548  1.00 34.10           C  
ATOM   8081  O   TRP M 183      13.264  22.318  52.174  1.00 33.65           O  
ATOM   8082  CB  TRP M 183      11.313  20.087  50.623  1.00 34.62           C  
ATOM   8083  CG  TRP M 183      12.727  19.604  50.435  1.00 31.61           C  
ATOM   8084  CD1 TRP M 183      13.362  18.648  51.139  1.00 34.28           C  
ATOM   8085  CD2 TRP M 183      13.683  20.109  49.482  1.00 34.61           C  
ATOM   8086  NE1 TRP M 183      14.664  18.514  50.684  1.00 34.68           N  
ATOM   8087  CE2 TRP M 183      14.879  19.414  49.682  1.00 33.62           C  
ATOM   8088  CE3 TRP M 183      13.651  21.142  48.515  1.00 33.92           C  
ATOM   8089  CZ2 TRP M 183      16.036  19.642  48.887  1.00 34.71           C  
ATOM   8090  CZ3 TRP M 183      14.840  21.389  47.757  1.00 33.17           C  
ATOM   8091  CH2 TRP M 183      15.983  20.664  47.977  1.00 35.09           C  
ATOM   8092  N   LEU M 184      11.899  23.349  50.716  1.00 34.03           N  
ATOM   8093  CA  LEU M 184      12.866  24.402  50.462  1.00 33.78           C  
ATOM   8094  C   LEU M 184      13.308  25.036  51.794  1.00 33.84           C  
ATOM   8095  O   LEU M 184      14.490  25.279  52.038  1.00 32.72           O  
ATOM   8096  CB  LEU M 184      12.272  25.471  49.528  1.00 33.75           C  
ATOM   8097  CG  LEU M 184      11.892  24.996  48.126  1.00 32.75           C  
ATOM   8098  CD1 LEU M 184      10.940  25.924  47.441  1.00 33.73           C  
ATOM   8099  CD2 LEU M 184      13.184  24.725  47.322  1.00 31.42           C  
ATOM   8100  N   THR M 185      12.349  25.303  52.637  1.00 33.87           N  
ATOM   8101  CA  THR M 185      12.598  25.929  53.957  1.00 34.15           C  
ATOM   8102  C   THR M 185      13.227  24.993  54.939  1.00 34.96           C  
ATOM   8103  O   THR M 185      14.202  25.320  55.609  1.00 33.65           O  
ATOM   8104  CB  THR M 185      11.307  26.584  54.538  1.00 35.80           C  
ATOM   8105  OG1 THR M 185      10.841  27.581  53.646  1.00 36.13           O  
ATOM   8106  CG2 THR M 185      11.591  27.157  55.962  1.00 32.70           C  
ATOM   8107  N   ALA M 186      12.761  23.751  55.008  1.00 33.33           N  
ATOM   8108  CA  ALA M 186      13.439  22.802  55.846  1.00 33.51           C  
ATOM   8109  C   ALA M 186      14.883  22.632  55.493  1.00 32.82           C  
ATOM   8110  O   ALA M 186      15.722  22.515  56.366  1.00 31.48           O  
ATOM   8111  CB  ALA M 186      12.736  21.381  55.767  1.00 31.29           C  
ATOM   8112  N   PHE M 187      15.187  22.581  54.197  1.00 32.32           N  
ATOM   8113  CA  PHE M 187      16.560  22.336  53.737  1.00 32.95           C  
ATOM   8114  C   PHE M 187      17.378  23.597  54.015  1.00 32.37           C  
ATOM   8115  O   PHE M 187      18.490  23.507  54.540  1.00 34.11           O  
ATOM   8116  CB  PHE M 187      16.557  22.007  52.222  1.00 33.57           C  
ATOM   8117  CG  PHE M 187      17.762  21.207  51.745  1.00 33.11           C  
ATOM   8118  CD1 PHE M 187      17.745  19.841  51.865  1.00 33.40           C  
ATOM   8119  CD2 PHE M 187      18.820  21.815  51.106  1.00 34.77           C  
ATOM   8120  CE1 PHE M 187      18.784  19.067  51.413  1.00 34.10           C  
ATOM   8121  CE2 PHE M 187      19.881  21.040  50.620  1.00 32.32           C  
ATOM   8122  CZ  PHE M 187      19.850  19.665  50.776  1.00 34.90           C  
ATOM   8123  N   SER M 188      16.843  24.762  53.693  1.00 32.00           N  
ATOM   8124  CA  SER M 188      17.592  25.983  53.963  1.00 32.26           C  
ATOM   8125  C   SER M 188      17.914  26.077  55.462  1.00 33.90           C  
ATOM   8126  O   SER M 188      19.062  26.408  55.850  1.00 35.97           O  
ATOM   8127  CB  SER M 188      16.818  27.173  53.480  1.00 33.04           C  
ATOM   8128  OG  SER M 188      17.490  28.375  53.716  1.00 33.16           O  
ATOM   8129  N   ILE M 189      16.897  25.862  56.303  1.00 33.38           N  
ATOM   8130  CA  ILE M 189      17.077  25.881  57.769  1.00 33.91           C  
ATOM   8131  C   ILE M 189      18.157  24.934  58.239  1.00 33.32           C  
ATOM   8132  O   ILE M 189      19.091  25.316  58.976  1.00 34.04           O  
ATOM   8133  CB  ILE M 189      15.737  25.604  58.509  1.00 34.99           C  
ATOM   8134  CG1 ILE M 189      14.782  26.777  58.320  1.00 35.50           C  
ATOM   8135  CG2 ILE M 189      15.992  25.276  60.006  1.00 35.17           C  
ATOM   8136  CD1 ILE M 189      13.310  26.601  58.915  1.00 36.31           C  
ATOM   8137  N   ARG M 190      18.016  23.671  57.862  1.00 32.39           N  
ATOM   8138  CA  ARG M 190      18.973  22.665  58.246  1.00 32.99           C  
ATOM   8139  C   ARG M 190      20.414  23.036  57.928  1.00 33.16           C  
ATOM   8140  O   ARG M 190      21.323  22.698  58.693  1.00 34.50           O  
ATOM   8141  CB  ARG M 190      18.625  21.310  57.586  1.00 32.77           C  
ATOM   8142  CG  ARG M 190      19.677  20.213  57.709  1.00 36.50           C  
ATOM   8143  CD  ARG M 190      20.045  19.861  59.154  1.00 35.94           C  
ATOM   8144  NE  ARG M 190      21.095  18.843  59.189  1.00 34.93           N  
ATOM   8145  CZ  ARG M 190      22.387  19.110  59.041  1.00 33.08           C  
ATOM   8146  NH1 ARG M 190      22.840  20.349  58.866  1.00 34.22           N  
ATOM   8147  NH2 ARG M 190      23.246  18.127  59.082  1.00 35.69           N  
ATOM   8148  N   TYR M 191      20.619  23.697  56.805  1.00 31.37           N  
ATOM   8149  CA  TYR M 191      21.969  23.983  56.323  1.00 31.56           C  
ATOM   8150  C   TYR M 191      22.364  25.456  56.477  1.00 32.09           C  
ATOM   8151  O   TYR M 191      23.285  25.940  55.820  1.00 33.05           O  
ATOM   8152  CB  TYR M 191      22.136  23.462  54.888  1.00 31.24           C  
ATOM   8153  CG  TYR M 191      22.135  21.945  54.887  1.00 30.26           C  
ATOM   8154  CD1 TYR M 191      23.140  21.279  55.468  1.00 30.14           C  
ATOM   8155  CD2 TYR M 191      21.083  21.224  54.334  1.00 32.26           C  
ATOM   8156  CE1 TYR M 191      23.141  19.868  55.496  1.00 30.19           C  
ATOM   8157  CE2 TYR M 191      21.082  19.815  54.364  1.00 33.80           C  
ATOM   8158  CZ  TYR M 191      22.092  19.186  54.942  1.00 30.36           C  
ATOM   8159  OH  TYR M 191      22.123  17.788  54.963  1.00 33.35           O  
ATOM   8160  N   GLY M 192      21.695  26.153  57.393  1.00 32.69           N  
ATOM   8161  CA  GLY M 192      22.200  27.437  57.833  1.00 33.72           C  
ATOM   8162  C   GLY M 192      22.006  28.621  56.916  1.00 33.83           C  
ATOM   8163  O   GLY M 192      22.822  29.529  56.929  1.00 33.73           O  
ATOM   8164  N   ASN M 193      20.875  28.655  56.210  1.00 35.09           N  
ATOM   8165  CA  ASN M 193      20.418  29.771  55.397  1.00 34.03           C  
ATOM   8166  C   ASN M 193      21.047  29.762  53.996  1.00 34.05           C  
ATOM   8167  O   ASN M 193      22.202  30.148  53.791  1.00 33.40           O  
ATOM   8168  CB  ASN M 193      20.668  31.133  56.099  1.00 34.57           C  
ATOM   8169  CG  ASN M 193      20.013  32.291  55.391  1.00 33.63           C  
ATOM   8170  OD1 ASN M 193      19.405  32.152  54.297  1.00 33.23           O  
ATOM   8171  ND2 ASN M 193      20.209  33.487  55.952  1.00 35.03           N  
ATOM   8172  N   PHE M 194      20.275  29.318  53.027  1.00 33.57           N  
ATOM   8173  CA  PHE M 194      20.756  29.247  51.631  1.00 32.95           C  
ATOM   8174  C   PHE M 194      21.126  30.605  51.017  1.00 32.83           C  
ATOM   8175  O   PHE M 194      21.894  30.647  50.050  1.00 33.86           O  
ATOM   8176  CB  PHE M 194      19.785  28.495  50.741  1.00 32.76           C  
ATOM   8177  CG  PHE M 194      20.197  27.051  50.494  1.00 33.82           C  
ATOM   8178  CD1 PHE M 194      20.914  26.378  51.457  1.00 36.25           C  
ATOM   8179  CD2 PHE M 194      19.995  26.457  49.251  1.00 34.99           C  
ATOM   8180  CE1 PHE M 194      21.329  25.049  51.233  1.00 34.41           C  
ATOM   8181  CE2 PHE M 194      20.422  25.152  49.009  1.00 34.69           C  
ATOM   8182  CZ  PHE M 194      21.120  24.482  49.979  1.00 36.94           C  
ATOM   8183  N   TYR M 195      20.667  31.697  51.569  1.00 34.05           N  
ATOM   8184  CA  TYR M 195      21.166  32.992  51.094  1.00 32.87           C  
ATOM   8185  C   TYR M 195      22.694  33.087  51.200  1.00 35.02           C  
ATOM   8186  O   TYR M 195      23.317  33.892  50.455  1.00 35.84           O  
ATOM   8187  CB  TYR M 195      20.522  34.217  51.787  1.00 33.58           C  
ATOM   8188  CG  TYR M 195      19.066  34.453  51.414  1.00 31.54           C  
ATOM   8189  CD1 TYR M 195      18.710  34.784  50.097  1.00 33.89           C  
ATOM   8190  CD2 TYR M 195      18.064  34.305  52.356  1.00 31.09           C  
ATOM   8191  CE1 TYR M 195      17.380  34.995  49.750  1.00 34.69           C  
ATOM   8192  CE2 TYR M 195      16.712  34.471  51.998  1.00 31.68           C  
ATOM   8193  CZ  TYR M 195      16.395  34.840  50.707  1.00 33.33           C  
ATOM   8194  OH  TYR M 195      15.078  35.018  50.370  1.00 33.76           O  
ATOM   8195  N   TYR M 196      23.298  32.334  52.126  1.00 33.85           N  
ATOM   8196  CA  TYR M 196      24.751  32.388  52.386  1.00 34.03           C  
ATOM   8197  C   TYR M 196      25.537  31.310  51.632  1.00 34.74           C  
ATOM   8198  O   TYR M 196      26.724  31.222  51.807  1.00 34.40           O  
ATOM   8199  CB  TYR M 196      25.039  32.372  53.930  1.00 33.07           C  
ATOM   8200  CG  TYR M 196      24.709  33.728  54.514  1.00 33.43           C  
ATOM   8201  CD1 TYR M 196      25.654  34.695  54.557  1.00 35.31           C  
ATOM   8202  CD2 TYR M 196      23.393  34.065  54.927  1.00 34.94           C  
ATOM   8203  CE1 TYR M 196      25.384  35.950  55.040  1.00 36.61           C  
ATOM   8204  CE2 TYR M 196      23.097  35.368  55.404  1.00 34.72           C  
ATOM   8205  CZ  TYR M 196      24.088  36.278  55.449  1.00 32.98           C  
ATOM   8206  OH  TYR M 196      23.859  37.557  55.831  1.00 34.42           O  
ATOM   8207  N   CYS M 197      24.883  30.542  50.748  1.00 36.10           N  
ATOM   8208  CA  CYS M 197      25.549  29.580  49.877  1.00 36.39           C  
ATOM   8209  C   CYS M 197      25.951  30.313  48.599  1.00 35.73           C  
ATOM   8210  O   CYS M 197      25.093  30.768  47.868  1.00 35.55           O  
ATOM   8211  CB  CYS M 197      24.609  28.439  49.533  1.00 36.29           C  
ATOM   8212  SG  CYS M 197      25.304  27.279  48.334  1.00 36.56           S  
ATOM   8213  N   PRO M 198      27.269  30.457  48.344  1.00 35.28           N  
ATOM   8214  CA  PRO M 198      27.714  31.127  47.105  1.00 35.36           C  
ATOM   8215  C   PRO M 198      27.090  30.599  45.800  1.00 34.75           C  
ATOM   8216  O   PRO M 198      26.760  31.371  44.927  1.00 33.95           O  
ATOM   8217  CB  PRO M 198      29.226  30.954  47.127  1.00 36.26           C  
ATOM   8218  CG  PRO M 198      29.579  30.769  48.600  1.00 35.74           C  
ATOM   8219  CD  PRO M 198      28.404  30.019  49.182  1.00 34.59           C  
ATOM   8220  N   TRP M 199      26.868  29.293  45.738  1.00 34.84           N  
ATOM   8221  CA  TRP M 199      26.313  28.635  44.573  1.00 34.54           C  
ATOM   8222  C   TRP M 199      24.838  28.932  44.382  1.00 34.61           C  
ATOM   8223  O   TRP M 199      24.319  28.937  43.236  1.00 34.29           O  
ATOM   8224  CB  TRP M 199      26.652  27.111  44.594  1.00 34.70           C  
ATOM   8225  CG  TRP M 199      28.107  26.983  44.328  1.00 33.87           C  
ATOM   8226  CD1 TRP M 199      28.712  26.914  43.118  1.00 34.41           C  
ATOM   8227  CD2 TRP M 199      29.152  27.044  45.303  1.00 34.94           C  
ATOM   8228  NE1 TRP M 199      30.081  26.882  43.287  1.00 34.27           N  
ATOM   8229  CE2 TRP M 199      30.371  26.995  44.613  1.00 34.18           C  
ATOM   8230  CE3 TRP M 199      29.167  27.135  46.714  1.00 33.82           C  
ATOM   8231  CZ2 TRP M 199      31.605  27.041  45.261  1.00 36.09           C  
ATOM   8232  CZ3 TRP M 199      30.392  27.168  47.362  1.00 35.78           C  
ATOM   8233  CH2 TRP M 199      31.595  27.131  46.635  1.00 35.96           C  
ATOM   8234  N   HIS M 200      24.121  29.173  45.490  1.00 34.45           N  
ATOM   8235  CA  HIS M 200      22.777  29.687  45.422  1.00 34.29           C  
ATOM   8236  C   HIS M 200      22.766  31.088  44.811  1.00 34.87           C  
ATOM   8237  O   HIS M 200      21.980  31.382  43.884  1.00 34.91           O  
ATOM   8238  CB  HIS M 200      22.230  29.725  46.882  1.00 34.82           C  
ATOM   8239  CG  HIS M 200      20.774  30.044  47.001  1.00 34.32           C  
ATOM   8240  ND1 HIS M 200      20.336  31.255  47.496  1.00 34.39           N  
ATOM   8241  CD2 HIS M 200      19.671  29.358  46.649  1.00 34.34           C  
ATOM   8242  CE1 HIS M 200      19.010  31.268  47.493  1.00 33.31           C  
ATOM   8243  NE2 HIS M 200      18.588  30.114  47.015  1.00 35.97           N  
ATOM   8244  N   GLY M 201      23.680  31.922  45.254  1.00 34.84           N  
ATOM   8245  CA  GLY M 201      23.875  33.222  44.656  1.00 33.99           C  
ATOM   8246  C   GLY M 201      24.247  33.190  43.171  1.00 34.19           C  
ATOM   8247  O   GLY M 201      23.694  33.938  42.356  1.00 34.03           O  
ATOM   8248  N   PHE M 202      25.213  32.351  42.797  1.00 34.85           N  
ATOM   8249  CA  PHE M 202      25.564  32.156  41.362  1.00 35.67           C  
ATOM   8250  C   PHE M 202      24.320  31.762  40.533  1.00 36.51           C  
ATOM   8251  O   PHE M 202      24.085  32.273  39.433  1.00 36.12           O  
ATOM   8252  CB  PHE M 202      26.609  31.072  41.187  1.00 36.54           C  
ATOM   8253  CG  PHE M 202      28.008  31.509  41.387  1.00 38.94           C  
ATOM   8254  CD1 PHE M 202      28.582  32.442  40.551  1.00 42.54           C  
ATOM   8255  CD2 PHE M 202      28.789  30.919  42.387  1.00 40.76           C  
ATOM   8256  CE1 PHE M 202      29.905  32.835  40.725  1.00 41.35           C  
ATOM   8257  CE2 PHE M 202      30.098  31.292  42.578  1.00 42.13           C  
ATOM   8258  CZ  PHE M 202      30.672  32.246  41.743  1.00 43.64           C  
ATOM   8259  N   SER M 203      23.582  30.778  41.013  1.00 36.11           N  
ATOM   8260  CA  SER M 203      22.376  30.294  40.327  1.00 36.93           C  
ATOM   8261  C   SER M 203      21.345  31.384  40.133  1.00 36.45           C  
ATOM   8262  O   SER M 203      20.776  31.556  39.047  1.00 35.00           O  
ATOM   8263  CB  SER M 203      21.783  29.074  41.085  1.00 36.92           C  
ATOM   8264  OG  SER M 203      20.714  28.447  40.389  1.00 37.20           O  
ATOM   8265  N   ILE M 204      21.134  32.179  41.176  1.00 35.89           N  
ATOM   8266  CA  ILE M 204      20.233  33.321  41.089  1.00 36.30           C  
ATOM   8267  C   ILE M 204      20.735  34.365  40.097  1.00 36.39           C  
ATOM   8268  O   ILE M 204      19.950  34.884  39.302  1.00 36.71           O  
ATOM   8269  CB  ILE M 204      19.985  33.940  42.472  1.00 35.33           C  
ATOM   8270  CG1 ILE M 204      19.211  32.944  43.308  1.00 34.36           C  
ATOM   8271  CG2 ILE M 204      19.282  35.328  42.350  1.00 36.56           C  
ATOM   8272  CD1 ILE M 204      19.188  33.208  44.835  1.00 33.65           C  
ATOM   8273  N   GLY M 205      22.019  34.721  40.161  1.00 36.00           N  
ATOM   8274  CA  GLY M 205      22.565  35.639  39.209  1.00 35.99           C  
ATOM   8275  C   GLY M 205      22.360  35.208  37.753  1.00 35.70           C  
ATOM   8276  O   GLY M 205      22.029  36.026  36.875  1.00 36.10           O  
ATOM   8277  N   PHE M 206      22.512  33.917  37.501  1.00 34.17           N  
ATOM   8278  CA  PHE M 206      22.268  33.354  36.183  1.00 35.33           C  
ATOM   8279  C   PHE M 206      20.774  33.284  35.857  1.00 35.39           C  
ATOM   8280  O   PHE M 206      20.398  33.529  34.698  1.00 35.85           O  
ATOM   8281  CB  PHE M 206      22.939  31.968  36.020  1.00 34.53           C  
ATOM   8282  CG  PHE M 206      24.422  32.024  35.863  1.00 35.04           C  
ATOM   8283  CD1 PHE M 206      24.989  32.614  34.724  1.00 38.73           C  
ATOM   8284  CD2 PHE M 206      25.293  31.496  36.845  1.00 34.70           C  
ATOM   8285  CE1 PHE M 206      26.349  32.685  34.553  1.00 38.22           C  
ATOM   8286  CE2 PHE M 206      26.677  31.554  36.675  1.00 36.32           C  
ATOM   8287  CZ  PHE M 206      27.213  32.135  35.526  1.00 37.02           C  
ATOM   8288  N   ALA M 207      19.920  33.023  36.849  1.00 35.00           N  
ATOM   8289  CA  ALA M 207      18.474  32.937  36.614  1.00 34.25           C  
ATOM   8290  C   ALA M 207      17.900  34.322  36.356  1.00 34.81           C  
ATOM   8291  O   ALA M 207      17.104  34.528  35.415  1.00 35.28           O  
ATOM   8292  CB  ALA M 207      17.736  32.301  37.803  1.00 34.35           C  
ATOM   8293  N   TYR M 208      18.285  35.276  37.183  1.00 35.57           N  
ATOM   8294  CA  TYR M 208      17.961  36.680  36.921  1.00 36.18           C  
ATOM   8295  C   TYR M 208      18.554  37.140  35.569  1.00 35.31           C  
ATOM   8296  O   TYR M 208      17.908  37.875  34.765  1.00 35.37           O  
ATOM   8297  CB  TYR M 208      18.453  37.619  38.032  1.00 36.02           C  
ATOM   8298  CG  TYR M 208      17.704  37.609  39.363  1.00 36.21           C  
ATOM   8299  CD1 TYR M 208      16.449  36.958  39.536  1.00 35.74           C  
ATOM   8300  CD2 TYR M 208      18.238  38.288  40.450  1.00 36.45           C  
ATOM   8301  CE1 TYR M 208      15.773  37.010  40.812  1.00 38.66           C  
ATOM   8302  CE2 TYR M 208      17.589  38.338  41.692  1.00 35.70           C  
ATOM   8303  CZ  TYR M 208      16.359  37.705  41.854  1.00 37.05           C  
ATOM   8304  OH  TYR M 208      15.798  37.824  43.097  1.00 36.95           O  
ATOM   8305  N   GLY M 209      19.780  36.735  35.314  1.00 35.38           N  
ATOM   8306  CA  GLY M 209      20.413  37.036  34.059  1.00 35.08           C  
ATOM   8307  C   GLY M 209      19.690  36.485  32.821  1.00 35.07           C  
ATOM   8308  O   GLY M 209      19.745  37.068  31.761  1.00 35.74           O  
ATOM   8309  N   CYS M 210      19.017  35.354  32.942  1.00 35.98           N  
ATOM   8310  CA  CYS M 210      18.227  34.789  31.853  1.00 35.19           C  
ATOM   8311  C   CYS M 210      17.042  35.680  31.638  1.00 34.89           C  
ATOM   8312  O   CYS M 210      16.564  35.841  30.507  1.00 34.61           O  
ATOM   8313  CB  CYS M 210      17.705  33.399  32.165  1.00 35.16           C  
ATOM   8314  SG  CYS M 210      18.935  32.080  32.053  1.00 36.33           S  
ATOM   8315  N   GLY M 211      16.501  36.208  32.734  1.00 34.23           N  
ATOM   8316  CA  GLY M 211      15.402  37.152  32.640  1.00 33.98           C  
ATOM   8317  C   GLY M 211      15.822  38.409  31.881  1.00 35.11           C  
ATOM   8318  O   GLY M 211      15.125  38.907  30.959  1.00 34.58           O  
ATOM   8319  N   LEU M 212      16.985  38.936  32.264  1.00 34.88           N  
ATOM   8320  CA  LEU M 212      17.537  40.121  31.640  1.00 34.70           C  
ATOM   8321  C   LEU M 212      17.786  39.839  30.140  1.00 35.63           C  
ATOM   8322  O   LEU M 212      17.383  40.630  29.247  1.00 35.68           O  
ATOM   8323  CB  LEU M 212      18.867  40.484  32.315  1.00 34.62           C  
ATOM   8324  CG  LEU M 212      19.416  41.907  32.099  1.00 33.76           C  
ATOM   8325  CD1 LEU M 212      20.627  42.098  32.998  1.00 37.02           C  
ATOM   8326  CD2 LEU M 212      19.807  42.197  30.655  1.00 37.41           C  
ATOM   8327  N   LEU M 213      18.417  38.708  29.866  1.00 35.84           N  
ATOM   8328  CA  LEU M 213      18.860  38.389  28.510  1.00 36.29           C  
ATOM   8329  C   LEU M 213      17.680  38.054  27.611  1.00 36.62           C  
ATOM   8330  O   LEU M 213      17.707  38.417  26.435  1.00 36.00           O  
ATOM   8331  CB  LEU M 213      19.848  37.246  28.467  1.00 36.73           C  
ATOM   8332  CG  LEU M 213      21.341  37.506  28.638  1.00 41.79           C  
ATOM   8333  CD1 LEU M 213      22.107  36.166  28.751  1.00 42.77           C  
ATOM   8334  CD2 LEU M 213      21.921  38.396  27.474  1.00 43.42           C  
ATOM   8335  N   PHE M 214      16.663  37.306  28.100  1.00 35.94           N  
ATOM   8336  CA  PHE M 214      15.543  37.029  27.222  1.00 35.42           C  
ATOM   8337  C   PHE M 214      14.711  38.293  26.959  1.00 36.30           C  
ATOM   8338  O   PHE M 214      14.185  38.456  25.859  1.00 36.24           O  
ATOM   8339  CB  PHE M 214      14.686  35.835  27.666  1.00 36.61           C  
ATOM   8340  CG  PHE M 214      14.210  34.945  26.523  1.00 34.97           C  
ATOM   8341  CD1 PHE M 214      14.251  35.377  25.170  1.00 37.51           C  
ATOM   8342  CD2 PHE M 214      13.674  33.692  26.790  1.00 37.41           C  
ATOM   8343  CE1 PHE M 214      13.798  34.553  24.164  1.00 37.32           C  
ATOM   8344  CE2 PHE M 214      13.223  32.880  25.785  1.00 37.13           C  
ATOM   8345  CZ  PHE M 214      13.301  33.283  24.476  1.00 35.22           C  
ATOM   8346  N   ALA M 215      14.535  39.134  27.973  1.00 35.90           N  
ATOM   8347  CA  ALA M 215      13.882  40.455  27.776  1.00 35.81           C  
ATOM   8348  C   ALA M 215      14.610  41.267  26.739  1.00 36.47           C  
ATOM   8349  O   ALA M 215      13.998  41.810  25.795  1.00 34.79           O  
ATOM   8350  CB  ALA M 215      13.789  41.212  29.091  1.00 35.34           C  
ATOM   8351  N   ALA M 216      15.918  41.358  26.882  1.00 35.04           N  
ATOM   8352  CA  ALA M 216      16.759  42.209  26.012  1.00 35.05           C  
ATOM   8353  C   ALA M 216      16.805  41.643  24.594  1.00 35.37           C  
ATOM   8354  O   ALA M 216      16.628  42.356  23.628  1.00 34.44           O  
ATOM   8355  CB  ALA M 216      18.228  42.281  26.609  1.00 34.64           C  
ATOM   8356  N   HIS M 217      17.056  40.354  24.462  1.00 34.00           N  
ATOM   8357  CA  HIS M 217      17.150  39.723  23.154  1.00 34.84           C  
ATOM   8358  C   HIS M 217      15.776  39.606  22.450  1.00 34.57           C  
ATOM   8359  O   HIS M 217      15.656  39.846  21.240  1.00 34.39           O  
ATOM   8360  CB  HIS M 217      17.743  38.309  23.276  1.00 33.64           C  
ATOM   8361  CG  HIS M 217      17.749  37.531  21.981  1.00 35.89           C  
ATOM   8362  ND1 HIS M 217      18.491  37.929  20.890  1.00 33.91           N  
ATOM   8363  CD2 HIS M 217      17.148  36.364  21.610  1.00 33.23           C  
ATOM   8364  CE1 HIS M 217      18.308  37.088  19.892  1.00 36.01           C  
ATOM   8365  NE2 HIS M 217      17.493  36.130  20.291  1.00 35.09           N  
ATOM   8366  N   GLY M 218      14.762  39.236  23.215  1.00 34.23           N  
ATOM   8367  CA  GLY M 218      13.377  39.194  22.728  1.00 33.61           C  
ATOM   8368  C   GLY M 218      12.964  40.513  22.188  1.00 33.90           C  
ATOM   8369  O   GLY M 218      12.508  40.628  21.018  1.00 35.16           O  
ATOM   8370  N   ALA M 219      13.153  41.544  23.012  1.00 32.83           N  
ATOM   8371  CA  ALA M 219      12.905  42.900  22.567  1.00 33.64           C  
ATOM   8372  C   ALA M 219      13.765  43.365  21.379  1.00 33.39           C  
ATOM   8373  O   ALA M 219      13.272  44.102  20.496  1.00 34.21           O  
ATOM   8374  CB  ALA M 219      13.054  43.849  23.721  1.00 31.61           C  
ATOM   8375  N   THR M 220      15.057  43.057  21.393  1.00 33.85           N  
ATOM   8376  CA  THR M 220      15.947  43.415  20.262  1.00 34.01           C  
ATOM   8377  C   THR M 220      15.439  42.852  18.948  1.00 33.19           C  
ATOM   8378  O   THR M 220      15.353  43.559  17.971  1.00 32.55           O  
ATOM   8379  CB  THR M 220      17.404  42.962  20.528  1.00 34.87           C  
ATOM   8380  OG1 THR M 220      17.896  43.668  21.675  1.00 32.84           O  
ATOM   8381  CG2 THR M 220      18.331  43.223  19.289  1.00 31.85           C  
ATOM   8382  N   ILE M 221      15.117  41.568  18.898  1.00 32.68           N  
ATOM   8383  CA  ILE M 221      14.626  41.007  17.661  1.00 32.93           C  
ATOM   8384  C   ILE M 221      13.289  41.590  17.225  1.00 33.10           C  
ATOM   8385  O   ILE M 221      13.070  41.775  16.034  1.00 33.60           O  
ATOM   8386  CB  ILE M 221      14.577  39.467  17.760  1.00 33.35           C  
ATOM   8387  CG1 ILE M 221      15.998  38.930  18.004  1.00 32.96           C  
ATOM   8388  CG2 ILE M 221      13.968  38.848  16.512  1.00 34.13           C  
ATOM   8389  CD1 ILE M 221      17.000  39.346  16.966  1.00 35.51           C  
ATOM   8390  N   LEU M 222      12.381  41.866  18.161  1.00 32.17           N  
ATOM   8391  CA  LEU M 222      11.130  42.512  17.809  1.00 33.18           C  
ATOM   8392  C   LEU M 222      11.443  43.880  17.243  1.00 32.73           C  
ATOM   8393  O   LEU M 222      10.874  44.298  16.201  1.00 32.47           O  
ATOM   8394  CB  LEU M 222      10.216  42.612  19.030  1.00 32.98           C  
ATOM   8395  CG  LEU M 222       9.640  41.283  19.554  1.00 33.25           C  
ATOM   8396  CD1 LEU M 222       8.686  41.590  20.739  1.00 33.58           C  
ATOM   8397  CD2 LEU M 222       8.897  40.541  18.458  1.00 35.98           C  
ATOM   8398  N   ALA M 223      12.402  44.567  17.851  1.00 32.90           N  
ATOM   8399  CA  ALA M 223      12.756  45.914  17.406  1.00 32.73           C  
ATOM   8400  C   ALA M 223      13.323  45.970  15.972  1.00 32.78           C  
ATOM   8401  O   ALA M 223      13.281  47.032  15.315  1.00 33.04           O  
ATOM   8402  CB  ALA M 223      13.745  46.566  18.402  1.00 33.67           C  
ATOM   8403  N   VAL M 224      13.904  44.861  15.520  1.00 33.34           N  
ATOM   8404  CA  VAL M 224      14.479  44.703  14.148  1.00 32.61           C  
ATOM   8405  C   VAL M 224      13.682  43.693  13.273  1.00 33.38           C  
ATOM   8406  O   VAL M 224      14.093  43.288  12.175  1.00 32.03           O  
ATOM   8407  CB  VAL M 224      16.025  44.414  14.182  1.00 32.62           C  
ATOM   8408  CG1 VAL M 224      16.780  45.608  14.893  1.00 33.10           C  
ATOM   8409  CG2 VAL M 224      16.387  43.013  14.786  1.00 31.47           C  
ATOM   8410  N   ALA M 225      12.458  43.405  13.691  1.00 34.31           N  
ATOM   8411  CA  ALA M 225      11.572  42.543  12.926  1.00 34.94           C  
ATOM   8412  C   ALA M 225      11.254  43.135  11.560  1.00 33.97           C  
ATOM   8413  O   ALA M 225      11.039  42.400  10.606  1.00 33.79           O  
ATOM   8414  CB  ALA M 225      10.258  42.234  13.706  1.00 33.59           C  
ATOM   8415  N   ARG M 226      11.170  44.466  11.456  1.00 33.55           N  
ATOM   8416  CA  ARG M 226      10.960  45.114  10.185  1.00 35.26           C  
ATOM   8417  C   ARG M 226      12.038  44.801   9.145  1.00 34.28           C  
ATOM   8418  O   ARG M 226      11.807  45.028   7.959  1.00 33.53           O  
ATOM   8419  CB  ARG M 226      10.874  46.644  10.390  1.00 35.12           C  
ATOM   8420  CG  ARG M 226       9.525  47.080  10.934  1.00 38.12           C  
ATOM   8421  CD  ARG M 226       9.541  48.524  11.463  1.00 39.02           C  
ATOM   8422  NE  ARG M 226       8.172  49.048  11.547  1.00 39.87           N  
ATOM   8423  CZ  ARG M 226       7.843  50.228  12.025  1.00 43.32           C  
ATOM   8424  NH1 ARG M 226       8.782  51.051  12.496  1.00 44.67           N  
ATOM   8425  NH2 ARG M 226       6.561  50.599  12.027  1.00 44.33           N  
ATOM   8426  N   PHE M 227      13.209  44.324   9.591  1.00 32.67           N  
ATOM   8427  CA  PHE M 227      14.319  43.982   8.708  1.00 33.83           C  
ATOM   8428  C   PHE M 227      14.521  42.483   8.625  1.00 33.69           C  
ATOM   8429  O   PHE M 227      15.557  42.033   8.112  1.00 34.14           O  
ATOM   8430  CB  PHE M 227      15.634  44.640   9.198  1.00 33.70           C  
ATOM   8431  CG  PHE M 227      15.456  46.072   9.565  1.00 34.33           C  
ATOM   8432  CD1 PHE M 227      15.400  47.047   8.579  1.00 34.79           C  
ATOM   8433  CD2 PHE M 227      15.252  46.441  10.879  1.00 34.10           C  
ATOM   8434  CE1 PHE M 227      15.180  48.404   8.917  1.00 35.01           C  
ATOM   8435  CE2 PHE M 227      15.045  47.770  11.228  1.00 34.39           C  
ATOM   8436  CZ  PHE M 227      15.020  48.751  10.259  1.00 35.45           C  
ATOM   8437  N   GLY M 228      13.561  41.721   9.141  1.00 33.80           N  
ATOM   8438  CA  GLY M 228      13.647  40.261   9.124  1.00 33.89           C  
ATOM   8439  C   GLY M 228      14.657  39.688  10.096  1.00 34.11           C  
ATOM   8440  O   GLY M 228      15.241  38.631   9.816  1.00 35.43           O  
ATOM   8441  N   GLY M 229      14.874  40.363  11.233  1.00 35.34           N  
ATOM   8442  CA  GLY M 229      15.801  39.891  12.262  1.00 34.83           C  
ATOM   8443  C   GLY M 229      15.444  38.525  12.850  1.00 34.99           C  
ATOM   8444  O   GLY M 229      16.301  37.829  13.392  1.00 34.69           O  
ATOM   8445  N   ASP M 230      14.161  38.173  12.795  1.00 34.56           N  
ATOM   8446  CA  ASP M 230      13.673  36.880  13.252  1.00 33.35           C  
ATOM   8447  C   ASP M 230      14.174  35.687  12.452  1.00 32.97           C  
ATOM   8448  O   ASP M 230      14.101  34.539  12.926  1.00 32.71           O  
ATOM   8449  CB  ASP M 230      12.141  36.867  13.293  1.00 34.08           C  
ATOM   8450  CG  ASP M 230      11.500  37.291  11.979  1.00 37.11           C  
ATOM   8451  OD1 ASP M 230      11.709  38.488  11.595  1.00 37.51           O  
ATOM   8452  OD2 ASP M 230      10.741  36.470  11.381  1.00 35.15           O  
ATOM   8453  N   ARG M 231      14.615  35.910  11.228  1.00 32.78           N  
ATOM   8454  CA  ARG M 231      15.155  34.864  10.376  1.00 32.38           C  
ATOM   8455  C   ARG M 231      16.637  34.660  10.736  1.00 32.12           C  
ATOM   8456  O   ARG M 231      17.586  34.993   9.964  1.00 32.25           O  
ATOM   8457  CB  ARG M 231      14.971  35.243   8.924  1.00 32.83           C  
ATOM   8458  CG  ARG M 231      13.498  35.298   8.528  1.00 32.52           C  
ATOM   8459  CD  ARG M 231      13.224  36.242   7.388  1.00 33.17           C  
ATOM   8460  NE  ARG M 231      13.769  35.755   6.120  1.00 34.19           N  
ATOM   8461  CZ  ARG M 231      13.634  36.378   4.976  1.00 34.72           C  
ATOM   8462  NH1 ARG M 231      12.910  37.500   4.917  1.00 36.92           N  
ATOM   8463  NH2 ARG M 231      14.178  35.861   3.874  1.00 34.24           N  
ATOM   8464  N   GLU M 232      16.827  34.150  11.946  1.00 32.12           N  
ATOM   8465  CA  GLU M 232      18.140  34.251  12.601  1.00 31.76           C  
ATOM   8466  C   GLU M 232      19.189  33.381  11.942  1.00 33.47           C  
ATOM   8467  O   GLU M 232      20.362  33.748  11.931  1.00 32.18           O  
ATOM   8468  CB  GLU M 232      18.087  34.026  14.119  1.00 32.29           C  
ATOM   8469  CG  GLU M 232      17.283  35.041  14.858  1.00 31.25           C  
ATOM   8470  CD  GLU M 232      17.129  34.776  16.324  1.00 32.32           C  
ATOM   8471  OE1 GLU M 232      16.575  33.720  16.665  1.00 33.85           O  
ATOM   8472  OE2 GLU M 232      17.590  35.592  17.113  1.00 32.52           O  
ATOM   8473  N   ILE M 233      18.788  32.245  11.384  1.00 34.25           N  
ATOM   8474  CA  ILE M 233      19.738  31.330  10.768  1.00 34.61           C  
ATOM   8475  C   ILE M 233      20.451  31.964   9.561  1.00 35.09           C  
ATOM   8476  O   ILE M 233      21.683  31.865   9.437  1.00 34.44           O  
ATOM   8477  CB  ILE M 233      19.103  29.974  10.369  1.00 34.95           C  
ATOM   8478  CG1 ILE M 233      18.418  29.293  11.573  1.00 37.25           C  
ATOM   8479  CG2 ILE M 233      20.171  29.071   9.713  1.00 35.58           C  
ATOM   8480  CD1 ILE M 233      19.261  29.168  12.818  1.00 38.25           C  
ATOM   8481  N   GLU M 234      19.709  32.663   8.700  1.00 34.96           N  
ATOM   8482  CA  GLU M 234      20.353  33.316   7.550  1.00 34.76           C  
ATOM   8483  C   GLU M 234      20.989  34.655   7.906  1.00 33.81           C  
ATOM   8484  O   GLU M 234      21.905  35.103   7.201  1.00 33.75           O  
ATOM   8485  CB  GLU M 234      19.395  33.425   6.365  1.00 36.55           C  
ATOM   8486  CG  GLU M 234      18.957  32.027   5.809  1.00 36.69           C  
ATOM   8487  CD  GLU M 234      17.906  31.335   6.677  1.00 40.27           C  
ATOM   8488  OE1 GLU M 234      17.065  32.050   7.286  1.00 39.85           O  
ATOM   8489  OE2 GLU M 234      17.900  30.055   6.765  1.00 40.60           O  
ATOM   8490  N   GLN M 235      20.588  35.256   9.043  1.00 33.40           N  
ATOM   8491  CA  GLN M 235      21.326  36.400   9.569  1.00 32.78           C  
ATOM   8492  C   GLN M 235      22.723  35.975  10.082  1.00 33.74           C  
ATOM   8493  O   GLN M 235      23.677  36.736  10.033  1.00 32.91           O  
ATOM   8494  CB  GLN M 235      20.539  37.106  10.673  1.00 33.25           C  
ATOM   8495  CG  GLN M 235      19.275  37.795  10.221  1.00 33.96           C  
ATOM   8496  CD  GLN M 235      19.516  39.104   9.488  1.00 34.30           C  
ATOM   8497  OE1 GLN M 235      20.560  39.727   9.631  1.00 33.05           O  
ATOM   8498  NE2 GLN M 235      18.539  39.520   8.697  1.00 34.50           N  
ATOM   8499  N   ILE M 236      22.830  34.749  10.553  1.00 33.07           N  
ATOM   8500  CA  ILE M 236      24.112  34.180  10.986  1.00 34.22           C  
ATOM   8501  C   ILE M 236      25.027  33.921   9.782  1.00 34.86           C  
ATOM   8502  O   ILE M 236      26.212  34.278   9.817  1.00 33.84           O  
ATOM   8503  CB  ILE M 236      23.914  32.844  11.796  1.00 34.41           C  
ATOM   8504  CG1 ILE M 236      23.249  33.108  13.151  1.00 35.48           C  
ATOM   8505  CG2 ILE M 236      25.259  32.097  12.002  1.00 34.45           C  
ATOM   8506  CD1 ILE M 236      22.841  31.816  13.899  1.00 34.99           C  
ATOM   8507  N   THR M 237      24.501  33.258   8.752  1.00 34.36           N  
ATOM   8508  CA  THR M 237      25.297  32.889   7.606  1.00 34.83           C  
ATOM   8509  C   THR M 237      25.491  34.029   6.606  1.00 36.51           C  
ATOM   8510  O   THR M 237      26.414  33.967   5.750  1.00 37.08           O  
ATOM   8511  CB  THR M 237      24.768  31.604   6.925  1.00 36.27           C  
ATOM   8512  OG1 THR M 237      23.438  31.803   6.421  1.00 33.66           O  
ATOM   8513  CG2 THR M 237      24.805  30.457   7.923  1.00 33.43           C  
ATOM   8514  N   ASP M 238      24.643  35.059   6.688  1.00 36.45           N  
ATOM   8515  CA  ASP M 238      24.690  36.199   5.762  1.00 37.12           C  
ATOM   8516  C   ASP M 238      24.141  37.453   6.435  1.00 36.38           C  
ATOM   8517  O   ASP M 238      23.014  37.850   6.230  1.00 36.88           O  
ATOM   8518  CB  ASP M 238      23.921  35.868   4.480  1.00 36.88           C  
ATOM   8519  CG  ASP M 238      24.088  36.918   3.379  1.00 41.17           C  
ATOM   8520  OD1 ASP M 238      25.034  37.719   3.362  1.00 46.74           O  
ATOM   8521  OD2 ASP M 238      23.234  36.923   2.469  1.00 43.57           O  
ATOM   8522  N   ARG M 239      24.979  38.054   7.267  1.00 35.70           N  
ATOM   8523  CA  ARG M 239      24.647  39.229   8.064  1.00 34.69           C  
ATOM   8524  C   ARG M 239      23.859  40.298   7.330  1.00 33.85           C  
ATOM   8525  O   ARG M 239      24.309  40.804   6.297  1.00 34.38           O  
ATOM   8526  CB  ARG M 239      25.956  39.861   8.598  1.00 34.21           C  
ATOM   8527  CG  ARG M 239      25.726  40.897   9.667  1.00 35.34           C  
ATOM   8528  CD  ARG M 239      27.012  41.641  10.031  1.00 35.89           C  
ATOM   8529  NE  ARG M 239      27.450  42.517   8.959  1.00 37.94           N  
ATOM   8530  CZ  ARG M 239      28.650  42.503   8.378  1.00 40.34           C  
ATOM   8531  NH1 ARG M 239      29.585  41.620   8.721  1.00 42.47           N  
ATOM   8532  NH2 ARG M 239      28.921  43.404   7.454  1.00 38.61           N  
ATOM   8533  N   GLY M 240      22.695  40.687   7.877  1.00 32.71           N  
ATOM   8534  CA  GLY M 240      21.880  41.739   7.263  1.00 32.45           C  
ATOM   8535  C   GLY M 240      21.776  42.930   8.170  1.00 32.38           C  
ATOM   8536  O   GLY M 240      22.279  42.935   9.290  1.00 31.52           O  
ATOM   8537  N   THR M 241      21.114  43.975   7.681  1.00 32.70           N  
ATOM   8538  CA  THR M 241      20.988  45.204   8.457  1.00 32.20           C  
ATOM   8539  C   THR M 241      20.268  44.998   9.785  1.00 33.13           C  
ATOM   8540  O   THR M 241      20.564  45.703  10.757  1.00 33.02           O  
ATOM   8541  CB  THR M 241      20.379  46.338   7.638  1.00 32.70           C  
ATOM   8542  OG1 THR M 241      20.621  47.581   8.320  1.00 32.52           O  
ATOM   8543  CG2 THR M 241      18.856  46.137   7.350  1.00 32.96           C  
ATOM   8544  N   ALA M 242      19.372  43.994   9.873  1.00 31.99           N  
ATOM   8545  CA  ALA M 242      18.676  43.692  11.140  1.00 32.14           C  
ATOM   8546  C   ALA M 242      19.678  43.543  12.313  1.00 32.84           C  
ATOM   8547  O   ALA M 242      19.503  44.120  13.375  1.00 32.31           O  
ATOM   8548  CB  ALA M 242      17.809  42.369  11.020  1.00 30.81           C  
ATOM   8549  N   VAL M 243      20.694  42.709  12.122  1.00 33.16           N  
ATOM   8550  CA  VAL M 243      21.614  42.365  13.207  1.00 33.54           C  
ATOM   8551  C   VAL M 243      22.825  43.283  13.257  1.00 33.73           C  
ATOM   8552  O   VAL M 243      23.496  43.359  14.313  1.00 35.32           O  
ATOM   8553  CB  VAL M 243      22.014  40.843  13.175  1.00 32.73           C  
ATOM   8554  CG1 VAL M 243      20.752  39.964  13.182  1.00 33.82           C  
ATOM   8555  CG2 VAL M 243      22.935  40.529  11.952  1.00 31.68           C  
ATOM   8556  N   GLU M 244      23.084  44.043  12.190  1.00 32.78           N  
ATOM   8557  CA  GLU M 244      23.971  45.211  12.295  1.00 33.69           C  
ATOM   8558  C   GLU M 244      23.389  46.275  13.238  1.00 34.25           C  
ATOM   8559  O   GLU M 244      24.094  46.762  14.140  1.00 33.06           O  
ATOM   8560  CB  GLU M 244      24.267  45.825  10.928  1.00 32.54           C  
ATOM   8561  CG  GLU M 244      25.062  44.928  10.003  1.00 33.23           C  
ATOM   8562  CD  GLU M 244      25.489  45.583   8.672  1.00 35.16           C  
ATOM   8563  OE1 GLU M 244      25.115  46.757   8.367  1.00 34.68           O  
ATOM   8564  OE2 GLU M 244      26.199  44.887   7.913  1.00 34.74           O  
ATOM   8565  N   ARG M 245      22.102  46.599  13.073  1.00 34.18           N  
ATOM   8566  CA  ARG M 245      21.436  47.557  13.956  1.00 34.13           C  
ATOM   8567  C   ARG M 245      21.295  47.024  15.368  1.00 34.41           C  
ATOM   8568  O   ARG M 245      21.444  47.794  16.321  1.00 35.01           O  
ATOM   8569  CB  ARG M 245      20.052  47.976  13.452  1.00 34.64           C  
ATOM   8570  CG  ARG M 245      20.079  48.568  12.056  1.00 34.46           C  
ATOM   8571  CD  ARG M 245      18.685  48.828  11.484  1.00 35.34           C  
ATOM   8572  NE  ARG M 245      18.753  49.107  10.044  1.00 32.65           N  
ATOM   8573  CZ  ARG M 245      18.227  50.147   9.418  1.00 31.71           C  
ATOM   8574  NH1 ARG M 245      17.516  51.065  10.064  1.00 33.67           N  
ATOM   8575  NH2 ARG M 245      18.382  50.259   8.099  1.00 34.23           N  
ATOM   8576  N   ALA M 246      21.011  45.722  15.511  1.00 34.30           N  
ATOM   8577  CA  ALA M 246      20.916  45.126  16.813  1.00 33.64           C  
ATOM   8578  C   ALA M 246      22.239  45.253  17.557  1.00 33.38           C  
ATOM   8579  O   ALA M 246      22.261  45.619  18.716  1.00 34.09           O  
ATOM   8580  CB  ALA M 246      20.477  43.620  16.733  1.00 32.46           C  
ATOM   8581  N   ALA M 247      23.340  44.944  16.902  1.00 32.81           N  
ATOM   8582  CA  ALA M 247      24.678  45.028  17.526  1.00 31.78           C  
ATOM   8583  C   ALA M 247      25.060  46.479  17.900  1.00 32.80           C  
ATOM   8584  O   ALA M 247      25.646  46.732  18.971  1.00 32.95           O  
ATOM   8585  CB  ALA M 247      25.728  44.401  16.574  1.00 33.25           C  
ATOM   8586  N   LEU M 248      24.698  47.408  17.041  1.00 32.31           N  
ATOM   8587  CA  LEU M 248      25.028  48.805  17.272  1.00 33.20           C  
ATOM   8588  C   LEU M 248      24.157  49.392  18.371  1.00 33.73           C  
ATOM   8589  O   LEU M 248      24.581  50.288  19.102  1.00 35.29           O  
ATOM   8590  CB  LEU M 248      24.914  49.581  15.977  1.00 33.93           C  
ATOM   8591  CG  LEU M 248      26.056  49.278  14.982  1.00 35.28           C  
ATOM   8592  CD1 LEU M 248      25.913  50.029  13.668  1.00 33.27           C  
ATOM   8593  CD2 LEU M 248      27.465  49.508  15.545  1.00 35.94           C  
ATOM   8594  N   PHE M 249      22.910  48.942  18.490  1.00 33.64           N  
ATOM   8595  CA  PHE M 249      22.087  49.392  19.620  1.00 33.70           C  
ATOM   8596  C   PHE M 249      22.829  49.067  20.918  1.00 34.46           C  
ATOM   8597  O   PHE M 249      23.010  49.921  21.770  1.00 34.28           O  
ATOM   8598  CB  PHE M 249      20.661  48.784  19.630  1.00 34.27           C  
ATOM   8599  CG  PHE M 249      19.913  49.051  20.912  1.00 33.40           C  
ATOM   8600  CD1 PHE M 249      19.073  50.152  21.041  1.00 34.74           C  
ATOM   8601  CD2 PHE M 249      20.078  48.221  22.019  1.00 35.66           C  
ATOM   8602  CE1 PHE M 249      18.435  50.436  22.264  1.00 33.21           C  
ATOM   8603  CE2 PHE M 249      19.407  48.493  23.225  1.00 32.83           C  
ATOM   8604  CZ  PHE M 249      18.612  49.631  23.339  1.00 33.02           C  
ATOM   8605  N   TRP M 250      23.276  47.818  21.052  1.00 34.98           N  
ATOM   8606  CA  TRP M 250      23.994  47.419  22.265  1.00 34.44           C  
ATOM   8607  C   TRP M 250      25.381  48.052  22.370  1.00 35.58           C  
ATOM   8608  O   TRP M 250      25.761  48.541  23.454  1.00 35.46           O  
ATOM   8609  CB  TRP M 250      24.008  45.905  22.381  1.00 34.92           C  
ATOM   8610  CG  TRP M 250      22.648  45.446  22.642  1.00 33.92           C  
ATOM   8611  CD1 TRP M 250      21.809  44.818  21.755  1.00 36.75           C  
ATOM   8612  CD2 TRP M 250      21.875  45.674  23.820  1.00 34.01           C  
ATOM   8613  NE1 TRP M 250      20.592  44.588  22.345  1.00 35.23           N  
ATOM   8614  CE2 TRP M 250      20.611  45.092  23.615  1.00 34.51           C  
ATOM   8615  CE3 TRP M 250      22.136  46.308  25.050  1.00 34.23           C  
ATOM   8616  CZ2 TRP M 250      19.609  45.132  24.580  1.00 35.43           C  
ATOM   8617  CZ3 TRP M 250      21.156  46.347  26.003  1.00 36.11           C  
ATOM   8618  CH2 TRP M 250      19.926  45.724  25.800  1.00 35.88           C  
ATOM   8619  N   ARG M 251      26.109  48.140  21.265  1.00 34.91           N  
ATOM   8620  CA  ARG M 251      27.443  48.698  21.343  1.00 35.22           C  
ATOM   8621  C   ARG M 251      27.368  50.127  21.818  1.00 35.36           C  
ATOM   8622  O   ARG M 251      28.198  50.555  22.629  1.00 36.61           O  
ATOM   8623  CB  ARG M 251      28.117  48.696  19.990  1.00 35.99           C  
ATOM   8624  CG  ARG M 251      29.581  49.079  20.061  1.00 35.90           C  
ATOM   8625  CD  ARG M 251      30.178  48.973  18.737  1.00 37.88           C  
ATOM   8626  NE  ARG M 251      31.639  49.163  18.746  1.00 37.50           N  
ATOM   8627  CZ  ARG M 251      32.508  48.220  19.121  1.00 39.59           C  
ATOM   8628  NH1 ARG M 251      32.101  47.015  19.546  1.00 38.47           N  
ATOM   8629  NH2 ARG M 251      33.800  48.463  19.053  1.00 41.92           N  
ATOM   8630  N   TRP M 252      26.371  50.865  21.328  1.00 33.86           N  
ATOM   8631  CA  TRP M 252      26.230  52.316  21.650  1.00 34.17           C  
ATOM   8632  C   TRP M 252      25.680  52.517  23.077  1.00 34.34           C  
ATOM   8633  O   TRP M 252      25.907  53.527  23.701  1.00 33.56           O  
ATOM   8634  CB  TRP M 252      25.343  53.013  20.613  1.00 33.82           C  
ATOM   8635  CG  TRP M 252      25.961  53.108  19.249  1.00 33.17           C  
ATOM   8636  CD1 TRP M 252      27.239  52.757  18.906  1.00 33.20           C  
ATOM   8637  CD2 TRP M 252      25.316  53.507  18.027  1.00 32.69           C  
ATOM   8638  NE1 TRP M 252      27.427  52.941  17.576  1.00 33.35           N  
ATOM   8639  CE2 TRP M 252      26.266  53.385  17.003  1.00 33.26           C  
ATOM   8640  CE3 TRP M 252      24.025  53.974  17.705  1.00 33.91           C  
ATOM   8641  CZ2 TRP M 252      25.999  53.752  15.685  1.00 34.51           C  
ATOM   8642  CZ3 TRP M 252      23.759  54.335  16.386  1.00 33.22           C  
ATOM   8643  CH2 TRP M 252      24.747  54.212  15.389  1.00 33.02           C  
ATOM   8644  N   THR M 253      24.969  51.525  23.601  1.00 33.06           N  
ATOM   8645  CA  THR M 253      24.378  51.598  24.935  1.00 34.24           C  
ATOM   8646  C   THR M 253      25.398  51.179  26.006  1.00 34.84           C  
ATOM   8647  O   THR M 253      25.684  51.939  26.915  1.00 34.34           O  
ATOM   8648  CB  THR M 253      23.133  50.676  25.062  1.00 34.23           C  
ATOM   8649  OG1 THR M 253      22.173  51.022  24.058  1.00 35.12           O  
ATOM   8650  CG2 THR M 253      22.471  50.783  26.444  1.00 32.15           C  
ATOM   8651  N   ILE M 254      25.935  49.965  25.896  1.00 35.05           N  
ATOM   8652  CA  ILE M 254      26.800  49.423  26.921  1.00 34.27           C  
ATOM   8653  C   ILE M 254      28.262  49.389  26.552  1.00 35.82           C  
ATOM   8654  O   ILE M 254      29.067  49.011  27.397  1.00 36.99           O  
ATOM   8655  CB  ILE M 254      26.335  47.974  27.366  1.00 34.07           C  
ATOM   8656  CG1 ILE M 254      26.399  46.980  26.207  1.00 33.66           C  
ATOM   8657  CG2 ILE M 254      24.957  48.090  28.005  1.00 34.92           C  
ATOM   8658  CD1 ILE M 254      25.923  45.546  26.538  1.00 32.70           C  
ATOM   8659  N   GLY M 255      28.601  49.724  25.302  1.00 35.76           N  
ATOM   8660  CA  GLY M 255      29.982  49.863  24.838  1.00 36.18           C  
ATOM   8661  C   GLY M 255      30.611  48.609  24.269  1.00 35.91           C  
ATOM   8662  O   GLY M 255      31.776  48.596  23.926  1.00 36.66           O  
ATOM   8663  N   PHE M 256      29.843  47.542  24.190  1.00 35.67           N  
ATOM   8664  CA  PHE M 256      30.261  46.273  23.573  1.00 36.57           C  
ATOM   8665  C   PHE M 256      29.018  45.531  23.060  1.00 35.15           C  
ATOM   8666  O   PHE M 256      27.885  45.924  23.343  1.00 35.05           O  
ATOM   8667  CB  PHE M 256      31.066  45.399  24.560  1.00 37.08           C  
ATOM   8668  CG  PHE M 256      30.288  44.884  25.739  1.00 37.75           C  
ATOM   8669  CD1 PHE M 256      30.004  45.692  26.828  1.00 39.47           C  
ATOM   8670  CD2 PHE M 256      29.847  43.558  25.779  1.00 37.62           C  
ATOM   8671  CE1 PHE M 256      29.316  45.196  27.906  1.00 39.28           C  
ATOM   8672  CE2 PHE M 256      29.157  43.071  26.849  1.00 39.12           C  
ATOM   8673  CZ  PHE M 256      28.892  43.882  27.926  1.00 38.77           C  
ATOM   8674  N   ASN M 257      29.213  44.464  22.303  1.00 34.14           N  
ATOM   8675  CA  ASN M 257      28.058  43.783  21.709  1.00 35.42           C  
ATOM   8676  C   ASN M 257      28.378  42.356  21.364  1.00 34.72           C  
ATOM   8677  O   ASN M 257      29.548  41.923  21.410  1.00 35.71           O  
ATOM   8678  CB  ASN M 257      27.614  44.530  20.453  1.00 34.68           C  
ATOM   8679  CG  ASN M 257      28.748  44.668  19.422  1.00 34.27           C  
ATOM   8680  OD1 ASN M 257      29.461  45.672  19.391  1.00 36.13           O  
ATOM   8681  ND2 ASN M 257      28.935  43.645  18.613  1.00 35.33           N  
ATOM   8682  N   ALA M 258      27.333  41.645  20.967  1.00 35.13           N  
ATOM   8683  CA  ALA M 258      27.452  40.267  20.556  1.00 34.88           C  
ATOM   8684  C   ALA M 258      27.224  40.185  19.024  1.00 34.42           C  
ATOM   8685  O   ALA M 258      27.176  41.188  18.332  1.00 34.53           O  
ATOM   8686  CB  ALA M 258      26.402  39.406  21.354  1.00 33.72           C  
ATOM   8687  N   THR M 259      27.147  38.977  18.499  1.00 34.13           N  
ATOM   8688  CA  THR M 259      26.662  38.733  17.138  1.00 34.54           C  
ATOM   8689  C   THR M 259      25.329  38.006  17.270  1.00 34.51           C  
ATOM   8690  O   THR M 259      24.970  37.522  18.357  1.00 33.94           O  
ATOM   8691  CB  THR M 259      27.598  37.827  16.327  1.00 34.38           C  
ATOM   8692  OG1 THR M 259      27.640  36.542  16.939  1.00 35.90           O  
ATOM   8693  CG2 THR M 259      29.039  38.355  16.232  1.00 32.98           C  
ATOM   8694  N   ILE M 260      24.606  37.868  16.164  1.00 32.57           N  
ATOM   8695  CA  ILE M 260      23.328  37.163  16.260  1.00 32.59           C  
ATOM   8696  C   ILE M 260      23.538  35.704  16.586  1.00 32.41           C  
ATOM   8697  O   ILE M 260      22.710  35.148  17.266  1.00 33.75           O  
ATOM   8698  CB  ILE M 260      22.447  37.365  14.996  1.00 32.94           C  
ATOM   8699  CG1 ILE M 260      21.016  36.834  15.182  1.00 33.07           C  
ATOM   8700  CG2 ILE M 260      23.169  36.809  13.706  1.00 30.32           C  
ATOM   8701  CD1 ILE M 260      20.241  37.495  16.294  1.00 33.13           C  
ATOM   8702  N   GLU M 261      24.645  35.083  16.192  1.00 31.58           N  
ATOM   8703  CA  GLU M 261      24.901  33.711  16.661  1.00 32.03           C  
ATOM   8704  C   GLU M 261      25.318  33.688  18.139  1.00 32.90           C  
ATOM   8705  O   GLU M 261      24.759  32.932  18.950  1.00 33.15           O  
ATOM   8706  CB  GLU M 261      25.952  33.001  15.830  1.00 33.60           C  
ATOM   8707  CG  GLU M 261      26.035  31.522  16.257  1.00 34.46           C  
ATOM   8708  CD  GLU M 261      27.103  30.669  15.628  1.00 37.44           C  
ATOM   8709  OE1 GLU M 261      27.919  31.121  14.750  1.00 39.41           O  
ATOM   8710  OE2 GLU M 261      27.062  29.465  15.998  1.00 36.54           O  
ATOM   8711  N   SER M 262      26.262  34.571  18.520  1.00 33.43           N  
ATOM   8712  CA  SER M 262      26.841  34.492  19.857  1.00 32.80           C  
ATOM   8713  C   SER M 262      25.882  34.861  20.992  1.00 33.73           C  
ATOM   8714  O   SER M 262      26.040  34.350  22.082  1.00 33.85           O  
ATOM   8715  CB  SER M 262      28.136  35.267  19.977  1.00 33.91           C  
ATOM   8716  OG  SER M 262      27.922  36.649  19.939  1.00 35.82           O  
ATOM   8717  N   VAL M 263      24.878  35.695  20.752  1.00 33.81           N  
ATOM   8718  CA  VAL M 263      23.867  35.986  21.787  1.00 33.63           C  
ATOM   8719  C   VAL M 263      23.145  34.728  22.249  1.00 35.51           C  
ATOM   8720  O   VAL M 263      22.761  34.609  23.431  1.00 36.60           O  
ATOM   8721  CB  VAL M 263      22.935  37.178  21.427  1.00 34.09           C  
ATOM   8722  CG1 VAL M 263      21.961  36.815  20.235  1.00 31.10           C  
ATOM   8723  CG2 VAL M 263      22.152  37.661  22.651  1.00 32.69           C  
ATOM   8724  N   HIS M 264      22.973  33.788  21.338  1.00 34.49           N  
ATOM   8725  CA  HIS M 264      22.376  32.500  21.654  1.00 34.44           C  
ATOM   8726  C   HIS M 264      23.279  31.620  22.483  1.00 34.16           C  
ATOM   8727  O   HIS M 264      22.768  30.828  23.309  1.00 33.42           O  
ATOM   8728  CB  HIS M 264      21.886  31.811  20.387  1.00 34.14           C  
ATOM   8729  CG  HIS M 264      20.814  32.596  19.689  1.00 33.67           C  
ATOM   8730  ND1 HIS M 264      21.094  33.534  18.712  1.00 33.97           N  
ATOM   8731  CD2 HIS M 264      19.483  32.659  19.894  1.00 32.59           C  
ATOM   8732  CE1 HIS M 264      19.976  34.102  18.322  1.00 32.67           C  
ATOM   8733  NE2 HIS M 264      18.987  33.619  19.035  1.00 32.23           N  
ATOM   8734  N   ARG M 265      24.589  31.780  22.297  1.00 33.84           N  
ATOM   8735  CA  ARG M 265      25.591  31.140  23.203  1.00 34.12           C  
ATOM   8736  C   ARG M 265      25.517  31.726  24.618  1.00 34.83           C  
ATOM   8737  O   ARG M 265      25.547  30.985  25.594  1.00 34.43           O  
ATOM   8738  CB  ARG M 265      27.005  31.230  22.612  1.00 34.10           C  
ATOM   8739  CG  ARG M 265      27.093  30.552  21.271  1.00 32.21           C  
ATOM   8740  CD  ARG M 265      28.541  30.442  20.754  1.00 34.08           C  
ATOM   8741  NE  ARG M 265      28.560  29.775  19.462  1.00 30.59           N  
ATOM   8742  CZ  ARG M 265      28.481  28.459  19.286  1.00 34.97           C  
ATOM   8743  NH1 ARG M 265      28.501  27.647  20.307  1.00 36.99           N  
ATOM   8744  NH2 ARG M 265      28.426  27.938  18.071  1.00 37.52           N  
ATOM   8745  N   TRP M 266      25.416  33.052  24.732  1.00 34.57           N  
ATOM   8746  CA  TRP M 266      25.258  33.708  26.021  1.00 34.71           C  
ATOM   8747  C   TRP M 266      24.035  33.197  26.714  1.00 35.50           C  
ATOM   8748  O   TRP M 266      24.079  32.818  27.880  1.00 34.55           O  
ATOM   8749  CB  TRP M 266      25.107  35.243  25.866  1.00 35.42           C  
ATOM   8750  CG  TRP M 266      26.389  35.972  25.670  1.00 35.93           C  
ATOM   8751  CD1 TRP M 266      26.967  36.304  24.473  1.00 37.42           C  
ATOM   8752  CD2 TRP M 266      27.274  36.476  26.683  1.00 36.10           C  
ATOM   8753  NE1 TRP M 266      28.129  36.985  24.671  1.00 35.22           N  
ATOM   8754  CE2 TRP M 266      28.364  37.088  26.012  1.00 36.25           C  
ATOM   8755  CE3 TRP M 266      27.252  36.484  28.086  1.00 38.23           C  
ATOM   8756  CZ2 TRP M 266      29.418  37.688  26.691  1.00 38.56           C  
ATOM   8757  CZ3 TRP M 266      28.301  37.102  28.757  1.00 37.44           C  
ATOM   8758  CH2 TRP M 266      29.360  37.696  28.055  1.00 37.43           C  
ATOM   8759  N   GLY M 267      22.918  33.156  25.992  1.00 34.87           N  
ATOM   8760  CA  GLY M 267      21.691  32.651  26.606  1.00 35.78           C  
ATOM   8761  C   GLY M 267      21.713  31.183  26.975  1.00 35.52           C  
ATOM   8762  O   GLY M 267      21.264  30.786  28.071  1.00 34.82           O  
ATOM   8763  N   TRP M 268      22.267  30.363  26.103  1.00 35.20           N  
ATOM   8764  CA  TRP M 268      22.413  28.938  26.428  1.00 36.05           C  
ATOM   8765  C   TRP M 268      23.311  28.732  27.669  1.00 36.31           C  
ATOM   8766  O   TRP M 268      23.028  27.908  28.547  1.00 37.28           O  
ATOM   8767  CB  TRP M 268      22.986  28.207  25.218  1.00 37.05           C  
ATOM   8768  CG  TRP M 268      23.078  26.703  25.310  1.00 35.71           C  
ATOM   8769  CD1 TRP M 268      22.144  25.824  24.917  1.00 39.28           C  
ATOM   8770  CD2 TRP M 268      24.160  25.927  25.858  1.00 40.00           C  
ATOM   8771  NE1 TRP M 268      22.585  24.529  25.115  1.00 38.29           N  
ATOM   8772  CE2 TRP M 268      23.811  24.571  25.721  1.00 39.29           C  
ATOM   8773  CE3 TRP M 268      25.361  26.254  26.507  1.00 41.68           C  
ATOM   8774  CZ2 TRP M 268      24.612  23.526  26.208  1.00 40.71           C  
ATOM   8775  CZ3 TRP M 268      26.173  25.211  27.001  1.00 40.77           C  
ATOM   8776  CH2 TRP M 268      25.790  23.856  26.844  1.00 41.06           C  
ATOM   8777  N   PHE M 269      24.408  29.446  27.719  1.00 36.66           N  
ATOM   8778  CA  PHE M 269      25.347  29.333  28.830  1.00 36.98           C  
ATOM   8779  C   PHE M 269      24.698  29.799  30.124  1.00 37.19           C  
ATOM   8780  O   PHE M 269      24.863  29.152  31.145  1.00 36.34           O  
ATOM   8781  CB  PHE M 269      26.553  30.200  28.545  1.00 38.70           C  
ATOM   8782  CG  PHE M 269      27.567  30.268  29.684  1.00 38.91           C  
ATOM   8783  CD1 PHE M 269      28.222  29.150  30.106  1.00 39.63           C  
ATOM   8784  CD2 PHE M 269      27.852  31.468  30.298  1.00 38.68           C  
ATOM   8785  CE1 PHE M 269      29.182  29.239  31.169  1.00 41.53           C  
ATOM   8786  CE2 PHE M 269      28.808  31.568  31.340  1.00 41.72           C  
ATOM   8787  CZ  PHE M 269      29.463  30.468  31.756  1.00 41.20           C  
ATOM   8788  N   PHE M 270      23.998  30.938  30.106  1.00 35.77           N  
ATOM   8789  CA  PHE M 270      23.350  31.405  31.337  1.00 35.73           C  
ATOM   8790  C   PHE M 270      22.334  30.424  31.881  1.00 35.58           C  
ATOM   8791  O   PHE M 270      22.245  30.204  33.082  1.00 34.67           O  
ATOM   8792  CB  PHE M 270      22.668  32.716  31.128  1.00 35.79           C  
ATOM   8793  CG  PHE M 270      23.539  33.902  31.435  1.00 38.80           C  
ATOM   8794  CD1 PHE M 270      24.795  33.993  30.896  1.00 38.38           C  
ATOM   8795  CD2 PHE M 270      23.111  34.898  32.278  1.00 44.41           C  
ATOM   8796  CE1 PHE M 270      25.613  35.117  31.115  1.00 40.05           C  
ATOM   8797  CE2 PHE M 270      23.942  35.985  32.567  1.00 45.09           C  
ATOM   8798  CZ  PHE M 270      25.180  36.099  31.968  1.00 41.48           C  
ATOM   8799  N   SER M 271      21.582  29.829  30.978  1.00 35.02           N  
ATOM   8800  CA  SER M 271      20.539  28.874  31.324  1.00 36.94           C  
ATOM   8801  C   SER M 271      21.206  27.640  31.906  1.00 36.84           C  
ATOM   8802  O   SER M 271      20.861  27.195  33.023  1.00 37.92           O  
ATOM   8803  CB  SER M 271      19.736  28.557  30.068  1.00 36.79           C  
ATOM   8804  OG  SER M 271      18.749  27.612  30.384  1.00 41.89           O  
ATOM   8805  N   LEU M 272      22.179  27.106  31.187  1.00 35.36           N  
ATOM   8806  CA  LEU M 272      22.986  25.954  31.677  1.00 36.08           C  
ATOM   8807  C   LEU M 272      23.521  26.201  33.106  1.00 35.37           C  
ATOM   8808  O   LEU M 272      23.456  25.359  33.961  1.00 35.58           O  
ATOM   8809  CB  LEU M 272      24.205  25.715  30.788  1.00 36.86           C  
ATOM   8810  CG  LEU M 272      25.066  24.525  31.205  1.00 38.63           C  
ATOM   8811  CD1 LEU M 272      24.379  23.238  30.665  1.00 43.56           C  
ATOM   8812  CD2 LEU M 272      26.543  24.567  30.794  1.00 39.40           C  
ATOM   8813  N   MET M 273      24.018  27.408  33.357  1.00 33.91           N  
ATOM   8814  CA  MET M 273      24.654  27.707  34.609  1.00 34.26           C  
ATOM   8815  C   MET M 273      23.738  27.891  35.771  1.00 32.95           C  
ATOM   8816  O   MET M 273      24.203  27.762  36.888  1.00 34.31           O  
ATOM   8817  CB  MET M 273      25.535  28.927  34.463  1.00 34.36           C  
ATOM   8818  CG  MET M 273      26.788  28.670  33.634  1.00 36.00           C  
ATOM   8819  SD  MET M 273      27.884  27.360  34.171  1.00 39.00           S  
ATOM   8820  CE  MET M 273      28.382  27.987  35.810  1.00 37.64           C  
ATOM   8821  N   VAL M 274      22.460  28.165  35.545  1.00 33.81           N  
ATOM   8822  CA  VAL M 274      21.499  28.109  36.648  1.00 33.67           C  
ATOM   8823  C   VAL M 274      21.548  26.737  37.309  1.00 33.98           C  
ATOM   8824  O   VAL M 274      21.641  26.591  38.533  1.00 35.21           O  
ATOM   8825  CB  VAL M 274      20.064  28.385  36.168  1.00 33.91           C  
ATOM   8826  CG1 VAL M 274      19.054  28.334  37.374  1.00 32.53           C  
ATOM   8827  CG2 VAL M 274      19.987  29.757  35.496  1.00 35.90           C  
ATOM   8828  N   MET M 275      21.508  25.747  36.461  1.00 35.34           N  
ATOM   8829  CA  MET M 275      21.488  24.343  36.854  1.00 34.43           C  
ATOM   8830  C   MET M 275      22.835  23.796  37.329  1.00 35.32           C  
ATOM   8831  O   MET M 275      22.888  23.006  38.313  1.00 35.03           O  
ATOM   8832  CB  MET M 275      20.909  23.527  35.704  1.00 36.12           C  
ATOM   8833  CG  MET M 275      19.445  23.758  35.357  1.00 37.10           C  
ATOM   8834  SD  MET M 275      18.206  23.238  36.602  1.00 38.22           S  
ATOM   8835  CE  MET M 275      18.033  24.659  37.598  1.00 37.01           C  
ATOM   8836  N   VAL M 276      23.926  24.177  36.641  1.00 34.75           N  
ATOM   8837  CA  VAL M 276      25.272  23.737  37.035  1.00 34.66           C  
ATOM   8838  C   VAL M 276      25.610  24.350  38.409  1.00 34.93           C  
ATOM   8839  O   VAL M 276      26.064  23.650  39.298  1.00 35.08           O  
ATOM   8840  CB  VAL M 276      26.356  24.131  35.989  1.00 35.86           C  
ATOM   8841  CG1 VAL M 276      27.758  23.832  36.529  1.00 34.80           C  
ATOM   8842  CG2 VAL M 276      26.138  23.399  34.658  1.00 34.96           C  
ATOM   8843  N   SER M 277      25.418  25.670  38.574  1.00 34.78           N  
ATOM   8844  CA  SER M 277      25.655  26.315  39.869  1.00 34.63           C  
ATOM   8845  C   SER M 277      24.819  25.713  41.017  1.00 35.13           C  
ATOM   8846  O   SER M 277      25.356  25.463  42.090  1.00 34.31           O  
ATOM   8847  CB  SER M 277      25.370  27.815  39.784  1.00 35.95           C  
ATOM   8848  OG  SER M 277      26.221  28.365  38.828  1.00 39.15           O  
ATOM   8849  N   ALA M 278      23.542  25.417  40.770  1.00 33.99           N  
ATOM   8850  CA  ALA M 278      22.641  24.910  41.790  1.00 33.25           C  
ATOM   8851  C   ALA M 278      23.128  23.519  42.208  1.00 33.90           C  
ATOM   8852  O   ALA M 278      23.204  23.206  43.414  1.00 32.60           O  
ATOM   8853  CB  ALA M 278      21.187  24.874  41.255  1.00 32.75           C  
ATOM   8854  N   SER M 279      23.548  22.736  41.218  1.00 33.61           N  
ATOM   8855  CA  SER M 279      24.020  21.361  41.453  1.00 32.28           C  
ATOM   8856  C   SER M 279      25.292  21.353  42.311  1.00 34.11           C  
ATOM   8857  O   SER M 279      25.428  20.570  43.263  1.00 34.33           O  
ATOM   8858  CB  SER M 279      24.323  20.654  40.129  1.00 33.17           C  
ATOM   8859  OG  SER M 279      23.151  20.550  39.335  1.00 34.38           O  
ATOM   8860  N   VAL M 280      26.247  22.206  41.971  1.00 34.09           N  
ATOM   8861  CA  VAL M 280      27.480  22.284  42.754  1.00 34.40           C  
ATOM   8862  C   VAL M 280      27.173  22.717  44.213  1.00 33.89           C  
ATOM   8863  O   VAL M 280      27.728  22.146  45.160  1.00 35.25           O  
ATOM   8864  CB  VAL M 280      28.475  23.260  42.154  1.00 34.89           C  
ATOM   8865  CG1 VAL M 280      29.728  23.431  43.084  1.00 34.13           C  
ATOM   8866  CG2 VAL M 280      28.925  22.807  40.729  1.00 35.78           C  
ATOM   8867  N   GLY M 281      26.317  23.723  44.398  1.00 34.82           N  
ATOM   8868  CA  GLY M 281      25.898  24.103  45.751  1.00 35.57           C  
ATOM   8869  C   GLY M 281      25.316  22.934  46.551  1.00 34.87           C  
ATOM   8870  O   GLY M 281      25.638  22.729  47.739  1.00 34.61           O  
ATOM   8871  N   ILE M 282      24.433  22.174  45.911  1.00 34.99           N  
ATOM   8872  CA  ILE M 282      23.805  21.014  46.544  1.00 33.92           C  
ATOM   8873  C   ILE M 282      24.790  19.917  46.878  1.00 34.64           C  
ATOM   8874  O   ILE M 282      24.708  19.302  47.948  1.00 33.93           O  
ATOM   8875  CB  ILE M 282      22.587  20.508  45.707  1.00 34.61           C  
ATOM   8876  CG1 ILE M 282      21.447  21.494  45.762  1.00 33.56           C  
ATOM   8877  CG2 ILE M 282      22.081  19.157  46.211  1.00 34.06           C  
ATOM   8878  CD1 ILE M 282      20.827  21.726  47.121  1.00 34.72           C  
ATOM   8879  N   LEU M 283      25.712  19.631  45.952  1.00 33.71           N  
ATOM   8880  CA  LEU M 283      26.741  18.641  46.187  1.00 34.21           C  
ATOM   8881  C   LEU M 283      27.682  18.981  47.380  1.00 33.34           C  
ATOM   8882  O   LEU M 283      28.167  18.086  48.026  1.00 33.95           O  
ATOM   8883  CB  LEU M 283      27.581  18.407  44.912  1.00 34.26           C  
ATOM   8884  CG  LEU M 283      26.826  17.756  43.751  1.00 36.23           C  
ATOM   8885  CD1 LEU M 283      27.613  17.863  42.432  1.00 40.30           C  
ATOM   8886  CD2 LEU M 283      26.492  16.307  44.047  1.00 36.71           C  
ATOM   8887  N   LEU M 284      27.988  20.271  47.574  1.00 33.59           N  
ATOM   8888  CA  LEU M 284      28.770  20.737  48.729  1.00 33.19           C  
ATOM   8889  C   LEU M 284      27.988  20.775  50.032  1.00 33.05           C  
ATOM   8890  O   LEU M 284      28.587  20.686  51.080  1.00 33.13           O  
ATOM   8891  CB  LEU M 284      29.295  22.146  48.474  1.00 32.82           C  
ATOM   8892  CG  LEU M 284      30.357  22.251  47.362  1.00 34.80           C  
ATOM   8893  CD1 LEU M 284      30.623  23.697  46.984  1.00 32.82           C  
ATOM   8894  CD2 LEU M 284      31.696  21.553  47.781  1.00 36.00           C  
ATOM   8895  N   THR M 285      26.672  20.930  49.963  1.00 32.37           N  
ATOM   8896  CA  THR M 285      25.829  21.046  51.165  1.00 33.77           C  
ATOM   8897  C   THR M 285      25.716  19.716  51.911  1.00 35.13           C  
ATOM   8898  O   THR M 285      25.338  18.707  51.335  1.00 35.73           O  
ATOM   8899  CB  THR M 285      24.412  21.570  50.786  1.00 33.97           C  
ATOM   8900  OG1 THR M 285      24.514  22.886  50.206  1.00 35.29           O  
ATOM   8901  CG2 THR M 285      23.481  21.614  51.991  1.00 32.22           C  
ATOM   8902  N   GLY M 286      26.050  19.709  53.207  1.00 35.04           N  
ATOM   8903  CA  GLY M 286      25.971  18.508  54.022  1.00 35.04           C  
ATOM   8904  C   GLY M 286      27.212  17.636  53.934  1.00 35.46           C  
ATOM   8905  O   GLY M 286      27.639  17.061  54.903  1.00 35.04           O  
ATOM   8906  N   THR M 287      27.782  17.575  52.743  1.00 35.91           N  
ATOM   8907  CA  THR M 287      28.984  16.854  52.458  1.00 36.56           C  
ATOM   8908  C   THR M 287      30.170  17.581  53.091  1.00 35.72           C  
ATOM   8909  O   THR M 287      30.925  16.992  53.871  1.00 35.57           O  
ATOM   8910  CB  THR M 287      29.201  16.767  50.905  1.00 37.46           C  
ATOM   8911  OG1 THR M 287      27.973  16.382  50.266  1.00 42.23           O  
ATOM   8912  CG2 THR M 287      30.267  15.785  50.569  1.00 40.05           C  
ATOM   8913  N   PHE M 288      30.319  18.861  52.746  1.00 35.19           N  
ATOM   8914  CA  PHE M 288      31.484  19.635  53.145  1.00 35.34           C  
ATOM   8915  C   PHE M 288      31.172  20.976  53.812  1.00 35.28           C  
ATOM   8916  O   PHE M 288      32.091  21.649  54.331  1.00 34.33           O  
ATOM   8917  CB  PHE M 288      32.384  19.878  51.914  1.00 35.95           C  
ATOM   8918  CG  PHE M 288      32.933  18.626  51.307  1.00 37.19           C  
ATOM   8919  CD1 PHE M 288      33.487  17.636  52.105  1.00 37.67           C  
ATOM   8920  CD2 PHE M 288      32.903  18.438  49.928  1.00 39.79           C  
ATOM   8921  CE1 PHE M 288      33.996  16.468  51.567  1.00 38.67           C  
ATOM   8922  CE2 PHE M 288      33.466  17.257  49.372  1.00 40.87           C  
ATOM   8923  CZ  PHE M 288      34.001  16.295  50.198  1.00 40.05           C  
ATOM   8924  N   VAL M 289      29.892  21.373  53.832  1.00 35.47           N  
ATOM   8925  CA  VAL M 289      29.467  22.540  54.591  1.00 34.97           C  
ATOM   8926  C   VAL M 289      28.184  22.182  55.355  1.00 35.19           C  
ATOM   8927  O   VAL M 289      27.263  21.630  54.775  1.00 37.15           O  
ATOM   8928  CB  VAL M 289      29.276  23.762  53.701  1.00 34.61           C  
ATOM   8929  CG1 VAL M 289      28.719  24.951  54.518  1.00 35.39           C  
ATOM   8930  CG2 VAL M 289      30.614  24.141  53.008  1.00 35.52           C  
ATOM   8931  N   ASP M 290      28.142  22.452  56.661  1.00 35.03           N  
ATOM   8932  CA  ASP M 290      26.940  22.196  57.486  1.00 34.64           C  
ATOM   8933  C   ASP M 290      26.065  23.441  57.736  1.00 34.26           C  
ATOM   8934  O   ASP M 290      24.847  23.328  57.962  1.00 35.20           O  
ATOM   8935  CB  ASP M 290      27.363  21.603  58.835  1.00 35.55           C  
ATOM   8936  CG  ASP M 290      26.637  20.311  59.174  1.00 34.89           C  
ATOM   8937  OD1 ASP M 290      25.860  19.803  58.338  1.00 35.27           O  
ATOM   8938  OD2 ASP M 290      26.825  19.813  60.304  1.00 37.35           O  
ATOM   8939  N   ASN M 291      26.665  24.623  57.712  1.00 33.24           N  
ATOM   8940  CA  ASN M 291      25.921  25.857  58.009  1.00 33.07           C  
ATOM   8941  C   ASN M 291      26.537  26.949  57.161  1.00 33.36           C  
ATOM   8942  O   ASN M 291      27.661  27.410  57.416  1.00 31.92           O  
ATOM   8943  CB  ASN M 291      25.938  26.164  59.534  1.00 32.54           C  
ATOM   8944  CG  ASN M 291      25.244  27.446  59.905  1.00 33.33           C  
ATOM   8945  OD1 ASN M 291      25.259  28.431  59.158  1.00 32.97           O  
ATOM   8946  ND2 ASN M 291      24.604  27.441  61.095  1.00 33.46           N  
ATOM   8947  N   TRP M 292      25.828  27.337  56.094  1.00 33.41           N  
ATOM   8948  CA  TRP M 292      26.365  28.308  55.145  1.00 33.48           C  
ATOM   8949  C   TRP M 292      26.637  29.707  55.756  1.00 33.87           C  
ATOM   8950  O   TRP M 292      27.664  30.357  55.449  1.00 33.31           O  
ATOM   8951  CB  TRP M 292      25.436  28.414  53.906  1.00 34.02           C  
ATOM   8952  CG  TRP M 292      25.607  27.228  52.982  1.00 34.09           C  
ATOM   8953  CD1 TRP M 292      24.703  26.231  52.766  1.00 35.42           C  
ATOM   8954  CD2 TRP M 292      26.739  26.920  52.148  1.00 32.47           C  
ATOM   8955  NE1 TRP M 292      25.214  25.314  51.885  1.00 34.78           N  
ATOM   8956  CE2 TRP M 292      26.456  25.708  51.488  1.00 33.91           C  
ATOM   8957  CE3 TRP M 292      27.980  27.512  51.947  1.00 34.25           C  
ATOM   8958  CZ2 TRP M 292      27.352  25.113  50.592  1.00 35.22           C  
ATOM   8959  CZ3 TRP M 292      28.855  26.935  51.047  1.00 34.16           C  
ATOM   8960  CH2 TRP M 292      28.542  25.718  50.411  1.00 35.17           C  
ATOM   8961  N   TYR M 293      25.738  30.180  56.606  1.00 32.73           N  
ATOM   8962  CA  TYR M 293      25.946  31.465  57.300  1.00 32.87           C  
ATOM   8963  C   TYR M 293      27.274  31.410  58.109  1.00 33.04           C  
ATOM   8964  O   TYR M 293      28.119  32.289  58.041  1.00 33.47           O  
ATOM   8965  CB  TYR M 293      24.779  31.746  58.230  1.00 33.35           C  
ATOM   8966  CG  TYR M 293      25.067  32.897  59.153  1.00 31.37           C  
ATOM   8967  CD1 TYR M 293      25.107  34.206  58.677  1.00 33.47           C  
ATOM   8968  CD2 TYR M 293      25.373  32.672  60.483  1.00 33.84           C  
ATOM   8969  CE1 TYR M 293      25.424  35.250  59.521  1.00 32.88           C  
ATOM   8970  CE2 TYR M 293      25.658  33.737  61.353  1.00 34.10           C  
ATOM   8971  CZ  TYR M 293      25.674  34.998  60.878  1.00 35.81           C  
ATOM   8972  OH  TYR M 293      25.999  36.019  61.747  1.00 34.21           O  
ATOM   8973  N   LEU M 294      27.489  30.328  58.823  1.00 34.07           N  
ATOM   8974  CA  LEU M 294      28.687  30.239  59.664  1.00 34.06           C  
ATOM   8975  C   LEU M 294      29.972  30.019  58.845  1.00 34.75           C  
ATOM   8976  O   LEU M 294      31.078  30.367  59.312  1.00 34.39           O  
ATOM   8977  CB  LEU M 294      28.543  29.135  60.702  1.00 34.01           C  
ATOM   8978  CG  LEU M 294      27.564  29.368  61.878  1.00 33.60           C  
ATOM   8979  CD1 LEU M 294      27.549  28.210  62.852  1.00 34.34           C  
ATOM   8980  CD2 LEU M 294      27.917  30.672  62.610  1.00 33.46           C  
ATOM   8981  N   TRP M 295      29.852  29.352  57.710  1.00 35.38           N  
ATOM   8982  CA  TRP M 295      30.960  29.237  56.747  1.00 35.15           C  
ATOM   8983  C   TRP M 295      31.347  30.650  56.237  1.00 35.40           C  
ATOM   8984  O   TRP M 295      32.532  31.013  56.176  1.00 36.23           O  
ATOM   8985  CB  TRP M 295      30.539  28.315  55.622  1.00 36.54           C  
ATOM   8986  CG  TRP M 295      31.578  28.095  54.561  1.00 36.44           C  
ATOM   8987  CD1 TRP M 295      32.585  27.187  54.591  1.00 36.97           C  
ATOM   8988  CD2 TRP M 295      31.678  28.777  53.309  1.00 36.12           C  
ATOM   8989  NE1 TRP M 295      33.341  27.296  53.442  1.00 37.02           N  
ATOM   8990  CE2 TRP M 295      32.801  28.261  52.640  1.00 36.44           C  
ATOM   8991  CE3 TRP M 295      30.977  29.824  52.725  1.00 33.99           C  
ATOM   8992  CZ2 TRP M 295      33.190  28.707  51.371  1.00 37.19           C  
ATOM   8993  CZ3 TRP M 295      31.365  30.273  51.487  1.00 37.31           C  
ATOM   8994  CH2 TRP M 295      32.463  29.718  50.817  1.00 37.17           C  
ATOM   8995  N   CYS M 296      30.356  31.491  55.992  1.00 35.17           N  
ATOM   8996  CA  CYS M 296      30.638  32.880  55.616  1.00 35.75           C  
ATOM   8997  C   CYS M 296      31.243  33.739  56.735  1.00 36.11           C  
ATOM   8998  O   CYS M 296      32.123  34.571  56.484  1.00 37.26           O  
ATOM   8999  CB  CYS M 296      29.382  33.540  55.062  1.00 35.93           C  
ATOM   9000  SG  CYS M 296      28.797  32.952  53.426  1.00 38.22           S  
ATOM   9001  N   VAL M 297      30.759  33.568  57.963  1.00 36.23           N  
ATOM   9002  CA  VAL M 297      31.394  34.183  59.122  1.00 35.99           C  
ATOM   9003  C   VAL M 297      32.849  33.712  59.252  1.00 37.19           C  
ATOM   9004  O   VAL M 297      33.752  34.531  59.466  1.00 36.41           O  
ATOM   9005  CB  VAL M 297      30.617  33.901  60.421  1.00 35.91           C  
ATOM   9006  CG1 VAL M 297      31.436  34.375  61.691  1.00 35.22           C  
ATOM   9007  CG2 VAL M 297      29.221  34.576  60.340  1.00 34.58           C  
ATOM   9008  N   LYS M 298      33.069  32.410  59.097  1.00 37.75           N  
ATOM   9009  CA  LYS M 298      34.419  31.841  59.120  1.00 39.40           C  
ATOM   9010  C   LYS M 298      35.355  32.548  58.133  1.00 39.59           C  
ATOM   9011  O   LYS M 298      36.517  32.772  58.430  1.00 40.23           O  
ATOM   9012  CB  LYS M 298      34.341  30.357  58.767  1.00 39.54           C  
ATOM   9013  CG  LYS M 298      35.677  29.710  58.500  1.00 43.10           C  
ATOM   9014  CD  LYS M 298      35.586  28.180  58.245  1.00 42.70           C  
ATOM   9015  CE  LYS M 298      36.979  27.580  57.961  1.00 46.36           C  
ATOM   9016  NZ  LYS M 298      36.973  26.191  57.413  1.00 47.59           N  
ATOM   9017  N   HIS M 299      34.856  32.859  56.936  1.00 38.66           N  
ATOM   9018  CA  HIS M 299      35.657  33.468  55.894  1.00 40.02           C  
ATOM   9019  C   HIS M 299      35.479  34.997  55.855  1.00 41.31           C  
ATOM   9020  O   HIS M 299      35.888  35.617  54.887  1.00 42.78           O  
ATOM   9021  CB  HIS M 299      35.364  32.804  54.554  1.00 38.97           C  
ATOM   9022  CG  HIS M 299      35.716  31.339  54.526  1.00 39.38           C  
ATOM   9023  ND1 HIS M 299      37.023  30.895  54.578  1.00 41.32           N  
ATOM   9024  CD2 HIS M 299      34.948  30.221  54.509  1.00 39.31           C  
ATOM   9025  CE1 HIS M 299      37.040  29.570  54.581  1.00 40.72           C  
ATOM   9026  NE2 HIS M 299      35.795  29.137  54.529  1.00 39.62           N  
ATOM   9027  N   GLY M 300      34.872  35.587  56.890  1.00 41.89           N  
ATOM   9028  CA  GLY M 300      34.819  37.041  57.052  1.00 42.97           C  
ATOM   9029  C   GLY M 300      33.923  37.811  56.085  1.00 43.98           C  
ATOM   9030  O   GLY M 300      34.089  39.022  55.912  1.00 46.42           O  
ATOM   9031  N   ALA M 301      32.941  37.145  55.504  1.00 43.02           N  
ATOM   9032  CA  ALA M 301      32.119  37.737  54.479  1.00 43.13           C  
ATOM   9033  C   ALA M 301      30.731  38.235  54.977  1.00 42.68           C  
ATOM   9034  O   ALA M 301      30.144  39.129  54.370  1.00 43.67           O  
ATOM   9035  CB  ALA M 301      31.947  36.745  53.357  1.00 42.65           C  
ATOM   9036  N   ALA M 302      30.228  37.699  56.078  1.00 41.08           N  
ATOM   9037  CA  ALA M 302      28.821  37.936  56.497  1.00 40.13           C  
ATOM   9038  C   ALA M 302      28.678  39.361  57.054  1.00 39.60           C  
ATOM   9039  O   ALA M 302      29.540  39.814  57.847  1.00 38.88           O  
ATOM   9040  CB  ALA M 302      28.386  36.904  57.530  1.00 39.94           C  
ATOM   9041  N   PRO M 303      27.616  40.088  56.651  1.00 37.74           N  
ATOM   9042  CA  PRO M 303      27.347  41.383  57.263  1.00 37.79           C  
ATOM   9043  C   PRO M 303      26.949  41.243  58.726  1.00 36.57           C  
ATOM   9044  O   PRO M 303      26.396  40.234  59.107  1.00 37.24           O  
ATOM   9045  CB  PRO M 303      26.165  41.950  56.450  1.00 38.03           C  
ATOM   9046  CG  PRO M 303      25.542  40.821  55.818  1.00 37.56           C  
ATOM   9047  CD  PRO M 303      26.598  39.735  55.641  1.00 38.11           C  
ATOM   9048  N   ASP M 304      27.259  42.245  59.532  1.00 35.74           N  
ATOM   9049  CA  ASP M 304      26.845  42.246  60.940  1.00 36.19           C  
ATOM   9050  C   ASP M 304      26.150  43.578  61.155  1.00 36.45           C  
ATOM   9051  O   ASP M 304      26.410  44.541  60.410  1.00 36.27           O  
ATOM   9052  CB  ASP M 304      28.030  42.037  61.895  1.00 36.02           C  
ATOM   9053  CG  ASP M 304      27.602  41.651  63.314  1.00 36.46           C  
ATOM   9054  OD1 ASP M 304      26.419  41.272  63.521  1.00 34.47           O  
ATOM   9055  OD2 ASP M 304      28.439  41.745  64.245  1.00 37.97           O  
ATOM   9056  N   TYR M 305      25.242  43.613  62.115  1.00 35.69           N  
ATOM   9057  CA  TYR M 305      24.484  44.807  62.434  1.00 35.30           C  
ATOM   9058  C   TYR M 305      24.494  45.122  63.940  1.00 36.00           C  
ATOM   9059  O   TYR M 305      24.498  44.233  64.751  1.00 35.57           O  
ATOM   9060  CB  TYR M 305      23.039  44.584  62.020  1.00 34.94           C  
ATOM   9061  CG  TYR M 305      22.956  44.056  60.629  1.00 32.72           C  
ATOM   9062  CD1 TYR M 305      23.000  44.910  59.551  1.00 36.02           C  
ATOM   9063  CD2 TYR M 305      22.817  42.710  60.394  1.00 30.82           C  
ATOM   9064  CE1 TYR M 305      22.924  44.427  58.254  1.00 36.37           C  
ATOM   9065  CE2 TYR M 305      22.734  42.215  59.090  1.00 32.60           C  
ATOM   9066  CZ  TYR M 305      22.791  43.053  58.048  1.00 34.51           C  
ATOM   9067  OH  TYR M 305      22.689  42.532  56.771  1.00 35.44           O  
ATOM   9068  N   PRO M 306      24.394  46.397  64.289  1.00 36.01           N  
ATOM   9069  CA  PRO M 306      24.171  46.751  65.689  1.00 36.72           C  
ATOM   9070  C   PRO M 306      22.918  46.162  66.285  1.00 37.17           C  
ATOM   9071  O   PRO M 306      21.956  45.898  65.595  1.00 37.98           O  
ATOM   9072  CB  PRO M 306      24.067  48.276  65.653  1.00 37.94           C  
ATOM   9073  CG  PRO M 306      24.720  48.673  64.375  1.00 37.73           C  
ATOM   9074  CD  PRO M 306      24.472  47.577  63.424  1.00 36.23           C  
ATOM   9075  N   ALA M 307      22.940  45.938  67.605  1.00 38.22           N  
ATOM   9076  CA  ALA M 307      21.759  45.495  68.291  1.00 38.14           C  
ATOM   9077  C   ALA M 307      20.747  46.627  68.155  1.00 37.60           C  
ATOM   9078  O   ALA M 307      21.118  47.810  68.165  1.00 38.24           O  
ATOM   9079  CB  ALA M 307      22.076  45.215  69.828  1.00 38.80           C  
ATOM   9080  N   TYR M 308      19.488  46.278  68.018  1.00 37.33           N  
ATOM   9081  CA  TYR M 308      18.403  47.264  68.071  1.00 36.92           C  
ATOM   9082  C   TYR M 308      17.704  47.040  69.411  1.00 36.50           C  
ATOM   9083  O   TYR M 308      17.880  47.838  70.326  1.00 36.25           O  
ATOM   9084  CB  TYR M 308      17.454  47.098  66.861  1.00 36.88           C  
ATOM   9085  CG  TYR M 308      16.358  48.091  66.832  1.00 34.89           C  
ATOM   9086  CD1 TYR M 308      16.600  49.407  66.428  1.00 37.60           C  
ATOM   9087  CD2 TYR M 308      15.078  47.747  67.248  1.00 37.90           C  
ATOM   9088  CE1 TYR M 308      15.586  50.336  66.431  1.00 36.26           C  
ATOM   9089  CE2 TYR M 308      14.077  48.641  67.244  1.00 36.37           C  
ATOM   9090  CZ  TYR M 308      14.329  49.940  66.859  1.00 38.02           C  
ATOM   9091  OH  TYR M 308      13.268  50.775  66.870  1.00 38.28           O  
ATOM   9092  N   LEU M 309      16.972  45.934  69.564  1.00 35.71           N  
ATOM   9093  CA  LEU M 309      16.610  45.469  70.891  1.00 35.25           C  
ATOM   9094  C   LEU M 309      17.899  44.874  71.511  1.00 35.67           C  
ATOM   9095  O   LEU M 309      18.826  44.523  70.792  1.00 35.02           O  
ATOM   9096  CB  LEU M 309      15.445  44.450  70.876  1.00 35.57           C  
ATOM   9097  CG  LEU M 309      14.194  44.961  70.123  1.00 35.70           C  
ATOM   9098  CD1 LEU M 309      13.041  43.941  70.170  1.00 35.17           C  
ATOM   9099  CD2 LEU M 309      13.740  46.325  70.623  1.00 34.37           C  
ATOM   9100  N   PRO M 310      17.991  44.834  72.855  1.00 35.27           N  
ATOM   9101  CA  PRO M 310      19.230  44.364  73.491  1.00 34.66           C  
ATOM   9102  C   PRO M 310      19.630  42.939  73.114  1.00 34.50           C  
ATOM   9103  O   PRO M 310      18.767  42.052  72.917  1.00 35.00           O  
ATOM   9104  CB  PRO M 310      18.900  44.424  74.984  1.00 35.58           C  
ATOM   9105  CG  PRO M 310      17.756  45.279  75.113  1.00 36.41           C  
ATOM   9106  CD  PRO M 310      17.007  45.305  73.839  1.00 34.88           C  
ATOM   9107  N   ALA M 311      20.936  42.732  72.955  1.00 33.90           N  
ATOM   9108  CA  ALA M 311      21.484  41.416  72.696  1.00 34.16           C  
ATOM   9109  C   ALA M 311      20.983  40.417  73.771  1.00 33.22           C  
ATOM   9110  O   ALA M 311      20.933  40.706  74.975  1.00 34.64           O  
ATOM   9111  CB  ALA M 311      23.029  41.484  72.636  1.00 33.03           C  
ATOM   9112  N   THR M 312      20.615  39.233  73.324  1.00 33.88           N  
ATOM   9113  CA  THR M 312      19.892  38.310  74.134  1.00 33.30           C  
ATOM   9114  C   THR M 312      20.672  36.987  74.279  1.00 33.60           C  
ATOM   9115  O   THR M 312      20.739  36.213  73.346  1.00 33.29           O  
ATOM   9116  CB  THR M 312      18.482  38.103  73.525  1.00 34.35           C  
ATOM   9117  OG1 THR M 312      17.745  39.338  73.669  1.00 32.62           O  
ATOM   9118  CG2 THR M 312      17.728  36.949  74.236  1.00 32.15           C  
ATOM   9119  N   PRO M 313      21.255  36.755  75.472  1.00 33.08           N  
ATOM   9120  CA  PRO M 313      21.974  35.487  75.672  1.00 32.81           C  
ATOM   9121  C   PRO M 313      21.075  34.271  75.571  1.00 33.03           C  
ATOM   9122  O   PRO M 313      19.903  34.288  75.990  1.00 33.64           O  
ATOM   9123  CB  PRO M 313      22.588  35.618  77.083  1.00 33.06           C  
ATOM   9124  CG  PRO M 313      22.485  37.062  77.434  1.00 34.06           C  
ATOM   9125  CD  PRO M 313      21.274  37.587  76.674  1.00 32.66           C  
ATOM   9126  N   ASP M 314      21.656  33.195  75.076  1.00 31.68           N  
ATOM   9127  CA  ASP M 314      20.958  31.906  75.002  1.00 31.25           C  
ATOM   9128  C   ASP M 314      20.618  31.436  76.419  1.00 31.22           C  
ATOM   9129  O   ASP M 314      21.529  31.182  77.236  1.00 31.40           O  
ATOM   9130  CB  ASP M 314      21.885  30.931  74.297  1.00 31.45           C  
ATOM   9131  CG  ASP M 314      21.264  29.593  74.062  1.00 34.74           C  
ATOM   9132  OD1 ASP M 314      20.138  29.388  74.517  1.00 33.28           O  
ATOM   9133  OD2 ASP M 314      21.899  28.776  73.349  1.00 35.50           O  
ATOM   9134  N   PRO M 315      19.329  31.393  76.765  1.00 32.01           N  
ATOM   9135  CA  PRO M 315      18.969  31.009  78.096  1.00 32.20           C  
ATOM   9136  C   PRO M 315      19.308  29.544  78.423  1.00 32.83           C  
ATOM   9137  O   PRO M 315      19.463  29.226  79.605  1.00 34.74           O  
ATOM   9138  CB  PRO M 315      17.460  31.285  78.162  1.00 31.36           C  
ATOM   9139  CG  PRO M 315      17.021  31.224  76.779  1.00 32.65           C  
ATOM   9140  CD  PRO M 315      18.124  31.710  75.946  1.00 31.96           C  
ATOM   9141  N   ALA M 316      19.519  28.713  77.397  1.00 35.60           N  
ATOM   9142  CA  ALA M 316      19.910  27.293  77.585  1.00 36.34           C  
ATOM   9143  C   ALA M 316      21.270  27.200  78.283  1.00 38.65           C  
ATOM   9144  O   ALA M 316      21.584  26.197  78.928  1.00 39.31           O  
ATOM   9145  CB  ALA M 316      19.935  26.517  76.249  1.00 35.69           C  
ATOM   9146  N   SER M 317      22.060  28.270  78.181  1.00 39.85           N  
ATOM   9147  CA  SER M 317      23.372  28.296  78.819  1.00 39.74           C  
ATOM   9148  C   SER M 317      23.384  28.817  80.215  1.00 40.66           C  
ATOM   9149  O   SER M 317      24.435  28.775  80.853  1.00 40.30           O  
ATOM   9150  CB  SER M 317      24.341  29.125  77.997  1.00 39.95           C  
ATOM   9151  OG  SER M 317      24.559  28.493  76.761  1.00 40.34           O  
ATOM   9152  N   LEU M 318      22.258  29.324  80.700  1.00 40.72           N  
ATOM   9153  CA  LEU M 318      22.190  29.901  82.026  1.00 41.93           C  
ATOM   9154  C   LEU M 318      22.363  28.832  83.096  1.00 42.80           C  
ATOM   9155  O   LEU M 318      22.037  27.650  82.859  1.00 43.74           O  
ATOM   9156  CB  LEU M 318      20.877  30.667  82.211  1.00 41.92           C  
ATOM   9157  CG  LEU M 318      20.833  31.981  81.432  1.00 42.75           C  
ATOM   9158  CD1 LEU M 318      19.386  32.506  81.322  1.00 42.02           C  
ATOM   9159  CD2 LEU M 318      21.760  32.990  82.077  1.00 42.73           C  
ATOM   9160  N   PRO M 319      22.944  29.226  84.235  1.00 44.35           N  
ATOM   9161  CA  PRO M 319      23.223  28.273  85.303  1.00 45.48           C  
ATOM   9162  C   PRO M 319      21.917  27.736  85.868  1.00 45.72           C  
ATOM   9163  O   PRO M 319      21.064  28.510  86.286  1.00 46.47           O  
ATOM   9164  CB  PRO M 319      23.957  29.108  86.339  1.00 45.12           C  
ATOM   9165  CG  PRO M 319      23.507  30.483  86.095  1.00 45.53           C  
ATOM   9166  CD  PRO M 319      23.345  30.592  84.624  1.00 43.66           C  
ATOM   9167  N   GLY M 320      21.765  26.420  85.789  1.00 46.49           N  
ATOM   9168  CA  GLY M 320      20.619  25.736  86.344  1.00 46.94           C  
ATOM   9169  C   GLY M 320      19.407  25.756  85.448  1.00 46.83           C  
ATOM   9170  O   GLY M 320      18.309  25.410  85.908  1.00 47.24           O  
ATOM   9171  N   ALA M 321      19.581  26.138  84.176  1.00 46.39           N  
ATOM   9172  CA  ALA M 321      18.450  26.218  83.255  1.00 46.23           C  
ATOM   9173  C   ALA M 321      18.082  24.799  82.920  1.00 46.94           C  
ATOM   9174  O   ALA M 321      18.951  23.946  82.837  1.00 47.39           O  
ATOM   9175  CB  ALA M 321      18.828  26.954  81.973  1.00 45.45           C  
ATOM   9176  N   PRO M 322      16.799  24.531  82.696  1.00 46.58           N  
ATOM   9177  CA  PRO M 322      16.480  23.195  82.263  1.00 47.38           C  
ATOM   9178  C   PRO M 322      17.068  22.844  80.900  1.00 49.01           C  
ATOM   9179  O   PRO M 322      17.510  23.718  80.147  1.00 48.94           O  
ATOM   9180  CB  PRO M 322      14.947  23.184  82.222  1.00 47.28           C  
ATOM   9181  CG  PRO M 322      14.518  24.592  82.364  1.00 46.16           C  
ATOM   9182  CD  PRO M 322      15.629  25.408  82.833  1.00 46.35           C  
ATOM   9183  N   LYS M 323      17.057  21.560  80.569  1.00 50.39           N  
ATOM   9184  CA  LYS M 323      17.409  21.138  79.237  1.00 51.67           C  
ATOM   9185  C   LYS M 323      16.258  21.510  78.302  1.00 52.18           C  
ATOM   9186  O   LYS M 323      15.149  21.809  78.784  1.00 52.41           O  
ATOM   9187  CB  LYS M 323      17.661  19.622  79.219  1.00 52.86           C  
ATOM   9188  OXT LYS M 323      16.386  21.518  77.067  1.00 52.28           O  
