# Supplementary material for: Alignment of Helical Membrane Protein Sequences Using AlignMe
Source: PLoS One. 2013 Mar 4;8(3):e57731. doi: 10.1371/journal.pone.0057731 (PMC3587630; doi:10.1371/journal.pone.0057731)
Supplement: File S2 — Dataset of HOMEP2 homologous membrane proteins. (GZ) [file pone.0057731.s002.gz › HOMEP2010_pdbs/photosystem2/2WJN_L.pdb]

ATOM   4479  N   ALA L   1      38.112  51.974  16.344  1.00 42.88           N  
ATOM   4480  CA  ALA L   1      37.072  52.095  17.411  1.00 41.96           C  
ATOM   4481  C   ALA L   1      35.670  51.848  16.869  1.00 41.09           C  
ATOM   4482  O   ALA L   1      34.732  51.829  17.661  1.00 42.63           O  
ATOM   4483  CB  ALA L   1      37.129  53.499  18.058  1.00 42.97           C  
ATOM   4484  N   LEU L   2      35.520  51.675  15.549  1.00 39.05           N  
ATOM   4485  CA  LEU L   2      34.210  51.367  14.939  1.00 37.40           C  
ATOM   4486  C   LEU L   2      34.169  49.941  14.374  1.00 35.39           C  
ATOM   4487  O   LEU L   2      35.146  49.454  13.802  1.00 33.88           O  
ATOM   4488  CB  LEU L   2      33.907  52.341  13.804  1.00 37.53           C  
ATOM   4489  CG  LEU L   2      33.283  53.710  14.111  1.00 37.82           C  
ATOM   4490  CD1 LEU L   2      34.136  54.485  15.033  1.00 39.05           C  
ATOM   4491  CD2 LEU L   2      33.072  54.445  12.791  1.00 38.38           C  
ATOM   4492  N   LEU L   3      33.019  49.283  14.474  1.00 34.55           N  
ATOM   4493  CA  LEU L   3      32.855  48.032  13.749  1.00 34.03           C  
ATOM   4494  C   LEU L   3      32.938  48.326  12.239  1.00 33.88           C  
ATOM   4495  O   LEU L   3      32.721  49.447  11.787  1.00 32.43           O  
ATOM   4496  CB  LEU L   3      31.535  47.339  14.104  1.00 33.92           C  
ATOM   4497  CG  LEU L   3      31.343  46.919  15.553  1.00 35.50           C  
ATOM   4498  CD1 LEU L   3      29.940  46.426  15.777  1.00 33.30           C  
ATOM   4499  CD2 LEU L   3      32.362  45.865  15.946  1.00 35.69           C  
ATOM   4500  N   SER L   4      33.312  47.309  11.482  1.00 33.74           N  
ATOM   4501  CA  SER L   4      33.531  47.431  10.055  1.00 34.16           C  
ATOM   4502  C   SER L   4      32.330  47.980   9.291  1.00 33.92           C  
ATOM   4503  O   SER L   4      32.511  48.618   8.270  1.00 32.86           O  
ATOM   4504  CB  SER L   4      33.935  46.076   9.477  1.00 34.86           C  
ATOM   4505  OG  SER L   4      32.851  45.163   9.542  1.00 33.98           O  
ATOM   4506  N   PHE L   5      31.127  47.714   9.777  1.00 33.07           N  
ATOM   4507  CA  PHE L   5      29.877  48.117   9.130  1.00 33.65           C  
ATOM   4508  C   PHE L   5      29.220  49.336   9.818  1.00 34.36           C  
ATOM   4509  O   PHE L   5      28.100  49.720   9.447  1.00 35.52           O  
ATOM   4510  CB  PHE L   5      28.891  46.930   9.111  1.00 33.69           C  
ATOM   4511  CG  PHE L   5      28.619  46.310  10.471  1.00 34.35           C  
ATOM   4512  CD1 PHE L   5      27.718  46.901  11.380  1.00 33.08           C  
ATOM   4513  CD2 PHE L   5      29.201  45.096  10.822  1.00 34.32           C  
ATOM   4514  CE1 PHE L   5      27.447  46.308  12.622  1.00 35.49           C  
ATOM   4515  CE2 PHE L   5      28.952  44.520  12.040  1.00 32.33           C  
ATOM   4516  CZ  PHE L   5      28.059  45.129  12.967  1.00 33.20           C  
ATOM   4517  N   GLU L   6      29.910  49.945  10.804  1.00 34.06           N  
ATOM   4518  CA  GLU L   6      29.271  50.889  11.719  1.00 33.26           C  
ATOM   4519  C   GLU L   6      29.163  52.320  11.175  1.00 33.69           C  
ATOM   4520  O   GLU L   6      28.204  53.042  11.514  1.00 32.80           O  
ATOM   4521  CB  GLU L   6      30.022  50.902  13.075  1.00 33.22           C  
ATOM   4522  CG  GLU L   6      29.591  52.003  14.020  1.00 32.89           C  
ATOM   4523  CD  GLU L   6      30.232  51.907  15.410  1.00 34.32           C  
ATOM   4524  OE1 GLU L   6      31.019  50.987  15.657  1.00 34.68           O  
ATOM   4525  OE2 GLU L   6      29.949  52.781  16.248  1.00 35.36           O  
ATOM   4526  N   ARG L   7      30.143  52.734  10.368  1.00 33.24           N  
ATOM   4527  CA  ARG L   7      30.235  54.132   9.933  1.00 34.50           C  
ATOM   4528  C   ARG L   7      28.949  54.679   9.272  1.00 33.94           C  
ATOM   4529  O   ARG L   7      28.514  55.775   9.610  1.00 34.27           O  
ATOM   4530  CB  ARG L   7      31.431  54.356   9.007  1.00 34.86           C  
ATOM   4531  CG  ARG L   7      31.610  55.820   8.640  1.00 40.44           C  
ATOM   4532  CD  ARG L   7      33.078  56.175   8.330  1.00 47.93           C  
ATOM   4533  NE  ARG L   7      33.162  57.393   7.526  1.00 53.09           N  
ATOM   4534  CZ  ARG L   7      32.923  57.461   6.208  1.00 55.92           C  
ATOM   4535  NH1 ARG L   7      32.575  56.365   5.514  1.00 58.82           N  
ATOM   4536  NH2 ARG L   7      33.021  58.629   5.576  1.00 54.27           N  
ATOM   4537  N   LYS L   8      28.329  53.911   8.380  1.00 33.79           N  
ATOM   4538  CA  LYS L   8      27.109  54.366   7.660  1.00 33.17           C  
ATOM   4539  C   LYS L   8      25.900  54.667   8.548  1.00 32.99           C  
ATOM   4540  O   LYS L   8      25.005  55.407   8.139  1.00 31.30           O  
ATOM   4541  CB  LYS L   8      26.719  53.367   6.587  1.00 32.49           C  
ATOM   4542  CG  LYS L   8      26.225  51.996   7.117  1.00 32.34           C  
ATOM   4543  CD  LYS L   8      26.166  51.011   5.992  1.00 32.01           C  
ATOM   4544  CE  LYS L   8      25.687  49.620   6.451  1.00 35.48           C  
ATOM   4545  NZ  LYS L   8      26.773  48.907   7.152  1.00 38.07           N  
ATOM   4546  N   TYR L   9      25.878  54.095   9.754  1.00 33.33           N  
ATOM   4547  CA  TYR L   9      24.814  54.350  10.737  1.00 33.51           C  
ATOM   4548  C   TYR L   9      25.053  55.536  11.666  1.00 33.55           C  
ATOM   4549  O   TYR L   9      24.111  56.007  12.286  1.00 33.74           O  
ATOM   4550  CB  TYR L   9      24.557  53.107  11.600  1.00 33.62           C  
ATOM   4551  CG  TYR L   9      24.163  51.871  10.828  1.00 32.67           C  
ATOM   4552  CD1 TYR L   9      22.836  51.645  10.455  1.00 33.37           C  
ATOM   4553  CD2 TYR L   9      25.090  50.873  10.567  1.00 32.72           C  
ATOM   4554  CE1 TYR L   9      22.472  50.511   9.771  1.00 32.91           C  
ATOM   4555  CE2 TYR L   9      24.731  49.712   9.899  1.00 33.34           C  
ATOM   4556  CZ  TYR L   9      23.403  49.535   9.499  1.00 33.22           C  
ATOM   4557  OH  TYR L   9      23.067  48.409   8.807  1.00 32.78           O  
ATOM   4558  N   ARG L  10      26.289  56.031  11.762  1.00 34.30           N  
ATOM   4559  CA  ARG L  10      26.635  57.141  12.697  1.00 34.04           C  
ATOM   4560  C   ARG L  10      26.240  58.523  12.205  1.00 33.89           C  
ATOM   4561  O   ARG L  10      27.080  59.411  12.031  1.00 34.29           O  
ATOM   4562  CB  ARG L  10      28.130  57.121  13.050  1.00 34.28           C  
ATOM   4563  CG  ARG L  10      28.527  56.060  14.061  1.00 33.62           C  
ATOM   4564  CD  ARG L  10      29.782  56.514  14.778  1.00 34.84           C  
ATOM   4565  NE  ARG L  10      30.131  55.579  15.826  1.00 35.41           N  
ATOM   4566  CZ  ARG L  10      31.026  55.838  16.761  1.00 34.66           C  
ATOM   4567  NH1 ARG L  10      31.595  57.019  16.820  1.00 30.28           N  
ATOM   4568  NH2 ARG L  10      31.304  54.951  17.685  1.00 33.58           N  
ATOM   4569  N   VAL L  11      24.937  58.720  12.027  1.00 33.76           N  
ATOM   4570  CA  VAL L  11      24.384  59.988  11.578  1.00 33.10           C  
ATOM   4571  C   VAL L  11      23.792  60.807  12.738  1.00 33.56           C  
ATOM   4572  O   VAL L  11      23.506  60.270  13.796  1.00 32.67           O  
ATOM   4573  CB  VAL L  11      23.297  59.746  10.530  1.00 32.99           C  
ATOM   4574  CG1 VAL L  11      23.912  59.051   9.306  1.00 31.84           C  
ATOM   4575  CG2 VAL L  11      22.140  58.929  11.139  1.00 32.53           C  
ATOM   4576  N   ARG L  12      23.639  62.117  12.544  1.00 34.04           N  
ATOM   4577  CA  ARG L  12      22.907  62.925  13.510  1.00 35.64           C  
ATOM   4578  C   ARG L  12      21.412  62.582  13.469  1.00 35.75           C  
ATOM   4579  O   ARG L  12      20.882  62.156  12.441  1.00 35.73           O  
ATOM   4580  CB  ARG L  12      23.119  64.442  13.261  1.00 35.58           C  
ATOM   4581  CG  ARG L  12      22.686  64.924  11.920  1.00 38.62           C  
ATOM   4582  CD  ARG L  12      22.876  66.438  11.771  1.00 39.86           C  
ATOM   4583  NE  ARG L  12      22.047  67.160  12.735  1.00 44.16           N  
ATOM   4584  CZ  ARG L  12      20.733  67.394  12.600  1.00 47.13           C  
ATOM   4585  NH1 ARG L  12      20.066  66.994  11.515  1.00 49.09           N  
ATOM   4586  NH2 ARG L  12      20.073  68.056  13.547  1.00 47.13           N  
ATOM   4587  N   GLY L  13      20.732  62.789  14.587  1.00 36.46           N  
ATOM   4588  CA  GLY L  13      19.268  62.602  14.653  1.00 36.86           C  
ATOM   4589  C   GLY L  13      18.802  61.586  15.672  1.00 37.41           C  
ATOM   4590  O   GLY L  13      19.598  60.822  16.213  1.00 36.79           O  
ATOM   4591  N   GLY L  14      17.495  61.619  15.952  1.00 37.86           N  
ATOM   4592  CA  GLY L  14      16.871  60.748  16.900  1.00 38.21           C  
ATOM   4593  C   GLY L  14      16.791  61.214  18.344  1.00 37.47           C  
ATOM   4594  O   GLY L  14      16.225  60.525  19.151  1.00 38.35           O  
ATOM   4595  N   THR L  15      17.329  62.375  18.685  1.00 37.55           N  
ATOM   4596  CA  THR L  15      17.325  62.782  20.088  1.00 36.55           C  
ATOM   4597  C   THR L  15      15.899  63.170  20.507  1.00 36.38           C  
ATOM   4598  O   THR L  15      15.072  63.521  19.659  1.00 35.79           O  
ATOM   4599  CB  THR L  15      18.316  63.949  20.363  1.00 36.75           C  
ATOM   4600  OG1 THR L  15      17.900  65.108  19.637  1.00 36.13           O  
ATOM   4601  CG2 THR L  15      19.748  63.568  19.983  1.00 36.18           C  
ATOM   4602  N   LEU L  16      15.626  63.099  21.806  1.00 36.88           N  
ATOM   4603  CA  LEU L  16      14.326  63.501  22.402  1.00 37.92           C  
ATOM   4604  C   LEU L  16      14.359  64.963  22.795  1.00 38.81           C  
ATOM   4605  O   LEU L  16      13.361  65.660  22.695  1.00 39.26           O  
ATOM   4606  CB  LEU L  16      14.007  62.685  23.655  1.00 38.31           C  
ATOM   4607  CG  LEU L  16      13.527  61.259  23.396  1.00 38.56           C  
ATOM   4608  CD1 LEU L  16      14.292  60.756  22.239  1.00 44.54           C  
ATOM   4609  CD2 LEU L  16      13.646  60.292  24.619  1.00 37.97           C  
ATOM   4610  N   ILE L  17      15.508  65.381  23.300  1.00 39.74           N  
ATOM   4611  CA  ILE L  17      15.753  66.746  23.692  1.00 40.92           C  
ATOM   4612  C   ILE L  17      17.233  67.031  23.522  1.00 41.01           C  
ATOM   4613  O   ILE L  17      18.058  66.135  23.609  1.00 40.97           O  
ATOM   4614  CB  ILE L  17      15.338  66.985  25.168  1.00 42.12           C  
ATOM   4615  CG1 ILE L  17      16.126  66.114  26.130  1.00 42.01           C  
ATOM   4616  CG2 ILE L  17      13.862  66.582  25.422  1.00 44.16           C  
ATOM   4617  CD1 ILE L  17      15.402  65.956  27.474  1.00 44.88           C  
ATOM   4618  N   GLY L  18      17.560  68.297  23.290  1.00 41.22           N  
ATOM   4619  CA  GLY L  18      18.953  68.738  23.212  1.00 42.01           C  
ATOM   4620  C   GLY L  18      19.477  69.012  21.814  1.00 41.75           C  
ATOM   4621  O   GLY L  18      20.417  69.768  21.640  1.00 41.33           O  
ATOM   4622  N   GLY L  19      18.897  68.367  20.814  1.00 41.83           N  
ATOM   4623  CA  GLY L  19      19.329  68.573  19.434  1.00 41.94           C  
ATOM   4624  C   GLY L  19      20.728  68.029  19.197  1.00 41.83           C  
ATOM   4625  O   GLY L  19      21.106  66.981  19.703  1.00 41.03           O  
ATOM   4626  N   ASP L  20      21.481  68.765  18.402  1.00 40.95           N  
ATOM   4627  CA  ASP L  20      22.883  68.473  18.086  1.00 41.17           C  
ATOM   4628  C   ASP L  20      23.862  68.568  19.245  1.00 40.25           C  
ATOM   4629  O   ASP L  20      24.986  68.079  19.115  1.00 39.47           O  
ATOM   4630  CB  ASP L  20      23.358  69.467  16.993  1.00 41.91           C  
ATOM   4631  CG  ASP L  20      22.928  69.030  15.631  1.00 44.10           C  
ATOM   4632  OD1 ASP L  20      22.165  68.034  15.581  1.00 46.67           O  
ATOM   4633  OD2 ASP L  20      23.366  69.607  14.627  1.00 46.97           O  
ATOM   4634  N   LEU L  21      23.467  69.255  20.323  1.00 39.63           N  
ATOM   4635  CA  LEU L  21      24.390  69.633  21.406  1.00 39.22           C  
ATOM   4636  C   LEU L  21      25.147  68.430  21.969  1.00 38.16           C  
ATOM   4637  O   LEU L  21      26.359  68.489  22.157  1.00 38.77           O  
ATOM   4638  CB  LEU L  21      23.623  70.302  22.548  1.00 39.25           C  
ATOM   4639  CG  LEU L  21      24.436  70.772  23.765  1.00 40.27           C  
ATOM   4640  CD1 LEU L  21      25.552  71.731  23.370  1.00 41.25           C  
ATOM   4641  CD2 LEU L  21      23.521  71.447  24.789  1.00 40.96           C  
ATOM   4642  N   PHE L  22      24.416  67.367  22.254  1.00 36.89           N  
ATOM   4643  CA  PHE L  22      25.001  66.177  22.861  1.00 35.84           C  
ATOM   4644  C   PHE L  22      24.968  64.966  21.944  1.00 35.30           C  
ATOM   4645  O   PHE L  22      25.206  63.846  22.393  1.00 32.50           O  
ATOM   4646  CB  PHE L  22      24.283  65.844  24.173  1.00 36.65           C  
ATOM   4647  CG  PHE L  22      24.281  66.958  25.178  1.00 37.50           C  
ATOM   4648  CD1 PHE L  22      25.477  67.384  25.767  1.00 40.00           C  
ATOM   4649  CD2 PHE L  22      23.088  67.573  25.553  1.00 37.62           C  
ATOM   4650  CE1 PHE L  22      25.497  68.438  26.715  1.00 40.13           C  
ATOM   4651  CE2 PHE L  22      23.083  68.599  26.509  1.00 39.94           C  
ATOM   4652  CZ  PHE L  22      24.289  69.044  27.086  1.00 39.27           C  
ATOM   4653  N   ASP L  23      24.713  65.189  20.657  1.00 34.64           N  
ATOM   4654  CA  ASP L  23      24.531  64.103  19.699  1.00 33.68           C  
ATOM   4655  C   ASP L  23      25.899  63.729  19.144  1.00 33.74           C  
ATOM   4656  O   ASP L  23      26.321  64.226  18.095  1.00 32.57           O  
ATOM   4657  CB  ASP L  23      23.574  64.560  18.598  1.00 34.20           C  
ATOM   4658  CG  ASP L  23      23.176  63.466  17.636  1.00 35.32           C  
ATOM   4659  OD1 ASP L  23      23.569  62.293  17.798  1.00 35.05           O  
ATOM   4660  OD2 ASP L  23      22.449  63.793  16.685  1.00 37.49           O  
ATOM   4661  N   PHE L  24      26.612  62.903  19.910  1.00 33.56           N  
ATOM   4662  CA  PHE L  24      27.956  62.444  19.575  1.00 33.67           C  
ATOM   4663  C   PHE L  24      28.287  61.210  20.391  1.00 32.81           C  
ATOM   4664  O   PHE L  24      27.534  60.829  21.293  1.00 32.05           O  
ATOM   4665  CB  PHE L  24      29.034  63.550  19.735  1.00 34.62           C  
ATOM   4666  CG  PHE L  24      29.194  64.077  21.144  1.00 35.66           C  
ATOM   4667  CD1 PHE L  24      30.096  63.486  22.031  1.00 36.21           C  
ATOM   4668  CD2 PHE L  24      28.493  65.213  21.570  1.00 38.54           C  
ATOM   4669  CE1 PHE L  24      30.260  63.974  23.326  1.00 34.90           C  
ATOM   4670  CE2 PHE L  24      28.660  65.715  22.881  1.00 37.87           C  
ATOM   4671  CZ  PHE L  24      29.530  65.077  23.756  1.00 36.62           C  
ATOM   4672  N   TRP L  25      29.386  60.568  20.022  1.00 32.42           N  
ATOM   4673  CA  TRP L  25      29.887  59.380  20.701  1.00 31.59           C  
ATOM   4674  C   TRP L  25      31.203  59.662  21.432  1.00 32.44           C  
ATOM   4675  O   TRP L  25      31.963  60.536  21.034  1.00 30.98           O  
ATOM   4676  CB  TRP L  25      30.129  58.261  19.680  1.00 31.97           C  
ATOM   4677  CG  TRP L  25      28.891  57.681  19.096  1.00 29.83           C  
ATOM   4678  CD1 TRP L  25      28.321  56.504  19.458  1.00 30.76           C  
ATOM   4679  CD2 TRP L  25      28.106  58.180  17.983  1.00 29.79           C  
ATOM   4680  NE1 TRP L  25      27.212  56.276  18.702  1.00 30.30           N  
ATOM   4681  CE2 TRP L  25      27.048  57.280  17.795  1.00 28.99           C  
ATOM   4682  CE3 TRP L  25      28.180  59.314  17.157  1.00 31.03           C  
ATOM   4683  CZ2 TRP L  25      26.068  57.460  16.805  1.00 30.55           C  
ATOM   4684  CZ3 TRP L  25      27.195  59.506  16.187  1.00 31.27           C  
ATOM   4685  CH2 TRP L  25      26.169  58.569  16.008  1.00 30.47           C  
ATOM   4686  N   VAL L  26      31.422  58.934  22.526  1.00 33.03           N  
ATOM   4687  CA  VAL L  26      32.706  58.884  23.237  1.00 33.74           C  
ATOM   4688  C   VAL L  26      33.161  57.441  23.139  1.00 34.34           C  
ATOM   4689  O   VAL L  26      32.607  56.561  23.810  1.00 34.50           O  
ATOM   4690  CB  VAL L  26      32.554  59.331  24.711  1.00 34.39           C  
ATOM   4691  CG1 VAL L  26      33.898  59.134  25.513  1.00 34.99           C  
ATOM   4692  CG2 VAL L  26      32.159  60.824  24.754  1.00 32.76           C  
ATOM   4693  N   GLY L  27      34.126  57.163  22.266  1.00 34.24           N  
ATOM   4694  CA  GLY L  27      34.475  55.767  21.988  1.00 34.42           C  
ATOM   4695  C   GLY L  27      33.257  55.083  21.390  1.00 34.55           C  
ATOM   4696  O   GLY L  27      32.643  55.630  20.479  1.00 35.17           O  
ATOM   4697  N   PRO L  28      32.887  53.883  21.888  1.00 34.27           N  
ATOM   4698  CA  PRO L  28      31.696  53.249  21.372  1.00 34.19           C  
ATOM   4699  C   PRO L  28      30.370  53.818  21.921  1.00 34.45           C  
ATOM   4700  O   PRO L  28      29.300  53.535  21.346  1.00 33.25           O  
ATOM   4701  CB  PRO L  28      31.880  51.791  21.821  1.00 34.29           C  
ATOM   4702  CG  PRO L  28      32.584  51.938  23.153  1.00 34.07           C  
ATOM   4703  CD  PRO L  28      33.546  53.055  22.919  1.00 34.63           C  
ATOM   4704  N   TYR L  29      30.438  54.616  22.990  1.00 34.71           N  
ATOM   4705  CA  TYR L  29      29.240  55.095  23.696  1.00 34.52           C  
ATOM   4706  C   TYR L  29      28.617  56.288  23.043  1.00 33.84           C  
ATOM   4707  O   TYR L  29      29.275  57.322  22.872  1.00 33.94           O  
ATOM   4708  CB  TYR L  29      29.534  55.477  25.166  1.00 35.34           C  
ATOM   4709  CG  TYR L  29      30.165  54.381  25.977  1.00 34.86           C  
ATOM   4710  CD1 TYR L  29      29.411  53.317  26.499  1.00 35.93           C  
ATOM   4711  CD2 TYR L  29      31.531  54.402  26.242  1.00 38.48           C  
ATOM   4712  CE1 TYR L  29      30.031  52.321  27.264  1.00 36.49           C  
ATOM   4713  CE2 TYR L  29      32.132  53.389  26.983  1.00 38.21           C  
ATOM   4714  CZ  TYR L  29      31.384  52.381  27.473  1.00 37.89           C  
ATOM   4715  OH  TYR L  29      32.045  51.438  28.216  1.00 42.95           O  
ATOM   4716  N   PHE L  30      27.326  56.154  22.733  1.00 33.49           N  
ATOM   4717  CA  PHE L  30      26.496  57.282  22.429  1.00 33.01           C  
ATOM   4718  C   PHE L  30      26.295  58.097  23.689  1.00 32.78           C  
ATOM   4719  O   PHE L  30      26.240  57.586  24.805  1.00 32.52           O  
ATOM   4720  CB  PHE L  30      25.158  56.911  21.778  1.00 32.74           C  
ATOM   4721  CG  PHE L  30      24.305  58.111  21.451  1.00 32.73           C  
ATOM   4722  CD1 PHE L  30      24.715  59.008  20.475  1.00 32.25           C  
ATOM   4723  CD2 PHE L  30      23.125  58.378  22.152  1.00 33.35           C  
ATOM   4724  CE1 PHE L  30      23.959  60.173  20.166  1.00 31.95           C  
ATOM   4725  CE2 PHE L  30      22.375  59.574  21.850  1.00 33.39           C  
ATOM   4726  CZ  PHE L  30      22.795  60.448  20.869  1.00 30.82           C  
ATOM   4727  N   VAL L  31      26.279  59.419  23.520  1.00 31.97           N  
ATOM   4728  CA  VAL L  31      26.101  60.304  24.645  1.00 32.56           C  
ATOM   4729  C   VAL L  31      24.643  60.779  24.715  1.00 32.93           C  
ATOM   4730  O   VAL L  31      23.863  60.160  25.382  1.00 32.72           O  
ATOM   4731  CB  VAL L  31      27.074  61.488  24.588  1.00 32.64           C  
ATOM   4732  CG1 VAL L  31      26.905  62.367  25.820  1.00 32.95           C  
ATOM   4733  CG2 VAL L  31      28.523  60.976  24.434  1.00 32.16           C  
ATOM   4734  N   GLY L  32      24.309  61.906  24.068  1.00 33.84           N  
ATOM   4735  CA  GLY L  32      22.959  62.471  24.164  1.00 34.07           C  
ATOM   4736  C   GLY L  32      22.699  63.104  25.526  1.00 33.68           C  
ATOM   4737  O   GLY L  32      23.492  62.963  26.444  1.00 32.87           O  
ATOM   4738  N   PHE L  33      21.588  63.824  25.646  1.00 34.16           N  
ATOM   4739  CA  PHE L  33      21.226  64.498  26.886  1.00 34.82           C  
ATOM   4740  C   PHE L  33      21.167  63.550  28.048  1.00 34.95           C  
ATOM   4741  O   PHE L  33      21.592  63.880  29.178  1.00 35.58           O  
ATOM   4742  CB  PHE L  33      19.862  65.186  26.746  1.00 35.83           C  
ATOM   4743  CG  PHE L  33      19.448  65.946  27.968  1.00 36.00           C  
ATOM   4744  CD1 PHE L  33      19.839  67.253  28.154  1.00 39.99           C  
ATOM   4745  CD2 PHE L  33      18.656  65.367  28.922  1.00 37.77           C  
ATOM   4746  CE1 PHE L  33      19.451  67.940  29.279  1.00 38.65           C  
ATOM   4747  CE2 PHE L  33      18.267  66.049  30.039  1.00 38.17           C  
ATOM   4748  CZ  PHE L  33      18.660  67.323  30.216  1.00 38.54           C  
ATOM   4749  N   PHE L  34      20.629  62.374  27.770  1.00 34.54           N  
ATOM   4750  CA  PHE L  34      20.416  61.361  28.807  1.00 34.58           C  
ATOM   4751  C   PHE L  34      21.686  60.557  29.145  1.00 35.30           C  
ATOM   4752  O   PHE L  34      21.778  59.979  30.238  1.00 36.33           O  
ATOM   4753  CB  PHE L  34      19.222  60.499  28.424  1.00 34.29           C  
ATOM   4754  CG  PHE L  34      17.945  61.297  28.287  1.00 34.87           C  
ATOM   4755  CD1 PHE L  34      17.349  61.863  29.405  1.00 33.91           C  
ATOM   4756  CD2 PHE L  34      17.381  61.539  27.037  1.00 34.58           C  
ATOM   4757  CE1 PHE L  34      16.178  62.602  29.276  1.00 35.87           C  
ATOM   4758  CE2 PHE L  34      16.224  62.271  26.906  1.00 35.96           C  
ATOM   4759  CZ  PHE L  34      15.622  62.817  28.005  1.00 35.49           C  
ATOM   4760  N   GLY L  35      22.687  60.573  28.259  1.00 35.33           N  
ATOM   4761  CA  GLY L  35      24.061  60.165  28.626  1.00 34.61           C  
ATOM   4762  C   GLY L  35      24.662  61.084  29.658  1.00 34.50           C  
ATOM   4763  O   GLY L  35      25.210  60.655  30.666  1.00 35.61           O  
ATOM   4764  N   VAL L  36      24.562  62.381  29.419  1.00 33.79           N  
ATOM   4765  CA  VAL L  36      25.031  63.359  30.378  1.00 33.13           C  
ATOM   4766  C   VAL L  36      24.303  63.222  31.707  1.00 33.36           C  
ATOM   4767  O   VAL L  36      24.941  63.174  32.762  1.00 32.54           O  
ATOM   4768  CB  VAL L  36      24.906  64.780  29.799  1.00 33.13           C  
ATOM   4769  CG1 VAL L  36      25.388  65.827  30.795  1.00 33.77           C  
ATOM   4770  CG2 VAL L  36      25.671  64.840  28.473  1.00 32.83           C  
ATOM   4771  N   SER L  37      22.980  63.078  31.671  1.00 32.77           N  
ATOM   4772  CA  SER L  37      22.231  63.036  32.911  1.00 33.64           C  
ATOM   4773  C   SER L  37      22.509  61.728  33.649  1.00 32.81           C  
ATOM   4774  O   SER L  37      22.608  61.731  34.867  1.00 33.33           O  
ATOM   4775  CB  SER L  37      20.733  63.289  32.688  1.00 33.19           C  
ATOM   4776  OG  SER L  37      20.109  62.199  32.097  1.00 36.72           O  
ATOM   4777  N   ALA L  38      22.705  60.645  32.913  1.00 33.09           N  
ATOM   4778  CA  ALA L  38      23.039  59.331  33.525  1.00 32.75           C  
ATOM   4779  C   ALA L  38      24.407  59.368  34.221  1.00 33.99           C  
ATOM   4780  O   ALA L  38      24.564  58.844  35.331  1.00 33.63           O  
ATOM   4781  CB  ALA L  38      23.034  58.218  32.462  1.00 32.31           C  
ATOM   4782  N   ILE L  39      25.404  59.993  33.574  1.00 34.30           N  
ATOM   4783  CA  ILE L  39      26.745  60.082  34.169  1.00 35.18           C  
ATOM   4784  C   ILE L  39      26.676  60.918  35.438  1.00 35.54           C  
ATOM   4785  O   ILE L  39      27.268  60.568  36.456  1.00 36.38           O  
ATOM   4786  CB  ILE L  39      27.812  60.684  33.194  1.00 34.73           C  
ATOM   4787  CG1 ILE L  39      28.109  59.732  32.023  1.00 35.86           C  
ATOM   4788  CG2 ILE L  39      29.090  60.990  33.942  1.00 33.36           C  
ATOM   4789  CD1 ILE L  39      28.205  58.201  32.389  1.00 39.08           C  
ATOM   4790  N   PHE L  40      25.971  62.043  35.353  1.00 35.82           N  
ATOM   4791  CA  PHE L  40      25.751  62.902  36.513  1.00 36.02           C  
ATOM   4792  C   PHE L  40      25.188  62.130  37.718  1.00 35.67           C  
ATOM   4793  O   PHE L  40      25.741  62.209  38.806  1.00 35.25           O  
ATOM   4794  CB  PHE L  40      24.858  64.091  36.128  1.00 36.87           C  
ATOM   4795  CG  PHE L  40      24.377  64.885  37.292  1.00 36.23           C  
ATOM   4796  CD1 PHE L  40      25.120  65.926  37.782  1.00 39.41           C  
ATOM   4797  CD2 PHE L  40      23.177  64.594  37.888  1.00 37.44           C  
ATOM   4798  CE1 PHE L  40      24.678  66.655  38.872  1.00 39.38           C  
ATOM   4799  CE2 PHE L  40      22.734  65.291  38.989  1.00 39.02           C  
ATOM   4800  CZ  PHE L  40      23.486  66.333  39.476  1.00 37.97           C  
ATOM   4801  N   PHE L  41      24.121  61.364  37.517  1.00 35.21           N  
ATOM   4802  CA  PHE L  41      23.510  60.601  38.620  1.00 35.08           C  
ATOM   4803  C   PHE L  41      24.378  59.434  39.084  1.00 35.81           C  
ATOM   4804  O   PHE L  41      24.427  59.137  40.277  1.00 35.61           O  
ATOM   4805  CB  PHE L  41      22.142  60.066  38.220  1.00 35.79           C  
ATOM   4806  CG  PHE L  41      21.082  61.105  38.173  1.00 33.59           C  
ATOM   4807  CD1 PHE L  41      20.678  61.745  39.328  1.00 35.19           C  
ATOM   4808  CD2 PHE L  41      20.445  61.414  36.978  1.00 37.16           C  
ATOM   4809  CE1 PHE L  41      19.693  62.752  39.278  1.00 37.88           C  
ATOM   4810  CE2 PHE L  41      19.468  62.419  36.910  1.00 34.48           C  
ATOM   4811  CZ  PHE L  41      19.078  63.068  38.074  1.00 36.36           C  
ATOM   4812  N   ILE L  42      25.054  58.769  38.153  1.00 35.86           N  
ATOM   4813  CA  ILE L  42      25.987  57.712  38.521  1.00 37.09           C  
ATOM   4814  C   ILE L  42      27.128  58.287  39.343  1.00 37.71           C  
ATOM   4815  O   ILE L  42      27.491  57.731  40.369  1.00 38.83           O  
ATOM   4816  CB  ILE L  42      26.577  56.955  37.284  1.00 37.23           C  
ATOM   4817  CG1 ILE L  42      25.481  56.274  36.470  1.00 37.29           C  
ATOM   4818  CG2 ILE L  42      27.576  55.907  37.721  1.00 37.72           C  
ATOM   4819  CD1 ILE L  42      25.855  55.942  34.971  1.00 35.58           C  
ATOM   4820  N   PHE L  43      27.690  59.406  38.912  1.00 38.69           N  
ATOM   4821  CA  PHE L  43      28.789  59.997  39.627  1.00 39.10           C  
ATOM   4822  C   PHE L  43      28.383  60.414  41.058  1.00 38.67           C  
ATOM   4823  O   PHE L  43      29.090  60.132  42.046  1.00 38.34           O  
ATOM   4824  CB  PHE L  43      29.341  61.194  38.861  1.00 40.00           C  
ATOM   4825  CG  PHE L  43      30.441  61.876  39.577  1.00 41.64           C  
ATOM   4826  CD1 PHE L  43      31.729  61.344  39.566  1.00 43.49           C  
ATOM   4827  CD2 PHE L  43      30.198  63.024  40.314  1.00 42.81           C  
ATOM   4828  CE1 PHE L  43      32.759  61.971  40.252  1.00 42.64           C  
ATOM   4829  CE2 PHE L  43      31.233  63.661  41.009  1.00 43.71           C  
ATOM   4830  CZ  PHE L  43      32.509  63.130  40.972  1.00 43.52           C  
ATOM   4831  N   LEU L  44      27.256  61.102  41.156  1.00 37.85           N  
ATOM   4832  CA  LEU L  44      26.713  61.528  42.443  1.00 38.35           C  
ATOM   4833  C   LEU L  44      26.417  60.320  43.363  1.00 38.68           C  
ATOM   4834  O   LEU L  44      26.784  60.310  44.541  1.00 38.83           O  
ATOM   4835  CB  LEU L  44      25.433  62.311  42.182  1.00 38.80           C  
ATOM   4836  CG  LEU L  44      24.829  63.225  43.237  1.00 40.88           C  
ATOM   4837  CD1 LEU L  44      25.864  63.748  44.207  1.00 42.90           C  
ATOM   4838  CD2 LEU L  44      24.188  64.384  42.484  1.00 43.86           C  
ATOM   4839  N   GLY L  45      25.736  59.332  42.807  1.00 38.61           N  
ATOM   4840  CA  GLY L  45      25.345  58.104  43.536  1.00 38.82           C  
ATOM   4841  C   GLY L  45      26.530  57.318  44.066  1.00 40.14           C  
ATOM   4842  O   GLY L  45      26.604  56.964  45.261  1.00 39.82           O  
ATOM   4843  N   VAL L  46      27.468  57.023  43.178  1.00 40.79           N  
ATOM   4844  CA  VAL L  46      28.651  56.269  43.563  1.00 41.70           C  
ATOM   4845  C   VAL L  46      29.536  57.079  44.549  1.00 42.32           C  
ATOM   4846  O   VAL L  46      30.156  56.519  45.468  1.00 42.75           O  
ATOM   4847  CB  VAL L  46      29.413  55.799  42.297  1.00 41.66           C  
ATOM   4848  CG1 VAL L  46      30.796  55.305  42.646  1.00 43.86           C  
ATOM   4849  CG2 VAL L  46      28.608  54.736  41.544  1.00 41.61           C  
ATOM   4850  N   SER L  47      29.544  58.398  44.420  1.00 42.88           N  
ATOM   4851  CA  SER L  47      30.285  59.233  45.366  1.00 42.92           C  
ATOM   4852  C   SER L  47      29.660  59.183  46.767  1.00 42.37           C  
ATOM   4853  O   SER L  47      30.369  59.169  47.767  1.00 41.63           O  
ATOM   4854  CB  SER L  47      30.365  60.690  44.896  1.00 43.63           C  
ATOM   4855  OG  SER L  47      31.123  60.821  43.702  1.00 44.65           O  
ATOM   4856  N   LEU L  48      28.330  59.160  46.834  1.00 41.42           N  
ATOM   4857  CA  LEU L  48      27.635  59.058  48.118  1.00 40.92           C  
ATOM   4858  C   LEU L  48      27.873  57.679  48.719  1.00 40.80           C  
ATOM   4859  O   LEU L  48      28.049  57.552  49.925  1.00 40.51           O  
ATOM   4860  CB  LEU L  48      26.141  59.337  47.950  1.00 40.56           C  
ATOM   4861  CG  LEU L  48      25.757  60.778  47.618  1.00 39.80           C  
ATOM   4862  CD1 LEU L  48      24.345  60.843  47.065  1.00 40.78           C  
ATOM   4863  CD2 LEU L  48      25.915  61.663  48.851  1.00 41.56           C  
ATOM   4864  N   ILE L  49      27.887  56.649  47.880  1.00 40.65           N  
ATOM   4865  CA  ILE L  49      28.172  55.293  48.359  1.00 41.30           C  
ATOM   4866  C   ILE L  49      29.579  55.232  48.984  1.00 42.37           C  
ATOM   4867  O   ILE L  49      29.744  54.687  50.075  1.00 42.95           O  
ATOM   4868  CB  ILE L  49      27.993  54.242  47.257  1.00 41.08           C  
ATOM   4869  CG1 ILE L  49      26.510  54.126  46.885  1.00 39.99           C  
ATOM   4870  CG2 ILE L  49      28.487  52.885  47.707  1.00 40.11           C  
ATOM   4871  CD1 ILE L  49      26.227  53.276  45.675  1.00 40.03           C  
ATOM   4872  N   GLY L  50      30.573  55.824  48.321  1.00 43.33           N  
ATOM   4873  CA  GLY L  50      31.919  55.872  48.870  1.00 44.30           C  
ATOM   4874  C   GLY L  50      31.994  56.578  50.214  1.00 45.17           C  
ATOM   4875  O   GLY L  50      32.564  56.031  51.176  1.00 45.77           O  
ATOM   4876  N   TYR L  51      31.443  57.797  50.281  1.00 45.15           N  
ATOM   4877  CA  TYR L  51      31.460  58.581  51.507  1.00 45.94           C  
ATOM   4878  C   TYR L  51      30.726  57.875  52.646  1.00 46.55           C  
ATOM   4879  O   TYR L  51      31.234  57.829  53.778  1.00 47.38           O  
ATOM   4880  CB  TYR L  51      30.879  59.988  51.289  1.00 46.33           C  
ATOM   4881  N   ALA L  52      29.536  57.353  52.358  1.00 45.67           N  
ATOM   4882  CA  ALA L  52      28.757  56.624  53.333  1.00 46.15           C  
ATOM   4883  C   ALA L  52      29.533  55.412  53.831  1.00 46.68           C  
ATOM   4884  O   ALA L  52      29.604  55.186  55.046  1.00 47.45           O  
ATOM   4885  CB  ALA L  52      27.401  56.179  52.738  1.00 44.95           C  
ATOM   4886  N   ALA L  53      30.145  54.666  52.905  1.00 47.28           N  
ATOM   4887  CA  ALA L  53      30.842  53.415  53.238  1.00 48.03           C  
ATOM   4888  C   ALA L  53      32.051  53.636  54.132  1.00 48.80           C  
ATOM   4889  O   ALA L  53      32.404  52.757  54.943  1.00 48.70           O  
ATOM   4890  CB  ALA L  53      31.257  52.664  51.989  1.00 48.40           C  
ATOM   4891  N   SER L  54      32.663  54.810  54.002  1.00 49.48           N  
ATOM   4892  CA  SER L  54      33.841  55.138  54.755  1.00 50.18           C  
ATOM   4893  C   SER L  54      33.506  55.465  56.204  1.00 51.18           C  
ATOM   4894  O   SER L  54      34.399  55.484  57.046  1.00 50.88           O  
ATOM   4895  CB  SER L  54      34.566  56.331  54.107  1.00 50.46           C  
ATOM   4896  OG  SER L  54      33.859  57.545  54.311  1.00 50.06           O  
ATOM   4897  N   GLN L  55      32.232  55.745  56.481  1.00 52.00           N  
ATOM   4898  CA  GLN L  55      31.775  56.040  57.833  1.00 52.65           C  
ATOM   4899  C   GLN L  55      31.352  54.771  58.560  1.00 52.62           C  
ATOM   4900  O   GLN L  55      31.043  54.812  59.747  1.00 52.66           O  
ATOM   4901  CB  GLN L  55      30.592  57.024  57.810  1.00 53.33           C  
ATOM   4902  CG  GLN L  55      30.796  58.294  56.979  1.00 56.28           C  
ATOM   4903  CD  GLN L  55      32.017  59.077  57.374  1.00 62.17           C  
ATOM   4904  OE1 GLN L  55      33.124  58.532  57.465  1.00 65.65           O  
ATOM   4905  NE2 GLN L  55      31.837  60.382  57.600  1.00 65.74           N  
ATOM   4906  N   GLY L  56      31.322  53.652  57.848  1.00 52.25           N  
ATOM   4907  CA  GLY L  56      30.875  52.393  58.410  1.00 52.30           C  
ATOM   4908  C   GLY L  56      31.991  51.516  58.947  1.00 52.65           C  
ATOM   4909  O   GLY L  56      33.155  51.916  58.989  1.00 51.58           O  
ATOM   4910  N   PRO L  57      31.630  50.297  59.361  1.00 53.22           N  
ATOM   4911  CA  PRO L  57      32.531  49.417  60.085  1.00 54.26           C  
ATOM   4912  C   PRO L  57      33.540  48.667  59.225  1.00 54.61           C  
ATOM   4913  O   PRO L  57      34.555  48.202  59.746  1.00 54.92           O  
ATOM   4914  CB  PRO L  57      31.571  48.414  60.743  1.00 54.30           C  
ATOM   4915  CG  PRO L  57      30.426  48.343  59.826  1.00 54.13           C  
ATOM   4916  CD  PRO L  57      30.294  49.702  59.199  1.00 53.62           C  
ATOM   4917  N   THR L  58      33.276  48.546  57.928  1.00 54.89           N  
ATOM   4918  CA  THR L  58      34.014  47.592  57.116  1.00 54.99           C  
ATOM   4919  C   THR L  58      34.206  48.057  55.664  1.00 55.34           C  
ATOM   4920  O   THR L  58      33.356  48.771  55.093  1.00 54.93           O  
ATOM   4921  CB  THR L  58      33.284  46.214  57.157  1.00 55.24           C  
ATOM   4922  OG1 THR L  58      34.074  45.219  56.484  1.00 56.03           O  
ATOM   4923  CG2 THR L  58      31.871  46.325  56.521  1.00 53.44           C  
ATOM   4924  N   TRP L  59      35.340  47.657  55.082  1.00 55.64           N  
ATOM   4925  CA  TRP L  59      35.577  47.830  53.639  1.00 55.82           C  
ATOM   4926  C   TRP L  59      35.448  46.548  52.805  1.00 54.69           C  
ATOM   4927  O   TRP L  59      35.582  46.607  51.589  1.00 55.01           O  
ATOM   4928  CB  TRP L  59      36.937  48.470  53.407  1.00 57.46           C  
ATOM   4929  CG  TRP L  59      36.929  49.960  53.584  1.00 58.63           C  
ATOM   4930  CD1 TRP L  59      37.533  50.671  54.578  1.00 60.25           C  
ATOM   4931  CD2 TRP L  59      36.288  50.919  52.728  1.00 60.10           C  
ATOM   4932  NE1 TRP L  59      37.320  52.029  54.389  1.00 61.00           N  
ATOM   4933  CE2 TRP L  59      36.556  52.204  53.262  1.00 61.39           C  
ATOM   4934  CE3 TRP L  59      35.524  50.819  51.555  1.00 60.17           C  
ATOM   4935  CZ2 TRP L  59      36.084  53.388  52.657  1.00 60.68           C  
ATOM   4936  CZ3 TRP L  59      35.051  51.995  50.958  1.00 60.23           C  
ATOM   4937  CH2 TRP L  59      35.334  53.262  51.515  1.00 59.63           C  
ATOM   4938  N   ASP L  60      35.179  45.409  53.448  1.00 53.21           N  
ATOM   4939  CA  ASP L  60      34.899  44.155  52.741  1.00 52.30           C  
ATOM   4940  C   ASP L  60      33.613  44.299  51.877  1.00 51.54           C  
ATOM   4941  O   ASP L  60      32.519  44.643  52.387  1.00 50.75           O  
ATOM   4942  CB  ASP L  60      34.797  42.989  53.740  1.00 52.36           C  
ATOM   4943  CG  ASP L  60      34.547  41.633  53.067  1.00 54.16           C  
ATOM   4944  OD1 ASP L  60      33.502  41.472  52.411  1.00 57.56           O  
ATOM   4945  OD2 ASP L  60      35.379  40.709  53.211  1.00 56.24           O  
ATOM   4946  N   PRO L  61      33.744  44.044  50.555  1.00 50.70           N  
ATOM   4947  CA  PRO L  61      32.617  44.286  49.632  1.00 49.35           C  
ATOM   4948  C   PRO L  61      31.362  43.509  50.016  1.00 48.67           C  
ATOM   4949  O   PRO L  61      30.254  44.003  49.813  1.00 49.04           O  
ATOM   4950  CB  PRO L  61      33.163  43.818  48.269  1.00 49.20           C  
ATOM   4951  CG  PRO L  61      34.337  42.934  48.592  1.00 50.80           C  
ATOM   4952  CD  PRO L  61      34.930  43.509  49.849  1.00 50.85           C  
ATOM   4953  N   PHE L  62      31.523  42.293  50.544  1.00 48.09           N  
ATOM   4954  CA  PHE L  62      30.363  41.479  50.944  1.00 47.92           C  
ATOM   4955  C   PHE L  62      29.584  42.057  52.114  1.00 47.19           C  
ATOM   4956  O   PHE L  62      28.356  41.877  52.159  1.00 47.32           O  
ATOM   4957  CB  PHE L  62      30.766  40.038  51.268  1.00 48.45           C  
ATOM   4958  CG  PHE L  62      31.232  39.295  50.081  1.00 48.69           C  
ATOM   4959  CD1 PHE L  62      30.337  38.999  49.053  1.00 50.41           C  
ATOM   4960  CD2 PHE L  62      32.561  38.935  49.944  1.00 50.37           C  
ATOM   4961  CE1 PHE L  62      30.767  38.339  47.900  1.00 51.78           C  
ATOM   4962  CE2 PHE L  62      33.000  38.273  48.802  1.00 49.80           C  
ATOM   4963  CZ  PHE L  62      32.098  37.969  47.782  1.00 50.22           C  
ATOM   4964  N   ALA L  63      30.286  42.776  52.999  1.00 46.17           N  
ATOM   4965  CA  ALA L  63      29.771  43.149  54.329  1.00 46.12           C  
ATOM   4966  C   ALA L  63      29.262  44.604  54.417  1.00 45.39           C  
ATOM   4967  O   ALA L  63      28.343  44.863  55.212  1.00 46.32           O  
ATOM   4968  CB  ALA L  63      30.841  42.862  55.429  1.00 45.50           C  
ATOM   4969  N   ILE L  64      29.821  45.513  53.599  1.00 43.58           N  
ATOM   4970  CA  ILE L  64      29.327  46.899  53.443  1.00 42.68           C  
ATOM   4971  C   ILE L  64      27.789  46.984  53.222  1.00 42.69           C  
ATOM   4972  O   ILE L  64      27.199  46.129  52.526  1.00 41.79           O  
ATOM   4973  CB  ILE L  64      29.986  47.599  52.231  1.00 41.87           C  
ATOM   4974  CG1 ILE L  64      31.503  47.704  52.419  1.00 44.82           C  
ATOM   4975  CG2 ILE L  64      29.404  48.996  52.018  1.00 41.22           C  
ATOM   4976  CD1 ILE L  64      32.275  48.200  51.194  1.00 43.52           C  
ATOM   4977  N   SER L  65      27.161  48.002  53.838  1.00 41.61           N  
ATOM   4978  CA  SER L  65      25.696  48.161  53.833  1.00 39.94           C  
ATOM   4979  C   SER L  65      25.284  49.594  54.140  1.00 39.06           C  
ATOM   4980  O   SER L  65      25.695  50.159  55.177  1.00 39.28           O  
ATOM   4981  CB  SER L  65      25.058  47.265  54.865  1.00 40.09           C  
ATOM   4982  OG  SER L  65      23.648  47.152  54.639  1.00 41.91           O  
ATOM   4983  N   ILE L  66      24.496  50.172  53.245  1.00 36.95           N  
ATOM   4984  CA  ILE L  66      23.961  51.513  53.383  1.00 36.24           C  
ATOM   4985  C   ILE L  66      22.428  51.371  53.525  1.00 34.87           C  
ATOM   4986  O   ILE L  66      21.748  50.930  52.620  1.00 34.67           O  
ATOM   4987  CB  ILE L  66      24.339  52.372  52.210  1.00 36.81           C  
ATOM   4988  CG1 ILE L  66      25.873  52.499  52.115  1.00 38.31           C  
ATOM   4989  CG2 ILE L  66      23.782  53.805  52.360  1.00 37.53           C  
ATOM   4990  CD1 ILE L  66      26.343  53.057  50.791  1.00 38.80           C  
ATOM   4991  N   ASN L  67      21.927  51.694  54.717  1.00 33.48           N  
ATOM   4992  CA  ASN L  67      20.600  51.274  55.174  1.00 32.28           C  
ATOM   4993  C   ASN L  67      19.636  52.427  55.270  1.00 31.67           C  
ATOM   4994  O   ASN L  67      20.045  53.570  55.556  1.00 29.59           O  
ATOM   4995  CB  ASN L  67      20.704  50.566  56.543  1.00 32.22           C  
ATOM   4996  CG  ASN L  67      21.343  49.195  56.446  1.00 33.62           C  
ATOM   4997  OD1 ASN L  67      22.383  49.042  55.804  1.00 35.74           O  
ATOM   4998  ND2 ASN L  67      20.734  48.202  57.062  1.00 31.68           N  
ATOM   4999  N   PRO L  68      18.342  52.155  55.079  1.00 31.21           N  
ATOM   5000  CA  PRO L  68      17.381  53.250  55.166  1.00 31.63           C  
ATOM   5001  C   PRO L  68      17.151  53.627  56.628  1.00 32.39           C  
ATOM   5002  O   PRO L  68      17.704  52.967  57.520  1.00 33.20           O  
ATOM   5003  CB  PRO L  68      16.131  52.649  54.534  1.00 32.75           C  
ATOM   5004  CG  PRO L  68      16.235  51.216  54.905  1.00 29.99           C  
ATOM   5005  CD  PRO L  68      17.685  50.881  54.754  1.00 31.73           C  
ATOM   5006  N   PRO L  69      16.298  54.649  56.886  1.00 32.44           N  
ATOM   5007  CA  PRO L  69      16.072  55.085  58.248  1.00 32.18           C  
ATOM   5008  C   PRO L  69      15.212  54.147  59.064  1.00 31.11           C  
ATOM   5009  O   PRO L  69      14.565  53.245  58.527  1.00 32.76           O  
ATOM   5010  CB  PRO L  69      15.356  56.434  58.085  1.00 32.53           C  
ATOM   5011  CG  PRO L  69      15.222  56.646  56.584  1.00 33.06           C  
ATOM   5012  CD  PRO L  69      15.481  55.404  55.911  1.00 32.32           C  
ATOM   5013  N   ASP L  70      15.293  54.314  60.377  1.00 30.78           N  
ATOM   5014  CA  ASP L  70      14.332  53.718  61.254  1.00 32.66           C  
ATOM   5015  C   ASP L  70      12.923  54.042  60.783  1.00 32.47           C  
ATOM   5016  O   ASP L  70      12.683  55.102  60.257  1.00 31.97           O  
ATOM   5017  CB  ASP L  70      14.489  54.212  62.686  1.00 32.35           C  
ATOM   5018  CG  ASP L  70      15.665  53.565  63.440  1.00 35.32           C  
ATOM   5019  OD1 ASP L  70      16.153  52.498  63.054  1.00 36.66           O  
ATOM   5020  OD2 ASP L  70      16.105  54.175  64.438  1.00 37.46           O  
ATOM   5021  N   LEU L  71      11.986  53.144  61.039  1.00 32.46           N  
ATOM   5022  CA  LEU L  71      10.578  53.433  60.735  1.00 34.45           C  
ATOM   5023  C   LEU L  71      10.085  54.730  61.311  1.00 34.95           C  
ATOM   5024  O   LEU L  71       9.224  55.372  60.725  1.00 35.79           O  
ATOM   5025  CB  LEU L  71       9.650  52.364  61.269  1.00 34.81           C  
ATOM   5026  CG  LEU L  71       9.866  50.955  60.801  1.00 34.29           C  
ATOM   5027  CD1 LEU L  71       8.750  50.001  61.242  1.00 37.98           C  
ATOM   5028  CD2 LEU L  71      10.064  50.825  59.235  1.00 36.00           C  
ATOM   5029  N   LYS L  72      10.580  55.088  62.490  1.00 35.63           N  
ATOM   5030  CA  LYS L  72      10.052  56.288  63.177  1.00 35.80           C  
ATOM   5031  C   LYS L  72      10.253  57.599  62.437  1.00 36.75           C  
ATOM   5032  O   LYS L  72       9.581  58.603  62.763  1.00 34.98           O  
ATOM   5033  CB  LYS L  72      10.615  56.395  64.590  1.00 36.72           C  
ATOM   5034  CG  LYS L  72      12.064  56.811  64.622  1.00 39.29           C  
ATOM   5035  CD  LYS L  72      12.632  56.661  66.015  1.00 42.59           C  
ATOM   5036  CE  LYS L  72      14.141  56.689  65.948  1.00 44.89           C  
ATOM   5037  NZ  LYS L  72      14.549  58.033  65.531  1.00 49.34           N  
ATOM   5038  N   TYR L  73      11.144  57.632  61.438  1.00 36.34           N  
ATOM   5039  CA  TYR L  73      11.320  58.841  60.644  1.00 35.28           C  
ATOM   5040  C   TYR L  73      10.207  59.036  59.610  1.00 33.98           C  
ATOM   5041  O   TYR L  73      10.082  60.113  58.991  1.00 31.72           O  
ATOM   5042  CB  TYR L  73      12.688  58.875  59.949  1.00 37.14           C  
ATOM   5043  CG  TYR L  73      13.770  59.240  60.913  1.00 37.60           C  
ATOM   5044  CD1 TYR L  73      13.978  60.555  61.270  1.00 40.53           C  
ATOM   5045  CD2 TYR L  73      14.577  58.262  61.493  1.00 39.23           C  
ATOM   5046  CE1 TYR L  73      14.946  60.898  62.193  1.00 40.51           C  
ATOM   5047  CE2 TYR L  73      15.567  58.600  62.418  1.00 40.13           C  
ATOM   5048  CZ  TYR L  73      15.749  59.914  62.750  1.00 39.86           C  
ATOM   5049  OH  TYR L  73      16.726  60.261  63.673  1.00 40.45           O  
ATOM   5050  N   GLY L  74       9.388  58.032  59.430  1.00 31.93           N  
ATOM   5051  CA  GLY L  74       8.303  58.119  58.490  1.00 32.66           C  
ATOM   5052  C   GLY L  74       8.817  58.306  57.084  1.00 32.13           C  
ATOM   5053  O   GLY L  74       9.781  57.639  56.633  1.00 32.38           O  
ATOM   5054  N   LEU L  75       8.179  59.246  56.407  1.00 33.20           N  
ATOM   5055  CA  LEU L  75       8.487  59.622  55.047  1.00 33.48           C  
ATOM   5056  C   LEU L  75       9.298  60.938  55.034  1.00 34.56           C  
ATOM   5057  O   LEU L  75       9.625  61.461  53.975  1.00 34.22           O  
ATOM   5058  CB  LEU L  75       7.179  59.769  54.273  1.00 35.01           C  
ATOM   5059  CG  LEU L  75       6.391  58.465  54.090  1.00 34.52           C  
ATOM   5060  CD1 LEU L  75       5.050  58.783  53.478  1.00 39.62           C  
ATOM   5061  CD2 LEU L  75       7.111  57.446  53.231  1.00 36.88           C  
ATOM   5062  N   GLY L  76       9.696  61.396  56.213  1.00 34.53           N  
ATOM   5063  CA  GLY L  76      10.503  62.578  56.333  1.00 36.69           C  
ATOM   5064  C   GLY L  76      11.973  62.344  56.055  1.00 37.53           C  
ATOM   5065  O   GLY L  76      12.420  61.237  55.874  1.00 36.05           O  
ATOM   5066  N   ALA L  77      12.719  63.435  56.036  1.00 37.93           N  
ATOM   5067  CA  ALA L  77      14.167  63.387  55.885  1.00 39.77           C  
ATOM   5068  C   ALA L  77      14.772  62.796  57.148  1.00 40.58           C  
ATOM   5069  O   ALA L  77      14.263  62.991  58.220  1.00 41.09           O  
ATOM   5070  CB  ALA L  77      14.729  64.802  55.646  1.00 39.18           C  
ATOM   5071  N   ALA L  78      15.807  61.986  57.000  1.00 41.03           N  
ATOM   5072  CA  ALA L  78      16.466  61.380  58.150  1.00 41.04           C  
ATOM   5073  C   ALA L  78      17.863  61.968  58.169  1.00 40.95           C  
ATOM   5074  O   ALA L  78      18.311  62.486  57.141  1.00 40.08           O  
ATOM   5075  CB  ALA L  78      16.512  59.879  58.004  1.00 40.31           C  
ATOM   5076  N   PRO L  79      18.565  61.870  59.317  1.00 40.84           N  
ATOM   5077  CA  PRO L  79      19.933  62.379  59.338  1.00 40.38           C  
ATOM   5078  C   PRO L  79      20.802  61.542  58.430  1.00 39.97           C  
ATOM   5079  O   PRO L  79      20.521  60.353  58.196  1.00 37.86           O  
ATOM   5080  CB  PRO L  79      20.373  62.237  60.805  1.00 40.98           C  
ATOM   5081  CG  PRO L  79      19.234  61.633  61.530  1.00 41.67           C  
ATOM   5082  CD  PRO L  79      18.156  61.270  60.600  1.00 41.44           C  
ATOM   5083  N   LEU L  80      21.846  62.166  57.911  1.00 38.93           N  
ATOM   5084  CA  LEU L  80      22.608  61.570  56.824  1.00 39.53           C  
ATOM   5085  C   LEU L  80      23.179  60.195  57.228  1.00 39.45           C  
ATOM   5086  O   LEU L  80      23.125  59.214  56.476  1.00 38.05           O  
ATOM   5087  CB  LEU L  80      23.716  62.553  56.446  1.00 40.52           C  
ATOM   5088  CG  LEU L  80      24.142  62.681  54.996  1.00 41.62           C  
ATOM   5089  CD1 LEU L  80      22.943  62.765  54.039  1.00 42.52           C  
ATOM   5090  CD2 LEU L  80      25.036  63.902  54.896  1.00 42.34           C  
ATOM   5091  N   LEU L  81      23.709  60.131  58.447  1.00 39.76           N  
ATOM   5092  CA  LEU L  81      24.313  58.911  58.927  1.00 40.53           C  
ATOM   5093  C   LEU L  81      23.252  57.841  59.239  1.00 39.88           C  
ATOM   5094  O   LEU L  81      23.521  56.658  59.024  1.00 43.60           O  
ATOM   5095  CB  LEU L  81      25.226  59.189  60.134  1.00 40.28           C  
ATOM   5096  CG  LEU L  81      26.564  59.867  59.762  1.00 42.35           C  
ATOM   5097  CD1 LEU L  81      27.433  59.972  60.989  1.00 43.61           C  
ATOM   5098  CD2 LEU L  81      27.314  59.126  58.647  1.00 44.47           C  
ATOM   5099  N   GLU L  82      22.035  58.251  59.603  1.00 39.14           N  
ATOM   5100  CA  GLU L  82      20.941  57.317  60.005  1.00 38.85           C  
ATOM   5101  C   GLU L  82      19.810  57.194  59.004  1.00 36.78           C  
ATOM   5102  O   GLU L  82      18.639  57.145  59.404  1.00 35.67           O  
ATOM   5103  CB  GLU L  82      20.303  57.783  61.321  1.00 39.98           C  
ATOM   5104  CG  GLU L  82      21.232  58.444  62.282  1.00 45.63           C  
ATOM   5105  CD  GLU L  82      22.384  57.552  62.644  1.00 51.22           C  
ATOM   5106  OE1 GLU L  82      22.123  56.350  62.759  1.00 52.60           O  
ATOM   5107  OE2 GLU L  82      23.534  58.046  62.830  1.00 54.63           O  
ATOM   5108  N   GLY L  83      20.144  57.136  57.719  1.00 34.81           N  
ATOM   5109  CA  GLY L  83      19.141  56.894  56.660  1.00 34.35           C  
ATOM   5110  C   GLY L  83      19.152  57.893  55.527  1.00 33.16           C  
ATOM   5111  O   GLY L  83      18.641  57.625  54.441  1.00 31.85           O  
ATOM   5112  N   GLY L  84      19.709  59.068  55.769  1.00 32.83           N  
ATOM   5113  CA  GLY L  84      19.774  60.075  54.748  1.00 34.11           C  
ATOM   5114  C   GLY L  84      20.636  59.780  53.530  1.00 34.02           C  
ATOM   5115  O   GLY L  84      20.234  60.103  52.411  1.00 33.47           O  
ATOM   5116  N   PHE L  85      21.802  59.158  53.725  1.00 34.89           N  
ATOM   5117  CA  PHE L  85      22.587  58.672  52.573  1.00 35.18           C  
ATOM   5118  C   PHE L  85      21.791  57.728  51.690  1.00 35.26           C  
ATOM   5119  O   PHE L  85      21.830  57.840  50.458  1.00 33.72           O  
ATOM   5120  CB  PHE L  85      23.848  57.954  53.010  1.00 35.49           C  
ATOM   5121  CG  PHE L  85      24.963  58.868  53.398  1.00 36.85           C  
ATOM   5122  CD1 PHE L  85      25.504  59.772  52.475  1.00 38.03           C  
ATOM   5123  CD2 PHE L  85      25.510  58.800  54.669  1.00 37.67           C  
ATOM   5124  CE1 PHE L  85      26.536  60.588  52.830  1.00 39.20           C  
ATOM   5125  CE2 PHE L  85      26.540  59.608  55.021  1.00 35.98           C  
ATOM   5126  CZ  PHE L  85      27.057  60.511  54.109  1.00 38.46           C  
ATOM   5127  N   TRP L  86      21.105  56.765  52.309  1.00 35.11           N  
ATOM   5128  CA  TRP L  86      20.241  55.862  51.583  1.00 34.85           C  
ATOM   5129  C   TRP L  86      19.229  56.648  50.724  1.00 35.83           C  
ATOM   5130  O   TRP L  86      18.996  56.321  49.533  1.00 35.13           O  
ATOM   5131  CB  TRP L  86      19.517  54.937  52.576  1.00 35.39           C  
ATOM   5132  CG  TRP L  86      18.596  53.977  51.928  1.00 33.98           C  
ATOM   5133  CD1 TRP L  86      18.861  52.669  51.553  1.00 34.83           C  
ATOM   5134  CD2 TRP L  86      17.247  54.233  51.522  1.00 33.29           C  
ATOM   5135  NE1 TRP L  86      17.775  52.141  50.952  1.00 35.15           N  
ATOM   5136  CE2 TRP L  86      16.783  53.088  50.875  1.00 32.68           C  
ATOM   5137  CE3 TRP L  86      16.394  55.328  51.633  1.00 33.76           C  
ATOM   5138  CZ2 TRP L  86      15.498  52.992  50.368  1.00 33.80           C  
ATOM   5139  CZ3 TRP L  86      15.134  55.251  51.101  1.00 34.05           C  
ATOM   5140  CH2 TRP L  86      14.697  54.095  50.460  1.00 35.18           C  
ATOM   5141  N   GLN L  87      18.644  57.689  51.310  1.00 35.05           N  
ATOM   5142  CA  GLN L  87      17.587  58.404  50.628  1.00 35.08           C  
ATOM   5143  C   GLN L  87      18.170  59.095  49.393  1.00 35.06           C  
ATOM   5144  O   GLN L  87      17.594  59.024  48.315  1.00 33.93           O  
ATOM   5145  CB  GLN L  87      16.927  59.429  51.574  1.00 34.67           C  
ATOM   5146  CG  GLN L  87      16.132  58.841  52.749  1.00 33.22           C  
ATOM   5147  CD  GLN L  87      15.561  59.841  53.727  1.00 35.80           C  
ATOM   5148  OE1 GLN L  87      16.144  60.888  53.981  1.00 36.29           O  
ATOM   5149  NE2 GLN L  87      14.394  59.551  54.244  1.00 37.63           N  
ATOM   5150  N   ALA L  88      19.309  59.772  49.572  1.00 35.09           N  
ATOM   5151  CA  ALA L  88      19.978  60.472  48.486  1.00 34.58           C  
ATOM   5152  C   ALA L  88      20.421  59.526  47.380  1.00 35.20           C  
ATOM   5153  O   ALA L  88      20.246  59.837  46.199  1.00 34.94           O  
ATOM   5154  CB  ALA L  88      21.173  61.324  49.024  1.00 34.97           C  
ATOM   5155  N   ILE L  89      20.931  58.358  47.750  1.00 33.46           N  
ATOM   5156  CA  ILE L  89      21.360  57.345  46.777  1.00 34.69           C  
ATOM   5157  C   ILE L  89      20.161  56.751  45.994  1.00 34.43           C  
ATOM   5158  O   ILE L  89      20.249  56.510  44.775  1.00 33.68           O  
ATOM   5159  CB  ILE L  89      22.231  56.223  47.473  1.00 34.56           C  
ATOM   5160  CG1 ILE L  89      23.521  56.823  48.036  1.00 35.32           C  
ATOM   5161  CG2 ILE L  89      22.551  55.047  46.505  1.00 36.88           C  
ATOM   5162  CD1 ILE L  89      24.180  55.968  49.119  1.00 35.95           C  
ATOM   5163  N   THR L  90      19.024  56.593  46.661  1.00 33.74           N  
ATOM   5164  CA  THR L  90      17.809  56.132  45.982  1.00 34.61           C  
ATOM   5165  C   THR L  90      17.386  57.102  44.894  1.00 34.98           C  
ATOM   5166  O   THR L  90      17.052  56.686  43.786  1.00 35.52           O  
ATOM   5167  CB  THR L  90      16.675  55.824  47.000  1.00 35.13           C  
ATOM   5168  OG1 THR L  90      17.175  54.859  47.922  1.00 32.27           O  
ATOM   5169  CG2 THR L  90      15.437  55.279  46.348  1.00 33.50           C  
ATOM   5170  N   VAL L  91      17.445  58.399  45.178  1.00 35.29           N  
ATOM   5171  CA  VAL L  91      17.109  59.386  44.176  1.00 35.65           C  
ATOM   5172  C   VAL L  91      18.042  59.310  42.978  1.00 35.97           C  
ATOM   5173  O   VAL L  91      17.591  59.326  41.834  1.00 35.99           O  
ATOM   5174  CB  VAL L  91      17.101  60.761  44.781  1.00 35.91           C  
ATOM   5175  CG1 VAL L  91      17.035  61.802  43.683  1.00 35.60           C  
ATOM   5176  CG2 VAL L  91      15.934  60.868  45.734  1.00 35.47           C  
ATOM   5177  N   CYS L  92      19.340  59.218  43.257  1.00 36.77           N  
ATOM   5178  CA  CYS L  92      20.384  59.051  42.227  1.00 36.32           C  
ATOM   5179  C   CYS L  92      20.193  57.780  41.410  1.00 36.01           C  
ATOM   5180  O   CYS L  92      20.325  57.786  40.189  1.00 35.89           O  
ATOM   5181  CB  CYS L  92      21.780  59.024  42.873  1.00 36.17           C  
ATOM   5182  SG  CYS L  92      22.245  60.629  43.459  1.00 37.17           S  
ATOM   5183  N   ALA L  93      19.870  56.685  42.066  1.00 35.83           N  
ATOM   5184  CA  ALA L  93      19.637  55.483  41.322  1.00 35.14           C  
ATOM   5185  C   ALA L  93      18.480  55.669  40.343  1.00 35.51           C  
ATOM   5186  O   ALA L  93      18.614  55.382  39.136  1.00 35.65           O  
ATOM   5187  CB  ALA L  93      19.374  54.285  42.266  1.00 34.14           C  
ATOM   5188  N   LEU L  94      17.338  56.139  40.826  1.00 36.25           N  
ATOM   5189  CA  LEU L  94      16.191  56.381  39.921  1.00 37.33           C  
ATOM   5190  C   LEU L  94      16.524  57.304  38.760  1.00 37.04           C  
ATOM   5191  O   LEU L  94      16.134  57.055  37.623  1.00 38.22           O  
ATOM   5192  CB  LEU L  94      15.023  56.963  40.714  1.00 38.32           C  
ATOM   5193  CG  LEU L  94      14.398  55.985  41.687  1.00 44.32           C  
ATOM   5194  CD1 LEU L  94      13.641  56.738  42.771  1.00 46.81           C  
ATOM   5195  CD2 LEU L  94      13.554  55.002  40.942  1.00 45.62           C  
ATOM   5196  N   GLY L  95      17.212  58.407  39.053  1.00 36.26           N  
ATOM   5197  CA  GLY L  95      17.725  59.295  38.036  1.00 35.48           C  
ATOM   5198  C   GLY L  95      18.575  58.553  37.021  1.00 35.31           C  
ATOM   5199  O   GLY L  95      18.440  58.765  35.824  1.00 33.57           O  
ATOM   5200  N   ALA L  96      19.437  57.660  37.497  1.00 35.06           N  
ATOM   5201  CA  ALA L  96      20.348  56.970  36.589  1.00 35.21           C  
ATOM   5202  C   ALA L  96      19.574  56.011  35.705  1.00 34.31           C  
ATOM   5203  O   ALA L  96      19.816  55.941  34.497  1.00 33.37           O  
ATOM   5204  CB  ALA L  96      21.445  56.254  37.345  1.00 34.74           C  
ATOM   5205  N   PHE L  97      18.670  55.242  36.320  1.00 34.11           N  
ATOM   5206  CA  PHE L  97      17.919  54.230  35.590  1.00 34.77           C  
ATOM   5207  C   PHE L  97      17.028  54.815  34.529  1.00 34.66           C  
ATOM   5208  O   PHE L  97      17.016  54.342  33.382  1.00 33.37           O  
ATOM   5209  CB  PHE L  97      17.064  53.335  36.511  1.00 34.40           C  
ATOM   5210  CG  PHE L  97      17.804  52.674  37.642  1.00 35.31           C  
ATOM   5211  CD1 PHE L  97      19.159  52.368  37.564  1.00 33.97           C  
ATOM   5212  CD2 PHE L  97      17.092  52.286  38.797  1.00 34.15           C  
ATOM   5213  CE1 PHE L  97      19.812  51.714  38.620  1.00 35.32           C  
ATOM   5214  CE2 PHE L  97      17.746  51.693  39.873  1.00 31.87           C  
ATOM   5215  CZ  PHE L  97      19.122  51.420  39.789  1.00 32.15           C  
ATOM   5216  N   ILE L  98      16.290  55.869  34.881  1.00 35.49           N  
ATOM   5217  CA  ILE L  98      15.406  56.549  33.917  1.00 35.86           C  
ATOM   5218  C   ILE L  98      16.183  57.220  32.778  1.00 35.47           C  
ATOM   5219  O   ILE L  98      15.775  57.123  31.625  1.00 35.07           O  
ATOM   5220  CB  ILE L  98      14.406  57.530  34.630  1.00 35.60           C  
ATOM   5221  CG1 ILE L  98      13.480  56.766  35.583  1.00 38.02           C  
ATOM   5222  CG2 ILE L  98      13.575  58.317  33.601  1.00 37.07           C  
ATOM   5223  CD1 ILE L  98      12.831  57.626  36.685  1.00 37.87           C  
ATOM   5224  N   SER L  99      17.267  57.941  33.102  1.00 35.56           N  
ATOM   5225  CA  SER L  99      18.202  58.441  32.120  1.00 34.68           C  
ATOM   5226  C   SER L  99      18.690  57.347  31.149  1.00 34.69           C  
ATOM   5227  O   SER L  99      18.676  57.502  29.935  1.00 33.85           O  
ATOM   5228  CB  SER L  99      19.385  59.079  32.834  1.00 36.24           C  
ATOM   5229  OG  SER L  99      18.981  60.257  33.521  1.00 33.59           O  
ATOM   5230  N   TRP L 100      19.021  56.195  31.696  1.00 34.12           N  
ATOM   5231  CA  TRP L 100      19.501  55.070  30.893  1.00 33.80           C  
ATOM   5232  C   TRP L 100      18.455  54.609  29.886  1.00 34.56           C  
ATOM   5233  O   TRP L 100      18.767  54.356  28.698  1.00 33.47           O  
ATOM   5234  CB  TRP L 100      19.879  53.915  31.821  1.00 33.53           C  
ATOM   5235  CG  TRP L 100      20.779  52.930  31.160  1.00 34.35           C  
ATOM   5236  CD1 TRP L 100      20.432  51.714  30.704  1.00 33.28           C  
ATOM   5237  CD2 TRP L 100      22.184  53.074  30.906  1.00 35.12           C  
ATOM   5238  NE1 TRP L 100      21.522  51.081  30.177  1.00 35.29           N  
ATOM   5239  CE2 TRP L 100      22.614  51.898  30.280  1.00 32.72           C  
ATOM   5240  CE3 TRP L 100      23.109  54.096  31.114  1.00 35.23           C  
ATOM   5241  CZ2 TRP L 100      23.944  51.706  29.858  1.00 33.69           C  
ATOM   5242  CZ3 TRP L 100      24.432  53.893  30.713  1.00 36.08           C  
ATOM   5243  CH2 TRP L 100      24.829  52.702  30.105  1.00 34.70           C  
ATOM   5244  N   MET L 101      17.220  54.466  30.376  1.00 34.79           N  
ATOM   5245  CA  MET L 101      16.066  54.130  29.522  1.00 34.90           C  
ATOM   5246  C   MET L 101      15.868  55.104  28.383  1.00 33.80           C  
ATOM   5247  O   MET L 101      15.754  54.693  27.223  1.00 33.73           O  
ATOM   5248  CB  MET L 101      14.798  53.997  30.401  1.00 35.26           C  
ATOM   5249  CG  MET L 101      13.549  53.372  29.739  1.00 37.43           C  
ATOM   5250  SD  MET L 101      12.702  54.653  28.824  1.00 40.69           S  
ATOM   5251  CE  MET L 101      11.993  55.559  30.238  1.00 41.11           C  
ATOM   5252  N   LEU L 102      15.802  56.405  28.686  1.00 34.12           N  
ATOM   5253  CA  LEU L 102      15.533  57.407  27.671  1.00 33.20           C  
ATOM   5254  C   LEU L 102      16.656  57.532  26.652  1.00 33.13           C  
ATOM   5255  O   LEU L 102      16.407  57.861  25.484  1.00 32.32           O  
ATOM   5256  CB  LEU L 102      15.188  58.741  28.331  1.00 32.99           C  
ATOM   5257  CG  LEU L 102      13.929  58.787  29.184  1.00 32.98           C  
ATOM   5258  CD1 LEU L 102      13.819  60.008  30.103  1.00 33.54           C  
ATOM   5259  CD2 LEU L 102      12.759  58.744  28.221  1.00 35.25           C  
ATOM   5260  N   ARG L 103      17.895  57.272  27.093  1.00 33.26           N  
ATOM   5261  CA  ARG L 103      19.056  57.216  26.201  1.00 33.86           C  
ATOM   5262  C   ARG L 103      18.895  56.070  25.218  1.00 33.12           C  
ATOM   5263  O   ARG L 103      19.128  56.235  24.017  1.00 33.51           O  
ATOM   5264  CB  ARG L 103      20.362  57.085  27.006  1.00 34.32           C  
ATOM   5265  CG  ARG L 103      21.628  56.822  26.199  1.00 33.21           C  
ATOM   5266  CD  ARG L 103      22.799  56.964  27.091  1.00 34.25           C  
ATOM   5267  NE  ARG L 103      24.093  56.600  26.510  1.00 33.33           N  
ATOM   5268  CZ  ARG L 103      24.665  55.395  26.578  1.00 35.27           C  
ATOM   5269  NH1 ARG L 103      24.049  54.379  27.115  1.00 34.94           N  
ATOM   5270  NH2 ARG L 103      25.867  55.217  26.043  1.00 35.15           N  
ATOM   5271  N   GLU L 104      18.440  54.913  25.698  1.00 33.62           N  
ATOM   5272  CA  GLU L 104      18.090  53.847  24.800  1.00 33.70           C  
ATOM   5273  C   GLU L 104      17.024  54.200  23.797  1.00 33.85           C  
ATOM   5274  O   GLU L 104      17.147  53.757  22.673  1.00 33.60           O  
ATOM   5275  CB  GLU L 104      17.644  52.598  25.561  1.00 33.78           C  
ATOM   5276  CG  GLU L 104      18.761  51.874  26.339  1.00 34.82           C  
ATOM   5277  CD  GLU L 104      18.237  50.616  27.053  1.00 32.53           C  
ATOM   5278  OE1 GLU L 104      16.988  50.503  27.249  1.00 31.75           O  
ATOM   5279  OE2 GLU L 104      19.069  49.763  27.480  1.00 34.84           O  
ATOM   5280  N   VAL L 105      16.026  55.016  24.156  1.00 34.76           N  
ATOM   5281  CA  VAL L 105      15.056  55.510  23.165  1.00 34.39           C  
ATOM   5282  C   VAL L 105      15.721  56.318  22.059  1.00 34.66           C  
ATOM   5283  O   VAL L 105      15.432  56.134  20.874  1.00 33.83           O  
ATOM   5284  CB  VAL L 105      13.931  56.370  23.810  1.00 34.83           C  
ATOM   5285  CG1 VAL L 105      12.985  56.915  22.740  1.00 35.64           C  
ATOM   5286  CG2 VAL L 105      13.161  55.551  24.827  1.00 32.85           C  
ATOM   5287  N   GLU L 106      16.596  57.259  22.441  1.00 34.08           N  
ATOM   5288  CA  GLU L 106      17.374  58.014  21.454  1.00 33.20           C  
ATOM   5289  C   GLU L 106      18.199  57.134  20.489  1.00 33.15           C  
ATOM   5290  O   GLU L 106      18.200  57.363  19.262  1.00 31.67           O  
ATOM   5291  CB  GLU L 106      18.282  59.047  22.145  1.00 34.71           C  
ATOM   5292  CG  GLU L 106      17.497  60.037  23.009  1.00 34.65           C  
ATOM   5293  CD  GLU L 106      18.263  61.284  23.348  1.00 38.55           C  
ATOM   5294  OE1 GLU L 106      19.499  61.242  23.535  1.00 40.45           O  
ATOM   5295  OE2 GLU L 106      17.593  62.317  23.440  1.00 36.71           O  
ATOM   5296  N   ILE L 107      18.863  56.121  21.044  1.00 33.91           N  
ATOM   5297  CA  ILE L 107      19.678  55.207  20.260  1.00 33.93           C  
ATOM   5298  C   ILE L 107      18.782  54.432  19.289  1.00 34.79           C  
ATOM   5299  O   ILE L 107      19.120  54.298  18.120  1.00 35.50           O  
ATOM   5300  CB  ILE L 107      20.489  54.230  21.151  1.00 34.50           C  
ATOM   5301  CG1 ILE L 107      21.616  55.010  21.862  1.00 33.34           C  
ATOM   5302  CG2 ILE L 107      21.119  53.131  20.311  1.00 31.19           C  
ATOM   5303  CD1 ILE L 107      22.376  54.180  22.941  1.00 32.83           C  
ATOM   5304  N   SER L 108      17.650  53.953  19.783  1.00 34.69           N  
ATOM   5305  CA  SER L 108      16.660  53.287  18.954  1.00 34.36           C  
ATOM   5306  C   SER L 108      16.174  54.125  17.792  1.00 33.98           C  
ATOM   5307  O   SER L 108      16.046  53.631  16.648  1.00 33.79           O  
ATOM   5308  CB  SER L 108      15.469  52.873  19.829  1.00 34.67           C  
ATOM   5309  OG  SER L 108      15.818  51.836  20.716  1.00 36.69           O  
ATOM   5310  N   ARG L 109      15.876  55.394  18.056  1.00 32.89           N  
ATOM   5311  CA  ARG L 109      15.393  56.298  17.027  1.00 33.79           C  
ATOM   5312  C   ARG L 109      16.423  56.590  15.936  1.00 33.35           C  
ATOM   5313  O   ARG L 109      16.102  56.561  14.754  1.00 31.82           O  
ATOM   5314  CB  ARG L 109      14.927  57.629  17.632  1.00 33.83           C  
ATOM   5315  CG  ARG L 109      13.638  57.473  18.443  1.00 38.61           C  
ATOM   5316  CD  ARG L 109      13.358  58.601  19.400  1.00 41.53           C  
ATOM   5317  NE  ARG L 109      13.550  59.901  18.810  1.00 46.07           N  
ATOM   5318  CZ  ARG L 109      12.677  60.506  18.010  1.00 50.04           C  
ATOM   5319  NH1 ARG L 109      11.522  59.926  17.706  1.00 52.65           N  
ATOM   5320  NH2 ARG L 109      12.962  61.706  17.511  1.00 49.17           N  
ATOM   5321  N   LYS L 110      17.666  56.831  16.337  1.00 32.91           N  
ATOM   5322  CA  LYS L 110      18.761  57.014  15.402  1.00 32.62           C  
ATOM   5323  C   LYS L 110      18.981  55.811  14.465  1.00 32.79           C  
ATOM   5324  O   LYS L 110      19.331  55.988  13.302  1.00 30.27           O  
ATOM   5325  CB  LYS L 110      20.056  57.300  16.182  1.00 33.56           C  
ATOM   5326  CG  LYS L 110      21.207  57.721  15.305  1.00 34.27           C  
ATOM   5327  CD  LYS L 110      22.500  57.878  16.097  1.00 34.66           C  
ATOM   5328  CE  LYS L 110      22.474  59.046  17.064  1.00 34.11           C  
ATOM   5329  NZ  LYS L 110      22.358  60.401  16.471  1.00 33.07           N  
ATOM   5330  N   LEU L 111      18.771  54.601  14.987  1.00 31.88           N  
ATOM   5331  CA  LEU L 111      18.947  53.386  14.214  1.00 33.33           C  
ATOM   5332  C   LEU L 111      17.670  52.950  13.431  1.00 34.45           C  
ATOM   5333  O   LEU L 111      17.733  51.975  12.695  1.00 33.93           O  
ATOM   5334  CB  LEU L 111      19.380  52.220  15.109  1.00 32.06           C  
ATOM   5335  CG  LEU L 111      20.823  52.271  15.592  1.00 32.03           C  
ATOM   5336  CD1 LEU L 111      20.992  51.311  16.789  1.00 28.53           C  
ATOM   5337  CD2 LEU L 111      21.866  51.987  14.433  1.00 30.41           C  
ATOM   5338  N   GLY L 112      16.564  53.684  13.584  1.00 34.36           N  
ATOM   5339  CA  GLY L 112      15.318  53.363  12.893  1.00 34.44           C  
ATOM   5340  C   GLY L 112      14.740  52.025  13.294  1.00 34.03           C  
ATOM   5341  O   GLY L 112      14.010  51.418  12.515  1.00 33.59           O  
ATOM   5342  N   ILE L 113      15.004  51.612  14.529  1.00 33.76           N  
ATOM   5343  CA  ILE L 113      14.465  50.376  15.065  1.00 34.17           C  
ATOM   5344  C   ILE L 113      13.392  50.662  16.103  1.00 34.16           C  
ATOM   5345  O   ILE L 113      13.207  51.783  16.568  1.00 31.35           O  
ATOM   5346  CB  ILE L 113      15.551  49.434  15.675  1.00 34.15           C  
ATOM   5347  CG1 ILE L 113      16.101  49.944  17.020  1.00 34.68           C  
ATOM   5348  CG2 ILE L 113      16.679  49.183  14.688  1.00 34.31           C  
ATOM   5349  CD1 ILE L 113      17.163  49.078  17.662  1.00 33.89           C  
ATOM   5350  N   GLY L 114      12.677  49.622  16.482  1.00 33.49           N  
ATOM   5351  CA  GLY L 114      11.574  49.819  17.430  1.00 33.25           C  
ATOM   5352  C   GLY L 114      12.138  50.157  18.793  1.00 33.70           C  
ATOM   5353  O   GLY L 114      13.346  49.969  19.063  1.00 32.90           O  
ATOM   5354  N   TRP L 115      11.265  50.643  19.666  1.00 33.91           N  
ATOM   5355  CA  TRP L 115      11.654  51.030  21.030  1.00 35.21           C  
ATOM   5356  C   TRP L 115      11.410  49.950  22.062  1.00 35.50           C  
ATOM   5357  O   TRP L 115      11.278  50.238  23.271  1.00 36.20           O  
ATOM   5358  CB  TRP L 115      10.858  52.264  21.441  1.00 37.50           C  
ATOM   5359  CG  TRP L 115      10.972  53.406  20.576  1.00 39.88           C  
ATOM   5360  CD1 TRP L 115      11.598  53.511  19.364  1.00 41.18           C  
ATOM   5361  CD2 TRP L 115      10.368  54.670  20.837  1.00 39.43           C  
ATOM   5362  NE1 TRP L 115      11.431  54.787  18.872  1.00 41.69           N  
ATOM   5363  CE2 TRP L 115      10.682  55.516  19.765  1.00 42.26           C  
ATOM   5364  CE3 TRP L 115       9.603  55.166  21.900  1.00 43.00           C  
ATOM   5365  CZ2 TRP L 115      10.252  56.841  19.717  1.00 41.27           C  
ATOM   5366  CZ3 TRP L 115       9.180  56.496  21.857  1.00 40.38           C  
ATOM   5367  CH2 TRP L 115       9.493  57.303  20.771  1.00 41.59           C  
ATOM   5368  N   HIS L 116      11.415  48.691  21.618  1.00 34.32           N  
ATOM   5369  CA  HIS L 116      11.056  47.603  22.487  1.00 33.58           C  
ATOM   5370  C   HIS L 116      12.016  47.435  23.659  1.00 34.09           C  
ATOM   5371  O   HIS L 116      11.564  47.096  24.767  1.00 35.26           O  
ATOM   5372  CB  HIS L 116      10.932  46.274  21.715  1.00 33.63           C  
ATOM   5373  CG  HIS L 116       9.941  46.311  20.585  1.00 32.50           C  
ATOM   5374  ND1 HIS L 116      10.154  47.037  19.439  1.00 31.05           N  
ATOM   5375  CD2 HIS L 116       8.746  45.699  20.428  1.00 32.20           C  
ATOM   5376  CE1 HIS L 116       9.110  46.904  18.633  1.00 32.22           C  
ATOM   5377  NE2 HIS L 116       8.248  46.072  19.203  1.00 34.71           N  
ATOM   5378  N   VAL L 117      13.302  47.653  23.443  1.00 33.27           N  
ATOM   5379  CA  VAL L 117      14.265  47.496  24.527  1.00 33.44           C  
ATOM   5380  C   VAL L 117      14.055  48.462  25.670  1.00 32.45           C  
ATOM   5381  O   VAL L 117      13.860  48.002  26.774  1.00 33.45           O  
ATOM   5382  CB  VAL L 117      15.749  47.414  24.061  1.00 34.24           C  
ATOM   5383  CG1 VAL L 117      16.641  47.191  25.251  1.00 33.07           C  
ATOM   5384  CG2 VAL L 117      15.976  46.263  23.026  1.00 31.17           C  
ATOM   5385  N   PRO L 118      14.047  49.789  25.419  1.00 32.75           N  
ATOM   5386  CA  PRO L 118      13.745  50.670  26.545  1.00 33.11           C  
ATOM   5387  C   PRO L 118      12.375  50.428  27.225  1.00 33.90           C  
ATOM   5388  O   PRO L 118      12.276  50.572  28.431  1.00 35.26           O  
ATOM   5389  CB  PRO L 118      13.891  52.084  25.953  1.00 32.73           C  
ATOM   5390  CG  PRO L 118      13.778  51.906  24.437  1.00 33.14           C  
ATOM   5391  CD  PRO L 118      14.402  50.523  24.208  1.00 33.57           C  
ATOM   5392  N   LEU L 119      11.348  50.003  26.482  1.00 35.41           N  
ATOM   5393  CA  LEU L 119      10.065  49.639  27.049  1.00 37.55           C  
ATOM   5394  C   LEU L 119      10.182  48.440  27.982  1.00 37.76           C  
ATOM   5395  O   LEU L 119       9.578  48.401  29.073  1.00 36.89           O  
ATOM   5396  CB  LEU L 119       9.061  49.352  25.914  1.00 37.58           C  
ATOM   5397  CG  LEU L 119       7.667  48.869  26.327  1.00 43.42           C  
ATOM   5398  CD1 LEU L 119       6.894  49.891  27.138  1.00 46.79           C  
ATOM   5399  CD2 LEU L 119       6.800  48.395  25.131  1.00 44.61           C  
ATOM   5400  N   ALA L 120      10.951  47.460  27.535  1.00 37.32           N  
ATOM   5401  CA  ALA L 120      11.211  46.258  28.323  1.00 36.63           C  
ATOM   5402  C   ALA L 120      11.972  46.618  29.596  1.00 36.58           C  
ATOM   5403  O   ALA L 120      11.697  46.052  30.667  1.00 36.89           O  
ATOM   5404  CB  ALA L 120      11.987  45.213  27.518  1.00 37.90           C  
ATOM   5405  N   PHE L 121      12.912  47.571  29.481  1.00 35.41           N  
ATOM   5406  CA  PHE L 121      13.736  48.024  30.624  1.00 35.68           C  
ATOM   5407  C   PHE L 121      12.918  48.831  31.670  1.00 35.99           C  
ATOM   5408  O   PHE L 121      13.280  48.885  32.849  1.00 35.12           O  
ATOM   5409  CB  PHE L 121      14.936  48.838  30.119  1.00 34.77           C  
ATOM   5410  CG  PHE L 121      15.862  49.287  31.199  1.00 34.47           C  
ATOM   5411  CD1 PHE L 121      16.322  48.426  32.143  1.00 33.81           C  
ATOM   5412  CD2 PHE L 121      16.270  50.609  31.260  1.00 34.56           C  
ATOM   5413  CE1 PHE L 121      17.203  48.842  33.165  1.00 35.10           C  
ATOM   5414  CE2 PHE L 121      17.141  51.037  32.274  1.00 36.44           C  
ATOM   5415  CZ  PHE L 121      17.606  50.162  33.208  1.00 33.08           C  
ATOM   5416  N   CYS L 122      11.759  49.331  31.258  1.00 35.30           N  
ATOM   5417  CA  CYS L 122      10.828  49.939  32.185  1.00 36.00           C  
ATOM   5418  C   CYS L 122      10.313  48.969  33.243  1.00 34.92           C  
ATOM   5419  O   CYS L 122      10.004  49.389  34.366  1.00 35.85           O  
ATOM   5420  CB  CYS L 122       9.640  50.539  31.425  1.00 35.84           C  
ATOM   5421  SG  CYS L 122      10.040  52.034  30.529  1.00 40.62           S  
ATOM   5422  N   VAL L 123      10.266  47.668  32.926  1.00 34.19           N  
ATOM   5423  CA  VAL L 123       9.796  46.683  33.863  1.00 34.61           C  
ATOM   5424  C   VAL L 123      10.673  46.575  35.139  1.00 33.91           C  
ATOM   5425  O   VAL L 123      10.121  46.668  36.233  1.00 34.72           O  
ATOM   5426  CB  VAL L 123       9.565  45.298  33.212  1.00 33.79           C  
ATOM   5427  CG1 VAL L 123       9.003  44.199  34.281  1.00 34.07           C  
ATOM   5428  CG2 VAL L 123       8.534  45.483  32.070  1.00 33.68           C  
ATOM   5429  N   PRO L 124      11.999  46.336  35.024  1.00 34.67           N  
ATOM   5430  CA  PRO L 124      12.827  46.340  36.261  1.00 34.82           C  
ATOM   5431  C   PRO L 124      12.862  47.669  37.012  1.00 35.18           C  
ATOM   5432  O   PRO L 124      12.936  47.685  38.270  1.00 34.87           O  
ATOM   5433  CB  PRO L 124      14.234  45.935  35.761  1.00 35.27           C  
ATOM   5434  CG  PRO L 124      14.213  46.213  34.310  1.00 34.85           C  
ATOM   5435  CD  PRO L 124      12.799  45.992  33.845  1.00 35.36           C  
ATOM   5436  N   ILE L 125      12.813  48.761  36.276  1.00 35.20           N  
ATOM   5437  CA  ILE L 125      12.745  50.076  36.901  1.00 34.65           C  
ATOM   5438  C   ILE L 125      11.454  50.193  37.738  1.00 35.68           C  
ATOM   5439  O   ILE L 125      11.496  50.572  38.902  1.00 34.24           O  
ATOM   5440  CB  ILE L 125      12.783  51.204  35.917  1.00 35.58           C  
ATOM   5441  CG1 ILE L 125      14.084  51.240  35.104  1.00 35.45           C  
ATOM   5442  CG2 ILE L 125      12.675  52.501  36.642  1.00 34.29           C  
ATOM   5443  CD1 ILE L 125      14.128  52.430  34.065  1.00 34.83           C  
ATOM   5444  N   PHE L 126      10.316  49.825  37.149  1.00 36.45           N  
ATOM   5445  CA  PHE L 126       9.054  49.723  37.878  1.00 36.18           C  
ATOM   5446  C   PHE L 126       9.144  48.859  39.121  1.00 36.27           C  
ATOM   5447  O   PHE L 126       8.629  49.266  40.161  1.00 35.92           O  
ATOM   5448  CB  PHE L 126       7.933  49.253  36.928  1.00 37.63           C  
ATOM   5449  CG  PHE L 126       6.636  48.914  37.622  1.00 39.26           C  
ATOM   5450  CD1 PHE L 126       5.808  49.895  38.068  1.00 41.79           C  
ATOM   5451  CD2 PHE L 126       6.265  47.597  37.805  1.00 42.15           C  
ATOM   5452  CE1 PHE L 126       4.611  49.565  38.713  1.00 42.59           C  
ATOM   5453  CE2 PHE L 126       5.080  47.280  38.453  1.00 42.43           C  
ATOM   5454  CZ  PHE L 126       4.287  48.245  38.900  1.00 41.42           C  
ATOM   5455  N   MET L 127       9.701  47.632  39.020  1.00 35.32           N  
ATOM   5456  CA  MET L 127       9.866  46.777  40.206  1.00 36.16           C  
ATOM   5457  C   MET L 127      10.737  47.442  41.312  1.00 36.73           C  
ATOM   5458  O   MET L 127      10.373  47.409  42.489  1.00 36.01           O  
ATOM   5459  CB  MET L 127      10.420  45.397  39.839  1.00 35.37           C  
ATOM   5460  CG  MET L 127      10.334  44.305  40.922  1.00 37.92           C  
ATOM   5461  SD  MET L 127       8.596  43.959  41.316  1.00 40.79           S  
ATOM   5462  CE  MET L 127       8.751  42.775  42.654  1.00 41.48           C  
ATOM   5463  N   PHE L 128      11.848  48.077  40.940  1.00 37.30           N  
ATOM   5464  CA  PHE L 128      12.641  48.866  41.918  1.00 37.11           C  
ATOM   5465  C   PHE L 128      11.751  49.857  42.673  1.00 36.54           C  
ATOM   5466  O   PHE L 128      11.855  49.977  43.899  1.00 35.78           O  
ATOM   5467  CB  PHE L 128      13.725  49.647  41.207  1.00 36.86           C  
ATOM   5468  CG  PHE L 128      14.649  50.412  42.124  1.00 35.78           C  
ATOM   5469  CD1 PHE L 128      15.648  49.749  42.820  1.00 34.71           C  
ATOM   5470  CD2 PHE L 128      14.563  51.785  42.245  1.00 35.38           C  
ATOM   5471  CE1 PHE L 128      16.532  50.436  43.638  1.00 31.73           C  
ATOM   5472  CE2 PHE L 128      15.454  52.482  43.093  1.00 34.91           C  
ATOM   5473  CZ  PHE L 128      16.436  51.807  43.770  1.00 33.91           C  
ATOM   5474  N   CYS L 129      10.938  50.593  41.918  1.00 37.00           N  
ATOM   5475  CA  CYS L 129       9.959  51.572  42.444  1.00 35.26           C  
ATOM   5476  C   CYS L 129       8.927  50.955  43.364  1.00 35.83           C  
ATOM   5477  O   CYS L 129       8.593  51.533  44.378  1.00 34.25           O  
ATOM   5478  CB  CYS L 129       9.248  52.228  41.303  1.00 37.00           C  
ATOM   5479  SG  CYS L 129      10.367  53.471  40.503  1.00 38.86           S  
ATOM   5480  N   VAL L 130       8.468  49.743  43.046  1.00 34.04           N  
ATOM   5481  CA  VAL L 130       7.536  49.045  43.924  1.00 34.66           C  
ATOM   5482  C   VAL L 130       8.178  48.768  45.290  1.00 34.03           C  
ATOM   5483  O   VAL L 130       7.569  48.965  46.325  1.00 33.45           O  
ATOM   5484  CB  VAL L 130       7.046  47.715  43.305  1.00 34.47           C  
ATOM   5485  CG1 VAL L 130       6.340  46.864  44.323  1.00 36.39           C  
ATOM   5486  CG2 VAL L 130       6.082  47.967  42.098  1.00 34.53           C  
ATOM   5487  N   LEU L 131       9.378  48.201  45.269  1.00 33.27           N  
ATOM   5488  CA  LEU L 131      10.102  47.868  46.491  1.00 34.44           C  
ATOM   5489  C   LEU L 131      10.517  49.054  47.327  1.00 33.54           C  
ATOM   5490  O   LEU L 131      10.379  49.054  48.584  1.00 33.22           O  
ATOM   5491  CB  LEU L 131      11.345  47.052  46.126  1.00 34.71           C  
ATOM   5492  CG  LEU L 131      11.075  45.669  45.517  1.00 34.42           C  
ATOM   5493  CD1 LEU L 131      12.235  45.267  44.637  1.00 36.05           C  
ATOM   5494  CD2 LEU L 131      10.783  44.593  46.585  1.00 33.24           C  
ATOM   5495  N   GLN L 132      11.003  50.095  46.658  1.00 33.98           N  
ATOM   5496  CA  GLN L 132      11.673  51.198  47.330  1.00 33.70           C  
ATOM   5497  C   GLN L 132      10.820  52.441  47.514  1.00 34.45           C  
ATOM   5498  O   GLN L 132      11.126  53.262  48.404  1.00 30.95           O  
ATOM   5499  CB  GLN L 132      12.950  51.616  46.558  1.00 34.43           C  
ATOM   5500  CG  GLN L 132      14.076  50.541  46.477  1.00 35.39           C  
ATOM   5501  CD  GLN L 132      14.484  50.012  47.834  1.00 34.49           C  
ATOM   5502  OE1 GLN L 132      13.726  49.278  48.472  1.00 35.10           O  
ATOM   5503  NE2 GLN L 132      15.679  50.375  48.279  1.00 32.23           N  
ATOM   5504  N   VAL L 133       9.755  52.589  46.702  1.00 33.58           N  
ATOM   5505  CA  VAL L 133       8.954  53.799  46.748  1.00 34.52           C  
ATOM   5506  C   VAL L 133       7.495  53.550  47.085  1.00 34.49           C  
ATOM   5507  O   VAL L 133       6.984  54.046  48.113  1.00 34.60           O  
ATOM   5508  CB  VAL L 133       9.076  54.575  45.433  1.00 35.47           C  
ATOM   5509  CG1 VAL L 133       8.230  55.827  45.480  1.00 33.77           C  
ATOM   5510  CG2 VAL L 133      10.546  54.948  45.169  1.00 35.17           C  
ATOM   5511  N   PHE L 134       6.823  52.772  46.251  1.00 34.96           N  
ATOM   5512  CA  PHE L 134       5.389  52.529  46.425  1.00 35.10           C  
ATOM   5513  C   PHE L 134       5.007  51.771  47.686  1.00 34.52           C  
ATOM   5514  O   PHE L 134       4.106  52.191  48.397  1.00 33.63           O  
ATOM   5515  CB  PHE L 134       4.774  51.842  45.196  1.00 36.04           C  
ATOM   5516  CG  PHE L 134       5.072  52.520  43.907  1.00 37.87           C  
ATOM   5517  CD1 PHE L 134       5.098  53.888  43.820  1.00 39.58           C  
ATOM   5518  CD2 PHE L 134       5.287  51.795  42.764  1.00 43.27           C  
ATOM   5519  CE1 PHE L 134       5.350  54.513  42.623  1.00 43.76           C  
ATOM   5520  CE2 PHE L 134       5.570  52.423  41.561  1.00 42.30           C  
ATOM   5521  CZ  PHE L 134       5.615  53.763  41.507  1.00 41.66           C  
ATOM   5522  N   ARG L 135       5.635  50.614  47.939  1.00 33.69           N  
ATOM   5523  CA  ARG L 135       5.347  49.913  49.155  1.00 34.72           C  
ATOM   5524  C   ARG L 135       5.688  50.736  50.440  1.00 35.58           C  
ATOM   5525  O   ARG L 135       4.839  50.852  51.335  1.00 34.47           O  
ATOM   5526  CB  ARG L 135       5.912  48.465  49.127  1.00 33.79           C  
ATOM   5527  CG  ARG L 135       5.602  47.690  50.373  1.00 35.52           C  
ATOM   5528  CD  ARG L 135       5.972  46.214  50.245  1.00 34.31           C  
ATOM   5529  NE  ARG L 135       5.654  45.536  51.467  1.00 37.20           N  
ATOM   5530  CZ  ARG L 135       6.409  45.462  52.571  1.00 35.54           C  
ATOM   5531  NH1 ARG L 135       7.624  45.981  52.650  1.00 38.09           N  
ATOM   5532  NH2 ARG L 135       5.945  44.776  53.616  1.00 36.32           N  
ATOM   5533  N   PRO L 136       6.889  51.359  50.515  1.00 35.26           N  
ATOM   5534  CA  PRO L 136       7.160  52.217  51.650  1.00 35.69           C  
ATOM   5535  C   PRO L 136       6.174  53.390  51.810  1.00 35.08           C  
ATOM   5536  O   PRO L 136       5.810  53.723  52.937  1.00 35.59           O  
ATOM   5537  CB  PRO L 136       8.580  52.715  51.355  1.00 35.23           C  
ATOM   5538  CG  PRO L 136       9.174  51.551  50.660  1.00 34.72           C  
ATOM   5539  CD  PRO L 136       8.095  51.233  49.682  1.00 35.13           C  
ATOM   5540  N   LEU L 137       5.693  53.969  50.708  1.00 35.13           N  
ATOM   5541  CA  LEU L 137       4.692  55.049  50.813  1.00 35.84           C  
ATOM   5542  C   LEU L 137       3.406  54.522  51.393  1.00 36.38           C  
ATOM   5543  O   LEU L 137       2.831  55.159  52.247  1.00 36.15           O  
ATOM   5544  CB  LEU L 137       4.374  55.745  49.480  1.00 36.43           C  
ATOM   5545  CG  LEU L 137       5.450  56.585  48.838  1.00 36.20           C  
ATOM   5546  CD1 LEU L 137       5.060  56.892  47.389  1.00 38.69           C  
ATOM   5547  CD2 LEU L 137       5.671  57.936  49.638  1.00 33.18           C  
ATOM   5548  N   LEU L 138       2.971  53.336  50.944  1.00 35.80           N  
ATOM   5549  CA  LEU L 138       1.735  52.757  51.453  1.00 35.90           C  
ATOM   5550  C   LEU L 138       1.836  52.389  52.919  1.00 36.40           C  
ATOM   5551  O   LEU L 138       0.835  52.463  53.632  1.00 39.00           O  
ATOM   5552  CB  LEU L 138       1.338  51.515  50.674  1.00 35.77           C  
ATOM   5553  CG  LEU L 138       0.740  51.729  49.284  1.00 36.24           C  
ATOM   5554  CD1 LEU L 138       0.560  50.338  48.634  1.00 38.54           C  
ATOM   5555  CD2 LEU L 138      -0.577  52.460  49.362  1.00 40.36           C  
ATOM   5556  N   LEU L 139       3.014  51.981  53.379  1.00 35.00           N  
ATOM   5557  CA  LEU L 139       3.178  51.649  54.788  1.00 34.95           C  
ATOM   5558  C   LEU L 139       3.533  52.839  55.650  1.00 33.99           C  
ATOM   5559  O   LEU L 139       3.437  52.764  56.878  1.00 35.31           O  
ATOM   5560  CB  LEU L 139       4.235  50.572  54.945  1.00 34.76           C  
ATOM   5561  CG  LEU L 139       3.790  49.213  54.437  1.00 35.18           C  
ATOM   5562  CD1 LEU L 139       4.935  48.216  54.451  1.00 36.14           C  
ATOM   5563  CD2 LEU L 139       2.583  48.686  55.240  1.00 35.25           C  
ATOM   5564  N   GLY L 140       3.928  53.911  54.995  1.00 34.66           N  
ATOM   5565  CA  GLY L 140       4.150  55.217  55.602  1.00 34.54           C  
ATOM   5566  C   GLY L 140       5.550  55.489  56.189  1.00 34.31           C  
ATOM   5567  O   GLY L 140       5.695  56.384  57.002  1.00 33.12           O  
ATOM   5568  N   SER L 141       6.543  54.694  55.814  1.00 33.72           N  
ATOM   5569  CA  SER L 141       7.942  54.934  56.183  1.00 33.65           C  
ATOM   5570  C   SER L 141       8.903  54.482  55.104  1.00 33.10           C  
ATOM   5571  O   SER L 141       8.820  53.332  54.644  1.00 32.65           O  
ATOM   5572  CB  SER L 141       8.338  54.203  57.463  1.00 33.37           C  
ATOM   5573  OG  SER L 141       7.471  54.542  58.515  1.00 37.13           O  
ATOM   5574  N   TRP L 142       9.902  55.303  54.806  1.00 31.76           N  
ATOM   5575  CA  TRP L 142      11.010  54.845  53.950  1.00 33.46           C  
ATOM   5576  C   TRP L 142      11.732  53.645  54.541  1.00 32.79           C  
ATOM   5577  O   TRP L 142      12.372  52.902  53.799  1.00 34.62           O  
ATOM   5578  CB  TRP L 142      12.037  55.945  53.701  1.00 33.73           C  
ATOM   5579  CG  TRP L 142      11.411  57.124  53.032  1.00 32.91           C  
ATOM   5580  CD1 TRP L 142      11.292  58.390  53.509  1.00 35.14           C  
ATOM   5581  CD2 TRP L 142      10.794  57.110  51.742  1.00 34.53           C  
ATOM   5582  NE1 TRP L 142      10.603  59.161  52.599  1.00 33.82           N  
ATOM   5583  CE2 TRP L 142      10.295  58.395  51.502  1.00 33.91           C  
ATOM   5584  CE3 TRP L 142      10.604  56.106  50.774  1.00 35.85           C  
ATOM   5585  CZ2 TRP L 142       9.622  58.716  50.321  1.00 35.29           C  
ATOM   5586  CZ3 TRP L 142       9.951  56.423  49.622  1.00 35.61           C  
ATOM   5587  CH2 TRP L 142       9.456  57.701  49.406  1.00 35.29           C  
ATOM   5588  N   GLY L 143      11.667  53.467  55.870  1.00 33.19           N  
ATOM   5589  CA  GLY L 143      12.366  52.343  56.532  1.00 33.06           C  
ATOM   5590  C   GLY L 143      11.924  50.970  56.172  1.00 32.95           C  
ATOM   5591  O   GLY L 143      12.556  49.993  56.570  1.00 33.04           O  
ATOM   5592  N   HIS L 144      10.869  50.843  55.397  1.00 34.18           N  
ATOM   5593  CA  HIS L 144      10.451  49.513  54.893  1.00 32.31           C  
ATOM   5594  C   HIS L 144      11.210  49.092  53.618  1.00 32.51           C  
ATOM   5595  O   HIS L 144      11.087  47.943  53.147  1.00 33.37           O  
ATOM   5596  CB  HIS L 144       8.939  49.517  54.644  1.00 33.34           C  
ATOM   5597  CG  HIS L 144       8.129  49.688  55.903  1.00 33.31           C  
ATOM   5598  ND1 HIS L 144       8.014  48.681  56.836  1.00 33.28           N  
ATOM   5599  CD2 HIS L 144       7.362  50.709  56.346  1.00 30.84           C  
ATOM   5600  CE1 HIS L 144       7.228  49.091  57.818  1.00 33.96           C  
ATOM   5601  NE2 HIS L 144       6.842  50.333  57.561  1.00 30.57           N  
ATOM   5602  N   ALA L 145      11.971  49.997  53.039  1.00 31.96           N  
ATOM   5603  CA  ALA L 145      12.768  49.753  51.817  1.00 31.33           C  
ATOM   5604  C   ALA L 145      14.025  48.932  52.097  1.00 31.31           C  
ATOM   5605  O   ALA L 145      14.448  48.798  53.253  1.00 30.24           O  
ATOM   5606  CB  ALA L 145      13.159  51.098  51.176  1.00 31.66           C  
ATOM   5607  N   PHE L 146      14.607  48.383  51.019  1.00 32.79           N  
ATOM   5608  CA  PHE L 146      15.744  47.500  51.144  1.00 32.90           C  
ATOM   5609  C   PHE L 146      17.076  48.236  51.204  1.00 32.05           C  
ATOM   5610  O   PHE L 146      17.211  49.347  50.609  1.00 33.77           O  
ATOM   5611  CB  PHE L 146      15.715  46.367  50.118  1.00 33.60           C  
ATOM   5612  CG  PHE L 146      16.099  46.732  48.684  1.00 31.59           C  
ATOM   5613  CD1 PHE L 146      17.440  46.910  48.278  1.00 30.63           C  
ATOM   5614  CD2 PHE L 146      15.116  46.764  47.704  1.00 32.40           C  
ATOM   5615  CE1 PHE L 146      17.739  47.148  46.929  1.00 32.59           C  
ATOM   5616  CE2 PHE L 146      15.422  47.090  46.370  1.00 32.54           C  
ATOM   5617  CZ  PHE L 146      16.735  47.251  45.991  1.00 31.90           C  
ATOM   5618  N   PRO L 147      18.055  47.692  51.980  1.00 31.96           N  
ATOM   5619  CA  PRO L 147      19.342  48.363  52.120  1.00 31.45           C  
ATOM   5620  C   PRO L 147      20.278  48.042  50.925  1.00 31.81           C  
ATOM   5621  O   PRO L 147      20.156  46.992  50.280  1.00 34.03           O  
ATOM   5622  CB  PRO L 147      19.919  47.748  53.386  1.00 31.55           C  
ATOM   5623  CG  PRO L 147      19.446  46.289  53.285  1.00 29.13           C  
ATOM   5624  CD  PRO L 147      18.076  46.358  52.632  1.00 31.86           C  
ATOM   5625  N   TYR L 148      21.256  48.903  50.703  1.00 33.34           N  
ATOM   5626  CA  TYR L 148      22.211  48.713  49.620  1.00 33.57           C  
ATOM   5627  C   TYR L 148      23.483  48.060  50.172  1.00 33.41           C  
ATOM   5628  O   TYR L 148      24.334  48.711  50.745  1.00 34.87           O  
ATOM   5629  CB  TYR L 148      22.446  50.036  48.895  1.00 33.75           C  
ATOM   5630  CG  TYR L 148      21.157  50.722  48.414  1.00 33.96           C  
ATOM   5631  CD1 TYR L 148      20.169  50.026  47.759  1.00 34.03           C  
ATOM   5632  CD2 TYR L 148      20.956  52.079  48.608  1.00 32.26           C  
ATOM   5633  CE1 TYR L 148      19.025  50.648  47.299  1.00 31.55           C  
ATOM   5634  CE2 TYR L 148      19.780  52.691  48.164  1.00 31.69           C  
ATOM   5635  CZ  TYR L 148      18.850  51.987  47.519  1.00 34.39           C  
ATOM   5636  OH  TYR L 148      17.684  52.519  47.095  1.00 32.51           O  
ATOM   5637  N   GLY L 149      23.529  46.738  50.056  1.00 34.83           N  
ATOM   5638  CA  GLY L 149      24.648  45.955  50.461  1.00 34.76           C  
ATOM   5639  C   GLY L 149      24.525  44.633  49.739  1.00 34.81           C  
ATOM   5640  O   GLY L 149      23.421  44.090  49.536  1.00 33.66           O  
ATOM   5641  N   ILE L 150      25.655  44.122  49.269  1.00 35.72           N  
ATOM   5642  CA  ILE L 150      25.653  42.882  48.482  1.00 36.42           C  
ATOM   5643  C   ILE L 150      24.998  41.738  49.241  1.00 36.64           C  
ATOM   5644  O   ILE L 150      24.139  41.043  48.712  1.00 35.51           O  
ATOM   5645  CB  ILE L 150      27.118  42.532  48.001  1.00 36.49           C  
ATOM   5646  CG1 ILE L 150      27.495  43.520  46.908  1.00 38.11           C  
ATOM   5647  CG2 ILE L 150      27.206  41.091  47.465  1.00 36.76           C  
ATOM   5648  CD1 ILE L 150      28.974  43.474  46.524  1.00 39.18           C  
ATOM   5649  N   LEU L 151      25.386  41.536  50.506  1.00 36.88           N  
ATOM   5650  CA  LEU L 151      24.739  40.494  51.318  1.00 36.64           C  
ATOM   5651  C   LEU L 151      23.618  41.038  52.200  1.00 34.52           C  
ATOM   5652  O   LEU L 151      22.652  40.341  52.441  1.00 36.30           O  
ATOM   5653  CB  LEU L 151      25.751  39.726  52.177  1.00 37.40           C  
ATOM   5654  CG  LEU L 151      26.723  38.802  51.415  1.00 40.16           C  
ATOM   5655  CD1 LEU L 151      27.560  37.976  52.365  1.00 39.07           C  
ATOM   5656  CD2 LEU L 151      25.985  37.890  50.433  1.00 40.14           C  
ATOM   5657  N   SER L 152      23.679  42.301  52.607  1.00 33.82           N  
ATOM   5658  CA  SER L 152      22.647  42.833  53.507  1.00 33.87           C  
ATOM   5659  C   SER L 152      21.296  42.874  52.838  1.00 33.82           C  
ATOM   5660  O   SER L 152      20.276  42.627  53.505  1.00 34.34           O  
ATOM   5661  CB  SER L 152      23.013  44.218  54.063  1.00 33.46           C  
ATOM   5662  OG  SER L 152      23.050  45.209  53.047  1.00 36.08           O  
ATOM   5663  N   HIS L 153      21.247  43.105  51.525  1.00 32.79           N  
ATOM   5664  CA  HIS L 153      19.944  43.185  50.893  1.00 31.52           C  
ATOM   5665  C   HIS L 153      19.269  41.808  50.915  1.00 31.38           C  
ATOM   5666  O   HIS L 153      18.056  41.740  50.930  1.00 31.56           O  
ATOM   5667  CB  HIS L 153      19.970  43.845  49.500  1.00 32.40           C  
ATOM   5668  CG  HIS L 153      20.317  42.963  48.343  1.00 32.79           C  
ATOM   5669  ND1 HIS L 153      21.584  42.443  48.147  1.00 33.08           N  
ATOM   5670  CD2 HIS L 153      19.614  42.672  47.216  1.00 32.43           C  
ATOM   5671  CE1 HIS L 153      21.610  41.797  46.994  1.00 34.80           C  
ATOM   5672  NE2 HIS L 153      20.432  41.913  46.419  1.00 34.29           N  
ATOM   5673  N   LEU L 154      20.052  40.756  50.982  1.00 31.25           N  
ATOM   5674  CA  LEU L 154      19.486  39.384  51.078  1.00 31.84           C  
ATOM   5675  C   LEU L 154      18.914  39.132  52.497  1.00 32.19           C  
ATOM   5676  O   LEU L 154      17.967  38.308  52.648  1.00 31.89           O  
ATOM   5677  CB  LEU L 154      20.563  38.358  50.797  1.00 31.61           C  
ATOM   5678  CG  LEU L 154      21.336  38.462  49.466  1.00 33.98           C  
ATOM   5679  CD1 LEU L 154      22.130  37.194  49.237  1.00 35.40           C  
ATOM   5680  CD2 LEU L 154      20.383  38.742  48.368  1.00 33.54           C  
ATOM   5681  N   ASP L 155      19.465  39.827  53.495  1.00 32.50           N  
ATOM   5682  CA  ASP L 155      18.950  39.697  54.884  1.00 33.09           C  
ATOM   5683  C   ASP L 155      17.562  40.352  54.946  1.00 33.60           C  
ATOM   5684  O   ASP L 155      16.666  39.851  55.631  1.00 32.41           O  
ATOM   5685  CB  ASP L 155      19.919  40.263  55.926  1.00 33.07           C  
ATOM   5686  CG  ASP L 155      21.212  39.477  56.028  1.00 32.80           C  
ATOM   5687  OD1 ASP L 155      21.258  38.240  55.737  1.00 33.47           O  
ATOM   5688  OD2 ASP L 155      22.199  40.061  56.517  1.00 32.41           O  
ATOM   5689  N   TRP L 156      17.405  41.516  54.293  1.00 33.55           N  
ATOM   5690  CA  TRP L 156      16.121  42.145  54.134  1.00 33.15           C  
ATOM   5691  C   TRP L 156      15.104  41.263  53.440  1.00 33.47           C  
ATOM   5692  O   TRP L 156      13.928  41.123  53.898  1.00 32.81           O  
ATOM   5693  CB  TRP L 156      16.273  43.468  53.386  1.00 33.41           C  
ATOM   5694  CG  TRP L 156      15.034  44.282  53.169  1.00 33.22           C  
ATOM   5695  CD1 TRP L 156      14.529  45.242  53.988  1.00 30.50           C  
ATOM   5696  CD2 TRP L 156      14.182  44.235  52.014  1.00 32.66           C  
ATOM   5697  NE1 TRP L 156      13.376  45.755  53.452  1.00 33.25           N  
ATOM   5698  CE2 TRP L 156      13.134  45.149  52.237  1.00 31.77           C  
ATOM   5699  CE3 TRP L 156      14.181  43.459  50.851  1.00 35.21           C  
ATOM   5700  CZ2 TRP L 156      12.160  45.415  51.280  1.00 33.23           C  
ATOM   5701  CZ3 TRP L 156      13.189  43.684  49.897  1.00 33.36           C  
ATOM   5702  CH2 TRP L 156      12.187  44.656  50.128  1.00 33.19           C  
ATOM   5703  N   VAL L 157      15.481  40.715  52.297  1.00 34.32           N  
ATOM   5704  CA  VAL L 157      14.575  39.824  51.552  1.00 33.78           C  
ATOM   5705  C   VAL L 157      14.064  38.658  52.428  1.00 34.48           C  
ATOM   5706  O   VAL L 157      12.858  38.347  52.448  1.00 32.83           O  
ATOM   5707  CB  VAL L 157      15.253  39.236  50.246  1.00 32.60           C  
ATOM   5708  CG1 VAL L 157      14.354  38.222  49.582  1.00 33.76           C  
ATOM   5709  CG2 VAL L 157      15.610  40.394  49.247  1.00 32.57           C  
ATOM   5710  N   ASN L 158      14.999  38.072  53.158  1.00 33.62           N  
ATOM   5711  CA  ASN L 158      14.830  36.910  54.011  1.00 33.21           C  
ATOM   5712  C   ASN L 158      13.817  37.275  55.132  1.00 33.80           C  
ATOM   5713  O   ASN L 158      12.785  36.631  55.264  1.00 32.37           O  
ATOM   5714  CB  ASN L 158      16.185  36.591  54.615  1.00 33.38           C  
ATOM   5715  CG  ASN L 158      16.251  35.274  55.315  1.00 34.07           C  
ATOM   5716  OD1 ASN L 158      15.326  34.448  55.244  1.00 32.99           O  
ATOM   5717  ND2 ASN L 158      17.375  35.040  55.984  1.00 35.23           N  
ATOM   5718  N   ASN L 159      14.103  38.330  55.904  1.00 33.24           N  
ATOM   5719  CA  ASN L 159      13.170  38.769  56.991  1.00 32.70           C  
ATOM   5720  C   ASN L 159      11.790  39.177  56.457  1.00 33.65           C  
ATOM   5721  O   ASN L 159      10.747  38.848  57.058  1.00 33.39           O  
ATOM   5722  CB  ASN L 159      13.814  39.903  57.838  1.00 33.52           C  
ATOM   5723  CG  ASN L 159      14.859  39.359  58.790  1.00 36.21           C  
ATOM   5724  OD1 ASN L 159      14.558  38.455  59.534  1.00 34.76           O  
ATOM   5725  ND2 ASN L 159      16.102  39.842  58.718  1.00 33.41           N  
ATOM   5726  N   PHE L 160      11.758  39.930  55.356  1.00 32.44           N  
ATOM   5727  CA  PHE L 160      10.499  40.310  54.700  1.00 32.89           C  
ATOM   5728  C   PHE L 160       9.643  39.073  54.453  1.00 34.31           C  
ATOM   5729  O   PHE L 160       8.440  39.062  54.819  1.00 36.35           O  
ATOM   5730  CB  PHE L 160      10.862  41.148  53.458  1.00 34.15           C  
ATOM   5731  CG  PHE L 160       9.702  41.739  52.649  1.00 34.21           C  
ATOM   5732  CD1 PHE L 160       8.361  41.654  53.031  1.00 34.11           C  
ATOM   5733  CD2 PHE L 160      10.007  42.435  51.498  1.00 34.06           C  
ATOM   5734  CE1 PHE L 160       7.384  42.174  52.235  1.00 34.15           C  
ATOM   5735  CE2 PHE L 160       9.012  43.061  50.694  1.00 32.96           C  
ATOM   5736  CZ  PHE L 160       7.707  42.913  51.064  1.00 34.39           C  
ATOM   5737  N   GLY L 161      10.228  38.081  53.818  1.00 33.85           N  
ATOM   5738  CA  GLY L 161       9.502  36.804  53.536  1.00 33.71           C  
ATOM   5739  C   GLY L 161       8.875  36.243  54.798  1.00 34.49           C  
ATOM   5740  O   GLY L 161       7.661  35.924  54.901  1.00 33.47           O  
ATOM   5741  N   TYR L 162       9.735  36.064  55.791  1.00 33.54           N  
ATOM   5742  CA  TYR L 162       9.301  35.399  57.005  1.00 33.83           C  
ATOM   5743  C   TYR L 162       8.390  36.279  57.859  1.00 33.49           C  
ATOM   5744  O   TYR L 162       7.731  35.743  58.732  1.00 33.62           O  
ATOM   5745  CB  TYR L 162      10.510  34.879  57.789  1.00 33.94           C  
ATOM   5746  CG  TYR L 162      11.123  33.647  57.286  1.00 34.79           C  
ATOM   5747  CD1 TYR L 162      10.471  32.439  57.411  1.00 34.43           C  
ATOM   5748  CD2 TYR L 162      12.418  33.631  56.749  1.00 35.75           C  
ATOM   5749  CE1 TYR L 162      11.045  31.266  57.014  1.00 33.46           C  
ATOM   5750  CE2 TYR L 162      12.981  32.474  56.362  1.00 35.45           C  
ATOM   5751  CZ  TYR L 162      12.306  31.300  56.455  1.00 35.09           C  
ATOM   5752  OH  TYR L 162      12.949  30.131  56.082  1.00 36.78           O  
ATOM   5753  N   GLN L 163       8.315  37.620  57.643  1.00 31.90           N  
ATOM   5754  CA  GLN L 163       7.297  38.383  58.299  1.00 32.22           C  
ATOM   5755  C   GLN L 163       5.874  37.902  57.950  1.00 34.39           C  
ATOM   5756  O   GLN L 163       4.919  38.204  58.709  1.00 33.09           O  
ATOM   5757  CB  GLN L 163       7.407  39.872  57.989  1.00 33.16           C  
ATOM   5758  CG  GLN L 163       8.521  40.589  58.700  1.00 32.09           C  
ATOM   5759  CD  GLN L 163       8.489  42.040  58.304  1.00 31.99           C  
ATOM   5760  OE1 GLN L 163       8.634  42.331  57.110  1.00 34.63           O  
ATOM   5761  NE2 GLN L 163       8.228  42.954  59.260  1.00 31.46           N  
ATOM   5762  N   TYR L 164       5.737  37.157  56.855  1.00 34.14           N  
ATOM   5763  CA  TYR L 164       4.433  36.633  56.340  1.00 33.20           C  
ATOM   5764  C   TYR L 164       4.462  35.124  56.454  1.00 33.38           C  
ATOM   5765  O   TYR L 164       3.678  34.405  55.790  1.00 36.16           O  
ATOM   5766  CB  TYR L 164       4.153  37.184  54.925  1.00 32.11           C  
ATOM   5767  CG  TYR L 164       4.078  38.682  55.032  1.00 31.97           C  
ATOM   5768  CD1 TYR L 164       5.233  39.467  54.918  1.00 31.08           C  
ATOM   5769  CD2 TYR L 164       2.882  39.300  55.269  1.00 32.02           C  
ATOM   5770  CE1 TYR L 164       5.196  40.812  55.104  1.00 31.06           C  
ATOM   5771  CE2 TYR L 164       2.822  40.690  55.454  1.00 30.17           C  
ATOM   5772  CZ  TYR L 164       3.982  41.419  55.356  1.00 31.78           C  
ATOM   5773  OH  TYR L 164       3.951  42.812  55.557  1.00 33.77           O  
ATOM   5774  N   LEU L 165       5.322  34.651  57.364  1.00 33.20           N  
ATOM   5775  CA  LEU L 165       5.475  33.216  57.771  1.00 33.48           C  
ATOM   5776  C   LEU L 165       6.060  32.219  56.792  1.00 33.79           C  
ATOM   5777  O   LEU L 165       7.086  31.579  57.084  1.00 33.54           O  
ATOM   5778  CB  LEU L 165       4.163  32.676  58.373  1.00 33.49           C  
ATOM   5779  CG  LEU L 165       3.526  33.465  59.496  1.00 35.19           C  
ATOM   5780  CD1 LEU L 165       2.299  32.736  60.055  1.00 31.72           C  
ATOM   5781  CD2 LEU L 165       4.564  33.717  60.623  1.00 32.24           C  
ATOM   5782  N   ASN L 166       5.425  32.073  55.617  1.00 34.21           N  
ATOM   5783  CA  ASN L 166       5.966  31.399  54.518  1.00 33.18           C  
ATOM   5784  C   ASN L 166       5.615  32.065  53.202  1.00 35.11           C  
ATOM   5785  O   ASN L 166       4.528  31.909  52.642  1.00 33.63           O  
ATOM   5786  CB  ASN L 166       5.634  29.892  54.503  1.00 32.21           C  
ATOM   5787  CG  ASN L 166       6.504  29.112  53.540  1.00 33.36           C  
ATOM   5788  OD1 ASN L 166       7.059  29.664  52.596  1.00 34.57           O  
ATOM   5789  ND2 ASN L 166       6.593  27.797  53.753  1.00 31.15           N  
ATOM   5790  N   TRP L 167       6.552  32.902  52.751  1.00 35.31           N  
ATOM   5791  CA  TRP L 167       6.377  33.682  51.564  1.00 34.42           C  
ATOM   5792  C   TRP L 167       6.162  32.861  50.315  1.00 34.05           C  
ATOM   5793  O   TRP L 167       5.598  33.330  49.330  1.00 33.51           O  
ATOM   5794  CB  TRP L 167       7.590  34.622  51.412  1.00 34.58           C  
ATOM   5795  CG  TRP L 167       7.505  35.632  50.356  1.00 33.35           C  
ATOM   5796  CD1 TRP L 167       7.983  35.517  49.052  1.00 33.20           C  
ATOM   5797  CD2 TRP L 167       7.022  36.992  50.476  1.00 32.41           C  
ATOM   5798  NE1 TRP L 167       7.793  36.735  48.396  1.00 35.01           N  
ATOM   5799  CE2 TRP L 167       7.151  37.603  49.208  1.00 31.86           C  
ATOM   5800  CE3 TRP L 167       6.406  37.711  51.505  1.00 32.19           C  
ATOM   5801  CZ2 TRP L 167       6.826  38.963  48.983  1.00 35.71           C  
ATOM   5802  CZ3 TRP L 167       6.054  39.019  51.273  1.00 34.39           C  
ATOM   5803  CH2 TRP L 167       6.273  39.632  50.021  1.00 34.37           C  
ATOM   5804  N   HIS L 168       6.571  31.619  50.307  1.00 32.23           N  
ATOM   5805  CA  HIS L 168       6.344  30.776  49.140  1.00 32.89           C  
ATOM   5806  C   HIS L 168       4.851  30.573  48.835  1.00 34.05           C  
ATOM   5807  O   HIS L 168       4.491  30.277  47.695  1.00 33.93           O  
ATOM   5808  CB  HIS L 168       6.928  29.359  49.323  1.00 32.99           C  
ATOM   5809  CG  HIS L 168       8.432  29.254  49.150  1.00 35.20           C  
ATOM   5810  ND1 HIS L 168       9.268  28.786  50.146  1.00 33.22           N  
ATOM   5811  CD2 HIS L 168       9.235  29.559  48.100  1.00 37.53           C  
ATOM   5812  CE1 HIS L 168      10.517  28.771  49.697  1.00 34.19           C  
ATOM   5813  NE2 HIS L 168      10.530  29.259  48.468  1.00 33.02           N  
ATOM   5814  N   TYR L 169       3.989  30.805  49.815  1.00 34.13           N  
ATOM   5815  CA  TYR L 169       2.561  30.649  49.630  1.00 33.36           C  
ATOM   5816  C   TYR L 169       1.910  31.944  49.127  1.00 33.12           C  
ATOM   5817  O   TYR L 169       0.721  32.006  48.949  1.00 34.71           O  
ATOM   5818  CB  TYR L 169       1.898  30.179  50.933  1.00 31.93           C  
ATOM   5819  CG  TYR L 169       2.132  28.733  51.374  1.00 33.34           C  
ATOM   5820  CD1 TYR L 169       3.403  28.274  51.692  1.00 32.88           C  
ATOM   5821  CD2 TYR L 169       1.052  27.882  51.627  1.00 32.26           C  
ATOM   5822  CE1 TYR L 169       3.614  27.005  52.172  1.00 32.75           C  
ATOM   5823  CE2 TYR L 169       1.265  26.570  52.123  1.00 31.71           C  
ATOM   5824  CZ  TYR L 169       2.557  26.164  52.414  1.00 32.98           C  
ATOM   5825  OH  TYR L 169       2.825  24.888  52.905  1.00 31.52           O  
ATOM   5826  N   ASN L 170       2.685  32.994  48.904  1.00 33.03           N  
ATOM   5827  CA  ASN L 170       2.186  34.206  48.323  1.00 32.41           C  
ATOM   5828  C   ASN L 170       1.831  34.009  46.849  1.00 31.43           C  
ATOM   5829  O   ASN L 170       2.708  33.676  46.049  1.00 32.64           O  
ATOM   5830  CB  ASN L 170       3.250  35.294  48.492  1.00 31.98           C  
ATOM   5831  CG  ASN L 170       2.887  36.603  47.916  1.00 33.38           C  
ATOM   5832  OD1 ASN L 170       2.020  36.701  47.039  1.00 40.15           O  
ATOM   5833  ND2 ASN L 170       3.581  37.672  48.364  1.00 31.69           N  
ATOM   5834  N   PRO L 171       0.544  34.163  46.471  1.00 32.22           N  
ATOM   5835  CA  PRO L 171       0.171  33.865  45.101  1.00 32.73           C  
ATOM   5836  C   PRO L 171       0.881  34.646  44.045  1.00 32.89           C  
ATOM   5837  O   PRO L 171       1.184  34.153  42.979  1.00 33.76           O  
ATOM   5838  CB  PRO L 171      -1.376  34.084  45.104  1.00 34.77           C  
ATOM   5839  CG  PRO L 171      -1.645  34.944  46.215  1.00 35.83           C  
ATOM   5840  CD  PRO L 171      -0.623  34.598  47.266  1.00 34.28           C  
ATOM   5841  N   GLY L 172       1.096  35.942  44.288  1.00 33.43           N  
ATOM   5842  CA  GLY L 172       1.894  36.670  43.347  1.00 34.08           C  
ATOM   5843  C   GLY L 172       3.337  36.255  43.255  1.00 33.99           C  
ATOM   5844  O   GLY L 172       3.935  36.327  42.176  1.00 34.85           O  
ATOM   5845  N   HIS L 173       3.893  35.732  44.350  1.00 34.16           N  
ATOM   5846  CA  HIS L 173       5.188  35.083  44.306  1.00 32.70           C  
ATOM   5847  C   HIS L 173       5.203  33.813  43.503  1.00 34.35           C  
ATOM   5848  O   HIS L 173       6.148  33.507  42.720  1.00 33.27           O  
ATOM   5849  CB  HIS L 173       5.655  34.796  45.750  1.00 31.97           C  
ATOM   5850  CG  HIS L 173       7.082  34.410  45.862  1.00 31.68           C  
ATOM   5851  ND1 HIS L 173       7.475  33.115  46.060  1.00 31.94           N  
ATOM   5852  CD2 HIS L 173       8.219  35.141  45.807  1.00 30.45           C  
ATOM   5853  CE1 HIS L 173       8.790  33.073  46.121  1.00 31.73           C  
ATOM   5854  NE2 HIS L 173       9.256  34.297  46.011  1.00 32.79           N  
ATOM   5855  N   MET L 174       4.186  33.006  43.696  1.00 34.79           N  
ATOM   5856  CA  MET L 174       4.084  31.792  42.911  1.00 34.15           C  
ATOM   5857  C   MET L 174       4.044  32.049  41.380  1.00 34.80           C  
ATOM   5858  O   MET L 174       4.724  31.365  40.583  1.00 34.96           O  
ATOM   5859  CB  MET L 174       2.866  30.982  43.344  1.00 34.77           C  
ATOM   5860  CG  MET L 174       2.905  30.446  44.740  1.00 35.47           C  
ATOM   5861  SD  MET L 174       1.250  30.128  45.456  1.00 35.21           S  
ATOM   5862  CE  MET L 174       0.601  28.763  44.430  1.00 35.33           C  
ATOM   5863  N   SER L 175       3.317  33.056  40.958  1.00 34.77           N  
ATOM   5864  CA  SER L 175       3.315  33.427  39.542  1.00 35.89           C  
ATOM   5865  C   SER L 175       4.715  33.902  39.111  1.00 35.16           C  
ATOM   5866  O   SER L 175       5.216  33.500  38.044  1.00 36.05           O  
ATOM   5867  CB  SER L 175       2.299  34.554  39.365  1.00 36.29           C  
ATOM   5868  OG  SER L 175       2.336  34.992  38.029  1.00 42.69           O  
ATOM   5869  N   SER L 176       5.294  34.841  39.887  1.00 37.35           N  
ATOM   5870  CA  SER L 176       6.629  35.387  39.635  1.00 36.33           C  
ATOM   5871  C   SER L 176       7.677  34.280  39.464  1.00 36.34           C  
ATOM   5872  O   SER L 176       8.437  34.275  38.454  1.00 34.66           O  
ATOM   5873  CB  SER L 176       7.029  36.337  40.742  1.00 37.86           C  
ATOM   5874  OG  SER L 176       8.273  36.958  40.480  1.00 38.79           O  
ATOM   5875  N   VAL L 177       7.708  33.318  40.397  1.00 35.12           N  
ATOM   5876  CA  VAL L 177       8.630  32.196  40.341  1.00 33.97           C  
ATOM   5877  C   VAL L 177       8.399  31.319  39.093  1.00 35.56           C  
ATOM   5878  O   VAL L 177       9.349  30.880  38.422  1.00 33.91           O  
ATOM   5879  CB  VAL L 177       8.564  31.301  41.606  1.00 34.28           C  
ATOM   5880  CG1 VAL L 177       9.392  30.033  41.415  1.00 31.23           C  
ATOM   5881  CG2 VAL L 177       9.066  32.015  42.835  1.00 33.53           C  
ATOM   5882  N   SER L 178       7.151  30.989  38.816  1.00 36.34           N  
ATOM   5883  CA  SER L 178       6.834  30.193  37.628  1.00 33.78           C  
ATOM   5884  C   SER L 178       7.353  30.853  36.343  1.00 34.24           C  
ATOM   5885  O   SER L 178       7.864  30.217  35.480  1.00 33.29           O  
ATOM   5886  CB  SER L 178       5.337  29.954  37.540  1.00 35.92           C  
ATOM   5887  OG  SER L 178       4.892  29.316  38.711  1.00 36.55           O  
ATOM   5888  N   PHE L 179       7.257  32.160  36.245  1.00 31.33           N  
ATOM   5889  CA  PHE L 179       7.768  32.883  35.088  1.00 33.06           C  
ATOM   5890  C   PHE L 179       9.275  32.871  35.077  1.00 33.94           C  
ATOM   5891  O   PHE L 179       9.885  32.728  34.026  1.00 31.96           O  
ATOM   5892  CB  PHE L 179       7.198  34.332  35.056  1.00 32.77           C  
ATOM   5893  CG  PHE L 179       5.795  34.441  34.456  1.00 33.76           C  
ATOM   5894  CD1 PHE L 179       5.600  34.225  33.076  1.00 36.09           C  
ATOM   5895  CD2 PHE L 179       4.696  34.747  35.246  1.00 33.60           C  
ATOM   5896  CE1 PHE L 179       4.338  34.360  32.534  1.00 38.97           C  
ATOM   5897  CE2 PHE L 179       3.466  34.867  34.723  1.00 35.84           C  
ATOM   5898  CZ  PHE L 179       3.280  34.679  33.349  1.00 35.84           C  
ATOM   5899  N   LEU L 180       9.924  33.048  36.229  1.00 33.66           N  
ATOM   5900  CA  LEU L 180      11.393  32.949  36.271  1.00 32.55           C  
ATOM   5901  C   LEU L 180      11.932  31.653  35.724  1.00 34.05           C  
ATOM   5902  O   LEU L 180      12.888  31.611  34.926  1.00 32.79           O  
ATOM   5903  CB  LEU L 180      11.902  33.112  37.706  1.00 32.86           C  
ATOM   5904  CG  LEU L 180      13.445  33.134  37.892  1.00 33.52           C  
ATOM   5905  CD1 LEU L 180      14.056  34.506  37.448  1.00 33.40           C  
ATOM   5906  CD2 LEU L 180      13.761  32.802  39.336  1.00 33.51           C  
ATOM   5907  N   PHE L 181      11.310  30.575  36.162  1.00 32.41           N  
ATOM   5908  CA  PHE L 181      11.744  29.249  35.758  1.00 34.13           C  
ATOM   5909  C   PHE L 181      11.413  28.951  34.267  1.00 34.34           C  
ATOM   5910  O   PHE L 181      12.259  28.481  33.534  1.00 34.78           O  
ATOM   5911  CB  PHE L 181      11.038  28.208  36.599  1.00 34.04           C  
ATOM   5912  CG  PHE L 181      11.448  28.156  38.053  1.00 34.53           C  
ATOM   5913  CD1 PHE L 181      12.583  28.786  38.536  1.00 32.00           C  
ATOM   5914  CD2 PHE L 181      10.704  27.359  38.936  1.00 33.18           C  
ATOM   5915  CE1 PHE L 181      12.950  28.680  39.878  1.00 34.67           C  
ATOM   5916  CE2 PHE L 181      11.116  27.194  40.285  1.00 35.20           C  
ATOM   5917  CZ  PHE L 181      12.211  27.886  40.742  1.00 34.81           C  
ATOM   5918  N   VAL L 182      10.164  29.165  33.863  1.00 34.47           N  
ATOM   5919  CA  VAL L 182       9.854  28.963  32.452  1.00 33.89           C  
ATOM   5920  C   VAL L 182      10.694  29.840  31.535  1.00 34.05           C  
ATOM   5921  O   VAL L 182      11.090  29.413  30.440  1.00 33.43           O  
ATOM   5922  CB  VAL L 182       8.329  29.040  32.109  1.00 34.26           C  
ATOM   5923  CG1 VAL L 182       7.796  30.454  32.113  1.00 33.67           C  
ATOM   5924  CG2 VAL L 182       8.070  28.406  30.690  1.00 32.82           C  
ATOM   5925  N   ASN L 183      10.932  31.090  31.924  1.00 32.30           N  
ATOM   5926  CA  ASN L 183      11.807  31.921  31.137  1.00 34.50           C  
ATOM   5927  C   ASN L 183      13.198  31.346  30.975  1.00 35.12           C  
ATOM   5928  O   ASN L 183      13.752  31.347  29.834  1.00 34.57           O  
ATOM   5929  CB  ASN L 183      11.840  33.358  31.687  1.00 33.86           C  
ATOM   5930  CG  ASN L 183      12.743  34.273  30.874  1.00 36.21           C  
ATOM   5931  OD1 ASN L 183      13.915  34.563  31.265  1.00 39.08           O  
ATOM   5932  ND2 ASN L 183      12.266  34.654  29.739  1.00 33.54           N  
ATOM   5933  N   ALA L 184      13.797  30.850  32.064  1.00 34.46           N  
ATOM   5934  CA  ALA L 184      15.143  30.300  31.995  1.00 34.03           C  
ATOM   5935  C   ALA L 184      15.203  29.082  31.108  1.00 35.38           C  
ATOM   5936  O   ALA L 184      16.161  28.887  30.314  1.00 36.11           O  
ATOM   5937  CB  ALA L 184      15.739  30.011  33.413  1.00 32.07           C  
ATOM   5938  N   MET L 185      14.197  28.224  31.268  1.00 35.16           N  
ATOM   5939  CA  MET L 185      14.054  27.069  30.441  1.00 34.74           C  
ATOM   5940  C   MET L 185      13.907  27.431  28.961  1.00 34.73           C  
ATOM   5941  O   MET L 185      14.593  26.884  28.104  1.00 34.27           O  
ATOM   5942  CB  MET L 185      12.812  26.317  30.944  1.00 35.42           C  
ATOM   5943  CG  MET L 185      12.489  25.068  30.177  1.00 39.01           C  
ATOM   5944  SD  MET L 185      11.147  25.369  29.012  1.00 49.09           S  
ATOM   5945  CE  MET L 185      10.564  23.653  28.951  1.00 45.82           C  
ATOM   5946  N   ALA L 186      13.018  28.368  28.682  1.00 35.16           N  
ATOM   5947  CA  ALA L 186      12.767  28.799  27.304  1.00 35.42           C  
ATOM   5948  C   ALA L 186      13.988  29.431  26.661  1.00 35.75           C  
ATOM   5949  O   ALA L 186      14.208  29.222  25.457  1.00 35.18           O  
ATOM   5950  CB  ALA L 186      11.560  29.697  27.242  1.00 34.63           C  
ATOM   5951  N   LEU L 187      14.791  30.212  27.417  1.00 36.32           N  
ATOM   5952  CA  LEU L 187      16.038  30.757  26.861  1.00 36.39           C  
ATOM   5953  C   LEU L 187      17.042  29.669  26.488  1.00 36.49           C  
ATOM   5954  O   LEU L 187      17.639  29.708  25.422  1.00 36.07           O  
ATOM   5955  CB  LEU L 187      16.690  31.756  27.822  1.00 37.71           C  
ATOM   5956  CG  LEU L 187      17.905  32.515  27.328  1.00 38.62           C  
ATOM   5957  CD1 LEU L 187      17.581  33.310  26.075  1.00 37.10           C  
ATOM   5958  CD2 LEU L 187      18.410  33.474  28.400  1.00 35.77           C  
ATOM   5959  N   GLY L 188      17.197  28.672  27.350  1.00 35.60           N  
ATOM   5960  CA  GLY L 188      17.925  27.450  27.040  1.00 35.80           C  
ATOM   5961  C   GLY L 188      17.472  26.739  25.775  1.00 34.91           C  
ATOM   5962  O   GLY L 188      18.302  26.369  24.914  1.00 32.52           O  
ATOM   5963  N   LEU L 189      16.171  26.505  25.659  1.00 34.88           N  
ATOM   5964  CA  LEU L 189      15.614  25.862  24.484  1.00 34.43           C  
ATOM   5965  C   LEU L 189      15.793  26.677  23.229  1.00 34.97           C  
ATOM   5966  O   LEU L 189      16.169  26.159  22.193  1.00 34.08           O  
ATOM   5967  CB  LEU L 189      14.128  25.598  24.670  1.00 35.61           C  
ATOM   5968  CG  LEU L 189      13.711  24.537  25.666  1.00 39.46           C  
ATOM   5969  CD1 LEU L 189      12.162  24.611  25.839  1.00 43.39           C  
ATOM   5970  CD2 LEU L 189      14.167  23.171  25.308  1.00 40.95           C  
ATOM   5971  N   HIS L 190      15.561  27.972  23.322  1.00 34.53           N  
ATOM   5972  CA  HIS L 190      15.717  28.818  22.160  1.00 34.75           C  
ATOM   5973  C   HIS L 190      17.173  28.924  21.728  1.00 35.34           C  
ATOM   5974  O   HIS L 190      17.508  28.739  20.523  1.00 34.21           O  
ATOM   5975  CB  HIS L 190      15.221  30.217  22.455  1.00 34.42           C  
ATOM   5976  CG  HIS L 190      15.379  31.138  21.300  1.00 33.78           C  
ATOM   5977  ND1 HIS L 190      14.900  30.824  20.040  1.00 30.87           N  
ATOM   5978  CD2 HIS L 190      16.015  32.330  21.182  1.00 31.86           C  
ATOM   5979  CE1 HIS L 190      15.235  31.784  19.209  1.00 33.73           C  
ATOM   5980  NE2 HIS L 190      15.910  32.698  19.872  1.00 31.28           N  
ATOM   5981  N   GLY L 191      18.043  29.306  22.662  1.00 34.46           N  
ATOM   5982  CA  GLY L 191      19.482  29.370  22.344  1.00 34.43           C  
ATOM   5983  C   GLY L 191      20.001  28.089  21.771  1.00 35.34           C  
ATOM   5984  O   GLY L 191      20.735  28.054  20.734  1.00 35.44           O  
ATOM   5985  N   GLY L 192      19.635  27.002  22.448  1.00 35.00           N  
ATOM   5986  CA  GLY L 192      19.963  25.646  21.989  1.00 34.25           C  
ATOM   5987  C   GLY L 192      19.462  25.318  20.587  1.00 34.92           C  
ATOM   5988  O   GLY L 192      20.202  24.715  19.770  1.00 32.71           O  
ATOM   5989  N   LEU L 193      18.210  25.702  20.301  1.00 34.15           N  
ATOM   5990  CA  LEU L 193      17.666  25.422  18.988  1.00 34.96           C  
ATOM   5991  C   LEU L 193      18.459  26.075  17.884  1.00 33.81           C  
ATOM   5992  O   LEU L 193      18.900  25.405  16.934  1.00 33.75           O  
ATOM   5993  CB  LEU L 193      16.213  25.842  18.895  1.00 34.57           C  
ATOM   5994  CG  LEU L 193      15.541  25.494  17.552  1.00 35.19           C  
ATOM   5995  CD1 LEU L 193      15.490  24.010  17.268  1.00 32.51           C  
ATOM   5996  CD2 LEU L 193      14.112  26.089  17.510  1.00 37.42           C  
ATOM   5997  N   ILE L 194      18.656  27.387  18.012  1.00 34.18           N  
ATOM   5998  CA  ILE L 194      19.380  28.183  17.022  1.00 33.61           C  
ATOM   5999  C   ILE L 194      20.790  27.618  16.822  1.00 33.46           C  
ATOM   6000  O   ILE L 194      21.229  27.459  15.662  1.00 33.74           O  
ATOM   6001  CB  ILE L 194      19.421  29.693  17.419  1.00 34.74           C  
ATOM   6002  CG1 ILE L 194      18.019  30.311  17.388  1.00 34.72           C  
ATOM   6003  CG2 ILE L 194      20.384  30.536  16.514  1.00 34.95           C  
ATOM   6004  CD1 ILE L 194      17.310  30.188  15.980  1.00 34.99           C  
ATOM   6005  N   LEU L 195      21.502  27.319  17.909  1.00 33.36           N  
ATOM   6006  CA  LEU L 195      22.858  26.789  17.794  1.00 33.36           C  
ATOM   6007  C   LEU L 195      22.848  25.431  17.123  1.00 32.53           C  
ATOM   6008  O   LEU L 195      23.760  25.112  16.338  1.00 33.05           O  
ATOM   6009  CB  LEU L 195      23.580  26.755  19.164  1.00 32.91           C  
ATOM   6010  CG  LEU L 195      23.744  28.134  19.844  1.00 33.31           C  
ATOM   6011  CD1 LEU L 195      24.323  27.939  21.265  1.00 33.52           C  
ATOM   6012  CD2 LEU L 195      24.610  29.034  18.965  1.00 32.23           C  
ATOM   6013  N   SER L 196      21.809  24.632  17.390  1.00 33.36           N  
ATOM   6014  CA  SER L 196      21.713  23.259  16.825  1.00 31.84           C  
ATOM   6015  C   SER L 196      21.537  23.281  15.279  1.00 32.46           C  
ATOM   6016  O   SER L 196      21.970  22.368  14.569  1.00 33.84           O  
ATOM   6017  CB  SER L 196      20.535  22.475  17.452  1.00 31.97           C  
ATOM   6018  OG  SER L 196      19.258  22.948  16.941  1.00 30.80           O  
ATOM   6019  N   VAL L 197      20.915  24.344  14.787  1.00 33.28           N  
ATOM   6020  CA  VAL L 197      20.674  24.519  13.361  1.00 32.52           C  
ATOM   6021  C   VAL L 197      21.918  25.035  12.622  1.00 34.37           C  
ATOM   6022  O   VAL L 197      22.209  24.602  11.499  1.00 34.52           O  
ATOM   6023  CB  VAL L 197      19.467  25.418  13.149  1.00 32.86           C  
ATOM   6024  CG1 VAL L 197      19.294  25.756  11.667  1.00 32.60           C  
ATOM   6025  CG2 VAL L 197      18.192  24.696  13.721  1.00 31.43           C  
ATOM   6026  N   ALA L 198      22.623  25.969  13.241  1.00 33.90           N  
ATOM   6027  CA  ALA L 198      23.800  26.604  12.658  1.00 34.02           C  
ATOM   6028  C   ALA L 198      25.059  25.791  12.890  1.00 34.20           C  
ATOM   6029  O   ALA L 198      26.064  25.968  12.170  1.00 33.41           O  
ATOM   6030  CB  ALA L 198      23.973  28.030  13.270  1.00 35.32           C  
ATOM   6031  N   ASN L 199      25.011  24.872  13.849  1.00 34.22           N  
ATOM   6032  CA  ASN L 199      26.145  23.994  14.221  1.00 33.45           C  
ATOM   6033  C   ASN L 199      25.809  22.503  14.314  1.00 34.76           C  
ATOM   6034  O   ASN L 199      25.832  21.909  15.422  1.00 34.07           O  
ATOM   6035  CB  ASN L 199      26.744  24.457  15.550  1.00 33.54           C  
ATOM   6036  CG  ASN L 199      27.087  25.946  15.543  1.00 34.55           C  
ATOM   6037  OD1 ASN L 199      28.206  26.321  15.171  1.00 33.17           O  
ATOM   6038  ND2 ASN L 199      26.127  26.781  15.864  1.00 32.67           N  
ATOM   6039  N   PRO L 200      25.464  21.892  13.173  1.00 35.56           N  
ATOM   6040  CA  PRO L 200      25.078  20.489  13.169  1.00 37.66           C  
ATOM   6041  C   PRO L 200      26.200  19.535  13.465  1.00 39.52           C  
ATOM   6042  O   PRO L 200      25.932  18.372  13.810  1.00 39.83           O  
ATOM   6043  CB  PRO L 200      24.550  20.291  11.755  1.00 37.21           C  
ATOM   6044  CG  PRO L 200      25.180  21.335  10.979  1.00 36.92           C  
ATOM   6045  CD  PRO L 200      25.320  22.491  11.838  1.00 35.85           C  
ATOM   6046  N   GLY L 201      27.443  19.996  13.330  1.00 41.08           N  
ATOM   6047  CA  GLY L 201      28.604  19.165  13.633  1.00 42.54           C  
ATOM   6048  C   GLY L 201      29.303  18.666  12.400  1.00 44.27           C  
ATOM   6049  O   GLY L 201      28.742  18.669  11.309  1.00 44.91           O  
ATOM   6050  N   ASP L 202      30.549  18.246  12.575  1.00 46.08           N  
ATOM   6051  CA  ASP L 202      31.293  17.559  11.513  1.00 47.31           C  
ATOM   6052  C   ASP L 202      31.309  18.378  10.223  1.00 46.73           C  
ATOM   6053  O   ASP L 202      31.430  19.607  10.261  1.00 49.40           O  
ATOM   6054  CB  ASP L 202      30.663  16.164  11.301  1.00 48.27           C  
ATOM   6055  N   GLY L 203      31.138  17.758   9.078  1.00 45.72           N  
ATOM   6056  CA  GLY L 203      30.958  18.574   7.868  1.00 44.32           C  
ATOM   6057  C   GLY L 203      29.508  18.745   7.419  1.00 42.34           C  
ATOM   6058  O   GLY L 203      29.226  18.832   6.224  1.00 41.53           O  
ATOM   6059  N   ASP L 204      28.578  18.771   8.356  1.00 41.06           N  
ATOM   6060  CA  ASP L 204      27.188  18.742   7.980  1.00 39.87           C  
ATOM   6061  C   ASP L 204      26.668  20.105   7.616  1.00 39.03           C  
ATOM   6062  O   ASP L 204      27.204  21.133   8.017  1.00 37.39           O  
ATOM   6063  CB  ASP L 204      26.361  18.094   9.071  1.00 40.96           C  
ATOM   6064  CG  ASP L 204      26.732  16.643   9.263  1.00 44.63           C  
ATOM   6065  OD1 ASP L 204      27.526  16.132   8.438  1.00 48.03           O  
ATOM   6066  OD2 ASP L 204      26.245  16.028  10.225  1.00 51.39           O  
ATOM   6067  N   LYS L 205      25.616  20.085   6.806  1.00 37.74           N  
ATOM   6068  CA  LYS L 205      24.987  21.291   6.332  1.00 37.93           C  
ATOM   6069  C   LYS L 205      24.222  21.983   7.435  1.00 36.71           C  
ATOM   6070  O   LYS L 205      23.455  21.356   8.175  1.00 35.56           O  
ATOM   6071  CB  LYS L 205      23.985  20.970   5.210  1.00 37.01           C  
ATOM   6072  CG  LYS L 205      24.619  20.552   3.890  1.00 40.22           C  
ATOM   6073  CD  LYS L 205      23.531  20.135   2.902  1.00 40.39           C  
ATOM   6074  CE  LYS L 205      24.055  19.947   1.482  1.00 45.07           C  
ATOM   6075  NZ  LYS L 205      22.889  19.919   0.550  1.00 48.29           N  
ATOM   6076  N   VAL L 206      24.368  23.301   7.473  1.00 34.73           N  
ATOM   6077  CA  VAL L 206      23.477  24.141   8.234  1.00 34.22           C  
ATOM   6078  C   VAL L 206      22.041  23.822   7.821  1.00 33.67           C  
ATOM   6079  O   VAL L 206      21.758  23.645   6.639  1.00 32.69           O  
ATOM   6080  CB  VAL L 206      23.770  25.671   7.979  1.00 34.41           C  
ATOM   6081  CG1 VAL L 206      22.655  26.565   8.538  1.00 33.80           C  
ATOM   6082  CG2 VAL L 206      25.166  26.039   8.541  1.00 33.06           C  
ATOM   6083  N   LYS L 207      21.135  23.775   8.795  1.00 33.91           N  
ATOM   6084  CA  LYS L 207      19.744  23.475   8.509  1.00 33.83           C  
ATOM   6085  C   LYS L 207      18.872  24.723   8.334  1.00 34.84           C  
ATOM   6086  O   LYS L 207      19.366  25.794   7.998  1.00 33.21           O  
ATOM   6087  CB  LYS L 207      19.225  22.454   9.514  1.00 34.89           C  
ATOM   6088  CG  LYS L 207      20.012  21.120   9.495  1.00 34.29           C  
ATOM   6089  CD  LYS L 207      20.138  20.505   8.102  1.00 33.90           C  
ATOM   6090  CE  LYS L 207      20.808  19.128   8.158  1.00 36.12           C  
ATOM   6091  NZ  LYS L 207      22.148  19.123   8.816  1.00 33.96           N  
ATOM   6092  N   THR L 208      17.558  24.593   8.504  1.00 35.29           N  
ATOM   6093  CA  THR L 208      16.627  25.573   7.956  1.00 34.12           C  
ATOM   6094  C   THR L 208      15.567  25.939   8.973  1.00 34.88           C  
ATOM   6095  O   THR L 208      15.449  25.297   9.999  1.00 34.16           O  
ATOM   6096  CB  THR L 208      15.895  24.994   6.704  1.00 34.59           C  
ATOM   6097  OG1 THR L 208      15.030  23.898   7.094  1.00 34.79           O  
ATOM   6098  CG2 THR L 208      16.885  24.504   5.671  1.00 34.14           C  
ATOM   6099  N   ALA L 209      14.771  26.963   8.630  1.00 35.65           N  
ATOM   6100  CA  ALA L 209      13.551  27.341   9.377  1.00 35.87           C  
ATOM   6101  C   ALA L 209      12.615  26.174   9.526  1.00 35.84           C  
ATOM   6102  O   ALA L 209      12.059  25.932  10.623  1.00 35.80           O  
ATOM   6103  CB  ALA L 209      12.829  28.511   8.683  1.00 36.62           C  
ATOM   6104  N   GLU L 210      12.464  25.411   8.453  1.00 35.63           N  
ATOM   6105  CA  GLU L 210      11.602  24.226   8.479  1.00 35.16           C  
ATOM   6106  C   GLU L 210      12.074  23.165   9.474  1.00 35.87           C  
ATOM   6107  O   GLU L 210      11.250  22.495  10.140  1.00 34.50           O  
ATOM   6108  CB  GLU L 210      11.450  23.618   7.092  1.00 35.78           C  
ATOM   6109  CG  GLU L 210      10.752  24.536   6.062  1.00 35.94           C  
ATOM   6110  CD  GLU L 210      11.685  25.329   5.177  1.00 35.43           C  
ATOM   6111  OE1 GLU L 210      12.763  25.792   5.673  1.00 33.86           O  
ATOM   6112  OE2 GLU L 210      11.318  25.516   3.976  1.00 34.88           O  
ATOM   6113  N   HIS L 211      13.386  22.955   9.542  1.00 35.21           N  
ATOM   6114  CA  HIS L 211      13.968  22.038  10.535  1.00 35.33           C  
ATOM   6115  C   HIS L 211      13.703  22.481  11.962  1.00 35.66           C  
ATOM   6116  O   HIS L 211      13.462  21.640  12.814  1.00 35.83           O  
ATOM   6117  CB  HIS L 211      15.500  21.916  10.344  1.00 35.74           C  
ATOM   6118  CG  HIS L 211      15.924  21.027   9.218  1.00 32.57           C  
ATOM   6119  ND1 HIS L 211      15.912  21.424   7.894  1.00 32.92           N  
ATOM   6120  CD2 HIS L 211      16.339  19.736   9.224  1.00 34.63           C  
ATOM   6121  CE1 HIS L 211      16.370  20.435   7.148  1.00 35.63           C  
ATOM   6122  NE2 HIS L 211      16.614  19.392   7.929  1.00 33.51           N  
ATOM   6123  N   GLU L 212      13.762  23.791  12.259  1.00 36.11           N  
ATOM   6124  CA  GLU L 212      13.423  24.297  13.614  1.00 36.87           C  
ATOM   6125  C   GLU L 212      12.011  23.942  14.020  1.00 37.57           C  
ATOM   6126  O   GLU L 212      11.763  23.456  15.135  1.00 38.50           O  
ATOM   6127  CB  GLU L 212      13.543  25.821  13.720  1.00 38.18           C  
ATOM   6128  CG  GLU L 212      14.858  26.375  13.531  1.00 39.72           C  
ATOM   6129  CD  GLU L 212      14.829  27.908  13.661  1.00 47.26           C  
ATOM   6130  OE1 GLU L 212      13.870  28.452  14.248  1.00 55.20           O  
ATOM   6131  OE2 GLU L 212      15.764  28.559  13.222  1.00 45.38           O  
ATOM   6132  N   ASN L 213      11.062  24.139  13.099  1.00 35.94           N  
ATOM   6133  CA  ASN L 213       9.691  23.845  13.410  1.00 35.81           C  
ATOM   6134  C   ASN L 213       9.454  22.357  13.509  1.00 34.56           C  
ATOM   6135  O   ASN L 213       8.693  21.919  14.383  1.00 34.55           O  
ATOM   6136  CB  ASN L 213       8.739  24.505  12.389  1.00 36.15           C  
ATOM   6137  CG  ASN L 213       8.626  26.021  12.616  1.00 39.80           C  
ATOM   6138  OD1 ASN L 213       8.643  26.494  13.741  1.00 42.52           O  
ATOM   6139  ND2 ASN L 213       8.589  26.783  11.534  1.00 44.39           N  
ATOM   6140  N   GLN L 214      10.134  21.573  12.683  1.00 32.47           N  
ATOM   6141  CA  GLN L 214      10.007  20.131  12.760  1.00 33.18           C  
ATOM   6142  C   GLN L 214      10.471  19.586  14.107  1.00 33.13           C  
ATOM   6143  O   GLN L 214       9.836  18.682  14.671  1.00 35.18           O  
ATOM   6144  CB  GLN L 214      10.748  19.405  11.637  1.00 32.36           C  
ATOM   6145  CG  GLN L 214      10.318  17.954  11.551  1.00 32.87           C  
ATOM   6146  CD  GLN L 214       8.858  17.846  11.075  1.00 34.88           C  
ATOM   6147  OE1 GLN L 214       8.555  18.289   9.982  1.00 36.48           O  
ATOM   6148  NE2 GLN L 214       7.967  17.283  11.904  1.00 32.80           N  
ATOM   6149  N   TYR L 215      11.571  20.126  14.616  1.00 33.20           N  
ATOM   6150  CA  TYR L 215      12.145  19.636  15.866  1.00 32.65           C  
ATOM   6151  C   TYR L 215      11.123  19.701  17.026  1.00 33.11           C  
ATOM   6152  O   TYR L 215      10.833  18.697  17.659  1.00 33.33           O  
ATOM   6153  CB  TYR L 215      13.431  20.377  16.228  1.00 33.19           C  
ATOM   6154  CG  TYR L 215      14.007  19.842  17.523  1.00 32.56           C  
ATOM   6155  CD1 TYR L 215      14.689  18.620  17.550  1.00 34.34           C  
ATOM   6156  CD2 TYR L 215      13.778  20.472  18.715  1.00 32.74           C  
ATOM   6157  CE1 TYR L 215      15.169  18.100  18.761  1.00 33.02           C  
ATOM   6158  CE2 TYR L 215      14.221  19.971  19.910  1.00 32.06           C  
ATOM   6159  CZ  TYR L 215      14.929  18.766  19.932  1.00 33.63           C  
ATOM   6160  OH  TYR L 215      15.381  18.308  21.177  1.00 34.55           O  
ATOM   6161  N   PHE L 216      10.539  20.858  17.243  1.00 33.27           N  
ATOM   6162  CA  PHE L 216       9.562  21.046  18.323  1.00 34.61           C  
ATOM   6163  C   PHE L 216       8.227  20.421  18.035  1.00 34.17           C  
ATOM   6164  O   PHE L 216       7.608  19.867  18.953  1.00 34.32           O  
ATOM   6165  CB  PHE L 216       9.491  22.530  18.693  1.00 35.98           C  
ATOM   6166  CG  PHE L 216      10.577  22.909  19.637  1.00 36.67           C  
ATOM   6167  CD1 PHE L 216      10.587  22.389  20.875  1.00 39.96           C  
ATOM   6168  CD2 PHE L 216      11.628  23.693  19.245  1.00 40.02           C  
ATOM   6169  CE1 PHE L 216      11.639  22.652  21.746  1.00 44.52           C  
ATOM   6170  CE2 PHE L 216      12.665  23.972  20.133  1.00 41.42           C  
ATOM   6171  CZ  PHE L 216      12.657  23.452  21.352  1.00 39.28           C  
ATOM   6172  N   ARG L 217       7.799  20.377  16.779  1.00 33.74           N  
ATOM   6173  CA  ARG L 217       6.586  19.630  16.475  1.00 34.20           C  
ATOM   6174  C   ARG L 217       6.777  18.157  16.823  1.00 33.43           C  
ATOM   6175  O   ARG L 217       5.871  17.519  17.413  1.00 35.14           O  
ATOM   6176  CB  ARG L 217       6.148  19.788  15.004  1.00 36.02           C  
ATOM   6177  CG  ARG L 217       5.469  21.078  14.752  1.00 36.71           C  
ATOM   6178  CD  ARG L 217       4.936  21.212  13.336  1.00 40.26           C  
ATOM   6179  NE  ARG L 217       4.498  22.595  13.218  1.00 38.62           N  
ATOM   6180  CZ  ARG L 217       4.705  23.370  12.177  1.00 41.58           C  
ATOM   6181  NH1 ARG L 217       5.358  22.917  11.116  1.00 43.87           N  
ATOM   6182  NH2 ARG L 217       4.246  24.608  12.210  1.00 45.32           N  
ATOM   6183  N   ASP L 218       7.954  17.615  16.527  1.00 32.16           N  
ATOM   6184  CA  ASP L 218       8.219  16.184  16.823  1.00 32.57           C  
ATOM   6185  C   ASP L 218       8.270  15.965  18.345  1.00 32.24           C  
ATOM   6186  O   ASP L 218       7.649  15.036  18.888  1.00 31.78           O  
ATOM   6187  CB  ASP L 218       9.539  15.706  16.196  1.00 32.69           C  
ATOM   6188  CG  ASP L 218       9.425  15.399  14.720  1.00 34.53           C  
ATOM   6189  OD1 ASP L 218       8.315  15.520  14.173  1.00 34.23           O  
ATOM   6190  OD2 ASP L 218      10.441  14.998  14.098  1.00 37.27           O  
ATOM   6191  N   VAL L 219       8.987  16.826  19.055  1.00 31.25           N  
ATOM   6192  CA  VAL L 219       9.244  16.567  20.476  1.00 32.32           C  
ATOM   6193  C   VAL L 219       8.029  16.865  21.361  1.00 33.67           C  
ATOM   6194  O   VAL L 219       7.733  16.085  22.265  1.00 32.71           O  
ATOM   6195  CB  VAL L 219      10.477  17.341  21.009  1.00 32.47           C  
ATOM   6196  CG1 VAL L 219      10.622  17.174  22.545  1.00 33.19           C  
ATOM   6197  CG2 VAL L 219      11.760  16.874  20.305  1.00 31.40           C  
ATOM   6198  N   VAL L 220       7.346  17.993  21.142  1.00 33.13           N  
ATOM   6199  CA  VAL L 220       6.169  18.352  21.962  1.00 33.49           C  
ATOM   6200  C   VAL L 220       4.828  18.543  21.202  1.00 33.36           C  
ATOM   6201  O   VAL L 220       3.793  18.853  21.834  1.00 33.46           O  
ATOM   6202  CB  VAL L 220       6.414  19.616  22.861  1.00 34.65           C  
ATOM   6203  CG1 VAL L 220       7.628  19.421  23.888  1.00 33.27           C  
ATOM   6204  CG2 VAL L 220       6.653  20.886  22.067  1.00 37.69           C  
ATOM   6205  N   GLY L 221       4.838  18.448  19.882  1.00 32.23           N  
ATOM   6206  CA  GLY L 221       3.603  18.520  19.132  1.00 32.28           C  
ATOM   6207  C   GLY L 221       3.182  19.926  18.746  1.00 32.19           C  
ATOM   6208  O   GLY L 221       2.097  20.113  18.172  1.00 32.96           O  
ATOM   6209  N   TYR L 222       4.071  20.882  18.958  1.00 31.58           N  
ATOM   6210  CA  TYR L 222       3.804  22.281  18.672  1.00 33.05           C  
ATOM   6211  C   TYR L 222       5.110  23.036  18.535  1.00 34.38           C  
ATOM   6212  O   TYR L 222       6.028  22.805  19.339  1.00 35.68           O  
ATOM   6213  CB  TYR L 222       2.926  22.923  19.760  1.00 32.85           C  
ATOM   6214  CG  TYR L 222       2.622  24.369  19.410  1.00 32.18           C  
ATOM   6215  CD1 TYR L 222       1.849  24.660  18.283  1.00 35.59           C  
ATOM   6216  CD2 TYR L 222       3.157  25.410  20.131  1.00 33.65           C  
ATOM   6217  CE1 TYR L 222       1.637  25.987  17.910  1.00 33.03           C  
ATOM   6218  CE2 TYR L 222       2.923  26.697  19.792  1.00 32.68           C  
ATOM   6219  CZ  TYR L 222       2.164  26.962  18.642  1.00 33.04           C  
ATOM   6220  OH  TYR L 222       1.938  28.251  18.257  1.00 34.16           O  
ATOM   6221  N   SER L 223       5.212  23.909  17.513  1.00 35.23           N  
ATOM   6222  CA  SER L 223       6.304  24.866  17.390  1.00 35.39           C  
ATOM   6223  C   SER L 223       5.754  26.284  17.301  1.00 35.68           C  
ATOM   6224  O   SER L 223       4.940  26.567  16.413  1.00 38.39           O  
ATOM   6225  CB  SER L 223       7.149  24.590  16.134  1.00 36.68           C  
ATOM   6226  OG  SER L 223       8.219  25.574  16.082  1.00 37.54           O  
ATOM   6227  N   ILE L 224       6.175  27.176  18.186  1.00 36.19           N  
ATOM   6228  CA  ILE L 224       5.564  28.523  18.252  1.00 36.86           C  
ATOM   6229  C   ILE L 224       6.023  29.415  17.079  1.00 37.67           C  
ATOM   6230  O   ILE L 224       5.259  30.256  16.623  1.00 37.33           O  
ATOM   6231  CB  ILE L 224       5.780  29.181  19.581  1.00 36.08           C  
ATOM   6232  CG1 ILE L 224       4.747  30.300  19.780  1.00 37.71           C  
ATOM   6233  CG2 ILE L 224       7.199  29.731  19.727  1.00 35.53           C  
ATOM   6234  CD1 ILE L 224       4.967  31.118  20.980  1.00 41.77           C  
ATOM   6235  N   GLY L 225       7.252  29.197  16.576  1.00 37.64           N  
ATOM   6236  CA  GLY L 225       7.728  29.946  15.440  1.00 37.17           C  
ATOM   6237  C   GLY L 225       8.822  30.927  15.785  1.00 37.51           C  
ATOM   6238  O   GLY L 225       9.065  31.260  16.952  1.00 35.27           O  
ATOM   6239  N   ALA L 226       9.515  31.388  14.744  1.00 35.76           N  
ATOM   6240  CA  ALA L 226      10.803  32.002  14.937  1.00 36.13           C  
ATOM   6241  C   ALA L 226      10.633  33.463  15.414  1.00 36.52           C  
ATOM   6242  O   ALA L 226      11.371  33.894  16.281  1.00 37.41           O  
ATOM   6243  CB  ALA L 226      11.666  31.915  13.617  1.00 35.85           C  
ATOM   6244  N   LEU L 227       9.655  34.200  14.902  1.00 34.89           N  
ATOM   6245  CA  LEU L 227       9.408  35.571  15.435  1.00 35.89           C  
ATOM   6246  C   LEU L 227       8.707  35.467  16.822  1.00 36.05           C  
ATOM   6247  O   LEU L 227       9.048  36.131  17.787  1.00 36.41           O  
ATOM   6248  CB  LEU L 227       8.544  36.389  14.503  1.00 37.28           C  
ATOM   6249  CG  LEU L 227       8.166  37.761  15.087  1.00 38.70           C  
ATOM   6250  CD1 LEU L 227       9.327  38.684  15.226  1.00 41.14           C  
ATOM   6251  CD2 LEU L 227       7.135  38.373  14.242  1.00 43.66           C  
ATOM   6252  N   SER L 228       7.806  34.505  16.907  1.00 35.23           N  
ATOM   6253  CA  SER L 228       6.952  34.394  18.055  1.00 37.07           C  
ATOM   6254  C   SER L 228       7.658  33.989  19.322  1.00 36.51           C  
ATOM   6255  O   SER L 228       7.157  34.328  20.416  1.00 36.29           O  
ATOM   6256  CB  SER L 228       5.876  33.398  17.780  1.00 37.06           C  
ATOM   6257  OG  SER L 228       4.975  33.993  16.857  1.00 42.88           O  
ATOM   6258  N   ILE L 229       8.748  33.224  19.214  1.00 35.08           N  
ATOM   6259  CA  ILE L 229       9.547  32.883  20.419  1.00 34.70           C  
ATOM   6260  C   ILE L 229      10.198  34.089  21.056  1.00 35.42           C  
ATOM   6261  O   ILE L 229      10.455  34.119  22.276  1.00 36.62           O  
ATOM   6262  CB  ILE L 229      10.599  31.776  20.143  1.00 35.30           C  
ATOM   6263  CG1 ILE L 229      11.273  31.359  21.434  1.00 37.56           C  
ATOM   6264  CG2 ILE L 229      11.626  32.211  19.098  1.00 33.04           C  
ATOM   6265  CD1 ILE L 229      10.264  30.862  22.495  1.00 40.22           C  
ATOM   6266  N   HIS L 230      10.474  35.096  20.260  1.00 34.89           N  
ATOM   6267  CA  HIS L 230      11.043  36.351  20.750  1.00 33.70           C  
ATOM   6268  C   HIS L 230      10.000  37.201  21.495  1.00 34.63           C  
ATOM   6269  O   HIS L 230      10.262  37.680  22.609  1.00 33.91           O  
ATOM   6270  CB  HIS L 230      11.719  37.092  19.616  1.00 34.87           C  
ATOM   6271  CG  HIS L 230      12.885  36.338  19.072  1.00 33.79           C  
ATOM   6272  ND1 HIS L 230      12.785  35.491  17.988  1.00 33.01           N  
ATOM   6273  CD2 HIS L 230      14.169  36.266  19.496  1.00 36.77           C  
ATOM   6274  CE1 HIS L 230      13.971  34.947  17.764  1.00 33.75           C  
ATOM   6275  NE2 HIS L 230      14.816  35.373  18.673  1.00 32.05           N  
ATOM   6276  N   ARG L 231       8.797  37.270  20.963  1.00 34.45           N  
ATOM   6277  CA  ARG L 231       7.696  37.906  21.702  1.00 35.14           C  
ATOM   6278  C   ARG L 231       7.380  37.140  22.987  1.00 36.03           C  
ATOM   6279  O   ARG L 231       7.094  37.735  24.024  1.00 37.09           O  
ATOM   6280  CB  ARG L 231       6.466  37.933  20.813  1.00 35.16           C  
ATOM   6281  CG  ARG L 231       5.355  38.798  21.323  1.00 36.79           C  
ATOM   6282  CD  ARG L 231       4.062  38.615  20.582  1.00 35.88           C  
ATOM   6283  NE  ARG L 231       4.156  38.996  19.156  1.00 36.43           N  
ATOM   6284  CZ  ARG L 231       4.119  38.159  18.136  1.00 35.41           C  
ATOM   6285  NH1 ARG L 231       4.043  36.867  18.330  1.00 37.69           N  
ATOM   6286  NH2 ARG L 231       4.209  38.627  16.912  1.00 35.90           N  
ATOM   6287  N   LEU L 232       7.393  35.809  22.918  1.00 34.72           N  
ATOM   6288  CA  LEU L 232       7.115  35.015  24.093  1.00 34.90           C  
ATOM   6289  C   LEU L 232       8.181  35.195  25.154  1.00 34.91           C  
ATOM   6290  O   LEU L 232       7.858  35.330  26.329  1.00 34.66           O  
ATOM   6291  CB  LEU L 232       6.938  33.526  23.704  1.00 34.74           C  
ATOM   6292  CG  LEU L 232       6.663  32.554  24.849  1.00 36.54           C  
ATOM   6293  CD1 LEU L 232       5.313  32.822  25.534  1.00 37.08           C  
ATOM   6294  CD2 LEU L 232       6.784  31.070  24.391  1.00 36.69           C  
ATOM   6295  N   GLY L 233       9.461  35.183  24.793  1.00 34.28           N  
ATOM   6296  CA  GLY L 233      10.486  35.364  25.763  1.00 34.45           C  
ATOM   6297  C   GLY L 233      10.396  36.722  26.449  1.00 35.90           C  
ATOM   6298  O   GLY L 233      10.615  36.797  27.651  1.00 36.88           O  
ATOM   6299  N   LEU L 234      10.094  37.769  25.693  1.00 35.35           N  
ATOM   6300  CA  LEU L 234       9.876  39.088  26.283  1.00 35.65           C  
ATOM   6301  C   LEU L 234       8.670  39.102  27.257  1.00 36.32           C  
ATOM   6302  O   LEU L 234       8.720  39.724  28.349  1.00 35.78           O  
ATOM   6303  CB  LEU L 234       9.683  40.100  25.201  1.00 36.17           C  
ATOM   6304  CG  LEU L 234       9.382  41.534  25.631  1.00 36.20           C  
ATOM   6305  CD1 LEU L 234      10.420  42.119  26.651  1.00 37.28           C  
ATOM   6306  CD2 LEU L 234       9.301  42.369  24.414  1.00 37.77           C  
ATOM   6307  N   PHE L 235       7.627  38.372  26.889  1.00 34.86           N  
ATOM   6308  CA  PHE L 235       6.416  38.271  27.734  1.00 35.42           C  
ATOM   6309  C   PHE L 235       6.715  37.536  29.033  1.00 36.31           C  
ATOM   6310  O   PHE L 235       6.358  37.988  30.131  1.00 34.94           O  
ATOM   6311  CB  PHE L 235       5.351  37.553  26.922  1.00 36.45           C  
ATOM   6312  CG  PHE L 235       4.114  37.182  27.686  1.00 36.74           C  
ATOM   6313  CD1 PHE L 235       3.081  38.073  27.806  1.00 40.83           C  
ATOM   6314  CD2 PHE L 235       3.960  35.895  28.222  1.00 40.72           C  
ATOM   6315  CE1 PHE L 235       1.923  37.748  28.496  1.00 39.75           C  
ATOM   6316  CE2 PHE L 235       2.780  35.543  28.893  1.00 41.14           C  
ATOM   6317  CZ  PHE L 235       1.769  36.489  29.027  1.00 40.45           C  
ATOM   6318  N   LEU L 236       7.364  36.373  28.905  1.00 35.20           N  
ATOM   6319  CA  LEU L 236       7.718  35.591  30.066  1.00 36.56           C  
ATOM   6320  C   LEU L 236       8.620  36.328  31.027  1.00 36.32           C  
ATOM   6321  O   LEU L 236       8.381  36.359  32.262  1.00 36.35           O  
ATOM   6322  CB  LEU L 236       8.339  34.262  29.631  1.00 36.63           C  
ATOM   6323  CG  LEU L 236       7.528  33.263  28.791  1.00 37.85           C  
ATOM   6324  CD1 LEU L 236       8.465  32.127  28.424  1.00 36.46           C  
ATOM   6325  CD2 LEU L 236       6.259  32.737  29.570  1.00 38.97           C  
ATOM   6326  N   ALA L 237       9.700  36.880  30.509  1.00 35.78           N  
ATOM   6327  CA  ALA L 237      10.630  37.594  31.341  1.00 35.83           C  
ATOM   6328  C   ALA L 237       9.933  38.777  32.023  1.00 36.05           C  
ATOM   6329  O   ALA L 237      10.008  38.941  33.262  1.00 35.99           O  
ATOM   6330  CB  ALA L 237      11.876  38.021  30.492  1.00 36.09           C  
ATOM   6331  N   SER L 238       9.221  39.582  31.264  1.00 36.22           N  
ATOM   6332  CA  SER L 238       8.562  40.764  31.809  1.00 36.67           C  
ATOM   6333  C   SER L 238       7.619  40.370  32.948  1.00 36.84           C  
ATOM   6334  O   SER L 238       7.573  41.066  33.959  1.00 37.44           O  
ATOM   6335  CB  SER L 238       7.807  41.559  30.746  1.00 35.90           C  
ATOM   6336  OG  SER L 238       8.688  42.060  29.750  1.00 37.13           O  
ATOM   6337  N   ASN L 239       6.904  39.245  32.783  1.00 37.62           N  
ATOM   6338  CA  ASN L 239       5.885  38.844  33.759  1.00 37.25           C  
ATOM   6339  C   ASN L 239       6.445  38.325  35.075  1.00 36.27           C  
ATOM   6340  O   ASN L 239       5.696  38.205  36.045  1.00 36.25           O  
ATOM   6341  CB  ASN L 239       4.862  37.898  33.134  1.00 38.64           C  
ATOM   6342  CG  ASN L 239       3.829  38.634  32.415  1.00 39.11           C  
ATOM   6343  OD1 ASN L 239       3.728  38.586  31.176  1.00 46.56           O  
ATOM   6344  ND2 ASN L 239       3.069  39.375  33.147  1.00 39.18           N  
ATOM   6345  N   ILE L 240       7.758  38.089  35.132  1.00 35.42           N  
ATOM   6346  CA  ILE L 240       8.448  37.824  36.397  1.00 36.18           C  
ATOM   6347  C   ILE L 240       8.120  38.949  37.359  1.00 37.33           C  
ATOM   6348  O   ILE L 240       7.685  38.729  38.509  1.00 38.59           O  
ATOM   6349  CB  ILE L 240       9.987  37.656  36.268  1.00 36.94           C  
ATOM   6350  CG1 ILE L 240      10.381  36.605  35.250  1.00 35.31           C  
ATOM   6351  CG2 ILE L 240      10.647  37.238  37.628  1.00 35.25           C  
ATOM   6352  CD1 ILE L 240      11.845  36.555  34.856  1.00 34.49           C  
ATOM   6353  N   PHE L 241       8.328  40.181  36.908  1.00 36.35           N  
ATOM   6354  CA  PHE L 241       8.062  41.346  37.722  1.00 36.19           C  
ATOM   6355  C   PHE L 241       6.673  41.862  37.636  1.00 37.13           C  
ATOM   6356  O   PHE L 241       6.127  42.318  38.636  1.00 39.00           O  
ATOM   6357  CB  PHE L 241       9.086  42.473  37.379  1.00 36.79           C  
ATOM   6358  CG  PHE L 241      10.525  42.165  37.793  1.00 35.76           C  
ATOM   6359  CD1 PHE L 241      10.869  41.054  38.529  1.00 36.42           C  
ATOM   6360  CD2 PHE L 241      11.535  43.078  37.520  1.00 38.00           C  
ATOM   6361  CE1 PHE L 241      12.204  40.805  38.880  1.00 37.76           C  
ATOM   6362  CE2 PHE L 241      12.863  42.843  37.917  1.00 37.66           C  
ATOM   6363  CZ  PHE L 241      13.187  41.717  38.587  1.00 41.81           C  
ATOM   6364  N   LEU L 242       6.038  41.825  36.466  1.00 36.66           N  
ATOM   6365  CA  LEU L 242       4.735  42.344  36.351  1.00 37.18           C  
ATOM   6366  C   LEU L 242       3.730  41.607  37.253  1.00 37.92           C  
ATOM   6367  O   LEU L 242       2.827  42.243  37.769  1.00 38.71           O  
ATOM   6368  CB  LEU L 242       4.254  42.358  34.891  1.00 37.70           C  
ATOM   6369  CG  LEU L 242       4.986  43.250  33.910  1.00 37.64           C  
ATOM   6370  CD1 LEU L 242       4.469  43.059  32.453  1.00 38.22           C  
ATOM   6371  CD2 LEU L 242       4.751  44.704  34.364  1.00 39.23           C  
ATOM   6372  N   THR L 243       3.879  40.288  37.448  1.00 37.14           N  
ATOM   6373  CA  THR L 243       3.048  39.588  38.390  1.00 37.44           C  
ATOM   6374  C   THR L 243       3.598  39.656  39.822  1.00 36.59           C  
ATOM   6375  O   THR L 243       2.849  39.840  40.765  1.00 38.25           O  
ATOM   6376  CB  THR L 243       2.841  38.131  37.909  1.00 37.22           C  
ATOM   6377  OG1 THR L 243       4.095  37.452  37.932  1.00 38.63           O  
ATOM   6378  CG2 THR L 243       2.248  38.150  36.499  1.00 37.08           C  
ATOM   6379  N   GLY L 244       4.897  39.581  39.980  1.00 35.70           N  
ATOM   6380  CA  GLY L 244       5.521  39.674  41.310  1.00 35.94           C  
ATOM   6381  C   GLY L 244       5.176  40.934  42.053  1.00 36.92           C  
ATOM   6382  O   GLY L 244       4.963  40.939  43.267  1.00 37.31           O  
ATOM   6383  N   ALA L 245       5.134  42.025  41.322  1.00 36.28           N  
ATOM   6384  CA  ALA L 245       4.836  43.316  41.917  1.00 36.99           C  
ATOM   6385  C   ALA L 245       3.528  43.299  42.717  1.00 37.15           C  
ATOM   6386  O   ALA L 245       3.404  43.987  43.765  1.00 36.05           O  
ATOM   6387  CB  ALA L 245       4.807  44.362  40.863  1.00 36.37           C  
ATOM   6388  N   PHE L 246       2.536  42.548  42.248  1.00 37.21           N  
ATOM   6389  CA  PHE L 246       1.307  42.415  42.996  1.00 37.76           C  
ATOM   6390  C   PHE L 246       1.518  41.689  44.324  1.00 37.65           C  
ATOM   6391  O   PHE L 246       0.903  42.043  45.334  1.00 36.21           O  
ATOM   6392  CB  PHE L 246       0.260  41.648  42.197  1.00 40.93           C  
ATOM   6393  CG  PHE L 246      -0.295  42.435  41.068  1.00 42.63           C  
ATOM   6394  CD1 PHE L 246       0.349  42.463  39.860  1.00 47.15           C  
ATOM   6395  CD2 PHE L 246      -1.437  43.212  41.239  1.00 44.94           C  
ATOM   6396  CE1 PHE L 246      -0.158  43.237  38.791  1.00 46.07           C  
ATOM   6397  CE2 PHE L 246      -1.938  43.971  40.189  1.00 47.83           C  
ATOM   6398  CZ  PHE L 246      -1.292  43.971  38.955  1.00 46.63           C  
ATOM   6399  N   GLY L 247       2.285  40.595  44.308  1.00 37.16           N  
ATOM   6400  CA  GLY L 247       2.612  39.949  45.556  1.00 37.21           C  
ATOM   6401  C   GLY L 247       3.399  40.764  46.574  1.00 37.96           C  
ATOM   6402  O   GLY L 247       3.208  40.571  47.793  1.00 38.22           O  
ATOM   6403  N   THR L 248       4.248  41.675  46.089  1.00 36.92           N  
ATOM   6404  CA  THR L 248       5.088  42.527  46.941  1.00 35.89           C  
ATOM   6405  C   THR L 248       4.206  43.618  47.552  1.00 35.49           C  
ATOM   6406  O   THR L 248       4.218  43.850  48.767  1.00 35.14           O  
ATOM   6407  CB  THR L 248       6.168  43.207  46.133  1.00 36.36           C  
ATOM   6408  OG1 THR L 248       6.977  42.272  45.464  1.00 36.05           O  
ATOM   6409  CG2 THR L 248       7.075  44.177  47.004  1.00 34.87           C  
ATOM   6410  N   ILE L 249       3.411  44.239  46.715  1.00 34.88           N  
ATOM   6411  CA  ILE L 249       2.631  45.408  47.129  1.00 35.95           C  
ATOM   6412  C   ILE L 249       1.493  44.964  48.066  1.00 34.64           C  
ATOM   6413  O   ILE L 249       1.078  45.689  48.927  1.00 33.09           O  
ATOM   6414  CB  ILE L 249       2.114  46.198  45.946  1.00 36.68           C  
ATOM   6415  CG1 ILE L 249       1.944  47.663  46.322  1.00 42.10           C  
ATOM   6416  CG2 ILE L 249       0.813  45.686  45.465  1.00 40.08           C  
ATOM   6417  CD1 ILE L 249       3.235  48.401  46.592  1.00 45.90           C  
ATOM   6418  N   ALA L 250       1.042  43.728  47.947  1.00 32.09           N  
ATOM   6419  CA  ALA L 250      -0.004  43.213  48.815  1.00 33.71           C  
ATOM   6420  C   ALA L 250       0.413  43.002  50.278  1.00 33.72           C  
ATOM   6421  O   ALA L 250      -0.432  43.016  51.185  1.00 35.66           O  
ATOM   6422  CB  ALA L 250      -0.521  41.855  48.278  1.00 32.69           C  
ATOM   6423  N   SER L 251       1.685  42.691  50.470  1.00 34.13           N  
ATOM   6424  CA  SER L 251       2.228  42.197  51.727  1.00 34.91           C  
ATOM   6425  C   SER L 251       2.462  43.350  52.641  1.00 35.50           C  
ATOM   6426  O   SER L 251       3.453  44.059  52.504  1.00 36.13           O  
ATOM   6427  CB  SER L 251       3.504  41.464  51.431  1.00 35.90           C  
ATOM   6428  OG  SER L 251       3.250  40.308  50.621  1.00 35.46           O  
ATOM   6429  N   GLY L 252       1.536  43.550  53.583  1.00 35.59           N  
ATOM   6430  CA  GLY L 252       1.542  44.680  54.506  1.00 35.11           C  
ATOM   6431  C   GLY L 252       0.361  45.570  54.183  1.00 34.18           C  
ATOM   6432  O   GLY L 252      -0.604  45.599  54.953  1.00 32.63           O  
ATOM   6433  N   PRO L 253       0.399  46.285  53.040  1.00 34.74           N  
ATOM   6434  CA  PRO L 253      -0.725  47.197  52.736  1.00 35.41           C  
ATOM   6435  C   PRO L 253      -2.115  46.567  52.536  1.00 36.53           C  
ATOM   6436  O   PRO L 253      -3.099  47.209  52.841  1.00 36.16           O  
ATOM   6437  CB  PRO L 253      -0.264  47.912  51.454  1.00 36.21           C  
ATOM   6438  CG  PRO L 253       1.222  47.797  51.497  1.00 35.84           C  
ATOM   6439  CD  PRO L 253       1.458  46.429  52.044  1.00 34.23           C  
ATOM   6440  N   PHE L 254      -2.183  45.307  52.072  1.00 36.01           N  
ATOM   6441  CA  PHE L 254      -3.459  44.654  51.745  1.00 36.80           C  
ATOM   6442  C   PHE L 254      -3.575  43.271  52.368  1.00 37.07           C  
ATOM   6443  O   PHE L 254      -4.601  42.619  52.232  1.00 38.36           O  
ATOM   6444  CB  PHE L 254      -3.638  44.546  50.227  1.00 37.82           C  
ATOM   6445  CG  PHE L 254      -3.673  45.887  49.557  1.00 38.20           C  
ATOM   6446  CD1 PHE L 254      -4.799  46.674  49.624  1.00 43.04           C  
ATOM   6447  CD2 PHE L 254      -2.547  46.379  48.899  1.00 39.54           C  
ATOM   6448  CE1 PHE L 254      -4.801  47.942  49.054  1.00 43.06           C  
ATOM   6449  CE2 PHE L 254      -2.557  47.617  48.305  1.00 41.51           C  
ATOM   6450  CZ  PHE L 254      -3.677  48.404  48.392  1.00 40.50           C  
ATOM   6451  N   TRP L 255      -2.552  42.868  53.109  1.00 36.32           N  
ATOM   6452  CA  TRP L 255      -2.556  41.559  53.783  1.00 34.91           C  
ATOM   6453  C   TRP L 255      -1.564  41.594  54.946  1.00 35.51           C  
ATOM   6454  O   TRP L 255      -0.389  41.849  54.738  1.00 36.15           O  
ATOM   6455  CB  TRP L 255      -2.213  40.447  52.812  1.00 36.10           C  
ATOM   6456  CG  TRP L 255      -2.467  39.066  53.364  1.00 31.87           C  
ATOM   6457  CD1 TRP L 255      -1.538  38.152  53.724  1.00 37.06           C  
ATOM   6458  CD2 TRP L 255      -3.762  38.471  53.696  1.00 35.55           C  
ATOM   6459  NE1 TRP L 255      -2.152  37.029  54.209  1.00 36.59           N  
ATOM   6460  CE2 TRP L 255      -3.508  37.198  54.197  1.00 35.21           C  
ATOM   6461  CE3 TRP L 255      -5.103  38.880  53.530  1.00 36.58           C  
ATOM   6462  CZ2 TRP L 255      -4.535  36.321  54.622  1.00 35.77           C  
ATOM   6463  CZ3 TRP L 255      -6.132  38.037  53.965  1.00 37.05           C  
ATOM   6464  CH2 TRP L 255      -5.838  36.751  54.491  1.00 36.76           C  
ATOM   6465  N   THR L 256      -2.031  41.318  56.156  1.00 36.26           N  
ATOM   6466  CA  THR L 256      -1.154  41.293  57.357  1.00 35.47           C  
ATOM   6467  C   THR L 256      -0.954  39.967  57.998  1.00 36.63           C  
ATOM   6468  O   THR L 256      -0.138  39.845  58.935  1.00 36.59           O  
ATOM   6469  CB  THR L 256      -1.664  42.244  58.442  1.00 37.42           C  
ATOM   6470  OG1 THR L 256      -2.855  41.729  59.038  1.00 39.63           O  
ATOM   6471  CG2 THR L 256      -1.913  43.575  57.858  1.00 35.18           C  
ATOM   6472  N   ARG L 257      -1.633  38.954  57.491  1.00 35.35           N  
ATOM   6473  CA  ARG L 257      -1.486  37.608  58.021  1.00 35.97           C  
ATOM   6474  C   ARG L 257      -0.373  36.878  57.313  1.00 36.24           C  
ATOM   6475  O   ARG L 257       0.240  37.414  56.407  1.00 36.80           O  
ATOM   6476  CB  ARG L 257      -2.791  36.839  57.876  1.00 36.32           C  
ATOM   6477  CG  ARG L 257      -3.918  37.550  58.526  1.00 39.29           C  
ATOM   6478  CD  ARG L 257      -5.158  36.792  58.307  1.00 43.91           C  
ATOM   6479  NE  ARG L 257      -6.322  37.561  58.695  1.00 48.61           N  
ATOM   6480  CZ  ARG L 257      -7.564  37.140  58.496  1.00 55.86           C  
ATOM   6481  NH1 ARG L 257      -7.802  35.942  57.951  1.00 59.37           N  
ATOM   6482  NH2 ARG L 257      -8.578  37.900  58.889  1.00 60.81           N  
ATOM   6483  N   GLY L 258      -0.143  35.626  57.695  1.00 34.52           N  
ATOM   6484  CA  GLY L 258       0.752  34.823  56.948  1.00 35.36           C  
ATOM   6485  C   GLY L 258       0.189  34.479  55.589  1.00 35.00           C  
ATOM   6486  O   GLY L 258      -1.030  34.461  55.399  1.00 34.90           O  
ATOM   6487  N   TRP L 259       1.055  34.139  54.632  1.00 33.90           N  
ATOM   6488  CA  TRP L 259       0.536  33.873  53.276  1.00 32.83           C  
ATOM   6489  C   TRP L 259      -0.198  32.580  53.163  1.00 32.57           C  
ATOM   6490  O   TRP L 259      -1.181  32.503  52.437  1.00 33.96           O  
ATOM   6491  CB  TRP L 259       1.604  34.026  52.141  1.00 33.24           C  
ATOM   6492  CG  TRP L 259       1.720  35.491  51.746  1.00 32.72           C  
ATOM   6493  CD1 TRP L 259       2.788  36.298  51.898  1.00 33.58           C  
ATOM   6494  CD2 TRP L 259       0.715  36.268  51.131  1.00 32.31           C  
ATOM   6495  NE1 TRP L 259       2.516  37.580  51.458  1.00 33.79           N  
ATOM   6496  CE2 TRP L 259       1.225  37.578  50.979  1.00 35.62           C  
ATOM   6497  CE3 TRP L 259      -0.595  35.996  50.686  1.00 34.00           C  
ATOM   6498  CZ2 TRP L 259       0.496  38.580  50.418  1.00 33.66           C  
ATOM   6499  CZ3 TRP L 259      -1.316  37.022  50.153  1.00 33.39           C  
ATOM   6500  CH2 TRP L 259      -0.761  38.286  49.999  1.00 36.44           C  
ATOM   6501  N   PRO L 260       0.254  31.553  53.864  1.00 32.02           N  
ATOM   6502  CA  PRO L 260      -0.534  30.307  53.748  1.00 31.86           C  
ATOM   6503  C   PRO L 260      -2.043  30.465  54.122  1.00 33.71           C  
ATOM   6504  O   PRO L 260      -2.909  29.884  53.467  1.00 33.47           O  
ATOM   6505  CB  PRO L 260       0.171  29.372  54.707  1.00 32.29           C  
ATOM   6506  CG  PRO L 260       1.600  29.843  54.757  1.00 30.17           C  
ATOM   6507  CD  PRO L 260       1.461  31.382  54.703  1.00 31.35           C  
ATOM   6508  N   GLU L 261      -2.336  31.296  55.129  1.00 34.30           N  
ATOM   6509  CA  GLU L 261      -3.706  31.575  55.579  1.00 34.10           C  
ATOM   6510  C   GLU L 261      -4.584  32.238  54.506  1.00 35.09           C  
ATOM   6511  O   GLU L 261      -5.807  32.071  54.520  1.00 33.22           O  
ATOM   6512  CB  GLU L 261      -3.715  32.380  56.874  1.00 34.92           C  
ATOM   6513  CG  GLU L 261      -5.117  32.737  57.344  1.00 37.25           C  
ATOM   6514  CD  GLU L 261      -5.176  33.175  58.762  1.00 41.42           C  
ATOM   6515  OE1 GLU L 261      -4.108  33.200  59.416  1.00 39.09           O  
ATOM   6516  OE2 GLU L 261      -6.303  33.524  59.206  1.00 38.31           O  
ATOM   6517  N   TRP L 262      -3.960  32.929  53.555  1.00 35.22           N  
ATOM   6518  CA  TRP L 262      -4.683  33.541  52.452  1.00 36.26           C  
ATOM   6519  C   TRP L 262      -5.481  32.495  51.692  1.00 36.31           C  
ATOM   6520  O   TRP L 262      -6.591  32.759  51.234  1.00 36.44           O  
ATOM   6521  CB  TRP L 262      -3.741  34.299  51.528  1.00 36.74           C  
ATOM   6522  CG  TRP L 262      -4.436  35.003  50.423  1.00 36.90           C  
ATOM   6523  CD1 TRP L 262      -5.002  36.249  50.468  1.00 37.32           C  
ATOM   6524  CD2 TRP L 262      -4.615  34.524  49.097  1.00 37.28           C  
ATOM   6525  NE1 TRP L 262      -5.533  36.559  49.239  1.00 38.11           N  
ATOM   6526  CE2 TRP L 262      -5.313  35.520  48.382  1.00 38.79           C  
ATOM   6527  CE3 TRP L 262      -4.269  33.351  48.446  1.00 36.09           C  
ATOM   6528  CZ2 TRP L 262      -5.640  35.381  47.042  1.00 39.68           C  
ATOM   6529  CZ3 TRP L 262      -4.623  33.201  47.103  1.00 37.49           C  
ATOM   6530  CH2 TRP L 262      -5.274  34.216  46.423  1.00 38.32           C  
ATOM   6531  N   TRP L 263      -4.965  31.270  51.663  1.00 35.98           N  
ATOM   6532  CA  TRP L 263      -5.595  30.177  50.924  1.00 36.33           C  
ATOM   6533  C   TRP L 263      -6.860  29.614  51.612  1.00 36.93           C  
ATOM   6534  O   TRP L 263      -7.555  28.763  51.022  1.00 36.58           O  
ATOM   6535  CB  TRP L 263      -4.566  29.086  50.611  1.00 36.87           C  
ATOM   6536  CG  TRP L 263      -3.574  29.555  49.641  1.00 35.67           C  
ATOM   6537  CD1 TRP L 263      -2.401  30.165  49.933  1.00 37.68           C  
ATOM   6538  CD2 TRP L 263      -3.686  29.581  48.209  1.00 36.82           C  
ATOM   6539  NE1 TRP L 263      -1.775  30.565  48.804  1.00 37.64           N  
ATOM   6540  CE2 TRP L 263      -2.536  30.214  47.720  1.00 36.96           C  
ATOM   6541  CE3 TRP L 263      -4.663  29.158  47.298  1.00 36.56           C  
ATOM   6542  CZ2 TRP L 263      -2.302  30.407  46.365  1.00 36.49           C  
ATOM   6543  CZ3 TRP L 263      -4.416  29.306  45.948  1.00 36.68           C  
ATOM   6544  CH2 TRP L 263      -3.253  29.963  45.487  1.00 37.83           C  
ATOM   6545  N   GLY L 264      -7.142  30.049  52.837  1.00 36.64           N  
ATOM   6546  CA  GLY L 264      -8.445  29.841  53.477  1.00 37.55           C  
ATOM   6547  C   GLY L 264      -9.650  30.298  52.650  1.00 39.40           C  
ATOM   6548  O   GLY L 264     -10.748  29.752  52.833  1.00 39.82           O  
ATOM   6549  N   TRP L 265      -9.485  31.294  51.751  1.00 40.96           N  
ATOM   6550  CA  TRP L 265     -10.548  31.645  50.772  1.00 42.33           C  
ATOM   6551  C   TRP L 265     -11.058  30.405  50.042  1.00 41.60           C  
ATOM   6552  O   TRP L 265     -12.261  30.286  49.749  1.00 42.60           O  
ATOM   6553  CB  TRP L 265     -10.122  32.713  49.725  1.00 43.97           C  
ATOM   6554  CG  TRP L 265      -9.209  32.230  48.571  1.00 45.22           C  
ATOM   6555  CD1 TRP L 265      -7.866  32.307  48.549  1.00 45.64           C  
ATOM   6556  CD2 TRP L 265      -9.588  31.644  47.296  1.00 46.34           C  
ATOM   6557  NE1 TRP L 265      -7.356  31.780  47.390  1.00 46.40           N  
ATOM   6558  CE2 TRP L 265      -8.382  31.369  46.593  1.00 47.39           C  
ATOM   6559  CE3 TRP L 265     -10.813  31.277  46.705  1.00 47.36           C  
ATOM   6560  CZ2 TRP L 265      -8.351  30.772  45.335  1.00 45.32           C  
ATOM   6561  CZ3 TRP L 265     -10.785  30.687  45.446  1.00 45.30           C  
ATOM   6562  CH2 TRP L 265      -9.549  30.435  44.775  1.00 46.84           C  
ATOM   6563  N   TRP L 266     -10.156  29.480  49.749  1.00 40.78           N  
ATOM   6564  CA  TRP L 266     -10.475  28.241  49.056  1.00 39.32           C  
ATOM   6565  C   TRP L 266     -10.795  27.135  50.051  1.00 39.01           C  
ATOM   6566  O   TRP L 266     -11.830  26.475  49.947  1.00 37.64           O  
ATOM   6567  CB  TRP L 266      -9.313  27.845  48.138  1.00 39.72           C  
ATOM   6568  CG  TRP L 266      -9.393  26.454  47.558  1.00 38.96           C  
ATOM   6569  CD1 TRP L 266      -8.965  25.294  48.148  1.00 39.74           C  
ATOM   6570  CD2 TRP L 266      -9.946  26.077  46.281  1.00 39.94           C  
ATOM   6571  NE1 TRP L 266      -9.189  24.228  47.312  1.00 40.16           N  
ATOM   6572  CE2 TRP L 266      -9.777  24.674  46.154  1.00 39.61           C  
ATOM   6573  CE3 TRP L 266     -10.542  26.794  45.232  1.00 41.72           C  
ATOM   6574  CZ2 TRP L 266     -10.228  23.967  45.059  1.00 41.85           C  
ATOM   6575  CZ3 TRP L 266     -10.964  26.095  44.112  1.00 42.04           C  
ATOM   6576  CH2 TRP L 266     -10.811  24.685  44.034  1.00 41.35           C  
ATOM   6577  N   LEU L 267      -9.914  26.936  51.038  1.00 36.92           N  
ATOM   6578  CA  LEU L 267     -10.013  25.790  51.916  1.00 36.27           C  
ATOM   6579  C   LEU L 267     -11.271  25.845  52.808  1.00 36.41           C  
ATOM   6580  O   LEU L 267     -11.861  24.821  53.140  1.00 34.97           O  
ATOM   6581  CB  LEU L 267      -8.716  25.705  52.794  1.00 35.86           C  
ATOM   6582  CG  LEU L 267      -8.379  24.354  53.454  1.00 36.75           C  
ATOM   6583  CD1 LEU L 267      -8.054  23.302  52.458  1.00 31.86           C  
ATOM   6584  CD2 LEU L 267      -7.208  24.500  54.502  1.00 35.89           C  
ATOM   6585  N   ASP L 268     -11.674  27.068  53.177  1.00 36.05           N  
ATOM   6586  CA  ASP L 268     -12.674  27.264  54.206  1.00 36.84           C  
ATOM   6587  C   ASP L 268     -14.082  27.455  53.624  1.00 37.51           C  
ATOM   6588  O   ASP L 268     -15.024  27.695  54.372  1.00 38.07           O  
ATOM   6589  CB  ASP L 268     -12.296  28.439  55.120  1.00 36.84           C  
ATOM   6590  CG  ASP L 268     -10.985  28.189  55.891  1.00 40.41           C  
ATOM   6591  OD1 ASP L 268     -10.548  27.020  55.958  1.00 41.00           O  
ATOM   6592  OD2 ASP L 268     -10.387  29.137  56.404  1.00 39.75           O  
ATOM   6593  N   ILE L 269     -14.250  27.295  52.327  1.00 38.43           N  
ATOM   6594  CA  ILE L 269     -15.605  27.352  51.734  1.00 39.73           C  
ATOM   6595  C   ILE L 269     -16.565  26.427  52.518  1.00 40.36           C  
ATOM   6596  O   ILE L 269     -16.260  25.252  52.755  1.00 40.04           O  
ATOM   6597  CB  ILE L 269     -15.584  26.993  50.210  1.00 39.50           C  
ATOM   6598  CG1 ILE L 269     -14.851  28.065  49.423  1.00 39.63           C  
ATOM   6599  CG2 ILE L 269     -17.004  26.795  49.700  1.00 40.79           C  
ATOM   6600  CD1 ILE L 269     -14.462  27.710  47.989  1.00 39.61           C  
ATOM   6601  N   PRO L 270     -17.705  26.963  53.022  1.00 41.70           N  
ATOM   6602  CA  PRO L 270     -18.519  26.096  53.886  1.00 41.60           C  
ATOM   6603  C   PRO L 270     -18.950  24.740  53.297  1.00 41.94           C  
ATOM   6604  O   PRO L 270     -19.026  23.747  54.015  1.00 40.49           O  
ATOM   6605  CB  PRO L 270     -19.734  26.978  54.214  1.00 42.09           C  
ATOM   6606  CG  PRO L 270     -19.137  28.358  54.191  1.00 42.21           C  
ATOM   6607  CD  PRO L 270     -18.253  28.337  52.987  1.00 42.17           C  
ATOM   6608  N   PHE L 271     -19.219  24.658  52.011  1.00 42.43           N  
ATOM   6609  CA  PHE L 271     -19.835  23.433  51.573  1.00 43.33           C  
ATOM   6610  C   PHE L 271     -18.865  22.211  51.571  1.00 42.35           C  
ATOM   6611  O   PHE L 271     -19.331  21.056  51.616  1.00 40.71           O  
ATOM   6612  CB  PHE L 271     -20.506  23.647  50.231  1.00 45.76           C  
ATOM   6613  CG  PHE L 271     -19.654  23.341  49.119  1.00 46.78           C  
ATOM   6614  CD1 PHE L 271     -18.831  24.304  48.596  1.00 49.58           C  
ATOM   6615  CD2 PHE L 271     -19.631  22.052  48.605  1.00 48.29           C  
ATOM   6616  CE1 PHE L 271     -17.996  24.012  47.547  1.00 50.96           C  
ATOM   6617  CE2 PHE L 271     -18.810  21.742  47.584  1.00 49.73           C  
ATOM   6618  CZ  PHE L 271     -17.976  22.724  47.041  1.00 50.69           C  
ATOM   6619  N   TRP L 272     -17.545  22.442  51.563  1.00 41.08           N  
ATOM   6620  CA  TRP L 272     -16.614  21.320  51.757  1.00 40.95           C  
ATOM   6621  C   TRP L 272     -15.801  21.330  53.055  1.00 41.03           C  
ATOM   6622  O   TRP L 272     -14.929  20.481  53.241  1.00 40.28           O  
ATOM   6623  CB  TRP L 272     -15.696  21.123  50.552  1.00 40.15           C  
ATOM   6624  CG  TRP L 272     -14.829  22.263  50.140  1.00 40.45           C  
ATOM   6625  CD1 TRP L 272     -14.311  23.249  50.910  1.00 38.80           C  
ATOM   6626  CD2 TRP L 272     -14.351  22.480  48.834  1.00 37.52           C  
ATOM   6627  NE1 TRP L 272     -13.545  24.087  50.156  1.00 39.02           N  
ATOM   6628  CE2 TRP L 272     -13.553  23.633  48.867  1.00 37.60           C  
ATOM   6629  CE3 TRP L 272     -14.521  21.803  47.629  1.00 39.68           C  
ATOM   6630  CZ2 TRP L 272     -12.920  24.115  47.766  1.00 39.22           C  
ATOM   6631  CZ3 TRP L 272     -13.899  22.283  46.530  1.00 40.26           C  
ATOM   6632  CH2 TRP L 272     -13.104  23.438  46.599  1.00 40.82           C  
ATOM   6633  N   SER L 273     -16.091  22.283  53.938  1.00 41.23           N  
ATOM   6634  CA  SER L 273     -15.425  22.344  55.259  1.00 41.74           C  
ATOM   6635  C   SER L 273     -15.953  21.345  56.293  1.00 42.24           C  
ATOM   6636  O   SER L 273     -15.278  21.106  57.315  1.00 42.42           O  
ATOM   6637  CB  SER L 273     -15.537  23.754  55.838  1.00 41.71           C  
ATOM   6638  OG  SER L 273     -14.825  24.622  55.006  1.00 41.04           O  
ATOM   6639  OXT SER L 273     -17.053  20.784  56.179  1.00 42.40           O  
