# Supplementary material for: Alignment of Helical Membrane Protein Sequences Using AlignMe
Source: PLoS One. 2013 Mar 4;8(3):e57731. doi: 10.1371/journal.pone.0057731 (PMC3587630; doi:10.1371/journal.pone.0057731)
Supplement: File S2 — Dataset of HOMEP2 homologous membrane proteins. (GZ) [file pone.0057731.s002.gz › HOMEP2010_pdbs/photosystem2/3BZ1_D.pdb]

ATOM   9926  N   GLY D  13      -8.670  80.636  17.990  1.00 89.21           N  
ATOM   9927  CA  GLY D  13      -9.418  79.781  18.961  1.00 90.11           C  
ATOM   9928  C   GLY D  13      -8.772  79.784  20.336  1.00 91.12           C  
ATOM   9929  O   GLY D  13      -7.553  79.634  20.461  1.00 91.74           O  
ATOM   9930  N   TRP D  14      -9.586  79.942  21.376  1.00 91.70           N  
ATOM   9931  CA  TRP D  14      -9.085  79.979  22.755  1.00 91.58           C  
ATOM   9932  C   TRP D  14      -8.102  78.852  23.068  1.00 90.78           C  
ATOM   9933  O   TRP D  14      -7.093  79.074  23.734  1.00 90.60           O  
ATOM   9934  CB  TRP D  14     -10.247  79.900  23.742  1.00 92.92           C  
ATOM   9935  CG  TRP D  14     -11.028  78.661  23.554  1.00 93.57           C  
ATOM   9936  CD1 TRP D  14     -12.027  78.452  22.656  1.00 93.40           C  
ATOM   9937  CD2 TRP D  14     -10.810  77.414  24.213  1.00 94.70           C  
ATOM   9938  NE1 TRP D  14     -12.450  77.145  22.709  1.00 94.14           N  
ATOM   9939  CE2 TRP D  14     -11.718  76.483  23.659  1.00 94.79           C  
ATOM   9940  CE3 TRP D  14      -9.931  76.988  25.219  1.00 95.17           C  
ATOM   9941  CZ2 TRP D  14     -11.774  75.145  24.078  1.00 94.49           C  
ATOM   9942  CZ3 TRP D  14      -9.985  75.654  25.638  1.00 95.06           C  
ATOM   9943  CH2 TRP D  14     -10.903  74.751  25.065  1.00 94.13           C  
ATOM   9944  N   PHE D  15      -8.413  77.645  22.599  1.00 89.88           N  
ATOM   9945  CA  PHE D  15      -7.556  76.486  22.833  1.00 88.66           C  
ATOM   9946  C   PHE D  15      -6.103  76.809  22.506  1.00 87.90           C  
ATOM   9947  O   PHE D  15      -5.221  76.695  23.357  1.00 86.77           O  
ATOM   9948  CB  PHE D  15      -8.000  75.296  21.978  1.00 88.97           C  
ATOM   9949  CG  PHE D  15      -7.128  74.076  22.138  1.00 90.33           C  
ATOM   9950  CD1 PHE D  15      -7.284  73.228  23.233  1.00 91.44           C  
ATOM   9951  CD2 PHE D  15      -6.127  73.789  21.208  1.00 90.42           C  
ATOM   9952  CE1 PHE D  15      -6.452  72.107  23.398  1.00 91.55           C  
ATOM   9953  CE2 PHE D  15      -5.293  72.674  21.366  1.00 90.65           C  
ATOM   9954  CZ  PHE D  15      -5.456  71.834  22.461  1.00 90.61           C  
ATOM   9955  N   ASP D  16      -5.853  77.211  21.269  1.00 87.14           N  
ATOM   9956  CA  ASP D  16      -4.499  77.526  20.879  1.00 86.92           C  
ATOM   9957  C   ASP D  16      -3.955  78.695  21.687  1.00 86.56           C  
ATOM   9958  O   ASP D  16      -2.739  78.866  21.793  1.00 85.33           O  
ATOM   9959  CB  ASP D  16      -4.441  77.813  19.387  1.00 88.54           C  
ATOM   9960  CG  ASP D  16      -4.872  76.624  18.559  1.00 91.23           C  
ATOM   9961  OD1 ASP D  16      -6.092  76.336  18.521  1.00 91.93           O  
ATOM   9962  OD2 ASP D  16      -3.984  75.971  17.961  1.00 92.88           O  
ATOM   9963  N   ILE D  17      -4.849  79.497  22.262  1.00 85.99           N  
ATOM   9964  CA  ILE D  17      -4.417  80.627  23.085  1.00 87.16           C  
ATOM   9965  C   ILE D  17      -4.070  80.076  24.477  1.00 87.17           C  
ATOM   9966  O   ILE D  17      -3.106  80.515  25.117  1.00 87.95           O  
ATOM   9967  CB  ILE D  17      -5.525  81.734  23.201  1.00 86.94           C  
ATOM   9968  CG1 ILE D  17      -5.837  82.311  21.818  1.00 85.80           C  
ATOM   9969  CG2 ILE D  17      -5.047  82.881  24.103  1.00 85.45           C  
ATOM   9970  CD1 ILE D  17      -6.901  83.389  21.823  1.00 85.25           C  
ATOM   9971  N   LEU D  18      -4.859  79.105  24.931  1.00 86.18           N  
ATOM   9972  CA  LEU D  18      -4.624  78.464  26.219  1.00 84.96           C  
ATOM   9973  C   LEU D  18      -3.276  77.782  26.104  1.00 84.64           C  
ATOM   9974  O   LEU D  18      -2.430  77.883  26.993  1.00 85.49           O  
ATOM   9975  CB  LEU D  18      -5.693  77.417  26.492  1.00 83.81           C  
ATOM   9976  CG  LEU D  18      -5.598  76.687  27.834  1.00 83.26           C  
ATOM   9977  CD1 LEU D  18      -5.650  77.683  29.000  1.00 82.84           C  
ATOM   9978  CD2 LEU D  18      -6.751  75.685  27.928  1.00 83.08           C  
ATOM   9979  N   ASP D  19      -3.100  77.074  24.992  1.00 83.77           N  
ATOM   9980  CA  ASP D  19      -1.854  76.386  24.697  1.00 81.96           C  
ATOM   9981  C   ASP D  19      -0.759  77.435  24.780  1.00 81.05           C  
ATOM   9982  O   ASP D  19       0.050  77.435  25.703  1.00 81.80           O  
ATOM   9983  CB  ASP D  19      -1.901  75.797  23.286  1.00 82.59           C  
ATOM   9984  CG  ASP D  19      -0.555  75.290  22.826  1.00 83.27           C  
ATOM   9985  OD1 ASP D  19       0.381  76.113  22.729  1.00 84.36           O  
ATOM   9986  OD2 ASP D  19      -0.432  74.073  22.566  1.00 83.93           O  
ATOM   9987  N   ASP D  20      -0.753  78.329  23.796  1.00 80.49           N  
ATOM   9988  CA  ASP D  20       0.204  79.428  23.716  1.00 78.38           C  
ATOM   9989  C   ASP D  20       0.707  79.826  25.099  1.00 76.68           C  
ATOM   9990  O   ASP D  20       1.899  79.766  25.385  1.00 75.06           O  
ATOM   9991  CB  ASP D  20      -0.469  80.643  23.066  1.00 79.20           C  
ATOM   9992  CG  ASP D  20       0.041  80.925  21.671  1.00 80.66           C  
ATOM   9993  OD1 ASP D  20      -0.024  80.009  20.826  1.00 80.23           O  
ATOM   9994  OD2 ASP D  20       0.500  82.069  21.423  1.00 81.92           O  
ATOM   9995  N   TRP D  21      -0.221  80.226  25.956  1.00 75.31           N  
ATOM   9996  CA  TRP D  21       0.132  80.657  27.290  1.00 76.25           C  
ATOM   9997  C   TRP D  21       0.951  79.621  28.051  1.00 76.63           C  
ATOM   9998  O   TRP D  21       2.047  79.921  28.510  1.00 78.24           O  
ATOM   9999  CB  TRP D  21      -1.121  80.990  28.095  1.00 76.22           C  
ATOM  10000  CG  TRP D  21      -0.801  81.734  29.348  1.00 77.02           C  
ATOM  10001  CD1 TRP D  21      -0.570  83.078  29.474  1.00 77.89           C  
ATOM  10002  CD2 TRP D  21      -0.631  81.177  30.653  1.00 77.95           C  
ATOM  10003  NE1 TRP D  21      -0.268  83.392  30.782  1.00 77.58           N  
ATOM  10004  CE2 TRP D  21      -0.298  82.243  31.525  1.00 78.30           C  
ATOM  10005  CE3 TRP D  21      -0.726  79.881  31.173  1.00 78.52           C  
ATOM  10006  CZ2 TRP D  21      -0.061  82.050  32.885  1.00 78.98           C  
ATOM  10007  CZ3 TRP D  21      -0.491  79.689  32.529  1.00 78.72           C  
ATOM  10008  CH2 TRP D  21      -0.162  80.770  33.369  1.00 78.80           C  
ATOM  10009  N   LEU D  22       0.406  78.411  28.184  1.00 76.95           N  
ATOM  10010  CA  LEU D  22       1.039  77.293  28.901  1.00 75.13           C  
ATOM  10011  C   LEU D  22       2.465  76.983  28.440  1.00 75.65           C  
ATOM  10012  O   LEU D  22       3.411  76.984  29.239  1.00 74.89           O  
ATOM  10013  CB  LEU D  22       0.186  76.027  28.740  1.00 72.47           C  
ATOM  10014  CG  LEU D  22      -1.307  76.073  29.075  1.00 71.51           C  
ATOM  10015  CD1 LEU D  22      -2.000  74.762  28.675  1.00 70.43           C  
ATOM  10016  CD2 LEU D  22      -1.464  76.342  30.556  1.00 70.95           C  
ATOM  10017  N   LYS D  23       2.605  76.696  27.149  1.00 76.22           N  
ATOM  10018  CA  LYS D  23       3.896  76.370  26.574  1.00 77.60           C  
ATOM  10019  C   LYS D  23       4.817  77.576  26.493  1.00 79.55           C  
ATOM  10020  O   LYS D  23       5.835  77.528  25.804  1.00 80.29           O  
ATOM  10021  CB  LYS D  23       3.720  75.759  25.182  1.00 76.17           C  
ATOM  10022  CG  LYS D  23       3.244  74.324  25.211  1.00 76.06           C  
ATOM  10023  CD  LYS D  23       2.954  73.778  23.818  1.00 75.12           C  
ATOM  10024  CE  LYS D  23       2.298  72.406  23.929  1.00 76.43           C  
ATOM  10025  NZ  LYS D  23       1.638  71.951  22.674  1.00 77.19           N  
ATOM  10026  N   ARG D  24       4.471  78.656  27.189  1.00 81.64           N  
ATOM  10027  CA  ARG D  24       5.317  79.840  27.177  1.00 84.12           C  
ATOM  10028  C   ARG D  24       6.543  79.528  28.026  1.00 85.00           C  
ATOM  10029  O   ARG D  24       6.418  78.951  29.108  1.00 85.67           O  
ATOM  10030  CB  ARG D  24       4.581  81.061  27.742  1.00 86.03           C  
ATOM  10031  CG  ARG D  24       5.426  82.334  27.682  1.00 89.72           C  
ATOM  10032  CD  ARG D  24       4.725  83.565  28.243  1.00 91.30           C  
ATOM  10033  NE  ARG D  24       3.551  83.940  27.466  1.00 91.64           N  
ATOM  10034  CZ  ARG D  24       2.920  85.102  27.592  1.00 92.39           C  
ATOM  10035  NH1 ARG D  24       3.355  86.006  28.465  1.00 93.12           N  
ATOM  10036  NH2 ARG D  24       1.851  85.356  26.851  1.00 91.67           N  
ATOM  10037  N   ASP D  25       7.721  79.909  27.532  1.00 85.70           N  
ATOM  10038  CA  ASP D  25       8.982  79.647  28.221  1.00 86.34           C  
ATOM  10039  C   ASP D  25       9.242  80.542  29.444  1.00 86.67           C  
ATOM  10040  O   ASP D  25       9.832  81.609  29.326  1.00 86.61           O  
ATOM  10041  CB  ASP D  25      10.136  79.779  27.226  1.00 87.36           C  
ATOM  10042  CG  ASP D  25      11.392  79.102  27.708  1.00 89.10           C  
ATOM  10043  OD1 ASP D  25      11.329  77.882  27.968  1.00 90.23           O  
ATOM  10044  OD2 ASP D  25      12.435  79.781  27.824  1.00 88.83           O  
ATOM  10045  N   ARG D  26       8.815  80.086  30.620  1.00 87.15           N  
ATOM  10046  CA  ARG D  26       9.001  80.827  31.872  1.00 86.81           C  
ATOM  10047  C   ARG D  26      10.223  80.328  32.661  1.00 86.14           C  
ATOM  10048  O   ARG D  26      11.088  79.641  32.125  1.00 85.66           O  
ATOM  10049  CB  ARG D  26       7.765  80.666  32.753  1.00 86.78           C  
ATOM  10050  CG  ARG D  26       6.452  80.846  32.036  1.00 87.64           C  
ATOM  10051  CD  ARG D  26       5.311  80.775  33.037  1.00 89.41           C  
ATOM  10052  NE  ARG D  26       4.029  81.135  32.448  1.00 89.70           N  
ATOM  10053  CZ  ARG D  26       3.427  80.434  31.499  1.00 90.50           C  
ATOM  10054  NH1 ARG D  26       3.996  79.326  31.034  1.00 91.55           N  
ATOM  10055  NH2 ARG D  26       2.265  80.846  31.012  1.00 89.13           N  
ATOM  10056  N   PHE D  27      10.286  80.681  33.942  1.00 85.19           N  
ATOM  10057  CA  PHE D  27      11.380  80.233  34.797  1.00 83.96           C  
ATOM  10058  C   PHE D  27      11.098  78.776  35.138  1.00 82.26           C  
ATOM  10059  O   PHE D  27      11.990  77.930  35.092  1.00 83.37           O  
ATOM  10060  CB  PHE D  27      11.430  81.050  36.087  1.00 85.05           C  
ATOM  10061  CG  PHE D  27      12.612  80.731  36.959  1.00 86.54           C  
ATOM  10062  CD1 PHE D  27      13.907  80.830  36.461  1.00 87.50           C  
ATOM  10063  CD2 PHE D  27      12.437  80.365  38.284  1.00 87.34           C  
ATOM  10064  CE1 PHE D  27      15.014  80.572  37.272  1.00 87.61           C  
ATOM  10065  CE2 PHE D  27      13.538  80.106  39.105  1.00 87.83           C  
ATOM  10066  CZ  PHE D  27      14.826  80.212  38.597  1.00 87.96           C  
ATOM  10067  N   VAL D  28       9.838  78.510  35.481  1.00 79.51           N  
ATOM  10068  CA  VAL D  28       9.350  77.180  35.822  1.00 75.35           C  
ATOM  10069  C   VAL D  28       8.305  76.776  34.787  1.00 73.47           C  
ATOM  10070  O   VAL D  28       7.112  77.020  34.966  1.00 73.23           O  
ATOM  10071  CB  VAL D  28       8.693  77.176  37.210  1.00 75.15           C  
ATOM  10072  CG1 VAL D  28       8.088  75.813  37.507  1.00 74.68           C  
ATOM  10073  CG2 VAL D  28       9.723  77.540  38.264  1.00 76.23           C  
ATOM  10074  N   PHE D  29       8.765  76.160  33.705  1.00 71.73           N  
ATOM  10075  CA  PHE D  29       7.889  75.729  32.622  1.00 71.38           C  
ATOM  10076  C   PHE D  29       6.611  75.069  33.106  1.00 71.19           C  
ATOM  10077  O   PHE D  29       6.669  74.092  33.832  1.00 73.12           O  
ATOM  10078  CB  PHE D  29       8.630  74.740  31.720  1.00 70.93           C  
ATOM  10079  CG  PHE D  29       7.809  74.231  30.560  1.00 71.97           C  
ATOM  10080  CD1 PHE D  29       7.953  74.787  29.285  1.00 72.13           C  
ATOM  10081  CD2 PHE D  29       6.901  73.187  30.735  1.00 71.33           C  
ATOM  10082  CE1 PHE D  29       7.206  74.307  28.203  1.00 72.77           C  
ATOM  10083  CE2 PHE D  29       6.147  72.698  29.659  1.00 72.16           C  
ATOM  10084  CZ  PHE D  29       6.301  73.257  28.392  1.00 73.23           C  
ATOM  10085  N   VAL D  30       5.455  75.580  32.706  1.00 70.28           N  
ATOM  10086  CA  VAL D  30       4.220  74.937  33.121  1.00 70.19           C  
ATOM  10087  C   VAL D  30       3.856  73.831  32.134  1.00 70.23           C  
ATOM  10088  O   VAL D  30       4.157  72.671  32.365  1.00 71.14           O  
ATOM  10089  CB  VAL D  30       3.053  75.924  33.209  1.00 70.56           C  
ATOM  10090  CG1 VAL D  30       1.784  75.178  33.648  1.00 69.24           C  
ATOM  10091  CG2 VAL D  30       3.398  77.041  34.187  1.00 69.43           C  
ATOM  10092  N   GLY D  31       3.212  74.187  31.032  1.00 70.68           N  
ATOM  10093  CA  GLY D  31       2.838  73.182  30.047  1.00 70.34           C  
ATOM  10094  C   GLY D  31       1.513  72.513  30.365  1.00 70.06           C  
ATOM  10095  O   GLY D  31       1.007  72.656  31.479  1.00 68.59           O  
ATOM  10096  N   TRP D  32       0.944  71.798  29.394  1.00 69.80           N  
ATOM  10097  CA  TRP D  32      -0.323  71.107  29.609  1.00 71.00           C  
ATOM  10098  C   TRP D  32      -0.169  70.147  30.783  1.00 71.54           C  
ATOM  10099  O   TRP D  32      -1.005  70.116  31.691  1.00 73.69           O  
ATOM  10100  CB  TRP D  32      -0.735  70.313  28.373  1.00 71.40           C  
ATOM  10101  CG  TRP D  32      -1.386  71.112  27.287  1.00 72.86           C  
ATOM  10102  CD1 TRP D  32      -0.851  71.438  26.072  1.00 72.92           C  
ATOM  10103  CD2 TRP D  32      -2.728  71.612  27.280  1.00 73.84           C  
ATOM  10104  NE1 TRP D  32      -1.780  72.098  25.307  1.00 72.42           N  
ATOM  10105  CE2 TRP D  32      -2.941  72.218  26.025  1.00 73.36           C  
ATOM  10106  CE3 TRP D  32      -3.775  71.603  28.212  1.00 75.34           C  
ATOM  10107  CZ2 TRP D  32      -4.162  72.806  25.678  1.00 73.28           C  
ATOM  10108  CZ3 TRP D  32      -4.989  72.189  27.864  1.00 74.05           C  
ATOM  10109  CH2 TRP D  32      -5.169  72.781  26.607  1.00 73.50           C  
ATOM  10110  N   SER D  33       0.909  69.367  30.756  1.00 70.08           N  
ATOM  10111  CA  SER D  33       1.202  68.400  31.806  1.00 67.77           C  
ATOM  10112  C   SER D  33       1.059  69.003  33.208  1.00 66.77           C  
ATOM  10113  O   SER D  33       0.500  68.382  34.112  1.00 67.49           O  
ATOM  10114  CB  SER D  33       2.626  67.873  31.630  1.00 68.15           C  
ATOM  10115  OG  SER D  33       3.583  68.879  31.939  1.00 69.67           O  
ATOM  10116  N   GLY D  34       1.572  70.216  33.380  1.00 65.10           N  
ATOM  10117  CA  GLY D  34       1.517  70.881  34.669  1.00 64.00           C  
ATOM  10118  C   GLY D  34       0.139  70.916  35.285  1.00 63.36           C  
ATOM  10119  O   GLY D  34       0.001  70.900  36.506  1.00 61.99           O  
ATOM  10120  N   ILE D  35      -0.884  70.961  34.442  1.00 64.98           N  
ATOM  10121  CA  ILE D  35      -2.250  71.011  34.927  1.00 66.70           C  
ATOM  10122  C   ILE D  35      -2.563  69.795  35.799  1.00 67.56           C  
ATOM  10123  O   ILE D  35      -3.484  69.817  36.616  1.00 66.90           O  
ATOM  10124  CB  ILE D  35      -3.225  71.100  33.757  1.00 68.11           C  
ATOM  10125  CG1 ILE D  35      -2.847  72.307  32.884  1.00 68.44           C  
ATOM  10126  CG2 ILE D  35      -4.653  71.233  34.285  1.00 68.87           C  
ATOM  10127  CD1 ILE D  35      -3.713  72.498  31.649  1.00 69.39           C  
ATOM  10128  N   LEU D  36      -1.769  68.744  35.627  1.00 67.47           N  
ATOM  10129  CA  LEU D  36      -1.911  67.517  36.405  1.00 67.61           C  
ATOM  10130  C   LEU D  36      -0.779  67.424  37.437  1.00 67.87           C  
ATOM  10131  O   LEU D  36      -1.022  67.199  38.622  1.00 66.96           O  
ATOM  10132  CB  LEU D  36      -1.854  66.293  35.481  1.00 67.48           C  
ATOM  10133  CG  LEU D  36      -1.945  64.905  36.128  1.00 66.14           C  
ATOM  10134  CD1 LEU D  36      -3.278  64.757  36.844  1.00 65.32           C  
ATOM  10135  CD2 LEU D  36      -1.782  63.829  35.064  1.00 65.18           C  
ATOM  10136  N   LEU D  37       0.454  67.614  36.972  1.00 68.30           N  
ATOM  10137  CA  LEU D  37       1.638  67.541  37.822  1.00 68.92           C  
ATOM  10138  C   LEU D  37       1.605  68.406  39.072  1.00 69.99           C  
ATOM  10139  O   LEU D  37       1.495  67.894  40.182  1.00 71.27           O  
ATOM  10140  CB  LEU D  37       2.889  67.891  37.017  1.00 68.89           C  
ATOM  10141  CG  LEU D  37       4.207  67.813  37.783  1.00 68.62           C  
ATOM  10142  CD1 LEU D  37       4.474  66.400  38.241  1.00 69.93           C  
ATOM  10143  CD2 LEU D  37       5.316  68.248  36.882  1.00 69.81           C  
ATOM  10144  N   PHE D  38       1.706  69.717  38.898  1.00 71.03           N  
ATOM  10145  CA  PHE D  38       1.714  70.638  40.031  1.00 71.24           C  
ATOM  10146  C   PHE D  38       0.590  70.485  41.068  1.00 71.23           C  
ATOM  10147  O   PHE D  38       0.855  70.532  42.269  1.00 70.71           O  
ATOM  10148  CB  PHE D  38       1.759  72.082  39.516  1.00 71.80           C  
ATOM  10149  CG  PHE D  38       2.993  72.398  38.701  1.00 72.43           C  
ATOM  10150  CD1 PHE D  38       4.245  72.464  39.301  1.00 72.28           C  
ATOM  10151  CD2 PHE D  38       2.905  72.615  37.332  1.00 72.14           C  
ATOM  10152  CE1 PHE D  38       5.389  72.739  38.554  1.00 72.09           C  
ATOM  10153  CE2 PHE D  38       4.048  72.893  36.578  1.00 71.78           C  
ATOM  10154  CZ  PHE D  38       5.288  72.953  37.194  1.00 71.63           C  
ATOM  10155  N   PRO D  39      -0.672  70.298  40.634  1.00 71.83           N  
ATOM  10156  CA  PRO D  39      -1.718  70.159  41.654  1.00 72.36           C  
ATOM  10157  C   PRO D  39      -1.373  69.005  42.583  1.00 74.24           C  
ATOM  10158  O   PRO D  39      -1.291  69.164  43.813  1.00 74.48           O  
ATOM  10159  CB  PRO D  39      -2.972  69.856  40.842  1.00 72.24           C  
ATOM  10160  CG  PRO D  39      -2.686  70.460  39.505  1.00 73.34           C  
ATOM  10161  CD  PRO D  39      -1.229  70.121  39.284  1.00 72.02           C  
ATOM  10162  N   CYS D  40      -1.157  67.844  41.970  1.00 74.28           N  
ATOM  10163  CA  CYS D  40      -0.823  66.632  42.695  1.00 74.23           C  
ATOM  10164  C   CYS D  40       0.529  66.721  43.406  1.00 73.20           C  
ATOM  10165  O   CYS D  40       0.585  66.740  44.637  1.00 73.97           O  
ATOM  10166  CB  CYS D  40      -0.860  65.453  41.729  1.00 75.17           C  
ATOM  10167  SG  CYS D  40      -2.486  65.258  40.936  1.00 79.43           S  
ATOM  10168  N   ALA D  41       1.612  66.790  42.638  1.00 71.14           N  
ATOM  10169  CA  ALA D  41       2.963  66.884  43.206  1.00 68.79           C  
ATOM  10170  C   ALA D  41       3.048  67.744  44.475  1.00 67.02           C  
ATOM  10171  O   ALA D  41       3.762  67.403  45.420  1.00 67.71           O  
ATOM  10172  CB  ALA D  41       3.925  67.423  42.160  1.00 68.80           C  
ATOM  10173  N   TYR D  42       2.325  68.859  44.495  1.00 64.49           N  
ATOM  10174  CA  TYR D  42       2.325  69.748  45.650  1.00 61.28           C  
ATOM  10175  C   TYR D  42       1.488  69.148  46.766  1.00 60.51           C  
ATOM  10176  O   TYR D  42       1.873  69.193  47.928  1.00 60.29           O  
ATOM  10177  CB  TYR D  42       1.772  71.124  45.258  1.00 60.85           C  
ATOM  10178  CG  TYR D  42       1.680  72.146  46.386  1.00 60.09           C  
ATOM  10179  CD1 TYR D  42       2.824  72.756  46.917  1.00 60.10           C  
ATOM  10180  CD2 TYR D  42       0.434  72.554  46.877  1.00 60.08           C  
ATOM  10181  CE1 TYR D  42       2.719  73.753  47.898  1.00 58.68           C  
ATOM  10182  CE2 TYR D  42       0.323  73.540  47.851  1.00 57.79           C  
ATOM  10183  CZ  TYR D  42       1.459  74.134  48.351  1.00 58.44           C  
ATOM  10184  OH  TYR D  42       1.320  75.119  49.290  1.00 57.92           O  
ATOM  10185  N   LEU D  43       0.337  68.586  46.422  1.00 59.88           N  
ATOM  10186  CA  LEU D  43      -0.513  67.990  47.447  1.00 60.11           C  
ATOM  10187  C   LEU D  43       0.175  66.808  48.126  1.00 60.22           C  
ATOM  10188  O   LEU D  43       0.079  66.631  49.345  1.00 58.69           O  
ATOM  10189  CB  LEU D  43      -1.850  67.539  46.847  1.00 60.52           C  
ATOM  10190  CG  LEU D  43      -2.998  68.544  46.799  1.00 58.76           C  
ATOM  10191  CD1 LEU D  43      -2.517  69.945  47.149  1.00 57.54           C  
ATOM  10192  CD2 LEU D  43      -3.592  68.505  45.419  1.00 57.12           C  
ATOM  10193  N   ALA D  44       0.863  65.993  47.334  1.00 59.83           N  
ATOM  10194  CA  ALA D  44       1.563  64.851  47.886  1.00 58.06           C  
ATOM  10195  C   ALA D  44       2.616  65.376  48.851  1.00 58.03           C  
ATOM  10196  O   ALA D  44       2.594  65.052  50.038  1.00 58.08           O  
ATOM  10197  CB  ALA D  44       2.208  64.054  46.780  1.00 58.46           C  
ATOM  10198  N   LEU D  45       3.524  66.212  48.353  1.00 57.15           N  
ATOM  10199  CA  LEU D  45       4.565  66.748  49.210  1.00 56.94           C  
ATOM  10200  C   LEU D  45       3.971  67.431  50.438  1.00 56.33           C  
ATOM  10201  O   LEU D  45       4.496  67.319  51.553  1.00 54.75           O  
ATOM  10202  CB  LEU D  45       5.431  67.744  48.441  1.00 59.41           C  
ATOM  10203  CG  LEU D  45       6.585  68.358  49.254  1.00 61.58           C  
ATOM  10204  CD1 LEU D  45       7.559  67.266  49.713  1.00 60.88           C  
ATOM  10205  CD2 LEU D  45       7.312  69.386  48.401  1.00 62.58           C  
ATOM  10206  N   GLY D  46       2.864  68.135  50.224  1.00 56.63           N  
ATOM  10207  CA  GLY D  46       2.216  68.856  51.302  1.00 56.20           C  
ATOM  10208  C   GLY D  46       1.637  67.956  52.362  1.00 57.12           C  
ATOM  10209  O   GLY D  46       1.868  68.164  53.548  1.00 55.05           O  
ATOM  10210  N   GLY D  47       0.878  66.956  51.931  1.00 58.16           N  
ATOM  10211  CA  GLY D  47       0.279  66.032  52.874  1.00 59.83           C  
ATOM  10212  C   GLY D  47       1.308  65.353  53.751  1.00 59.84           C  
ATOM  10213  O   GLY D  47       1.076  65.147  54.944  1.00 59.73           O  
ATOM  10214  N   TRP D  48       2.446  65.002  53.158  1.00 59.65           N  
ATOM  10215  CA  TRP D  48       3.512  64.345  53.901  1.00 60.42           C  
ATOM  10216  C   TRP D  48       3.981  65.296  54.960  1.00 61.31           C  
ATOM  10217  O   TRP D  48       3.877  65.021  56.147  1.00 62.09           O  
ATOM  10218  CB  TRP D  48       4.693  63.995  52.996  1.00 59.21           C  
ATOM  10219  CG  TRP D  48       5.710  63.177  53.705  1.00 57.68           C  
ATOM  10220  CD1 TRP D  48       5.528  61.935  54.245  1.00 56.92           C  
ATOM  10221  CD2 TRP D  48       7.043  63.567  54.031  1.00 56.73           C  
ATOM  10222  NE1 TRP D  48       6.665  61.534  54.895  1.00 56.16           N  
ATOM  10223  CE2 TRP D  48       7.613  62.517  54.779  1.00 57.12           C  
ATOM  10224  CE3 TRP D  48       7.812  64.701  53.766  1.00 54.43           C  
ATOM  10225  CZ2 TRP D  48       8.918  62.570  55.263  1.00 55.46           C  
ATOM  10226  CZ3 TRP D  48       9.107  64.752  54.248  1.00 54.71           C  
ATOM  10227  CH2 TRP D  48       9.647  63.694  54.986  1.00 55.50           C  
ATOM  10228  N   LEU D  49       4.498  66.431  54.520  1.00 63.14           N  
ATOM  10229  CA  LEU D  49       4.981  67.450  55.439  1.00 64.48           C  
ATOM  10230  C   LEU D  49       3.946  67.780  56.522  1.00 64.56           C  
ATOM  10231  O   LEU D  49       4.308  68.155  57.637  1.00 65.51           O  
ATOM  10232  CB  LEU D  49       5.354  68.709  54.650  1.00 64.23           C  
ATOM  10233  CG  LEU D  49       6.602  68.596  53.766  1.00 64.00           C  
ATOM  10234  CD1 LEU D  49       6.558  69.628  52.662  1.00 63.18           C  
ATOM  10235  CD2 LEU D  49       7.859  68.748  54.628  1.00 63.70           C  
ATOM  10236  N   THR D  50       2.662  67.639  56.203  1.00 63.87           N  
ATOM  10237  CA  THR D  50       1.626  67.934  57.184  1.00 63.81           C  
ATOM  10238  C   THR D  50       1.617  66.831  58.235  1.00 62.97           C  
ATOM  10239  O   THR D  50       1.908  67.095  59.406  1.00 63.23           O  
ATOM  10240  CB  THR D  50       0.231  68.045  56.533  1.00 65.70           C  
ATOM  10241  OG1 THR D  50       0.265  69.028  55.494  1.00 67.00           O  
ATOM  10242  CG2 THR D  50      -0.806  68.461  57.563  1.00 64.14           C  
ATOM  10243  N   GLY D  51       1.293  65.604  57.814  1.00 61.57           N  
ATOM  10244  CA  GLY D  51       1.272  64.464  58.724  1.00 60.98           C  
ATOM  10245  C   GLY D  51       2.549  64.294  59.552  1.00 60.66           C  
ATOM  10246  O   GLY D  51       2.497  64.045  60.760  1.00 59.40           O  
ATOM  10247  N   THR D  52       3.698  64.431  58.899  1.00 60.47           N  
ATOM  10248  CA  THR D  52       4.997  64.321  59.556  1.00 62.00           C  
ATOM  10249  C   THR D  52       5.075  65.149  60.840  1.00 62.05           C  
ATOM  10250  O   THR D  52       5.715  64.752  61.818  1.00 60.92           O  
ATOM  10251  CB  THR D  52       6.119  64.826  58.637  1.00 63.45           C  
ATOM  10252  OG1 THR D  52       6.030  64.175  57.368  1.00 67.25           O  
ATOM  10253  CG2 THR D  52       7.473  64.537  59.242  1.00 65.25           C  
ATOM  10254  N   THR D  53       4.422  66.306  60.829  1.00 61.88           N  
ATOM  10255  CA  THR D  53       4.460  67.207  61.971  1.00 61.23           C  
ATOM  10256  C   THR D  53       3.186  67.278  62.808  1.00 60.78           C  
ATOM  10257  O   THR D  53       3.253  67.572  64.005  1.00 60.72           O  
ATOM  10258  CB  THR D  53       4.813  68.650  61.513  1.00 60.49           C  
ATOM  10259  OG1 THR D  53       3.618  69.397  61.314  1.00 59.56           O  
ATOM  10260  CG2 THR D  53       5.567  68.626  60.199  1.00 57.72           C  
ATOM  10261  N   PHE D  54       2.036  66.987  62.197  1.00 60.46           N  
ATOM  10262  CA  PHE D  54       0.757  67.090  62.913  1.00 59.49           C  
ATOM  10263  C   PHE D  54      -0.119  65.876  63.171  1.00 59.31           C  
ATOM  10264  O   PHE D  54      -0.611  65.716  64.281  1.00 58.81           O  
ATOM  10265  CB  PHE D  54      -0.108  68.157  62.253  1.00 57.88           C  
ATOM  10266  CG  PHE D  54       0.459  69.534  62.361  1.00 56.88           C  
ATOM  10267  CD1 PHE D  54       0.770  70.070  63.617  1.00 55.96           C  
ATOM  10268  CD2 PHE D  54       0.682  70.301  61.210  1.00 56.49           C  
ATOM  10269  CE1 PHE D  54       1.298  71.357  63.737  1.00 56.60           C  
ATOM  10270  CE2 PHE D  54       1.208  71.590  61.307  1.00 56.76           C  
ATOM  10271  CZ  PHE D  54       1.520  72.125  62.581  1.00 57.25           C  
ATOM  10272  N   VAL D  55      -0.336  65.031  62.170  1.00 60.26           N  
ATOM  10273  CA  VAL D  55      -1.196  63.862  62.366  1.00 61.27           C  
ATOM  10274  C   VAL D  55      -0.513  62.676  63.066  1.00 62.43           C  
ATOM  10275  O   VAL D  55       0.686  62.423  62.885  1.00 62.01           O  
ATOM  10276  CB  VAL D  55      -1.785  63.385  61.028  1.00 60.43           C  
ATOM  10277  CG1 VAL D  55      -2.901  62.410  61.281  1.00 60.18           C  
ATOM  10278  CG2 VAL D  55      -2.295  64.569  60.241  1.00 60.39           C  
ATOM  10279  N   THR D  56      -1.297  61.951  63.864  1.00 61.66           N  
ATOM  10280  CA  THR D  56      -0.804  60.796  64.615  1.00 60.31           C  
ATOM  10281  C   THR D  56      -1.207  59.448  64.023  1.00 59.44           C  
ATOM  10282  O   THR D  56      -2.073  59.364  63.155  1.00 59.26           O  
ATOM  10283  CB  THR D  56      -1.305  60.825  66.075  1.00 60.82           C  
ATOM  10284  OG1 THR D  56      -0.658  59.788  66.823  1.00 59.74           O  
ATOM  10285  CG2 THR D  56      -2.807  60.619  66.131  1.00 58.64           C  
ATOM  10286  N   SER D  57      -0.580  58.389  64.515  1.00 59.38           N  
ATOM  10287  CA  SER D  57      -0.870  57.048  64.036  1.00 58.61           C  
ATOM  10288  C   SER D  57      -1.343  56.169  65.174  1.00 58.10           C  
ATOM  10289  O   SER D  57      -1.187  54.965  65.129  1.00 58.77           O  
ATOM  10290  CB  SER D  57       0.379  56.445  63.403  1.00 57.97           C  
ATOM  10291  OG  SER D  57       0.821  57.233  62.314  1.00 58.18           O  
ATOM  10292  N   TRP D  58      -1.937  56.783  66.185  1.00 58.90           N  
ATOM  10293  CA  TRP D  58      -2.418  56.070  67.360  1.00 60.00           C  
ATOM  10294  C   TRP D  58      -3.631  55.194  67.055  1.00 61.60           C  
ATOM  10295  O   TRP D  58      -3.629  53.986  67.315  1.00 61.80           O  
ATOM  10296  CB  TRP D  58      -2.784  57.082  68.447  1.00 61.52           C  
ATOM  10297  CG  TRP D  58      -3.017  56.510  69.821  1.00 62.63           C  
ATOM  10298  CD1 TRP D  58      -4.127  56.683  70.607  1.00 63.88           C  
ATOM  10299  CD2 TRP D  58      -2.098  55.741  70.599  1.00 62.32           C  
ATOM  10300  NE1 TRP D  58      -3.948  56.069  71.824  1.00 63.14           N  
ATOM  10301  CE2 TRP D  58      -2.710  55.486  71.842  1.00 62.49           C  
ATOM  10302  CE3 TRP D  58      -0.816  55.245  70.367  1.00 62.62           C  
ATOM  10303  CZ2 TRP D  58      -2.082  54.761  72.841  1.00 62.82           C  
ATOM  10304  CZ3 TRP D  58      -0.196  54.525  71.362  1.00 62.50           C  
ATOM  10305  CH2 TRP D  58      -0.828  54.289  72.584  1.00 63.12           C  
ATOM  10306  N   TYR D  59      -4.672  55.799  66.504  1.00 61.60           N  
ATOM  10307  CA  TYR D  59      -5.886  55.059  66.218  1.00 62.17           C  
ATOM  10308  C   TYR D  59      -5.648  54.063  65.093  1.00 62.54           C  
ATOM  10309  O   TYR D  59      -6.462  53.165  64.832  1.00 63.59           O  
ATOM  10310  CB  TYR D  59      -7.005  56.063  65.878  1.00 61.35           C  
ATOM  10311  CG  TYR D  59      -7.219  57.038  67.017  1.00 60.90           C  
ATOM  10312  CD1 TYR D  59      -7.707  56.598  68.243  1.00 61.69           C  
ATOM  10313  CD2 TYR D  59      -6.788  58.353  66.926  1.00 60.22           C  
ATOM  10314  CE1 TYR D  59      -7.742  57.440  69.365  1.00 62.52           C  
ATOM  10315  CE2 TYR D  59      -6.819  59.203  68.034  1.00 62.00           C  
ATOM  10316  CZ  TYR D  59      -7.292  58.741  69.263  1.00 63.02           C  
ATOM  10317  OH  TYR D  59      -7.269  59.554  70.397  1.00 62.47           O  
ATOM  10318  N   THR D  60      -4.489  54.188  64.467  1.00 60.38           N  
ATOM  10319  CA  THR D  60      -4.170  53.347  63.336  1.00 58.65           C  
ATOM  10320  C   THR D  60      -3.154  52.217  63.616  1.00 58.06           C  
ATOM  10321  O   THR D  60      -3.400  51.062  63.269  1.00 58.45           O  
ATOM  10322  CB  THR D  60      -3.738  54.274  62.158  1.00 57.94           C  
ATOM  10323  OG1 THR D  60      -4.089  53.663  60.918  1.00 62.06           O  
ATOM  10324  CG2 THR D  60      -2.253  54.572  62.183  1.00 57.59           C  
ATOM  10325  N   HIS D  61      -2.030  52.541  64.251  1.00 56.74           N  
ATOM  10326  CA  HIS D  61      -1.005  51.549  64.567  1.00 53.98           C  
ATOM  10327  C   HIS D  61      -0.594  51.622  66.034  1.00 55.12           C  
ATOM  10328  O   HIS D  61       0.360  50.977  66.440  1.00 57.83           O  
ATOM  10329  CB  HIS D  61       0.274  51.766  63.749  1.00 50.17           C  
ATOM  10330  CG  HIS D  61       0.124  51.572  62.272  1.00 47.44           C  
ATOM  10331  ND1 HIS D  61       1.180  51.202  61.469  1.00 48.37           N  
ATOM  10332  CD2 HIS D  61      -0.915  51.790  61.437  1.00 47.89           C  
ATOM  10333  CE1 HIS D  61       0.801  51.206  60.204  1.00 47.04           C  
ATOM  10334  NE2 HIS D  61      -0.467  51.562  60.155  1.00 47.12           N  
ATOM  10335  N   GLY D  62      -1.294  52.400  66.839  1.00 55.53           N  
ATOM  10336  CA  GLY D  62      -0.884  52.506  68.223  1.00 55.85           C  
ATOM  10337  C   GLY D  62       0.537  53.054  68.258  1.00 56.38           C  
ATOM  10338  O   GLY D  62       1.378  52.601  69.046  1.00 58.10           O  
ATOM  10339  N   LEU D  63       0.803  54.043  67.405  1.00 54.12           N  
ATOM  10340  CA  LEU D  63       2.125  54.654  67.307  1.00 51.71           C  
ATOM  10341  C   LEU D  63       2.123  56.168  67.215  1.00 51.43           C  
ATOM  10342  O   LEU D  63       1.289  56.743  66.524  1.00 51.56           O  
ATOM  10343  CB  LEU D  63       2.834  54.161  66.053  1.00 48.37           C  
ATOM  10344  CG  LEU D  63       3.266  52.726  65.815  1.00 46.48           C  
ATOM  10345  CD1 LEU D  63       3.853  52.647  64.408  1.00 44.11           C  
ATOM  10346  CD2 LEU D  63       4.280  52.295  66.848  1.00 42.95           C  
ATOM  10347  N   ALA D  64       3.080  56.808  67.884  1.00 52.31           N  
ATOM  10348  CA  ALA D  64       3.226  58.262  67.811  1.00 52.70           C  
ATOM  10349  C   ALA D  64       3.978  58.438  66.506  1.00 53.77           C  
ATOM  10350  O   ALA D  64       4.965  57.749  66.272  1.00 55.52           O  
ATOM  10351  CB  ALA D  64       4.045  58.767  68.958  1.00 51.29           C  
ATOM  10352  N   SER D  65       3.540  59.351  65.652  1.00 54.24           N  
ATOM  10353  CA  SER D  65       4.192  59.479  64.358  1.00 54.99           C  
ATOM  10354  C   SER D  65       4.453  60.883  63.832  1.00 55.75           C  
ATOM  10355  O   SER D  65       4.757  61.057  62.646  1.00 55.97           O  
ATOM  10356  CB  SER D  65       3.358  58.724  63.326  1.00 55.85           C  
ATOM  10357  OG  SER D  65       2.044  59.262  63.260  1.00 55.54           O  
ATOM  10358  N   SER D  66       4.362  61.880  64.696  1.00 54.88           N  
ATOM  10359  CA  SER D  66       4.552  63.241  64.243  1.00 55.66           C  
ATOM  10360  C   SER D  66       5.379  64.057  65.196  1.00 55.67           C  
ATOM  10361  O   SER D  66       5.499  63.715  66.369  1.00 57.41           O  
ATOM  10362  CB  SER D  66       3.192  63.913  64.074  1.00 58.35           C  
ATOM  10363  OG  SER D  66       2.503  63.976  65.312  1.00 60.28           O  
ATOM  10364  N   TYR D  67       5.934  65.158  64.698  1.00 54.79           N  
ATOM  10365  CA  TYR D  67       6.744  66.028  65.537  1.00 54.22           C  
ATOM  10366  C   TYR D  67       5.927  66.431  66.763  1.00 55.84           C  
ATOM  10367  O   TYR D  67       6.397  66.336  67.897  1.00 53.77           O  
ATOM  10368  CB  TYR D  67       7.193  67.261  64.742  1.00 52.93           C  
ATOM  10369  CG  TYR D  67       8.039  66.934  63.519  1.00 54.05           C  
ATOM  10370  CD1 TYR D  67       9.167  66.118  63.619  1.00 55.65           C  
ATOM  10371  CD2 TYR D  67       7.711  67.421  62.262  1.00 53.21           C  
ATOM  10372  CE1 TYR D  67       9.931  65.793  62.496  1.00 54.26           C  
ATOM  10373  CE2 TYR D  67       8.476  67.106  61.140  1.00 52.91           C  
ATOM  10374  CZ  TYR D  67       9.576  66.290  61.271  1.00 53.01           C  
ATOM  10375  OH  TYR D  67      10.310  65.945  60.173  1.00 54.15           O  
ATOM  10376  N   LEU D  68       4.680  66.837  66.529  1.00 58.55           N  
ATOM  10377  CA  LEU D  68       3.796  67.261  67.605  1.00 60.09           C  
ATOM  10378  C   LEU D  68       3.738  66.281  68.776  1.00 61.92           C  
ATOM  10379  O   LEU D  68       3.434  66.685  69.906  1.00 62.46           O  
ATOM  10380  CB  LEU D  68       2.388  67.487  67.065  1.00 60.11           C  
ATOM  10381  CG  LEU D  68       1.445  68.219  68.022  1.00 61.05           C  
ATOM  10382  CD1 LEU D  68       1.991  69.607  68.311  1.00 61.39           C  
ATOM  10383  CD2 LEU D  68       0.065  68.320  67.410  1.00 61.14           C  
ATOM  10384  N   GLU D  69       4.025  65.000  68.518  1.00 63.07           N  
ATOM  10385  CA  GLU D  69       3.990  63.981  69.573  1.00 62.54           C  
ATOM  10386  C   GLU D  69       5.359  63.705  70.156  1.00 61.52           C  
ATOM  10387  O   GLU D  69       5.473  63.120  71.234  1.00 62.37           O  
ATOM  10388  CB  GLU D  69       3.390  62.676  69.053  1.00 63.22           C  
ATOM  10389  CG  GLU D  69       1.954  62.813  68.579  1.00 63.65           C  
ATOM  10390  CD  GLU D  69       1.359  61.504  68.105  1.00 64.25           C  
ATOM  10391  OE1 GLU D  69       0.969  60.681  68.958  1.00 63.79           O  
ATOM  10392  OE2 GLU D  69       1.291  61.297  66.874  1.00 64.29           O  
ATOM  10393  N   GLY D  70       6.396  64.125  69.440  1.00 60.27           N  
ATOM  10394  CA  GLY D  70       7.742  63.919  69.933  1.00 60.81           C  
ATOM  10395  C   GLY D  70       8.672  63.185  68.995  1.00 60.65           C  
ATOM  10396  O   GLY D  70       9.813  62.922  69.338  1.00 61.42           O  
ATOM  10397  N   CYS D  71       8.199  62.848  67.809  1.00 61.84           N  
ATOM  10398  CA  CYS D  71       9.037  62.136  66.859  1.00 64.12           C  
ATOM  10399  C   CYS D  71      10.044  63.057  66.185  1.00 64.90           C  
ATOM  10400  O   CYS D  71       9.769  64.233  65.991  1.00 66.26           O  
ATOM  10401  CB  CYS D  71       8.170  61.472  65.796  1.00 65.33           C  
ATOM  10402  SG  CYS D  71       7.203  60.090  66.399  1.00 68.71           S  
ATOM  10403  N   ASN D  72      11.210  62.517  65.834  1.00 63.93           N  
ATOM  10404  CA  ASN D  72      12.256  63.287  65.160  1.00 62.84           C  
ATOM  10405  C   ASN D  72      12.247  62.890  63.699  1.00 62.62           C  
ATOM  10406  O   ASN D  72      11.634  61.896  63.347  1.00 62.37           O  
ATOM  10407  CB  ASN D  72      13.622  62.984  65.765  1.00 62.68           C  
ATOM  10408  CG  ASN D  72      14.009  61.531  65.626  1.00 61.20           C  
ATOM  10409  OD1 ASN D  72      14.207  61.035  64.521  1.00 60.39           O  
ATOM  10410  ND2 ASN D  72      14.114  60.838  66.752  1.00 60.69           N  
ATOM  10411  N   PHE D  73      12.937  63.652  62.857  1.00 63.31           N  
ATOM  10412  CA  PHE D  73      12.969  63.384  61.418  1.00 64.09           C  
ATOM  10413  C   PHE D  73      13.111  61.916  60.991  1.00 64.46           C  
ATOM  10414  O   PHE D  73      12.727  61.556  59.872  1.00 66.53           O  
ATOM  10415  CB  PHE D  73      14.076  64.204  60.749  1.00 63.98           C  
ATOM  10416  CG  PHE D  73      14.299  63.844  59.312  1.00 63.15           C  
ATOM  10417  CD1 PHE D  73      13.321  64.103  58.364  1.00 62.46           C  
ATOM  10418  CD2 PHE D  73      15.472  63.197  58.914  1.00 64.79           C  
ATOM  10419  CE1 PHE D  73      13.492  63.726  57.038  1.00 63.40           C  
ATOM  10420  CE2 PHE D  73      15.657  62.812  57.586  1.00 65.64           C  
ATOM  10421  CZ  PHE D  73      14.660  63.078  56.645  1.00 65.55           C  
ATOM  10422  N   LEU D  74      13.661  61.071  61.859  1.00 62.66           N  
ATOM  10423  CA  LEU D  74      13.828  59.661  61.515  1.00 61.70           C  
ATOM  10424  C   LEU D  74      12.610  58.824  61.902  1.00 61.55           C  
ATOM  10425  O   LEU D  74      12.157  57.978  61.138  1.00 60.97           O  
ATOM  10426  CB  LEU D  74      15.082  59.092  62.202  1.00 59.57           C  
ATOM  10427  CG  LEU D  74      16.448  59.629  61.755  1.00 56.52           C  
ATOM  10428  CD1 LEU D  74      17.503  59.217  62.768  1.00 53.48           C  
ATOM  10429  CD2 LEU D  74      16.782  59.119  60.360  1.00 53.22           C  
ATOM  10430  N   THR D  75      12.075  59.084  63.087  1.00 61.45           N  
ATOM  10431  CA  THR D  75      10.946  58.330  63.582  1.00 61.38           C  
ATOM  10432  C   THR D  75       9.572  58.806  63.109  1.00 62.62           C  
ATOM  10433  O   THR D  75       8.580  58.094  63.290  1.00 66.74           O  
ATOM  10434  CB  THR D  75      10.965  58.275  65.134  1.00 62.02           C  
ATOM  10435  OG1 THR D  75      10.596  59.547  65.674  1.00 60.92           O  
ATOM  10436  CG2 THR D  75      12.361  57.914  65.641  1.00 60.53           C  
ATOM  10437  N   VAL D  76       9.495  59.987  62.502  1.00 61.44           N  
ATOM  10438  CA  VAL D  76       8.207  60.502  62.028  1.00 60.25           C  
ATOM  10439  C   VAL D  76       7.741  59.796  60.763  1.00 59.80           C  
ATOM  10440  O   VAL D  76       8.546  59.190  60.047  1.00 60.43           O  
ATOM  10441  CB  VAL D  76       8.262  62.008  61.709  1.00 60.12           C  
ATOM  10442  CG1 VAL D  76       8.454  62.807  62.977  1.00 59.01           C  
ATOM  10443  CG2 VAL D  76       9.380  62.276  60.723  1.00 61.00           C  
ATOM  10444  N   ALA D  77       6.438  59.889  60.487  1.00 58.27           N  
ATOM  10445  CA  ALA D  77       5.877  59.261  59.295  1.00 56.43           C  
ATOM  10446  C   ALA D  77       4.352  59.354  59.145  1.00 55.48           C  
ATOM  10447  O   ALA D  77       3.617  59.601  60.098  1.00 53.99           O  
ATOM  10448  CB  ALA D  77       6.305  57.801  59.240  1.00 54.52           C  
ATOM  10449  N   VAL D  78       3.901  59.173  57.911  1.00 55.34           N  
ATOM  10450  CA  VAL D  78       2.487  59.166  57.586  1.00 57.03           C  
ATOM  10451  C   VAL D  78       2.189  57.677  57.470  1.00 56.84           C  
ATOM  10452  O   VAL D  78       2.416  57.068  56.424  1.00 55.96           O  
ATOM  10453  CB  VAL D  78       2.204  59.867  56.228  1.00 57.78           C  
ATOM  10454  CG1 VAL D  78       0.725  59.733  55.860  1.00 55.41           C  
ATOM  10455  CG2 VAL D  78       2.588  61.336  56.310  1.00 58.39           C  
ATOM  10456  N   SER D  79       1.701  57.105  58.565  1.00 56.32           N  
ATOM  10457  CA  SER D  79       1.400  55.683  58.647  1.00 56.64           C  
ATOM  10458  C   SER D  79       0.175  55.253  57.863  1.00 57.54           C  
ATOM  10459  O   SER D  79      -0.751  56.033  57.682  1.00 60.18           O  
ATOM  10460  CB  SER D  79       1.223  55.298  60.114  1.00 57.53           C  
ATOM  10461  OG  SER D  79       2.305  55.776  60.900  1.00 57.33           O  
ATOM  10462  N   THR D  80       0.174  53.999  57.416  1.00 58.03           N  
ATOM  10463  CA  THR D  80      -0.942  53.439  56.647  1.00 58.83           C  
ATOM  10464  C   THR D  80      -2.252  53.422  57.447  1.00 56.86           C  
ATOM  10465  O   THR D  80      -2.258  53.680  58.648  1.00 54.07           O  
ATOM  10466  CB  THR D  80      -0.647  51.985  56.200  1.00 58.81           C  
ATOM  10467  OG1 THR D  80      -0.292  51.207  57.345  1.00 62.27           O  
ATOM  10468  CG2 THR D  80       0.478  51.941  55.196  1.00 59.26           C  
ATOM  10469  N   PRO D  81      -3.383  53.130  56.777  1.00 57.37           N  
ATOM  10470  CA  PRO D  81      -4.680  53.084  57.457  1.00 59.74           C  
ATOM  10471  C   PRO D  81      -4.802  51.788  58.251  1.00 60.04           C  
ATOM  10472  O   PRO D  81      -3.969  50.898  58.115  1.00 62.14           O  
ATOM  10473  CB  PRO D  81      -5.682  53.115  56.303  1.00 58.68           C  
ATOM  10474  CG  PRO D  81      -4.910  53.692  55.162  1.00 57.95           C  
ATOM  10475  CD  PRO D  81      -3.570  53.064  55.319  1.00 57.85           C  
ATOM  10476  N   ALA D  82      -5.840  51.677  59.072  1.00 60.53           N  
ATOM  10477  CA  ALA D  82      -6.059  50.467  59.854  1.00 59.39           C  
ATOM  10478  C   ALA D  82      -6.208  49.300  58.890  1.00 57.76           C  
ATOM  10479  O   ALA D  82      -6.320  49.489  57.680  1.00 57.57           O  
ATOM  10480  CB  ALA D  82      -7.323  50.604  60.684  1.00 60.05           C  
ATOM  10481  N   ASN D  83      -6.206  48.087  59.422  1.00 55.78           N  
ATOM  10482  CA  ASN D  83      -6.369  46.919  58.566  1.00 55.18           C  
ATOM  10483  C   ASN D  83      -7.873  46.730  58.310  1.00 55.56           C  
ATOM  10484  O   ASN D  83      -8.278  46.062  57.354  1.00 53.08           O  
ATOM  10485  CB  ASN D  83      -5.779  45.674  59.245  1.00 54.34           C  
ATOM  10486  CG  ASN D  83      -5.741  44.480  58.322  1.00 53.03           C  
ATOM  10487  OD1 ASN D  83      -5.114  44.515  57.272  1.00 53.24           O  
ATOM  10488  ND2 ASN D  83      -6.422  43.420  58.706  1.00 53.16           N  
ATOM  10489  N   SER D  84      -8.683  47.336  59.181  1.00 56.42           N  
ATOM  10490  CA  SER D  84     -10.137  47.276  59.097  1.00 57.35           C  
ATOM  10491  C   SER D  84     -10.577  47.940  57.805  1.00 58.46           C  
ATOM  10492  O   SER D  84     -11.486  47.462  57.131  1.00 58.37           O  
ATOM  10493  CB  SER D  84     -10.773  48.019  60.276  1.00 58.62           C  
ATOM  10494  OG  SER D  84      -9.897  48.104  61.391  1.00 60.10           O  
ATOM  10495  N   MET D  85      -9.928  49.052  57.470  1.00 58.49           N  
ATOM  10496  CA  MET D  85     -10.246  49.796  56.255  1.00 58.49           C  
ATOM  10497  C   MET D  85     -10.144  48.900  55.018  1.00 58.27           C  
ATOM  10498  O   MET D  85     -10.879  49.078  54.047  1.00 59.46           O  
ATOM  10499  CB  MET D  85      -9.299  50.992  56.097  1.00 60.14           C  
ATOM  10500  CG  MET D  85      -9.271  51.951  57.279  1.00 61.82           C  
ATOM  10501  SD  MET D  85     -10.901  52.515  57.732  1.00 64.29           S  
ATOM  10502  CE  MET D  85     -11.210  51.489  59.094  1.00 61.71           C  
ATOM  10503  N   GLY D  86      -9.240  47.928  55.054  1.00 57.37           N  
ATOM  10504  CA  GLY D  86      -9.077  47.055  53.910  1.00 56.96           C  
ATOM  10505  C   GLY D  86      -8.388  47.866  52.844  1.00 57.15           C  
ATOM  10506  O   GLY D  86      -7.472  48.628  53.158  1.00 55.98           O  
ATOM  10507  N   HIS D  87      -8.832  47.717  51.598  1.00 57.38           N  
ATOM  10508  CA  HIS D  87      -8.268  48.456  50.472  1.00 59.38           C  
ATOM  10509  C   HIS D  87      -9.026  49.740  50.150  1.00 60.22           C  
ATOM  10510  O   HIS D  87      -8.826  50.324  49.088  1.00 60.85           O  
ATOM  10511  CB  HIS D  87      -8.249  47.586  49.223  1.00 62.59           C  
ATOM  10512  CG  HIS D  87      -7.307  46.434  49.314  1.00 67.75           C  
ATOM  10513  ND1 HIS D  87      -7.592  45.293  50.031  1.00 67.13           N  
ATOM  10514  CD2 HIS D  87      -6.063  46.262  48.809  1.00 69.06           C  
ATOM  10515  CE1 HIS D  87      -6.563  44.467  49.964  1.00 69.90           C  
ATOM  10516  NE2 HIS D  87      -5.622  45.032  49.229  1.00 71.23           N  
ATOM  10517  N   SER D  88      -9.900  50.165  51.061  1.00 60.18           N  
ATOM  10518  CA  SER D  88     -10.698  51.381  50.899  1.00 58.74           C  
ATOM  10519  C   SER D  88      -9.861  52.547  50.416  1.00 58.28           C  
ATOM  10520  O   SER D  88      -8.743  52.742  50.887  1.00 59.72           O  
ATOM  10521  CB  SER D  88     -11.341  51.751  52.237  1.00 59.49           C  
ATOM  10522  OG  SER D  88     -11.612  53.139  52.327  1.00 59.57           O  
ATOM  10523  N   LEU D  89     -10.397  53.323  49.481  1.00 55.87           N  
ATOM  10524  CA  LEU D  89      -9.676  54.483  48.968  1.00 55.41           C  
ATOM  10525  C   LEU D  89      -9.639  55.547  50.071  1.00 56.92           C  
ATOM  10526  O   LEU D  89      -8.832  56.476  50.046  1.00 57.29           O  
ATOM  10527  CB  LEU D  89     -10.377  55.048  47.732  1.00 53.19           C  
ATOM  10528  CG  LEU D  89     -10.482  54.188  46.470  1.00 53.91           C  
ATOM  10529  CD1 LEU D  89     -11.750  54.546  45.721  1.00 54.81           C  
ATOM  10530  CD2 LEU D  89      -9.281  54.394  45.578  1.00 52.80           C  
ATOM  10531  N   LEU D  90     -10.513  55.399  51.055  1.00 58.97           N  
ATOM  10532  CA  LEU D  90     -10.580  56.358  52.141  1.00 61.19           C  
ATOM  10533  C   LEU D  90     -10.629  57.794  51.652  1.00 63.28           C  
ATOM  10534  O   LEU D  90      -9.684  58.556  51.868  1.00 64.43           O  
ATOM  10535  CB  LEU D  90      -9.390  56.205  53.080  1.00 59.91           C  
ATOM  10536  CG  LEU D  90      -9.632  55.300  54.283  1.00 59.26           C  
ATOM  10537  CD1 LEU D  90      -8.496  55.452  55.298  1.00 59.48           C  
ATOM  10538  CD2 LEU D  90     -10.948  55.682  54.922  1.00 58.87           C  
ATOM  10539  N   LEU D  91     -11.730  58.159  50.996  1.00 64.05           N  
ATOM  10540  CA  LEU D  91     -11.919  59.523  50.491  1.00 64.75           C  
ATOM  10541  C   LEU D  91     -12.415  60.371  51.651  1.00 64.77           C  
ATOM  10542  O   LEU D  91     -13.134  59.872  52.501  1.00 66.12           O  
ATOM  10543  CB  LEU D  91     -12.939  59.530  49.343  1.00 64.85           C  
ATOM  10544  CG  LEU D  91     -12.484  59.177  47.909  1.00 66.15           C  
ATOM  10545  CD1 LEU D  91     -11.297  58.214  47.913  1.00 66.41           C  
ATOM  10546  CD2 LEU D  91     -13.654  58.576  47.144  1.00 63.25           C  
ATOM  10547  N   LEU D  92     -12.009  61.637  51.705  1.00 66.38           N  
ATOM  10548  CA  LEU D  92     -12.423  62.539  52.785  1.00 65.55           C  
ATOM  10549  C   LEU D  92     -13.923  62.518  53.028  1.00 64.61           C  
ATOM  10550  O   LEU D  92     -14.379  62.622  54.158  1.00 64.43           O  
ATOM  10551  CB  LEU D  92     -12.017  63.972  52.468  1.00 64.28           C  
ATOM  10552  CG  LEU D  92     -12.742  64.979  53.354  1.00 63.66           C  
ATOM  10553  CD1 LEU D  92     -12.082  65.001  54.729  1.00 64.11           C  
ATOM  10554  CD2 LEU D  92     -12.713  66.348  52.712  1.00 62.50           C  
ATOM  10555  N   TRP D  93     -14.677  62.380  51.950  1.00 63.72           N  
ATOM  10556  CA  TRP D  93     -16.126  62.361  52.005  1.00 64.38           C  
ATOM  10557  C   TRP D  93     -16.722  60.963  51.838  1.00 66.50           C  
ATOM  10558  O   TRP D  93     -17.900  60.829  51.521  1.00 69.27           O  
ATOM  10559  CB  TRP D  93     -16.657  63.244  50.893  1.00 61.51           C  
ATOM  10560  CG  TRP D  93     -16.236  62.742  49.556  1.00 57.47           C  
ATOM  10561  CD1 TRP D  93     -16.824  61.748  48.826  1.00 56.86           C  
ATOM  10562  CD2 TRP D  93     -15.106  63.186  48.796  1.00 56.37           C  
ATOM  10563  NE1 TRP D  93     -16.132  61.546  47.649  1.00 56.48           N  
ATOM  10564  CE2 TRP D  93     -15.074  62.417  47.604  1.00 56.40           C  
ATOM  10565  CE3 TRP D  93     -14.118  64.160  49.003  1.00 53.60           C  
ATOM  10566  CZ2 TRP D  93     -14.089  62.596  46.622  1.00 54.87           C  
ATOM  10567  CZ3 TRP D  93     -13.146  64.336  48.033  1.00 53.32           C  
ATOM  10568  CH2 TRP D  93     -13.139  63.557  46.854  1.00 54.47           C  
ATOM  10569  N   GLY D  94     -15.919  59.925  52.032  1.00 67.97           N  
ATOM  10570  CA  GLY D  94     -16.418  58.564  51.887  1.00 66.97           C  
ATOM  10571  C   GLY D  94     -17.050  57.963  53.139  1.00 66.49           C  
ATOM  10572  O   GLY D  94     -16.980  58.548  54.225  1.00 66.31           O  
ATOM  10573  N   PRO D  95     -17.663  56.771  53.022  1.00 65.36           N  
ATOM  10574  CA  PRO D  95     -18.311  56.091  54.143  1.00 65.03           C  
ATOM  10575  C   PRO D  95     -17.538  56.072  55.455  1.00 67.12           C  
ATOM  10576  O   PRO D  95     -18.139  55.991  56.534  1.00 66.56           O  
ATOM  10577  CB  PRO D  95     -18.547  54.692  53.598  1.00 63.95           C  
ATOM  10578  CG  PRO D  95     -18.812  54.951  52.145  1.00 65.13           C  
ATOM  10579  CD  PRO D  95     -17.757  55.958  51.792  1.00 64.07           C  
ATOM  10580  N   GLU D  96     -16.212  56.156  55.379  1.00 67.75           N  
ATOM  10581  CA  GLU D  96     -15.389  56.101  56.587  1.00 67.44           C  
ATOM  10582  C   GLU D  96     -15.333  57.410  57.348  1.00 67.60           C  
ATOM  10583  O   GLU D  96     -15.855  57.518  58.456  1.00 65.68           O  
ATOM  10584  CB  GLU D  96     -13.957  55.671  56.251  1.00 67.53           C  
ATOM  10585  CG  GLU D  96     -13.817  54.375  55.483  1.00 67.26           C  
ATOM  10586  CD  GLU D  96     -14.264  54.497  54.044  1.00 67.40           C  
ATOM  10587  OE1 GLU D  96     -13.968  55.540  53.414  1.00 69.38           O  
ATOM  10588  OE2 GLU D  96     -14.896  53.543  53.542  1.00 66.26           O  
ATOM  10589  N   ALA D  97     -14.669  58.390  56.744  1.00 69.44           N  
ATOM  10590  CA  ALA D  97     -14.500  59.710  57.341  1.00 71.96           C  
ATOM  10591  C   ALA D  97     -15.810  60.473  57.355  1.00 73.19           C  
ATOM  10592  O   ALA D  97     -16.086  61.222  58.288  1.00 73.19           O  
ATOM  10593  CB  ALA D  97     -13.455  60.503  56.568  1.00 72.09           C  
ATOM  10594  N   GLN D  98     -16.610  60.279  56.311  1.00 74.16           N  
ATOM  10595  CA  GLN D  98     -17.896  60.952  56.186  1.00 74.02           C  
ATOM  10596  C   GLN D  98     -17.784  62.475  56.136  1.00 72.62           C  
ATOM  10597  O   GLN D  98     -18.428  63.178  56.910  1.00 72.97           O  
ATOM  10598  CB  GLN D  98     -18.810  60.558  57.338  1.00 75.72           C  
ATOM  10599  CG  GLN D  98     -19.366  59.163  57.244  1.00 77.89           C  
ATOM  10600  CD  GLN D  98     -20.334  58.870  58.371  1.00 79.48           C  
ATOM  10601  OE1 GLN D  98     -21.031  57.860  58.347  1.00 80.40           O  
ATOM  10602  NE2 GLN D  98     -20.380  59.754  59.372  1.00 78.10           N  
ATOM  10603  N   GLY D  99     -16.966  62.980  55.220  1.00 72.23           N  
ATOM  10604  CA  GLY D  99     -16.805  64.417  55.094  1.00 70.24           C  
ATOM  10605  C   GLY D  99     -15.985  65.064  56.194  1.00 68.50           C  
ATOM  10606  O   GLY D  99     -15.374  66.105  55.989  1.00 68.39           O  
ATOM  10607  N   ASP D 100     -15.984  64.454  57.367  1.00 67.07           N  
ATOM  10608  CA  ASP D 100     -15.222  64.966  58.496  1.00 68.42           C  
ATOM  10609  C   ASP D 100     -13.722  64.953  58.179  1.00 69.92           C  
ATOM  10610  O   ASP D 100     -13.231  64.008  57.575  1.00 71.12           O  
ATOM  10611  CB  ASP D 100     -15.483  64.099  59.713  1.00 68.38           C  
ATOM  10612  CG  ASP D 100     -14.795  64.619  60.935  1.00 70.51           C  
ATOM  10613  OD1 ASP D 100     -13.559  64.792  60.887  1.00 72.75           O  
ATOM  10614  OD2 ASP D 100     -15.486  64.860  61.946  1.00 71.01           O  
ATOM  10615  N   PHE D 101     -12.986  65.986  58.582  1.00 71.20           N  
ATOM  10616  CA  PHE D 101     -11.548  66.037  58.300  1.00 70.86           C  
ATOM  10617  C   PHE D 101     -10.706  65.385  59.386  1.00 70.47           C  
ATOM  10618  O   PHE D 101      -9.883  64.522  59.094  1.00 71.33           O  
ATOM  10619  CB  PHE D 101     -11.079  67.480  58.121  1.00 70.58           C  
ATOM  10620  CG  PHE D 101      -9.608  67.610  57.834  1.00 70.42           C  
ATOM  10621  CD1 PHE D 101      -9.099  67.307  56.576  1.00 69.55           C  
ATOM  10622  CD2 PHE D 101      -8.727  68.037  58.828  1.00 71.64           C  
ATOM  10623  CE1 PHE D 101      -7.729  67.430  56.307  1.00 70.81           C  
ATOM  10624  CE2 PHE D 101      -7.347  68.162  58.568  1.00 71.91           C  
ATOM  10625  CZ  PHE D 101      -6.854  67.857  57.302  1.00 70.93           C  
ATOM  10626  N   THR D 102     -10.900  65.807  60.633  1.00 67.82           N  
ATOM  10627  CA  THR D 102     -10.136  65.250  61.742  1.00 66.83           C  
ATOM  10628  C   THR D 102     -10.214  63.720  61.797  1.00 66.98           C  
ATOM  10629  O   THR D 102      -9.189  63.051  61.939  1.00 67.24           O  
ATOM  10630  CB  THR D 102     -10.582  65.865  63.093  1.00 65.74           C  
ATOM  10631  OG1 THR D 102     -10.076  67.201  63.200  1.00 63.19           O  
ATOM  10632  CG2 THR D 102     -10.052  65.051  64.258  1.00 64.36           C  
ATOM  10633  N   ARG D 103     -11.418  63.166  61.683  1.00 67.47           N  
ATOM  10634  CA  ARG D 103     -11.580  61.714  61.687  1.00 66.68           C  
ATOM  10635  C   ARG D 103     -10.724  61.120  60.569  1.00 65.10           C  
ATOM  10636  O   ARG D 103      -9.959  60.182  60.789  1.00 66.20           O  
ATOM  10637  CB  ARG D 103     -13.042  61.334  61.462  1.00 67.07           C  
ATOM  10638  CG  ARG D 103     -13.929  61.528  62.676  1.00 67.12           C  
ATOM  10639  CD  ARG D 103     -13.425  60.715  63.842  1.00 68.48           C  
ATOM  10640  NE  ARG D 103     -12.656  61.518  64.776  1.00 70.33           N  
ATOM  10641  CZ  ARG D 103     -13.161  62.045  65.886  1.00 71.64           C  
ATOM  10642  NH1 ARG D 103     -14.438  61.845  66.192  1.00 70.56           N  
ATOM  10643  NH2 ARG D 103     -12.390  62.763  66.697  1.00 72.83           N  
ATOM  10644  N   TRP D 104     -10.873  61.674  59.369  1.00 61.12           N  
ATOM  10645  CA  TRP D 104     -10.109  61.256  58.191  1.00 58.03           C  
ATOM  10646  C   TRP D 104      -8.661  61.126  58.605  1.00 59.59           C  
ATOM  10647  O   TRP D 104      -8.013  60.111  58.345  1.00 61.59           O  
ATOM  10648  CB  TRP D 104     -10.206  62.334  57.122  1.00 52.23           C  
ATOM  10649  CG  TRP D 104      -9.715  62.010  55.759  1.00 47.06           C  
ATOM  10650  CD1 TRP D 104     -10.147  61.003  54.936  1.00 46.72           C  
ATOM  10651  CD2 TRP D 104      -8.820  62.810  54.975  1.00 45.55           C  
ATOM  10652  NE1 TRP D 104      -9.586  61.138  53.680  1.00 44.69           N  
ATOM  10653  CE2 TRP D 104      -8.768  62.238  53.681  1.00 44.81           C  
ATOM  10654  CE3 TRP D 104      -8.057  63.956  55.240  1.00 42.97           C  
ATOM  10655  CZ2 TRP D 104      -7.982  62.780  52.660  1.00 44.79           C  
ATOM  10656  CZ3 TRP D 104      -7.277  64.492  54.225  1.00 39.90           C  
ATOM  10657  CH2 TRP D 104      -7.246  63.907  52.953  1.00 43.08           C  
ATOM  10658  N   CYS D 105      -8.151  62.162  59.258  1.00 60.35           N  
ATOM  10659  CA  CYS D 105      -6.769  62.150  59.680  1.00 61.43           C  
ATOM  10660  C   CYS D 105      -6.468  60.961  60.571  1.00 62.09           C  
ATOM  10661  O   CYS D 105      -5.504  60.232  60.324  1.00 64.02           O  
ATOM  10662  CB  CYS D 105      -6.417  63.466  60.375  1.00 61.97           C  
ATOM  10663  SG  CYS D 105      -6.238  64.841  59.190  1.00 64.58           S  
ATOM  10664  N   GLN D 106      -7.309  60.742  61.578  1.00 61.51           N  
ATOM  10665  CA  GLN D 106      -7.124  59.638  62.526  1.00 59.91           C  
ATOM  10666  C   GLN D 106      -7.337  58.245  61.937  1.00 57.42           C  
ATOM  10667  O   GLN D 106      -6.957  57.264  62.547  1.00 58.11           O  
ATOM  10668  CB  GLN D 106      -8.051  59.823  63.740  1.00 61.20           C  
ATOM  10669  CG  GLN D 106      -7.829  61.119  64.519  1.00 63.31           C  
ATOM  10670  CD  GLN D 106      -8.945  61.432  65.514  1.00 62.82           C  
ATOM  10671  OE1 GLN D 106     -10.127  61.402  65.173  1.00 63.23           O  
ATOM  10672  NE2 GLN D 106      -8.565  61.750  66.743  1.00 61.34           N  
ATOM  10673  N   LEU D 107      -7.949  58.160  60.766  1.00 55.46           N  
ATOM  10674  CA  LEU D 107      -8.191  56.872  60.137  1.00 56.39           C  
ATOM  10675  C   LEU D 107      -7.178  56.656  59.032  1.00 58.06           C  
ATOM  10676  O   LEU D 107      -7.319  55.746  58.206  1.00 59.40           O  
ATOM  10677  CB  LEU D 107      -9.591  56.813  59.533  1.00 55.95           C  
ATOM  10678  CG  LEU D 107     -10.763  57.165  60.433  1.00 54.73           C  
ATOM  10679  CD1 LEU D 107     -12.034  56.811  59.708  1.00 56.36           C  
ATOM  10680  CD2 LEU D 107     -10.676  56.419  61.732  1.00 53.24           C  
ATOM  10681  N   GLY D 108      -6.167  57.515  59.009  1.00 58.02           N  
ATOM  10682  CA  GLY D 108      -5.131  57.401  58.007  1.00 56.40           C  
ATOM  10683  C   GLY D 108      -5.618  57.708  56.612  1.00 56.67           C  
ATOM  10684  O   GLY D 108      -5.294  56.988  55.668  1.00 56.57           O  
ATOM  10685  N   GLY D 109      -6.404  58.772  56.474  1.00 55.39           N  
ATOM  10686  CA  GLY D 109      -6.892  59.153  55.159  1.00 54.03           C  
ATOM  10687  C   GLY D 109      -5.750  59.807  54.418  1.00 53.15           C  
ATOM  10688  O   GLY D 109      -5.663  59.760  53.193  1.00 53.25           O  
ATOM  10689  N   LEU D 110      -4.851  60.404  55.190  1.00 52.53           N  
ATOM  10690  CA  LEU D 110      -3.700  61.071  54.631  1.00 51.77           C  
ATOM  10691  C   LEU D 110      -2.760  60.145  53.877  1.00 53.54           C  
ATOM  10692  O   LEU D 110      -1.918  60.617  53.121  1.00 56.55           O  
ATOM  10693  CB  LEU D 110      -2.938  61.800  55.731  1.00 46.83           C  
ATOM  10694  CG  LEU D 110      -3.352  63.268  56.005  1.00 43.81           C  
ATOM  10695  CD1 LEU D 110      -2.503  63.858  57.108  1.00 43.02           C  
ATOM  10696  CD2 LEU D 110      -3.213  64.109  54.745  1.00 41.95           C  
ATOM  10697  N   TRP D 111      -2.895  58.836  54.067  1.00 53.37           N  
ATOM  10698  CA  TRP D 111      -2.022  57.897  53.365  1.00 52.66           C  
ATOM  10699  C   TRP D 111      -2.462  57.717  51.916  1.00 53.54           C  
ATOM  10700  O   TRP D 111      -1.668  57.883  50.989  1.00 55.61           O  
ATOM  10701  CB  TRP D 111      -2.003  56.519  54.041  1.00 50.92           C  
ATOM  10702  CG  TRP D 111      -0.967  55.611  53.436  1.00 49.04           C  
ATOM  10703  CD1 TRP D 111       0.375  55.590  53.720  1.00 48.93           C  
ATOM  10704  CD2 TRP D 111      -1.154  54.706  52.341  1.00 47.22           C  
ATOM  10705  NE1 TRP D 111       1.034  54.738  52.862  1.00 47.59           N  
ATOM  10706  CE2 TRP D 111       0.124  54.183  52.004  1.00 46.17           C  
ATOM  10707  CE3 TRP D 111      -2.271  54.289  51.610  1.00 45.18           C  
ATOM  10708  CZ2 TRP D 111       0.314  53.269  50.965  1.00 44.17           C  
ATOM  10709  CZ3 TRP D 111      -2.086  53.380  50.578  1.00 46.26           C  
ATOM  10710  CH2 TRP D 111      -0.793  52.879  50.263  1.00 45.28           C  
ATOM  10711  N   THR D 112      -3.727  57.361  51.723  1.00 52.44           N  
ATOM  10712  CA  THR D 112      -4.253  57.163  50.387  1.00 51.15           C  
ATOM  10713  C   THR D 112      -4.218  58.497  49.647  1.00 53.60           C  
ATOM  10714  O   THR D 112      -4.176  58.552  48.411  1.00 51.56           O  
ATOM  10715  CB  THR D 112      -5.668  56.619  50.464  1.00 49.45           C  
ATOM  10716  OG1 THR D 112      -6.392  57.343  51.460  1.00 51.54           O  
ATOM  10717  CG2 THR D 112      -5.650  55.158  50.859  1.00 48.20           C  
ATOM  10718  N   PHE D 113      -4.224  59.580  50.418  1.00 56.76           N  
ATOM  10719  CA  PHE D 113      -4.148  60.920  49.853  1.00 59.22           C  
ATOM  10720  C   PHE D 113      -2.767  61.059  49.227  1.00 58.60           C  
ATOM  10721  O   PHE D 113      -2.642  61.248  48.020  1.00 59.83           O  
ATOM  10722  CB  PHE D 113      -4.309  61.978  50.947  1.00 63.72           C  
ATOM  10723  CG  PHE D 113      -4.241  63.402  50.441  1.00 66.10           C  
ATOM  10724  CD1 PHE D 113      -5.335  63.990  49.807  1.00 65.99           C  
ATOM  10725  CD2 PHE D 113      -3.082  64.156  50.603  1.00 66.47           C  
ATOM  10726  CE1 PHE D 113      -5.272  65.295  49.349  1.00 67.08           C  
ATOM  10727  CE2 PHE D 113      -3.010  65.469  50.144  1.00 67.12           C  
ATOM  10728  CZ  PHE D 113      -4.106  66.037  49.518  1.00 67.96           C  
ATOM  10729  N   ILE D 114      -1.727  60.962  50.052  1.00 55.91           N  
ATOM  10730  CA  ILE D 114      -0.370  61.075  49.544  1.00 52.76           C  
ATOM  10731  C   ILE D 114      -0.113  60.040  48.470  1.00 52.25           C  
ATOM  10732  O   ILE D 114       0.412  60.366  47.412  1.00 53.81           O  
ATOM  10733  CB  ILE D 114       0.651  60.900  50.650  1.00 51.55           C  
ATOM  10734  CG1 ILE D 114       0.491  62.031  51.663  1.00 51.51           C  
ATOM  10735  CG2 ILE D 114       2.052  60.869  50.062  1.00 49.86           C  
ATOM  10736  CD1 ILE D 114       1.468  61.964  52.808  1.00 52.64           C  
ATOM  10737  N   ALA D 115      -0.508  58.802  48.730  1.00 50.80           N  
ATOM  10738  CA  ALA D 115      -0.304  57.724  47.777  1.00 52.85           C  
ATOM  10739  C   ALA D 115      -0.883  58.038  46.397  1.00 55.60           C  
ATOM  10740  O   ALA D 115      -0.143  58.230  45.423  1.00 56.97           O  
ATOM  10741  CB  ALA D 115      -0.913  56.447  48.312  1.00 51.13           C  
ATOM  10742  N   LEU D 116      -2.211  58.083  46.321  1.00 57.65           N  
ATOM  10743  CA  LEU D 116      -2.932  58.360  45.084  1.00 57.97           C  
ATOM  10744  C   LEU D 116      -2.557  59.659  44.381  1.00 59.79           C  
ATOM  10745  O   LEU D 116      -2.527  59.716  43.150  1.00 58.65           O  
ATOM  10746  CB  LEU D 116      -4.412  58.377  45.377  1.00 56.12           C  
ATOM  10747  CG  LEU D 116      -4.968  56.995  45.573  1.00 53.81           C  
ATOM  10748  CD1 LEU D 116      -6.437  57.109  45.927  1.00 54.25           C  
ATOM  10749  CD2 LEU D 116      -4.752  56.209  44.289  1.00 53.63           C  
ATOM  10750  N   HIS D 117      -2.302  60.709  45.159  1.00 60.65           N  
ATOM  10751  CA  HIS D 117      -1.925  61.992  44.577  1.00 63.38           C  
ATOM  10752  C   HIS D 117      -0.551  61.888  43.971  1.00 62.64           C  
ATOM  10753  O   HIS D 117      -0.367  62.137  42.779  1.00 63.20           O  
ATOM  10754  CB  HIS D 117      -1.962  63.116  45.620  1.00 65.26           C  
ATOM  10755  CG  HIS D 117      -3.293  63.799  45.706  1.00 68.24           C  
ATOM  10756  ND1 HIS D 117      -4.431  63.159  46.147  1.00 70.07           N  
ATOM  10757  CD2 HIS D 117      -3.684  65.044  45.346  1.00 68.74           C  
ATOM  10758  CE1 HIS D 117      -5.463  63.977  46.054  1.00 68.97           C  
ATOM  10759  NE2 HIS D 117      -5.037  65.127  45.570  1.00 68.78           N  
ATOM  10760  N   GLY D 118       0.412  61.500  44.792  1.00 62.25           N  
ATOM  10761  CA  GLY D 118       1.753  61.356  44.287  1.00 61.75           C  
ATOM  10762  C   GLY D 118       1.756  60.475  43.054  1.00 62.39           C  
ATOM  10763  O   GLY D 118       2.543  60.697  42.121  1.00 63.64           O  
ATOM  10764  N   ALA D 119       0.872  59.479  43.036  1.00 60.77           N  
ATOM  10765  CA  ALA D 119       0.801  58.550  41.910  1.00 60.92           C  
ATOM  10766  C   ALA D 119       0.536  59.306  40.623  1.00 61.84           C  
ATOM  10767  O   ALA D 119       1.242  59.139  39.631  1.00 61.07           O  
ATOM  10768  CB  ALA D 119      -0.287  57.520  42.151  1.00 61.28           C  
ATOM  10769  N   PHE D 120      -0.488  60.150  40.642  1.00 64.23           N  
ATOM  10770  CA  PHE D 120      -0.821  60.940  39.464  1.00 65.38           C  
ATOM  10771  C   PHE D 120       0.307  61.901  39.169  1.00 64.71           C  
ATOM  10772  O   PHE D 120       0.612  62.177  38.014  1.00 63.56           O  
ATOM  10773  CB  PHE D 120      -2.152  61.677  39.681  1.00 64.83           C  
ATOM  10774  CG  PHE D 120      -3.341  60.825  39.374  1.00 63.31           C  
ATOM  10775  CD1 PHE D 120      -3.637  60.482  38.057  1.00 61.55           C  
ATOM  10776  CD2 PHE D 120      -4.098  60.273  40.397  1.00 63.52           C  
ATOM  10777  CE1 PHE D 120      -4.659  59.598  37.760  1.00 61.82           C  
ATOM  10778  CE2 PHE D 120      -5.135  59.378  40.107  1.00 63.63           C  
ATOM  10779  CZ  PHE D 120      -5.412  59.041  38.786  1.00 62.34           C  
ATOM  10780  N   GLY D 121       0.937  62.381  40.235  1.00 64.78           N  
ATOM  10781  CA  GLY D 121       2.061  63.288  40.105  1.00 66.16           C  
ATOM  10782  C   GLY D 121       3.232  62.691  39.337  1.00 66.64           C  
ATOM  10783  O   GLY D 121       3.977  63.418  38.690  1.00 67.85           O  
ATOM  10784  N   LEU D 122       3.413  61.376  39.417  1.00 65.47           N  
ATOM  10785  CA  LEU D 122       4.487  60.719  38.685  1.00 64.83           C  
ATOM  10786  C   LEU D 122       4.057  60.555  37.220  1.00 65.02           C  
ATOM  10787  O   LEU D 122       4.888  60.490  36.319  1.00 65.72           O  
ATOM  10788  CB  LEU D 122       4.794  59.366  39.320  1.00 64.65           C  
ATOM  10789  CG  LEU D 122       5.358  59.504  40.730  1.00 64.90           C  
ATOM  10790  CD1 LEU D 122       5.183  58.238  41.512  1.00 64.44           C  
ATOM  10791  CD2 LEU D 122       6.815  59.866  40.623  1.00 66.59           C  
ATOM  10792  N   ILE D 123       2.750  60.482  36.985  1.00 65.69           N  
ATOM  10793  CA  ILE D 123       2.235  60.368  35.629  1.00 65.40           C  
ATOM  10794  C   ILE D 123       2.460  61.720  34.959  1.00 65.83           C  
ATOM  10795  O   ILE D 123       3.036  61.808  33.874  1.00 63.27           O  
ATOM  10796  CB  ILE D 123       0.738  60.079  35.633  1.00 65.10           C  
ATOM  10797  CG1 ILE D 123       0.489  58.688  36.187  1.00 67.27           C  
ATOM  10798  CG2 ILE D 123       0.178  60.206  34.235  1.00 64.15           C  
ATOM  10799  CD1 ILE D 123      -0.984  58.289  36.192  1.00 70.35           C  
ATOM  10800  N   GLY D 124       1.991  62.768  35.633  1.00 65.92           N  
ATOM  10801  CA  GLY D 124       2.130  64.116  35.124  1.00 65.37           C  
ATOM  10802  C   GLY D 124       3.569  64.432  34.780  1.00 66.16           C  
ATOM  10803  O   GLY D 124       3.863  64.891  33.671  1.00 66.55           O  
ATOM  10804  N   PHE D 125       4.470  64.176  35.726  1.00 66.87           N  
ATOM  10805  CA  PHE D 125       5.892  64.438  35.525  1.00 64.71           C  
ATOM  10806  C   PHE D 125       6.468  63.714  34.307  1.00 64.28           C  
ATOM  10807  O   PHE D 125       7.193  64.321  33.523  1.00 66.81           O  
ATOM  10808  CB  PHE D 125       6.692  64.041  36.761  1.00 62.54           C  
ATOM  10809  CG  PHE D 125       8.136  64.453  36.708  1.00 62.94           C  
ATOM  10810  CD1 PHE D 125       8.567  65.633  37.320  1.00 62.95           C  
ATOM  10811  CD2 PHE D 125       9.075  63.668  36.041  1.00 62.43           C  
ATOM  10812  CE1 PHE D 125       9.912  66.015  37.266  1.00 61.38           C  
ATOM  10813  CE2 PHE D 125      10.420  64.046  35.984  1.00 61.26           C  
ATOM  10814  CZ  PHE D 125      10.836  65.216  36.596  1.00 61.94           C  
ATOM  10815  N   MET D 126       6.165  62.428  34.137  1.00 61.15           N  
ATOM  10816  CA  MET D 126       6.708  61.712  32.990  1.00 59.24           C  
ATOM  10817  C   MET D 126       6.146  62.316  31.737  1.00 58.55           C  
ATOM  10818  O   MET D 126       6.852  62.412  30.736  1.00 59.53           O  
ATOM  10819  CB  MET D 126       6.372  60.225  33.014  1.00 59.91           C  
ATOM  10820  CG  MET D 126       7.059  59.469  31.879  1.00 62.85           C  
ATOM  10821  SD  MET D 126       6.579  57.747  31.707  1.00 64.74           S  
ATOM  10822  CE  MET D 126       7.210  57.109  33.243  1.00 67.92           C  
ATOM  10823  N   LEU D 127       4.865  62.698  31.785  1.00 59.06           N  
ATOM  10824  CA  LEU D 127       4.201  63.343  30.648  1.00 57.24           C  
ATOM  10825  C   LEU D 127       4.979  64.621  30.354  1.00 57.08           C  
ATOM  10826  O   LEU D 127       5.322  64.902  29.208  1.00 53.70           O  
ATOM  10827  CB  LEU D 127       2.753  63.698  30.993  1.00 55.45           C  
ATOM  10828  CG  LEU D 127       1.721  62.598  30.749  1.00 54.68           C  
ATOM  10829  CD1 LEU D 127       0.416  62.959  31.415  1.00 54.21           C  
ATOM  10830  CD2 LEU D 127       1.539  62.388  29.255  1.00 52.91           C  
ATOM  10831  N   ARG D 128       5.259  65.390  31.402  1.00 56.30           N  
ATOM  10832  CA  ARG D 128       6.031  66.605  31.240  1.00 57.46           C  
ATOM  10833  C   ARG D 128       7.271  66.307  30.411  1.00 59.93           C  
ATOM  10834  O   ARG D 128       7.446  66.871  29.335  1.00 62.69           O  
ATOM  10835  CB  ARG D 128       6.472  67.156  32.582  1.00 56.07           C  
ATOM  10836  CG  ARG D 128       7.683  68.067  32.460  1.00 57.14           C  
ATOM  10837  CD  ARG D 128       8.279  68.375  33.819  1.00 57.97           C  
ATOM  10838  NE  ARG D 128       7.537  69.405  34.524  1.00 55.96           N  
ATOM  10839  CZ  ARG D 128       7.899  70.676  34.551  1.00 55.59           C  
ATOM  10840  NH1 ARG D 128       8.990  71.064  33.913  1.00 56.55           N  
ATOM  10841  NH2 ARG D 128       7.180  71.553  35.225  1.00 56.23           N  
ATOM  10842  N   GLN D 129       8.140  65.431  30.911  1.00 61.60           N  
ATOM  10843  CA  GLN D 129       9.356  65.084  30.173  1.00 63.08           C  
ATOM  10844  C   GLN D 129       8.985  64.887  28.710  1.00 64.13           C  
ATOM  10845  O   GLN D 129       9.598  65.469  27.824  1.00 64.77           O  
ATOM  10846  CB  GLN D 129       9.977  63.786  30.695  1.00 62.36           C  
ATOM  10847  CG  GLN D 129      10.252  63.748  32.191  1.00 60.14           C  
ATOM  10848  CD  GLN D 129      10.365  62.317  32.704  1.00 58.24           C  
ATOM  10849  OE1 GLN D 129      10.288  62.059  33.906  1.00 56.03           O  
ATOM  10850  NE2 GLN D 129      10.544  61.379  31.785  1.00 54.53           N  
ATOM  10851  N   PHE D 130       7.969  64.066  28.471  1.00 64.90           N  
ATOM  10852  CA  PHE D 130       7.495  63.780  27.126  1.00 66.88           C  
ATOM  10853  C   PHE D 130       7.108  65.059  26.359  1.00 69.32           C  
ATOM  10854  O   PHE D 130       7.474  65.234  25.195  1.00 69.87           O  
ATOM  10855  CB  PHE D 130       6.298  62.834  27.220  1.00 67.09           C  
ATOM  10856  CG  PHE D 130       6.615  61.389  26.899  1.00 67.17           C  
ATOM  10857  CD1 PHE D 130       5.941  60.354  27.557  1.00 66.96           C  
ATOM  10858  CD2 PHE D 130       7.498  61.061  25.865  1.00 67.42           C  
ATOM  10859  CE1 PHE D 130       6.134  59.026  27.184  1.00 65.66           C  
ATOM  10860  CE2 PHE D 130       7.695  59.731  25.482  1.00 65.94           C  
ATOM  10861  CZ  PHE D 130       7.009  58.714  26.143  1.00 64.91           C  
ATOM  10862  N   GLU D 131       6.371  65.951  27.017  1.00 71.66           N  
ATOM  10863  CA  GLU D 131       5.929  67.209  26.407  1.00 73.01           C  
ATOM  10864  C   GLU D 131       7.097  68.158  26.156  1.00 72.84           C  
ATOM  10865  O   GLU D 131       7.251  68.679  25.049  1.00 74.89           O  
ATOM  10866  CB  GLU D 131       4.883  67.883  27.306  1.00 73.79           C  
ATOM  10867  CG  GLU D 131       4.426  69.263  26.870  1.00 75.26           C  
ATOM  10868  CD  GLU D 131       3.297  69.797  27.746  1.00 78.33           C  
ATOM  10869  OE1 GLU D 131       3.424  69.750  28.992  1.00 79.00           O  
ATOM  10870  OE2 GLU D 131       2.281  70.270  27.190  1.00 78.96           O  
ATOM  10871  N   ILE D 132       7.919  68.384  27.179  1.00 70.65           N  
ATOM  10872  CA  ILE D 132       9.067  69.265  27.031  1.00 69.06           C  
ATOM  10873  C   ILE D 132      10.034  68.696  26.007  1.00 69.93           C  
ATOM  10874  O   ILE D 132      10.613  69.438  25.222  1.00 71.04           O  
ATOM  10875  CB  ILE D 132       9.811  69.449  28.350  1.00 67.88           C  
ATOM  10876  CG1 ILE D 132       9.010  70.366  29.277  1.00 65.72           C  
ATOM  10877  CG2 ILE D 132      11.225  69.993  28.078  1.00 67.94           C  
ATOM  10878  CD1 ILE D 132       9.685  70.630  30.597  1.00 65.46           C  
ATOM  10879  N   ALA D 133      10.213  67.382  26.011  1.00 70.70           N  
ATOM  10880  CA  ALA D 133      11.112  66.761  25.047  1.00 72.61           C  
ATOM  10881  C   ALA D 133      10.680  67.191  23.654  1.00 73.46           C  
ATOM  10882  O   ALA D 133      11.456  67.783  22.901  1.00 74.47           O  
ATOM  10883  CB  ALA D 133      11.048  65.252  25.159  1.00 72.92           C  
ATOM  10884  N   ARG D 134       9.426  66.886  23.334  1.00 73.02           N  
ATOM  10885  CA  ARG D 134       8.826  67.212  22.049  1.00 72.66           C  
ATOM  10886  C   ARG D 134       9.084  68.668  21.657  1.00 71.62           C  
ATOM  10887  O   ARG D 134       9.598  68.936  20.571  1.00 72.60           O  
ATOM  10888  CB  ARG D 134       7.321  66.937  22.114  1.00 73.79           C  
ATOM  10889  CG  ARG D 134       6.533  67.198  20.829  1.00 73.77           C  
ATOM  10890  CD  ARG D 134       6.789  66.159  19.754  1.00 73.79           C  
ATOM  10891  NE  ARG D 134       8.142  66.242  19.220  1.00 74.47           N  
ATOM  10892  CZ  ARG D 134       8.530  65.654  18.092  1.00 75.97           C  
ATOM  10893  NH1 ARG D 134       7.663  64.939  17.387  1.00 76.15           N  
ATOM  10894  NH2 ARG D 134       9.774  65.794  17.654  1.00 77.71           N  
ATOM  10895  N   LEU D 135       8.732  69.606  22.533  1.00 69.43           N  
ATOM  10896  CA  LEU D 135       8.948  71.024  22.239  1.00 68.26           C  
ATOM  10897  C   LEU D 135      10.406  71.290  21.894  1.00 67.95           C  
ATOM  10898  O   LEU D 135      10.718  71.732  20.788  1.00 67.73           O  
ATOM  10899  CB  LEU D 135       8.541  71.898  23.427  1.00 68.23           C  
ATOM  10900  CG  LEU D 135       7.056  71.817  23.809  1.00 70.97           C  
ATOM  10901  CD1 LEU D 135       6.753  72.795  24.943  1.00 69.14           C  
ATOM  10902  CD2 LEU D 135       6.183  72.105  22.581  1.00 69.42           C  
ATOM  10903  N   VAL D 136      11.301  71.014  22.837  1.00 67.63           N  
ATOM  10904  CA  VAL D 136      12.727  71.212  22.617  1.00 68.02           C  
ATOM  10905  C   VAL D 136      13.288  70.355  21.475  1.00 68.42           C  
ATOM  10906  O   VAL D 136      14.421  70.534  21.064  1.00 66.85           O  
ATOM  10907  CB  VAL D 136      13.504  70.931  23.906  1.00 68.65           C  
ATOM  10908  CG1 VAL D 136      15.001  71.047  23.661  1.00 70.22           C  
ATOM  10909  CG2 VAL D 136      13.062  71.919  24.979  1.00 70.04           C  
ATOM  10910  N   GLY D 137      12.496  69.420  20.968  1.00 69.61           N  
ATOM  10911  CA  GLY D 137      12.941  68.589  19.857  1.00 71.30           C  
ATOM  10912  C   GLY D 137      14.040  67.569  20.104  1.00 73.22           C  
ATOM  10913  O   GLY D 137      14.865  67.302  19.226  1.00 72.75           O  
ATOM  10914  N   VAL D 138      14.047  66.978  21.288  1.00 73.80           N  
ATOM  10915  CA  VAL D 138      15.058  65.993  21.612  1.00 74.92           C  
ATOM  10916  C   VAL D 138      14.353  64.635  21.765  1.00 75.20           C  
ATOM  10917  O   VAL D 138      13.122  64.592  21.839  1.00 75.89           O  
ATOM  10918  CB  VAL D 138      15.781  66.411  22.908  1.00 75.46           C  
ATOM  10919  CG1 VAL D 138      14.861  66.199  24.091  1.00 76.79           C  
ATOM  10920  CG2 VAL D 138      17.097  65.657  23.058  1.00 77.11           C  
ATOM  10921  N   ARG D 139      15.117  63.537  21.784  1.00 75.03           N  
ATOM  10922  CA  ARG D 139      14.547  62.191  21.921  1.00 75.66           C  
ATOM  10923  C   ARG D 139      14.068  61.976  23.359  1.00 74.95           C  
ATOM  10924  O   ARG D 139      14.683  62.459  24.314  1.00 74.49           O  
ATOM  10925  CB  ARG D 139      15.588  61.142  21.551  1.00 76.84           C  
ATOM  10926  CG  ARG D 139      16.318  61.457  20.266  1.00 79.01           C  
ATOM  10927  CD  ARG D 139      17.491  60.523  20.063  1.00 81.81           C  
ATOM  10928  NE  ARG D 139      17.126  59.331  19.301  1.00 83.87           N  
ATOM  10929  CZ  ARG D 139      17.875  58.234  19.225  1.00 84.14           C  
ATOM  10930  NH1 ARG D 139      19.032  58.172  19.874  1.00 83.20           N  
ATOM  10931  NH2 ARG D 139      17.475  57.202  18.491  1.00 83.89           N  
ATOM  10932  N   PRO D 140      12.970  61.228  23.537  1.00 74.55           N  
ATOM  10933  CA  PRO D 140      12.403  60.964  24.862  1.00 74.73           C  
ATOM  10934  C   PRO D 140      13.024  59.873  25.733  1.00 74.96           C  
ATOM  10935  O   PRO D 140      12.302  59.228  26.487  1.00 75.95           O  
ATOM  10936  CB  PRO D 140      10.957  60.651  24.536  1.00 71.84           C  
ATOM  10937  CG  PRO D 140      11.100  59.847  23.285  1.00 71.17           C  
ATOM  10938  CD  PRO D 140      12.141  60.611  22.485  1.00 72.32           C  
ATOM  10939  N   TYR D 141      14.336  59.656  25.660  1.00 74.55           N  
ATOM  10940  CA  TYR D 141      14.934  58.614  26.493  1.00 74.57           C  
ATOM  10941  C   TYR D 141      14.994  58.982  27.967  1.00 74.52           C  
ATOM  10942  O   TYR D 141      15.433  58.190  28.797  1.00 75.68           O  
ATOM  10943  CB  TYR D 141      16.332  58.240  26.010  1.00 74.58           C  
ATOM  10944  CG  TYR D 141      16.321  57.458  24.727  1.00 75.54           C  
ATOM  10945  CD1 TYR D 141      17.265  56.468  24.479  1.00 74.94           C  
ATOM  10946  CD2 TYR D 141      15.384  57.733  23.741  1.00 77.04           C  
ATOM  10947  CE1 TYR D 141      17.277  55.776  23.281  1.00 74.83           C  
ATOM  10948  CE2 TYR D 141      15.388  57.049  22.538  1.00 77.02           C  
ATOM  10949  CZ  TYR D 141      16.337  56.075  22.314  1.00 76.33           C  
ATOM  10950  OH  TYR D 141      16.336  55.419  21.106  1.00 78.62           O  
ATOM  10951  N   ASN D 142      14.567  60.190  28.301  1.00 75.07           N  
ATOM  10952  CA  ASN D 142      14.572  60.584  29.690  1.00 73.56           C  
ATOM  10953  C   ASN D 142      13.264  60.091  30.251  1.00 73.23           C  
ATOM  10954  O   ASN D 142      13.152  59.856  31.443  1.00 73.77           O  
ATOM  10955  CB  ASN D 142      14.661  62.100  29.832  1.00 74.72           C  
ATOM  10956  CG  ASN D 142      14.435  62.564  31.263  1.00 76.54           C  
ATOM  10957  OD1 ASN D 142      13.318  62.932  31.654  1.00 77.18           O  
ATOM  10958  ND2 ASN D 142      15.495  62.538  32.058  1.00 76.40           N  
ATOM  10959  N   ALA D 143      12.273  59.929  29.378  1.00 71.79           N  
ATOM  10960  CA  ALA D 143      10.949  59.461  29.787  1.00 70.46           C  
ATOM  10961  C   ALA D 143      10.934  57.944  29.921  1.00 69.41           C  
ATOM  10962  O   ALA D 143      10.363  57.399  30.867  1.00 67.81           O  
ATOM  10963  CB  ALA D 143       9.895  59.913  28.775  1.00 72.43           C  
ATOM  10964  N   ILE D 144      11.555  57.274  28.957  1.00 68.49           N  
ATOM  10965  CA  ILE D 144      11.645  55.824  28.969  1.00 67.64           C  
ATOM  10966  C   ILE D 144      12.287  55.448  30.309  1.00 66.17           C  
ATOM  10967  O   ILE D 144      11.766  54.627  31.067  1.00 65.12           O  
ATOM  10968  CB  ILE D 144      12.543  55.323  27.824  1.00 69.18           C  
ATOM  10969  CG1 ILE D 144      12.056  55.882  26.483  1.00 71.33           C  
ATOM  10970  CG2 ILE D 144      12.533  53.804  27.782  1.00 72.14           C  
ATOM  10971  CD1 ILE D 144      10.778  55.261  25.978  1.00 71.88           C  
ATOM  10972  N   ALA D 145      13.419  56.078  30.596  1.00 64.29           N  
ATOM  10973  CA  ALA D 145      14.145  55.827  31.821  1.00 63.02           C  
ATOM  10974  C   ALA D 145      13.255  55.923  33.050  1.00 62.43           C  
ATOM  10975  O   ALA D 145      13.249  55.023  33.882  1.00 64.17           O  
ATOM  10976  CB  ALA D 145      15.296  56.804  31.936  1.00 62.04           C  
ATOM  10977  N   PHE D 146      12.495  57.007  33.157  1.00 61.59           N  
ATOM  10978  CA  PHE D 146      11.614  57.245  34.306  1.00 59.48           C  
ATOM  10979  C   PHE D 146      10.483  56.218  34.474  1.00 59.29           C  
ATOM  10980  O   PHE D 146       9.684  56.310  35.401  1.00 60.07           O  
ATOM  10981  CB  PHE D 146      11.018  58.650  34.203  1.00 57.14           C  
ATOM  10982  CG  PHE D 146      10.464  59.173  35.492  1.00 54.39           C  
ATOM  10983  CD1 PHE D 146      11.319  59.549  36.527  1.00 52.32           C  
ATOM  10984  CD2 PHE D 146       9.080  59.290  35.674  1.00 53.40           C  
ATOM  10985  CE1 PHE D 146      10.816  60.039  37.727  1.00 50.14           C  
ATOM  10986  CE2 PHE D 146       8.556  59.775  36.865  1.00 51.54           C  
ATOM  10987  CZ  PHE D 146       9.429  60.153  37.898  1.00 52.43           C  
ATOM  10988  N   SER D 147      10.406  55.244  33.578  1.00 58.51           N  
ATOM  10989  CA  SER D 147       9.378  54.225  33.691  1.00 57.06           C  
ATOM  10990  C   SER D 147       9.795  53.385  34.873  1.00 57.54           C  
ATOM  10991  O   SER D 147       8.963  52.915  35.652  1.00 59.67           O  
ATOM  10992  CB  SER D 147       9.353  53.353  32.449  1.00 57.11           C  
ATOM  10993  OG  SER D 147      10.551  52.609  32.355  1.00 56.91           O  
ATOM  10994  N   ALA D 148      11.104  53.201  34.996  1.00 56.86           N  
ATOM  10995  CA  ALA D 148      11.681  52.428  36.086  1.00 55.98           C  
ATOM  10996  C   ALA D 148      11.168  52.903  37.447  1.00 55.04           C  
ATOM  10997  O   ALA D 148      10.608  52.123  38.207  1.00 54.87           O  
ATOM  10998  CB  ALA D 148      13.210  52.504  36.035  1.00 54.42           C  
ATOM  10999  N   PRO D 149      11.357  54.187  37.784  1.00 55.52           N  
ATOM  11000  CA  PRO D 149      10.850  54.606  39.091  1.00 55.93           C  
ATOM  11001  C   PRO D 149       9.328  54.491  39.226  1.00 55.22           C  
ATOM  11002  O   PRO D 149       8.824  54.278  40.324  1.00 55.11           O  
ATOM  11003  CB  PRO D 149      11.354  56.042  39.205  1.00 54.86           C  
ATOM  11004  CG  PRO D 149      12.631  55.989  38.473  1.00 54.44           C  
ATOM  11005  CD  PRO D 149      12.249  55.220  37.232  1.00 56.15           C  
ATOM  11006  N   ILE D 150       8.593  54.635  38.128  1.00 55.23           N  
ATOM  11007  CA  ILE D 150       7.146  54.513  38.215  1.00 56.56           C  
ATOM  11008  C   ILE D 150       6.879  53.084  38.673  1.00 55.94           C  
ATOM  11009  O   ILE D 150       6.257  52.870  39.711  1.00 57.21           O  
ATOM  11010  CB  ILE D 150       6.430  54.742  36.843  1.00 58.57           C  
ATOM  11011  CG1 ILE D 150       6.760  56.129  36.276  1.00 59.04           C  
ATOM  11012  CG2 ILE D 150       4.919  54.606  37.020  1.00 56.30           C  
ATOM  11013  CD1 ILE D 150       6.141  57.296  37.037  1.00 59.29           C  
ATOM  11014  N   ALA D 151       7.373  52.113  37.904  1.00 53.90           N  
ATOM  11015  CA  ALA D 151       7.187  50.698  38.226  1.00 53.47           C  
ATOM  11016  C   ALA D 151       7.417  50.414  39.714  1.00 53.07           C  
ATOM  11017  O   ALA D 151       6.616  49.748  40.366  1.00 54.32           O  
ATOM  11018  CB  ALA D 151       8.120  49.842  37.380  1.00 53.84           C  
ATOM  11019  N   VAL D 152       8.511  50.919  40.256  1.00 51.83           N  
ATOM  11020  CA  VAL D 152       8.799  50.701  41.661  1.00 50.82           C  
ATOM  11021  C   VAL D 152       7.670  51.257  42.504  1.00 52.16           C  
ATOM  11022  O   VAL D 152       7.059  50.531  43.279  1.00 54.52           O  
ATOM  11023  CB  VAL D 152      10.147  51.355  42.062  1.00 48.73           C  
ATOM  11024  CG1 VAL D 152      10.420  51.213  43.557  1.00 44.51           C  
ATOM  11025  CG2 VAL D 152      11.256  50.708  41.263  1.00 48.37           C  
ATOM  11026  N   PHE D 153       7.376  52.536  42.354  1.00 51.81           N  
ATOM  11027  CA  PHE D 153       6.302  53.112  43.138  1.00 54.30           C  
ATOM  11028  C   PHE D 153       4.983  52.344  42.978  1.00 54.85           C  
ATOM  11029  O   PHE D 153       4.341  51.991  43.961  1.00 54.78           O  
ATOM  11030  CB  PHE D 153       6.075  54.573  42.764  1.00 54.35           C  
ATOM  11031  CG  PHE D 153       4.994  55.223  43.566  1.00 54.46           C  
ATOM  11032  CD1 PHE D 153       5.201  55.539  44.903  1.00 54.84           C  
ATOM  11033  CD2 PHE D 153       3.736  55.446  43.012  1.00 55.03           C  
ATOM  11034  CE1 PHE D 153       4.166  56.064  45.677  1.00 56.12           C  
ATOM  11035  CE2 PHE D 153       2.689  55.972  43.779  1.00 53.16           C  
ATOM  11036  CZ  PHE D 153       2.902  56.279  45.107  1.00 53.87           C  
ATOM  11037  N   VAL D 154       4.582  52.093  41.740  1.00 54.84           N  
ATOM  11038  CA  VAL D 154       3.346  51.376  41.446  1.00 56.71           C  
ATOM  11039  C   VAL D 154       3.247  49.976  42.080  1.00 59.22           C  
ATOM  11040  O   VAL D 154       2.267  49.648  42.753  1.00 60.89           O  
ATOM  11041  CB  VAL D 154       3.167  51.214  39.925  1.00 56.47           C  
ATOM  11042  CG1 VAL D 154       1.887  50.455  39.633  1.00 56.38           C  
ATOM  11043  CG2 VAL D 154       3.164  52.573  39.251  1.00 56.21           C  
ATOM  11044  N   SER D 155       4.255  49.140  41.849  1.00 60.32           N  
ATOM  11045  CA  SER D 155       4.276  47.779  42.390  1.00 58.84           C  
ATOM  11046  C   SER D 155       4.380  47.721  43.924  1.00 57.37           C  
ATOM  11047  O   SER D 155       3.728  46.914  44.572  1.00 58.20           O  
ATOM  11048  CB  SER D 155       5.457  47.023  41.801  1.00 58.42           C  
ATOM  11049  OG  SER D 155       6.655  47.511  42.373  1.00 59.37           O  
ATOM  11050  N   VAL D 156       5.209  48.583  44.495  1.00 55.64           N  
ATOM  11051  CA  VAL D 156       5.424  48.616  45.925  1.00 53.98           C  
ATOM  11052  C   VAL D 156       4.390  49.322  46.766  1.00 54.23           C  
ATOM  11053  O   VAL D 156       4.005  48.809  47.810  1.00 55.40           O  
ATOM  11054  CB  VAL D 156       6.764  49.248  46.238  1.00 53.01           C  
ATOM  11055  CG1 VAL D 156       7.026  49.234  47.736  1.00 50.84           C  
ATOM  11056  CG2 VAL D 156       7.823  48.495  45.511  1.00 54.25           C  
ATOM  11057  N   PHE D 157       3.954  50.502  46.348  1.00 54.07           N  
ATOM  11058  CA  PHE D 157       2.977  51.251  47.137  1.00 53.65           C  
ATOM  11059  C   PHE D 157       1.525  51.024  46.755  1.00 54.66           C  
ATOM  11060  O   PHE D 157       0.618  51.498  47.437  1.00 55.64           O  
ATOM  11061  CB  PHE D 157       3.277  52.738  47.058  1.00 52.02           C  
ATOM  11062  CG  PHE D 157       4.471  53.144  47.830  1.00 50.88           C  
ATOM  11063  CD1 PHE D 157       4.332  53.714  49.080  1.00 51.13           C  
ATOM  11064  CD2 PHE D 157       5.740  52.972  47.307  1.00 51.50           C  
ATOM  11065  CE1 PHE D 157       5.450  54.116  49.805  1.00 50.68           C  
ATOM  11066  CE2 PHE D 157       6.864  53.369  48.022  1.00 51.79           C  
ATOM  11067  CZ  PHE D 157       6.715  53.944  49.272  1.00 51.73           C  
ATOM  11068  N   LEU D 158       1.311  50.297  45.668  1.00 54.33           N  
ATOM  11069  CA  LEU D 158      -0.031  50.010  45.198  1.00 54.35           C  
ATOM  11070  C   LEU D 158      -0.267  48.524  44.943  1.00 53.32           C  
ATOM  11071  O   LEU D 158      -1.018  47.889  45.677  1.00 53.39           O  
ATOM  11072  CB  LEU D 158      -0.311  50.809  43.927  1.00 56.83           C  
ATOM  11073  CG  LEU D 158      -0.348  52.325  44.110  1.00 58.11           C  
ATOM  11074  CD1 LEU D 158      -0.372  52.986  42.750  1.00 58.49           C  
ATOM  11075  CD2 LEU D 158      -1.575  52.712  44.933  1.00 60.39           C  
ATOM  11076  N   ILE D 159       0.376  47.964  43.918  1.00 51.37           N  
ATOM  11077  CA  ILE D 159       0.180  46.550  43.614  1.00 50.57           C  
ATOM  11078  C   ILE D 159       0.408  45.629  44.830  1.00 50.87           C  
ATOM  11079  O   ILE D 159      -0.399  44.735  45.122  1.00 51.40           O  
ATOM  11080  CB  ILE D 159       1.088  46.080  42.456  1.00 49.63           C  
ATOM  11081  CG1 ILE D 159       1.005  47.057  41.290  1.00 49.67           C  
ATOM  11082  CG2 ILE D 159       0.634  44.710  41.967  1.00 50.94           C  
ATOM  11083  CD1 ILE D 159       1.466  46.463  39.978  1.00 49.54           C  
ATOM  11084  N   TYR D 160       1.493  45.854  45.557  1.00 49.45           N  
ATOM  11085  CA  TYR D 160       1.778  45.012  46.699  1.00 47.63           C  
ATOM  11086  C   TYR D 160       0.605  44.935  47.671  1.00 48.51           C  
ATOM  11087  O   TYR D 160      -0.103  43.927  47.730  1.00 45.95           O  
ATOM  11088  CB  TYR D 160       3.042  45.492  47.431  1.00 43.14           C  
ATOM  11089  CG  TYR D 160       3.355  44.672  48.675  1.00 37.58           C  
ATOM  11090  CD1 TYR D 160       3.723  43.331  48.573  1.00 36.78           C  
ATOM  11091  CD2 TYR D 160       3.227  45.228  49.942  1.00 35.58           C  
ATOM  11092  CE1 TYR D 160       3.955  42.565  49.704  1.00 35.85           C  
ATOM  11093  CE2 TYR D 160       3.445  44.475  51.075  1.00 35.43           C  
ATOM  11094  CZ  TYR D 160       3.812  43.138  50.947  1.00 34.75           C  
ATOM  11095  OH  TYR D 160       4.040  42.375  52.069  1.00 35.67           O  
ATOM  11096  N   PRO D 161       0.381  46.001  48.447  1.00 49.93           N  
ATOM  11097  CA  PRO D 161      -0.733  45.947  49.389  1.00 51.10           C  
ATOM  11098  C   PRO D 161      -2.072  45.548  48.768  1.00 53.12           C  
ATOM  11099  O   PRO D 161      -2.961  45.077  49.464  1.00 53.79           O  
ATOM  11100  CB  PRO D 161      -0.735  47.345  49.987  1.00 48.29           C  
ATOM  11101  CG  PRO D 161      -0.188  48.180  48.898  1.00 48.86           C  
ATOM  11102  CD  PRO D 161       0.955  47.352  48.407  1.00 48.64           C  
ATOM  11103  N   LEU D 162      -2.220  45.722  47.459  1.00 55.47           N  
ATOM  11104  CA  LEU D 162      -3.467  45.340  46.809  1.00 56.83           C  
ATOM  11105  C   LEU D 162      -3.608  43.832  46.809  1.00 57.57           C  
ATOM  11106  O   LEU D 162      -4.703  43.312  46.663  1.00 57.83           O  
ATOM  11107  CB  LEU D 162      -3.524  45.866  45.375  1.00 56.49           C  
ATOM  11108  CG  LEU D 162      -4.017  47.312  45.221  1.00 57.32           C  
ATOM  11109  CD1 LEU D 162      -4.025  47.698  43.744  1.00 56.80           C  
ATOM  11110  CD2 LEU D 162      -5.412  47.449  45.808  1.00 55.39           C  
ATOM  11111  N   GLY D 163      -2.489  43.136  46.979  1.00 58.24           N  
ATOM  11112  CA  GLY D 163      -2.515  41.684  47.003  1.00 56.72           C  
ATOM  11113  C   GLY D 163      -2.651  41.165  48.419  1.00 56.13           C  
ATOM  11114  O   GLY D 163      -3.085  40.031  48.642  1.00 57.08           O  
ATOM  11115  N   GLN D 164      -2.286  42.004  49.384  1.00 54.72           N  
ATOM  11116  CA  GLN D 164      -2.351  41.630  50.791  1.00 54.91           C  
ATOM  11117  C   GLN D 164      -3.732  41.901  51.376  1.00 56.78           C  
ATOM  11118  O   GLN D 164      -4.694  42.161  50.657  1.00 56.88           O  
ATOM  11119  CB  GLN D 164      -1.294  42.396  51.591  1.00 54.67           C  
ATOM  11120  CG  GLN D 164       0.139  42.179  51.127  1.00 53.43           C  
ATOM  11121  CD  GLN D 164       0.601  40.754  51.325  1.00 53.22           C  
ATOM  11122  OE1 GLN D 164       0.425  40.183  52.393  1.00 54.27           O  
ATOM  11123  NE2 GLN D 164       1.201  40.172  50.295  1.00 53.90           N  
ATOM  11124  N   SER D 165      -3.847  41.846  52.691  1.00 58.08           N  
ATOM  11125  CA  SER D 165      -5.141  42.077  53.298  1.00 59.26           C  
ATOM  11126  C   SER D 165      -5.642  43.514  53.170  1.00 60.37           C  
ATOM  11127  O   SER D 165      -6.850  43.736  53.132  1.00 60.57           O  
ATOM  11128  CB  SER D 165      -5.105  41.656  54.764  1.00 60.81           C  
ATOM  11129  OG  SER D 165      -3.918  42.102  55.389  1.00 64.53           O  
ATOM  11130  N   SER D 166      -4.734  44.486  53.082  1.00 60.87           N  
ATOM  11131  CA  SER D 166      -5.142  45.891  52.982  1.00 61.65           C  
ATOM  11132  C   SER D 166      -3.978  46.870  52.887  1.00 62.11           C  
ATOM  11133  O   SER D 166      -2.821  46.473  52.924  1.00 65.36           O  
ATOM  11134  CB  SER D 166      -5.968  46.269  54.199  1.00 61.10           C  
ATOM  11135  OG  SER D 166      -5.166  46.215  55.362  1.00 61.89           O  
ATOM  11136  N   TRP D 167      -4.291  48.160  52.798  1.00 61.10           N  
ATOM  11137  CA  TRP D 167      -3.263  49.201  52.700  1.00 59.50           C  
ATOM  11138  C   TRP D 167      -2.315  49.163  53.891  1.00 59.14           C  
ATOM  11139  O   TRP D 167      -1.174  49.615  53.792  1.00 59.94           O  
ATOM  11140  CB  TRP D 167      -3.891  50.614  52.627  1.00 60.02           C  
ATOM  11141  CG  TRP D 167      -4.770  50.896  51.423  1.00 58.80           C  
ATOM  11142  CD1 TRP D 167      -6.074  51.272  51.444  1.00 56.17           C  
ATOM  11143  CD2 TRP D 167      -4.403  50.800  50.040  1.00 58.29           C  
ATOM  11144  NE1 TRP D 167      -6.546  51.413  50.172  1.00 56.23           N  
ATOM  11145  CE2 TRP D 167      -5.543  51.129  49.287  1.00 57.55           C  
ATOM  11146  CE3 TRP D 167      -3.221  50.463  49.367  1.00 58.88           C  
ATOM  11147  CZ2 TRP D 167      -5.544  51.133  47.886  1.00 57.83           C  
ATOM  11148  CZ3 TRP D 167      -3.220  50.463  47.973  1.00 59.66           C  
ATOM  11149  CH2 TRP D 167      -4.375  50.796  47.249  1.00 59.22           C  
ATOM  11150  N   PHE D 168      -2.793  48.633  55.013  1.00 58.06           N  
ATOM  11151  CA  PHE D 168      -2.003  48.557  56.238  1.00 57.59           C  
ATOM  11152  C   PHE D 168      -0.623  47.930  56.051  1.00 59.42           C  
ATOM  11153  O   PHE D 168       0.298  48.237  56.807  1.00 61.77           O  
ATOM  11154  CB  PHE D 168      -2.760  47.760  57.310  1.00 54.24           C  
ATOM  11155  CG  PHE D 168      -2.018  47.629  58.614  1.00 53.21           C  
ATOM  11156  CD1 PHE D 168      -2.032  48.656  59.553  1.00 52.97           C  
ATOM  11157  CD2 PHE D 168      -1.261  46.491  58.889  1.00 53.74           C  
ATOM  11158  CE1 PHE D 168      -1.301  48.559  60.757  1.00 51.11           C  
ATOM  11159  CE2 PHE D 168      -0.526  46.389  60.085  1.00 53.20           C  
ATOM  11160  CZ  PHE D 168      -0.551  47.429  61.017  1.00 51.23           C  
ATOM  11161  N   PHE D 169      -0.472  47.053  55.058  1.00 58.52           N  
ATOM  11162  CA  PHE D 169       0.803  46.378  54.842  1.00 59.12           C  
ATOM  11163  C   PHE D 169       1.647  46.970  53.723  1.00 60.24           C  
ATOM  11164  O   PHE D 169       2.606  46.348  53.239  1.00 60.60           O  
ATOM  11165  CB  PHE D 169       0.568  44.881  54.609  1.00 59.39           C  
ATOM  11166  CG  PHE D 169       0.070  44.153  55.835  1.00 60.95           C  
ATOM  11167  CD1 PHE D 169       0.786  44.210  57.032  1.00 62.52           C  
ATOM  11168  CD2 PHE D 169      -1.121  43.443  55.807  1.00 61.07           C  
ATOM  11169  CE1 PHE D 169       0.327  43.579  58.179  1.00 62.43           C  
ATOM  11170  CE2 PHE D 169      -1.593  42.808  56.947  1.00 61.90           C  
ATOM  11171  CZ  PHE D 169      -0.863  42.879  58.139  1.00 63.65           C  
ATOM  11172  N   ALA D 170       1.277  48.176  53.307  1.00 59.79           N  
ATOM  11173  CA  ALA D 170       2.014  48.886  52.279  1.00 57.24           C  
ATOM  11174  C   ALA D 170       3.026  49.682  53.074  1.00 55.14           C  
ATOM  11175  O   ALA D 170       2.840  49.920  54.267  1.00 55.15           O  
ATOM  11176  CB  ALA D 170       1.097  49.809  51.515  1.00 59.50           C  
ATOM  11177  N   PRO D 171       4.111  50.109  52.435  1.00 52.33           N  
ATOM  11178  CA  PRO D 171       5.092  50.867  53.198  1.00 52.39           C  
ATOM  11179  C   PRO D 171       4.571  52.228  53.634  1.00 53.94           C  
ATOM  11180  O   PRO D 171       4.050  52.991  52.829  1.00 54.38           O  
ATOM  11181  CB  PRO D 171       6.282  50.944  52.248  1.00 49.40           C  
ATOM  11182  CG  PRO D 171       5.650  50.995  50.939  1.00 51.15           C  
ATOM  11183  CD  PRO D 171       4.489  50.023  51.019  1.00 51.87           C  
ATOM  11184  N   SER D 172       4.680  52.515  54.924  1.00 54.71           N  
ATOM  11185  CA  SER D 172       4.235  53.792  55.439  1.00 55.93           C  
ATOM  11186  C   SER D 172       5.274  54.841  55.067  1.00 57.41           C  
ATOM  11187  O   SER D 172       6.475  54.569  55.058  1.00 56.77           O  
ATOM  11188  CB  SER D 172       4.072  53.721  56.955  1.00 56.45           C  
ATOM  11189  OG  SER D 172       3.029  52.833  57.302  1.00 56.45           O  
ATOM  11190  N   PHE D 173       4.804  56.042  54.756  1.00 59.03           N  
ATOM  11191  CA  PHE D 173       5.684  57.128  54.361  1.00 59.01           C  
ATOM  11192  C   PHE D 173       6.449  57.699  55.531  1.00 59.78           C  
ATOM  11193  O   PHE D 173       5.890  58.410  56.358  1.00 63.15           O  
ATOM  11194  CB  PHE D 173       4.864  58.215  53.688  1.00 57.02           C  
ATOM  11195  CG  PHE D 173       4.270  57.791  52.375  1.00 54.58           C  
ATOM  11196  CD1 PHE D 173       5.075  57.619  51.257  1.00 53.42           C  
ATOM  11197  CD2 PHE D 173       2.905  57.553  52.258  1.00 52.56           C  
ATOM  11198  CE1 PHE D 173       4.527  57.219  50.045  1.00 53.43           C  
ATOM  11199  CE2 PHE D 173       2.349  57.151  51.049  1.00 50.48           C  
ATOM  11200  CZ  PHE D 173       3.153  56.984  49.943  1.00 50.71           C  
ATOM  11201  N   GLY D 174       7.738  57.383  55.587  1.00 59.96           N  
ATOM  11202  CA  GLY D 174       8.591  57.859  56.666  1.00 58.90           C  
ATOM  11203  C   GLY D 174       9.925  57.149  56.589  1.00 56.92           C  
ATOM  11204  O   GLY D 174      10.021  56.111  55.938  1.00 57.03           O  
ATOM  11205  N   VAL D 175      10.949  57.691  57.242  1.00 55.86           N  
ATOM  11206  CA  VAL D 175      12.282  57.082  57.210  1.00 54.00           C  
ATOM  11207  C   VAL D 175      12.323  55.726  57.923  1.00 53.06           C  
ATOM  11208  O   VAL D 175      12.491  54.693  57.272  1.00 51.68           O  
ATOM  11209  CB  VAL D 175      13.354  58.022  57.829  1.00 56.16           C  
ATOM  11210  CG1 VAL D 175      14.706  57.344  57.830  1.00 56.01           C  
ATOM  11211  CG2 VAL D 175      13.442  59.312  57.035  1.00 57.57           C  
ATOM  11212  N   ALA D 176      12.173  55.724  59.251  1.00 51.42           N  
ATOM  11213  CA  ALA D 176      12.183  54.472  60.015  1.00 50.56           C  
ATOM  11214  C   ALA D 176      11.055  53.577  59.543  1.00 51.62           C  
ATOM  11215  O   ALA D 176      11.246  52.390  59.320  1.00 51.15           O  
ATOM  11216  CB  ALA D 176      12.031  54.746  61.499  1.00 47.38           C  
ATOM  11217  N   ALA D 177       9.877  54.162  59.376  1.00 54.20           N  
ATOM  11218  CA  ALA D 177       8.711  53.420  58.924  1.00 56.40           C  
ATOM  11219  C   ALA D 177       8.969  52.649  57.640  1.00 57.51           C  
ATOM  11220  O   ALA D 177       8.123  51.869  57.205  1.00 60.01           O  
ATOM  11221  CB  ALA D 177       7.546  54.365  58.730  1.00 57.76           C  
ATOM  11222  N   ILE D 178      10.125  52.874  57.025  1.00 57.17           N  
ATOM  11223  CA  ILE D 178      10.477  52.182  55.786  1.00 57.89           C  
ATOM  11224  C   ILE D 178      11.474  51.085  56.119  1.00 58.13           C  
ATOM  11225  O   ILE D 178      11.530  50.054  55.460  1.00 60.27           O  
ATOM  11226  CB  ILE D 178      11.107  53.149  54.744  1.00 57.05           C  
ATOM  11227  CG1 ILE D 178      10.015  53.878  53.956  1.00 54.75           C  
ATOM  11228  CG2 ILE D 178      12.024  52.378  53.807  1.00 56.08           C  
ATOM  11229  CD1 ILE D 178       9.317  53.021  52.925  1.00 55.72           C  
ATOM  11230  N   PHE D 179      12.269  51.313  57.150  1.00 57.25           N  
ATOM  11231  CA  PHE D 179      13.230  50.313  57.555  1.00 55.93           C  
ATOM  11232  C   PHE D 179      12.512  49.051  58.017  1.00 54.47           C  
ATOM  11233  O   PHE D 179      13.001  47.947  57.787  1.00 55.05           O  
ATOM  11234  CB  PHE D 179      14.116  50.843  58.683  1.00 56.72           C  
ATOM  11235  CG  PHE D 179      14.910  52.062  58.312  1.00 55.57           C  
ATOM  11236  CD1 PHE D 179      15.371  52.241  57.014  1.00 54.98           C  
ATOM  11237  CD2 PHE D 179      15.229  53.008  59.273  1.00 55.49           C  
ATOM  11238  CE1 PHE D 179      16.142  53.339  56.676  1.00 53.49           C  
ATOM  11239  CE2 PHE D 179      15.999  54.114  58.945  1.00 55.13           C  
ATOM  11240  CZ  PHE D 179      16.457  54.275  57.636  1.00 53.50           C  
ATOM  11241  N   ARG D 180      11.363  49.213  58.677  1.00 52.77           N  
ATOM  11242  CA  ARG D 180      10.596  48.058  59.148  1.00 50.38           C  
ATOM  11243  C   ARG D 180      10.000  47.367  57.930  1.00 51.15           C  
ATOM  11244  O   ARG D 180       9.698  46.177  57.966  1.00 50.24           O  
ATOM  11245  CB  ARG D 180       9.448  48.462  60.060  1.00 47.53           C  
ATOM  11246  CG  ARG D 180       8.111  48.468  59.322  1.00 49.45           C  
ATOM  11247  CD  ARG D 180       6.904  48.143  60.200  1.00 47.19           C  
ATOM  11248  NE  ARG D 180       6.041  47.105  59.635  1.00 47.12           N  
ATOM  11249  CZ  ARG D 180       5.729  47.011  58.349  1.00 48.74           C  
ATOM  11250  NH1 ARG D 180       6.216  47.900  57.491  1.00 48.23           N  
ATOM  11251  NH2 ARG D 180       4.929  46.033  57.919  1.00 49.12           N  
ATOM  11252  N   PHE D 181       9.795  48.122  56.858  1.00 50.38           N  
ATOM  11253  CA  PHE D 181       9.251  47.521  55.658  1.00 52.20           C  
ATOM  11254  C   PHE D 181      10.328  46.578  55.154  1.00 53.65           C  
ATOM  11255  O   PHE D 181      10.020  45.491  54.667  1.00 56.07           O  
ATOM  11256  CB  PHE D 181       8.943  48.579  54.589  1.00 50.78           C  
ATOM  11257  CG  PHE D 181       8.140  48.054  53.428  1.00 47.73           C  
ATOM  11258  CD1 PHE D 181       6.805  47.705  53.589  1.00 47.40           C  
ATOM  11259  CD2 PHE D 181       8.724  47.882  52.184  1.00 49.69           C  
ATOM  11260  CE1 PHE D 181       6.065  47.187  52.529  1.00 49.44           C  
ATOM  11261  CE2 PHE D 181       7.991  47.360  51.105  1.00 50.33           C  
ATOM  11262  CZ  PHE D 181       6.661  47.012  51.281  1.00 49.51           C  
ATOM  11263  N   LEU D 182      11.592  46.997  55.279  1.00 52.60           N  
ATOM  11264  CA  LEU D 182      12.724  46.187  54.834  1.00 50.83           C  
ATOM  11265  C   LEU D 182      12.835  44.948  55.694  1.00 50.32           C  
ATOM  11266  O   LEU D 182      12.783  43.835  55.189  1.00 52.95           O  
ATOM  11267  CB  LEU D 182      14.027  46.964  54.943  1.00 48.49           C  
ATOM  11268  CG  LEU D 182      14.119  48.279  54.190  1.00 46.29           C  
ATOM  11269  CD1 LEU D 182      15.387  49.011  54.602  1.00 43.57           C  
ATOM  11270  CD2 LEU D 182      14.089  48.012  52.711  1.00 46.14           C  
ATOM  11271  N   LEU D 183      12.988  45.154  56.998  1.00 47.80           N  
ATOM  11272  CA  LEU D 183      13.114  44.062  57.950  1.00 45.45           C  
ATOM  11273  C   LEU D 183      11.973  43.071  57.810  1.00 44.98           C  
ATOM  11274  O   LEU D 183      12.159  41.865  57.922  1.00 48.62           O  
ATOM  11275  CB  LEU D 183      13.156  44.626  59.361  1.00 43.84           C  
ATOM  11276  CG  LEU D 183      14.339  45.584  59.480  1.00 46.16           C  
ATOM  11277  CD1 LEU D 183      14.156  46.466  60.695  1.00 49.13           C  
ATOM  11278  CD2 LEU D 183      15.658  44.804  59.569  1.00 45.98           C  
ATOM  11279  N   PHE D 184      10.787  43.586  57.544  1.00 42.37           N  
ATOM  11280  CA  PHE D 184       9.619  42.745  57.396  1.00 40.18           C  
ATOM  11281  C   PHE D 184       9.832  41.807  56.237  1.00 39.48           C  
ATOM  11282  O   PHE D 184       9.698  40.596  56.368  1.00 39.32           O  
ATOM  11283  CB  PHE D 184       8.386  43.607  57.113  1.00 39.98           C  
ATOM  11284  CG  PHE D 184       7.110  42.839  57.065  1.00 34.44           C  
ATOM  11285  CD1 PHE D 184       6.259  42.826  58.151  1.00 36.79           C  
ATOM  11286  CD2 PHE D 184       6.777  42.101  55.952  1.00 33.53           C  
ATOM  11287  CE1 PHE D 184       5.086  42.073  58.114  1.00 39.15           C  
ATOM  11288  CE2 PHE D 184       5.620  41.351  55.911  1.00 35.67           C  
ATOM  11289  CZ  PHE D 184       4.772  41.331  56.984  1.00 34.97           C  
ATOM  11290  N   PHE D 185      10.140  42.384  55.089  1.00 38.43           N  
ATOM  11291  CA  PHE D 185      10.330  41.596  53.893  1.00 40.11           C  
ATOM  11292  C   PHE D 185      11.389  40.511  54.054  1.00 42.32           C  
ATOM  11293  O   PHE D 185      11.298  39.446  53.442  1.00 44.95           O  
ATOM  11294  CB  PHE D 185      10.661  42.518  52.711  1.00 38.84           C  
ATOM  11295  CG  PHE D 185       9.451  42.961  51.924  1.00 38.16           C  
ATOM  11296  CD1 PHE D 185       8.391  43.605  52.547  1.00 36.72           C  
ATOM  11297  CD2 PHE D 185       9.360  42.691  50.565  1.00 37.54           C  
ATOM  11298  CE1 PHE D 185       7.265  43.966  51.841  1.00 34.71           C  
ATOM  11299  CE2 PHE D 185       8.236  43.049  49.849  1.00 38.64           C  
ATOM  11300  CZ  PHE D 185       7.181  43.691  50.494  1.00 37.45           C  
ATOM  11301  N   GLN D 186      12.398  40.764  54.879  1.00 40.72           N  
ATOM  11302  CA  GLN D 186      13.431  39.769  55.067  1.00 37.20           C  
ATOM  11303  C   GLN D 186      12.727  38.699  55.837  1.00 36.46           C  
ATOM  11304  O   GLN D 186      12.470  37.620  55.318  1.00 35.32           O  
ATOM  11305  CB  GLN D 186      14.596  40.338  55.883  1.00 37.09           C  
ATOM  11306  CG  GLN D 186      15.645  39.297  56.308  1.00 36.38           C  
ATOM  11307  CD  GLN D 186      15.980  38.327  55.208  1.00 36.52           C  
ATOM  11308  OE1 GLN D 186      16.547  38.694  54.195  1.00 37.70           O  
ATOM  11309  NE2 GLN D 186      15.614  37.081  55.402  1.00 33.73           N  
ATOM  11310  N   GLY D 187      12.380  39.046  57.071  1.00 37.12           N  
ATOM  11311  CA  GLY D 187      11.694  38.139  57.969  1.00 39.03           C  
ATOM  11312  C   GLY D 187      10.524  37.330  57.429  1.00 40.33           C  
ATOM  11313  O   GLY D 187      10.483  36.135  57.646  1.00 41.14           O  
ATOM  11314  N   PHE D 188       9.583  37.949  56.724  1.00 41.65           N  
ATOM  11315  CA  PHE D 188       8.429  37.214  56.206  1.00 42.91           C  
ATOM  11316  C   PHE D 188       8.510  36.636  54.790  1.00 43.35           C  
ATOM  11317  O   PHE D 188       8.037  35.525  54.546  1.00 43.31           O  
ATOM  11318  CB  PHE D 188       7.185  38.092  56.306  1.00 43.19           C  
ATOM  11319  CG  PHE D 188       6.676  38.256  57.699  1.00 40.84           C  
ATOM  11320  CD1 PHE D 188       5.640  37.465  58.166  1.00 38.92           C  
ATOM  11321  CD2 PHE D 188       7.235  39.202  58.553  1.00 39.16           C  
ATOM  11322  CE1 PHE D 188       5.165  37.618  59.465  1.00 36.80           C  
ATOM  11323  CE2 PHE D 188       6.759  39.355  59.855  1.00 35.08           C  
ATOM  11324  CZ  PHE D 188       5.727  38.567  60.308  1.00 34.46           C  
ATOM  11325  N   HIS D 189       9.084  37.400  53.866  1.00 43.53           N  
ATOM  11326  CA  HIS D 189       9.227  36.987  52.468  1.00 43.94           C  
ATOM  11327  C   HIS D 189      10.637  36.463  52.118  1.00 45.17           C  
ATOM  11328  O   HIS D 189      10.848  35.950  51.011  1.00 45.67           O  
ATOM  11329  CB  HIS D 189       8.953  38.172  51.550  1.00 45.18           C  
ATOM  11330  CG  HIS D 189       7.607  38.803  51.727  1.00 48.55           C  
ATOM  11331  ND1 HIS D 189       6.462  38.288  51.160  1.00 49.69           N  
ATOM  11332  CD2 HIS D 189       7.236  39.953  52.338  1.00 48.47           C  
ATOM  11333  CE1 HIS D 189       5.447  39.096  51.407  1.00 48.59           C  
ATOM  11334  NE2 HIS D 189       5.891  40.115  52.119  1.00 49.24           N  
ATOM  11335  N   ASN D 190      11.597  36.605  53.037  1.00 44.27           N  
ATOM  11336  CA  ASN D 190      12.970  36.183  52.782  1.00 45.23           C  
ATOM  11337  C   ASN D 190      13.333  36.734  51.392  1.00 45.18           C  
ATOM  11338  O   ASN D 190      13.876  36.054  50.523  1.00 45.02           O  
ATOM  11339  CB  ASN D 190      13.074  34.658  52.831  1.00 46.77           C  
ATOM  11340  CG  ASN D 190      14.494  34.171  53.094  1.00 48.60           C  
ATOM  11341  OD1 ASN D 190      15.368  34.943  53.492  1.00 47.15           O  
ATOM  11342  ND2 ASN D 190      14.723  32.878  52.881  1.00 48.69           N  
ATOM  11343  N   TRP D 191      13.009  38.007  51.227  1.00 43.51           N  
ATOM  11344  CA  TRP D 191      13.198  38.767  50.006  1.00 39.82           C  
ATOM  11345  C   TRP D 191      14.652  38.805  49.482  1.00 39.98           C  
ATOM  11346  O   TRP D 191      14.868  38.744  48.274  1.00 41.99           O  
ATOM  11347  CB  TRP D 191      12.595  40.166  50.286  1.00 34.09           C  
ATOM  11348  CG  TRP D 191      12.627  41.234  49.205  1.00 27.23           C  
ATOM  11349  CD1 TRP D 191      12.928  42.558  49.387  1.00 23.95           C  
ATOM  11350  CD2 TRP D 191      12.344  41.075  47.819  1.00 19.31           C  
ATOM  11351  NE1 TRP D 191      12.856  43.220  48.205  1.00 23.81           N  
ATOM  11352  CE2 TRP D 191      12.498  42.338  47.219  1.00 19.36           C  
ATOM  11353  CE3 TRP D 191      11.980  39.989  47.026  1.00 22.13           C  
ATOM  11354  CZ2 TRP D 191      12.300  42.551  45.860  1.00 17.43           C  
ATOM  11355  CZ3 TRP D 191      11.783  40.199  45.665  1.00 25.37           C  
ATOM  11356  CH2 TRP D 191      11.943  41.473  45.097  1.00 23.19           C  
ATOM  11357  N   THR D 192      15.647  38.885  50.362  1.00 40.43           N  
ATOM  11358  CA  THR D 192      17.055  38.914  49.903  1.00 40.89           C  
ATOM  11359  C   THR D 192      17.450  37.706  49.071  1.00 41.26           C  
ATOM  11360  O   THR D 192      18.396  37.773  48.304  1.00 42.58           O  
ATOM  11361  CB  THR D 192      18.068  38.919  51.043  1.00 38.87           C  
ATOM  11362  OG1 THR D 192      17.894  37.725  51.819  1.00 39.49           O  
ATOM  11363  CG2 THR D 192      17.929  40.163  51.898  1.00 35.71           C  
ATOM  11364  N   LEU D 193      16.733  36.602  49.234  1.00 42.17           N  
ATOM  11365  CA  LEU D 193      17.038  35.382  48.506  1.00 41.65           C  
ATOM  11366  C   LEU D 193      16.309  35.301  47.173  1.00 42.30           C  
ATOM  11367  O   LEU D 193      16.354  34.276  46.499  1.00 44.45           O  
ATOM  11368  CB  LEU D 193      16.655  34.181  49.357  1.00 39.16           C  
ATOM  11369  CG  LEU D 193      17.145  32.833  48.838  1.00 41.94           C  
ATOM  11370  CD1 LEU D 193      18.664  32.678  49.125  1.00 41.96           C  
ATOM  11371  CD2 LEU D 193      16.336  31.711  49.487  1.00 41.58           C  
ATOM  11372  N   ASN D 194      15.667  36.392  46.774  1.00 40.57           N  
ATOM  11373  CA  ASN D 194      14.885  36.400  45.537  1.00 39.64           C  
ATOM  11374  C   ASN D 194      15.674  36.762  44.288  1.00 37.14           C  
ATOM  11375  O   ASN D 194      16.288  37.811  44.219  1.00 35.92           O  
ATOM  11376  CB  ASN D 194      13.693  37.363  45.705  1.00 38.92           C  
ATOM  11377  CG  ASN D 194      12.575  37.098  44.722  1.00 37.12           C  
ATOM  11378  OD1 ASN D 194      12.762  37.137  43.502  1.00 36.41           O  
ATOM  11379  ND2 ASN D 194      11.397  36.830  45.252  1.00 39.99           N  
ATOM  11380  N   PRO D 195      15.637  35.905  43.268  1.00 37.49           N  
ATOM  11381  CA  PRO D 195      16.378  36.215  42.053  1.00 39.41           C  
ATOM  11382  C   PRO D 195      16.135  37.620  41.534  1.00 42.53           C  
ATOM  11383  O   PRO D 195      17.067  38.286  41.089  1.00 46.84           O  
ATOM  11384  CB  PRO D 195      15.909  35.143  41.079  1.00 39.21           C  
ATOM  11385  CG  PRO D 195      14.583  34.767  41.585  1.00 39.76           C  
ATOM  11386  CD  PRO D 195      14.798  34.719  43.066  1.00 40.06           C  
ATOM  11387  N   PHE D 196      14.894  38.089  41.589  1.00 42.61           N  
ATOM  11388  CA  PHE D 196      14.596  39.429  41.100  1.00 39.10           C  
ATOM  11389  C   PHE D 196      15.143  40.530  41.986  1.00 40.78           C  
ATOM  11390  O   PHE D 196      15.586  41.553  41.485  1.00 42.54           O  
ATOM  11391  CB  PHE D 196      13.091  39.603  40.911  1.00 32.94           C  
ATOM  11392  CG  PHE D 196      12.520  38.673  39.902  1.00 26.51           C  
ATOM  11393  CD1 PHE D 196      11.948  37.481  40.297  1.00 22.29           C  
ATOM  11394  CD2 PHE D 196      12.645  38.943  38.535  1.00 24.56           C  
ATOM  11395  CE1 PHE D 196      11.517  36.566  39.345  1.00 20.25           C  
ATOM  11396  CE2 PHE D 196      12.213  38.025  37.582  1.00 21.05           C  
ATOM  11397  CZ  PHE D 196      11.652  36.835  37.993  1.00 20.70           C  
ATOM  11398  N   HIS D 197      15.121  40.361  43.294  1.00 41.58           N  
ATOM  11399  CA  HIS D 197      15.676  41.425  44.091  1.00 46.58           C  
ATOM  11400  C   HIS D 197      17.164  41.521  43.801  1.00 50.10           C  
ATOM  11401  O   HIS D 197      17.723  42.616  43.744  1.00 52.50           O  
ATOM  11402  CB  HIS D 197      15.482  41.199  45.582  1.00 47.15           C  
ATOM  11403  CG  HIS D 197      16.121  42.260  46.426  1.00 48.75           C  
ATOM  11404  ND1 HIS D 197      17.394  42.141  46.941  1.00 51.06           N  
ATOM  11405  CD2 HIS D 197      15.675  43.478  46.814  1.00 49.80           C  
ATOM  11406  CE1 HIS D 197      17.700  43.236  47.615  1.00 50.61           C  
ATOM  11407  NE2 HIS D 197      16.674  44.064  47.553  1.00 49.62           N  
ATOM  11408  N   MET D 198      17.808  40.375  43.611  1.00 49.91           N  
ATOM  11409  CA  MET D 198      19.227  40.363  43.336  1.00 49.22           C  
ATOM  11410  C   MET D 198      19.508  41.164  42.076  1.00 51.38           C  
ATOM  11411  O   MET D 198      20.339  42.070  42.086  1.00 54.46           O  
ATOM  11412  CB  MET D 198      19.697  38.933  43.183  1.00 46.96           C  
ATOM  11413  CG  MET D 198      19.428  38.125  44.405  1.00 44.89           C  
ATOM  11414  SD  MET D 198      19.717  36.402  44.200  1.00 40.17           S  
ATOM  11415  CE  MET D 198      20.054  35.994  45.876  1.00 40.89           C  
ATOM  11416  N   MET D 199      18.819  40.839  40.986  1.00 50.59           N  
ATOM  11417  CA  MET D 199      19.015  41.584  39.749  1.00 50.25           C  
ATOM  11418  C   MET D 199      18.831  43.050  40.107  1.00 50.37           C  
ATOM  11419  O   MET D 199      19.631  43.890  39.730  1.00 49.79           O  
ATOM  11420  CB  MET D 199      18.000  41.162  38.682  1.00 49.21           C  
ATOM  11421  CG  MET D 199      18.156  39.735  38.238  1.00 49.68           C  
ATOM  11422  SD  MET D 199      17.491  39.440  36.588  1.00 53.87           S  
ATOM  11423  CE  MET D 199      15.809  38.840  36.992  1.00 54.68           C  
ATOM  11424  N   GLY D 200      17.780  43.348  40.861  1.00 52.26           N  
ATOM  11425  CA  GLY D 200      17.542  44.715  41.267  1.00 53.96           C  
ATOM  11426  C   GLY D 200      18.842  45.338  41.733  1.00 54.96           C  
ATOM  11427  O   GLY D 200      19.374  46.232  41.083  1.00 57.22           O  
ATOM  11428  N   VAL D 201      19.382  44.848  42.839  1.00 53.86           N  
ATOM  11429  CA  VAL D 201      20.618  45.403  43.365  1.00 54.36           C  
ATOM  11430  C   VAL D 201      21.793  45.375  42.390  1.00 54.89           C  
ATOM  11431  O   VAL D 201      22.575  46.318  42.351  1.00 55.91           O  
ATOM  11432  CB  VAL D 201      21.025  44.721  44.710  1.00 53.93           C  
ATOM  11433  CG1 VAL D 201      20.069  43.627  45.049  1.00 53.63           C  
ATOM  11434  CG2 VAL D 201      22.431  44.197  44.641  1.00 54.85           C  
ATOM  11435  N   ALA D 202      21.929  44.312  41.604  1.00 53.58           N  
ATOM  11436  CA  ALA D 202      23.031  44.249  40.654  1.00 53.04           C  
ATOM  11437  C   ALA D 202      22.971  45.492  39.778  1.00 54.90           C  
ATOM  11438  O   ALA D 202      24.010  46.039  39.396  1.00 55.74           O  
ATOM  11439  CB  ALA D 202      22.922  43.004  39.797  1.00 51.58           C  
ATOM  11440  N   GLY D 203      21.748  45.945  39.479  1.00 56.57           N  
ATOM  11441  CA  GLY D 203      21.542  47.118  38.638  1.00 55.45           C  
ATOM  11442  C   GLY D 203      21.797  48.443  39.332  1.00 55.52           C  
ATOM  11443  O   GLY D 203      22.485  49.312  38.802  1.00 57.08           O  
ATOM  11444  N   VAL D 204      21.236  48.605  40.522  1.00 52.58           N  
ATOM  11445  CA  VAL D 204      21.416  49.830  41.288  1.00 51.26           C  
ATOM  11446  C   VAL D 204      22.860  49.905  41.735  1.00 51.72           C  
ATOM  11447  O   VAL D 204      23.497  50.938  41.646  1.00 52.45           O  
ATOM  11448  CB  VAL D 204      20.497  49.858  42.534  1.00 49.64           C  
ATOM  11449  CG1 VAL D 204      20.830  51.038  43.417  1.00 46.45           C  
ATOM  11450  CG2 VAL D 204      19.048  49.928  42.097  1.00 50.15           C  
ATOM  11451  N   LEU D 205      23.380  48.801  42.230  1.00 53.35           N  
ATOM  11452  CA  LEU D 205      24.761  48.786  42.663  1.00 53.31           C  
ATOM  11453  C   LEU D 205      25.643  48.960  41.428  1.00 54.13           C  
ATOM  11454  O   LEU D 205      26.546  49.790  41.412  1.00 53.17           O  
ATOM  11455  CB  LEU D 205      25.059  47.469  43.361  1.00 51.81           C  
ATOM  11456  CG  LEU D 205      25.799  47.598  44.677  1.00 51.20           C  
ATOM  11457  CD1 LEU D 205      25.287  48.791  45.450  1.00 49.13           C  
ATOM  11458  CD2 LEU D 205      25.616  46.311  45.459  1.00 51.34           C  
ATOM  11459  N   GLY D 206      25.363  48.187  40.386  1.00 53.17           N  
ATOM  11460  CA  GLY D 206      26.143  48.294  39.173  1.00 54.73           C  
ATOM  11461  C   GLY D 206      25.968  49.626  38.463  1.00 56.15           C  
ATOM  11462  O   GLY D 206      26.865  50.058  37.726  1.00 57.48           O  
ATOM  11463  N   GLY D 207      24.815  50.268  38.674  1.00 55.33           N  
ATOM  11464  CA  GLY D 207      24.531  51.548  38.050  1.00 54.02           C  
ATOM  11465  C   GLY D 207      25.273  52.673  38.734  1.00 54.43           C  
ATOM  11466  O   GLY D 207      25.703  53.634  38.090  1.00 55.02           O  
ATOM  11467  N   ALA D 208      25.415  52.555  40.050  1.00 54.47           N  
ATOM  11468  CA  ALA D 208      26.129  53.545  40.837  1.00 55.95           C  
ATOM  11469  C   ALA D 208      27.632  53.379  40.586  1.00 59.40           C  
ATOM  11470  O   ALA D 208      28.443  54.182  41.053  1.00 60.94           O  
ATOM  11471  CB  ALA D 208      25.818  53.361  42.303  1.00 54.24           C  
ATOM  11472  N   LEU D 209      28.003  52.323  39.863  1.00 60.30           N  
ATOM  11473  CA  LEU D 209      29.403  52.087  39.534  1.00 60.09           C  
ATOM  11474  C   LEU D 209      29.691  52.807  38.227  1.00 60.30           C  
ATOM  11475  O   LEU D 209      30.635  53.589  38.136  1.00 63.45           O  
ATOM  11476  CB  LEU D 209      29.688  50.591  39.369  1.00 60.17           C  
ATOM  11477  CG  LEU D 209      31.079  50.220  38.833  1.00 58.16           C  
ATOM  11478  CD1 LEU D 209      31.415  48.789  39.177  1.00 57.63           C  
ATOM  11479  CD2 LEU D 209      31.117  50.413  37.332  1.00 58.69           C  
ATOM  11480  N   LEU D 210      28.880  52.538  37.209  1.00 58.39           N  
ATOM  11481  CA  LEU D 210      29.076  53.184  35.934  1.00 56.56           C  
ATOM  11482  C   LEU D 210      29.147  54.663  36.210  1.00 57.72           C  
ATOM  11483  O   LEU D 210      30.048  55.352  35.739  1.00 58.50           O  
ATOM  11484  CB  LEU D 210      27.933  52.853  34.994  1.00 53.89           C  
ATOM  11485  CG  LEU D 210      27.955  51.369  34.611  1.00 54.11           C  
ATOM  11486  CD1 LEU D 210      26.776  51.031  33.686  1.00 52.83           C  
ATOM  11487  CD2 LEU D 210      29.284  51.050  33.924  1.00 50.23           C  
ATOM  11488  N   CYS D 211      28.213  55.142  37.017  1.00 59.53           N  
ATOM  11489  CA  CYS D 211      28.180  56.549  37.371  1.00 62.07           C  
ATOM  11490  C   CYS D 211      29.575  56.996  37.837  1.00 63.29           C  
ATOM  11491  O   CYS D 211      30.251  57.764  37.162  1.00 62.66           O  
ATOM  11492  CB  CYS D 211      27.151  56.784  38.472  1.00 62.28           C  
ATOM  11493  SG  CYS D 211      26.738  58.513  38.708  1.00 67.37           S  
ATOM  11494  N   ALA D 212      30.008  56.498  38.983  1.00 64.36           N  
ATOM  11495  CA  ALA D 212      31.312  56.857  39.511  1.00 65.94           C  
ATOM  11496  C   ALA D 212      32.461  56.610  38.533  1.00 67.85           C  
ATOM  11497  O   ALA D 212      33.261  57.503  38.270  1.00 68.59           O  
ATOM  11498  CB  ALA D 212      31.569  56.095  40.791  1.00 64.65           C  
ATOM  11499  N   ILE D 213      32.547  55.402  37.994  1.00 68.68           N  
ATOM  11500  CA  ILE D 213      33.634  55.063  37.092  1.00 69.26           C  
ATOM  11501  C   ILE D 213      33.725  55.936  35.843  1.00 69.92           C  
ATOM  11502  O   ILE D 213      34.816  56.344  35.452  1.00 72.41           O  
ATOM  11503  CB  ILE D 213      33.552  53.589  36.670  1.00 69.13           C  
ATOM  11504  CG1 ILE D 213      34.867  53.163  36.014  1.00 67.86           C  
ATOM  11505  CG2 ILE D 213      32.383  53.386  35.718  1.00 67.79           C  
ATOM  11506  CD1 ILE D 213      34.890  51.717  35.619  1.00 67.12           C  
ATOM  11507  N   HIS D 214      32.594  56.222  35.208  1.00 69.64           N  
ATOM  11508  CA  HIS D 214      32.599  57.055  34.005  1.00 68.42           C  
ATOM  11509  C   HIS D 214      33.003  58.476  34.334  1.00 66.77           C  
ATOM  11510  O   HIS D 214      33.742  59.103  33.593  1.00 65.99           O  
ATOM  11511  CB  HIS D 214      31.213  57.083  33.366  1.00 69.77           C  
ATOM  11512  CG  HIS D 214      31.134  57.934  32.136  1.00 71.67           C  
ATOM  11513  ND1 HIS D 214      32.009  57.796  31.082  1.00 72.04           N  
ATOM  11514  CD2 HIS D 214      30.259  58.901  31.774  1.00 72.16           C  
ATOM  11515  CE1 HIS D 214      31.676  58.640  30.122  1.00 72.73           C  
ATOM  11516  NE2 HIS D 214      30.617  59.322  30.517  1.00 72.30           N  
ATOM  11517  N   GLY D 215      32.485  58.981  35.445  1.00 66.78           N  
ATOM  11518  CA  GLY D 215      32.796  60.331  35.868  1.00 66.24           C  
ATOM  11519  C   GLY D 215      34.291  60.504  36.020  1.00 66.48           C  
ATOM  11520  O   GLY D 215      34.871  61.408  35.435  1.00 67.15           O  
ATOM  11521  N   ALA D 216      34.921  59.628  36.794  1.00 67.31           N  
ATOM  11522  CA  ALA D 216      36.359  59.709  37.016  1.00 66.75           C  
ATOM  11523  C   ALA D 216      37.135  59.508  35.726  1.00 65.88           C  
ATOM  11524  O   ALA D 216      38.121  60.198  35.480  1.00 66.25           O  
ATOM  11525  CB  ALA D 216      36.790  58.684  38.047  1.00 68.08           C  
ATOM  11526  N   THR D 217      36.701  58.567  34.900  1.00 62.92           N  
ATOM  11527  CA  THR D 217      37.405  58.339  33.650  1.00 62.30           C  
ATOM  11528  C   THR D 217      37.460  59.631  32.828  1.00 62.26           C  
ATOM  11529  O   THR D 217      38.456  59.923  32.173  1.00 62.74           O  
ATOM  11530  CB  THR D 217      36.731  57.255  32.803  1.00 61.47           C  
ATOM  11531  OG1 THR D 217      36.693  56.026  33.534  1.00 63.32           O  
ATOM  11532  CG2 THR D 217      37.508  57.038  31.521  1.00 60.64           C  
ATOM  11533  N   VAL D 218      36.391  60.410  32.871  1.00 62.29           N  
ATOM  11534  CA  VAL D 218      36.356  61.646  32.125  1.00 62.69           C  
ATOM  11535  C   VAL D 218      37.253  62.731  32.737  1.00 63.89           C  
ATOM  11536  O   VAL D 218      38.101  63.295  32.055  1.00 64.14           O  
ATOM  11537  CB  VAL D 218      34.894  62.131  31.986  1.00 61.51           C  
ATOM  11538  CG1 VAL D 218      34.832  63.615  31.682  1.00 61.58           C  
ATOM  11539  CG2 VAL D 218      34.234  61.364  30.861  1.00 61.51           C  
ATOM  11540  N   GLU D 219      37.085  63.010  34.020  1.00 63.96           N  
ATOM  11541  CA  GLU D 219      37.879  64.031  34.687  1.00 65.07           C  
ATOM  11542  C   GLU D 219      39.395  63.819  34.672  1.00 65.80           C  
ATOM  11543  O   GLU D 219      40.155  64.777  34.777  1.00 65.26           O  
ATOM  11544  CB  GLU D 219      37.421  64.173  36.134  1.00 66.34           C  
ATOM  11545  CG  GLU D 219      36.086  64.841  36.274  1.00 68.81           C  
ATOM  11546  CD  GLU D 219      36.081  66.214  35.647  1.00 71.59           C  
ATOM  11547  OE1 GLU D 219      36.965  67.022  36.013  1.00 74.35           O  
ATOM  11548  OE2 GLU D 219      35.203  66.487  34.796  1.00 73.39           O  
ATOM  11549  N   ASN D 220      39.841  62.575  34.557  1.00 66.52           N  
ATOM  11550  CA  ASN D 220      41.272  62.299  34.567  1.00 66.25           C  
ATOM  11551  C   ASN D 220      41.769  61.883  33.195  1.00 68.26           C  
ATOM  11552  O   ASN D 220      42.855  61.312  33.070  1.00 69.91           O  
ATOM  11553  CB  ASN D 220      41.595  61.185  35.563  1.00 64.37           C  
ATOM  11554  CG  ASN D 220      41.201  61.531  36.988  1.00 63.61           C  
ATOM  11555  OD1 ASN D 220      41.822  62.366  37.634  1.00 63.24           O  
ATOM  11556  ND2 ASN D 220      40.163  60.878  37.485  1.00 65.13           N  
ATOM  11557  N   THR D 221      40.976  62.159  32.167  1.00 67.70           N  
ATOM  11558  CA  THR D 221      41.351  61.808  30.804  1.00 68.17           C  
ATOM  11559  C   THR D 221      41.103  63.036  29.914  1.00 69.40           C  
ATOM  11560  O   THR D 221      40.997  62.935  28.686  1.00 69.83           O  
ATOM  11561  CB  THR D 221      40.524  60.581  30.320  1.00 68.33           C  
ATOM  11562  OG1 THR D 221      41.286  59.829  29.375  1.00 70.15           O  
ATOM  11563  CG2 THR D 221      39.214  61.016  29.667  1.00 67.57           C  
ATOM  11564  N   LEU D 222      41.029  64.200  30.561  1.00 70.47           N  
ATOM  11565  CA  LEU D 222      40.788  65.482  29.900  1.00 70.23           C  
ATOM  11566  C   LEU D 222      41.988  66.088  29.185  1.00 71.83           C  
ATOM  11567  O   LEU D 222      43.140  65.907  29.595  1.00 72.61           O  
ATOM  11568  CB  LEU D 222      40.313  66.511  30.916  1.00 68.42           C  
ATOM  11569  CG  LEU D 222      38.886  66.500  31.439  1.00 67.33           C  
ATOM  11570  CD1 LEU D 222      38.763  67.550  32.523  1.00 67.40           C  
ATOM  11571  CD2 LEU D 222      37.919  66.793  30.318  1.00 68.00           C  
ATOM  11572  N   PHE D 223      41.700  66.828  28.119  1.00 72.05           N  
ATOM  11573  CA  PHE D 223      42.724  67.522  27.349  1.00 71.81           C  
ATOM  11574  C   PHE D 223      42.953  68.840  28.094  1.00 73.32           C  
ATOM  11575  O   PHE D 223      42.119  69.245  28.907  1.00 73.63           O  
ATOM  11576  CB  PHE D 223      42.210  67.857  25.947  1.00 69.98           C  
ATOM  11577  CG  PHE D 223      42.081  66.676  25.021  1.00 68.03           C  
ATOM  11578  CD1 PHE D 223      43.188  65.886  24.710  1.00 67.89           C  
ATOM  11579  CD2 PHE D 223      40.867  66.412  24.385  1.00 66.69           C  
ATOM  11580  CE1 PHE D 223      43.090  64.859  23.775  1.00 66.25           C  
ATOM  11581  CE2 PHE D 223      40.757  65.387  23.449  1.00 65.35           C  
ATOM  11582  CZ  PHE D 223      41.869  64.610  23.140  1.00 65.71           C  
ATOM  11583  N   GLN D 224      44.071  69.511  27.834  1.00 74.75           N  
ATOM  11584  CA  GLN D 224      44.312  70.793  28.480  1.00 75.80           C  
ATOM  11585  C   GLN D 224      43.830  71.868  27.530  1.00 76.99           C  
ATOM  11586  O   GLN D 224      44.324  71.985  26.409  1.00 77.38           O  
ATOM  11587  CB  GLN D 224      45.786  71.008  28.781  1.00 75.14           C  
ATOM  11588  CG  GLN D 224      46.101  72.450  29.144  1.00 75.38           C  
ATOM  11589  CD  GLN D 224      47.461  72.603  29.799  1.00 76.78           C  
ATOM  11590  OE1 GLN D 224      48.406  71.888  29.460  1.00 77.07           O  
ATOM  11591  NE2 GLN D 224      47.574  73.548  30.734  1.00 77.15           N  
ATOM  11592  N   ASP D 225      42.851  72.640  27.984  1.00 78.48           N  
ATOM  11593  CA  ASP D 225      42.264  73.710  27.189  1.00 79.63           C  
ATOM  11594  C   ASP D 225      42.348  75.019  27.959  1.00 80.85           C  
ATOM  11595  O   ASP D 225      41.665  75.996  27.639  1.00 82.01           O  
ATOM  11596  CB  ASP D 225      40.805  73.381  26.871  1.00 78.69           C  
ATOM  11597  CG  ASP D 225      40.666  72.215  25.907  1.00 78.21           C  
ATOM  11598  OD1 ASP D 225      41.585  71.371  25.862  1.00 76.89           O  
ATOM  11599  OD2 ASP D 225      39.632  72.135  25.205  1.00 77.92           O  
ATOM  11600  N   GLY D 226      43.193  75.028  28.981  1.00 80.84           N  
ATOM  11601  CA  GLY D 226      43.362  76.222  29.782  1.00 81.36           C  
ATOM  11602  C   GLY D 226      44.746  76.198  30.378  1.00 81.63           C  
ATOM  11603  O   GLY D 226      45.471  75.211  30.234  1.00 81.45           O  
ATOM  11604  N   GLU D 227      45.118  77.284  31.041  1.00 82.66           N  
ATOM  11605  CA  GLU D 227      46.421  77.367  31.656  1.00 83.76           C  
ATOM  11606  C   GLU D 227      46.296  77.246  33.158  1.00 84.59           C  
ATOM  11607  O   GLU D 227      47.293  77.251  33.877  1.00 85.89           O  
ATOM  11608  CB  GLU D 227      47.099  78.681  31.279  1.00 84.84           C  
ATOM  11609  CG  GLU D 227      47.900  78.602  29.987  1.00 86.19           C  
ATOM  11610  CD  GLU D 227      48.934  77.486  30.025  1.00 88.45           C  
ATOM  11611  OE1 GLU D 227      49.654  77.374  31.048  1.00 90.52           O  
ATOM  11612  OE2 GLU D 227      49.030  76.722  29.038  1.00 89.65           O  
ATOM  11613  N   GLY D 228      45.066  77.123  33.637  1.00 84.09           N  
ATOM  11614  CA  GLY D 228      44.863  76.997  35.067  1.00 83.08           C  
ATOM  11615  C   GLY D 228      44.912  75.563  35.566  1.00 82.38           C  
ATOM  11616  O   GLY D 228      45.000  74.613  34.783  1.00 81.58           O  
ATOM  11617  N   ALA D 229      44.873  75.411  36.886  1.00 82.93           N  
ATOM  11618  CA  ALA D 229      44.882  74.093  37.499  1.00 82.49           C  
ATOM  11619  C   ALA D 229      43.427  73.672  37.592  1.00 82.48           C  
ATOM  11620  O   ALA D 229      43.081  72.541  37.256  1.00 82.83           O  
ATOM  11621  CB  ALA D 229      45.498  74.151  38.866  1.00 82.29           C  
ATOM  11622  N   SER D 230      42.579  74.591  38.049  1.00 81.23           N  
ATOM  11623  CA  SER D 230      41.154  74.330  38.146  1.00 80.30           C  
ATOM  11624  C   SER D 230      40.639  74.309  36.709  1.00 79.88           C  
ATOM  11625  O   SER D 230      40.226  75.341  36.173  1.00 80.33           O  
ATOM  11626  CB  SER D 230      40.480  75.437  38.949  1.00 81.32           C  
ATOM  11627  OG  SER D 230      41.043  75.506  40.253  1.00 81.09           O  
ATOM  11628  N   THR D 231      40.676  73.119  36.105  1.00 79.50           N  
ATOM  11629  CA  THR D 231      40.277  72.909  34.716  1.00 79.59           C  
ATOM  11630  C   THR D 231      38.800  73.058  34.401  1.00 79.04           C  
ATOM  11631  O   THR D 231      38.391  72.850  33.265  1.00 78.20           O  
ATOM  11632  CB  THR D 231      40.704  71.509  34.208  1.00 80.22           C  
ATOM  11633  OG1 THR D 231      39.909  70.506  34.849  1.00 82.19           O  
ATOM  11634  CG2 THR D 231      42.181  71.249  34.498  1.00 80.77           C  
ATOM  11635  N   PHE D 232      37.993  73.418  35.386  1.00 78.43           N  
ATOM  11636  CA  PHE D 232      36.573  73.549  35.122  1.00 79.67           C  
ATOM  11637  C   PHE D 232      36.272  74.649  34.123  1.00 80.35           C  
ATOM  11638  O   PHE D 232      35.516  74.427  33.180  1.00 80.03           O  
ATOM  11639  CB  PHE D 232      35.803  73.764  36.430  1.00 80.27           C  
ATOM  11640  CG  PHE D 232      35.645  72.506  37.249  1.00 81.27           C  
ATOM  11641  CD1 PHE D 232      34.734  71.523  36.870  1.00 81.12           C  
ATOM  11642  CD2 PHE D 232      36.456  72.274  38.360  1.00 81.86           C  
ATOM  11643  CE1 PHE D 232      34.637  70.331  37.580  1.00 81.81           C  
ATOM  11644  CE2 PHE D 232      36.367  71.082  39.077  1.00 82.58           C  
ATOM  11645  CZ  PHE D 232      35.458  70.110  38.686  1.00 82.65           C  
ATOM  11646  N   ARG D 233      36.879  75.820  34.305  1.00 81.89           N  
ATOM  11647  CA  ARG D 233      36.639  76.946  33.399  1.00 82.53           C  
ATOM  11648  C   ARG D 233      37.020  76.628  31.948  1.00 82.03           C  
ATOM  11649  O   ARG D 233      36.391  77.121  31.007  1.00 81.53           O  
ATOM  11650  CB  ARG D 233      37.413  78.191  33.861  1.00 84.32           C  
ATOM  11651  CG  ARG D 233      37.097  78.704  35.270  1.00 84.94           C  
ATOM  11652  CD  ARG D 233      37.715  80.090  35.486  1.00 86.60           C  
ATOM  11653  NE  ARG D 233      37.939  80.424  36.896  1.00 88.86           N  
ATOM  11654  CZ  ARG D 233      38.929  79.934  37.650  1.00 89.55           C  
ATOM  11655  NH1 ARG D 233      39.808  79.079  37.137  1.00 88.93           N  
ATOM  11656  NH2 ARG D 233      39.040  80.288  38.928  1.00 88.50           N  
ATOM  11657  N   ALA D 234      38.043  75.795  31.771  1.00 80.88           N  
ATOM  11658  CA  ALA D 234      38.520  75.416  30.436  1.00 79.47           C  
ATOM  11659  C   ALA D 234      37.527  74.671  29.546  1.00 78.60           C  
ATOM  11660  O   ALA D 234      37.946  73.986  28.613  1.00 78.43           O  
ATOM  11661  CB  ALA D 234      39.773  74.577  30.569  1.00 79.03           C  
ATOM  11662  N   PHE D 235      36.225  74.785  29.808  1.00 78.14           N  
ATOM  11663  CA  PHE D 235      35.266  74.056  28.984  1.00 77.76           C  
ATOM  11664  C   PHE D 235      34.443  74.862  28.013  1.00 78.84           C  
ATOM  11665  O   PHE D 235      33.874  75.896  28.347  1.00 77.78           O  
ATOM  11666  CB  PHE D 235      34.294  73.233  29.827  1.00 76.76           C  
ATOM  11667  CG  PHE D 235      33.318  72.456  28.998  1.00 74.41           C  
ATOM  11668  CD1 PHE D 235      33.774  71.495  28.097  1.00 73.39           C  
ATOM  11669  CD2 PHE D 235      31.960  72.746  29.044  1.00 74.30           C  
ATOM  11670  CE1 PHE D 235      32.896  70.835  27.243  1.00 72.81           C  
ATOM  11671  CE2 PHE D 235      31.065  72.090  28.190  1.00 74.74           C  
ATOM  11672  CZ  PHE D 235      31.540  71.130  27.283  1.00 73.95           C  
ATOM  11673  N   ASN D 236      34.366  74.332  26.803  1.00 80.94           N  
ATOM  11674  CA  ASN D 236      33.627  74.933  25.707  1.00 83.47           C  
ATOM  11675  C   ASN D 236      32.139  74.578  25.758  1.00 85.39           C  
ATOM  11676  O   ASN D 236      31.730  73.526  25.254  1.00 85.18           O  
ATOM  11677  CB  ASN D 236      34.244  74.480  24.365  1.00 84.53           C  
ATOM  11678  CG  ASN D 236      34.796  73.036  24.406  1.00 84.00           C  
ATOM  11679  OD1 ASN D 236      35.639  72.688  25.248  1.00 83.81           O  
ATOM  11680  ND2 ASN D 236      34.331  72.205  23.476  1.00 83.99           N  
ATOM  11681  N   PRO D 237      31.307  75.461  26.351  1.00 86.55           N  
ATOM  11682  CA  PRO D 237      29.862  75.207  26.448  1.00 87.05           C  
ATOM  11683  C   PRO D 237      29.299  74.969  25.050  1.00 88.01           C  
ATOM  11684  O   PRO D 237      28.244  74.340  24.878  1.00 87.83           O  
ATOM  11685  CB  PRO D 237      29.333  76.494  27.060  1.00 87.18           C  
ATOM  11686  CG  PRO D 237      30.230  77.526  26.422  1.00 87.33           C  
ATOM  11687  CD  PRO D 237      31.595  76.884  26.612  1.00 86.92           C  
ATOM  11688  N   THR D 238      30.037  75.475  24.060  1.00 88.92           N  
ATOM  11689  CA  THR D 238      29.681  75.361  22.647  1.00 89.57           C  
ATOM  11690  C   THR D 238      30.487  74.275  21.930  1.00 91.21           C  
ATOM  11691  O   THR D 238      31.512  74.553  21.305  1.00 90.42           O  
ATOM  11692  CB  THR D 238      29.923  76.682  21.927  1.00 88.21           C  
ATOM  11693  OG1 THR D 238      29.378  77.755  22.710  1.00 86.44           O  
ATOM  11694  CG2 THR D 238      29.282  76.651  20.551  1.00 86.93           C  
ATOM  11695  N   GLN D 239      29.999  73.041  22.035  1.00 93.62           N  
ATOM  11696  CA  GLN D 239      30.620  71.864  21.421  1.00 94.44           C  
ATOM  11697  C   GLN D 239      32.012  72.043  20.828  1.00 93.69           C  
ATOM  11698  O   GLN D 239      32.876  72.736  21.378  1.00 94.18           O  
ATOM  11699  CB  GLN D 239      29.715  71.290  20.318  1.00 96.44           C  
ATOM  11700  CG  GLN D 239      28.634  70.306  20.768  1.00 96.48           C  
ATOM  11701  CD  GLN D 239      27.806  69.788  19.587  1.00 95.61           C  
ATOM  11702  OE1 GLN D 239      28.344  69.208  18.638  1.00 94.02           O  
ATOM  11703  NE2 GLN D 239      26.495  70.004  19.643  1.00 95.11           N  
ATOM  11704  N   ALA D 240      32.185  71.395  19.681  1.00 92.49           N  
ATOM  11705  CA  ALA D 240      33.423  71.366  18.931  1.00 91.18           C  
ATOM  11706  C   ALA D 240      34.083  70.049  19.326  1.00 90.14           C  
ATOM  11707  O   ALA D 240      33.419  69.018  19.365  1.00 88.74           O  
ATOM  11708  CB  ALA D 240      34.318  72.574  19.278  1.00 90.46           C  
ATOM  11709  N   GLU D 241      35.371  70.094  19.648  1.00 90.14           N  
ATOM  11710  CA  GLU D 241      36.136  68.900  20.011  1.00 89.51           C  
ATOM  11711  C   GLU D 241      35.681  68.194  21.293  1.00 88.45           C  
ATOM  11712  O   GLU D 241      35.046  68.795  22.164  1.00 87.21           O  
ATOM  11713  CB  GLU D 241      37.633  69.257  20.132  1.00 90.81           C  
ATOM  11714  CG  GLU D 241      38.050  70.573  19.444  1.00 91.45           C  
ATOM  11715  CD  GLU D 241      37.888  71.810  20.341  1.00 92.14           C  
ATOM  11716  OE1 GLU D 241      38.767  72.066  21.196  1.00 91.80           O  
ATOM  11717  OE2 GLU D 241      36.875  72.530  20.199  1.00 93.00           O  
ATOM  11718  N   GLU D 242      35.999  66.902  21.379  1.00 87.86           N  
ATOM  11719  CA  GLU D 242      35.680  66.103  22.558  1.00 86.95           C  
ATOM  11720  C   GLU D 242      36.548  66.719  23.658  1.00 85.62           C  
ATOM  11721  O   GLU D 242      37.725  67.009  23.434  1.00 85.14           O  
ATOM  11722  CB  GLU D 242      36.027  64.602  22.334  1.00 87.73           C  
ATOM  11723  CG  GLU D 242      37.470  64.274  21.815  1.00 89.00           C  
ATOM  11724  CD  GLU D 242      37.818  62.753  21.734  1.00 88.56           C  
ATOM  11725  OE1 GLU D 242      37.258  62.016  20.884  1.00 87.66           O  
ATOM  11726  OE2 GLU D 242      38.673  62.297  22.527  1.00 88.93           O  
ATOM  11727  N   THR D 243      35.965  66.941  24.833  1.00 83.87           N  
ATOM  11728  CA  THR D 243      36.695  67.562  25.947  1.00 81.43           C  
ATOM  11729  C   THR D 243      37.643  66.619  26.709  1.00 80.03           C  
ATOM  11730  O   THR D 243      38.454  67.062  27.527  1.00 77.66           O  
ATOM  11731  CB  THR D 243      35.695  68.237  26.941  1.00 80.65           C  
ATOM  11732  OG1 THR D 243      36.415  68.921  27.981  1.00 79.49           O  
ATOM  11733  CG2 THR D 243      34.752  67.196  27.541  1.00 80.01           C  
ATOM  11734  N   TYR D 244      37.542  65.323  26.428  1.00 79.92           N  
ATOM  11735  CA  TYR D 244      38.390  64.333  27.073  1.00 79.97           C  
ATOM  11736  C   TYR D 244      38.826  63.323  26.024  1.00 80.16           C  
ATOM  11737  O   TYR D 244      38.105  63.077  25.060  1.00 80.47           O  
ATOM  11738  CB  TYR D 244      37.631  63.639  28.212  1.00 80.69           C  
ATOM  11739  CG  TYR D 244      36.478  62.755  27.783  1.00 80.85           C  
ATOM  11740  CD1 TYR D 244      36.697  61.448  27.343  1.00 81.18           C  
ATOM  11741  CD2 TYR D 244      35.163  63.216  27.842  1.00 80.08           C  
ATOM  11742  CE1 TYR D 244      35.633  60.625  26.978  1.00 81.52           C  
ATOM  11743  CE2 TYR D 244      34.095  62.403  27.477  1.00 80.05           C  
ATOM  11744  CZ  TYR D 244      34.335  61.111  27.049  1.00 81.23           C  
ATOM  11745  OH  TYR D 244      33.278  60.307  26.697  1.00 80.65           O  
ATOM  11746  N   SER D 245      40.003  62.737  26.209  1.00 79.48           N  
ATOM  11747  CA  SER D 245      40.525  61.776  25.246  1.00 78.97           C  
ATOM  11748  C   SER D 245      39.830  60.433  25.251  1.00 78.34           C  
ATOM  11749  O   SER D 245      40.239  59.526  25.974  1.00 79.18           O  
ATOM  11750  CB  SER D 245      42.019  61.548  25.482  1.00 80.69           C  
ATOM  11751  OG  SER D 245      42.503  60.529  24.622  1.00 82.80           O  
ATOM  11752  N   MET D 246      38.791  60.290  24.439  1.00 77.80           N  
ATOM  11753  CA  MET D 246      38.081  59.016  24.369  1.00 76.86           C  
ATOM  11754  C   MET D 246      39.054  57.920  23.953  1.00 75.83           C  
ATOM  11755  O   MET D 246      38.915  56.763  24.351  1.00 75.07           O  
ATOM  11756  CB  MET D 246      36.943  59.081  23.352  1.00 78.69           C  
ATOM  11757  CG  MET D 246      36.287  57.729  23.078  1.00 79.92           C  
ATOM  11758  SD  MET D 246      35.314  57.095  24.459  1.00 81.09           S  
ATOM  11759  CE  MET D 246      34.346  55.819  23.619  1.00 81.79           C  
ATOM  11760  N   VAL D 247      40.048  58.296  23.157  1.00 75.08           N  
ATOM  11761  CA  VAL D 247      41.042  57.341  22.676  1.00 74.28           C  
ATOM  11762  C   VAL D 247      41.984  56.876  23.777  1.00 72.86           C  
ATOM  11763  O   VAL D 247      42.413  55.731  23.788  1.00 71.44           O  
ATOM  11764  CB  VAL D 247      41.879  57.941  21.522  1.00 75.63           C  
ATOM  11765  CG1 VAL D 247      42.758  56.857  20.899  1.00 74.76           C  
ATOM  11766  CG2 VAL D 247      40.951  58.565  20.475  1.00 74.48           C  
ATOM  11767  N   THR D 248      42.306  57.774  24.697  1.00 72.27           N  
ATOM  11768  CA  THR D 248      43.190  57.435  25.797  1.00 72.97           C  
ATOM  11769  C   THR D 248      42.455  56.574  26.800  1.00 73.18           C  
ATOM  11770  O   THR D 248      43.001  55.594  27.313  1.00 73.83           O  
ATOM  11771  CB  THR D 248      43.700  58.688  26.504  1.00 72.07           C  
ATOM  11772  OG1 THR D 248      44.700  59.305  25.685  1.00 73.12           O  
ATOM  11773  CG2 THR D 248      44.282  58.340  27.866  1.00 70.26           C  
ATOM  11774  N   ALA D 249      41.212  56.950  27.082  1.00 73.39           N  
ATOM  11775  CA  ALA D 249      40.390  56.200  28.019  1.00 72.05           C  
ATOM  11776  C   ALA D 249      40.355  54.751  27.550  1.00 71.07           C  
ATOM  11777  O   ALA D 249      40.646  53.842  28.318  1.00 70.25           O  
ATOM  11778  CB  ALA D 249      38.984  56.779  28.066  1.00 71.77           C  
ATOM  11779  N   ASN D 250      40.012  54.537  26.285  1.00 70.36           N  
ATOM  11780  CA  ASN D 250      39.968  53.181  25.740  1.00 70.22           C  
ATOM  11781  C   ASN D 250      41.227  52.378  26.075  1.00 69.89           C  
ATOM  11782  O   ASN D 250      41.133  51.264  26.588  1.00 69.01           O  
ATOM  11783  CB  ASN D 250      39.784  53.226  24.220  1.00 72.70           C  
ATOM  11784  CG  ASN D 250      39.863  51.848  23.572  1.00 75.07           C  
ATOM  11785  OD1 ASN D 250      40.943  51.260  23.445  1.00 73.72           O  
ATOM  11786  ND2 ASN D 250      38.709  51.327  23.158  1.00 76.76           N  
ATOM  11787  N   ARG D 251      42.402  52.944  25.804  1.00 70.63           N  
ATOM  11788  CA  ARG D 251      43.648  52.236  26.076  1.00 71.00           C  
ATOM  11789  C   ARG D 251      43.873  51.987  27.547  1.00 70.40           C  
ATOM  11790  O   ARG D 251      44.402  50.949  27.912  1.00 70.60           O  
ATOM  11791  CB  ARG D 251      44.860  52.986  25.526  1.00 73.21           C  
ATOM  11792  CG  ARG D 251      46.107  52.104  25.464  1.00 73.95           C  
ATOM  11793  CD  ARG D 251      47.382  52.900  25.248  1.00 75.32           C  
ATOM  11794  NE  ARG D 251      48.557  52.038  25.139  1.00 74.55           N  
ATOM  11795  CZ  ARG D 251      48.839  51.298  24.073  1.00 74.22           C  
ATOM  11796  NH1 ARG D 251      48.029  51.322  23.023  1.00 72.89           N  
ATOM  11797  NH2 ARG D 251      49.921  50.529  24.059  1.00 71.87           N  
ATOM  11798  N   PHE D 252      43.496  52.937  28.394  1.00 69.10           N  
ATOM  11799  CA  PHE D 252      43.674  52.762  29.833  1.00 69.37           C  
ATOM  11800  C   PHE D 252      42.989  51.474  30.264  1.00 69.10           C  
ATOM  11801  O   PHE D 252      43.651  50.473  30.547  1.00 70.27           O  
ATOM  11802  CB  PHE D 252      43.069  53.941  30.593  1.00 70.88           C  
ATOM  11803  CG  PHE D 252      43.202  53.842  32.088  1.00 71.85           C  
ATOM  11804  CD1 PHE D 252      44.451  53.682  32.684  1.00 72.51           C  
ATOM  11805  CD2 PHE D 252      42.084  53.960  32.906  1.00 72.24           C  
ATOM  11806  CE1 PHE D 252      44.584  53.646  34.070  1.00 72.23           C  
ATOM  11807  CE2 PHE D 252      42.209  53.926  34.293  1.00 72.66           C  
ATOM  11808  CZ  PHE D 252      43.461  53.769  34.875  1.00 72.04           C  
ATOM  11809  N   TRP D 253      41.660  51.500  30.291  1.00 68.38           N  
ATOM  11810  CA  TRP D 253      40.879  50.337  30.688  1.00 66.35           C  
ATOM  11811  C   TRP D 253      41.246  49.086  29.914  1.00 66.61           C  
ATOM  11812  O   TRP D 253      41.283  47.999  30.477  1.00 67.55           O  
ATOM  11813  CB  TRP D 253      39.386  50.640  30.554  1.00 62.40           C  
ATOM  11814  CG  TRP D 253      38.974  51.752  31.469  1.00 57.68           C  
ATOM  11815  CD1 TRP D 253      38.554  52.984  31.107  1.00 56.57           C  
ATOM  11816  CD2 TRP D 253      39.015  51.745  32.903  1.00 54.97           C  
ATOM  11817  NE1 TRP D 253      38.327  53.761  32.222  1.00 55.17           N  
ATOM  11818  CE2 TRP D 253      38.605  53.021  33.338  1.00 53.72           C  
ATOM  11819  CE3 TRP D 253      39.361  50.785  33.859  1.00 54.93           C  
ATOM  11820  CZ2 TRP D 253      38.528  53.366  34.693  1.00 53.97           C  
ATOM  11821  CZ3 TRP D 253      39.286  51.127  35.207  1.00 54.83           C  
ATOM  11822  CH2 TRP D 253      38.871  52.410  35.612  1.00 53.50           C  
ATOM  11823  N   SER D 254      41.533  49.224  28.629  1.00 66.08           N  
ATOM  11824  CA  SER D 254      41.911  48.049  27.866  1.00 67.37           C  
ATOM  11825  C   SER D 254      43.171  47.375  28.418  1.00 68.96           C  
ATOM  11826  O   SER D 254      43.451  46.228  28.083  1.00 69.74           O  
ATOM  11827  CB  SER D 254      42.128  48.412  26.404  1.00 66.03           C  
ATOM  11828  OG  SER D 254      40.899  48.732  25.802  1.00 64.87           O  
ATOM  11829  N   GLN D 255      43.930  48.073  29.259  1.00 70.32           N  
ATOM  11830  CA  GLN D 255      45.158  47.505  29.807  1.00 71.05           C  
ATOM  11831  C   GLN D 255      45.069  47.187  31.282  1.00 70.63           C  
ATOM  11832  O   GLN D 255      45.842  46.372  31.782  1.00 72.02           O  
ATOM  11833  CB  GLN D 255      46.345  48.445  29.568  1.00 72.59           C  
ATOM  11834  CG  GLN D 255      46.871  48.454  28.132  1.00 74.52           C  
ATOM  11835  CD  GLN D 255      48.011  49.454  27.913  1.00 76.38           C  
ATOM  11836  OE1 GLN D 255      47.799  50.671  27.868  1.00 77.69           O  
ATOM  11837  NE2 GLN D 255      49.228  48.939  27.783  1.00 77.56           N  
ATOM  11838  N   ILE D 256      44.138  47.830  31.982  1.00 68.92           N  
ATOM  11839  CA  ILE D 256      43.971  47.587  33.420  1.00 67.69           C  
ATOM  11840  C   ILE D 256      42.814  46.630  33.748  1.00 64.89           C  
ATOM  11841  O   ILE D 256      42.868  45.874  34.709  1.00 66.74           O  
ATOM  11842  CB  ILE D 256      43.810  48.942  34.198  1.00 67.71           C  
ATOM  11843  CG1 ILE D 256      43.186  48.718  35.578  1.00 68.54           C  
ATOM  11844  CG2 ILE D 256      43.003  49.905  33.391  1.00 70.29           C  
ATOM  11845  CD1 ILE D 256      44.149  48.162  36.638  1.00 68.48           C  
ATOM  11846  N   PHE D 257      41.785  46.634  32.927  1.00 62.51           N  
ATOM  11847  CA  PHE D 257      40.643  45.776  33.170  1.00 60.60           C  
ATOM  11848  C   PHE D 257      40.552  44.725  32.077  1.00 60.30           C  
ATOM  11849  O   PHE D 257      39.964  43.673  32.281  1.00 61.78           O  
ATOM  11850  CB  PHE D 257      39.369  46.634  33.202  1.00 61.02           C  
ATOM  11851  CG  PHE D 257      38.164  45.929  33.748  1.00 58.43           C  
ATOM  11852  CD1 PHE D 257      38.137  45.496  35.063  1.00 56.81           C  
ATOM  11853  CD2 PHE D 257      37.056  45.699  32.943  1.00 57.08           C  
ATOM  11854  CE1 PHE D 257      37.029  44.844  35.565  1.00 55.13           C  
ATOM  11855  CE2 PHE D 257      35.948  45.047  33.446  1.00 54.94           C  
ATOM  11856  CZ  PHE D 257      35.937  44.619  34.758  1.00 53.63           C  
ATOM  11857  N   GLY D 258      41.127  45.021  30.912  1.00 59.62           N  
ATOM  11858  CA  GLY D 258      41.114  44.078  29.801  1.00 58.28           C  
ATOM  11859  C   GLY D 258      40.035  44.365  28.782  1.00 57.57           C  
ATOM  11860  O   GLY D 258      40.126  43.993  27.608  1.00 55.96           O  
ATOM  11861  N   ILE D 259      38.996  45.031  29.258  1.00 58.03           N  
ATOM  11862  CA  ILE D 259      37.862  45.388  28.439  1.00 56.70           C  
ATOM  11863  C   ILE D 259      37.688  46.885  28.620  1.00 57.06           C  
ATOM  11864  O   ILE D 259      38.010  47.438  29.678  1.00 54.13           O  
ATOM  11865  CB  ILE D 259      36.605  44.597  28.904  1.00 55.90           C  
ATOM  11866  CG1 ILE D 259      36.171  43.655  27.802  1.00 56.19           C  
ATOM  11867  CG2 ILE D 259      35.468  45.518  29.259  1.00 57.49           C  
ATOM  11868  CD1 ILE D 259      37.279  42.754  27.344  1.00 59.58           C  
ATOM  11869  N   ALA D 260      37.200  47.548  27.581  1.00 57.72           N  
ATOM  11870  CA  ALA D 260      36.998  48.984  27.653  1.00 58.69           C  
ATOM  11871  C   ALA D 260      36.086  49.463  26.541  1.00 60.03           C  
ATOM  11872  O   ALA D 260      36.127  48.937  25.426  1.00 60.63           O  
ATOM  11873  CB  ALA D 260      38.345  49.696  27.570  1.00 59.74           C  
ATOM  11874  N   PHE D 261      35.269  50.466  26.848  1.00 62.07           N  
ATOM  11875  CA  PHE D 261      34.360  51.040  25.864  1.00 64.95           C  
ATOM  11876  C   PHE D 261      35.135  51.588  24.649  1.00 65.82           C  
ATOM  11877  O   PHE D 261      36.362  51.524  24.587  1.00 67.35           O  
ATOM  11878  CB  PHE D 261      33.540  52.174  26.501  1.00 65.37           C  
ATOM  11879  CG  PHE D 261      32.365  51.706  27.316  1.00 66.47           C  
ATOM  11880  CD1 PHE D 261      31.278  51.085  26.711  1.00 66.60           C  
ATOM  11881  CD2 PHE D 261      32.333  51.902  28.688  1.00 67.10           C  
ATOM  11882  CE1 PHE D 261      30.177  50.667  27.464  1.00 67.42           C  
ATOM  11883  CE2 PHE D 261      31.238  51.488  29.446  1.00 66.89           C  
ATOM  11884  CZ  PHE D 261      30.158  50.870  28.830  1.00 66.66           C  
ATOM  11885  N   SER D 262      34.397  52.119  23.681  1.00 65.17           N  
ATOM  11886  CA  SER D 262      34.967  52.703  22.477  1.00 65.05           C  
ATOM  11887  C   SER D 262      33.832  53.061  21.532  1.00 64.13           C  
ATOM  11888  O   SER D 262      33.884  52.791  20.343  1.00 64.35           O  
ATOM  11889  CB  SER D 262      35.954  51.738  21.808  1.00 66.09           C  
ATOM  11890  OG  SER D 262      35.308  50.613  21.259  1.00 67.97           O  
ATOM  11891  N   ASN D 263      32.795  53.665  22.096  1.00 64.73           N  
ATOM  11892  CA  ASN D 263      31.629  54.099  21.347  1.00 64.22           C  
ATOM  11893  C   ASN D 263      30.692  54.844  22.291  1.00 65.07           C  
ATOM  11894  O   ASN D 263      29.642  54.338  22.662  1.00 65.17           O  
ATOM  11895  CB  ASN D 263      30.892  52.908  20.742  1.00 61.27           C  
ATOM  11896  CG  ASN D 263      29.770  53.336  19.809  1.00 61.28           C  
ATOM  11897  OD1 ASN D 263      28.919  54.154  20.173  1.00 60.95           O  
ATOM  11898  ND2 ASN D 263      29.765  52.790  18.600  1.00 59.44           N  
ATOM  11899  N   LYS D 264      31.090  56.047  22.681  1.00 64.53           N  
ATOM  11900  CA  LYS D 264      30.303  56.876  23.582  1.00 65.51           C  
ATOM  11901  C   LYS D 264      28.784  56.728  23.421  1.00 64.21           C  
ATOM  11902  O   LYS D 264      28.032  56.902  24.381  1.00 63.75           O  
ATOM  11903  CB  LYS D 264      30.683  58.346  23.393  1.00 67.90           C  
ATOM  11904  CG  LYS D 264      32.161  58.607  23.505  1.00 69.73           C  
ATOM  11905  CD  LYS D 264      32.496  60.053  23.185  1.00 73.14           C  
ATOM  11906  CE  LYS D 264      32.002  61.000  24.260  1.00 75.18           C  
ATOM  11907  NZ  LYS D 264      32.482  62.387  24.002  1.00 76.55           N  
ATOM  11908  N   ARG D 265      28.322  56.433  22.215  1.00 63.17           N  
ATOM  11909  CA  ARG D 265      26.896  56.284  22.028  1.00 63.73           C  
ATOM  11910  C   ARG D 265      26.388  55.071  22.786  1.00 66.04           C  
ATOM  11911  O   ARG D 265      25.321  55.126  23.407  1.00 67.22           O  
ATOM  11912  CB  ARG D 265      26.560  56.202  20.544  1.00 62.03           C  
ATOM  11913  CG  ARG D 265      26.661  57.574  19.902  1.00 62.66           C  
ATOM  11914  CD  ARG D 265      26.068  57.664  18.502  1.00 62.44           C  
ATOM  11915  NE  ARG D 265      25.969  59.069  18.104  1.00 59.86           N  
ATOM  11916  CZ  ARG D 265      25.346  59.513  17.022  1.00 57.49           C  
ATOM  11917  NH1 ARG D 265      24.740  58.671  16.189  1.00 56.11           N  
ATOM  11918  NH2 ARG D 265      25.332  60.811  16.780  1.00 56.14           N  
ATOM  11919  N   TRP D 266      27.169  53.989  22.757  1.00 66.88           N  
ATOM  11920  CA  TRP D 266      26.833  52.754  23.461  1.00 66.55           C  
ATOM  11921  C   TRP D 266      27.122  52.904  24.946  1.00 66.91           C  
ATOM  11922  O   TRP D 266      26.301  52.527  25.778  1.00 67.88           O  
ATOM  11923  CB  TRP D 266      27.630  51.570  22.894  1.00 68.05           C  
ATOM  11924  CG  TRP D 266      27.569  50.324  23.743  1.00 68.77           C  
ATOM  11925  CD1 TRP D 266      28.587  49.774  24.460  1.00 68.57           C  
ATOM  11926  CD2 TRP D 266      26.413  49.527  24.018  1.00 70.03           C  
ATOM  11927  NE1 TRP D 266      28.143  48.690  25.170  1.00 69.76           N  
ATOM  11928  CE2 TRP D 266      26.809  48.516  24.919  1.00 71.06           C  
ATOM  11929  CE3 TRP D 266      25.078  49.571  23.596  1.00 69.68           C  
ATOM  11930  CZ2 TRP D 266      25.918  47.558  25.407  1.00 71.31           C  
ATOM  11931  CZ3 TRP D 266      24.193  48.619  24.080  1.00 69.96           C  
ATOM  11932  CH2 TRP D 266      24.617  47.626  24.976  1.00 71.43           C  
ATOM  11933  N   LEU D 267      28.283  53.455  25.286  1.00 67.67           N  
ATOM  11934  CA  LEU D 267      28.642  53.646  26.690  1.00 68.10           C  
ATOM  11935  C   LEU D 267      27.552  54.400  27.425  1.00 67.84           C  
ATOM  11936  O   LEU D 267      27.289  54.126  28.587  1.00 69.52           O  
ATOM  11937  CB  LEU D 267      29.960  54.409  26.821  1.00 67.16           C  
ATOM  11938  CG  LEU D 267      30.426  54.766  28.234  1.00 67.55           C  
ATOM  11939  CD1 LEU D 267      31.875  55.162  28.168  1.00 67.50           C  
ATOM  11940  CD2 LEU D 267      29.602  55.896  28.827  1.00 67.03           C  
ATOM  11941  N   HIS D 268      26.920  55.356  26.756  1.00 68.03           N  
ATOM  11942  CA  HIS D 268      25.863  56.126  27.396  1.00 68.80           C  
ATOM  11943  C   HIS D 268      24.513  55.410  27.385  1.00 68.93           C  
ATOM  11944  O   HIS D 268      23.729  55.555  28.318  1.00 69.78           O  
ATOM  11945  CB  HIS D 268      25.743  57.524  26.765  1.00 68.36           C  
ATOM  11946  CG  HIS D 268      26.867  58.446  27.131  1.00 67.02           C  
ATOM  11947  ND1 HIS D 268      28.081  58.435  26.478  1.00 65.84           N  
ATOM  11948  CD2 HIS D 268      26.983  59.358  28.125  1.00 66.31           C  
ATOM  11949  CE1 HIS D 268      28.894  59.298  27.058  1.00 65.68           C  
ATOM  11950  NE2 HIS D 268      28.255  59.871  28.061  1.00 63.73           N  
ATOM  11951  N   PHE D 269      24.225  54.640  26.343  1.00 68.52           N  
ATOM  11952  CA  PHE D 269      22.967  53.909  26.329  1.00 67.31           C  
ATOM  11953  C   PHE D 269      23.022  52.849  27.423  1.00 65.84           C  
ATOM  11954  O   PHE D 269      22.039  52.614  28.120  1.00 67.10           O  
ATOM  11955  CB  PHE D 269      22.726  53.226  24.987  1.00 68.39           C  
ATOM  11956  CG  PHE D 269      21.602  52.239  25.024  1.00 70.39           C  
ATOM  11957  CD1 PHE D 269      20.369  52.593  25.576  1.00 70.45           C  
ATOM  11958  CD2 PHE D 269      21.781  50.939  24.561  1.00 72.65           C  
ATOM  11959  CE1 PHE D 269      19.330  51.667  25.675  1.00 70.03           C  
ATOM  11960  CE2 PHE D 269      20.745  49.996  24.655  1.00 72.78           C  
ATOM  11961  CZ  PHE D 269      19.517  50.366  25.216  1.00 71.28           C  
ATOM  11962  N   PHE D 270      24.183  52.212  27.556  1.00 64.06           N  
ATOM  11963  CA  PHE D 270      24.411  51.185  28.568  1.00 61.51           C  
ATOM  11964  C   PHE D 270      24.024  51.750  29.932  1.00 60.23           C  
ATOM  11965  O   PHE D 270      23.364  51.078  30.719  1.00 60.20           O  
ATOM  11966  CB  PHE D 270      25.899  50.776  28.574  1.00 60.64           C  
ATOM  11967  CG  PHE D 270      26.203  49.522  29.379  1.00 58.59           C  
ATOM  11968  CD1 PHE D 270      25.891  48.258  28.880  1.00 58.07           C  
ATOM  11969  CD2 PHE D 270      26.816  49.609  30.616  1.00 58.03           C  
ATOM  11970  CE1 PHE D 270      26.186  47.103  29.599  1.00 55.56           C  
ATOM  11971  CE2 PHE D 270      27.113  48.459  31.342  1.00 58.03           C  
ATOM  11972  CZ  PHE D 270      26.794  47.199  30.824  1.00 55.71           C  
ATOM  11973  N   MET D 271      24.433  52.992  30.190  1.00 59.14           N  
ATOM  11974  CA  MET D 271      24.160  53.682  31.451  1.00 58.64           C  
ATOM  11975  C   MET D 271      22.679  53.935  31.716  1.00 58.50           C  
ATOM  11976  O   MET D 271      22.279  54.202  32.845  1.00 58.12           O  
ATOM  11977  CB  MET D 271      24.909  55.018  31.500  1.00 57.12           C  
ATOM  11978  CG  MET D 271      26.417  54.888  31.645  1.00 57.81           C  
ATOM  11979  SD  MET D 271      27.218  56.502  31.833  1.00 56.63           S  
ATOM  11980  CE  MET D 271      26.688  56.933  33.415  1.00 53.89           C  
ATOM  11981  N   LEU D 272      21.868  53.880  30.673  1.00 57.96           N  
ATOM  11982  CA  LEU D 272      20.442  54.082  30.838  1.00 57.67           C  
ATOM  11983  C   LEU D 272      19.925  52.706  31.222  1.00 58.77           C  
ATOM  11984  O   LEU D 272      19.252  52.531  32.230  1.00 59.28           O  
ATOM  11985  CB  LEU D 272      19.827  54.532  29.510  1.00 56.02           C  
ATOM  11986  CG  LEU D 272      18.342  54.878  29.340  1.00 55.23           C  
ATOM  11987  CD1 LEU D 272      18.160  55.461  27.957  1.00 54.69           C  
ATOM  11988  CD2 LEU D 272      17.454  53.668  29.500  1.00 54.14           C  
ATOM  11989  N   PHE D 273      20.294  51.729  30.407  1.00 57.76           N  
ATOM  11990  CA  PHE D 273      19.898  50.342  30.565  1.00 58.02           C  
ATOM  11991  C   PHE D 273      20.126  49.676  31.919  1.00 59.65           C  
ATOM  11992  O   PHE D 273      19.195  49.184  32.553  1.00 61.93           O  
ATOM  11993  CB  PHE D 273      20.608  49.511  29.513  1.00 58.05           C  
ATOM  11994  CG  PHE D 273      20.219  48.073  29.517  1.00 58.98           C  
ATOM  11995  CD1 PHE D 273      19.025  47.663  28.930  1.00 60.27           C  
ATOM  11996  CD2 PHE D 273      21.059  47.124  30.069  1.00 59.29           C  
ATOM  11997  CE1 PHE D 273      18.676  46.327  28.884  1.00 60.72           C  
ATOM  11998  CE2 PHE D 273      20.727  45.786  30.032  1.00 60.93           C  
ATOM  11999  CZ  PHE D 273      19.529  45.383  29.434  1.00 61.60           C  
ATOM  12000  N   VAL D 274      21.376  49.633  32.352  1.00 59.67           N  
ATOM  12001  CA  VAL D 274      21.710  48.976  33.599  1.00 57.17           C  
ATOM  12002  C   VAL D 274      20.798  49.282  34.790  1.00 56.51           C  
ATOM  12003  O   VAL D 274      20.146  48.387  35.296  1.00 57.49           O  
ATOM  12004  CB  VAL D 274      23.203  49.216  33.938  1.00 56.31           C  
ATOM  12005  CG1 VAL D 274      23.512  48.781  35.350  1.00 56.10           C  
ATOM  12006  CG2 VAL D 274      24.063  48.428  32.978  1.00 55.18           C  
ATOM  12007  N   PRO D 275      20.723  50.539  35.247  1.00 55.38           N  
ATOM  12008  CA  PRO D 275      19.849  50.811  36.390  1.00 54.81           C  
ATOM  12009  C   PRO D 275      18.330  50.798  36.122  1.00 55.38           C  
ATOM  12010  O   PRO D 275      17.545  50.609  37.035  1.00 55.40           O  
ATOM  12011  CB  PRO D 275      20.344  52.165  36.878  1.00 55.35           C  
ATOM  12012  CG  PRO D 275      20.717  52.837  35.624  1.00 56.64           C  
ATOM  12013  CD  PRO D 275      21.468  51.751  34.871  1.00 56.53           C  
ATOM  12014  N   VAL D 276      17.901  51.003  34.890  1.00 55.58           N  
ATOM  12015  CA  VAL D 276      16.467  50.971  34.620  1.00 56.71           C  
ATOM  12016  C   VAL D 276      15.975  49.518  34.561  1.00 56.53           C  
ATOM  12017  O   VAL D 276      14.845  49.209  34.955  1.00 56.03           O  
ATOM  12018  CB  VAL D 276      16.132  51.679  33.285  1.00 58.37           C  
ATOM  12019  CG1 VAL D 276      14.673  51.465  32.922  1.00 55.56           C  
ATOM  12020  CG2 VAL D 276      16.434  53.160  33.399  1.00 58.66           C  
ATOM  12021  N   THR D 277      16.831  48.634  34.056  1.00 54.32           N  
ATOM  12022  CA  THR D 277      16.503  47.224  33.962  1.00 54.38           C  
ATOM  12023  C   THR D 277      16.518  46.644  35.382  1.00 54.65           C  
ATOM  12024  O   THR D 277      15.651  45.865  35.765  1.00 55.60           O  
ATOM  12025  CB  THR D 277      17.527  46.487  33.080  1.00 53.17           C  
ATOM  12026  OG1 THR D 277      17.501  47.038  31.756  1.00 53.81           O  
ATOM  12027  CG2 THR D 277      17.207  45.005  33.007  1.00 52.88           C  
ATOM  12028  N   GLY D 278      17.505  47.050  36.166  1.00 54.43           N  
ATOM  12029  CA  GLY D 278      17.603  46.581  37.528  1.00 54.51           C  
ATOM  12030  C   GLY D 278      16.322  46.851  38.280  1.00 55.28           C  
ATOM  12031  O   GLY D 278      15.732  45.923  38.820  1.00 56.82           O  
ATOM  12032  N   LEU D 279      15.883  48.110  38.321  1.00 55.26           N  
ATOM  12033  CA  LEU D 279      14.648  48.463  39.022  1.00 53.26           C  
ATOM  12034  C   LEU D 279      13.435  47.744  38.443  1.00 53.86           C  
ATOM  12035  O   LEU D 279      12.496  47.427  39.165  1.00 52.29           O  
ATOM  12036  CB  LEU D 279      14.411  49.974  38.983  1.00 51.68           C  
ATOM  12037  CG  LEU D 279      15.212  50.919  39.892  1.00 51.46           C  
ATOM  12038  CD1 LEU D 279      14.424  51.259  41.127  1.00 49.94           C  
ATOM  12039  CD2 LEU D 279      16.542  50.277  40.256  1.00 52.66           C  
ATOM  12040  N   TRP D 280      13.432  47.474  37.145  1.00 54.48           N  
ATOM  12041  CA  TRP D 280      12.275  46.790  36.606  1.00 56.74           C  
ATOM  12042  C   TRP D 280      12.203  45.405  37.192  1.00 57.20           C  
ATOM  12043  O   TRP D 280      11.141  44.947  37.571  1.00 58.80           O  
ATOM  12044  CB  TRP D 280      12.302  46.727  35.078  1.00 58.02           C  
ATOM  12045  CG  TRP D 280      11.531  47.856  34.455  1.00 61.35           C  
ATOM  12046  CD1 TRP D 280      12.022  49.058  34.047  1.00 62.42           C  
ATOM  12047  CD2 TRP D 280      10.114  47.917  34.252  1.00 62.08           C  
ATOM  12048  NE1 TRP D 280      11.001  49.868  33.605  1.00 61.78           N  
ATOM  12049  CE2 TRP D 280       9.820  49.191  33.722  1.00 62.36           C  
ATOM  12050  CE3 TRP D 280       9.064  47.020  34.472  1.00 62.33           C  
ATOM  12051  CZ2 TRP D 280       8.527  49.589  33.410  1.00 61.77           C  
ATOM  12052  CZ3 TRP D 280       7.780  47.414  34.165  1.00 62.77           C  
ATOM  12053  CH2 TRP D 280       7.520  48.690  33.639  1.00 63.06           C  
ATOM  12054  N   MET D 281      13.341  44.740  37.295  1.00 57.50           N  
ATOM  12055  CA  MET D 281      13.362  43.393  37.845  1.00 57.64           C  
ATOM  12056  C   MET D 281      12.945  43.398  39.312  1.00 56.35           C  
ATOM  12057  O   MET D 281      12.142  42.579  39.744  1.00 55.37           O  
ATOM  12058  CB  MET D 281      14.765  42.777  37.715  1.00 58.51           C  
ATOM  12059  CG  MET D 281      15.277  42.643  36.290  1.00 59.44           C  
ATOM  12060  SD  MET D 281      14.262  41.588  35.274  1.00 62.12           S  
ATOM  12061  CE  MET D 281      13.180  42.780  34.523  1.00 62.07           C  
ATOM  12062  N   SER D 282      13.489  44.321  40.086  1.00 55.17           N  
ATOM  12063  CA  SER D 282      13.152  44.350  41.490  1.00 55.03           C  
ATOM  12064  C   SER D 282      11.651  44.510  41.657  1.00 54.38           C  
ATOM  12065  O   SER D 282      11.097  44.086  42.664  1.00 57.12           O  
ATOM  12066  CB  SER D 282      13.901  45.479  42.207  1.00 54.10           C  
ATOM  12067  OG  SER D 282      13.291  46.729  41.976  1.00 55.85           O  
ATOM  12068  N   ALA D 283      10.992  45.104  40.664  1.00 52.35           N  
ATOM  12069  CA  ALA D 283       9.536  45.321  40.708  1.00 50.12           C  
ATOM  12070  C   ALA D 283       8.779  44.008  40.538  1.00 48.29           C  
ATOM  12071  O   ALA D 283       7.918  43.672  41.328  1.00 48.38           O  
ATOM  12072  CB  ALA D 283       9.115  46.302  39.621  1.00 49.82           C  
ATOM  12073  N   ILE D 284       9.093  43.282  39.479  1.00 46.16           N  
ATOM  12074  CA  ILE D 284       8.487  42.003  39.226  1.00 45.24           C  
ATOM  12075  C   ILE D 284       8.572  41.134  40.487  1.00 48.69           C  
ATOM  12076  O   ILE D 284       7.582  40.526  40.899  1.00 50.02           O  
ATOM  12077  CB  ILE D 284       9.202  41.327  38.060  1.00 44.54           C  
ATOM  12078  CG1 ILE D 284       8.940  42.138  36.797  1.00 45.33           C  
ATOM  12079  CG2 ILE D 284       8.740  39.890  37.894  1.00 45.16           C  
ATOM  12080  CD1 ILE D 284       9.557  41.545  35.561  1.00 47.84           C  
ATOM  12081  N   GLY D 285       9.744  41.073  41.109  1.00 50.69           N  
ATOM  12082  CA  GLY D 285       9.879  40.284  42.319  1.00 51.32           C  
ATOM  12083  C   GLY D 285       8.818  40.626  43.363  1.00 50.97           C  
ATOM  12084  O   GLY D 285       8.266  39.744  44.021  1.00 50.37           O  
ATOM  12085  N   VAL D 286       8.545  41.916  43.523  1.00 47.93           N  
ATOM  12086  CA  VAL D 286       7.546  42.382  44.473  1.00 47.49           C  
ATOM  12087  C   VAL D 286       6.126  42.104  43.973  1.00 48.12           C  
ATOM  12088  O   VAL D 286       5.253  41.747  44.740  1.00 47.40           O  
ATOM  12089  CB  VAL D 286       7.718  43.886  44.753  1.00 45.28           C  
ATOM  12090  CG1 VAL D 286       6.478  44.444  45.453  1.00 43.48           C  
ATOM  12091  CG2 VAL D 286       8.946  44.097  45.621  1.00 46.68           C  
ATOM  12092  N   VAL D 287       5.890  42.265  42.682  1.00 51.29           N  
ATOM  12093  CA  VAL D 287       4.572  41.987  42.148  1.00 51.01           C  
ATOM  12094  C   VAL D 287       4.236  40.555  42.514  1.00 53.08           C  
ATOM  12095  O   VAL D 287       3.073  40.200  42.634  1.00 56.50           O  
ATOM  12096  CB  VAL D 287       4.547  42.168  40.629  1.00 48.91           C  
ATOM  12097  CG1 VAL D 287       3.316  41.522  40.040  1.00 47.29           C  
ATOM  12098  CG2 VAL D 287       4.576  43.655  40.307  1.00 46.74           C  
ATOM  12099  N   GLY D 288       5.268  39.737  42.702  1.00 52.38           N  
ATOM  12100  CA  GLY D 288       5.063  38.350  43.091  1.00 51.26           C  
ATOM  12101  C   GLY D 288       4.889  38.213  44.607  1.00 50.84           C  
ATOM  12102  O   GLY D 288       4.208  37.312  45.098  1.00 52.57           O  
ATOM  12103  N   LEU D 289       5.504  39.110  45.369  1.00 49.17           N  
ATOM  12104  CA  LEU D 289       5.389  39.050  46.816  1.00 45.75           C  
ATOM  12105  C   LEU D 289       4.015  39.487  47.247  1.00 45.16           C  
ATOM  12106  O   LEU D 289       3.634  39.275  48.378  1.00 44.47           O  
ATOM  12107  CB  LEU D 289       6.433  39.936  47.486  1.00 45.64           C  
ATOM  12108  CG  LEU D 289       7.891  39.488  47.401  1.00 45.22           C  
ATOM  12109  CD1 LEU D 289       8.707  40.287  48.376  1.00 47.23           C  
ATOM  12110  CD2 LEU D 289       8.005  38.038  47.745  1.00 44.39           C  
ATOM  12111  N   ALA D 290       3.277  40.113  46.337  1.00 47.68           N  
ATOM  12112  CA  ALA D 290       1.915  40.566  46.606  1.00 46.57           C  
ATOM  12113  C   ALA D 290       1.072  39.330  46.902  1.00 46.84           C  
ATOM  12114  O   ALA D 290       0.359  39.279  47.895  1.00 45.51           O  
ATOM  12115  CB  ALA D 290       1.376  41.274  45.400  1.00 46.60           C  
ATOM  12116  N   LEU D 291       1.175  38.330  46.030  1.00 45.83           N  
ATOM  12117  CA  LEU D 291       0.450  37.073  46.191  1.00 45.52           C  
ATOM  12118  C   LEU D 291       1.171  36.153  47.169  1.00 46.03           C  
ATOM  12119  O   LEU D 291       0.774  34.997  47.386  1.00 44.82           O  
ATOM  12120  CB  LEU D 291       0.346  36.360  44.853  1.00 45.29           C  
ATOM  12121  CG  LEU D 291      -0.279  37.122  43.689  1.00 48.88           C  
ATOM  12122  CD1 LEU D 291      -1.322  38.115  44.210  1.00 46.92           C  
ATOM  12123  CD2 LEU D 291       0.806  37.828  42.907  1.00 49.51           C  
ATOM  12124  N   ASN D 292       2.237  36.679  47.760  1.00 45.86           N  
ATOM  12125  CA  ASN D 292       3.058  35.921  48.685  1.00 44.25           C  
ATOM  12126  C   ASN D 292       3.808  34.834  47.940  1.00 41.48           C  
ATOM  12127  O   ASN D 292       4.384  33.952  48.554  1.00 40.51           O  
ATOM  12128  CB  ASN D 292       2.207  35.321  49.804  1.00 43.75           C  
ATOM  12129  CG  ASN D 292       2.217  36.183  51.048  1.00 47.49           C  
ATOM  12130  OD1 ASN D 292       2.584  37.358  50.994  1.00 48.44           O  
ATOM  12131  ND2 ASN D 292       1.809  35.613  52.173  1.00 48.03           N  
ATOM  12132  N   LEU D 293       3.797  34.902  46.614  1.00 40.41           N  
ATOM  12133  CA  LEU D 293       4.507  33.918  45.812  1.00 43.39           C  
ATOM  12134  C   LEU D 293       5.985  34.234  45.920  1.00 45.58           C  
ATOM  12135  O   LEU D 293       6.625  34.617  44.947  1.00 46.76           O  
ATOM  12136  CB  LEU D 293       4.087  33.997  44.354  1.00 41.02           C  
ATOM  12137  CG  LEU D 293       3.111  32.956  43.852  1.00 40.35           C  
ATOM  12138  CD1 LEU D 293       2.720  33.298  42.432  1.00 43.55           C  
ATOM  12139  CD2 LEU D 293       3.741  31.607  43.900  1.00 38.05           C  
ATOM  12140  N   ARG D 294       6.533  34.057  47.113  1.00 46.34           N  
ATOM  12141  CA  ARG D 294       7.928  34.369  47.347  1.00 46.54           C  
ATOM  12142  C   ARG D 294       8.949  33.310  46.976  1.00 48.21           C  
ATOM  12143  O   ARG D 294       8.618  32.220  46.499  1.00 48.79           O  
ATOM  12144  CB  ARG D 294       8.123  34.791  48.812  1.00 43.74           C  
ATOM  12145  CG  ARG D 294       7.292  34.029  49.817  1.00 41.52           C  
ATOM  12146  CD  ARG D 294       6.644  34.971  50.824  1.00 40.50           C  
ATOM  12147  NE  ARG D 294       6.101  34.221  51.955  1.00 42.47           N  
ATOM  12148  CZ  ARG D 294       5.317  34.731  52.903  1.00 42.24           C  
ATOM  12149  NH1 ARG D 294       4.960  36.005  52.869  1.00 40.83           N  
ATOM  12150  NH2 ARG D 294       4.913  33.970  53.911  1.00 40.83           N  
ATOM  12151  N   SER D 295      10.209  33.678  47.174  1.00 48.73           N  
ATOM  12152  CA  SER D 295      11.329  32.803  46.906  1.00 48.38           C  
ATOM  12153  C   SER D 295      11.888  32.527  48.273  1.00 46.32           C  
ATOM  12154  O   SER D 295      13.048  32.817  48.529  1.00 46.69           O  
ATOM  12155  CB  SER D 295      12.370  33.522  46.079  1.00 50.79           C  
ATOM  12156  OG  SER D 295      13.456  32.661  45.821  1.00 55.35           O  
ATOM  12157  N   TYR D 296      11.043  31.969  49.140  1.00 42.95           N  
ATOM  12158  CA  TYR D 296      11.389  31.686  50.527  1.00 39.14           C  
ATOM  12159  C   TYR D 296      12.380  30.567  50.817  1.00 38.44           C  
ATOM  12160  O   TYR D 296      13.330  30.773  51.561  1.00 39.33           O  
ATOM  12161  CB  TYR D 296      10.112  31.419  51.344  1.00 34.86           C  
ATOM  12162  CG  TYR D 296      10.335  31.515  52.842  1.00 34.54           C  
ATOM  12163  CD1 TYR D 296      10.523  32.750  53.463  1.00 33.13           C  
ATOM  12164  CD2 TYR D 296      10.470  30.374  53.622  1.00 32.97           C  
ATOM  12165  CE1 TYR D 296      10.850  32.839  54.813  1.00 31.85           C  
ATOM  12166  CE2 TYR D 296      10.803  30.463  54.962  1.00 31.19           C  
ATOM  12167  CZ  TYR D 296      10.995  31.694  55.548  1.00 31.64           C  
ATOM  12168  OH  TYR D 296      11.365  31.769  56.877  1.00 35.10           O  
ATOM  12169  N   ASP D 297      12.161  29.396  50.226  1.00 36.86           N  
ATOM  12170  CA  ASP D 297      12.989  28.231  50.498  1.00 37.11           C  
ATOM  12171  C   ASP D 297      13.525  27.446  49.310  1.00 37.73           C  
ATOM  12172  O   ASP D 297      13.133  27.676  48.166  1.00 39.55           O  
ATOM  12173  CB  ASP D 297      12.185  27.262  51.335  1.00 41.27           C  
ATOM  12174  CG  ASP D 297      10.925  26.757  50.607  1.00 43.91           C  
ATOM  12175  OD1 ASP D 297      10.766  26.977  49.389  1.00 44.01           O  
ATOM  12176  OD2 ASP D 297      10.084  26.121  51.260  1.00 45.53           O  
ATOM  12177  N   PHE D 298      14.422  26.508  49.602  1.00 37.05           N  
ATOM  12178  CA  PHE D 298      15.003  25.622  48.596  1.00 38.94           C  
ATOM  12179  C   PHE D 298      14.557  24.273  49.127  1.00 41.45           C  
ATOM  12180  O   PHE D 298      15.027  23.841  50.170  1.00 44.16           O  
ATOM  12181  CB  PHE D 298      16.516  25.714  48.628  1.00 35.54           C  
ATOM  12182  CG  PHE D 298      17.066  26.884  47.895  1.00 31.36           C  
ATOM  12183  CD1 PHE D 298      16.902  26.993  46.535  1.00 31.55           C  
ATOM  12184  CD2 PHE D 298      17.771  27.865  48.563  1.00 32.75           C  
ATOM  12185  CE1 PHE D 298      17.433  28.064  45.844  1.00 33.64           C  
ATOM  12186  CE2 PHE D 298      18.316  28.955  47.878  1.00 33.00           C  
ATOM  12187  CZ  PHE D 298      18.146  29.051  46.519  1.00 34.17           C  
ATOM  12188  N   ILE D 299      13.658  23.596  48.432  1.00 40.74           N  
ATOM  12189  CA  ILE D 299      13.147  22.358  48.970  1.00 42.20           C  
ATOM  12190  C   ILE D 299      14.174  21.280  49.224  1.00 44.78           C  
ATOM  12191  O   ILE D 299      14.124  20.620  50.267  1.00 45.21           O  
ATOM  12192  CB  ILE D 299      12.021  21.794  48.103  1.00 43.05           C  
ATOM  12193  CG1 ILE D 299      10.909  22.834  47.963  1.00 45.14           C  
ATOM  12194  CG2 ILE D 299      11.420  20.569  48.759  1.00 41.01           C  
ATOM  12195  CD1 ILE D 299       9.698  22.349  47.139  1.00 44.12           C  
ATOM  12196  N   SER D 300      15.113  21.085  48.305  1.00 46.89           N  
ATOM  12197  CA  SER D 300      16.129  20.043  48.496  1.00 47.51           C  
ATOM  12198  C   SER D 300      16.896  20.218  49.804  1.00 47.33           C  
ATOM  12199  O   SER D 300      17.281  19.235  50.447  1.00 46.96           O  
ATOM  12200  CB  SER D 300      17.107  20.052  47.341  1.00 49.18           C  
ATOM  12201  OG  SER D 300      17.777  21.291  47.298  1.00 54.82           O  
ATOM  12202  N   GLN D 301      17.101  21.478  50.186  1.00 45.27           N  
ATOM  12203  CA  GLN D 301      17.801  21.850  51.414  1.00 45.90           C  
ATOM  12204  C   GLN D 301      17.010  21.469  52.652  1.00 47.18           C  
ATOM  12205  O   GLN D 301      17.539  20.896  53.599  1.00 46.35           O  
ATOM  12206  CB  GLN D 301      18.010  23.355  51.439  1.00 49.39           C  
ATOM  12207  CG  GLN D 301      19.000  23.879  50.434  1.00 54.20           C  
ATOM  12208  CD  GLN D 301      20.404  23.645  50.877  1.00 54.83           C  
ATOM  12209  OE1 GLN D 301      20.808  24.082  51.962  1.00 55.02           O  
ATOM  12210  NE2 GLN D 301      21.168  22.949  50.047  1.00 56.39           N  
ATOM  12211  N   GLU D 302      15.728  21.818  52.650  1.00 49.14           N  
ATOM  12212  CA  GLU D 302      14.843  21.538  53.768  1.00 48.50           C  
ATOM  12213  C   GLU D 302      14.681  20.070  54.043  1.00 48.53           C  
ATOM  12214  O   GLU D 302      14.641  19.646  55.195  1.00 50.11           O  
ATOM  12215  CB  GLU D 302      13.489  22.143  53.496  1.00 50.99           C  
ATOM  12216  CG  GLU D 302      13.521  23.639  53.497  1.00 51.13           C  
ATOM  12217  CD  GLU D 302      14.285  24.195  54.680  1.00 52.66           C  
ATOM  12218  OE1 GLU D 302      14.344  23.538  55.759  1.00 51.82           O  
ATOM  12219  OE2 GLU D 302      14.818  25.309  54.514  1.00 54.16           O  
ATOM  12220  N   ILE D 303      14.554  19.298  52.978  1.00 46.33           N  
ATOM  12221  CA  ILE D 303      14.425  17.860  53.095  1.00 47.06           C  
ATOM  12222  C   ILE D 303      15.680  17.247  53.736  1.00 49.32           C  
ATOM  12223  O   ILE D 303      15.570  16.396  54.613  1.00 50.75           O  
ATOM  12224  CB  ILE D 303      14.212  17.248  51.724  1.00 45.45           C  
ATOM  12225  CG1 ILE D 303      12.846  17.650  51.207  1.00 44.44           C  
ATOM  12226  CG2 ILE D 303      14.385  15.768  51.780  1.00 42.57           C  
ATOM  12227  CD1 ILE D 303      12.587  17.196  49.821  1.00 44.44           C  
ATOM  12228  N   ARG D 304      16.868  17.667  53.314  1.00 50.04           N  
ATOM  12229  CA  ARG D 304      18.061  17.114  53.921  1.00 52.92           C  
ATOM  12230  C   ARG D 304      18.217  17.566  55.372  1.00 55.15           C  
ATOM  12231  O   ARG D 304      18.745  16.826  56.212  1.00 57.92           O  
ATOM  12232  CB  ARG D 304      19.318  17.498  53.145  1.00 54.01           C  
ATOM  12233  CG  ARG D 304      20.549  16.897  53.781  1.00 55.00           C  
ATOM  12234  CD  ARG D 304      21.796  16.926  52.929  1.00 58.46           C  
ATOM  12235  NE  ARG D 304      22.933  16.444  53.717  1.00 60.72           N  
ATOM  12236  CZ  ARG D 304      24.197  16.486  53.314  1.00 62.32           C  
ATOM  12237  NH1 ARG D 304      24.494  16.984  52.119  1.00 62.11           N  
ATOM  12238  NH2 ARG D 304      25.162  16.051  54.113  1.00 62.66           N  
ATOM  12239  N   ALA D 305      17.766  18.778  55.676  1.00 53.81           N  
ATOM  12240  CA  ALA D 305      17.875  19.305  57.032  1.00 52.47           C  
ATOM  12241  C   ALA D 305      16.941  18.572  57.993  1.00 52.19           C  
ATOM  12242  O   ALA D 305      17.195  18.473  59.202  1.00 51.50           O  
ATOM  12243  CB  ALA D 305      17.562  20.777  57.030  1.00 51.90           C  
ATOM  12244  N   ALA D 306      15.850  18.055  57.448  1.00 51.72           N  
ATOM  12245  CA  ALA D 306      14.894  17.345  58.270  1.00 51.82           C  
ATOM  12246  C   ALA D 306      15.499  16.009  58.701  1.00 52.08           C  
ATOM  12247  O   ALA D 306      15.649  15.745  59.877  1.00 51.34           O  
ATOM  12248  CB  ALA D 306      13.597  17.137  57.493  1.00 49.65           C  
ATOM  12249  N   GLU D 307      15.876  15.187  57.732  1.00 53.14           N  
ATOM  12250  CA  GLU D 307      16.442  13.881  58.011  1.00 54.44           C  
ATOM  12251  C   GLU D 307      17.798  13.917  58.695  1.00 54.21           C  
ATOM  12252  O   GLU D 307      18.076  13.094  59.547  1.00 53.90           O  
ATOM  12253  CB  GLU D 307      16.585  13.092  56.717  1.00 57.94           C  
ATOM  12254  CG  GLU D 307      15.442  13.251  55.748  1.00 63.26           C  
ATOM  12255  CD  GLU D 307      15.643  12.413  54.505  1.00 68.81           C  
ATOM  12256  OE1 GLU D 307      16.784  12.371  53.994  1.00 72.33           O  
ATOM  12257  OE2 GLU D 307      14.665  11.799  54.031  1.00 74.56           O  
ATOM  12258  N   ASP D 308      18.645  14.863  58.320  1.00 53.98           N  
ATOM  12259  CA  ASP D 308      19.982  14.942  58.888  1.00 54.57           C  
ATOM  12260  C   ASP D 308      20.250  16.196  59.710  1.00 54.22           C  
ATOM  12261  O   ASP D 308      20.406  17.288  59.158  1.00 55.63           O  
ATOM  12262  CB  ASP D 308      21.004  14.824  57.760  1.00 57.91           C  
ATOM  12263  CG  ASP D 308      22.407  15.137  58.208  1.00 60.12           C  
ATOM  12264  OD1 ASP D 308      22.698  15.000  59.420  1.00 60.97           O  
ATOM  12265  OD2 ASP D 308      23.221  15.509  57.335  1.00 62.36           O  
ATOM  12266  N   PRO D 309      20.330  16.045  61.045  1.00 52.24           N  
ATOM  12267  CA  PRO D 309      20.574  17.122  62.002  1.00 52.88           C  
ATOM  12268  C   PRO D 309      21.960  17.765  62.019  1.00 54.35           C  
ATOM  12269  O   PRO D 309      22.194  18.684  62.796  1.00 54.04           O  
ATOM  12270  CB  PRO D 309      20.256  16.462  63.346  1.00 54.01           C  
ATOM  12271  CG  PRO D 309      19.315  15.387  63.005  1.00 51.93           C  
ATOM  12272  CD  PRO D 309      19.937  14.823  61.761  1.00 52.60           C  
ATOM  12273  N   GLU D 310      22.887  17.295  61.203  1.00 56.63           N  
ATOM  12274  CA  GLU D 310      24.204  17.897  61.233  1.00 59.29           C  
ATOM  12275  C   GLU D 310      24.500  18.719  60.004  1.00 59.39           C  
ATOM  12276  O   GLU D 310      25.575  19.298  59.883  1.00 62.40           O  
ATOM  12277  CB  GLU D 310      25.271  16.828  61.419  1.00 61.20           C  
ATOM  12278  CG  GLU D 310      25.260  16.213  62.809  1.00 66.82           C  
ATOM  12279  CD  GLU D 310      26.391  15.214  63.027  1.00 70.35           C  
ATOM  12280  OE1 GLU D 310      27.573  15.618  62.926  1.00 75.25           O  
ATOM  12281  OE2 GLU D 310      26.100  14.027  63.299  1.00 71.15           O  
ATOM  12282  N   PHE D 311      23.536  18.784  59.097  1.00 57.01           N  
ATOM  12283  CA  PHE D 311      23.687  19.537  57.855  1.00 54.54           C  
ATOM  12284  C   PHE D 311      23.367  20.993  58.094  1.00 54.17           C  
ATOM  12285  O   PHE D 311      22.240  21.337  58.418  1.00 56.62           O  
ATOM  12286  CB  PHE D 311      22.728  18.990  56.820  1.00 54.18           C  
ATOM  12287  CG  PHE D 311      22.777  19.702  55.512  1.00 51.91           C  
ATOM  12288  CD1 PHE D 311      23.862  19.545  54.669  1.00 49.15           C  
ATOM  12289  CD2 PHE D 311      21.721  20.509  55.110  1.00 50.95           C  
ATOM  12290  CE1 PHE D 311      23.900  20.171  53.457  1.00 47.69           C  
ATOM  12291  CE2 PHE D 311      21.750  21.141  53.892  1.00 49.94           C  
ATOM  12292  CZ  PHE D 311      22.845  20.971  53.062  1.00 49.40           C  
ATOM  12293  N   GLU D 312      24.346  21.860  57.909  1.00 54.77           N  
ATOM  12294  CA  GLU D 312      24.121  23.277  58.136  1.00 54.37           C  
ATOM  12295  C   GLU D 312      24.764  24.216  57.128  1.00 53.19           C  
ATOM  12296  O   GLU D 312      25.973  24.211  56.949  1.00 52.93           O  
ATOM  12297  CB  GLU D 312      24.601  23.635  59.529  1.00 54.37           C  
ATOM  12298  CG  GLU D 312      24.701  25.103  59.756  1.00 56.49           C  
ATOM  12299  CD  GLU D 312      24.695  25.437  61.216  1.00 59.12           C  
ATOM  12300  OE1 GLU D 312      25.457  24.792  61.967  1.00 56.19           O  
ATOM  12301  OE2 GLU D 312      23.928  26.345  61.605  1.00 60.99           O  
ATOM  12302  N   THR D 313      23.943  25.039  56.488  1.00 53.20           N  
ATOM  12303  CA  THR D 313      24.435  25.998  55.495  1.00 53.62           C  
ATOM  12304  C   THR D 313      24.083  27.395  55.947  1.00 51.59           C  
ATOM  12305  O   THR D 313      23.275  27.568  56.841  1.00 50.14           O  
ATOM  12306  CB  THR D 313      23.805  25.791  54.116  1.00 53.73           C  
ATOM  12307  OG1 THR D 313      22.433  26.186  54.165  1.00 56.68           O  
ATOM  12308  CG2 THR D 313      23.899  24.334  53.698  1.00 54.55           C  
ATOM  12309  N   PHE D 314      24.702  28.392  55.333  1.00 52.06           N  
ATOM  12310  CA  PHE D 314      24.428  29.766  55.699  1.00 52.65           C  
ATOM  12311  C   PHE D 314      22.967  30.107  55.402  1.00 53.98           C  
ATOM  12312  O   PHE D 314      22.459  31.142  55.840  1.00 53.00           O  
ATOM  12313  CB  PHE D 314      25.364  30.700  54.935  1.00 49.92           C  
ATOM  12314  CG  PHE D 314      26.591  31.083  55.696  1.00 46.97           C  
ATOM  12315  CD1 PHE D 314      26.504  31.938  56.782  1.00 45.94           C  
ATOM  12316  CD2 PHE D 314      27.835  30.570  55.336  1.00 47.39           C  
ATOM  12317  CE1 PHE D 314      27.632  32.283  57.508  1.00 47.51           C  
ATOM  12318  CE2 PHE D 314      28.979  30.901  56.052  1.00 46.92           C  
ATOM  12319  CZ  PHE D 314      28.881  31.760  57.143  1.00 48.52           C  
ATOM  12320  N   TYR D 315      22.301  29.217  54.669  1.00 55.26           N  
ATOM  12321  CA  TYR D 315      20.892  29.374  54.300  1.00 57.58           C  
ATOM  12322  C   TYR D 315      19.998  29.002  55.471  1.00 57.31           C  
ATOM  12323  O   TYR D 315      19.144  29.787  55.892  1.00 58.06           O  
ATOM  12324  CB  TYR D 315      20.580  28.480  53.104  1.00 60.18           C  
ATOM  12325  CG  TYR D 315      19.128  28.132  52.912  1.00 64.00           C  
ATOM  12326  CD1 TYR D 315      18.212  29.076  52.453  1.00 66.52           C  
ATOM  12327  CD2 TYR D 315      18.679  26.830  53.125  1.00 64.77           C  
ATOM  12328  CE1 TYR D 315      16.877  28.725  52.196  1.00 67.03           C  
ATOM  12329  CE2 TYR D 315      17.357  26.471  52.874  1.00 66.61           C  
ATOM  12330  CZ  TYR D 315      16.463  27.415  52.408  1.00 67.50           C  
ATOM  12331  OH  TYR D 315      15.168  27.030  52.137  1.00 66.64           O  
ATOM  12332  N   THR D 316      20.199  27.795  55.992  1.00 55.84           N  
ATOM  12333  CA  THR D 316      19.417  27.336  57.122  1.00 53.81           C  
ATOM  12334  C   THR D 316      19.551  28.376  58.220  1.00 52.23           C  
ATOM  12335  O   THR D 316      18.573  28.746  58.836  1.00 53.80           O  
ATOM  12336  CB  THR D 316      19.923  25.982  57.656  1.00 54.51           C  
ATOM  12337  OG1 THR D 316      21.004  26.201  58.573  1.00 58.34           O  
ATOM  12338  CG2 THR D 316      20.388  25.093  56.515  1.00 50.26           C  
ATOM  12339  N   LYS D 317      20.773  28.848  58.444  1.00 50.53           N  
ATOM  12340  CA  LYS D 317      21.055  29.837  59.471  1.00 48.25           C  
ATOM  12341  C   LYS D 317      20.115  31.016  59.374  1.00 48.34           C  
ATOM  12342  O   LYS D 317      19.527  31.432  60.374  1.00 48.20           O  
ATOM  12343  CB  LYS D 317      22.502  30.335  59.352  1.00 47.43           C  
ATOM  12344  CG  LYS D 317      23.526  29.498  60.096  1.00 50.08           C  
ATOM  12345  CD  LYS D 317      24.951  29.962  59.818  1.00 52.26           C  
ATOM  12346  CE  LYS D 317      25.877  29.734  61.022  1.00 54.18           C  
ATOM  12347  NZ  LYS D 317      25.722  30.768  62.107  1.00 55.05           N  
ATOM  12348  N   ASN D 318      19.990  31.548  58.158  1.00 47.45           N  
ATOM  12349  CA  ASN D 318      19.162  32.713  57.857  1.00 46.50           C  
ATOM  12350  C   ASN D 318      17.708  32.513  58.194  1.00 45.89           C  
ATOM  12351  O   ASN D 318      17.091  33.366  58.821  1.00 45.71           O  
ATOM  12352  CB  ASN D 318      19.275  33.065  56.377  1.00 46.01           C  
ATOM  12353  CG  ASN D 318      20.532  33.825  56.059  1.00 42.65           C  
ATOM  12354  OD1 ASN D 318      21.193  34.319  56.958  1.00 41.87           O  
ATOM  12355  ND2 ASN D 318      20.854  33.947  54.774  1.00 42.24           N  
ATOM  12356  N   LEU D 319      17.166  31.385  57.748  1.00 45.25           N  
ATOM  12357  CA  LEU D 319      15.781  31.036  58.003  1.00 41.69           C  
ATOM  12358  C   LEU D 319      15.456  31.124  59.487  1.00 41.70           C  
ATOM  12359  O   LEU D 319      14.353  31.509  59.848  1.00 47.37           O  
ATOM  12360  CB  LEU D 319      15.485  29.641  57.475  1.00 37.95           C  
ATOM  12361  CG  LEU D 319      15.351  29.524  55.958  1.00 35.44           C  
ATOM  12362  CD1 LEU D 319      15.098  28.100  55.574  1.00 36.35           C  
ATOM  12363  CD2 LEU D 319      14.200  30.349  55.478  1.00 37.11           C  
ATOM  12364  N   LEU D 320      16.402  30.764  60.345  1.00 37.57           N  
ATOM  12365  CA  LEU D 320      16.199  30.868  61.785  1.00 37.45           C  
ATOM  12366  C   LEU D 320      16.145  32.347  62.189  1.00 38.94           C  
ATOM  12367  O   LEU D 320      15.445  32.730  63.135  1.00 39.18           O  
ATOM  12368  CB  LEU D 320      17.339  30.208  62.561  1.00 36.96           C  
ATOM  12369  CG  LEU D 320      17.386  28.692  62.657  1.00 37.55           C  
ATOM  12370  CD1 LEU D 320      18.525  28.327  63.563  1.00 37.59           C  
ATOM  12371  CD2 LEU D 320      16.074  28.145  63.215  1.00 39.31           C  
ATOM  12372  N   LEU D 321      16.915  33.185  61.497  1.00 40.01           N  
ATOM  12373  CA  LEU D 321      16.899  34.596  61.822  1.00 39.94           C  
ATOM  12374  C   LEU D 321      15.504  35.088  61.505  1.00 41.08           C  
ATOM  12375  O   LEU D 321      14.951  35.872  62.242  1.00 40.83           O  
ATOM  12376  CB  LEU D 321      17.962  35.348  61.022  1.00 37.05           C  
ATOM  12377  CG  LEU D 321      19.404  35.174  61.522  1.00 35.72           C  
ATOM  12378  CD1 LEU D 321      20.413  35.744  60.513  1.00 35.06           C  
ATOM  12379  CD2 LEU D 321      19.553  35.876  62.854  1.00 33.53           C  
ATOM  12380  N   ASN D 322      14.925  34.594  60.419  1.00 43.37           N  
ATOM  12381  CA  ASN D 322      13.573  34.984  60.034  1.00 45.77           C  
ATOM  12382  C   ASN D 322      12.536  34.600  61.088  1.00 46.74           C  
ATOM  12383  O   ASN D 322      11.687  35.406  61.448  1.00 46.33           O  
ATOM  12384  CB  ASN D 322      13.199  34.356  58.693  1.00 43.63           C  
ATOM  12385  CG  ASN D 322      14.004  34.927  57.547  1.00 43.57           C  
ATOM  12386  OD1 ASN D 322      14.369  36.109  57.551  1.00 40.06           O  
ATOM  12387  ND2 ASN D 322      14.271  34.100  56.548  1.00 40.52           N  
ATOM  12388  N   GLU D 323      12.605  33.363  61.568  1.00 47.01           N  
ATOM  12389  CA  GLU D 323      11.694  32.891  62.593  1.00 47.45           C  
ATOM  12390  C   GLU D 323      11.670  33.857  63.772  1.00 48.56           C  
ATOM  12391  O   GLU D 323      10.614  34.170  64.321  1.00 48.71           O  
ATOM  12392  CB  GLU D 323      12.126  31.514  63.084  1.00 47.01           C  
ATOM  12393  CG  GLU D 323      11.429  30.373  62.392  1.00 49.48           C  
ATOM  12394  CD  GLU D 323      12.324  29.612  61.460  1.00 49.90           C  
ATOM  12395  OE1 GLU D 323      13.219  28.890  61.961  1.00 49.43           O  
ATOM  12396  OE2 GLU D 323      12.122  29.742  60.227  1.00 49.83           O  
ATOM  12397  N   GLY D 324      12.849  34.321  64.166  1.00 50.46           N  
ATOM  12398  CA  GLY D 324      12.941  35.238  65.285  1.00 49.19           C  
ATOM  12399  C   GLY D 324      12.320  36.570  64.960  1.00 49.01           C  
ATOM  12400  O   GLY D 324      11.625  37.142  65.784  1.00 50.64           O  
ATOM  12401  N   ILE D 325      12.576  37.069  63.756  1.00 48.00           N  
ATOM  12402  CA  ILE D 325      12.031  38.346  63.327  1.00 47.32           C  
ATOM  12403  C   ILE D 325      10.513  38.273  63.362  1.00 45.84           C  
ATOM  12404  O   ILE D 325       9.860  39.142  63.911  1.00 48.97           O  
ATOM  12405  CB  ILE D 325      12.501  38.708  61.896  1.00 47.95           C  
ATOM  12406  CG1 ILE D 325      14.003  39.029  61.901  1.00 47.79           C  
ATOM  12407  CG2 ILE D 325      11.720  39.906  61.371  1.00 46.81           C  
ATOM  12408  CD1 ILE D 325      14.558  39.383  60.528  1.00 46.90           C  
ATOM  12409  N   ARG D 326       9.954  37.222  62.784  1.00 42.55           N  
ATOM  12410  CA  ARG D 326       8.515  37.048  62.766  1.00 39.08           C  
ATOM  12411  C   ARG D 326       7.937  36.918  64.171  1.00 40.90           C  
ATOM  12412  O   ARG D 326       6.993  37.605  64.509  1.00 44.28           O  
ATOM  12413  CB  ARG D 326       8.125  35.805  61.962  1.00 34.31           C  
ATOM  12414  CG  ARG D 326       8.472  35.849  60.493  1.00 34.79           C  
ATOM  12415  CD  ARG D 326       7.697  34.808  59.729  1.00 34.63           C  
ATOM  12416  NE  ARG D 326       8.142  33.457  60.039  1.00 41.05           N  
ATOM  12417  CZ  ARG D 326       8.971  32.734  59.277  1.00 42.81           C  
ATOM  12418  NH1 ARG D 326       9.454  33.218  58.142  1.00 44.16           N  
ATOM  12419  NH2 ARG D 326       9.339  31.520  59.659  1.00 44.00           N  
ATOM  12420  N   ALA D 327       8.499  36.052  65.000  1.00 39.81           N  
ATOM  12421  CA  ALA D 327       7.954  35.838  66.329  1.00 40.57           C  
ATOM  12422  C   ALA D 327       8.015  37.026  67.259  1.00 43.08           C  
ATOM  12423  O   ALA D 327       7.076  37.292  68.000  1.00 45.05           O  
ATOM  12424  CB  ALA D 327       8.635  34.642  66.977  1.00 40.66           C  
ATOM  12425  N   TRP D 328       9.122  37.751  67.234  1.00 45.69           N  
ATOM  12426  CA  TRP D 328       9.282  38.890  68.125  1.00 45.56           C  
ATOM  12427  C   TRP D 328       8.683  40.210  67.643  1.00 45.62           C  
ATOM  12428  O   TRP D 328       8.501  41.136  68.434  1.00 47.58           O  
ATOM  12429  CB  TRP D 328      10.764  39.077  68.431  1.00 42.64           C  
ATOM  12430  CG  TRP D 328      11.321  38.010  69.292  1.00 40.74           C  
ATOM  12431  CD1 TRP D 328      11.425  36.688  68.992  1.00 39.30           C  
ATOM  12432  CD2 TRP D 328      11.808  38.161  70.632  1.00 37.81           C  
ATOM  12433  NE1 TRP D 328      11.945  36.002  70.068  1.00 39.96           N  
ATOM  12434  CE2 TRP D 328      12.187  36.887  71.084  1.00 34.95           C  
ATOM  12435  CE3 TRP D 328      11.957  39.249  71.488  1.00 37.04           C  
ATOM  12436  CZ2 TRP D 328      12.700  36.669  72.351  1.00 35.98           C  
ATOM  12437  CZ3 TRP D 328      12.472  39.032  72.764  1.00 38.46           C  
ATOM  12438  CH2 TRP D 328      12.835  37.752  73.179  1.00 37.16           C  
ATOM  12439  N   MET D 329       8.376  40.291  66.352  1.00 43.76           N  
ATOM  12440  CA  MET D 329       7.807  41.500  65.751  1.00 43.02           C  
ATOM  12441  C   MET D 329       6.271  41.437  65.587  1.00 42.07           C  
ATOM  12442  O   MET D 329       5.544  42.324  66.013  1.00 40.66           O  
ATOM  12443  CB  MET D 329       8.466  41.725  64.390  1.00 41.52           C  
ATOM  12444  CG  MET D 329       8.115  43.017  63.691  1.00 42.19           C  
ATOM  12445  SD  MET D 329       8.820  43.086  62.032  1.00 42.36           S  
ATOM  12446  CE  MET D 329       7.954  41.780  61.325  1.00 41.23           C  
ATOM  12447  N   ALA D 330       5.790  40.367  64.979  1.00 42.08           N  
ATOM  12448  CA  ALA D 330       4.373  40.190  64.734  1.00 43.19           C  
ATOM  12449  C   ALA D 330       3.412  40.845  65.723  1.00 43.27           C  
ATOM  12450  O   ALA D 330       2.439  41.470  65.315  1.00 42.89           O  
ATOM  12451  CB  ALA D 330       4.053  38.702  64.604  1.00 42.15           C  
ATOM  12452  N   PRO D 331       3.662  40.713  67.027  1.00 43.34           N  
ATOM  12453  CA  PRO D 331       2.788  41.302  68.047  1.00 44.40           C  
ATOM  12454  C   PRO D 331       2.457  42.796  67.959  1.00 45.86           C  
ATOM  12455  O   PRO D 331       1.291  43.167  67.879  1.00 48.64           O  
ATOM  12456  CB  PRO D 331       3.500  40.935  69.340  1.00 43.19           C  
ATOM  12457  CG  PRO D 331       3.995  39.566  69.035  1.00 42.55           C  
ATOM  12458  CD  PRO D 331       4.612  39.780  67.652  1.00 43.36           C  
ATOM  12459  N   GLN D 332       3.469  43.654  67.987  1.00 46.86           N  
ATOM  12460  CA  GLN D 332       3.245  45.086  67.915  1.00 45.84           C  
ATOM  12461  C   GLN D 332       3.277  45.583  66.487  1.00 45.11           C  
ATOM  12462  O   GLN D 332       3.123  46.766  66.246  1.00 46.38           O  
ATOM  12463  CB  GLN D 332       4.312  45.813  68.711  1.00 48.75           C  
ATOM  12464  CG  GLN D 332       4.312  45.462  70.161  1.00 53.90           C  
ATOM  12465  CD  GLN D 332       5.704  45.438  70.741  1.00 58.33           C  
ATOM  12466  OE1 GLN D 332       6.315  46.483  70.993  1.00 59.76           O  
ATOM  12467  NE2 GLN D 332       6.226  44.229  70.949  1.00 59.25           N  
ATOM  12468  N   ASP D 333       3.464  44.689  65.531  1.00 46.35           N  
ATOM  12469  CA  ASP D 333       3.538  45.103  64.127  1.00 49.04           C  
ATOM  12470  C   ASP D 333       2.238  44.792  63.377  1.00 50.20           C  
ATOM  12471  O   ASP D 333       1.986  45.320  62.288  1.00 48.87           O  
ATOM  12472  CB  ASP D 333       4.751  44.419  63.455  1.00 48.45           C  
ATOM  12473  CG  ASP D 333       4.955  44.848  62.017  1.00 49.13           C  
ATOM  12474  OD1 ASP D 333       4.970  46.065  61.747  1.00 48.72           O  
ATOM  12475  OD2 ASP D 333       5.112  43.956  61.150  1.00 51.90           O  
ATOM  12476  N   GLN D 334       1.414  43.939  63.979  1.00 51.30           N  
ATOM  12477  CA  GLN D 334       0.130  43.550  63.393  1.00 53.48           C  
ATOM  12478  C   GLN D 334      -0.960  43.589  64.474  1.00 53.78           C  
ATOM  12479  O   GLN D 334      -1.703  42.632  64.658  1.00 53.56           O  
ATOM  12480  CB  GLN D 334       0.243  42.141  62.799  1.00 52.73           C  
ATOM  12481  CG  GLN D 334       1.425  41.973  61.865  1.00 53.57           C  
ATOM  12482  CD  GLN D 334       1.385  40.663  61.104  1.00 56.45           C  
ATOM  12483  OE1 GLN D 334       0.338  40.271  60.566  1.00 56.05           O  
ATOM  12484  NE2 GLN D 334       2.533  39.980  61.035  1.00 57.10           N  
ATOM  12485  N   PRO D 335      -1.070  44.716  65.193  1.00 54.79           N  
ATOM  12486  CA  PRO D 335      -2.050  44.900  66.263  1.00 55.32           C  
ATOM  12487  C   PRO D 335      -3.429  44.300  66.061  1.00 55.25           C  
ATOM  12488  O   PRO D 335      -3.992  43.735  66.980  1.00 55.37           O  
ATOM  12489  CB  PRO D 335      -2.090  46.407  66.420  1.00 54.97           C  
ATOM  12490  CG  PRO D 335      -0.671  46.788  66.151  1.00 54.42           C  
ATOM  12491  CD  PRO D 335      -0.375  45.987  64.917  1.00 54.96           C  
ATOM  12492  N   HIS D 336      -3.973  44.420  64.861  1.00 56.59           N  
ATOM  12493  CA  HIS D 336      -5.305  43.898  64.571  1.00 57.34           C  
ATOM  12494  C   HIS D 336      -5.460  42.412  64.792  1.00 56.82           C  
ATOM  12495  O   HIS D 336      -6.575  41.902  64.747  1.00 59.10           O  
ATOM  12496  CB  HIS D 336      -5.671  44.194  63.131  1.00 59.56           C  
ATOM  12497  CG  HIS D 336      -4.597  43.822  62.164  1.00 62.44           C  
ATOM  12498  ND1 HIS D 336      -3.419  44.530  62.057  1.00 61.92           N  
ATOM  12499  CD2 HIS D 336      -4.494  42.784  61.301  1.00 62.31           C  
ATOM  12500  CE1 HIS D 336      -2.635  43.943  61.172  1.00 62.69           C  
ATOM  12501  NE2 HIS D 336      -3.263  42.881  60.699  1.00 63.05           N  
ATOM  12502  N   GLU D 337      -4.351  41.718  65.024  1.00 55.44           N  
ATOM  12503  CA  GLU D 337      -4.357  40.261  65.224  1.00 53.71           C  
ATOM  12504  C   GLU D 337      -4.392  39.842  66.700  1.00 54.79           C  
ATOM  12505  O   GLU D 337      -4.407  38.649  67.037  1.00 54.46           O  
ATOM  12506  CB  GLU D 337      -3.119  39.660  64.572  1.00 49.80           C  
ATOM  12507  CG  GLU D 337      -3.029  39.852  63.098  1.00 49.55           C  
ATOM  12508  CD  GLU D 337      -3.787  38.789  62.359  1.00 50.41           C  
ATOM  12509  OE1 GLU D 337      -4.322  37.895  63.046  1.00 50.99           O  
ATOM  12510  OE2 GLU D 337      -3.848  38.836  61.105  1.00 48.76           O  
ATOM  12511  N   ASN D 338      -4.384  40.834  67.576  1.00 55.59           N  
ATOM  12512  CA  ASN D 338      -4.399  40.585  69.001  1.00 57.69           C  
ATOM  12513  C   ASN D 338      -3.585  39.353  69.303  1.00 56.18           C  
ATOM  12514  O   ASN D 338      -4.096  38.374  69.836  1.00 54.52           O  
ATOM  12515  CB  ASN D 338      -5.835  40.400  69.483  1.00 63.15           C  
ATOM  12516  CG  ASN D 338      -6.734  41.547  69.071  1.00 67.32           C  
ATOM  12517  OD1 ASN D 338      -6.412  42.719  69.294  1.00 67.40           O  
ATOM  12518  ND2 ASN D 338      -7.870  41.217  68.465  1.00 70.35           N  
ATOM  12519  N   PHE D 339      -2.310  39.411  68.938  1.00 55.83           N  
ATOM  12520  CA  PHE D 339      -1.391  38.305  69.173  1.00 54.21           C  
ATOM  12521  C   PHE D 339      -0.961  38.268  70.625  1.00 53.82           C  
ATOM  12522  O   PHE D 339      -0.782  39.298  71.253  1.00 52.57           O  
ATOM  12523  CB  PHE D 339      -0.137  38.427  68.284  1.00 51.65           C  
ATOM  12524  CG  PHE D 339      -0.350  37.968  66.849  1.00 47.86           C  
ATOM  12525  CD1 PHE D 339      -0.937  36.725  66.577  1.00 44.15           C  
ATOM  12526  CD2 PHE D 339       0.073  38.755  65.785  1.00 43.50           C  
ATOM  12527  CE1 PHE D 339      -1.092  36.278  65.276  1.00 42.27           C  
ATOM  12528  CE2 PHE D 339      -0.083  38.305  64.468  1.00 43.32           C  
ATOM  12529  CZ  PHE D 339      -0.665  37.066  64.215  1.00 41.40           C  
ATOM  12530  N   VAL D 340      -0.828  37.064  71.160  1.00 55.23           N  
ATOM  12531  CA  VAL D 340      -0.366  36.882  72.525  1.00 55.44           C  
ATOM  12532  C   VAL D 340       0.539  35.663  72.463  1.00 56.00           C  
ATOM  12533  O   VAL D 340       0.074  34.537  72.307  1.00 56.43           O  
ATOM  12534  CB  VAL D 340      -1.525  36.641  73.508  1.00 54.58           C  
ATOM  12535  CG1 VAL D 340      -0.984  36.415  74.884  1.00 51.93           C  
ATOM  12536  CG2 VAL D 340      -2.443  37.843  73.533  1.00 54.07           C  
ATOM  12537  N   PHE D 341       1.843  35.908  72.532  1.00 55.68           N  
ATOM  12538  CA  PHE D 341       2.811  34.831  72.473  1.00 53.88           C  
ATOM  12539  C   PHE D 341       3.494  34.647  73.823  1.00 54.79           C  
ATOM  12540  O   PHE D 341       4.425  35.373  74.157  1.00 57.58           O  
ATOM  12541  CB  PHE D 341       3.882  35.117  71.405  1.00 52.15           C  
ATOM  12542  CG  PHE D 341       3.354  35.193  69.994  1.00 50.30           C  
ATOM  12543  CD1 PHE D 341       2.156  34.559  69.631  1.00 50.76           C  
ATOM  12544  CD2 PHE D 341       4.063  35.892  69.026  1.00 47.49           C  
ATOM  12545  CE1 PHE D 341       1.670  34.629  68.309  1.00 50.02           C  
ATOM  12546  CE2 PHE D 341       3.597  35.972  67.715  1.00 48.55           C  
ATOM  12547  CZ  PHE D 341       2.390  35.338  67.348  1.00 48.59           C  
ATOM  12548  N   PRO D 342       3.033  33.678  74.624  1.00 54.09           N  
ATOM  12549  CA  PRO D 342       3.623  33.414  75.944  1.00 51.68           C  
ATOM  12550  C   PRO D 342       5.149  33.316  75.861  1.00 51.87           C  
ATOM  12551  O   PRO D 342       5.676  32.780  74.888  1.00 51.32           O  
ATOM  12552  CB  PRO D 342       2.974  32.095  76.336  1.00 51.91           C  
ATOM  12553  CG  PRO D 342       1.611  32.219  75.736  1.00 50.98           C  
ATOM  12554  CD  PRO D 342       1.903  32.768  74.362  1.00 52.74           C  
ATOM  12555  N   GLU D 343       5.847  33.838  76.868  1.00 52.33           N  
ATOM  12556  CA  GLU D 343       7.309  33.822  76.894  1.00 54.46           C  
ATOM  12557  C   GLU D 343       7.908  32.486  76.525  1.00 55.68           C  
ATOM  12558  O   GLU D 343       8.982  32.436  75.935  1.00 57.66           O  
ATOM  12559  CB  GLU D 343       7.842  34.164  78.275  1.00 54.32           C  
ATOM  12560  CG  GLU D 343       7.867  35.608  78.641  1.00 58.57           C  
ATOM  12561  CD  GLU D 343       8.419  35.800  80.039  1.00 61.02           C  
ATOM  12562  OE1 GLU D 343       9.444  35.152  80.346  1.00 60.94           O  
ATOM  12563  OE2 GLU D 343       7.837  36.590  80.822  1.00 64.29           O  
ATOM  12564  N   GLU D 344       7.222  31.406  76.889  1.00 55.40           N  
ATOM  12565  CA  GLU D 344       7.719  30.062  76.637  1.00 55.35           C  
ATOM  12566  C   GLU D 344       7.642  29.616  75.194  1.00 54.90           C  
ATOM  12567  O   GLU D 344       8.312  28.676  74.793  1.00 58.15           O  
ATOM  12568  CB  GLU D 344       6.975  29.057  77.522  1.00 56.16           C  
ATOM  12569  CG  GLU D 344       5.472  28.950  77.267  1.00 57.04           C  
ATOM  12570  CD  GLU D 344       4.739  28.183  78.363  1.00 56.84           C  
ATOM  12571  OE1 GLU D 344       4.733  28.656  79.525  1.00 56.99           O  
ATOM  12572  OE2 GLU D 344       4.172  27.111  78.059  1.00 55.05           O  
ATOM  12573  N   VAL D 345       6.846  30.306  74.402  1.00 53.80           N  
ATOM  12574  CA  VAL D 345       6.666  29.938  73.014  1.00 51.98           C  
ATOM  12575  C   VAL D 345       7.632  30.692  72.084  1.00 51.21           C  
ATOM  12576  O   VAL D 345       7.842  30.303  70.936  1.00 51.27           O  
ATOM  12577  CB  VAL D 345       5.171  30.188  72.636  1.00 53.03           C  
ATOM  12578  CG1 VAL D 345       4.947  31.639  72.275  1.00 52.96           C  
ATOM  12579  CG2 VAL D 345       4.740  29.260  71.543  1.00 54.77           C  
ATOM  12580  N   LEU D 346       8.233  31.761  72.595  1.00 51.19           N  
ATOM  12581  CA  LEU D 346       9.166  32.602  71.837  1.00 51.64           C  
ATOM  12582  C   LEU D 346      10.512  31.951  71.485  1.00 51.43           C  
ATOM  12583  O   LEU D 346      11.331  31.702  72.350  1.00 51.63           O  
ATOM  12584  CB  LEU D 346       9.420  33.888  72.638  1.00 51.98           C  
ATOM  12585  CG  LEU D 346       8.996  35.236  72.047  1.00 51.73           C  
ATOM  12586  CD1 LEU D 346       7.675  35.118  71.334  1.00 52.61           C  
ATOM  12587  CD2 LEU D 346       8.898  36.243  73.150  1.00 51.24           C  
ATOM  12588  N   PRO D 347      10.768  31.684  70.208  1.00 51.19           N  
ATOM  12589  CA  PRO D 347      12.046  31.067  69.846  1.00 52.92           C  
ATOM  12590  C   PRO D 347      13.257  31.903  70.283  1.00 54.54           C  
ATOM  12591  O   PRO D 347      13.299  33.109  70.051  1.00 56.30           O  
ATOM  12592  CB  PRO D 347      11.950  30.954  68.335  1.00 49.53           C  
ATOM  12593  CG  PRO D 347      11.154  32.127  67.989  1.00 51.37           C  
ATOM  12594  CD  PRO D 347      10.039  32.089  69.006  1.00 51.49           C  
ATOM  12595  N   ARG D 348      14.243  31.252  70.906  1.00 54.88           N  
ATOM  12596  CA  ARG D 348      15.450  31.919  71.394  1.00 52.74           C  
ATOM  12597  C   ARG D 348      16.595  30.936  71.546  1.00 52.66           C  
ATOM  12598  O   ARG D 348      16.381  29.790  71.949  1.00 52.01           O  
ATOM  12599  CB  ARG D 348      15.220  32.529  72.776  1.00 51.52           C  
ATOM  12600  CG  ARG D 348      13.912  33.212  72.962  1.00 50.25           C  
ATOM  12601  CD  ARG D 348      13.793  33.669  74.383  1.00 51.29           C  
ATOM  12602  NE  ARG D 348      14.855  34.603  74.710  1.00 51.11           N  
ATOM  12603  CZ  ARG D 348      14.936  35.242  75.867  1.00 53.60           C  
ATOM  12604  NH1 ARG D 348      14.015  35.039  76.796  1.00 54.63           N  
ATOM  12605  NH2 ARG D 348      15.929  36.084  76.097  1.00 54.06           N  
ATOM  12606  N   GLY D 349      17.812  31.399  71.258  1.00 51.33           N  
ATOM  12607  CA  GLY D 349      18.977  30.550  71.409  1.00 50.31           C  
ATOM  12608  C   GLY D 349      19.312  30.417  72.883  1.00 50.78           C  
ATOM  12609  O   GLY D 349      18.488  30.685  73.745  1.00 53.97           O  
ATOM  12610  N   ASN D 350      20.525  30.006  73.194  1.00 52.30           N  
ATOM  12611  CA  ASN D 350      20.919  29.849  74.584  1.00 52.82           C  
ATOM  12612  C   ASN D 350      21.307  31.223  75.128  1.00 53.80           C  
ATOM  12613  O   ASN D 350      21.724  32.099  74.381  1.00 54.06           O  
ATOM  12614  CB  ASN D 350      22.109  28.879  74.663  1.00 51.10           C  
ATOM  12615  CG  ASN D 350      22.412  28.430  76.068  1.00 50.71           C  
ATOM  12616  OD1 ASN D 350      21.587  27.782  76.708  1.00 52.34           O  
ATOM  12617  ND2 ASN D 350      23.599  28.769  76.560  1.00 49.53           N  
ATOM  12618  N   ALA D 351      21.140  31.420  76.424  1.00 54.95           N  
ATOM  12619  CA  ALA D 351      21.522  32.671  77.063  1.00 57.57           C  
ATOM  12620  C   ALA D 351      20.879  33.958  76.555  1.00 58.53           C  
ATOM  12621  O   ALA D 351      20.385  34.759  77.348  1.00 58.98           O  
ATOM  12622  CB  ALA D 351      23.033  32.819  77.020  1.00 58.11           C  
ATOM  12623  N   LEU D 352      20.896  34.194  75.254  1.00 59.00           N  
ATOM  12624  CA  LEU D 352      20.308  35.427  74.760  1.00 61.33           C  
ATOM  12625  C   LEU D 352      18.781  35.427  74.781  1.00 64.01           C  
ATOM  12626  O   LEU D 352      18.221  36.519  75.016  1.00 66.00           O  
ATOM  12627  CB  LEU D 352      20.814  35.736  73.355  1.00 60.69           C  
ATOM  12628  CG  LEU D 352      22.299  36.053  73.188  1.00 57.94           C  
ATOM  12629  CD1 LEU D 352      22.565  36.399  71.734  1.00 58.12           C  
ATOM  12630  CD2 LEU D 352      22.692  37.199  74.092  1.00 55.56           C  
ATOM  12631  OXT LEU D 352      18.160  34.361  74.553  1.00 64.38           O  
