# Supplementary material for: Alignment of Helical Membrane Protein Sequences Using AlignMe
Source: PLoS One. 2013 Mar 4;8(3):e57731. doi: 10.1371/journal.pone.0057731 (PMC3587630; doi:10.1371/journal.pone.0057731)
Supplement: File S2 — Dataset of HOMEP2 homologous membrane proteins. (GZ) [file pone.0057731.s002.gz › HOMEP2010_pdbs/photosystem2/3BZ1_A.pdb]

ATOM      1  N   SER A  10      72.910  42.823  25.407  1.00103.66           N  
ATOM      2  CA  SER A  10      71.864  43.176  26.422  1.00102.96           C  
ATOM      3  C   SER A  10      72.181  44.524  27.077  1.00102.77           C  
ATOM      4  O   SER A  10      73.190  44.668  27.780  1.00102.38           O  
ATOM      5  CB  SER A  10      71.772  42.081  27.500  1.00102.67           C  
ATOM      6  OG  SER A  10      70.697  42.316  28.402  1.00102.53           O  
ATOM      7  N   ALA A  11      71.311  45.507  26.841  1.00102.05           N  
ATOM      8  CA  ALA A  11      71.483  46.845  27.402  1.00100.38           C  
ATOM      9  C   ALA A  11      71.640  46.741  28.922  1.00 99.29           C  
ATOM     10  O   ALA A  11      72.003  47.719  29.586  1.00 98.81           O  
ATOM     11  CB  ALA A  11      70.274  47.721  27.040  1.00100.52           C  
ATOM     12  N   ASN A  12      71.377  45.534  29.435  1.00 97.86           N  
ATOM     13  CA  ASN A  12      71.450  45.170  30.855  1.00 96.75           C  
ATOM     14  C   ASN A  12      70.131  44.493  31.289  1.00 95.60           C  
ATOM     15  O   ASN A  12      69.104  45.156  31.451  1.00 96.43           O  
ATOM     16  CB  ASN A  12      71.726  46.403  31.726  1.00 96.69           C  
ATOM     17  CG  ASN A  12      71.667  46.097  33.203  1.00 97.00           C  
ATOM     18  OD1 ASN A  12      72.281  45.135  33.670  1.00 97.44           O  
ATOM     19  ND2 ASN A  12      70.931  46.918  33.954  1.00 97.07           N  
ATOM     20  N   LEU A  13      70.167  43.175  31.470  1.00 93.41           N  
ATOM     21  CA  LEU A  13      68.986  42.419  31.860  1.00 90.57           C  
ATOM     22  C   LEU A  13      68.026  43.181  32.746  1.00 89.85           C  
ATOM     23  O   LEU A  13      66.934  43.555  32.306  1.00 90.18           O  
ATOM     24  CB  LEU A  13      69.392  41.120  32.548  1.00 89.61           C  
ATOM     25  CG  LEU A  13      69.837  40.063  31.535  1.00 89.72           C  
ATOM     26  CD1 LEU A  13      71.120  40.512  30.828  1.00 88.71           C  
ATOM     27  CD2 LEU A  13      70.042  38.736  32.251  1.00 87.94           C  
ATOM     28  N   TRP A  14      68.419  43.418  33.992  1.00 88.31           N  
ATOM     29  CA  TRP A  14      67.539  44.138  34.903  1.00 87.18           C  
ATOM     30  C   TRP A  14      67.028  45.440  34.288  1.00 86.58           C  
ATOM     31  O   TRP A  14      65.861  45.795  34.459  1.00 85.81           O  
ATOM     32  CB  TRP A  14      68.242  44.420  36.234  1.00 87.07           C  
ATOM     33  CG  TRP A  14      67.476  45.370  37.105  1.00 87.71           C  
ATOM     34  CD1 TRP A  14      67.595  46.725  37.131  1.00 87.35           C  
ATOM     35  CD2 TRP A  14      66.446  45.041  38.045  1.00 87.65           C  
ATOM     36  NE1 TRP A  14      66.709  47.265  38.026  1.00 87.56           N  
ATOM     37  CE2 TRP A  14      65.990  46.254  38.603  1.00 88.16           C  
ATOM     38  CE3 TRP A  14      65.863  43.841  38.470  1.00 87.13           C  
ATOM     39  CZ2 TRP A  14      64.980  46.304  39.566  1.00 88.35           C  
ATOM     40  CZ3 TRP A  14      64.858  43.889  39.428  1.00 87.04           C  
ATOM     41  CH2 TRP A  14      64.428  45.113  39.965  1.00 88.03           C  
ATOM     42  N   GLU A  15      67.901  46.150  33.577  1.00 85.73           N  
ATOM     43  CA  GLU A  15      67.513  47.402  32.934  1.00 85.32           C  
ATOM     44  C   GLU A  15      66.368  47.105  31.978  1.00 84.79           C  
ATOM     45  O   GLU A  15      65.428  47.877  31.858  1.00 83.34           O  
ATOM     46  CB  GLU A  15      68.685  47.996  32.139  1.00 85.57           C  
ATOM     47  CG  GLU A  15      68.358  49.322  31.430  1.00 88.68           C  
ATOM     48  CD  GLU A  15      69.302  49.647  30.268  1.00 89.86           C  
ATOM     49  OE1 GLU A  15      69.296  48.895  29.266  1.00 89.61           O  
ATOM     50  OE2 GLU A  15      70.044  50.656  30.353  1.00 90.95           O  
ATOM     51  N   ARG A  16      66.475  45.972  31.297  1.00 85.50           N  
ATOM     52  CA  ARG A  16      65.475  45.539  30.332  1.00 86.69           C  
ATOM     53  C   ARG A  16      64.198  45.123  31.055  1.00 86.90           C  
ATOM     54  O   ARG A  16      63.108  45.620  30.753  1.00 86.17           O  
ATOM     55  CB  ARG A  16      66.022  44.363  29.526  1.00 87.53           C  
ATOM     56  CG  ARG A  16      67.385  44.623  28.922  1.00 88.95           C  
ATOM     57  CD  ARG A  16      67.824  43.427  28.133  1.00 90.36           C  
ATOM     58  NE  ARG A  16      66.797  43.077  27.162  1.00 92.18           N  
ATOM     59  CZ  ARG A  16      66.787  41.953  26.457  1.00 93.41           C  
ATOM     60  NH1 ARG A  16      67.761  41.064  26.622  1.00 94.96           N  
ATOM     61  NH2 ARG A  16      65.804  41.719  25.591  1.00 92.07           N  
ATOM     62  N   PHE A  17      64.346  44.203  32.006  1.00 86.41           N  
ATOM     63  CA  PHE A  17      63.224  43.713  32.804  1.00 85.13           C  
ATOM     64  C   PHE A  17      62.324  44.891  33.172  1.00 83.36           C  
ATOM     65  O   PHE A  17      61.133  44.909  32.843  1.00 84.02           O  
ATOM     66  CB  PHE A  17      63.751  43.062  34.078  1.00 85.29           C  
ATOM     67  CG  PHE A  17      62.696  42.404  34.909  1.00 85.73           C  
ATOM     68  CD1 PHE A  17      62.435  41.044  34.774  1.00 85.72           C  
ATOM     69  CD2 PHE A  17      61.981  43.138  35.852  1.00 86.04           C  
ATOM     70  CE1 PHE A  17      61.481  40.423  35.569  1.00 86.24           C  
ATOM     71  CE2 PHE A  17      61.023  42.528  36.653  1.00 86.02           C  
ATOM     72  CZ  PHE A  17      60.772  41.167  36.513  1.00 86.30           C  
ATOM     73  N   CYS A  18      62.915  45.874  33.848  1.00 80.73           N  
ATOM     74  CA  CYS A  18      62.204  47.075  34.275  1.00 77.55           C  
ATOM     75  C   CYS A  18      61.522  47.800  33.116  1.00 77.56           C  
ATOM     76  O   CYS A  18      60.522  48.488  33.309  1.00 77.01           O  
ATOM     77  CB  CYS A  18      63.167  48.033  34.984  1.00 75.15           C  
ATOM     78  SG  CYS A  18      63.818  47.417  36.559  1.00 71.30           S  
ATOM     79  N   ASN A  19      62.065  47.649  31.914  1.00 78.06           N  
ATOM     80  CA  ASN A  19      61.484  48.290  30.747  1.00 79.30           C  
ATOM     81  C   ASN A  19      60.280  47.510  30.259  1.00 80.13           C  
ATOM     82  O   ASN A  19      59.353  48.091  29.685  1.00 80.86           O  
ATOM     83  CB  ASN A  19      62.507  48.401  29.615  1.00 79.18           C  
ATOM     84  CG  ASN A  19      63.405  49.611  29.759  1.00 79.57           C  
ATOM     85  OD1 ASN A  19      64.159  49.733  30.723  1.00 80.77           O  
ATOM     86  ND2 ASN A  19      63.322  50.520  28.799  1.00 79.12           N  
ATOM     87  N   TRP A  20      60.291  46.195  30.481  1.00 79.50           N  
ATOM     88  CA  TRP A  20      59.176  45.352  30.054  1.00 78.49           C  
ATOM     89  C   TRP A  20      58.044  45.523  31.027  1.00 76.76           C  
ATOM     90  O   TRP A  20      56.943  45.947  30.660  1.00 77.05           O  
ATOM     91  CB  TRP A  20      59.565  43.886  30.035  1.00 78.20           C  
ATOM     92  CG  TRP A  20      58.377  43.000  29.923  1.00 79.55           C  
ATOM     93  CD1 TRP A  20      57.526  42.890  28.859  1.00 79.73           C  
ATOM     94  CD2 TRP A  20      57.884  42.112  30.927  1.00 80.74           C  
ATOM     95  NE1 TRP A  20      56.531  41.984  29.140  1.00 80.41           N  
ATOM     96  CE2 TRP A  20      56.728  41.489  30.402  1.00 80.97           C  
ATOM     97  CE3 TRP A  20      58.307  41.780  32.223  1.00 81.16           C  
ATOM     98  CZ2 TRP A  20      55.991  40.553  31.127  1.00 80.99           C  
ATOM     99  CZ3 TRP A  20      57.576  40.851  32.945  1.00 81.27           C  
ATOM    100  CH2 TRP A  20      56.430  40.246  32.394  1.00 81.85           C  
ATOM    101  N   VAL A  21      58.326  45.161  32.270  1.00 74.51           N  
ATOM    102  CA  VAL A  21      57.350  45.292  33.325  1.00 72.90           C  
ATOM    103  C   VAL A  21      56.586  46.574  33.055  1.00 72.78           C  
ATOM    104  O   VAL A  21      55.397  46.562  32.707  1.00 74.85           O  
ATOM    105  CB  VAL A  21      58.045  45.398  34.681  1.00 70.80           C  
ATOM    106  CG1 VAL A  21      57.075  45.889  35.724  1.00 71.44           C  
ATOM    107  CG2 VAL A  21      58.604  44.040  35.078  1.00 71.10           C  
ATOM    108  N   THR A  22      57.310  47.678  33.169  1.00 71.29           N  
ATOM    109  CA  THR A  22      56.763  49.005  32.967  1.00 69.40           C  
ATOM    110  C   THR A  22      56.301  49.331  31.536  1.00 68.84           C  
ATOM    111  O   THR A  22      55.670  50.366  31.313  1.00 68.63           O  
ATOM    112  CB  THR A  22      57.796  50.056  33.404  1.00 70.97           C  
ATOM    113  OG1 THR A  22      57.129  51.286  33.701  1.00 75.24           O  
ATOM    114  CG2 THR A  22      58.814  50.297  32.296  1.00 71.45           C  
ATOM    115  N   SER A  23      56.596  48.470  30.567  1.00 67.81           N  
ATOM    116  CA  SER A  23      56.200  48.751  29.188  1.00 68.51           C  
ATOM    117  C   SER A  23      54.733  49.106  29.020  1.00 69.13           C  
ATOM    118  O   SER A  23      53.873  48.436  29.580  1.00 70.45           O  
ATOM    119  CB  SER A  23      56.496  47.562  28.290  1.00 70.04           C  
ATOM    120  OG  SER A  23      55.852  47.738  27.033  1.00 72.00           O  
ATOM    121  N   THR A  24      54.434  50.145  28.248  1.00 69.35           N  
ATOM    122  CA  THR A  24      53.037  50.505  28.038  1.00 71.25           C  
ATOM    123  C   THR A  24      52.547  49.836  26.767  1.00 74.25           C  
ATOM    124  O   THR A  24      51.503  50.204  26.224  1.00 74.90           O  
ATOM    125  CB  THR A  24      52.808  52.014  27.849  1.00 68.37           C  
ATOM    126  OG1 THR A  24      53.233  52.395  26.535  1.00 66.33           O  
ATOM    127  CG2 THR A  24      53.532  52.816  28.912  1.00 66.26           C  
ATOM    128  N   ASP A  25      53.303  48.864  26.278  1.00 76.77           N  
ATOM    129  CA  ASP A  25      52.891  48.175  25.067  1.00 79.59           C  
ATOM    130  C   ASP A  25      52.388  46.778  25.365  1.00 79.00           C  
ATOM    131  O   ASP A  25      52.216  45.977  24.451  1.00 80.55           O  
ATOM    132  CB  ASP A  25      54.042  48.091  24.063  1.00 82.89           C  
ATOM    133  CG  ASP A  25      54.422  49.443  23.494  1.00 85.86           C  
ATOM    134  OD1 ASP A  25      53.502  50.254  23.227  1.00 86.22           O  
ATOM    135  OD2 ASP A  25      55.642  49.684  23.303  1.00 88.45           O  
ATOM    136  N   ASN A  26      52.163  46.476  26.639  1.00 78.22           N  
ATOM    137  CA  ASN A  26      51.665  45.158  27.011  1.00 77.26           C  
ATOM    138  C   ASN A  26      50.142  45.137  26.918  1.00 76.40           C  
ATOM    139  O   ASN A  26      49.484  46.088  27.334  1.00 78.79           O  
ATOM    140  CB  ASN A  26      52.099  44.800  28.436  1.00 76.33           C  
ATOM    141  CG  ASN A  26      53.569  44.416  28.531  1.00 75.41           C  
ATOM    142  OD1 ASN A  26      54.075  43.658  27.701  1.00 75.70           O  
ATOM    143  ND2 ASN A  26      54.254  44.917  29.564  1.00 74.31           N  
ATOM    144  N   ARG A  27      49.586  44.061  26.365  1.00 73.69           N  
ATOM    145  CA  ARG A  27      48.132  43.923  26.228  1.00 71.20           C  
ATOM    146  C   ARG A  27      47.439  44.257  27.547  1.00 70.92           C  
ATOM    147  O   ARG A  27      46.419  44.948  27.576  1.00 70.31           O  
ATOM    148  CB  ARG A  27      47.776  42.497  25.816  1.00 68.91           C  
ATOM    149  CG  ARG A  27      46.293  42.280  25.656  1.00 67.02           C  
ATOM    150  CD  ARG A  27      45.727  43.187  24.591  1.00 65.42           C  
ATOM    151  NE  ARG A  27      44.270  43.163  24.588  1.00 63.45           N  
ATOM    152  CZ  ARG A  27      43.530  43.589  25.600  1.00 63.26           C  
ATOM    153  NH1 ARG A  27      44.119  44.068  26.685  1.00 62.32           N  
ATOM    154  NH2 ARG A  27      42.207  43.542  25.524  1.00 64.01           N  
ATOM    155  N   LEU A  28      48.004  43.736  28.631  1.00 71.32           N  
ATOM    156  CA  LEU A  28      47.517  43.983  29.983  1.00 71.08           C  
ATOM    157  C   LEU A  28      48.723  44.634  30.649  1.00 70.85           C  
ATOM    158  O   LEU A  28      49.810  44.057  30.638  1.00 71.41           O  
ATOM    159  CB  LEU A  28      47.182  42.664  30.694  1.00 71.26           C  
ATOM    160  CG  LEU A  28      46.045  41.759  30.193  1.00 71.39           C  
ATOM    161  CD1 LEU A  28      46.085  40.436  30.948  1.00 71.67           C  
ATOM    162  CD2 LEU A  28      44.698  42.444  30.390  1.00 69.66           C  
ATOM    163  N   TYR A  29      48.557  45.822  31.220  1.00 68.60           N  
ATOM    164  CA  TYR A  29      49.695  46.484  31.833  1.00 67.26           C  
ATOM    165  C   TYR A  29      50.204  45.902  33.148  1.00 67.94           C  
ATOM    166  O   TYR A  29      49.830  46.364  34.221  1.00 69.35           O  
ATOM    167  CB  TYR A  29      49.402  47.972  32.034  1.00 67.07           C  
ATOM    168  CG  TYR A  29      50.528  48.706  32.741  1.00 68.49           C  
ATOM    169  CD1 TYR A  29      51.837  48.656  32.253  1.00 69.36           C  
ATOM    170  CD2 TYR A  29      50.295  49.429  33.911  1.00 68.64           C  
ATOM    171  CE1 TYR A  29      52.887  49.309  32.913  1.00 68.95           C  
ATOM    172  CE2 TYR A  29      51.340  50.085  34.582  1.00 69.62           C  
ATOM    173  CZ  TYR A  29      52.633  50.020  34.073  1.00 68.74           C  
ATOM    174  OH  TYR A  29      53.656  50.683  34.710  1.00 65.71           O  
ATOM    175  N   VAL A  30      51.054  44.888  33.092  1.00 68.38           N  
ATOM    176  CA  VAL A  30      51.606  44.354  34.335  1.00 69.61           C  
ATOM    177  C   VAL A  30      52.527  45.466  34.845  1.00 71.13           C  
ATOM    178  O   VAL A  30      53.567  45.731  34.240  1.00 71.75           O  
ATOM    179  CB  VAL A  30      52.426  43.084  34.066  1.00 69.75           C  
ATOM    180  CG1 VAL A  30      52.995  43.143  32.662  1.00 70.34           C  
ATOM    181  CG2 VAL A  30      53.551  42.949  35.087  1.00 68.21           C  
ATOM    182  N   GLY A  31      52.157  46.135  35.932  1.00 70.60           N  
ATOM    183  CA  GLY A  31      52.999  47.224  36.410  1.00 72.39           C  
ATOM    184  C   GLY A  31      53.959  46.830  37.513  1.00 73.49           C  
ATOM    185  O   GLY A  31      54.330  45.661  37.606  1.00 74.23           O  
ATOM    186  N   TRP A  32      54.384  47.794  38.333  1.00 73.15           N  
ATOM    187  CA  TRP A  32      55.277  47.489  39.449  1.00 74.27           C  
ATOM    188  C   TRP A  32      54.366  46.971  40.527  1.00 73.14           C  
ATOM    189  O   TRP A  32      54.679  46.008  41.235  1.00 74.41           O  
ATOM    190  CB  TRP A  32      56.016  48.733  39.960  1.00 76.71           C  
ATOM    191  CG  TRP A  32      57.398  48.897  39.374  1.00 79.21           C  
ATOM    192  CD1 TRP A  32      58.017  50.071  39.068  1.00 79.89           C  
ATOM    193  CD2 TRP A  32      58.284  47.854  38.941  1.00 79.92           C  
ATOM    194  NE1 TRP A  32      59.222  49.827  38.459  1.00 80.08           N  
ATOM    195  CE2 TRP A  32      59.409  48.474  38.370  1.00 80.14           C  
ATOM    196  CE3 TRP A  32      58.234  46.455  38.979  1.00 80.27           C  
ATOM    197  CZ2 TRP A  32      60.475  47.747  37.838  1.00 81.74           C  
ATOM    198  CZ3 TRP A  32      59.298  45.732  38.451  1.00 81.64           C  
ATOM    199  CH2 TRP A  32      60.401  46.379  37.889  1.00 81.62           C  
ATOM    200  N   PHE A  33      53.226  47.627  40.654  1.00 70.99           N  
ATOM    201  CA  PHE A  33      52.254  47.188  41.617  1.00 67.85           C  
ATOM    202  C   PHE A  33      51.771  45.824  41.130  1.00 67.80           C  
ATOM    203  O   PHE A  33      51.511  44.919  41.923  1.00 69.41           O  
ATOM    204  CB  PHE A  33      51.119  48.195  41.683  1.00 64.85           C  
ATOM    205  CG  PHE A  33      51.380  49.320  42.634  1.00 60.42           C  
ATOM    206  CD1 PHE A  33      51.441  49.083  43.996  1.00 58.45           C  
ATOM    207  CD2 PHE A  33      51.581  50.615  42.170  1.00 58.96           C  
ATOM    208  CE1 PHE A  33      51.701  50.126  44.890  1.00 57.02           C  
ATOM    209  CE2 PHE A  33      51.839  51.664  43.056  1.00 54.87           C  
ATOM    210  CZ  PHE A  33      51.899  51.418  44.421  1.00 55.17           C  
ATOM    211  N   GLY A  34      51.693  45.668  39.814  1.00 66.63           N  
ATOM    212  CA  GLY A  34      51.252  44.406  39.253  1.00 67.94           C  
ATOM    213  C   GLY A  34      52.055  43.192  39.692  1.00 69.00           C  
ATOM    214  O   GLY A  34      51.489  42.112  39.870  1.00 68.78           O  
ATOM    215  N   VAL A  35      53.367  43.373  39.867  1.00 69.29           N  
ATOM    216  CA  VAL A  35      54.283  42.301  40.271  1.00 69.40           C  
ATOM    217  C   VAL A  35      53.885  41.685  41.604  1.00 68.77           C  
ATOM    218  O   VAL A  35      54.279  40.569  41.948  1.00 66.97           O  
ATOM    219  CB  VAL A  35      55.726  42.838  40.349  1.00 71.25           C  
ATOM    220  CG1 VAL A  35      56.676  41.776  40.874  1.00 72.66           C  
ATOM    221  CG2 VAL A  35      56.165  43.271  38.972  1.00 72.76           C  
ATOM    222  N   ILE A  36      53.097  42.431  42.357  1.00 69.38           N  
ATOM    223  CA  ILE A  36      52.610  41.957  43.637  1.00 69.44           C  
ATOM    224  C   ILE A  36      51.176  41.507  43.409  1.00 67.65           C  
ATOM    225  O   ILE A  36      50.736  40.499  43.944  1.00 66.65           O  
ATOM    226  CB  ILE A  36      52.645  43.081  44.703  1.00 69.04           C  
ATOM    227  CG1 ILE A  36      54.101  43.356  45.125  1.00 68.85           C  
ATOM    228  CG2 ILE A  36      51.780  42.695  45.897  1.00 68.40           C  
ATOM    229  CD1 ILE A  36      54.807  42.163  45.774  1.00 66.98           C  
ATOM    230  N   MET A  37      50.467  42.252  42.574  1.00 66.03           N  
ATOM    231  CA  MET A  37      49.075  41.960  42.282  1.00 64.75           C  
ATOM    232  C   MET A  37      48.852  40.615  41.624  1.00 64.79           C  
ATOM    233  O   MET A  37      48.213  39.734  42.191  1.00 66.13           O  
ATOM    234  CB  MET A  37      48.478  43.056  41.395  1.00 63.03           C  
ATOM    235  CG  MET A  37      47.021  42.832  41.055  1.00 61.56           C  
ATOM    236  SD  MET A  37      46.288  44.135  40.087  1.00 61.09           S  
ATOM    237  CE  MET A  37      46.750  43.613  38.468  1.00 58.91           C  
ATOM    238  N   ILE A  38      49.380  40.465  40.419  1.00 65.56           N  
ATOM    239  CA  ILE A  38      49.214  39.241  39.650  1.00 64.89           C  
ATOM    240  C   ILE A  38      49.376  37.938  40.441  1.00 66.52           C  
ATOM    241  O   ILE A  38      48.604  36.996  40.257  1.00 66.29           O  
ATOM    242  CB  ILE A  38      50.152  39.270  38.420  1.00 64.40           C  
ATOM    243  CG1 ILE A  38      49.685  40.380  37.471  1.00 62.75           C  
ATOM    244  CG2 ILE A  38      50.163  37.924  37.714  1.00 63.56           C  
ATOM    245  CD1 ILE A  38      50.613  40.670  36.321  1.00 64.75           C  
ATOM    246  N   PRO A  39      50.371  37.862  41.337  1.00 67.51           N  
ATOM    247  CA  PRO A  39      50.487  36.595  42.074  1.00 66.49           C  
ATOM    248  C   PRO A  39      49.450  36.446  43.193  1.00 65.77           C  
ATOM    249  O   PRO A  39      48.778  35.422  43.297  1.00 65.77           O  
ATOM    250  CB  PRO A  39      51.928  36.628  42.609  1.00 66.70           C  
ATOM    251  CG  PRO A  39      52.639  37.548  41.653  1.00 67.42           C  
ATOM    252  CD  PRO A  39      51.617  38.641  41.439  1.00 66.80           C  
ATOM    253  N   THR A  40      49.328  37.473  44.027  1.00 65.24           N  
ATOM    254  CA  THR A  40      48.385  37.437  45.130  1.00 64.85           C  
ATOM    255  C   THR A  40      46.972  37.181  44.611  1.00 65.52           C  
ATOM    256  O   THR A  40      46.234  36.393  45.194  1.00 66.23           O  
ATOM    257  CB  THR A  40      48.397  38.762  45.960  1.00 64.10           C  
ATOM    258  OG1 THR A  40      48.200  39.872  45.084  1.00 64.98           O  
ATOM    259  CG2 THR A  40      49.711  38.940  46.715  1.00 62.68           C  
ATOM    260  N   LEU A  41      46.600  37.829  43.514  1.00 65.31           N  
ATOM    261  CA  LEU A  41      45.270  37.637  42.958  1.00 65.17           C  
ATOM    262  C   LEU A  41      45.050  36.258  42.370  1.00 65.53           C  
ATOM    263  O   LEU A  41      43.923  35.776  42.365  1.00 67.37           O  
ATOM    264  CB  LEU A  41      44.964  38.680  41.892  1.00 66.04           C  
ATOM    265  CG  LEU A  41      44.687  40.099  42.376  1.00 66.34           C  
ATOM    266  CD1 LEU A  41      44.534  40.991  41.177  1.00 64.72           C  
ATOM    267  CD2 LEU A  41      43.435  40.130  43.219  1.00 68.88           C  
ATOM    268  N   LEU A  42      46.102  35.625  41.856  1.00 64.44           N  
ATOM    269  CA  LEU A  42      45.955  34.278  41.297  1.00 63.48           C  
ATOM    270  C   LEU A  42      45.796  33.251  42.429  1.00 63.82           C  
ATOM    271  O   LEU A  42      45.119  32.225  42.281  1.00 63.30           O  
ATOM    272  CB  LEU A  42      47.160  33.901  40.427  1.00 61.67           C  
ATOM    273  CG  LEU A  42      47.309  34.619  39.086  1.00 60.49           C  
ATOM    274  CD1 LEU A  42      48.316  33.850  38.264  1.00 60.66           C  
ATOM    275  CD2 LEU A  42      45.982  34.692  38.351  1.00 57.90           C  
ATOM    276  N   ALA A  43      46.432  33.529  43.561  1.00 63.18           N  
ATOM    277  CA  ALA A  43      46.334  32.636  44.706  1.00 62.98           C  
ATOM    278  C   ALA A  43      44.929  32.770  45.297  1.00 62.29           C  
ATOM    279  O   ALA A  43      44.239  31.778  45.514  1.00 61.52           O  
ATOM    280  CB  ALA A  43      47.404  32.990  45.745  1.00 60.62           C  
ATOM    281  N   ALA A  44      44.507  34.006  45.540  1.00 62.00           N  
ATOM    282  CA  ALA A  44      43.190  34.244  46.093  1.00 62.35           C  
ATOM    283  C   ALA A  44      42.161  33.565  45.197  1.00 62.70           C  
ATOM    284  O   ALA A  44      41.375  32.742  45.653  1.00 63.43           O  
ATOM    285  CB  ALA A  44      42.915  35.738  46.181  1.00 60.86           C  
ATOM    286  N   THR A  45      42.177  33.888  43.913  1.00 61.52           N  
ATOM    287  CA  THR A  45      41.217  33.292  43.011  1.00 61.16           C  
ATOM    288  C   THR A  45      41.297  31.763  42.981  1.00 62.61           C  
ATOM    289  O   THR A  45      40.290  31.086  43.191  1.00 63.40           O  
ATOM    290  CB  THR A  45      41.376  33.864  41.583  1.00 60.93           C  
ATOM    291  OG1 THR A  45      40.461  33.212  40.695  1.00 61.61           O  
ATOM    292  CG2 THR A  45      42.777  33.653  41.082  1.00 62.58           C  
ATOM    293  N   ILE A  46      42.479  31.204  42.747  1.00 62.32           N  
ATOM    294  CA  ILE A  46      42.582  29.760  42.683  1.00 61.15           C  
ATOM    295  C   ILE A  46      42.160  29.057  43.961  1.00 61.02           C  
ATOM    296  O   ILE A  46      41.507  28.021  43.891  1.00 62.62           O  
ATOM    297  CB  ILE A  46      43.992  29.314  42.292  1.00 62.41           C  
ATOM    298  CG1 ILE A  46      44.277  29.777  40.867  1.00 62.14           C  
ATOM    299  CG2 ILE A  46      44.110  27.786  42.362  1.00 60.77           C  
ATOM    300  CD1 ILE A  46      45.639  29.364  40.352  1.00 64.65           C  
ATOM    301  N   CYS A  47      42.507  29.594  45.126  1.00 59.66           N  
ATOM    302  CA  CYS A  47      42.115  28.939  46.378  1.00 59.47           C  
ATOM    303  C   CYS A  47      40.597  29.005  46.556  1.00 59.02           C  
ATOM    304  O   CYS A  47      39.955  28.025  46.926  1.00 59.97           O  
ATOM    305  CB  CYS A  47      42.816  29.587  47.572  1.00 58.53           C  
ATOM    306  SG  CYS A  47      42.494  28.778  49.174  1.00 61.52           S  
ATOM    307  N   PHE A  48      40.027  30.168  46.285  1.00 58.17           N  
ATOM    308  CA  PHE A  48      38.583  30.361  46.375  1.00 56.63           C  
ATOM    309  C   PHE A  48      37.862  29.296  45.536  1.00 54.88           C  
ATOM    310  O   PHE A  48      37.213  28.400  46.074  1.00 54.97           O  
ATOM    311  CB  PHE A  48      38.239  31.757  45.858  1.00 57.28           C  
ATOM    312  CG  PHE A  48      36.780  32.041  45.779  1.00 56.90           C  
ATOM    313  CD1 PHE A  48      36.074  32.429  46.905  1.00 58.26           C  
ATOM    314  CD2 PHE A  48      36.109  31.943  44.567  1.00 56.76           C  
ATOM    315  CE1 PHE A  48      34.707  32.721  46.820  1.00 58.12           C  
ATOM    316  CE2 PHE A  48      34.746  32.232  44.477  1.00 56.34           C  
ATOM    317  CZ  PHE A  48      34.046  32.621  45.598  1.00 55.00           C  
ATOM    318  N   VAL A  49      37.997  29.380  44.217  1.00 52.88           N  
ATOM    319  CA  VAL A  49      37.336  28.417  43.346  1.00 51.94           C  
ATOM    320  C   VAL A  49      37.400  26.978  43.827  1.00 53.07           C  
ATOM    321  O   VAL A  49      36.439  26.242  43.672  1.00 54.77           O  
ATOM    322  CB  VAL A  49      37.884  28.451  41.915  1.00 48.43           C  
ATOM    323  CG1 VAL A  49      37.373  27.249  41.148  1.00 45.21           C  
ATOM    324  CG2 VAL A  49      37.445  29.721  41.222  1.00 48.60           C  
ATOM    325  N   ILE A  50      38.514  26.558  44.404  1.00 53.46           N  
ATOM    326  CA  ILE A  50      38.600  25.176  44.855  1.00 53.90           C  
ATOM    327  C   ILE A  50      37.800  25.046  46.117  1.00 53.03           C  
ATOM    328  O   ILE A  50      37.050  24.098  46.285  1.00 52.81           O  
ATOM    329  CB  ILE A  50      40.062  24.739  45.131  1.00 55.63           C  
ATOM    330  CG1 ILE A  50      40.859  24.750  43.831  1.00 54.16           C  
ATOM    331  CG2 ILE A  50      40.097  23.341  45.723  1.00 53.58           C  
ATOM    332  CD1 ILE A  50      42.323  24.466  44.019  1.00 57.50           C  
ATOM    333  N   ALA A  51      37.958  26.014  47.004  1.00 52.51           N  
ATOM    334  CA  ALA A  51      37.241  25.990  48.265  1.00 53.17           C  
ATOM    335  C   ALA A  51      35.747  25.900  47.990  1.00 52.19           C  
ATOM    336  O   ALA A  51      35.090  24.916  48.315  1.00 53.16           O  
ATOM    337  CB  ALA A  51      37.555  27.250  49.064  1.00 51.11           C  
ATOM    338  N   PHE A  52      35.232  26.942  47.362  1.00 49.68           N  
ATOM    339  CA  PHE A  52      33.829  27.042  47.043  1.00 48.85           C  
ATOM    340  C   PHE A  52      33.241  25.780  46.433  1.00 49.61           C  
ATOM    341  O   PHE A  52      32.050  25.495  46.606  1.00 52.17           O  
ATOM    342  CB  PHE A  52      33.614  28.214  46.093  1.00 45.13           C  
ATOM    343  CG  PHE A  52      32.174  28.562  45.892  1.00 42.01           C  
ATOM    344  CD1 PHE A  52      31.582  29.568  46.633  1.00 42.11           C  
ATOM    345  CD2 PHE A  52      31.407  27.881  44.959  1.00 41.93           C  
ATOM    346  CE1 PHE A  52      30.260  29.885  46.440  1.00 39.73           C  
ATOM    347  CE2 PHE A  52      30.082  28.196  44.764  1.00 42.40           C  
ATOM    348  CZ  PHE A  52      29.511  29.198  45.504  1.00 40.64           C  
ATOM    349  N   ILE A  53      34.063  25.032  45.705  1.00 48.19           N  
ATOM    350  CA  ILE A  53      33.593  23.815  45.066  1.00 46.04           C  
ATOM    351  C   ILE A  53      33.769  22.572  45.918  1.00 47.52           C  
ATOM    352  O   ILE A  53      32.843  21.772  46.033  1.00 51.22           O  
ATOM    353  CB  ILE A  53      34.311  23.539  43.742  1.00 41.40           C  
ATOM    354  CG1 ILE A  53      34.084  24.673  42.744  1.00 39.22           C  
ATOM    355  CG2 ILE A  53      33.796  22.248  43.147  1.00 41.81           C  
ATOM    356  CD1 ILE A  53      34.427  24.278  41.305  1.00 34.71           C  
ATOM    357  N   ALA A  54      34.941  22.409  46.529  1.00 46.32           N  
ATOM    358  CA  ALA A  54      35.198  21.207  47.316  1.00 46.22           C  
ATOM    359  C   ALA A  54      35.587  21.299  48.783  1.00 45.24           C  
ATOM    360  O   ALA A  54      35.722  20.276  49.434  1.00 47.30           O  
ATOM    361  CB  ALA A  54      36.221  20.357  46.590  1.00 45.05           C  
ATOM    362  N   ALA A  55      35.769  22.483  49.334  1.00 45.27           N  
ATOM    363  CA  ALA A  55      36.157  22.555  50.743  1.00 47.85           C  
ATOM    364  C   ALA A  55      35.137  21.884  51.655  1.00 49.66           C  
ATOM    365  O   ALA A  55      33.961  21.853  51.342  1.00 53.49           O  
ATOM    366  CB  ALA A  55      36.338  23.991  51.143  1.00 46.30           C  
ATOM    367  N   PRO A  56      35.576  21.301  52.777  1.00 49.64           N  
ATOM    368  CA  PRO A  56      34.640  20.649  53.699  1.00 53.84           C  
ATOM    369  C   PRO A  56      34.168  21.632  54.783  1.00 58.12           C  
ATOM    370  O   PRO A  56      34.706  22.733  54.893  1.00 57.67           O  
ATOM    371  CB  PRO A  56      35.472  19.502  54.256  1.00 51.45           C  
ATOM    372  CG  PRO A  56      36.806  20.092  54.345  1.00 49.75           C  
ATOM    373  CD  PRO A  56      36.945  20.819  53.024  1.00 51.89           C  
ATOM    374  N   PRO A  57      33.164  21.246  55.598  1.00 57.23           N  
ATOM    375  CA  PRO A  57      32.587  22.062  56.678  1.00 59.31           C  
ATOM    376  C   PRO A  57      33.568  22.786  57.587  1.00 61.01           C  
ATOM    377  O   PRO A  57      34.596  22.233  57.973  1.00 61.71           O  
ATOM    378  CB  PRO A  57      31.742  21.063  57.445  1.00 56.55           C  
ATOM    379  CG  PRO A  57      31.262  20.172  56.374  1.00 56.93           C  
ATOM    380  CD  PRO A  57      32.499  19.933  55.547  1.00 57.96           C  
ATOM    381  N   VAL A  58      33.213  24.019  57.951  1.00 58.74           N  
ATOM    382  CA  VAL A  58      34.053  24.862  58.801  1.00 56.58           C  
ATOM    383  C   VAL A  58      33.433  25.247  60.153  1.00 58.14           C  
ATOM    384  O   VAL A  58      32.322  25.758  60.213  1.00 60.28           O  
ATOM    385  CB  VAL A  58      34.413  26.144  58.045  1.00 55.29           C  
ATOM    386  CG1 VAL A  58      35.267  27.053  58.905  1.00 53.97           C  
ATOM    387  CG2 VAL A  58      35.104  25.780  56.774  1.00 53.62           C  
ATOM    388  N   ASP A  59      34.159  25.005  61.238  1.00 58.37           N  
ATOM    389  CA  ASP A  59      33.656  25.359  62.557  1.00 55.90           C  
ATOM    390  C   ASP A  59      33.836  26.858  62.776  1.00 54.87           C  
ATOM    391  O   ASP A  59      34.639  27.308  63.599  1.00 54.31           O  
ATOM    392  CB  ASP A  59      34.380  24.579  63.653  1.00 56.26           C  
ATOM    393  CG  ASP A  59      33.886  24.948  65.030  1.00 57.09           C  
ATOM    394  OD1 ASP A  59      32.651  25.021  65.183  1.00 55.83           O  
ATOM    395  OD2 ASP A  59      34.709  25.163  65.950  1.00 57.37           O  
ATOM    396  N   ILE A  60      33.067  27.624  62.018  1.00 51.48           N  
ATOM    397  CA  ILE A  60      33.108  29.066  62.081  1.00 49.55           C  
ATOM    398  C   ILE A  60      33.008  29.663  63.486  1.00 50.67           C  
ATOM    399  O   ILE A  60      33.803  30.525  63.848  1.00 49.15           O  
ATOM    400  CB  ILE A  60      31.998  29.624  61.196  1.00 48.31           C  
ATOM    401  CG1 ILE A  60      32.004  31.145  61.221  1.00 50.15           C  
ATOM    402  CG2 ILE A  60      30.665  29.080  61.646  1.00 47.78           C  
ATOM    403  CD1 ILE A  60      31.181  31.760  60.078  1.00 49.25           C  
ATOM    404  N   ASP A  61      32.052  29.201  64.293  1.00 53.39           N  
ATOM    405  CA  ASP A  61      31.861  29.768  65.636  1.00 55.35           C  
ATOM    406  C   ASP A  61      32.688  29.163  66.759  1.00 55.22           C  
ATOM    407  O   ASP A  61      32.387  29.382  67.923  1.00 54.76           O  
ATOM    408  CB  ASP A  61      30.377  29.703  66.040  1.00 58.18           C  
ATOM    409  CG  ASP A  61      29.449  30.301  64.993  1.00 59.51           C  
ATOM    410  OD1 ASP A  61      29.833  31.296  64.337  1.00 60.08           O  
ATOM    411  OD2 ASP A  61      28.326  29.776  64.838  1.00 60.60           O  
ATOM    412  N   GLY A  62      33.720  28.400  66.415  1.00 56.51           N  
ATOM    413  CA  GLY A  62      34.575  27.777  67.420  1.00 57.52           C  
ATOM    414  C   GLY A  62      33.906  26.858  68.430  1.00 57.53           C  
ATOM    415  O   GLY A  62      34.505  26.472  69.428  1.00 56.79           O  
ATOM    416  N   ILE A  63      32.660  26.499  68.168  1.00 58.11           N  
ATOM    417  CA  ILE A  63      31.917  25.633  69.068  1.00 59.31           C  
ATOM    418  C   ILE A  63      31.733  24.224  68.499  1.00 60.22           C  
ATOM    419  O   ILE A  63      30.770  23.550  68.819  1.00 61.62           O  
ATOM    420  CB  ILE A  63      30.520  26.224  69.364  1.00 57.85           C  
ATOM    421  CG1 ILE A  63      29.766  26.418  68.054  1.00 55.51           C  
ATOM    422  CG2 ILE A  63      30.644  27.566  70.086  1.00 56.81           C  
ATOM    423  CD1 ILE A  63      28.288  26.606  68.223  1.00 56.30           C  
ATOM    424  N   ARG A  64      32.657  23.774  67.662  1.00 61.21           N  
ATOM    425  CA  ARG A  64      32.556  22.440  67.070  1.00 63.00           C  
ATOM    426  C   ARG A  64      31.169  22.151  66.496  1.00 64.73           C  
ATOM    427  O   ARG A  64      30.525  21.187  66.901  1.00 66.86           O  
ATOM    428  CB  ARG A  64      32.882  21.362  68.104  1.00 61.15           C  
ATOM    429  CG  ARG A  64      34.024  21.699  69.030  1.00 60.32           C  
ATOM    430  CD  ARG A  64      35.219  22.293  68.304  1.00 61.03           C  
ATOM    431  NE  ARG A  64      36.257  22.683  69.254  1.00 61.60           N  
ATOM    432  CZ  ARG A  64      36.962  21.820  69.979  1.00 60.75           C  
ATOM    433  NH1 ARG A  64      36.744  20.523  69.846  1.00 62.81           N  
ATOM    434  NH2 ARG A  64      37.852  22.249  70.866  1.00 59.47           N  
ATOM    435  N   GLU A  65      30.727  22.980  65.553  1.00 65.52           N  
ATOM    436  CA  GLU A  65      29.421  22.848  64.895  1.00 65.24           C  
ATOM    437  C   GLU A  65      29.653  23.298  63.442  1.00 63.73           C  
ATOM    438  O   GLU A  65      29.145  24.326  63.007  1.00 64.47           O  
ATOM    439  CB  GLU A  65      28.421  23.772  65.600  1.00 69.32           C  
ATOM    440  CG  GLU A  65      26.988  23.756  65.088  1.00 73.93           C  
ATOM    441  CD  GLU A  65      26.168  24.914  65.663  1.00 76.72           C  
ATOM    442  OE1 GLU A  65      26.024  24.990  66.902  1.00 77.86           O  
ATOM    443  OE2 GLU A  65      25.676  25.757  64.877  1.00 78.21           O  
ATOM    444  N   PRO A  66      30.438  22.524  62.677  1.00 60.12           N  
ATOM    445  CA  PRO A  66      30.795  22.780  61.279  1.00 56.46           C  
ATOM    446  C   PRO A  66      29.692  23.227  60.343  1.00 55.06           C  
ATOM    447  O   PRO A  66      28.644  22.603  60.274  1.00 55.92           O  
ATOM    448  CB  PRO A  66      31.405  21.455  60.844  1.00 57.29           C  
ATOM    449  CG  PRO A  66      32.068  20.985  62.073  1.00 57.57           C  
ATOM    450  CD  PRO A  66      31.000  21.233  63.112  1.00 58.07           C  
ATOM    451  N   VAL A  67      29.941  24.300  59.608  1.00 51.90           N  
ATOM    452  CA  VAL A  67      28.974  24.817  58.650  1.00 50.65           C  
ATOM    453  C   VAL A  67      29.518  24.509  57.267  1.00 51.05           C  
ATOM    454  O   VAL A  67      30.473  25.128  56.845  1.00 53.67           O  
ATOM    455  CB  VAL A  67      28.816  26.360  58.748  1.00 47.98           C  
ATOM    456  CG1 VAL A  67      27.768  26.839  57.742  1.00 46.09           C  
ATOM    457  CG2 VAL A  67      28.428  26.771  60.154  1.00 45.67           C  
ATOM    458  N   SER A  68      28.934  23.565  56.548  1.00 50.50           N  
ATOM    459  CA  SER A  68      29.453  23.271  55.220  1.00 50.17           C  
ATOM    460  C   SER A  68      28.908  24.293  54.251  1.00 47.85           C  
ATOM    461  O   SER A  68      27.707  24.546  54.219  1.00 52.18           O  
ATOM    462  CB  SER A  68      29.029  21.885  54.765  1.00 52.99           C  
ATOM    463  OG  SER A  68      27.718  21.920  54.251  1.00 53.23           O  
ATOM    464  N   GLY A  69      29.790  24.873  53.450  1.00 42.90           N  
ATOM    465  CA  GLY A  69      29.352  25.869  52.498  1.00 38.48           C  
ATOM    466  C   GLY A  69      29.837  25.670  51.079  1.00 37.79           C  
ATOM    467  O   GLY A  69      29.835  26.618  50.306  1.00 39.07           O  
ATOM    468  N   SER A  70      30.234  24.460  50.709  1.00 38.57           N  
ATOM    469  CA  SER A  70      30.722  24.245  49.355  1.00 39.75           C  
ATOM    470  C   SER A  70      29.757  23.427  48.513  1.00 41.29           C  
ATOM    471  O   SER A  70      28.966  22.636  49.035  1.00 37.58           O  
ATOM    472  CB  SER A  70      32.096  23.549  49.380  1.00 42.38           C  
ATOM    473  OG  SER A  70      31.995  22.140  49.524  1.00 40.39           O  
ATOM    474  N   LEU A  71      29.843  23.603  47.201  1.00 42.48           N  
ATOM    475  CA  LEU A  71      28.976  22.873  46.313  1.00 46.14           C  
ATOM    476  C   LEU A  71      28.963  21.369  46.575  1.00 49.18           C  
ATOM    477  O   LEU A  71      27.920  20.823  46.896  1.00 52.15           O  
ATOM    478  CB  LEU A  71      29.371  23.123  44.872  1.00 45.54           C  
ATOM    479  CG  LEU A  71      29.483  24.566  44.425  1.00 45.22           C  
ATOM    480  CD1 LEU A  71      29.782  24.559  42.934  1.00 45.94           C  
ATOM    481  CD2 LEU A  71      28.204  25.326  44.712  1.00 45.69           C  
ATOM    482  N   LEU A  72      30.107  20.695  46.454  1.00 51.34           N  
ATOM    483  CA  LEU A  72      30.149  19.242  46.649  1.00 51.84           C  
ATOM    484  C   LEU A  72      29.642  18.728  47.993  1.00 51.66           C  
ATOM    485  O   LEU A  72      29.449  17.531  48.158  1.00 52.14           O  
ATOM    486  CB  LEU A  72      31.561  18.704  46.410  1.00 51.69           C  
ATOM    487  CG  LEU A  72      32.093  18.617  44.975  1.00 53.37           C  
ATOM    488  CD1 LEU A  72      33.487  18.016  45.012  1.00 53.66           C  
ATOM    489  CD2 LEU A  72      31.188  17.767  44.100  1.00 51.75           C  
ATOM    490  N   TYR A  73      29.425  19.621  48.952  1.00 52.00           N  
ATOM    491  CA  TYR A  73      28.940  19.209  50.266  1.00 51.87           C  
ATOM    492  C   TYR A  73      27.522  19.679  50.538  1.00 51.42           C  
ATOM    493  O   TYR A  73      27.206  20.080  51.661  1.00 50.61           O  
ATOM    494  CB  TYR A  73      29.852  19.733  51.373  1.00 54.12           C  
ATOM    495  CG  TYR A  73      31.106  18.918  51.589  1.00 56.56           C  
ATOM    496  CD1 TYR A  73      32.122  18.890  50.640  1.00 56.28           C  
ATOM    497  CD2 TYR A  73      31.268  18.158  52.742  1.00 58.24           C  
ATOM    498  CE1 TYR A  73      33.262  18.124  50.838  1.00 57.99           C  
ATOM    499  CE2 TYR A  73      32.401  17.392  52.948  1.00 57.99           C  
ATOM    500  CZ  TYR A  73      33.394  17.375  51.997  1.00 59.10           C  
ATOM    501  OH  TYR A  73      34.513  16.598  52.210  1.00 61.59           O  
ATOM    502  N   GLY A  74      26.686  19.646  49.500  1.00 49.14           N  
ATOM    503  CA  GLY A  74      25.297  20.034  49.638  1.00 47.19           C  
ATOM    504  C   GLY A  74      24.843  21.452  49.375  1.00 47.38           C  
ATOM    505  O   GLY A  74      23.687  21.743  49.624  1.00 49.96           O  
ATOM    506  N   ASN A  75      25.701  22.333  48.875  1.00 45.92           N  
ATOM    507  CA  ASN A  75      25.301  23.718  48.613  1.00 46.16           C  
ATOM    508  C   ASN A  75      25.037  23.999  47.136  1.00 47.88           C  
ATOM    509  O   ASN A  75      25.466  23.233  46.272  1.00 46.98           O  
ATOM    510  CB  ASN A  75      26.389  24.678  49.079  1.00 47.17           C  
ATOM    511  CG  ASN A  75      26.385  24.888  50.557  1.00 51.14           C  
ATOM    512  OD1 ASN A  75      25.778  25.832  51.066  1.00 55.67           O  
ATOM    513  ND2 ASN A  75      27.065  24.010  51.270  1.00 53.43           N  
ATOM    514  N   ASN A  76      24.300  25.073  46.843  1.00 48.68           N  
ATOM    515  CA  ASN A  76      24.090  25.466  45.451  1.00 50.95           C  
ATOM    516  C   ASN A  76      24.696  26.865  45.336  1.00 51.10           C  
ATOM    517  O   ASN A  76      25.085  27.429  46.351  1.00 50.51           O  
ATOM    518  CB  ASN A  76      22.602  25.427  45.019  1.00 53.74           C  
ATOM    519  CG  ASN A  76      21.685  26.290  45.870  1.00 56.84           C  
ATOM    520  OD1 ASN A  76      22.110  27.240  46.506  1.00 61.12           O  
ATOM    521  ND2 ASN A  76      20.399  25.962  45.856  1.00 56.02           N  
ATOM    522  N   ILE A  77      24.804  27.427  44.136  1.00 51.50           N  
ATOM    523  CA  ILE A  77      25.422  28.742  44.001  1.00 52.85           C  
ATOM    524  C   ILE A  77      24.940  29.787  45.006  1.00 54.62           C  
ATOM    525  O   ILE A  77      25.752  30.494  45.608  1.00 58.09           O  
ATOM    526  CB  ILE A  77      25.232  29.339  42.594  1.00 53.35           C  
ATOM    527  CG1 ILE A  77      25.747  28.394  41.524  1.00 52.76           C  
ATOM    528  CG2 ILE A  77      26.060  30.595  42.470  1.00 54.43           C  
ATOM    529  CD1 ILE A  77      27.244  28.174  41.591  1.00 55.38           C  
ATOM    530  N   ILE A  78      23.626  29.883  45.194  1.00 55.06           N  
ATOM    531  CA  ILE A  78      23.030  30.872  46.104  1.00 53.44           C  
ATOM    532  C   ILE A  78      23.328  30.695  47.597  1.00 53.34           C  
ATOM    533  O   ILE A  78      23.505  31.679  48.318  1.00 52.55           O  
ATOM    534  CB  ILE A  78      21.492  30.933  45.909  1.00 52.03           C  
ATOM    535  CG1 ILE A  78      21.176  31.313  44.466  1.00 51.34           C  
ATOM    536  CG2 ILE A  78      20.875  31.978  46.825  1.00 51.90           C  
ATOM    537  CD1 ILE A  78      21.739  32.659  44.072  1.00 47.59           C  
ATOM    538  N   THR A  79      23.373  29.450  48.062  1.00 52.86           N  
ATOM    539  CA  THR A  79      23.636  29.157  49.479  1.00 51.67           C  
ATOM    540  C   THR A  79      25.128  29.032  49.762  1.00 51.11           C  
ATOM    541  O   THR A  79      25.633  29.582  50.734  1.00 49.38           O  
ATOM    542  CB  THR A  79      22.954  27.825  49.929  1.00 51.12           C  
ATOM    543  OG1 THR A  79      23.705  26.703  49.441  1.00 48.41           O  
ATOM    544  CG2 THR A  79      21.520  27.745  49.390  1.00 49.67           C  
ATOM    545  N   GLY A  80      25.816  28.309  48.885  1.00 52.01           N  
ATOM    546  CA  GLY A  80      27.241  28.084  49.024  1.00 51.29           C  
ATOM    547  C   GLY A  80      28.113  29.299  49.275  1.00 51.50           C  
ATOM    548  O   GLY A  80      27.835  30.418  48.818  1.00 53.34           O  
ATOM    549  N   ALA A  81      29.199  29.059  49.996  1.00 47.45           N  
ATOM    550  CA  ALA A  81      30.134  30.109  50.335  1.00 46.26           C  
ATOM    551  C   ALA A  81      31.431  29.551  50.924  1.00 45.79           C  
ATOM    552  O   ALA A  81      31.546  28.355  51.196  1.00 45.08           O  
ATOM    553  CB  ALA A  81      29.482  31.045  51.325  1.00 44.63           C  
ATOM    554  N   VAL A  82      32.419  30.420  51.093  1.00 43.50           N  
ATOM    555  CA  VAL A  82      33.670  30.011  51.707  1.00 41.67           C  
ATOM    556  C   VAL A  82      33.502  30.552  53.116  1.00 44.29           C  
ATOM    557  O   VAL A  82      33.354  31.752  53.295  1.00 45.60           O  
ATOM    558  CB  VAL A  82      34.884  30.667  51.033  1.00 40.16           C  
ATOM    559  CG1 VAL A  82      36.097  30.529  51.913  1.00 41.62           C  
ATOM    560  CG2 VAL A  82      35.162  30.008  49.709  1.00 37.95           C  
ATOM    561  N   VAL A  83      33.505  29.667  54.108  1.00 44.02           N  
ATOM    562  CA  VAL A  83      33.295  30.061  55.496  1.00 39.80           C  
ATOM    563  C   VAL A  83      34.502  30.650  56.217  1.00 45.06           C  
ATOM    564  O   VAL A  83      35.629  30.187  56.047  1.00 44.47           O  
ATOM    565  CB  VAL A  83      32.792  28.871  56.327  1.00 38.21           C  
ATOM    566  CG1 VAL A  83      32.401  29.343  57.720  1.00 34.59           C  
ATOM    567  CG2 VAL A  83      31.647  28.202  55.623  1.00 30.85           C  
ATOM    568  N   PRO A  84      34.265  31.689  57.045  1.00 48.60           N  
ATOM    569  CA  PRO A  84      35.284  32.395  57.835  1.00 44.38           C  
ATOM    570  C   PRO A  84      36.048  31.500  58.828  1.00 45.98           C  
ATOM    571  O   PRO A  84      35.522  30.510  59.315  1.00 44.36           O  
ATOM    572  CB  PRO A  84      34.465  33.490  58.530  1.00 44.41           C  
ATOM    573  CG  PRO A  84      33.427  33.823  57.505  1.00 41.42           C  
ATOM    574  CD  PRO A  84      32.990  32.441  57.071  1.00 45.18           C  
ATOM    575  N   SER A  85      37.294  31.866  59.112  1.00 48.78           N  
ATOM    576  CA  SER A  85      38.146  31.118  60.028  1.00 49.71           C  
ATOM    577  C   SER A  85      37.441  30.973  61.359  1.00 51.73           C  
ATOM    578  O   SER A  85      36.549  31.759  61.667  1.00 53.59           O  
ATOM    579  CB  SER A  85      39.461  31.860  60.233  1.00 51.71           C  
ATOM    580  OG  SER A  85      39.241  33.134  60.811  1.00 54.80           O  
ATOM    581  N   SER A  86      37.846  29.982  62.153  1.00 52.99           N  
ATOM    582  CA  SER A  86      37.233  29.733  63.459  1.00 53.63           C  
ATOM    583  C   SER A  86      37.324  30.901  64.423  1.00 55.02           C  
ATOM    584  O   SER A  86      38.157  31.796  64.272  1.00 56.08           O  
ATOM    585  CB  SER A  86      37.852  28.511  64.128  1.00 55.11           C  
ATOM    586  OG  SER A  86      37.439  28.415  65.484  1.00 56.49           O  
ATOM    587  N   ASN A  87      36.445  30.876  65.418  1.00 57.04           N  
ATOM    588  CA  ASN A  87      36.387  31.909  66.432  1.00 57.08           C  
ATOM    589  C   ASN A  87      37.375  31.483  67.481  1.00 56.29           C  
ATOM    590  O   ASN A  87      37.792  32.272  68.309  1.00 55.89           O  
ATOM    591  CB  ASN A  87      34.975  31.992  67.023  1.00 57.94           C  
ATOM    592  CG  ASN A  87      34.810  33.149  67.995  1.00 58.40           C  
ATOM    593  OD1 ASN A  87      35.003  34.308  67.633  1.00 60.27           O  
ATOM    594  ND2 ASN A  87      34.442  32.839  69.233  1.00 55.90           N  
ATOM    595  N   ALA A  88      37.749  30.214  67.441  1.00 56.97           N  
ATOM    596  CA  ALA A  88      38.711  29.697  68.395  1.00 58.06           C  
ATOM    597  C   ALA A  88      40.028  30.363  68.043  1.00 57.51           C  
ATOM    598  O   ALA A  88      40.895  30.568  68.893  1.00 56.90           O  
ATOM    599  CB  ALA A  88      38.822  28.205  68.249  1.00 56.28           C  
ATOM    600  N   ILE A  89      40.139  30.719  66.768  1.00 57.41           N  
ATOM    601  CA  ILE A  89      41.327  31.351  66.219  1.00 58.65           C  
ATOM    602  C   ILE A  89      41.360  32.863  66.430  1.00 60.17           C  
ATOM    603  O   ILE A  89      42.430  33.456  66.563  1.00 60.32           O  
ATOM    604  CB  ILE A  89      41.424  31.058  64.716  1.00 56.70           C  
ATOM    605  CG1 ILE A  89      41.599  29.557  64.492  1.00 56.43           C  
ATOM    606  CG2 ILE A  89      42.572  31.837  64.106  1.00 57.02           C  
ATOM    607  CD1 ILE A  89      41.362  29.115  63.061  1.00 56.68           C  
ATOM    608  N   GLY A  90      40.184  33.483  66.442  1.00 60.74           N  
ATOM    609  CA  GLY A  90      40.106  34.918  66.645  1.00 60.73           C  
ATOM    610  C   GLY A  90      40.842  35.724  65.600  1.00 60.15           C  
ATOM    611  O   GLY A  90      40.545  35.629  64.413  1.00 60.21           O  
ATOM    612  N   LEU A  91      41.799  36.530  66.043  1.00 59.49           N  
ATOM    613  CA  LEU A  91      42.571  37.341  65.118  1.00 58.50           C  
ATOM    614  C   LEU A  91      43.948  36.741  64.841  1.00 58.21           C  
ATOM    615  O   LEU A  91      44.752  37.329  64.129  1.00 59.57           O  
ATOM    616  CB  LEU A  91      42.723  38.761  65.662  1.00 57.69           C  
ATOM    617  CG  LEU A  91      41.512  39.700  65.626  1.00 55.24           C  
ATOM    618  CD1 LEU A  91      41.870  41.047  66.225  1.00 53.63           C  
ATOM    619  CD2 LEU A  91      41.068  39.880  64.199  1.00 54.92           C  
ATOM    620  N   HIS A  92      44.222  35.564  65.393  1.00 57.18           N  
ATOM    621  CA  HIS A  92      45.509  34.924  65.171  1.00 54.84           C  
ATOM    622  C   HIS A  92      45.727  34.577  63.705  1.00 56.62           C  
ATOM    623  O   HIS A  92      44.796  34.255  62.968  1.00 57.99           O  
ATOM    624  CB  HIS A  92      45.641  33.645  65.994  1.00 52.02           C  
ATOM    625  CG  HIS A  92      45.915  33.871  67.452  1.00 50.30           C  
ATOM    626  ND1 HIS A  92      46.633  32.977  68.215  1.00 51.32           N  
ATOM    627  CD2 HIS A  92      45.496  34.834  68.305  1.00 48.32           C  
ATOM    628  CE1 HIS A  92      46.640  33.375  69.475  1.00 49.52           C  
ATOM    629  NE2 HIS A  92      45.956  34.499  69.556  1.00 47.34           N  
ATOM    630  N   PHE A  93      46.982  34.639  63.292  1.00 57.13           N  
ATOM    631  CA  PHE A  93      47.373  34.328  61.927  1.00 56.57           C  
ATOM    632  C   PHE A  93      47.336  32.806  61.749  1.00 55.07           C  
ATOM    633  O   PHE A  93      47.945  32.080  62.524  1.00 54.56           O  
ATOM    634  CB  PHE A  93      48.787  34.858  61.709  1.00 58.47           C  
ATOM    635  CG  PHE A  93      49.199  34.915  60.284  1.00 59.17           C  
ATOM    636  CD1 PHE A  93      48.559  35.773  59.398  1.00 59.70           C  
ATOM    637  CD2 PHE A  93      50.228  34.122  59.827  1.00 57.14           C  
ATOM    638  CE1 PHE A  93      48.949  35.833  58.074  1.00 60.79           C  
ATOM    639  CE2 PHE A  93      50.621  34.176  58.513  1.00 58.72           C  
ATOM    640  CZ  PHE A  93      49.985  35.030  57.632  1.00 58.32           C  
ATOM    641  N   TYR A  94      46.641  32.315  60.729  1.00 53.76           N  
ATOM    642  CA  TYR A  94      46.541  30.871  60.541  1.00 52.33           C  
ATOM    643  C   TYR A  94      46.974  30.410  59.144  1.00 52.76           C  
ATOM    644  O   TYR A  94      46.157  29.971  58.327  1.00 54.14           O  
ATOM    645  CB  TYR A  94      45.095  30.419  60.842  1.00 51.17           C  
ATOM    646  CG  TYR A  94      44.903  28.938  61.087  1.00 49.35           C  
ATOM    647  CD1 TYR A  94      45.456  28.319  62.202  1.00 50.24           C  
ATOM    648  CD2 TYR A  94      44.179  28.153  60.196  1.00 50.30           C  
ATOM    649  CE1 TYR A  94      45.296  26.946  62.428  1.00 49.68           C  
ATOM    650  CE2 TYR A  94      44.013  26.785  60.408  1.00 52.06           C  
ATOM    651  CZ  TYR A  94      44.576  26.189  61.527  1.00 51.58           C  
ATOM    652  OH  TYR A  94      44.425  24.840  61.744  1.00 52.61           O  
ATOM    653  N   PRO A  95      48.278  30.516  58.844  1.00 51.71           N  
ATOM    654  CA  PRO A  95      48.830  30.103  57.548  1.00 49.15           C  
ATOM    655  C   PRO A  95      48.890  28.583  57.545  1.00 47.66           C  
ATOM    656  O   PRO A  95      49.015  27.977  58.603  1.00 43.84           O  
ATOM    657  CB  PRO A  95      50.208  30.743  57.545  1.00 49.19           C  
ATOM    658  CG  PRO A  95      50.589  30.671  58.989  1.00 49.34           C  
ATOM    659  CD  PRO A  95      49.324  31.119  59.685  1.00 52.12           C  
ATOM    660  N   ILE A  96      48.805  27.970  56.370  1.00 46.47           N  
ATOM    661  CA  ILE A  96      48.803  26.525  56.314  1.00 46.00           C  
ATOM    662  C   ILE A  96      49.883  25.910  57.185  1.00 48.27           C  
ATOM    663  O   ILE A  96      49.641  24.906  57.865  1.00 49.72           O  
ATOM    664  CB  ILE A  96      48.971  26.016  54.891  1.00 45.64           C  
ATOM    665  CG1 ILE A  96      47.876  26.599  54.010  1.00 43.19           C  
ATOM    666  CG2 ILE A  96      48.929  24.474  54.881  1.00 44.53           C  
ATOM    667  CD1 ILE A  96      47.947  26.166  52.568  1.00 42.77           C  
ATOM    668  N   TRP A  97      51.073  26.509  57.185  1.00 46.79           N  
ATOM    669  CA  TRP A  97      52.166  25.972  57.985  1.00 44.48           C  
ATOM    670  C   TRP A  97      51.975  26.130  59.463  1.00 48.40           C  
ATOM    671  O   TRP A  97      52.929  26.059  60.215  1.00 49.29           O  
ATOM    672  CB  TRP A  97      53.489  26.611  57.603  1.00 36.45           C  
ATOM    673  CG  TRP A  97      53.589  28.079  57.768  1.00 26.52           C  
ATOM    674  CD1 TRP A  97      53.810  28.771  58.923  1.00 23.31           C  
ATOM    675  CD2 TRP A  97      53.476  29.043  56.727  1.00 19.83           C  
ATOM    676  NE1 TRP A  97      53.838  30.118  58.656  1.00 24.26           N  
ATOM    677  CE2 TRP A  97      53.629  30.309  57.315  1.00 20.08           C  
ATOM    678  CE3 TRP A  97      53.258  28.953  55.355  1.00 22.00           C  
ATOM    679  CZ2 TRP A  97      53.561  31.489  56.578  1.00 23.17           C  
ATOM    680  CZ3 TRP A  97      53.193  30.115  54.618  1.00 25.62           C  
ATOM    681  CH2 TRP A  97      53.341  31.380  55.235  1.00 25.26           C  
ATOM    682  N   GLU A  98      50.736  26.341  59.880  1.00 53.27           N  
ATOM    683  CA  GLU A  98      50.438  26.517  61.291  1.00 56.05           C  
ATOM    684  C   GLU A  98      49.540  25.391  61.718  1.00 55.49           C  
ATOM    685  O   GLU A  98      49.068  25.364  62.844  1.00 56.18           O  
ATOM    686  CB  GLU A  98      49.715  27.836  61.514  1.00 59.62           C  
ATOM    687  CG  GLU A  98      49.663  28.280  62.955  1.00 64.25           C  
ATOM    688  CD  GLU A  98      50.953  28.938  63.408  1.00 68.07           C  
ATOM    689  OE1 GLU A  98      50.923  29.630  64.448  1.00 69.49           O  
ATOM    690  OE2 GLU A  98      51.990  28.763  62.727  1.00 70.78           O  
ATOM    691  N   ALA A  99      49.301  24.460  60.808  1.00 54.06           N  
ATOM    692  CA  ALA A  99      48.438  23.342  61.121  1.00 55.33           C  
ATOM    693  C   ALA A  99      49.114  21.972  61.028  1.00 54.78           C  
ATOM    694  O   ALA A  99      49.916  21.708  60.132  1.00 57.15           O  
ATOM    695  CB  ALA A  99      47.207  23.377  60.215  1.00 55.55           C  
ATOM    696  N   ALA A 100      48.783  21.100  61.969  1.00 51.75           N  
ATOM    697  CA  ALA A 100      49.317  19.769  61.965  1.00 50.71           C  
ATOM    698  C   ALA A 100      49.054  19.137  60.612  1.00 51.88           C  
ATOM    699  O   ALA A 100      49.815  18.272  60.178  1.00 52.53           O  
ATOM    700  CB  ALA A 100      48.660  18.955  63.036  1.00 50.19           C  
ATOM    701  N   SER A 101      47.975  19.556  59.951  1.00 53.04           N  
ATOM    702  CA  SER A 101      47.593  19.003  58.648  1.00 54.85           C  
ATOM    703  C   SER A 101      46.597  19.875  57.926  1.00 56.33           C  
ATOM    704  O   SER A 101      46.065  20.819  58.497  1.00 58.75           O  
ATOM    705  CB  SER A 101      46.965  17.632  58.833  1.00 52.40           C  
ATOM    706  OG  SER A 101      46.106  17.647  59.954  1.00 47.69           O  
ATOM    707  N   LEU A 102      46.341  19.561  56.664  1.00 58.27           N  
ATOM    708  CA  LEU A 102      45.372  20.324  55.892  1.00 61.48           C  
ATOM    709  C   LEU A 102      43.981  20.039  56.462  1.00 62.11           C  
ATOM    710  O   LEU A 102      43.157  20.939  56.597  1.00 63.86           O  
ATOM    711  CB  LEU A 102      45.433  19.926  54.418  1.00 61.65           C  
ATOM    712  CG  LEU A 102      46.586  20.514  53.604  1.00 62.10           C  
ATOM    713  CD1 LEU A 102      46.792  19.720  52.325  1.00 63.18           C  
ATOM    714  CD2 LEU A 102      46.284  21.966  53.289  1.00 63.07           C  
ATOM    715  N   ASP A 103      43.736  18.778  56.807  1.00 61.14           N  
ATOM    716  CA  ASP A 103      42.470  18.363  57.378  1.00 57.91           C  
ATOM    717  C   ASP A 103      42.102  19.281  58.511  1.00 56.59           C  
ATOM    718  O   ASP A 103      40.941  19.662  58.645  1.00 58.44           O  
ATOM    719  CB  ASP A 103      42.567  16.929  57.874  1.00 58.63           C  
ATOM    720  CG  ASP A 103      42.079  15.932  56.847  1.00 62.89           C  
ATOM    721  OD1 ASP A 103      42.244  16.185  55.631  1.00 64.79           O  
ATOM    722  OD2 ASP A 103      41.534  14.886  57.254  1.00 64.20           O  
ATOM    723  N   GLU A 104      43.096  19.629  59.321  1.00 53.56           N  
ATOM    724  CA  GLU A 104      42.913  20.543  60.446  1.00 52.58           C  
ATOM    725  C   GLU A 104      42.715  21.979  59.969  1.00 50.98           C  
ATOM    726  O   GLU A 104      41.979  22.763  60.572  1.00 51.64           O  
ATOM    727  CB  GLU A 104      44.139  20.542  61.356  1.00 53.11           C  
ATOM    728  CG  GLU A 104      44.168  21.737  62.293  1.00 55.93           C  
ATOM    729  CD  GLU A 104      45.479  21.894  63.012  1.00 58.34           C  
ATOM    730  OE1 GLU A 104      45.955  20.888  63.571  1.00 59.68           O  
ATOM    731  OE2 GLU A 104      46.025  23.021  63.035  1.00 60.01           O  
ATOM    732  N   TRP A 105      43.405  22.323  58.896  1.00 47.19           N  
ATOM    733  CA  TRP A 105      43.349  23.658  58.347  1.00 45.59           C  
ATOM    734  C   TRP A 105      41.992  23.957  57.674  1.00 47.55           C  
ATOM    735  O   TRP A 105      41.469  25.073  57.772  1.00 47.90           O  
ATOM    736  CB  TRP A 105      44.522  23.798  57.375  1.00 41.19           C  
ATOM    737  CG  TRP A 105      44.726  25.153  56.778  1.00 34.93           C  
ATOM    738  CD1 TRP A 105      45.199  26.288  57.399  1.00 31.37           C  
ATOM    739  CD2 TRP A 105      44.455  25.513  55.429  1.00 30.72           C  
ATOM    740  NE1 TRP A 105      45.234  27.336  56.501  1.00 30.05           N  
ATOM    741  CE2 TRP A 105      44.782  26.884  55.284  1.00 29.05           C  
ATOM    742  CE3 TRP A 105      43.958  24.810  54.323  1.00 29.16           C  
ATOM    743  CZ2 TRP A 105      44.628  27.561  54.073  1.00 25.93           C  
ATOM    744  CZ3 TRP A 105      43.803  25.488  53.119  1.00 28.06           C  
ATOM    745  CH2 TRP A 105      44.138  26.848  53.007  1.00 25.40           C  
ATOM    746  N   LEU A 106      41.416  22.958  57.007  1.00 49.27           N  
ATOM    747  CA  LEU A 106      40.127  23.127  56.328  1.00 49.75           C  
ATOM    748  C   LEU A 106      38.965  23.160  57.319  1.00 49.79           C  
ATOM    749  O   LEU A 106      37.909  23.711  57.024  1.00 52.06           O  
ATOM    750  CB  LEU A 106      39.889  21.985  55.335  1.00 47.92           C  
ATOM    751  CG  LEU A 106      40.946  21.651  54.280  1.00 47.09           C  
ATOM    752  CD1 LEU A 106      40.637  20.304  53.700  1.00 45.43           C  
ATOM    753  CD2 LEU A 106      40.982  22.700  53.191  1.00 50.01           C  
ATOM    754  N   TYR A 107      39.175  22.555  58.485  1.00 47.68           N  
ATOM    755  CA  TYR A 107      38.183  22.476  59.545  1.00 45.85           C  
ATOM    756  C   TYR A 107      38.108  23.766  60.336  1.00 48.23           C  
ATOM    757  O   TYR A 107      37.045  24.132  60.821  1.00 50.34           O  
ATOM    758  CB  TYR A 107      38.537  21.362  60.494  1.00 43.48           C  
ATOM    759  CG  TYR A 107      37.524  21.107  61.578  1.00 43.55           C  
ATOM    760  CD1 TYR A 107      36.558  20.106  61.435  1.00 44.28           C  
ATOM    761  CD2 TYR A 107      37.556  21.815  62.770  1.00 43.54           C  
ATOM    762  CE1 TYR A 107      35.659  19.812  62.452  1.00 43.02           C  
ATOM    763  CE2 TYR A 107      36.652  21.524  63.800  1.00 46.59           C  
ATOM    764  CZ  TYR A 107      35.712  20.520  63.626  1.00 44.52           C  
ATOM    765  OH  TYR A 107      34.828  20.233  64.633  1.00 49.01           O  
ATOM    766  N   ASN A 108      39.231  24.456  60.488  1.00 48.72           N  
ATOM    767  CA  ASN A 108      39.223  25.710  61.222  1.00 48.15           C  
ATOM    768  C   ASN A 108      39.059  26.907  60.285  1.00 49.08           C  
ATOM    769  O   ASN A 108      39.259  28.056  60.666  1.00 50.47           O  
ATOM    770  CB  ASN A 108      40.494  25.835  62.048  1.00 46.92           C  
ATOM    771  CG  ASN A 108      40.580  24.777  63.136  1.00 47.34           C  
ATOM    772  OD1 ASN A 108      40.574  25.077  64.346  1.00 47.48           O  
ATOM    773  ND2 ASN A 108      40.659  23.528  62.716  1.00 45.72           N  
ATOM    774  N   GLY A 109      38.683  26.629  59.048  1.00 47.82           N  
ATOM    775  CA  GLY A 109      38.479  27.700  58.102  1.00 47.02           C  
ATOM    776  C   GLY A 109      39.730  28.402  57.622  1.00 47.29           C  
ATOM    777  O   GLY A 109      39.676  29.610  57.366  1.00 49.17           O  
ATOM    778  N   GLY A 110      40.844  27.663  57.495  1.00 45.27           N  
ATOM    779  CA  GLY A 110      42.088  28.245  57.011  1.00 39.09           C  
ATOM    780  C   GLY A 110      41.919  28.906  55.655  1.00 37.08           C  
ATOM    781  O   GLY A 110      42.281  30.054  55.491  1.00 34.56           O  
ATOM    782  N   PRO A 111      41.358  28.219  54.664  1.00 37.30           N  
ATOM    783  CA  PRO A 111      41.207  28.883  53.371  1.00 40.77           C  
ATOM    784  C   PRO A 111      40.721  30.343  53.432  1.00 45.38           C  
ATOM    785  O   PRO A 111      41.192  31.183  52.662  1.00 47.51           O  
ATOM    786  CB  PRO A 111      40.229  27.970  52.634  1.00 39.82           C  
ATOM    787  CG  PRO A 111      40.604  26.616  53.140  1.00 36.45           C  
ATOM    788  CD  PRO A 111      40.801  26.859  54.632  1.00 37.40           C  
ATOM    789  N   TYR A 112      39.801  30.658  54.347  1.00 48.25           N  
ATOM    790  CA  TYR A 112      39.278  32.021  54.436  1.00 48.30           C  
ATOM    791  C   TYR A 112      40.362  33.071  54.526  1.00 47.47           C  
ATOM    792  O   TYR A 112      40.348  34.034  53.778  1.00 49.21           O  
ATOM    793  CB  TYR A 112      38.321  32.177  55.630  1.00 50.23           C  
ATOM    794  CG  TYR A 112      37.622  33.535  55.700  1.00 49.22           C  
ATOM    795  CD1 TYR A 112      36.666  33.909  54.757  1.00 49.58           C  
ATOM    796  CD2 TYR A 112      37.945  34.449  56.688  1.00 49.15           C  
ATOM    797  CE1 TYR A 112      36.056  35.170  54.805  1.00 48.10           C  
ATOM    798  CE2 TYR A 112      37.343  35.703  56.742  1.00 48.43           C  
ATOM    799  CZ  TYR A 112      36.405  36.054  55.802  1.00 48.36           C  
ATOM    800  OH  TYR A 112      35.813  37.284  55.881  1.00 49.58           O  
ATOM    801  N   GLN A 113      41.301  32.898  55.443  1.00 48.91           N  
ATOM    802  CA  GLN A 113      42.375  33.880  55.592  1.00 49.09           C  
ATOM    803  C   GLN A 113      43.262  33.940  54.354  1.00 48.57           C  
ATOM    804  O   GLN A 113      43.550  35.013  53.842  1.00 48.69           O  
ATOM    805  CB  GLN A 113      43.227  33.581  56.831  1.00 49.05           C  
ATOM    806  CG  GLN A 113      42.540  33.903  58.144  1.00 51.58           C  
ATOM    807  CD  GLN A 113      43.466  33.785  59.321  1.00 52.74           C  
ATOM    808  OE1 GLN A 113      44.577  34.283  59.288  1.00 55.45           O  
ATOM    809  NE2 GLN A 113      43.009  33.137  60.374  1.00 54.59           N  
ATOM    810  N   LEU A 114      43.686  32.789  53.859  1.00 47.36           N  
ATOM    811  CA  LEU A 114      44.527  32.787  52.685  1.00 48.50           C  
ATOM    812  C   LEU A 114      43.844  33.617  51.614  1.00 49.94           C  
ATOM    813  O   LEU A 114      44.499  34.356  50.860  1.00 49.44           O  
ATOM    814  CB  LEU A 114      44.769  31.358  52.184  1.00 49.24           C  
ATOM    815  CG  LEU A 114      45.709  31.168  50.984  1.00 50.54           C  
ATOM    816  CD1 LEU A 114      46.223  29.742  50.899  1.00 50.46           C  
ATOM    817  CD2 LEU A 114      44.972  31.516  49.733  1.00 51.18           C  
ATOM    818  N   ILE A 115      42.523  33.533  51.547  1.00 51.10           N  
ATOM    819  CA  ILE A 115      41.839  34.298  50.522  1.00 52.23           C  
ATOM    820  C   ILE A 115      41.699  35.778  50.834  1.00 52.32           C  
ATOM    821  O   ILE A 115      42.144  36.620  50.045  1.00 51.33           O  
ATOM    822  CB  ILE A 115      40.464  33.709  50.204  1.00 51.90           C  
ATOM    823  CG1 ILE A 115      40.629  32.236  49.837  1.00 54.28           C  
ATOM    824  CG2 ILE A 115      39.836  34.456  49.034  1.00 51.07           C  
ATOM    825  CD1 ILE A 115      39.359  31.560  49.355  1.00 56.75           C  
ATOM    826  N   ILE A 116      41.116  36.120  51.979  1.00 52.11           N  
ATOM    827  CA  ILE A 116      40.943  37.539  52.262  1.00 54.48           C  
ATOM    828  C   ILE A 116      42.238  38.335  52.228  1.00 53.19           C  
ATOM    829  O   ILE A 116      42.276  39.413  51.637  1.00 53.12           O  
ATOM    830  CB  ILE A 116      40.201  37.815  53.602  1.00 54.95           C  
ATOM    831  CG1 ILE A 116      40.912  37.132  54.754  1.00 56.06           C  
ATOM    832  CG2 ILE A 116      38.738  37.397  53.484  1.00 53.91           C  
ATOM    833  CD1 ILE A 116      40.562  37.751  56.094  1.00 59.10           C  
ATOM    834  N   PHE A 117      43.298  37.809  52.836  1.00 53.86           N  
ATOM    835  CA  PHE A 117      44.590  38.501  52.841  1.00 50.56           C  
ATOM    836  C   PHE A 117      45.173  38.712  51.437  1.00 50.67           C  
ATOM    837  O   PHE A 117      45.588  39.818  51.092  1.00 49.66           O  
ATOM    838  CB  PHE A 117      45.588  37.741  53.697  1.00 47.96           C  
ATOM    839  CG  PHE A 117      45.236  37.711  55.149  1.00 46.89           C  
ATOM    840  CD1 PHE A 117      44.719  38.837  55.777  1.00 46.15           C  
ATOM    841  CD2 PHE A 117      45.470  36.572  55.909  1.00 47.87           C  
ATOM    842  CE1 PHE A 117      44.439  38.834  57.145  1.00 45.30           C  
ATOM    843  CE2 PHE A 117      45.194  36.556  57.289  1.00 48.38           C  
ATOM    844  CZ  PHE A 117      44.678  37.694  57.903  1.00 45.95           C  
ATOM    845  N   HIS A 118      45.219  37.667  50.622  1.00 49.31           N  
ATOM    846  CA  HIS A 118      45.738  37.853  49.279  1.00 50.25           C  
ATOM    847  C   HIS A 118      44.855  38.769  48.472  1.00 49.71           C  
ATOM    848  O   HIS A 118      45.355  39.573  47.707  1.00 50.18           O  
ATOM    849  CB  HIS A 118      45.845  36.545  48.533  1.00 52.65           C  
ATOM    850  CG  HIS A 118      47.001  35.712  48.955  1.00 55.64           C  
ATOM    851  ND1 HIS A 118      47.038  35.059  50.165  1.00 58.08           N  
ATOM    852  CD2 HIS A 118      48.145  35.387  48.311  1.00 56.29           C  
ATOM    853  CE1 HIS A 118      48.152  34.356  50.245  1.00 57.31           C  
ATOM    854  NE2 HIS A 118      48.843  34.538  49.134  1.00 57.36           N  
ATOM    855  N   PHE A 119      43.540  38.632  48.606  1.00 49.83           N  
ATOM    856  CA  PHE A 119      42.660  39.500  47.845  1.00 49.78           C  
ATOM    857  C   PHE A 119      42.869  40.958  48.230  1.00 52.34           C  
ATOM    858  O   PHE A 119      43.196  41.773  47.379  1.00 52.58           O  
ATOM    859  CB  PHE A 119      41.196  39.148  48.053  1.00 45.90           C  
ATOM    860  CG  PHE A 119      40.267  40.187  47.520  1.00 39.71           C  
ATOM    861  CD1 PHE A 119      40.057  40.309  46.166  1.00 38.71           C  
ATOM    862  CD2 PHE A 119      39.668  41.103  48.380  1.00 40.17           C  
ATOM    863  CE1 PHE A 119      39.265  41.332  45.660  1.00 40.57           C  
ATOM    864  CE2 PHE A 119      38.873  42.135  47.896  1.00 40.35           C  
ATOM    865  CZ  PHE A 119      38.670  42.252  46.527  1.00 40.51           C  
ATOM    866  N   LEU A 120      42.664  41.282  49.503  1.00 53.48           N  
ATOM    867  CA  LEU A 120      42.845  42.644  49.982  1.00 56.23           C  
ATOM    868  C   LEU A 120      44.207  43.200  49.576  1.00 60.87           C  
ATOM    869  O   LEU A 120      44.331  44.381  49.235  1.00 64.19           O  
ATOM    870  CB  LEU A 120      42.713  42.694  51.498  1.00 54.50           C  
ATOM    871  CG  LEU A 120      41.300  42.674  52.077  1.00 54.56           C  
ATOM    872  CD1 LEU A 120      41.409  42.534  53.569  1.00 54.31           C  
ATOM    873  CD2 LEU A 120      40.526  43.944  51.708  1.00 52.77           C  
ATOM    874  N   LEU A 121      45.234  42.357  49.621  1.00 63.13           N  
ATOM    875  CA  LEU A 121      46.575  42.780  49.230  1.00 63.92           C  
ATOM    876  C   LEU A 121      46.538  43.198  47.765  1.00 63.93           C  
ATOM    877  O   LEU A 121      46.769  44.353  47.438  1.00 63.67           O  
ATOM    878  CB  LEU A 121      47.545  41.627  49.408  1.00 65.60           C  
ATOM    879  CG  LEU A 121      49.009  41.996  49.586  1.00 67.41           C  
ATOM    880  CD1 LEU A 121      49.167  42.843  50.834  1.00 66.34           C  
ATOM    881  CD2 LEU A 121      49.824  40.724  49.698  1.00 67.91           C  
ATOM    882  N   GLY A 122      46.222  42.245  46.893  1.00 64.22           N  
ATOM    883  CA  GLY A 122      46.128  42.515  45.472  1.00 65.72           C  
ATOM    884  C   GLY A 122      45.174  43.635  45.080  1.00 67.73           C  
ATOM    885  O   GLY A 122      45.530  44.486  44.276  1.00 67.53           O  
ATOM    886  N   ALA A 123      43.963  43.649  45.626  1.00 70.45           N  
ATOM    887  CA  ALA A 123      43.003  44.697  45.289  1.00 72.08           C  
ATOM    888  C   ALA A 123      43.538  46.090  45.618  1.00 72.60           C  
ATOM    889  O   ALA A 123      43.042  47.089  45.097  1.00 73.85           O  
ATOM    890  CB  ALA A 123      41.688  44.462  46.007  1.00 72.84           C  
ATOM    891  N   SER A 124      44.531  46.165  46.494  1.00 70.92           N  
ATOM    892  CA  SER A 124      45.123  47.454  46.831  1.00 70.17           C  
ATOM    893  C   SER A 124      46.074  47.806  45.700  1.00 69.79           C  
ATOM    894  O   SER A 124      45.997  48.886  45.119  1.00 70.14           O  
ATOM    895  CB  SER A 124      45.897  47.358  48.130  1.00 69.64           C  
ATOM    896  OG  SER A 124      45.043  46.925  49.165  1.00 70.11           O  
ATOM    897  N   CYS A 125      46.971  46.877  45.389  1.00 69.17           N  
ATOM    898  CA  CYS A 125      47.921  47.066  44.304  1.00 68.89           C  
ATOM    899  C   CYS A 125      47.155  47.369  43.027  1.00 68.21           C  
ATOM    900  O   CYS A 125      47.637  48.097  42.161  1.00 69.98           O  
ATOM    901  CB  CYS A 125      48.748  45.805  44.111  1.00 68.29           C  
ATOM    902  SG  CYS A 125      49.778  45.460  45.513  1.00 71.54           S  
ATOM    903  N   TYR A 126      45.961  46.797  42.909  1.00 66.84           N  
ATOM    904  CA  TYR A 126      45.127  47.027  41.741  1.00 63.86           C  
ATOM    905  C   TYR A 126      44.891  48.536  41.679  1.00 62.75           C  
ATOM    906  O   TYR A 126      44.784  49.110  40.591  1.00 63.39           O  
ATOM    907  CB  TYR A 126      43.803  46.271  41.883  1.00 62.38           C  
ATOM    908  CG  TYR A 126      42.891  46.376  40.681  1.00 59.49           C  
ATOM    909  CD1 TYR A 126      42.968  45.457  39.640  1.00 59.56           C  
ATOM    910  CD2 TYR A 126      41.975  47.426  40.572  1.00 58.43           C  
ATOM    911  CE1 TYR A 126      42.152  45.587  38.511  1.00 59.50           C  
ATOM    912  CE2 TYR A 126      41.156  47.567  39.451  1.00 57.33           C  
ATOM    913  CZ  TYR A 126      41.248  46.649  38.427  1.00 57.93           C  
ATOM    914  OH  TYR A 126      40.435  46.788  37.330  1.00 57.24           O  
ATOM    915  N   MET A 127      44.824  49.164  42.855  1.00 60.99           N  
ATOM    916  CA  MET A 127      44.636  50.611  42.958  1.00 61.97           C  
ATOM    917  C   MET A 127      45.967  51.263  42.590  1.00 63.42           C  
ATOM    918  O   MET A 127      46.026  52.179  41.759  1.00 63.60           O  
ATOM    919  CB  MET A 127      44.231  51.009  44.380  1.00 60.41           C  
ATOM    920  CG  MET A 127      43.945  52.490  44.561  1.00 61.23           C  
ATOM    921  SD  MET A 127      43.030  52.850  46.079  1.00 62.80           S  
ATOM    922  CE  MET A 127      44.295  52.626  47.338  1.00 63.22           C  
ATOM    923  N   GLY A 128      47.040  50.769  43.202  1.00 64.46           N  
ATOM    924  CA  GLY A 128      48.359  51.279  42.900  1.00 64.45           C  
ATOM    925  C   GLY A 128      48.593  51.221  41.403  1.00 65.88           C  
ATOM    926  O   GLY A 128      49.242  52.084  40.829  1.00 65.85           O  
ATOM    927  N   ARG A 129      48.062  50.204  40.750  1.00 66.60           N  
ATOM    928  CA  ARG A 129      48.247  50.107  39.319  1.00 68.37           C  
ATOM    929  C   ARG A 129      47.399  51.169  38.602  1.00 70.82           C  
ATOM    930  O   ARG A 129      47.891  51.854  37.708  1.00 71.84           O  
ATOM    931  CB  ARG A 129      47.887  48.698  38.826  1.00 66.41           C  
ATOM    932  CG  ARG A 129      48.816  48.208  37.727  1.00 64.53           C  
ATOM    933  CD  ARG A 129      48.470  46.829  37.207  1.00 61.44           C  
ATOM    934  NE  ARG A 129      47.133  46.796  36.638  1.00 61.07           N  
ATOM    935  CZ  ARG A 129      46.749  45.948  35.693  1.00 60.78           C  
ATOM    936  NH1 ARG A 129      47.606  45.068  35.208  1.00 60.81           N  
ATOM    937  NH2 ARG A 129      45.507  45.964  35.246  1.00 59.74           N  
ATOM    938  N   GLN A 130      46.137  51.329  39.000  1.00 73.39           N  
ATOM    939  CA  GLN A 130      45.261  52.313  38.356  1.00 76.47           C  
ATOM    940  C   GLN A 130      45.847  53.716  38.361  1.00 77.51           C  
ATOM    941  O   GLN A 130      45.282  54.649  37.783  1.00 78.29           O  
ATOM    942  CB  GLN A 130      43.891  52.343  39.025  1.00 76.18           C  
ATOM    943  CG  GLN A 130      43.095  51.084  38.811  1.00 76.94           C  
ATOM    944  CD  GLN A 130      41.609  51.337  38.891  1.00 77.18           C  
ATOM    945  OE1 GLN A 130      41.133  51.995  39.810  1.00 78.40           O  
ATOM    946  NE2 GLN A 130      40.865  50.811  37.928  1.00 77.38           N  
ATOM    947  N   TRP A 131      46.971  53.858  39.043  1.00 77.15           N  
ATOM    948  CA  TRP A 131      47.664  55.121  39.114  1.00 77.52           C  
ATOM    949  C   TRP A 131      48.799  55.029  38.099  1.00 77.19           C  
ATOM    950  O   TRP A 131      48.871  55.794  37.136  1.00 78.07           O  
ATOM    951  CB  TRP A 131      48.244  55.324  40.514  1.00 79.32           C  
ATOM    952  CG  TRP A 131      49.426  56.231  40.500  1.00 82.27           C  
ATOM    953  CD1 TRP A 131      49.412  57.595  40.450  1.00 82.67           C  
ATOM    954  CD2 TRP A 131      50.798  55.838  40.369  1.00 83.20           C  
ATOM    955  NE1 TRP A 131      50.688  58.074  40.282  1.00 84.00           N  
ATOM    956  CE2 TRP A 131      51.557  57.016  40.227  1.00 84.69           C  
ATOM    957  CE3 TRP A 131      51.457  54.601  40.347  1.00 83.49           C  
ATOM    958  CZ2 TRP A 131      52.946  56.995  40.061  1.00 84.68           C  
ATOM    959  CZ3 TRP A 131      52.834  54.578  40.180  1.00 83.96           C  
ATOM    960  CH2 TRP A 131      53.564  55.768  40.039  1.00 84.34           C  
ATOM    961  N   GLU A 132      49.672  54.057  38.324  1.00 76.56           N  
ATOM    962  CA  GLU A 132      50.834  53.833  37.482  1.00 75.38           C  
ATOM    963  C   GLU A 132      50.558  53.943  35.994  1.00 75.59           C  
ATOM    964  O   GLU A 132      51.219  54.721  35.306  1.00 78.05           O  
ATOM    965  CB  GLU A 132      51.444  52.468  37.797  1.00 74.36           C  
ATOM    966  CG  GLU A 132      52.821  52.236  37.214  1.00 70.41           C  
ATOM    967  CD  GLU A 132      53.431  50.954  37.722  1.00 69.20           C  
ATOM    968  OE1 GLU A 132      53.414  50.732  38.956  1.00 66.66           O  
ATOM    969  OE2 GLU A 132      53.926  50.175  36.890  1.00 66.81           O  
ATOM    970  N   LEU A 133      49.589  53.181  35.491  1.00 73.66           N  
ATOM    971  CA  LEU A 133      49.295  53.229  34.066  1.00 72.35           C  
ATOM    972  C   LEU A 133      48.896  54.632  33.648  1.00 72.06           C  
ATOM    973  O   LEU A 133      49.279  55.097  32.571  1.00 71.93           O  
ATOM    974  CB  LEU A 133      48.180  52.251  33.695  1.00 71.58           C  
ATOM    975  CG  LEU A 133      48.002  52.093  32.181  1.00 71.43           C  
ATOM    976  CD1 LEU A 133      49.282  51.526  31.611  1.00 71.64           C  
ATOM    977  CD2 LEU A 133      46.828  51.191  31.849  1.00 70.27           C  
ATOM    978  N   SER A 134      48.134  55.312  34.499  1.00 72.14           N  
ATOM    979  CA  SER A 134      47.699  56.657  34.168  1.00 71.62           C  
ATOM    980  C   SER A 134      48.926  57.545  34.027  1.00 73.22           C  
ATOM    981  O   SER A 134      48.946  58.463  33.204  1.00 73.70           O  
ATOM    982  CB  SER A 134      46.741  57.203  35.240  1.00 69.03           C  
ATOM    983  OG  SER A 134      47.402  57.896  36.282  1.00 63.56           O  
ATOM    984  N   TYR A 135      49.953  57.253  34.822  1.00 72.86           N  
ATOM    985  CA  TYR A 135      51.202  58.011  34.785  1.00 73.14           C  
ATOM    986  C   TYR A 135      51.948  57.706  33.477  1.00 72.26           C  
ATOM    987  O   TYR A 135      52.248  58.610  32.698  1.00 74.05           O  
ATOM    988  CB  TYR A 135      52.061  57.638  35.986  1.00 75.00           C  
ATOM    989  CG  TYR A 135      53.299  58.475  36.161  1.00 78.24           C  
ATOM    990  CD1 TYR A 135      53.230  59.866  36.189  1.00 79.73           C  
ATOM    991  CD2 TYR A 135      54.542  57.876  36.363  1.00 80.12           C  
ATOM    992  CE1 TYR A 135      54.376  60.645  36.422  1.00 81.01           C  
ATOM    993  CE2 TYR A 135      55.698  58.642  36.598  1.00 80.60           C  
ATOM    994  CZ  TYR A 135      55.608  60.023  36.627  1.00 81.15           C  
ATOM    995  OH  TYR A 135      56.741  60.773  36.867  1.00 80.66           O  
ATOM    996  N   ARG A 136      52.231  56.432  33.227  1.00 69.53           N  
ATOM    997  CA  ARG A 136      52.917  56.040  32.009  1.00 66.27           C  
ATOM    998  C   ARG A 136      52.184  56.516  30.755  1.00 67.41           C  
ATOM    999  O   ARG A 136      52.751  56.503  29.664  1.00 66.73           O  
ATOM   1000  CB  ARG A 136      53.053  54.518  31.934  1.00 62.41           C  
ATOM   1001  CG  ARG A 136      53.502  53.833  33.211  1.00 58.72           C  
ATOM   1002  CD  ARG A 136      54.850  54.319  33.730  1.00 55.30           C  
ATOM   1003  NE  ARG A 136      55.353  53.407  34.754  1.00 52.36           N  
ATOM   1004  CZ  ARG A 136      55.970  53.773  35.872  1.00 50.11           C  
ATOM   1005  NH1 ARG A 136      56.176  55.049  36.137  1.00 50.16           N  
ATOM   1006  NH2 ARG A 136      56.372  52.853  36.736  1.00 48.37           N  
ATOM   1007  N   LEU A 137      50.923  56.921  30.889  1.00 68.70           N  
ATOM   1008  CA  LEU A 137      50.162  57.359  29.717  1.00 70.30           C  
ATOM   1009  C   LEU A 137      49.946  58.856  29.644  1.00 71.80           C  
ATOM   1010  O   LEU A 137      49.281  59.342  28.737  1.00 70.45           O  
ATOM   1011  CB  LEU A 137      48.792  56.677  29.663  1.00 69.66           C  
ATOM   1012  CG  LEU A 137      48.698  55.163  29.548  1.00 69.39           C  
ATOM   1013  CD1 LEU A 137      47.262  54.825  29.227  1.00 70.21           C  
ATOM   1014  CD2 LEU A 137      49.610  54.633  28.458  1.00 70.15           C  
ATOM   1015  N   GLY A 138      50.485  59.584  30.611  1.00 74.69           N  
ATOM   1016  CA  GLY A 138      50.332  61.026  30.607  1.00 77.59           C  
ATOM   1017  C   GLY A 138      48.964  61.572  30.985  1.00 79.02           C  
ATOM   1018  O   GLY A 138      48.690  62.754  30.758  1.00 79.85           O  
ATOM   1019  N   MET A 139      48.092  60.737  31.549  1.00 79.38           N  
ATOM   1020  CA  MET A 139      46.772  61.216  31.953  1.00 77.52           C  
ATOM   1021  C   MET A 139      46.762  61.557  33.435  1.00 74.90           C  
ATOM   1022  O   MET A 139      47.587  61.062  34.201  1.00 75.00           O  
ATOM   1023  CB  MET A 139      45.675  60.186  31.624  1.00 78.99           C  
ATOM   1024  CG  MET A 139      46.000  58.738  31.941  1.00 81.53           C  
ATOM   1025  SD  MET A 139      44.649  57.623  31.440  1.00 85.40           S  
ATOM   1026  CE  MET A 139      43.795  57.396  32.992  1.00 83.28           C  
ATOM   1027  N   ARG A 140      45.839  62.427  33.824  1.00 72.50           N  
ATOM   1028  CA  ARG A 140      45.719  62.853  35.212  1.00 69.86           C  
ATOM   1029  C   ARG A 140      45.471  61.618  36.069  1.00 68.51           C  
ATOM   1030  O   ARG A 140      44.900  60.636  35.597  1.00 69.53           O  
ATOM   1031  CB  ARG A 140      44.574  63.855  35.331  1.00 68.90           C  
ATOM   1032  CG  ARG A 140      44.571  64.866  34.191  1.00 70.02           C  
ATOM   1033  CD  ARG A 140      43.432  65.828  34.312  1.00 70.19           C  
ATOM   1034  NE  ARG A 140      43.544  66.597  35.540  1.00 70.91           N  
ATOM   1035  CZ  ARG A 140      42.533  67.256  36.105  1.00 72.59           C  
ATOM   1036  NH1 ARG A 140      41.322  67.239  35.547  1.00 73.40           N  
ATOM   1037  NH2 ARG A 140      42.731  67.928  37.236  1.00 71.60           N  
ATOM   1038  N   PRO A 141      45.885  61.650  37.341  1.00 67.55           N  
ATOM   1039  CA  PRO A 141      45.706  60.512  38.247  1.00 68.50           C  
ATOM   1040  C   PRO A 141      44.244  60.293  38.630  1.00 69.28           C  
ATOM   1041  O   PRO A 141      43.389  60.012  37.794  1.00 70.28           O  
ATOM   1042  CB  PRO A 141      46.549  60.920  39.450  1.00 67.54           C  
ATOM   1043  CG  PRO A 141      46.232  62.396  39.546  1.00 64.62           C  
ATOM   1044  CD  PRO A 141      46.331  62.841  38.087  1.00 67.09           C  
ATOM   1045  N   TRP A 142      44.006  60.393  39.929  1.00 69.60           N  
ATOM   1046  CA  TRP A 142      42.700  60.297  40.556  1.00 68.81           C  
ATOM   1047  C   TRP A 142      41.668  59.219  40.218  1.00 67.89           C  
ATOM   1048  O   TRP A 142      40.743  59.002  40.998  1.00 69.24           O  
ATOM   1049  CB  TRP A 142      42.068  61.685  40.492  1.00 66.35           C  
ATOM   1050  CG  TRP A 142      42.985  62.695  41.083  1.00 63.96           C  
ATOM   1051  CD1 TRP A 142      43.833  62.508  42.135  1.00 63.59           C  
ATOM   1052  CD2 TRP A 142      43.146  64.050  40.677  1.00 64.29           C  
ATOM   1053  NE1 TRP A 142      44.513  63.663  42.413  1.00 63.28           N  
ATOM   1054  CE2 TRP A 142      44.111  64.628  41.531  1.00 63.42           C  
ATOM   1055  CE3 TRP A 142      42.569  64.839  39.674  1.00 63.99           C  
ATOM   1056  CZ2 TRP A 142      44.510  65.954  41.414  1.00 63.41           C  
ATOM   1057  CZ3 TRP A 142      42.966  66.160  39.558  1.00 63.44           C  
ATOM   1058  CH2 TRP A 142      43.928  66.704  40.424  1.00 63.87           C  
ATOM   1059  N   ILE A 143      41.785  58.539  39.087  1.00 65.74           N  
ATOM   1060  CA  ILE A 143      40.810  57.498  38.824  1.00 63.57           C  
ATOM   1061  C   ILE A 143      40.940  56.503  39.983  1.00 64.17           C  
ATOM   1062  O   ILE A 143      39.954  56.075  40.587  1.00 66.21           O  
ATOM   1063  CB  ILE A 143      41.071  56.786  37.476  1.00 61.66           C  
ATOM   1064  CG1 ILE A 143      40.435  57.589  36.332  1.00 60.01           C  
ATOM   1065  CG2 ILE A 143      40.533  55.359  37.522  1.00 59.95           C  
ATOM   1066  CD1 ILE A 143      40.475  56.907  34.973  1.00 57.35           C  
ATOM   1067  N   CYS A 144      42.176  56.164  40.313  1.00 63.72           N  
ATOM   1068  CA  CYS A 144      42.440  55.228  41.386  1.00 61.08           C  
ATOM   1069  C   CYS A 144      41.790  55.694  42.672  1.00 60.93           C  
ATOM   1070  O   CYS A 144      41.546  54.891  43.559  1.00 61.85           O  
ATOM   1071  CB  CYS A 144      43.946  55.085  41.611  1.00 60.56           C  
ATOM   1072  SG  CYS A 144      44.700  56.469  42.514  1.00 56.93           S  
ATOM   1073  N   VAL A 145      41.529  56.989  42.793  1.00 60.07           N  
ATOM   1074  CA  VAL A 145      40.904  57.503  44.015  1.00 61.67           C  
ATOM   1075  C   VAL A 145      39.404  57.205  44.035  1.00 61.53           C  
ATOM   1076  O   VAL A 145      38.777  57.191  45.091  1.00 60.96           O  
ATOM   1077  CB  VAL A 145      41.143  59.036  44.179  1.00 62.34           C  
ATOM   1078  CG1 VAL A 145      40.043  59.668  45.029  1.00 61.80           C  
ATOM   1079  CG2 VAL A 145      42.496  59.271  44.837  1.00 62.43           C  
ATOM   1080  N   ALA A 146      38.829  56.967  42.863  1.00 60.89           N  
ATOM   1081  CA  ALA A 146      37.421  56.644  42.788  1.00 60.91           C  
ATOM   1082  C   ALA A 146      37.311  55.214  43.273  1.00 61.22           C  
ATOM   1083  O   ALA A 146      36.407  54.872  44.035  1.00 63.19           O  
ATOM   1084  CB  ALA A 146      36.940  56.747  41.374  1.00 61.09           C  
ATOM   1085  N   TYR A 147      38.259  54.384  42.840  1.00 60.03           N  
ATOM   1086  CA  TYR A 147      38.301  52.969  43.222  1.00 58.40           C  
ATOM   1087  C   TYR A 147      38.668  52.762  44.683  1.00 56.82           C  
ATOM   1088  O   TYR A 147      38.662  51.646  45.167  1.00 56.24           O  
ATOM   1089  CB  TYR A 147      39.307  52.231  42.353  1.00 58.86           C  
ATOM   1090  CG  TYR A 147      39.471  50.765  42.671  1.00 61.13           C  
ATOM   1091  CD1 TYR A 147      38.463  49.849  42.363  1.00 62.39           C  
ATOM   1092  CD2 TYR A 147      40.661  50.277  43.227  1.00 61.37           C  
ATOM   1093  CE1 TYR A 147      38.633  48.470  42.593  1.00 62.65           C  
ATOM   1094  CE2 TYR A 147      40.841  48.907  43.460  1.00 62.02           C  
ATOM   1095  CZ  TYR A 147      39.825  48.011  43.138  1.00 62.47           C  
ATOM   1096  OH  TYR A 147      40.008  46.662  43.346  1.00 63.20           O  
ATOM   1097  N   SER A 148      38.977  53.840  45.390  1.00 57.12           N  
ATOM   1098  CA  SER A 148      39.361  53.741  46.793  1.00 57.58           C  
ATOM   1099  C   SER A 148      38.149  53.478  47.638  1.00 58.23           C  
ATOM   1100  O   SER A 148      38.270  53.004  48.759  1.00 59.64           O  
ATOM   1101  CB  SER A 148      39.984  55.045  47.280  1.00 58.85           C  
ATOM   1102  OG  SER A 148      38.972  55.965  47.658  1.00 58.15           O  
ATOM   1103  N   ALA A 149      36.981  53.821  47.102  1.00 58.19           N  
ATOM   1104  CA  ALA A 149      35.720  53.650  47.813  1.00 56.17           C  
ATOM   1105  C   ALA A 149      35.328  52.191  47.841  1.00 54.68           C  
ATOM   1106  O   ALA A 149      35.179  51.602  48.908  1.00 54.50           O  
ATOM   1107  CB  ALA A 149      34.634  54.477  47.152  1.00 56.28           C  
ATOM   1108  N   PRO A 150      35.155  51.578  46.668  1.00 54.39           N  
ATOM   1109  CA  PRO A 150      34.782  50.171  46.771  1.00 55.03           C  
ATOM   1110  C   PRO A 150      35.845  49.354  47.505  1.00 57.56           C  
ATOM   1111  O   PRO A 150      35.523  48.415  48.238  1.00 58.79           O  
ATOM   1112  CB  PRO A 150      34.561  49.754  45.314  1.00 53.62           C  
ATOM   1113  CG  PRO A 150      35.296  50.783  44.510  1.00 52.57           C  
ATOM   1114  CD  PRO A 150      35.100  52.051  45.276  1.00 54.00           C  
ATOM   1115  N   LEU A 151      37.112  49.714  47.340  1.00 59.61           N  
ATOM   1116  CA  LEU A 151      38.159  48.979  48.029  1.00 60.11           C  
ATOM   1117  C   LEU A 151      38.023  49.203  49.527  1.00 61.67           C  
ATOM   1118  O   LEU A 151      38.011  48.249  50.301  1.00 62.19           O  
ATOM   1119  CB  LEU A 151      39.543  49.429  47.573  1.00 59.43           C  
ATOM   1120  CG  LEU A 151      40.724  48.757  48.293  1.00 58.50           C  
ATOM   1121  CD1 LEU A 151      40.576  47.261  48.175  1.00 59.56           C  
ATOM   1122  CD2 LEU A 151      42.051  49.197  47.705  1.00 57.44           C  
ATOM   1123  N   ALA A 152      37.915  50.466  49.932  1.00 62.15           N  
ATOM   1124  CA  ALA A 152      37.787  50.812  51.344  1.00 62.81           C  
ATOM   1125  C   ALA A 152      36.614  50.094  51.994  1.00 64.68           C  
ATOM   1126  O   ALA A 152      36.490  50.083  53.217  1.00 65.97           O  
ATOM   1127  CB  ALA A 152      37.633  52.312  51.504  1.00 62.31           C  
ATOM   1128  N   SER A 153      35.747  49.501  51.178  1.00 65.09           N  
ATOM   1129  CA  SER A 153      34.609  48.762  51.702  1.00 64.55           C  
ATOM   1130  C   SER A 153      35.033  47.328  51.963  1.00 63.69           C  
ATOM   1131  O   SER A 153      34.856  46.822  53.063  1.00 66.40           O  
ATOM   1132  CB  SER A 153      33.461  48.779  50.716  1.00 64.62           C  
ATOM   1133  OG  SER A 153      33.071  50.104  50.441  1.00 68.17           O  
ATOM   1134  N   ALA A 154      35.596  46.670  50.950  1.00 61.84           N  
ATOM   1135  CA  ALA A 154      36.067  45.290  51.100  1.00 57.83           C  
ATOM   1136  C   ALA A 154      36.902  45.250  52.353  1.00 57.31           C  
ATOM   1137  O   ALA A 154      36.772  44.333  53.158  1.00 57.24           O  
ATOM   1138  CB  ALA A 154      36.908  44.875  49.905  1.00 58.19           C  
ATOM   1139  N   PHE A 155      37.752  46.267  52.515  1.00 56.17           N  
ATOM   1140  CA  PHE A 155      38.621  46.397  53.686  1.00 55.49           C  
ATOM   1141  C   PHE A 155      37.812  46.453  54.971  1.00 54.53           C  
ATOM   1142  O   PHE A 155      38.097  45.724  55.923  1.00 51.56           O  
ATOM   1143  CB  PHE A 155      39.493  47.662  53.557  1.00 57.81           C  
ATOM   1144  CG  PHE A 155      40.921  47.383  53.113  1.00 61.07           C  
ATOM   1145  CD1 PHE A 155      41.915  47.082  54.048  1.00 60.53           C  
ATOM   1146  CD2 PHE A 155      41.260  47.376  51.761  1.00 60.30           C  
ATOM   1147  CE1 PHE A 155      43.218  46.777  53.641  1.00 59.96           C  
ATOM   1148  CE2 PHE A 155      42.558  47.072  51.357  1.00 60.48           C  
ATOM   1149  CZ  PHE A 155      43.536  46.772  52.301  1.00 59.26           C  
ATOM   1150  N   ALA A 156      36.799  47.314  54.991  1.00 54.89           N  
ATOM   1151  CA  ALA A 156      35.939  47.478  56.161  1.00 55.61           C  
ATOM   1152  C   ALA A 156      35.191  46.199  56.519  1.00 55.04           C  
ATOM   1153  O   ALA A 156      35.087  45.821  57.682  1.00 56.55           O  
ATOM   1154  CB  ALA A 156      34.945  48.586  55.912  1.00 56.39           C  
ATOM   1155  N   VAL A 157      34.676  45.539  55.497  1.00 52.62           N  
ATOM   1156  CA  VAL A 157      33.912  44.312  55.650  1.00 50.51           C  
ATOM   1157  C   VAL A 157      34.756  43.052  55.854  1.00 50.22           C  
ATOM   1158  O   VAL A 157      34.294  42.097  56.468  1.00 49.59           O  
ATOM   1159  CB  VAL A 157      32.979  44.154  54.422  1.00 47.58           C  
ATOM   1160  CG1 VAL A 157      32.987  42.747  53.905  1.00 42.17           C  
ATOM   1161  CG2 VAL A 157      31.596  44.598  54.801  1.00 47.70           C  
ATOM   1162  N   PHE A 158      35.990  43.057  55.351  1.00 51.53           N  
ATOM   1163  CA  PHE A 158      36.877  41.899  55.475  1.00 50.88           C  
ATOM   1164  C   PHE A 158      37.988  42.000  56.494  1.00 50.36           C  
ATOM   1165  O   PHE A 158      38.589  40.989  56.840  1.00 50.91           O  
ATOM   1166  CB  PHE A 158      37.544  41.589  54.150  1.00 50.97           C  
ATOM   1167  CG  PHE A 158      36.635  40.985  53.138  1.00 52.66           C  
ATOM   1168  CD1 PHE A 158      35.782  39.949  53.480  1.00 52.36           C  
ATOM   1169  CD2 PHE A 158      36.689  41.403  51.819  1.00 52.95           C  
ATOM   1170  CE1 PHE A 158      35.003  39.339  52.514  1.00 54.21           C  
ATOM   1171  CE2 PHE A 158      35.909  40.792  50.848  1.00 53.68           C  
ATOM   1172  CZ  PHE A 158      35.068  39.761  51.193  1.00 53.38           C  
ATOM   1173  N   LEU A 159      38.275  43.203  56.973  1.00 49.93           N  
ATOM   1174  CA  LEU A 159      39.366  43.358  57.917  1.00 48.47           C  
ATOM   1175  C   LEU A 159      39.133  44.287  59.083  1.00 49.05           C  
ATOM   1176  O   LEU A 159      39.459  43.961  60.226  1.00 49.59           O  
ATOM   1177  CB  LEU A 159      40.609  43.832  57.178  1.00 47.64           C  
ATOM   1178  CG  LEU A 159      41.768  44.289  58.050  1.00 46.12           C  
ATOM   1179  CD1 LEU A 159      42.536  43.090  58.567  1.00 46.32           C  
ATOM   1180  CD2 LEU A 159      42.658  45.183  57.220  1.00 46.54           C  
ATOM   1181  N   ILE A 160      38.596  45.462  58.810  1.00 47.57           N  
ATOM   1182  CA  ILE A 160      38.399  46.393  59.907  1.00 48.32           C  
ATOM   1183  C   ILE A 160      37.412  45.833  60.903  1.00 49.21           C  
ATOM   1184  O   ILE A 160      37.700  45.756  62.098  1.00 48.89           O  
ATOM   1185  CB  ILE A 160      37.901  47.755  59.414  1.00 47.95           C  
ATOM   1186  CG1 ILE A 160      38.889  48.334  58.397  1.00 48.33           C  
ATOM   1187  CG2 ILE A 160      37.761  48.696  60.589  1.00 46.87           C  
ATOM   1188  CD1 ILE A 160      40.298  48.535  58.951  1.00 47.91           C  
ATOM   1189  N   TYR A 161      36.252  45.417  60.400  1.00 48.79           N  
ATOM   1190  CA  TYR A 161      35.204  44.878  61.252  1.00 46.78           C  
ATOM   1191  C   TYR A 161      35.719  43.725  62.118  1.00 45.74           C  
ATOM   1192  O   TYR A 161      35.410  43.643  63.308  1.00 46.84           O  
ATOM   1193  CB  TYR A 161      33.989  44.465  60.410  1.00 47.33           C  
ATOM   1194  CG  TYR A 161      32.778  44.290  61.265  1.00 47.26           C  
ATOM   1195  CD1 TYR A 161      32.324  45.337  62.068  1.00 48.37           C  
ATOM   1196  CD2 TYR A 161      32.192  43.039  61.413  1.00 47.63           C  
ATOM   1197  CE1 TYR A 161      31.333  45.128  63.015  1.00 52.54           C  
ATOM   1198  CE2 TYR A 161      31.203  42.816  62.354  1.00 49.21           C  
ATOM   1199  CZ  TYR A 161      30.779  43.854  63.158  1.00 50.69           C  
ATOM   1200  OH  TYR A 161      29.848  43.600  64.133  1.00 51.65           O  
ATOM   1201  N   PRO A 162      36.497  42.804  61.529  1.00 44.15           N  
ATOM   1202  CA  PRO A 162      37.046  41.680  62.299  1.00 42.89           C  
ATOM   1203  C   PRO A 162      38.058  42.166  63.344  1.00 43.10           C  
ATOM   1204  O   PRO A 162      38.027  41.732  64.503  1.00 41.03           O  
ATOM   1205  CB  PRO A 162      37.682  40.817  61.228  1.00 44.66           C  
ATOM   1206  CG  PRO A 162      36.735  41.001  60.090  1.00 46.11           C  
ATOM   1207  CD  PRO A 162      36.516  42.495  60.089  1.00 44.78           C  
ATOM   1208  N   ILE A 163      38.953  43.072  62.950  1.00 43.95           N  
ATOM   1209  CA  ILE A 163      39.919  43.601  63.914  1.00 45.28           C  
ATOM   1210  C   ILE A 163      39.122  44.199  65.063  1.00 44.66           C  
ATOM   1211  O   ILE A 163      39.330  43.859  66.227  1.00 42.80           O  
ATOM   1212  CB  ILE A 163      40.806  44.711  63.305  1.00 45.82           C  
ATOM   1213  CG1 ILE A 163      41.773  44.104  62.288  1.00 47.90           C  
ATOM   1214  CG2 ILE A 163      41.569  45.431  64.407  1.00 43.05           C  
ATOM   1215  CD1 ILE A 163      42.495  45.127  61.430  1.00 49.32           C  
ATOM   1216  N   GLY A 164      38.196  45.088  64.714  1.00 43.89           N  
ATOM   1217  CA  GLY A 164      37.367  45.725  65.715  1.00 45.09           C  
ATOM   1218  C   GLY A 164      36.629  44.742  66.609  1.00 46.47           C  
ATOM   1219  O   GLY A 164      36.660  44.864  67.828  1.00 46.73           O  
ATOM   1220  N   GLN A 165      35.979  43.755  66.010  1.00 48.05           N  
ATOM   1221  CA  GLN A 165      35.229  42.781  66.776  1.00 50.91           C  
ATOM   1222  C   GLN A 165      36.050  41.681  67.454  1.00 53.12           C  
ATOM   1223  O   GLN A 165      35.493  40.874  68.197  1.00 54.33           O  
ATOM   1224  CB  GLN A 165      34.169  42.150  65.886  1.00 52.94           C  
ATOM   1225  CG  GLN A 165      33.067  43.103  65.473  1.00 55.66           C  
ATOM   1226  CD  GLN A 165      32.276  43.623  66.653  1.00 57.48           C  
ATOM   1227  OE1 GLN A 165      32.438  44.780  67.069  1.00 55.81           O  
ATOM   1228  NE2 GLN A 165      31.420  42.764  67.215  1.00 58.76           N  
ATOM   1229  N   GLY A 166      37.354  41.616  67.184  1.00 53.29           N  
ATOM   1230  CA  GLY A 166      38.182  40.605  67.824  1.00 52.89           C  
ATOM   1231  C   GLY A 166      38.319  39.231  67.181  1.00 54.00           C  
ATOM   1232  O   GLY A 166      38.927  38.328  67.775  1.00 53.18           O  
ATOM   1233  N   SER A 167      37.782  39.054  65.976  1.00 55.69           N  
ATOM   1234  CA  SER A 167      37.869  37.761  65.304  1.00 56.42           C  
ATOM   1235  C   SER A 167      37.578  37.802  63.820  1.00 57.68           C  
ATOM   1236  O   SER A 167      36.734  38.562  63.363  1.00 59.44           O  
ATOM   1237  CB  SER A 167      36.905  36.772  65.938  1.00 55.55           C  
ATOM   1238  OG  SER A 167      36.684  35.698  65.048  1.00 55.76           O  
ATOM   1239  N   PHE A 168      38.260  36.963  63.057  1.00 58.00           N  
ATOM   1240  CA  PHE A 168      38.013  36.948  61.634  1.00 57.84           C  
ATOM   1241  C   PHE A 168      36.753  36.187  61.367  1.00 58.69           C  
ATOM   1242  O   PHE A 168      36.196  36.279  60.288  1.00 59.89           O  
ATOM   1243  CB  PHE A 168      39.179  36.325  60.872  1.00 58.61           C  
ATOM   1244  CG  PHE A 168      40.323  37.261  60.685  1.00 59.85           C  
ATOM   1245  CD1 PHE A 168      41.451  37.175  61.490  1.00 60.54           C  
ATOM   1246  CD2 PHE A 168      40.241  38.288  59.757  1.00 60.11           C  
ATOM   1247  CE1 PHE A 168      42.473  38.107  61.373  1.00 60.16           C  
ATOM   1248  CE2 PHE A 168      41.259  39.221  59.636  1.00 59.13           C  
ATOM   1249  CZ  PHE A 168      42.374  39.132  60.446  1.00 58.35           C  
ATOM   1250  N   SER A 169      36.292  35.431  62.352  1.00 60.35           N  
ATOM   1251  CA  SER A 169      35.063  34.669  62.167  1.00 62.72           C  
ATOM   1252  C   SER A 169      33.860  35.618  62.038  1.00 63.79           C  
ATOM   1253  O   SER A 169      32.773  35.203  61.629  1.00 62.45           O  
ATOM   1254  CB  SER A 169      34.850  33.703  63.337  1.00 62.80           C  
ATOM   1255  OG  SER A 169      34.428  34.383  64.508  1.00 67.09           O  
ATOM   1256  N   ASP A 170      34.061  36.893  62.375  1.00 64.51           N  
ATOM   1257  CA  ASP A 170      32.983  37.867  62.290  1.00 64.98           C  
ATOM   1258  C   ASP A 170      33.060  38.709  61.024  1.00 62.48           C  
ATOM   1259  O   ASP A 170      32.313  39.671  60.839  1.00 62.97           O  
ATOM   1260  CB  ASP A 170      32.955  38.749  63.542  1.00 68.74           C  
ATOM   1261  CG  ASP A 170      31.741  38.457  64.426  1.00 73.97           C  
ATOM   1262  OD1 ASP A 170      31.620  39.041  65.538  1.00 76.54           O  
ATOM   1263  OD2 ASP A 170      30.895  37.638  63.992  1.00 75.29           O  
ATOM   1264  N   GLY A 171      33.963  38.325  60.141  1.00 59.04           N  
ATOM   1265  CA  GLY A 171      34.092  39.032  58.885  1.00 56.82           C  
ATOM   1266  C   GLY A 171      33.034  38.494  57.946  1.00 54.92           C  
ATOM   1267  O   GLY A 171      32.513  37.404  58.157  1.00 56.70           O  
ATOM   1268  N   MET A 172      32.712  39.242  56.904  1.00 52.65           N  
ATOM   1269  CA  MET A 172      31.686  38.812  55.973  1.00 51.64           C  
ATOM   1270  C   MET A 172      32.093  37.551  55.225  1.00 52.35           C  
ATOM   1271  O   MET A 172      33.172  37.477  54.656  1.00 53.28           O  
ATOM   1272  CB  MET A 172      31.386  39.940  54.985  1.00 50.53           C  
ATOM   1273  CG  MET A 172      30.305  39.627  53.971  1.00 49.01           C  
ATOM   1274  SD  MET A 172      30.067  40.939  52.759  1.00 47.38           S  
ATOM   1275  CE  MET A 172      31.024  40.259  51.402  1.00 46.45           C  
ATOM   1276  N   PRO A 173      31.226  36.530  55.220  1.00 52.58           N  
ATOM   1277  CA  PRO A 173      31.532  35.274  54.519  1.00 52.16           C  
ATOM   1278  C   PRO A 173      31.678  35.507  53.026  1.00 51.41           C  
ATOM   1279  O   PRO A 173      31.248  36.527  52.525  1.00 52.18           O  
ATOM   1280  CB  PRO A 173      30.323  34.397  54.838  1.00 51.07           C  
ATOM   1281  CG  PRO A 173      29.903  34.894  56.185  1.00 52.10           C  
ATOM   1282  CD  PRO A 173      30.002  36.397  56.024  1.00 51.18           C  
ATOM   1283  N   LEU A 174      32.284  34.566  52.314  1.00 51.58           N  
ATOM   1284  CA  LEU A 174      32.448  34.709  50.871  1.00 51.63           C  
ATOM   1285  C   LEU A 174      31.395  33.906  50.137  1.00 51.73           C  
ATOM   1286  O   LEU A 174      31.688  32.850  49.583  1.00 52.00           O  
ATOM   1287  CB  LEU A 174      33.824  34.230  50.419  1.00 52.33           C  
ATOM   1288  CG  LEU A 174      35.046  34.870  51.066  1.00 53.89           C  
ATOM   1289  CD1 LEU A 174      36.303  34.378  50.352  1.00 54.27           C  
ATOM   1290  CD2 LEU A 174      34.936  36.367  50.995  1.00 51.81           C  
ATOM   1291  N   GLY A 175      30.166  34.400  50.132  1.00 51.65           N  
ATOM   1292  CA  GLY A 175      29.103  33.694  49.444  1.00 51.27           C  
ATOM   1293  C   GLY A 175      27.851  34.535  49.467  1.00 51.74           C  
ATOM   1294  O   GLY A 175      27.761  35.462  50.278  1.00 49.51           O  
ATOM   1295  N   ILE A 176      26.893  34.219  48.595  1.00 50.74           N  
ATOM   1296  CA  ILE A 176      25.640  34.972  48.527  1.00 49.73           C  
ATOM   1297  C   ILE A 176      24.883  35.029  49.871  1.00 48.57           C  
ATOM   1298  O   ILE A 176      24.814  36.073  50.524  1.00 47.61           O  
ATOM   1299  CB  ILE A 176      24.703  34.374  47.477  1.00 49.70           C  
ATOM   1300  CG1 ILE A 176      25.474  34.051  46.196  1.00 49.30           C  
ATOM   1301  CG2 ILE A 176      23.595  35.350  47.175  1.00 52.41           C  
ATOM   1302  CD1 ILE A 176      26.011  35.241  45.473  1.00 46.32           C  
ATOM   1303  N   SER A 177      24.316  33.900  50.276  1.00 47.39           N  
ATOM   1304  CA  SER A 177      23.570  33.801  51.526  1.00 46.34           C  
ATOM   1305  C   SER A 177      24.416  34.172  52.714  1.00 45.73           C  
ATOM   1306  O   SER A 177      23.920  34.756  53.685  1.00 44.73           O  
ATOM   1307  CB  SER A 177      23.048  32.385  51.712  1.00 47.57           C  
ATOM   1308  OG  SER A 177      22.164  32.057  50.667  1.00 52.21           O  
ATOM   1309  N   GLY A 178      25.698  33.817  52.649  1.00 45.72           N  
ATOM   1310  CA  GLY A 178      26.611  34.122  53.742  1.00 43.28           C  
ATOM   1311  C   GLY A 178      26.676  35.613  53.957  1.00 42.42           C  
ATOM   1312  O   GLY A 178      26.896  36.079  55.063  1.00 39.07           O  
ATOM   1313  N   THR A 179      26.473  36.366  52.884  1.00 44.26           N  
ATOM   1314  CA  THR A 179      26.504  37.814  52.976  1.00 47.12           C  
ATOM   1315  C   THR A 179      25.229  38.314  53.630  1.00 46.12           C  
ATOM   1316  O   THR A 179      25.273  39.213  54.463  1.00 47.68           O  
ATOM   1317  CB  THR A 179      26.654  38.465  51.590  1.00 49.82           C  
ATOM   1318  OG1 THR A 179      27.873  38.024  50.990  1.00 52.05           O  
ATOM   1319  CG2 THR A 179      26.714  39.966  51.715  1.00 48.35           C  
ATOM   1320  N   PHE A 180      24.092  37.732  53.263  1.00 42.09           N  
ATOM   1321  CA  PHE A 180      22.831  38.156  53.847  1.00 36.45           C  
ATOM   1322  C   PHE A 180      22.913  37.918  55.337  1.00 40.70           C  
ATOM   1323  O   PHE A 180      22.323  38.647  56.135  1.00 43.68           O  
ATOM   1324  CB  PHE A 180      21.662  37.366  53.275  1.00 24.87           C  
ATOM   1325  CG  PHE A 180      21.554  37.423  51.783  1.00 12.36           C  
ATOM   1326  CD1 PHE A 180      21.904  38.564  51.091  1.00 10.00           C  
ATOM   1327  CD2 PHE A 180      21.103  36.322  51.077  1.00 10.00           C  
ATOM   1328  CE1 PHE A 180      21.815  38.607  49.701  1.00 15.15           C  
ATOM   1329  CE2 PHE A 180      21.003  36.339  49.678  1.00 10.00           C  
ATOM   1330  CZ  PHE A 180      21.360  37.473  48.980  1.00 11.21           C  
ATOM   1331  N   ASN A 181      23.650  36.886  55.718  1.00 42.60           N  
ATOM   1332  CA  ASN A 181      23.808  36.593  57.128  1.00 44.81           C  
ATOM   1333  C   ASN A 181      24.564  37.749  57.755  1.00 47.83           C  
ATOM   1334  O   ASN A 181      24.145  38.297  58.768  1.00 49.13           O  
ATOM   1335  CB  ASN A 181      24.594  35.303  57.327  1.00 42.72           C  
ATOM   1336  CG  ASN A 181      24.434  34.733  58.720  1.00 41.58           C  
ATOM   1337  OD1 ASN A 181      24.956  35.271  59.704  1.00 42.80           O  
ATOM   1338  ND2 ASN A 181      23.693  33.635  58.815  1.00 42.90           N  
ATOM   1339  N   PHE A 182      25.679  38.123  57.147  1.00 48.55           N  
ATOM   1340  CA  PHE A 182      26.468  39.221  57.666  1.00 50.67           C  
ATOM   1341  C   PHE A 182      25.577  40.443  57.888  1.00 51.37           C  
ATOM   1342  O   PHE A 182      25.681  41.119  58.913  1.00 52.72           O  
ATOM   1343  CB  PHE A 182      27.580  39.568  56.684  1.00 52.93           C  
ATOM   1344  CG  PHE A 182      28.494  40.673  57.154  1.00 54.08           C  
ATOM   1345  CD1 PHE A 182      29.370  40.474  58.217  1.00 54.64           C  
ATOM   1346  CD2 PHE A 182      28.500  41.903  56.512  1.00 54.49           C  
ATOM   1347  CE1 PHE A 182      30.245  41.482  58.631  1.00 54.57           C  
ATOM   1348  CE2 PHE A 182      29.363  42.909  56.917  1.00 55.68           C  
ATOM   1349  CZ  PHE A 182      30.240  42.696  57.982  1.00 55.84           C  
ATOM   1350  N   MET A 183      24.692  40.715  56.929  1.00 50.61           N  
ATOM   1351  CA  MET A 183      23.790  41.868  57.002  1.00 48.53           C  
ATOM   1352  C   MET A 183      22.755  41.764  58.105  1.00 48.03           C  
ATOM   1353  O   MET A 183      22.711  42.610  58.999  1.00 47.12           O  
ATOM   1354  CB  MET A 183      23.066  42.073  55.669  1.00 47.56           C  
ATOM   1355  CG  MET A 183      23.964  42.417  54.525  1.00 44.78           C  
ATOM   1356  SD  MET A 183      23.082  43.061  53.123  1.00 45.46           S  
ATOM   1357  CE  MET A 183      23.006  41.664  52.121  1.00 44.19           C  
ATOM   1358  N   ILE A 184      21.924  40.727  58.038  1.00 46.97           N  
ATOM   1359  CA  ILE A 184      20.879  40.545  59.028  1.00 45.31           C  
ATOM   1360  C   ILE A 184      21.407  40.609  60.457  1.00 48.00           C  
ATOM   1361  O   ILE A 184      20.835  41.282  61.315  1.00 48.09           O  
ATOM   1362  CB  ILE A 184      20.140  39.238  58.797  1.00 41.84           C  
ATOM   1363  CG1 ILE A 184      19.519  39.259  57.404  1.00 40.10           C  
ATOM   1364  CG2 ILE A 184      19.053  39.071  59.826  1.00 39.18           C  
ATOM   1365  CD1 ILE A 184      18.575  38.101  57.122  1.00 40.12           C  
ATOM   1366  N   VAL A 185      22.511  39.933  60.725  1.00 48.80           N  
ATOM   1367  CA  VAL A 185      23.060  39.981  62.070  1.00 47.92           C  
ATOM   1368  C   VAL A 185      23.590  41.370  62.391  1.00 50.33           C  
ATOM   1369  O   VAL A 185      23.308  41.912  63.450  1.00 50.70           O  
ATOM   1370  CB  VAL A 185      24.192  38.973  62.263  1.00 46.10           C  
ATOM   1371  CG1 VAL A 185      24.713  39.081  63.675  1.00 43.25           C  
ATOM   1372  CG2 VAL A 185      23.695  37.557  61.973  1.00 42.77           C  
ATOM   1373  N   PHE A 186      24.358  41.941  61.472  1.00 52.47           N  
ATOM   1374  CA  PHE A 186      24.916  43.270  61.668  1.00 54.58           C  
ATOM   1375  C   PHE A 186      23.798  44.150  62.203  1.00 55.82           C  
ATOM   1376  O   PHE A 186      23.880  44.671  63.310  1.00 56.32           O  
ATOM   1377  CB  PHE A 186      25.427  43.838  60.338  1.00 55.83           C  
ATOM   1378  CG  PHE A 186      26.509  44.877  60.489  1.00 56.85           C  
ATOM   1379  CD1 PHE A 186      27.835  44.498  60.693  1.00 58.53           C  
ATOM   1380  CD2 PHE A 186      26.200  46.233  60.465  1.00 58.06           C  
ATOM   1381  CE1 PHE A 186      28.832  45.448  60.875  1.00 57.08           C  
ATOM   1382  CE2 PHE A 186      27.193  47.197  60.648  1.00 58.79           C  
ATOM   1383  CZ  PHE A 186      28.511  46.801  60.856  1.00 58.51           C  
ATOM   1384  N   GLN A 187      22.742  44.289  61.410  1.00 57.07           N  
ATOM   1385  CA  GLN A 187      21.579  45.103  61.778  1.00 58.09           C  
ATOM   1386  C   GLN A 187      21.135  44.883  63.217  1.00 57.82           C  
ATOM   1387  O   GLN A 187      20.862  45.831  63.949  1.00 56.92           O  
ATOM   1388  CB  GLN A 187      20.417  44.800  60.820  1.00 58.57           C  
ATOM   1389  CG  GLN A 187      19.035  45.327  61.218  1.00 57.54           C  
ATOM   1390  CD  GLN A 187      18.981  46.825  61.381  1.00 57.21           C  
ATOM   1391  OE1 GLN A 187      19.510  47.561  60.567  1.00 59.79           O  
ATOM   1392  NE2 GLN A 187      18.323  47.281  62.428  1.00 55.55           N  
ATOM   1393  N   ALA A 188      21.071  43.626  63.626  1.00 59.07           N  
ATOM   1394  CA  ALA A 188      20.645  43.310  64.983  1.00 59.52           C  
ATOM   1395  C   ALA A 188      21.588  43.828  66.061  1.00 58.51           C  
ATOM   1396  O   ALA A 188      21.149  44.340  67.083  1.00 58.51           O  
ATOM   1397  CB  ALA A 188      20.481  41.816  65.127  1.00 61.37           C  
ATOM   1398  N   GLU A 189      22.889  43.694  65.828  1.00 58.06           N  
ATOM   1399  CA  GLU A 189      23.888  44.117  66.809  1.00 56.93           C  
ATOM   1400  C   GLU A 189      24.280  45.586  66.763  1.00 54.83           C  
ATOM   1401  O   GLU A 189      24.763  46.118  67.761  1.00 53.00           O  
ATOM   1402  CB  GLU A 189      25.150  43.236  66.690  1.00 59.45           C  
ATOM   1403  CG  GLU A 189      24.848  41.722  66.651  1.00 63.56           C  
ATOM   1404  CD  GLU A 189      26.024  40.832  67.045  1.00 64.37           C  
ATOM   1405  OE1 GLU A 189      27.120  40.998  66.475  1.00 68.09           O  
ATOM   1406  OE2 GLU A 189      25.848  39.955  67.918  1.00 64.51           O  
ATOM   1407  N   HIS A 190      24.032  46.241  65.627  1.00 53.50           N  
ATOM   1408  CA  HIS A 190      24.393  47.648  65.430  1.00 51.57           C  
ATOM   1409  C   HIS A 190      23.287  48.602  64.980  1.00 50.32           C  
ATOM   1410  O   HIS A 190      23.460  49.816  65.018  1.00 49.18           O  
ATOM   1411  CB  HIS A 190      25.519  47.729  64.409  1.00 53.75           C  
ATOM   1412  CG  HIS A 190      26.764  47.013  64.822  1.00 55.09           C  
ATOM   1413  ND1 HIS A 190      27.511  47.394  65.913  1.00 55.00           N  
ATOM   1414  CD2 HIS A 190      27.396  45.943  64.288  1.00 56.56           C  
ATOM   1415  CE1 HIS A 190      28.550  46.589  66.036  1.00 56.30           C  
ATOM   1416  NE2 HIS A 190      28.504  45.700  65.063  1.00 57.12           N  
ATOM   1417  N   ASN A 191      22.161  48.056  64.543  1.00 49.99           N  
ATOM   1418  CA  ASN A 191      21.055  48.876  64.075  1.00 48.86           C  
ATOM   1419  C   ASN A 191      21.636  49.876  63.096  1.00 51.18           C  
ATOM   1420  O   ASN A 191      21.589  51.092  63.300  1.00 51.22           O  
ATOM   1421  CB  ASN A 191      20.391  49.591  65.247  1.00 44.92           C  
ATOM   1422  CG  ASN A 191      19.070  50.218  64.867  1.00 42.71           C  
ATOM   1423  OD1 ASN A 191      18.424  49.792  63.919  1.00 38.80           O  
ATOM   1424  ND2 ASN A 191      18.653  51.225  65.621  1.00 43.24           N  
ATOM   1425  N   ILE A 192      22.185  49.335  62.018  1.00 53.67           N  
ATOM   1426  CA  ILE A 192      22.818  50.136  60.993  1.00 55.84           C  
ATOM   1427  C   ILE A 192      21.869  51.005  60.196  1.00 57.58           C  
ATOM   1428  O   ILE A 192      22.209  52.133  59.871  1.00 60.48           O  
ATOM   1429  CB  ILE A 192      23.614  49.244  60.041  1.00 54.90           C  
ATOM   1430  CG1 ILE A 192      24.447  50.100  59.087  1.00 54.53           C  
ATOM   1431  CG2 ILE A 192      22.674  48.357  59.291  1.00 53.56           C  
ATOM   1432  CD1 ILE A 192      25.475  49.302  58.299  1.00 55.85           C  
ATOM   1433  N   LEU A 193      20.686  50.501  59.871  1.00 58.72           N  
ATOM   1434  CA  LEU A 193      19.736  51.305  59.111  1.00 57.93           C  
ATOM   1435  C   LEU A 193      19.497  52.644  59.789  1.00 57.70           C  
ATOM   1436  O   LEU A 193      19.127  53.605  59.136  1.00 61.88           O  
ATOM   1437  CB  LEU A 193      18.398  50.575  58.954  1.00 55.39           C  
ATOM   1438  CG  LEU A 193      18.395  49.336  58.053  1.00 53.94           C  
ATOM   1439  CD1 LEU A 193      17.009  48.731  58.076  1.00 53.39           C  
ATOM   1440  CD2 LEU A 193      18.784  49.710  56.619  1.00 53.75           C  
ATOM   1441  N   MET A 194      19.723  52.707  61.096  1.00 55.21           N  
ATOM   1442  CA  MET A 194      19.511  53.936  61.852  1.00 53.76           C  
ATOM   1443  C   MET A 194      20.796  54.709  62.100  1.00 54.11           C  
ATOM   1444  O   MET A 194      20.906  55.439  63.091  1.00 54.11           O  
ATOM   1445  CB  MET A 194      18.864  53.602  63.192  1.00 52.72           C  
ATOM   1446  CG  MET A 194      17.394  53.268  63.095  1.00 52.47           C  
ATOM   1447  SD  MET A 194      16.397  54.674  62.586  1.00 54.61           S  
ATOM   1448  CE  MET A 194      15.852  55.302  64.218  1.00 50.78           C  
ATOM   1449  N   HIS A 195      21.764  54.546  61.197  1.00 54.28           N  
ATOM   1450  CA  HIS A 195      23.071  55.195  61.313  1.00 52.23           C  
ATOM   1451  C   HIS A 195      23.277  56.110  60.118  1.00 52.52           C  
ATOM   1452  O   HIS A 195      23.082  55.702  58.973  1.00 51.37           O  
ATOM   1453  CB  HIS A 195      24.181  54.132  61.366  1.00 51.02           C  
ATOM   1454  CG  HIS A 195      25.528  54.665  61.756  1.00 52.57           C  
ATOM   1455  ND1 HIS A 195      26.226  55.568  60.982  1.00 51.89           N  
ATOM   1456  CD2 HIS A 195      26.291  54.444  62.856  1.00 51.66           C  
ATOM   1457  CE1 HIS A 195      27.354  55.885  61.592  1.00 53.44           C  
ATOM   1458  NE2 HIS A 195      27.418  55.217  62.730  1.00 52.27           N  
ATOM   1459  N   PRO A 196      23.672  57.368  60.373  1.00 53.62           N  
ATOM   1460  CA  PRO A 196      23.916  58.387  59.346  1.00 54.61           C  
ATOM   1461  C   PRO A 196      24.780  57.922  58.184  1.00 56.57           C  
ATOM   1462  O   PRO A 196      24.464  58.159  57.010  1.00 56.24           O  
ATOM   1463  CB  PRO A 196      24.583  59.502  60.128  1.00 53.77           C  
ATOM   1464  CG  PRO A 196      23.919  59.398  61.463  1.00 54.69           C  
ATOM   1465  CD  PRO A 196      23.927  57.914  61.718  1.00 53.20           C  
ATOM   1466  N   PHE A 197      25.879  57.258  58.515  1.00 58.26           N  
ATOM   1467  CA  PHE A 197      26.786  56.779  57.493  1.00 59.40           C  
ATOM   1468  C   PHE A 197      26.177  55.786  56.489  1.00 60.24           C  
ATOM   1469  O   PHE A 197      26.454  55.877  55.290  1.00 62.01           O  
ATOM   1470  CB  PHE A 197      28.042  56.225  58.163  1.00 60.31           C  
ATOM   1471  CG  PHE A 197      28.989  57.297  58.645  1.00 58.74           C  
ATOM   1472  CD1 PHE A 197      28.571  58.619  58.734  1.00 58.75           C  
ATOM   1473  CD2 PHE A 197      30.293  56.985  59.004  1.00 59.34           C  
ATOM   1474  CE1 PHE A 197      29.431  59.614  59.169  1.00 60.29           C  
ATOM   1475  CE2 PHE A 197      31.163  57.972  59.442  1.00 60.39           C  
ATOM   1476  CZ  PHE A 197      30.728  59.292  59.525  1.00 61.03           C  
ATOM   1477  N   HIS A 198      25.341  54.855  56.950  1.00 59.39           N  
ATOM   1478  CA  HIS A 198      24.717  53.904  56.030  1.00 57.64           C  
ATOM   1479  C   HIS A 198      23.763  54.655  55.117  1.00 57.80           C  
ATOM   1480  O   HIS A 198      23.708  54.394  53.915  1.00 57.89           O  
ATOM   1481  CB  HIS A 198      23.943  52.810  56.786  1.00 57.12           C  
ATOM   1482  CG  HIS A 198      23.299  51.796  55.884  1.00 56.66           C  
ATOM   1483  ND1 HIS A 198      22.071  51.999  55.289  1.00 55.57           N  
ATOM   1484  CD2 HIS A 198      23.749  50.604  55.420  1.00 56.17           C  
ATOM   1485  CE1 HIS A 198      21.796  50.978  54.495  1.00 55.40           C  
ATOM   1486  NE2 HIS A 198      22.799  50.118  54.555  1.00 53.81           N  
ATOM   1487  N   GLN A 199      23.019  55.595  55.699  1.00 57.51           N  
ATOM   1488  CA  GLN A 199      22.056  56.397  54.945  1.00 56.84           C  
ATOM   1489  C   GLN A 199      22.752  57.166  53.854  1.00 55.45           C  
ATOM   1490  O   GLN A 199      22.258  57.239  52.734  1.00 54.11           O  
ATOM   1491  CB  GLN A 199      21.335  57.362  55.870  1.00 58.33           C  
ATOM   1492  CG  GLN A 199      20.470  56.677  56.891  1.00 59.84           C  
ATOM   1493  CD  GLN A 199      20.189  57.568  58.067  1.00 61.13           C  
ATOM   1494  OE1 GLN A 199      21.104  58.008  58.751  1.00 61.25           O  
ATOM   1495  NE2 GLN A 199      18.922  57.847  58.310  1.00 62.59           N  
ATOM   1496  N   LEU A 200      23.900  57.748  54.180  1.00 56.53           N  
ATOM   1497  CA  LEU A 200      24.663  58.469  53.177  1.00 57.12           C  
ATOM   1498  C   LEU A 200      25.058  57.453  52.122  1.00 57.82           C  
ATOM   1499  O   LEU A 200      25.117  57.763  50.932  1.00 57.39           O  
ATOM   1500  CB  LEU A 200      25.906  59.092  53.794  1.00 57.65           C  
ATOM   1501  CG  LEU A 200      25.613  60.362  54.584  1.00 59.38           C  
ATOM   1502  CD1 LEU A 200      26.885  60.865  55.255  1.00 59.84           C  
ATOM   1503  CD2 LEU A 200      25.043  61.413  53.631  1.00 58.82           C  
ATOM   1504  N   GLY A 201      25.312  56.227  52.570  1.00 57.27           N  
ATOM   1505  CA  GLY A 201      25.679  55.163  51.654  1.00 57.50           C  
ATOM   1506  C   GLY A 201      24.600  54.884  50.620  1.00 57.76           C  
ATOM   1507  O   GLY A 201      24.870  54.828  49.417  1.00 58.96           O  
ATOM   1508  N   VAL A 202      23.368  54.713  51.075  1.00 56.91           N  
ATOM   1509  CA  VAL A 202      22.284  54.431  50.149  1.00 57.19           C  
ATOM   1510  C   VAL A 202      21.949  55.641  49.275  1.00 57.53           C  
ATOM   1511  O   VAL A 202      21.464  55.495  48.151  1.00 56.91           O  
ATOM   1512  CB  VAL A 202      21.045  53.887  50.922  1.00 56.79           C  
ATOM   1513  CG1 VAL A 202      21.203  54.187  52.378  1.00 56.04           C  
ATOM   1514  CG2 VAL A 202      19.758  54.450  50.365  1.00 55.91           C  
ATOM   1515  N   ALA A 203      22.219  56.838  49.782  1.00 58.41           N  
ATOM   1516  CA  ALA A 203      21.977  58.045  48.996  1.00 58.47           C  
ATOM   1517  C   ALA A 203      22.938  57.984  47.808  1.00 58.40           C  
ATOM   1518  O   ALA A 203      22.542  58.205  46.663  1.00 58.22           O  
ATOM   1519  CB  ALA A 203      22.259  59.283  49.835  1.00 59.53           C  
ATOM   1520  N   GLY A 204      24.202  57.672  48.102  1.00 57.41           N  
ATOM   1521  CA  GLY A 204      25.211  57.565  47.069  1.00 56.27           C  
ATOM   1522  C   GLY A 204      24.913  56.482  46.049  1.00 56.81           C  
ATOM   1523  O   GLY A 204      25.096  56.690  44.848  1.00 57.22           O  
ATOM   1524  N   VAL A 205      24.461  55.324  46.519  1.00 56.71           N  
ATOM   1525  CA  VAL A 205      24.142  54.212  45.633  1.00 57.52           C  
ATOM   1526  C   VAL A 205      22.852  54.481  44.866  1.00 57.80           C  
ATOM   1527  O   VAL A 205      22.809  54.331  43.652  1.00 57.50           O  
ATOM   1528  CB  VAL A 205      24.015  52.890  46.426  1.00 59.58           C  
ATOM   1529  CG1 VAL A 205      23.418  51.814  45.549  1.00 59.97           C  
ATOM   1530  CG2 VAL A 205      25.377  52.451  46.902  1.00 59.57           C  
ATOM   1531  N   PHE A 206      21.795  54.860  45.575  1.00 57.94           N  
ATOM   1532  CA  PHE A 206      20.534  55.178  44.928  1.00 57.01           C  
ATOM   1533  C   PHE A 206      20.826  56.306  43.965  1.00 56.49           C  
ATOM   1534  O   PHE A 206      20.571  56.195  42.769  1.00 57.18           O  
ATOM   1535  CB  PHE A 206      19.516  55.665  45.949  1.00 59.11           C  
ATOM   1536  CG  PHE A 206      18.638  54.587  46.497  1.00 60.81           C  
ATOM   1537  CD1 PHE A 206      17.836  54.835  47.599  1.00 58.51           C  
ATOM   1538  CD2 PHE A 206      18.593  53.329  45.902  1.00 61.61           C  
ATOM   1539  CE1 PHE A 206      17.006  53.859  48.103  1.00 59.65           C  
ATOM   1540  CE2 PHE A 206      17.764  52.342  46.400  1.00 60.16           C  
ATOM   1541  CZ  PHE A 206      16.967  52.609  47.506  1.00 61.09           C  
ATOM   1542  N   GLY A 207      21.369  57.395  44.509  1.00 54.66           N  
ATOM   1543  CA  GLY A 207      21.719  58.557  43.709  1.00 52.98           C  
ATOM   1544  C   GLY A 207      22.526  58.194  42.480  1.00 53.71           C  
ATOM   1545  O   GLY A 207      22.177  58.598  41.366  1.00 53.17           O  
ATOM   1546  N   GLY A 208      23.608  57.435  42.691  1.00 52.74           N  
ATOM   1547  CA  GLY A 208      24.465  57.002  41.605  1.00 49.73           C  
ATOM   1548  C   GLY A 208      23.600  56.427  40.510  1.00 49.53           C  
ATOM   1549  O   GLY A 208      23.521  56.982  39.420  1.00 48.89           O  
ATOM   1550  N   ALA A 209      22.936  55.315  40.803  1.00 51.11           N  
ATOM   1551  CA  ALA A 209      22.060  54.666  39.830  1.00 51.87           C  
ATOM   1552  C   ALA A 209      21.131  55.696  39.203  1.00 51.96           C  
ATOM   1553  O   ALA A 209      20.883  55.656  38.005  1.00 53.27           O  
ATOM   1554  CB  ALA A 209      21.247  53.579  40.502  1.00 51.92           C  
ATOM   1555  N   LEU A 210      20.623  56.616  40.018  1.00 50.35           N  
ATOM   1556  CA  LEU A 210      19.737  57.659  39.531  1.00 51.51           C  
ATOM   1557  C   LEU A 210      20.468  58.451  38.467  1.00 53.71           C  
ATOM   1558  O   LEU A 210      20.098  58.420  37.287  1.00 52.28           O  
ATOM   1559  CB  LEU A 210      19.339  58.612  40.663  1.00 52.13           C  
ATOM   1560  CG  LEU A 210      18.145  59.557  40.426  1.00 52.58           C  
ATOM   1561  CD1 LEU A 210      18.057  60.575  41.571  1.00 51.78           C  
ATOM   1562  CD2 LEU A 210      18.283  60.276  39.100  1.00 50.91           C  
ATOM   1563  N   PHE A 211      21.504  59.168  38.902  1.00 55.55           N  
ATOM   1564  CA  PHE A 211      22.309  59.988  38.011  1.00 55.98           C  
ATOM   1565  C   PHE A 211      22.822  59.194  36.818  1.00 56.12           C  
ATOM   1566  O   PHE A 211      22.803  59.680  35.682  1.00 55.42           O  
ATOM   1567  CB  PHE A 211      23.470  60.598  38.784  1.00 56.94           C  
ATOM   1568  CG  PHE A 211      23.038  61.433  39.952  1.00 57.49           C  
ATOM   1569  CD1 PHE A 211      21.977  62.310  39.831  1.00 57.37           C  
ATOM   1570  CD2 PHE A 211      23.717  61.369  41.159  1.00 58.34           C  
ATOM   1571  CE1 PHE A 211      21.598  63.114  40.891  1.00 57.56           C  
ATOM   1572  CE2 PHE A 211      23.346  62.169  42.224  1.00 60.10           C  
ATOM   1573  CZ  PHE A 211      22.281  63.046  42.087  1.00 58.87           C  
ATOM   1574  N   CYS A 212      23.274  57.971  37.075  1.00 55.27           N  
ATOM   1575  CA  CYS A 212      23.766  57.118  36.004  1.00 56.20           C  
ATOM   1576  C   CYS A 212      22.712  57.047  34.895  1.00 56.82           C  
ATOM   1577  O   CYS A 212      23.032  57.037  33.699  1.00 55.12           O  
ATOM   1578  CB  CYS A 212      24.061  55.723  36.536  1.00 56.05           C  
ATOM   1579  SG  CYS A 212      24.699  54.635  35.266  1.00 63.94           S  
ATOM   1580  N   ALA A 213      21.446  57.003  35.311  1.00 59.94           N  
ATOM   1581  CA  ALA A 213      20.318  56.942  34.386  1.00 60.56           C  
ATOM   1582  C   ALA A 213      20.101  58.319  33.761  1.00 61.92           C  
ATOM   1583  O   ALA A 213      19.855  58.428  32.555  1.00 60.76           O  
ATOM   1584  CB  ALA A 213      19.060  56.487  35.118  1.00 58.12           C  
ATOM   1585  N   MET A 214      20.194  59.370  34.577  1.00 62.83           N  
ATOM   1586  CA  MET A 214      20.017  60.726  34.068  1.00 63.62           C  
ATOM   1587  C   MET A 214      21.002  60.933  32.959  1.00 63.41           C  
ATOM   1588  O   MET A 214      20.617  61.014  31.799  1.00 63.70           O  
ATOM   1589  CB  MET A 214      20.258  61.776  35.148  1.00 66.64           C  
ATOM   1590  CG  MET A 214      19.065  62.030  36.044  1.00 71.98           C  
ATOM   1591  SD  MET A 214      17.725  62.894  35.214  1.00 77.24           S  
ATOM   1592  CE  MET A 214      17.111  61.607  34.135  1.00 73.41           C  
ATOM   1593  N   HIS A 215      22.283  60.994  33.303  1.00 62.79           N  
ATOM   1594  CA  HIS A 215      23.278  61.202  32.277  1.00 62.07           C  
ATOM   1595  C   HIS A 215      22.947  60.287  31.110  1.00 61.89           C  
ATOM   1596  O   HIS A 215      22.500  60.735  30.062  1.00 61.60           O  
ATOM   1597  CB  HIS A 215      24.686  60.887  32.776  1.00 63.44           C  
ATOM   1598  CG  HIS A 215      25.757  61.355  31.838  1.00 65.72           C  
ATOM   1599  ND1 HIS A 215      26.199  62.661  31.806  1.00 66.12           N  
ATOM   1600  CD2 HIS A 215      26.386  60.725  30.820  1.00 66.14           C  
ATOM   1601  CE1 HIS A 215      27.048  62.815  30.807  1.00 65.62           C  
ATOM   1602  NE2 HIS A 215      27.178  61.656  30.190  1.00 66.16           N  
ATOM   1603  N   GLY A 216      23.153  58.995  31.306  1.00 61.16           N  
ATOM   1604  CA  GLY A 216      22.870  58.047  30.256  1.00 60.94           C  
ATOM   1605  C   GLY A 216      21.753  58.441  29.309  1.00 62.06           C  
ATOM   1606  O   GLY A 216      21.967  58.425  28.105  1.00 62.31           O  
ATOM   1607  N   SER A 217      20.572  58.792  29.826  1.00 62.71           N  
ATOM   1608  CA  SER A 217      19.447  59.154  28.959  1.00 63.49           C  
ATOM   1609  C   SER A 217      19.618  60.511  28.271  1.00 63.25           C  
ATOM   1610  O   SER A 217      19.595  60.588  27.038  1.00 63.57           O  
ATOM   1611  CB  SER A 217      18.127  59.116  29.734  1.00 64.96           C  
ATOM   1612  OG  SER A 217      18.065  60.126  30.713  1.00 68.25           O  
ATOM   1613  N   LEU A 218      19.793  61.575  29.054  1.00 62.29           N  
ATOM   1614  CA  LEU A 218      19.994  62.919  28.496  1.00 61.24           C  
ATOM   1615  C   LEU A 218      20.909  62.871  27.274  1.00 61.70           C  
ATOM   1616  O   LEU A 218      20.526  63.277  26.182  1.00 61.53           O  
ATOM   1617  CB  LEU A 218      20.582  63.848  29.564  1.00 59.69           C  
ATOM   1618  CG  LEU A 218      19.565  64.700  30.330  1.00 60.53           C  
ATOM   1619  CD1 LEU A 218      18.323  63.904  30.605  1.00 62.11           C  
ATOM   1620  CD2 LEU A 218      20.157  65.199  31.623  1.00 60.14           C  
ATOM   1621  N   VAL A 219      22.114  62.356  27.468  1.00 62.03           N  
ATOM   1622  CA  VAL A 219      23.083  62.229  26.397  1.00 63.97           C  
ATOM   1623  C   VAL A 219      22.567  61.412  25.215  1.00 67.70           C  
ATOM   1624  O   VAL A 219      22.486  61.906  24.092  1.00 68.73           O  
ATOM   1625  CB  VAL A 219      24.364  61.569  26.925  1.00 63.25           C  
ATOM   1626  CG1 VAL A 219      25.228  61.075  25.770  1.00 59.79           C  
ATOM   1627  CG2 VAL A 219      25.114  62.561  27.801  1.00 64.12           C  
ATOM   1628  N   THR A 220      22.229  60.153  25.469  1.00 71.17           N  
ATOM   1629  CA  THR A 220      21.754  59.265  24.416  1.00 73.58           C  
ATOM   1630  C   THR A 220      20.576  59.853  23.656  1.00 76.73           C  
ATOM   1631  O   THR A 220      20.420  59.610  22.455  1.00 77.57           O  
ATOM   1632  CB  THR A 220      21.344  57.878  24.985  1.00 71.75           C  
ATOM   1633  OG1 THR A 220      20.991  57.001  23.909  1.00 69.81           O  
ATOM   1634  CG2 THR A 220      20.163  58.007  25.903  1.00 68.82           C  
ATOM   1635  N   SER A 221      19.760  60.642  24.349  1.00 79.23           N  
ATOM   1636  CA  SER A 221      18.582  61.242  23.728  1.00 81.56           C  
ATOM   1637  C   SER A 221      18.884  62.489  22.896  1.00 82.73           C  
ATOM   1638  O   SER A 221      18.094  62.873  22.034  1.00 83.48           O  
ATOM   1639  CB  SER A 221      17.553  61.582  24.798  1.00 81.19           C  
ATOM   1640  OG  SER A 221      18.064  62.577  25.659  1.00 81.97           O  
ATOM   1641  N   SER A 222      20.025  63.120  23.156  1.00 84.51           N  
ATOM   1642  CA  SER A 222      20.422  64.313  22.416  1.00 84.95           C  
ATOM   1643  C   SER A 222      21.622  64.035  21.504  1.00 84.86           C  
ATOM   1644  O   SER A 222      22.592  64.788  21.496  1.00 84.23           O  
ATOM   1645  CB  SER A 222      20.756  65.447  23.391  1.00 85.71           C  
ATOM   1646  OG  SER A 222      21.883  65.121  24.188  1.00 87.59           O  
ATOM   1647  N   LEU A 223      21.552  62.944  20.745  1.00 85.37           N  
ATOM   1648  CA  LEU A 223      22.625  62.585  19.825  1.00 85.72           C  
ATOM   1649  C   LEU A 223      22.321  63.169  18.450  1.00 86.71           C  
ATOM   1650  O   LEU A 223      21.176  63.155  17.988  1.00 86.83           O  
ATOM   1651  CB  LEU A 223      22.766  61.062  19.693  1.00 85.70           C  
ATOM   1652  CG  LEU A 223      23.067  60.152  20.891  1.00 85.76           C  
ATOM   1653  CD1 LEU A 223      23.354  58.745  20.383  1.00 84.34           C  
ATOM   1654  CD2 LEU A 223      24.256  60.672  21.667  1.00 85.39           C  
ATOM   1655  N   ILE A 224      23.360  63.680  17.800  1.00 87.64           N  
ATOM   1656  CA  ILE A 224      23.233  64.261  16.468  1.00 87.75           C  
ATOM   1657  C   ILE A 224      22.952  63.146  15.454  1.00 87.12           C  
ATOM   1658  O   ILE A 224      23.653  62.143  15.408  1.00 86.19           O  
ATOM   1659  CB  ILE A 224      24.538  64.983  16.058  1.00 87.99           C  
ATOM   1660  CG1 ILE A 224      25.025  65.884  17.207  1.00 87.53           C  
ATOM   1661  CG2 ILE A 224      24.301  65.788  14.783  1.00 88.33           C  
ATOM   1662  CD1 ILE A 224      26.451  66.399  17.049  1.00 85.64           C  
ATOM   1663  N   ARG A 225      21.926  63.322  14.639  1.00 87.32           N  
ATOM   1664  CA  ARG A 225      21.579  62.317  13.646  1.00 87.58           C  
ATOM   1665  C   ARG A 225      22.618  62.164  12.555  1.00 87.23           C  
ATOM   1666  O   ARG A 225      23.020  63.145  11.944  1.00 88.71           O  
ATOM   1667  CB  ARG A 225      20.259  62.677  12.985  1.00 88.47           C  
ATOM   1668  CG  ARG A 225      19.967  61.906  11.710  1.00 90.27           C  
ATOM   1669  CD  ARG A 225      18.837  62.584  10.969  1.00 92.47           C  
ATOM   1670  NE  ARG A 225      17.992  63.315  11.914  1.00 95.15           N  
ATOM   1671  CZ  ARG A 225      16.868  63.947  11.590  1.00 96.42           C  
ATOM   1672  NH1 ARG A 225      16.445  63.934  10.329  1.00 96.77           N  
ATOM   1673  NH2 ARG A 225      16.173  64.598  12.525  1.00 96.11           N  
ATOM   1674  N   GLU A 226      23.040  60.928  12.311  1.00 86.95           N  
ATOM   1675  CA  GLU A 226      24.001  60.607  11.253  1.00 86.13           C  
ATOM   1676  C   GLU A 226      23.734  59.184  10.803  1.00 87.07           C  
ATOM   1677  O   GLU A 226      24.504  58.618  10.030  1.00 86.95           O  
ATOM   1678  CB  GLU A 226      25.446  60.668  11.742  1.00 85.33           C  
ATOM   1679  CG  GLU A 226      26.070  62.048  11.800  1.00 85.81           C  
ATOM   1680  CD  GLU A 226      26.199  62.539  13.220  1.00 86.09           C  
ATOM   1681  OE1 GLU A 226      26.951  63.507  13.458  1.00 85.23           O  
ATOM   1682  OE2 GLU A 226      25.536  61.946  14.098  1.00 86.63           O  
ATOM   1683  N   THR A 227      22.636  58.611  11.292  1.00 87.79           N  
ATOM   1684  CA  THR A 227      22.276  57.231  10.985  1.00 87.57           C  
ATOM   1685  C   THR A 227      20.943  57.080  10.240  1.00 88.34           C  
ATOM   1686  O   THR A 227      20.080  57.961  10.299  1.00 87.61           O  
ATOM   1687  CB  THR A 227      22.210  56.430  12.286  1.00 87.50           C  
ATOM   1688  OG1 THR A 227      21.073  56.863  13.047  1.00 89.56           O  
ATOM   1689  CG2 THR A 227      23.467  56.677  13.121  1.00 87.12           C  
ATOM   1690  N   THR A 228      20.781  55.951   9.552  1.00 89.62           N  
ATOM   1691  CA  THR A 228      19.557  55.664   8.798  1.00 92.12           C  
ATOM   1692  C   THR A 228      18.385  55.393   9.736  1.00 93.44           C  
ATOM   1693  O   THR A 228      18.567  55.267  10.950  1.00 93.16           O  
ATOM   1694  CB  THR A 228      19.696  54.399   7.924  1.00 92.66           C  
ATOM   1695  OG1 THR A 228      21.025  54.318   7.391  1.00 92.20           O  
ATOM   1696  CG2 THR A 228      18.667  54.426   6.782  1.00 91.74           C  
ATOM   1697  N   GLU A 229      17.189  55.285   9.162  1.00 94.42           N  
ATOM   1698  CA  GLU A 229      15.988  54.999   9.940  1.00 96.17           C  
ATOM   1699  C   GLU A 229      16.021  53.528  10.365  1.00 95.34           C  
ATOM   1700  O   GLU A 229      15.446  53.147  11.386  1.00 94.97           O  
ATOM   1701  CB  GLU A 229      14.745  55.269   9.086  1.00 98.96           C  
ATOM   1702  CG  GLU A 229      13.392  54.987   9.761  1.00102.37           C  
ATOM   1703  CD  GLU A 229      13.099  55.905  10.950  1.00104.74           C  
ATOM   1704  OE1 GLU A 229      13.633  57.047  10.982  1.00105.78           O  
ATOM   1705  OE2 GLU A 229      12.318  55.485  11.843  1.00105.90           O  
ATOM   1706  N   THR A 230      16.714  52.716   9.573  1.00 94.66           N  
ATOM   1707  CA  THR A 230      16.840  51.285   9.826  1.00 94.39           C  
ATOM   1708  C   THR A 230      18.304  50.898   9.997  1.00 93.88           C  
ATOM   1709  O   THR A 230      18.791  49.917   9.421  1.00 93.17           O  
ATOM   1710  CB  THR A 230      16.260  50.482   8.657  1.00 94.99           C  
ATOM   1711  OG1 THR A 230      16.718  51.062   7.428  1.00 95.19           O  
ATOM   1712  CG2 THR A 230      14.715  50.469   8.710  1.00 95.75           C  
ATOM   1713  N   GLU A 231      19.001  51.680  10.804  1.00 93.81           N  
ATOM   1714  CA  GLU A 231      20.414  51.453  11.055  1.00 93.45           C  
ATOM   1715  C   GLU A 231      20.688  51.793  12.511  1.00 91.49           C  
ATOM   1716  O   GLU A 231      20.223  52.814  13.017  1.00 91.77           O  
ATOM   1717  CB  GLU A 231      21.242  52.346  10.120  1.00 95.14           C  
ATOM   1718  CG  GLU A 231      22.658  52.664  10.590  1.00 97.62           C  
ATOM   1719  CD  GLU A 231      23.344  53.722   9.712  1.00 99.00           C  
ATOM   1720  OE1 GLU A 231      23.719  53.406   8.556  1.00 98.48           O  
ATOM   1721  OE2 GLU A 231      23.500  54.874  10.181  1.00 98.87           O  
ATOM   1722  N   SER A 232      21.426  50.928  13.188  1.00 88.79           N  
ATOM   1723  CA  SER A 232      21.740  51.163  14.580  1.00 85.54           C  
ATOM   1724  C   SER A 232      22.212  52.587  14.805  1.00 84.50           C  
ATOM   1725  O   SER A 232      23.199  53.025  14.213  1.00 84.82           O  
ATOM   1726  CB  SER A 232      22.833  50.226  15.032  1.00 84.84           C  
ATOM   1727  OG  SER A 232      23.428  50.766  16.194  1.00 84.93           O  
ATOM   1728  N   ALA A 233      21.521  53.302  15.681  1.00 82.78           N  
ATOM   1729  CA  ALA A 233      21.884  54.680  15.977  1.00 80.32           C  
ATOM   1730  C   ALA A 233      23.303  54.780  16.528  1.00 78.89           C  
ATOM   1731  O   ALA A 233      23.860  55.867  16.635  1.00 78.44           O  
ATOM   1732  CB  ALA A 233      20.888  55.273  16.969  1.00 80.21           C  
ATOM   1733  N   ASN A 234      23.888  53.640  16.872  1.00 78.84           N  
ATOM   1734  CA  ASN A 234      25.238  53.610  17.433  1.00 79.61           C  
ATOM   1735  C   ASN A 234      26.323  53.851  16.396  1.00 80.27           C  
ATOM   1736  O   ASN A 234      27.327  54.519  16.672  1.00 79.54           O  
ATOM   1737  CB  ASN A 234      25.509  52.266  18.122  1.00 80.18           C  
ATOM   1738  CG  ASN A 234      25.233  52.298  19.619  1.00 80.94           C  
ATOM   1739  OD1 ASN A 234      25.409  51.291  20.309  1.00 80.69           O  
ATOM   1740  ND2 ASN A 234      24.806  53.453  20.129  1.00 81.25           N  
ATOM   1741  N   TYR A 235      26.128  53.296  15.206  1.00 79.72           N  
ATOM   1742  CA  TYR A 235      27.105  53.460  14.154  1.00 81.17           C  
ATOM   1743  C   TYR A 235      27.451  54.930  13.916  1.00 81.84           C  
ATOM   1744  O   TYR A 235      28.523  55.242  13.398  1.00 81.46           O  
ATOM   1745  CB  TYR A 235      26.600  52.796  12.869  1.00 82.73           C  
ATOM   1746  CG  TYR A 235      26.742  51.291  12.907  1.00 84.30           C  
ATOM   1747  CD1 TYR A 235      25.777  50.488  13.523  1.00 84.76           C  
ATOM   1748  CD2 TYR A 235      27.892  50.676  12.404  1.00 85.08           C  
ATOM   1749  CE1 TYR A 235      25.959  49.104  13.643  1.00 85.26           C  
ATOM   1750  CE2 TYR A 235      28.091  49.299  12.518  1.00 85.53           C  
ATOM   1751  CZ  TYR A 235      27.126  48.516  13.140  1.00 85.93           C  
ATOM   1752  OH  TYR A 235      27.353  47.161  13.277  1.00 84.53           O  
ATOM   1753  N   GLY A 236      26.549  55.824  14.319  1.00 82.62           N  
ATOM   1754  CA  GLY A 236      26.768  57.249  14.151  1.00 82.30           C  
ATOM   1755  C   GLY A 236      27.930  57.784  14.969  1.00 82.10           C  
ATOM   1756  O   GLY A 236      27.997  58.975  15.287  1.00 82.70           O  
ATOM   1757  N   TYR A 237      28.848  56.900  15.332  1.00 80.42           N  
ATOM   1758  CA  TYR A 237      30.023  57.308  16.093  1.00 79.47           C  
ATOM   1759  C   TYR A 237      31.229  56.470  15.658  1.00 78.50           C  
ATOM   1760  O   TYR A 237      31.126  55.253  15.513  1.00 77.39           O  
ATOM   1761  CB  TYR A 237      29.778  57.145  17.597  1.00 78.86           C  
ATOM   1762  CG  TYR A 237      30.988  57.504  18.422  1.00 79.50           C  
ATOM   1763  CD1 TYR A 237      31.197  58.810  18.861  1.00 79.90           C  
ATOM   1764  CD2 TYR A 237      31.984  56.562  18.667  1.00 80.06           C  
ATOM   1765  CE1 TYR A 237      32.378  59.173  19.516  1.00 79.20           C  
ATOM   1766  CE2 TYR A 237      33.167  56.913  19.315  1.00 79.98           C  
ATOM   1767  CZ  TYR A 237      33.361  58.219  19.733  1.00 79.08           C  
ATOM   1768  OH  TYR A 237      34.555  58.564  20.324  1.00 78.63           O  
ATOM   1769  N   LYS A 238      32.359  57.133  15.426  1.00 79.27           N  
ATOM   1770  CA  LYS A 238      33.587  56.453  15.017  1.00 80.06           C  
ATOM   1771  C   LYS A 238      34.657  56.644  16.076  1.00 80.11           C  
ATOM   1772  O   LYS A 238      34.896  57.769  16.530  1.00 79.20           O  
ATOM   1773  CB  LYS A 238      34.096  56.996  13.675  1.00 81.17           C  
ATOM   1774  CG  LYS A 238      33.282  56.538  12.477  1.00 83.46           C  
ATOM   1775  CD  LYS A 238      33.283  55.017  12.389  1.00 86.73           C  
ATOM   1776  CE  LYS A 238      32.174  54.478  11.485  1.00 89.41           C  
ATOM   1777  NZ  LYS A 238      32.016  52.988  11.616  1.00 90.66           N  
ATOM   1778  N   PHE A 239      35.293  55.545  16.475  1.00 80.57           N  
ATOM   1779  CA  PHE A 239      36.348  55.600  17.486  1.00 81.98           C  
ATOM   1780  C   PHE A 239      37.469  56.512  16.999  1.00 83.66           C  
ATOM   1781  O   PHE A 239      38.092  56.252  15.964  1.00 83.48           O  
ATOM   1782  CB  PHE A 239      36.900  54.198  17.757  1.00 80.75           C  
ATOM   1783  CG  PHE A 239      37.922  54.144  18.861  1.00 77.53           C  
ATOM   1784  CD1 PHE A 239      37.620  54.625  20.128  1.00 76.99           C  
ATOM   1785  CD2 PHE A 239      39.172  53.580  18.641  1.00 75.93           C  
ATOM   1786  CE1 PHE A 239      38.552  54.541  21.158  1.00 76.30           C  
ATOM   1787  CE2 PHE A 239      40.104  53.494  19.665  1.00 74.58           C  
ATOM   1788  CZ  PHE A 239      39.795  53.973  20.922  1.00 74.32           C  
ATOM   1789  N   GLY A 240      37.721  57.578  17.754  1.00 85.04           N  
ATOM   1790  CA  GLY A 240      38.747  58.526  17.366  1.00 85.91           C  
ATOM   1791  C   GLY A 240      38.122  59.682  16.599  1.00 85.99           C  
ATOM   1792  O   GLY A 240      38.553  60.026  15.494  1.00 87.16           O  
ATOM   1793  N   GLN A 241      37.083  60.269  17.180  1.00 85.45           N  
ATOM   1794  CA  GLN A 241      36.404  61.393  16.563  1.00 85.30           C  
ATOM   1795  C   GLN A 241      37.017  62.667  17.088  1.00 86.41           C  
ATOM   1796  O   GLN A 241      37.618  62.669  18.159  1.00 86.65           O  
ATOM   1797  CB  GLN A 241      34.934  61.403  16.930  1.00 84.22           C  
ATOM   1798  CG  GLN A 241      34.048  60.587  16.051  1.00 84.85           C  
ATOM   1799  CD  GLN A 241      32.605  60.948  16.288  1.00 85.52           C  
ATOM   1800  OE1 GLN A 241      31.691  60.361  15.701  1.00 85.33           O  
ATOM   1801  NE2 GLN A 241      32.387  61.934  17.160  1.00 85.39           N  
ATOM   1802  N   GLU A 242      36.850  63.753  16.343  1.00 87.91           N  
ATOM   1803  CA  GLU A 242      37.385  65.037  16.764  1.00 89.43           C  
ATOM   1804  C   GLU A 242      36.328  65.764  17.577  1.00 89.47           C  
ATOM   1805  O   GLU A 242      36.550  66.068  18.751  1.00 88.08           O  
ATOM   1806  CB  GLU A 242      37.806  65.880  15.544  1.00 92.08           C  
ATOM   1807  CG  GLU A 242      39.186  65.521  14.951  1.00 95.42           C  
ATOM   1808  CD  GLU A 242      39.212  64.172  14.217  1.00 98.39           C  
ATOM   1809  OE1 GLU A 242      40.334  63.696  13.893  1.00 98.80           O  
ATOM   1810  OE2 GLU A 242      38.117  63.597  13.958  1.00 99.21           O  
ATOM   1811  N   GLU A 243      35.180  66.029  16.950  1.00 90.00           N  
ATOM   1812  CA  GLU A 243      34.070  66.721  17.602  1.00 91.36           C  
ATOM   1813  C   GLU A 243      33.175  65.771  18.395  1.00 91.13           C  
ATOM   1814  O   GLU A 243      33.308  64.548  18.297  1.00 91.23           O  
ATOM   1815  CB  GLU A 243      33.221  67.497  16.577  1.00 93.14           C  
ATOM   1816  CG  GLU A 243      33.356  67.048  15.127  1.00 95.44           C  
ATOM   1817  CD  GLU A 243      33.242  65.535  14.945  1.00 97.63           C  
ATOM   1818  OE1 GLU A 243      34.290  64.847  14.967  1.00 98.79           O  
ATOM   1819  OE2 GLU A 243      32.103  65.033  14.781  1.00 98.94           O  
ATOM   1820  N   GLU A 244      32.264  66.351  19.177  1.00 89.92           N  
ATOM   1821  CA  GLU A 244      31.337  65.593  20.014  1.00 87.67           C  
ATOM   1822  C   GLU A 244      30.244  64.851  19.224  1.00 85.99           C  
ATOM   1823  O   GLU A 244      29.962  65.180  18.066  1.00 85.29           O  
ATOM   1824  CB  GLU A 244      30.705  66.533  21.051  1.00 88.34           C  
ATOM   1825  CG  GLU A 244      29.820  65.832  22.077  1.00 88.67           C  
ATOM   1826  CD  GLU A 244      30.463  64.573  22.631  1.00 88.79           C  
ATOM   1827  OE1 GLU A 244      31.527  64.674  23.285  1.00 87.83           O  
ATOM   1828  OE2 GLU A 244      29.904  63.480  22.397  1.00 88.51           O  
ATOM   1829  N   THR A 245      29.631  63.852  19.862  1.00 84.06           N  
ATOM   1830  CA  THR A 245      28.591  63.052  19.222  1.00 82.00           C  
ATOM   1831  C   THR A 245      27.164  63.356  19.705  1.00 81.20           C  
ATOM   1832  O   THR A 245      26.201  62.709  19.285  1.00 80.45           O  
ATOM   1833  CB  THR A 245      28.867  61.557  19.415  1.00 81.42           C  
ATOM   1834  OG1 THR A 245      28.170  60.807  18.409  1.00 82.56           O  
ATOM   1835  CG2 THR A 245      28.404  61.110  20.791  1.00 81.49           C  
ATOM   1836  N   TYR A 246      27.028  64.334  20.590  1.00 80.99           N  
ATOM   1837  CA  TYR A 246      25.708  64.717  21.077  1.00 81.49           C  
ATOM   1838  C   TYR A 246      25.662  66.225  21.330  1.00 82.05           C  
ATOM   1839  O   TYR A 246      26.700  66.855  21.557  1.00 81.63           O  
ATOM   1840  CB  TYR A 246      25.341  63.929  22.349  1.00 80.20           C  
ATOM   1841  CG  TYR A 246      26.021  64.383  23.625  1.00 78.20           C  
ATOM   1842  CD1 TYR A 246      25.365  65.217  24.528  1.00 77.46           C  
ATOM   1843  CD2 TYR A 246      27.318  63.968  23.933  1.00 78.36           C  
ATOM   1844  CE1 TYR A 246      25.978  65.628  25.707  1.00 77.05           C  
ATOM   1845  CE2 TYR A 246      27.943  64.367  25.108  1.00 77.75           C  
ATOM   1846  CZ  TYR A 246      27.268  65.200  25.995  1.00 78.15           C  
ATOM   1847  OH  TYR A 246      27.887  65.603  27.170  1.00 78.58           O  
ATOM   1848  N   ASN A 247      24.457  66.796  21.273  1.00 82.17           N  
ATOM   1849  CA  ASN A 247      24.262  68.231  21.477  1.00 82.34           C  
ATOM   1850  C   ASN A 247      24.083  68.572  22.956  1.00 82.55           C  
ATOM   1851  O   ASN A 247      22.957  68.710  23.440  1.00 82.64           O  
ATOM   1852  CB  ASN A 247      23.041  68.706  20.689  1.00 82.20           C  
ATOM   1853  CG  ASN A 247      23.187  70.131  20.188  1.00 83.17           C  
ATOM   1854  OD1 ASN A 247      23.574  71.036  20.940  1.00 82.79           O  
ATOM   1855  ND2 ASN A 247      22.871  70.342  18.907  1.00 83.29           N  
ATOM   1856  N   ILE A 248      25.200  68.718  23.665  1.00 82.88           N  
ATOM   1857  CA  ILE A 248      25.174  69.028  25.091  1.00 82.27           C  
ATOM   1858  C   ILE A 248      24.440  70.338  25.399  1.00 81.38           C  
ATOM   1859  O   ILE A 248      24.144  70.638  26.555  1.00 80.83           O  
ATOM   1860  CB  ILE A 248      26.614  69.080  25.655  1.00 82.00           C  
ATOM   1861  CG1 ILE A 248      26.580  69.409  27.150  1.00 82.53           C  
ATOM   1862  CG2 ILE A 248      27.442  70.077  24.856  1.00 83.14           C  
ATOM   1863  CD1 ILE A 248      27.851  69.050  27.893  1.00 83.92           C  
ATOM   1864  N   VAL A 249      24.136  71.103  24.355  1.00 80.99           N  
ATOM   1865  CA  VAL A 249      23.436  72.375  24.500  1.00 80.40           C  
ATOM   1866  C   VAL A 249      21.931  72.131  24.395  1.00 79.71           C  
ATOM   1867  O   VAL A 249      21.123  72.877  24.953  1.00 79.35           O  
ATOM   1868  CB  VAL A 249      23.878  73.371  23.404  1.00 80.62           C  
ATOM   1869  CG1 VAL A 249      23.320  74.747  23.697  1.00 80.74           C  
ATOM   1870  CG2 VAL A 249      25.406  73.417  23.325  1.00 81.68           C  
ATOM   1871  N   ALA A 250      21.576  71.074  23.668  1.00 79.69           N  
ATOM   1872  CA  ALA A 250      20.186  70.667  23.481  1.00 80.01           C  
ATOM   1873  C   ALA A 250      19.799  69.864  24.712  1.00 80.63           C  
ATOM   1874  O   ALA A 250      18.658  69.915  25.180  1.00 80.42           O  
ATOM   1875  CB  ALA A 250      20.054  69.798  22.233  1.00 79.69           C  
ATOM   1876  N   ALA A 251      20.774  69.115  25.218  1.00 80.48           N  
ATOM   1877  CA  ALA A 251      20.592  68.301  26.402  1.00 80.60           C  
ATOM   1878  C   ALA A 251      20.232  69.252  27.522  1.00 80.62           C  
ATOM   1879  O   ALA A 251      19.177  69.137  28.140  1.00 80.91           O  
ATOM   1880  CB  ALA A 251      21.882  67.565  26.736  1.00 80.79           C  
ATOM   1881  N   HIS A 252      21.123  70.204  27.773  1.00 81.40           N  
ATOM   1882  CA  HIS A 252      20.912  71.199  28.820  1.00 81.50           C  
ATOM   1883  C   HIS A 252      19.618  71.972  28.595  1.00 81.12           C  
ATOM   1884  O   HIS A 252      18.953  72.363  29.555  1.00 79.73           O  
ATOM   1885  CB  HIS A 252      22.084  72.183  28.867  1.00 81.67           C  
ATOM   1886  CG  HIS A 252      21.832  73.371  29.741  1.00 82.33           C  
ATOM   1887  ND1 HIS A 252      21.428  73.255  31.053  1.00 82.88           N  
ATOM   1888  CD2 HIS A 252      21.920  74.698  29.490  1.00 81.59           C  
ATOM   1889  CE1 HIS A 252      21.277  74.459  31.574  1.00 82.36           C  
ATOM   1890  NE2 HIS A 252      21.569  75.352  30.646  1.00 82.38           N  
ATOM   1891  N   GLY A 253      19.280  72.196  27.324  1.00 80.66           N  
ATOM   1892  CA  GLY A 253      18.064  72.916  26.984  1.00 79.93           C  
ATOM   1893  C   GLY A 253      16.817  72.212  27.492  1.00 80.21           C  
ATOM   1894  O   GLY A 253      15.899  72.847  28.025  1.00 80.30           O  
ATOM   1895  N   TYR A 254      16.784  70.892  27.323  1.00 81.09           N  
ATOM   1896  CA  TYR A 254      15.662  70.076  27.772  1.00 80.24           C  
ATOM   1897  C   TYR A 254      15.643  69.978  29.300  1.00 79.43           C  
ATOM   1898  O   TYR A 254      14.656  70.332  29.948  1.00 79.45           O  
ATOM   1899  CB  TYR A 254      15.771  68.673  27.160  1.00 79.87           C  
ATOM   1900  CG  TYR A 254      14.970  67.624  27.886  1.00 80.00           C  
ATOM   1901  CD1 TYR A 254      13.593  67.535  27.725  1.00 80.42           C  
ATOM   1902  CD2 TYR A 254      15.589  66.748  28.779  1.00 80.28           C  
ATOM   1903  CE1 TYR A 254      12.845  66.597  28.440  1.00 81.33           C  
ATOM   1904  CE2 TYR A 254      14.856  65.810  29.500  1.00 80.85           C  
ATOM   1905  CZ  TYR A 254      13.484  65.739  29.330  1.00 81.79           C  
ATOM   1906  OH  TYR A 254      12.752  64.829  30.064  1.00 81.46           O  
ATOM   1907  N   PHE A 255      16.750  69.509  29.867  1.00 77.69           N  
ATOM   1908  CA  PHE A 255      16.852  69.332  31.307  1.00 76.40           C  
ATOM   1909  C   PHE A 255      16.660  70.616  32.095  1.00 75.91           C  
ATOM   1910  O   PHE A 255      16.178  70.584  33.226  1.00 76.13           O  
ATOM   1911  CB  PHE A 255      18.198  68.695  31.681  1.00 75.47           C  
ATOM   1912  CG  PHE A 255      18.310  68.340  33.139  1.00 75.03           C  
ATOM   1913  CD1 PHE A 255      17.349  67.534  33.747  1.00 74.51           C  
ATOM   1914  CD2 PHE A 255      19.353  68.833  33.912  1.00 74.80           C  
ATOM   1915  CE1 PHE A 255      17.424  67.231  35.103  1.00 74.16           C  
ATOM   1916  CE2 PHE A 255      19.436  68.534  35.271  1.00 74.07           C  
ATOM   1917  CZ  PHE A 255      18.470  67.734  35.867  1.00 73.89           C  
ATOM   1918  N   GLY A 256      17.049  71.741  31.507  1.00 76.46           N  
ATOM   1919  CA  GLY A 256      16.895  73.012  32.191  1.00 75.84           C  
ATOM   1920  C   GLY A 256      15.424  73.375  32.298  1.00 76.39           C  
ATOM   1921  O   GLY A 256      15.010  74.078  33.223  1.00 75.49           O  
ATOM   1922  N   ARG A 257      14.629  72.880  31.352  1.00 75.96           N  
ATOM   1923  CA  ARG A 257      13.197  73.153  31.330  1.00 76.71           C  
ATOM   1924  C   ARG A 257      12.391  72.169  32.158  1.00 77.07           C  
ATOM   1925  O   ARG A 257      11.273  72.473  32.578  1.00 76.96           O  
ATOM   1926  CB  ARG A 257      12.695  73.160  29.889  1.00 77.51           C  
ATOM   1927  CG  ARG A 257      13.261  74.324  29.119  1.00 79.88           C  
ATOM   1928  CD  ARG A 257      12.812  74.398  27.680  1.00 81.08           C  
ATOM   1929  NE  ARG A 257      12.974  75.767  27.202  1.00 81.89           N  
ATOM   1930  CZ  ARG A 257      14.113  76.453  27.263  1.00 83.70           C  
ATOM   1931  NH1 ARG A 257      15.213  75.907  27.772  1.00 82.92           N  
ATOM   1932  NH2 ARG A 257      14.145  77.708  26.842  1.00 84.42           N  
ATOM   1933  N   LEU A 258      12.964  70.991  32.393  1.00 76.86           N  
ATOM   1934  CA  LEU A 258      12.298  69.966  33.183  1.00 76.97           C  
ATOM   1935  C   LEU A 258      12.147  70.480  34.602  1.00 76.83           C  
ATOM   1936  O   LEU A 258      11.061  70.468  35.167  1.00 76.36           O  
ATOM   1937  CB  LEU A 258      13.117  68.677  33.180  1.00 76.20           C  
ATOM   1938  CG  LEU A 258      12.413  67.428  33.710  1.00 75.60           C  
ATOM   1939  CD1 LEU A 258      11.117  67.159  32.942  1.00 75.30           C  
ATOM   1940  CD2 LEU A 258      13.359  66.256  33.568  1.00 76.23           C  
ATOM   1941  N   ILE A 259      13.254  70.937  35.167  1.00 77.44           N  
ATOM   1942  CA  ILE A 259      13.261  71.481  36.516  1.00 80.10           C  
ATOM   1943  C   ILE A 259      13.277  73.008  36.372  1.00 82.24           C  
ATOM   1944  O   ILE A 259      12.240  73.663  36.496  1.00 83.89           O  
ATOM   1945  CB  ILE A 259      14.509  71.003  37.280  1.00 78.79           C  
ATOM   1946  CG1 ILE A 259      14.705  69.505  37.031  1.00 78.26           C  
ATOM   1947  CG2 ILE A 259      14.363  71.288  38.773  1.00 75.87           C  
ATOM   1948  CD1 ILE A 259      13.542  68.628  37.503  1.00 76.37           C  
ATOM   1949  N   PHE A 260      14.461  73.562  36.118  1.00 83.43           N  
ATOM   1950  CA  PHE A 260      14.654  74.992  35.894  1.00 83.30           C  
ATOM   1951  C   PHE A 260      16.131  75.225  35.641  1.00 84.06           C  
ATOM   1952  O   PHE A 260      16.979  74.637  36.300  1.00 85.06           O  
ATOM   1953  CB  PHE A 260      14.096  75.843  37.054  1.00 82.59           C  
ATOM   1954  CG  PHE A 260      14.927  75.849  38.304  1.00 81.98           C  
ATOM   1955  CD1 PHE A 260      16.166  76.488  38.340  1.00 81.37           C  
ATOM   1956  CD2 PHE A 260      14.419  75.310  39.482  1.00 81.11           C  
ATOM   1957  CE1 PHE A 260      16.879  76.595  39.533  1.00 80.86           C  
ATOM   1958  CE2 PHE A 260      15.124  75.413  40.677  1.00 80.46           C  
ATOM   1959  CZ  PHE A 260      16.355  76.057  40.705  1.00 80.01           C  
ATOM   1960  N   GLN A 261      16.414  76.066  34.653  1.00 85.27           N  
ATOM   1961  CA  GLN A 261      17.767  76.385  34.185  1.00 86.30           C  
ATOM   1962  C   GLN A 261      19.005  76.300  35.099  1.00 86.79           C  
ATOM   1963  O   GLN A 261      19.908  75.503  34.844  1.00 86.26           O  
ATOM   1964  CB  GLN A 261      17.747  77.755  33.514  1.00 87.81           C  
ATOM   1965  CG  GLN A 261      18.888  77.951  32.541  1.00 90.14           C  
ATOM   1966  CD  GLN A 261      18.951  79.355  32.004  1.00 90.89           C  
ATOM   1967  OE1 GLN A 261      19.895  79.720  31.302  1.00 92.66           O  
ATOM   1968  NE2 GLN A 261      17.941  80.158  32.330  1.00 92.18           N  
ATOM   1969  N   TYR A 262      19.067  77.120  36.142  1.00 87.78           N  
ATOM   1970  CA  TYR A 262      20.231  77.116  37.037  1.00 89.46           C  
ATOM   1971  C   TYR A 262      20.414  75.817  37.819  1.00 89.06           C  
ATOM   1972  O   TYR A 262      21.432  75.611  38.480  1.00 87.97           O  
ATOM   1973  CB  TYR A 262      20.157  78.319  37.992  1.00 92.28           C  
ATOM   1974  CG  TYR A 262      19.926  79.619  37.242  1.00 94.92           C  
ATOM   1975  CD1 TYR A 262      18.629  80.078  36.986  1.00 94.78           C  
ATOM   1976  CD2 TYR A 262      21.000  80.334  36.690  1.00 94.98           C  
ATOM   1977  CE1 TYR A 262      18.404  81.206  36.197  1.00 95.44           C  
ATOM   1978  CE2 TYR A 262      20.784  81.464  35.898  1.00 95.86           C  
ATOM   1979  CZ  TYR A 262      19.483  81.894  35.652  1.00 95.93           C  
ATOM   1980  OH  TYR A 262      19.262  82.998  34.848  1.00 96.14           O  
ATOM   1981  N   ALA A 263      19.420  74.944  37.724  1.00 88.64           N  
ATOM   1982  CA  ALA A 263      19.447  73.651  38.392  1.00 88.02           C  
ATOM   1983  C   ALA A 263      19.823  72.586  37.367  1.00 87.90           C  
ATOM   1984  O   ALA A 263      19.461  71.418  37.517  1.00 87.91           O  
ATOM   1985  CB  ALA A 263      18.079  73.341  38.972  1.00 88.32           C  
ATOM   1986  N   SER A 264      20.545  72.994  36.325  1.00 86.89           N  
ATOM   1987  CA  SER A 264      20.950  72.074  35.271  1.00 86.93           C  
ATOM   1988  C   SER A 264      22.371  72.341  34.804  1.00 87.85           C  
ATOM   1989  O   SER A 264      22.792  73.492  34.722  1.00 89.55           O  
ATOM   1990  CB  SER A 264      19.995  72.198  34.085  1.00 85.51           C  
ATOM   1991  OG  SER A 264      20.402  71.374  33.008  1.00 84.87           O  
ATOM   1992  N   PHE A 265      23.102  71.275  34.484  1.00 88.13           N  
ATOM   1993  CA  PHE A 265      24.488  71.394  34.031  1.00 88.16           C  
ATOM   1994  C   PHE A 265      24.614  71.773  32.570  1.00 87.27           C  
ATOM   1995  O   PHE A 265      23.819  71.340  31.745  1.00 88.18           O  
ATOM   1996  CB  PHE A 265      25.243  70.078  34.282  1.00 88.73           C  
ATOM   1997  CG  PHE A 265      25.725  69.916  35.704  1.00 89.23           C  
ATOM   1998  CD1 PHE A 265      25.845  68.653  36.273  1.00 88.80           C  
ATOM   1999  CD2 PHE A 265      26.061  71.034  36.478  1.00 89.11           C  
ATOM   2000  CE1 PHE A 265      26.289  68.506  37.590  1.00 88.41           C  
ATOM   2001  CE2 PHE A 265      26.506  70.897  37.793  1.00 87.76           C  
ATOM   2002  CZ  PHE A 265      26.620  69.632  38.349  1.00 87.76           C  
ATOM   2003  N   ASN A 266      25.618  72.592  32.264  1.00 86.65           N  
ATOM   2004  CA  ASN A 266      25.894  73.032  30.893  1.00 84.73           C  
ATOM   2005  C   ASN A 266      27.389  72.826  30.649  1.00 82.77           C  
ATOM   2006  O   ASN A 266      27.868  72.868  29.516  1.00 82.67           O  
ATOM   2007  CB  ASN A 266      25.535  74.505  30.730  1.00 85.31           C  
ATOM   2008  CG  ASN A 266      26.375  75.404  31.611  1.00 87.06           C  
ATOM   2009  OD1 ASN A 266      27.553  75.626  31.340  1.00 88.43           O  
ATOM   2010  ND2 ASN A 266      25.779  75.917  32.683  1.00 87.55           N  
ATOM   2011  N   ASN A 267      28.113  72.603  31.744  1.00 80.18           N  
ATOM   2012  CA  ASN A 267      29.549  72.364  31.711  1.00 77.42           C  
ATOM   2013  C   ASN A 267      29.802  70.870  31.872  1.00 75.80           C  
ATOM   2014  O   ASN A 267      29.716  70.339  32.977  1.00 74.76           O  
ATOM   2015  CB  ASN A 267      30.229  73.104  32.864  1.00 78.65           C  
ATOM   2016  CG  ASN A 267      31.745  73.084  32.764  1.00 80.21           C  
ATOM   2017  OD1 ASN A 267      32.352  72.067  32.422  1.00 81.32           O  
ATOM   2018  ND2 ASN A 267      32.365  74.213  33.084  1.00 80.83           N  
ATOM   2019  N   SER A 268      30.113  70.203  30.769  1.00 75.07           N  
ATOM   2020  CA  SER A 268      30.391  68.773  30.779  1.00 74.51           C  
ATOM   2021  C   SER A 268      31.412  68.361  31.852  1.00 74.31           C  
ATOM   2022  O   SER A 268      31.323  67.268  32.416  1.00 73.88           O  
ATOM   2023  CB  SER A 268      30.888  68.338  29.400  1.00 74.48           C  
ATOM   2024  OG  SER A 268      31.099  66.943  29.362  1.00 78.19           O  
ATOM   2025  N   ARG A 269      32.375  69.230  32.141  1.00 73.05           N  
ATOM   2026  CA  ARG A 269      33.376  68.906  33.137  1.00 72.90           C  
ATOM   2027  C   ARG A 269      32.799  68.905  34.549  1.00 72.99           C  
ATOM   2028  O   ARG A 269      33.121  68.022  35.352  1.00 72.34           O  
ATOM   2029  CB  ARG A 269      34.554  69.869  33.016  1.00 73.63           C  
ATOM   2030  CG  ARG A 269      35.216  69.764  31.658  1.00 74.20           C  
ATOM   2031  CD  ARG A 269      36.600  70.370  31.638  1.00 75.89           C  
ATOM   2032  NE  ARG A 269      37.302  70.035  30.400  1.00 75.79           N  
ATOM   2033  CZ  ARG A 269      38.591  70.283  30.181  1.00 76.17           C  
ATOM   2034  NH1 ARG A 269      39.324  70.875  31.120  1.00 75.26           N  
ATOM   2035  NH2 ARG A 269      39.151  69.920  29.033  1.00 75.43           N  
ATOM   2036  N   SER A 270      31.944  69.883  34.844  1.00 73.05           N  
ATOM   2037  CA  SER A 270      31.304  69.985  36.157  1.00 73.37           C  
ATOM   2038  C   SER A 270      30.267  68.881  36.311  1.00 72.25           C  
ATOM   2039  O   SER A 270      29.983  68.417  37.418  1.00 71.32           O  
ATOM   2040  CB  SER A 270      30.619  71.339  36.317  1.00 74.96           C  
ATOM   2041  OG  SER A 270      31.569  72.386  36.280  1.00 78.36           O  
ATOM   2042  N   LEU A 271      29.699  68.470  35.184  1.00 71.18           N  
ATOM   2043  CA  LEU A 271      28.702  67.416  35.166  1.00 69.14           C  
ATOM   2044  C   LEU A 271      29.417  66.149  35.595  1.00 68.48           C  
ATOM   2045  O   LEU A 271      29.056  65.532  36.595  1.00 68.98           O  
ATOM   2046  CB  LEU A 271      28.160  67.244  33.752  1.00 70.51           C  
ATOM   2047  CG  LEU A 271      26.830  66.550  33.465  1.00 72.35           C  
ATOM   2048  CD1 LEU A 271      26.899  66.023  32.027  1.00 71.17           C  
ATOM   2049  CD2 LEU A 271      26.569  65.410  34.442  1.00 72.35           C  
ATOM   2050  N   HIS A 272      30.454  65.786  34.843  1.00 66.63           N  
ATOM   2051  CA  HIS A 272      31.216  64.581  35.127  1.00 64.56           C  
ATOM   2052  C   HIS A 272      31.930  64.532  36.471  1.00 62.15           C  
ATOM   2053  O   HIS A 272      32.195  63.446  36.989  1.00 63.46           O  
ATOM   2054  CB  HIS A 272      32.193  64.311  33.990  1.00 65.87           C  
ATOM   2055  CG  HIS A 272      31.521  63.888  32.725  1.00 69.12           C  
ATOM   2056  ND1 HIS A 272      30.622  64.692  32.062  1.00 70.54           N  
ATOM   2057  CD2 HIS A 272      31.575  62.730  32.029  1.00 70.96           C  
ATOM   2058  CE1 HIS A 272      30.149  64.045  31.011  1.00 72.27           C  
ATOM   2059  NE2 HIS A 272      30.711  62.851  30.968  1.00 71.54           N  
ATOM   2060  N   PHE A 273      32.252  65.683  37.046  1.00 59.32           N  
ATOM   2061  CA  PHE A 273      32.901  65.675  38.356  1.00 57.99           C  
ATOM   2062  C   PHE A 273      31.840  65.240  39.353  1.00 59.71           C  
ATOM   2063  O   PHE A 273      32.075  64.369  40.175  1.00 60.05           O  
ATOM   2064  CB  PHE A 273      33.431  67.066  38.738  1.00 53.49           C  
ATOM   2065  CG  PHE A 273      33.784  67.200  40.201  1.00 46.15           C  
ATOM   2066  CD1 PHE A 273      34.728  66.382  40.774  1.00 43.36           C  
ATOM   2067  CD2 PHE A 273      33.129  68.115  41.005  1.00 45.52           C  
ATOM   2068  CE1 PHE A 273      35.012  66.466  42.131  1.00 41.48           C  
ATOM   2069  CE2 PHE A 273      33.408  68.208  42.368  1.00 42.19           C  
ATOM   2070  CZ  PHE A 273      34.349  67.381  42.930  1.00 40.14           C  
ATOM   2071  N   PHE A 274      30.668  65.863  39.263  1.00 62.27           N  
ATOM   2072  CA  PHE A 274      29.530  65.547  40.121  1.00 62.89           C  
ATOM   2073  C   PHE A 274      29.212  64.057  39.994  1.00 62.82           C  
ATOM   2074  O   PHE A 274      29.037  63.349  40.978  1.00 63.24           O  
ATOM   2075  CB  PHE A 274      28.326  66.354  39.665  1.00 62.75           C  
ATOM   2076  CG  PHE A 274      27.093  66.104  40.469  1.00 62.99           C  
ATOM   2077  CD1 PHE A 274      27.002  66.556  41.785  1.00 60.84           C  
ATOM   2078  CD2 PHE A 274      26.010  65.433  39.908  1.00 62.86           C  
ATOM   2079  CE1 PHE A 274      25.853  66.347  42.528  1.00 61.11           C  
ATOM   2080  CE2 PHE A 274      24.852  65.218  40.648  1.00 62.93           C  
ATOM   2081  CZ  PHE A 274      24.773  65.677  41.960  1.00 62.37           C  
ATOM   2082  N   LEU A 275      29.136  63.604  38.753  1.00 62.15           N  
ATOM   2083  CA  LEU A 275      28.860  62.219  38.421  1.00 62.30           C  
ATOM   2084  C   LEU A 275      29.792  61.246  39.130  1.00 63.19           C  
ATOM   2085  O   LEU A 275      29.405  60.120  39.455  1.00 64.06           O  
ATOM   2086  CB  LEU A 275      29.013  62.027  36.918  1.00 62.52           C  
ATOM   2087  CG  LEU A 275      27.841  61.396  36.188  1.00 63.86           C  
ATOM   2088  CD1 LEU A 275      26.576  62.207  36.445  1.00 63.05           C  
ATOM   2089  CD2 LEU A 275      28.169  61.328  34.707  1.00 65.32           C  
ATOM   2090  N   ALA A 276      31.034  61.660  39.346  1.00 63.62           N  
ATOM   2091  CA  ALA A 276      31.990  60.786  40.011  1.00 63.60           C  
ATOM   2092  C   ALA A 276      31.970  61.047  41.505  1.00 62.87           C  
ATOM   2093  O   ALA A 276      31.918  60.125  42.310  1.00 63.85           O  
ATOM   2094  CB  ALA A 276      33.391  61.014  39.457  1.00 63.30           C  
ATOM   2095  N   ALA A 277      31.986  62.323  41.867  1.00 62.85           N  
ATOM   2096  CA  ALA A 277      31.999  62.748  43.261  1.00 61.58           C  
ATOM   2097  C   ALA A 277      30.904  62.144  44.120  1.00 62.27           C  
ATOM   2098  O   ALA A 277      31.189  61.598  45.184  1.00 62.02           O  
ATOM   2099  CB  ALA A 277      31.934  64.253  43.331  1.00 58.61           C  
ATOM   2100  N   TRP A 278      29.660  62.229  43.659  1.00 63.59           N  
ATOM   2101  CA  TRP A 278      28.529  61.701  44.419  1.00 65.30           C  
ATOM   2102  C   TRP A 278      28.668  60.256  44.932  1.00 65.42           C  
ATOM   2103  O   TRP A 278      28.831  60.042  46.130  1.00 66.71           O  
ATOM   2104  CB  TRP A 278      27.238  61.845  43.617  1.00 66.18           C  
ATOM   2105  CG  TRP A 278      26.029  61.534  44.418  1.00 67.16           C  
ATOM   2106  CD1 TRP A 278      25.443  60.320  44.572  1.00 67.82           C  
ATOM   2107  CD2 TRP A 278      25.265  62.454  45.200  1.00 66.77           C  
ATOM   2108  NE1 TRP A 278      24.354  60.423  45.400  1.00 68.65           N  
ATOM   2109  CE2 TRP A 278      24.224  61.725  45.800  1.00 67.27           C  
ATOM   2110  CE3 TRP A 278      25.361  63.825  45.451  1.00 66.73           C  
ATOM   2111  CZ2 TRP A 278      23.282  62.319  46.637  1.00 67.78           C  
ATOM   2112  CZ3 TRP A 278      24.424  64.417  46.284  1.00 67.80           C  
ATOM   2113  CH2 TRP A 278      23.398  63.662  46.868  1.00 67.77           C  
ATOM   2114  N   PRO A 279      28.616  59.249  44.046  1.00 64.58           N  
ATOM   2115  CA  PRO A 279      28.748  57.884  44.556  1.00 64.77           C  
ATOM   2116  C   PRO A 279      30.009  57.643  45.382  1.00 66.04           C  
ATOM   2117  O   PRO A 279      29.930  57.124  46.498  1.00 65.89           O  
ATOM   2118  CB  PRO A 279      28.707  57.040  43.292  1.00 64.70           C  
ATOM   2119  CG  PRO A 279      29.325  57.932  42.288  1.00 65.07           C  
ATOM   2120  CD  PRO A 279      28.670  59.254  42.577  1.00 65.41           C  
ATOM   2121  N   VAL A 280      31.170  58.022  44.856  1.00 66.17           N  
ATOM   2122  CA  VAL A 280      32.404  57.811  45.601  1.00 66.21           C  
ATOM   2123  C   VAL A 280      32.338  58.416  47.006  1.00 65.90           C  
ATOM   2124  O   VAL A 280      32.729  57.768  47.979  1.00 64.69           O  
ATOM   2125  CB  VAL A 280      33.635  58.383  44.859  1.00 66.78           C  
ATOM   2126  CG1 VAL A 280      34.861  58.319  45.756  1.00 65.94           C  
ATOM   2127  CG2 VAL A 280      33.903  57.576  43.600  1.00 66.58           C  
ATOM   2128  N   VAL A 281      31.844  59.644  47.132  1.00 65.14           N  
ATOM   2129  CA  VAL A 281      31.761  60.249  48.461  1.00 65.12           C  
ATOM   2130  C   VAL A 281      30.792  59.491  49.368  1.00 64.18           C  
ATOM   2131  O   VAL A 281      31.089  59.265  50.540  1.00 63.53           O  
ATOM   2132  CB  VAL A 281      31.322  61.728  48.402  1.00 65.78           C  
ATOM   2133  CG1 VAL A 281      31.083  62.254  49.810  1.00 64.86           C  
ATOM   2134  CG2 VAL A 281      32.395  62.557  47.718  1.00 66.28           C  
ATOM   2135  N   GLY A 282      29.643  59.099  48.813  1.00 62.90           N  
ATOM   2136  CA  GLY A 282      28.638  58.371  49.574  1.00 59.88           C  
ATOM   2137  C   GLY A 282      29.123  57.011  50.043  1.00 58.39           C  
ATOM   2138  O   GLY A 282      28.926  56.628  51.200  1.00 58.53           O  
ATOM   2139  N   VAL A 283      29.755  56.266  49.142  1.00 55.76           N  
ATOM   2140  CA  VAL A 283      30.278  54.967  49.508  1.00 53.62           C  
ATOM   2141  C   VAL A 283      31.419  55.130  50.509  1.00 55.67           C  
ATOM   2142  O   VAL A 283      31.616  54.277  51.370  1.00 54.19           O  
ATOM   2143  CB  VAL A 283      30.755  54.206  48.283  1.00 52.21           C  
ATOM   2144  CG1 VAL A 283      31.574  53.008  48.697  1.00 52.34           C  
ATOM   2145  CG2 VAL A 283      29.548  53.755  47.482  1.00 52.82           C  
ATOM   2146  N   TRP A 284      32.165  56.229  50.421  1.00 58.52           N  
ATOM   2147  CA  TRP A 284      33.240  56.437  51.379  1.00 61.65           C  
ATOM   2148  C   TRP A 284      32.642  56.438  52.787  1.00 62.34           C  
ATOM   2149  O   TRP A 284      33.175  55.817  53.713  1.00 62.04           O  
ATOM   2150  CB  TRP A 284      33.969  57.758  51.114  1.00 65.83           C  
ATOM   2151  CG  TRP A 284      35.248  57.623  50.296  1.00 68.33           C  
ATOM   2152  CD1 TRP A 284      36.070  56.539  50.236  1.00 69.01           C  
ATOM   2153  CD2 TRP A 284      35.864  58.635  49.489  1.00 68.31           C  
ATOM   2154  NE1 TRP A 284      37.158  56.810  49.446  1.00 70.27           N  
ATOM   2155  CE2 TRP A 284      37.055  58.091  48.975  1.00 68.80           C  
ATOM   2156  CE3 TRP A 284      35.524  59.950  49.154  1.00 68.03           C  
ATOM   2157  CZ2 TRP A 284      37.909  58.811  48.146  1.00 70.59           C  
ATOM   2158  CZ3 TRP A 284      36.372  60.668  48.331  1.00 70.21           C  
ATOM   2159  CH2 TRP A 284      37.553  60.097  47.835  1.00 71.61           C  
ATOM   2160  N   PHE A 285      31.519  57.125  52.944  1.00 61.88           N  
ATOM   2161  CA  PHE A 285      30.850  57.176  54.229  1.00 62.11           C  
ATOM   2162  C   PHE A 285      30.287  55.820  54.636  1.00 62.06           C  
ATOM   2163  O   PHE A 285      30.341  55.438  55.804  1.00 61.39           O  
ATOM   2164  CB  PHE A 285      29.734  58.208  54.188  1.00 63.49           C  
ATOM   2165  CG  PHE A 285      30.199  59.591  54.488  1.00 65.34           C  
ATOM   2166  CD1 PHE A 285      30.807  59.879  55.706  1.00 65.82           C  
ATOM   2167  CD2 PHE A 285      30.084  60.598  53.544  1.00 65.94           C  
ATOM   2168  CE1 PHE A 285      31.296  61.144  55.972  1.00 65.40           C  
ATOM   2169  CE2 PHE A 285      30.573  61.872  53.803  1.00 66.33           C  
ATOM   2170  CZ  PHE A 285      31.181  62.142  55.017  1.00 66.18           C  
ATOM   2171  N   THR A 286      29.742  55.085  53.679  1.00 61.82           N  
ATOM   2172  CA  THR A 286      29.195  53.784  54.012  1.00 62.16           C  
ATOM   2173  C   THR A 286      30.335  52.906  54.544  1.00 61.30           C  
ATOM   2174  O   THR A 286      30.160  52.190  55.534  1.00 61.97           O  
ATOM   2175  CB  THR A 286      28.514  53.130  52.778  1.00 62.70           C  
ATOM   2176  OG1 THR A 286      27.398  52.352  53.209  1.00 62.06           O  
ATOM   2177  CG2 THR A 286      29.472  52.215  52.048  1.00 64.28           C  
ATOM   2178  N   ALA A 287      31.507  52.990  53.908  1.00 60.02           N  
ATOM   2179  CA  ALA A 287      32.672  52.204  54.326  1.00 59.36           C  
ATOM   2180  C   ALA A 287      33.141  52.652  55.697  1.00 59.86           C  
ATOM   2181  O   ALA A 287      33.614  51.848  56.491  1.00 59.19           O  
ATOM   2182  CB  ALA A 287      33.803  52.344  53.327  1.00 58.05           C  
ATOM   2183  N   LEU A 288      33.016  53.943  55.978  1.00 61.13           N  
ATOM   2184  CA  LEU A 288      33.412  54.460  57.277  1.00 60.94           C  
ATOM   2185  C   LEU A 288      32.373  54.060  58.302  1.00 60.43           C  
ATOM   2186  O   LEU A 288      32.650  54.067  59.491  1.00 62.56           O  
ATOM   2187  CB  LEU A 288      33.515  55.971  57.239  1.00 62.41           C  
ATOM   2188  CG  LEU A 288      34.616  56.473  56.327  1.00 63.55           C  
ATOM   2189  CD1 LEU A 288      34.322  57.903  55.950  1.00 66.59           C  
ATOM   2190  CD2 LEU A 288      35.961  56.342  57.027  1.00 64.88           C  
ATOM   2191  N   GLY A 289      31.170  53.728  57.839  1.00 59.18           N  
ATOM   2192  CA  GLY A 289      30.117  53.317  58.753  1.00 57.61           C  
ATOM   2193  C   GLY A 289      30.461  51.958  59.329  1.00 56.73           C  
ATOM   2194  O   GLY A 289      30.492  51.776  60.548  1.00 55.83           O  
ATOM   2195  N   ILE A 290      30.731  51.004  58.437  1.00 54.93           N  
ATOM   2196  CA  ILE A 290      31.103  49.653  58.833  1.00 53.40           C  
ATOM   2197  C   ILE A 290      32.409  49.675  59.613  1.00 53.52           C  
ATOM   2198  O   ILE A 290      32.601  48.889  60.529  1.00 53.29           O  
ATOM   2199  CB  ILE A 290      31.276  48.747  57.600  1.00 54.17           C  
ATOM   2200  CG1 ILE A 290      29.934  48.592  56.874  1.00 56.42           C  
ATOM   2201  CG2 ILE A 290      31.813  47.401  58.007  1.00 54.51           C  
ATOM   2202  CD1 ILE A 290      28.807  48.008  57.713  1.00 58.51           C  
ATOM   2203  N   SER A 291      33.312  50.580  59.256  1.00 54.55           N  
ATOM   2204  CA  SER A 291      34.586  50.671  59.956  1.00 55.00           C  
ATOM   2205  C   SER A 291      34.419  51.332  61.316  1.00 56.15           C  
ATOM   2206  O   SER A 291      35.242  51.169  62.218  1.00 55.49           O  
ATOM   2207  CB  SER A 291      35.587  51.446  59.113  1.00 54.36           C  
ATOM   2208  OG  SER A 291      35.975  50.683  57.980  1.00 56.53           O  
ATOM   2209  N   THR A 292      33.329  52.069  61.459  1.00 56.79           N  
ATOM   2210  CA  THR A 292      33.025  52.765  62.697  1.00 58.37           C  
ATOM   2211  C   THR A 292      32.210  51.894  63.632  1.00 58.70           C  
ATOM   2212  O   THR A 292      32.463  51.872  64.834  1.00 59.11           O  
ATOM   2213  CB  THR A 292      32.268  54.074  62.403  1.00 59.85           C  
ATOM   2214  OG1 THR A 292      33.213  55.152  62.375  1.00 60.27           O  
ATOM   2215  CG2 THR A 292      31.169  54.342  63.441  1.00 58.40           C  
ATOM   2216  N   MET A 293      31.230  51.181  63.084  1.00 58.90           N  
ATOM   2217  CA  MET A 293      30.398  50.300  63.895  1.00 58.77           C  
ATOM   2218  C   MET A 293      31.216  49.043  64.234  1.00 58.68           C  
ATOM   2219  O   MET A 293      30.714  48.094  64.838  1.00 58.34           O  
ATOM   2220  CB  MET A 293      29.104  49.957  63.142  1.00 57.54           C  
ATOM   2221  CG  MET A 293      28.170  51.162  62.969  1.00 58.61           C  
ATOM   2222  SD  MET A 293      26.943  51.059  61.606  1.00 59.07           S  
ATOM   2223  CE  MET A 293      25.620  50.329  62.478  1.00 57.15           C  
ATOM   2224  N   ALA A 294      32.488  49.060  63.839  1.00 57.63           N  
ATOM   2225  CA  ALA A 294      33.412  47.965  64.106  1.00 55.75           C  
ATOM   2226  C   ALA A 294      33.994  48.191  65.492  1.00 54.66           C  
ATOM   2227  O   ALA A 294      34.716  47.355  66.015  1.00 54.50           O  
ATOM   2228  CB  ALA A 294      34.516  47.959  63.084  1.00 56.18           C  
ATOM   2229  N   PHE A 295      33.676  49.341  66.076  1.00 54.45           N  
ATOM   2230  CA  PHE A 295      34.141  49.676  67.409  1.00 55.22           C  
ATOM   2231  C   PHE A 295      32.941  49.981  68.273  1.00 57.12           C  
ATOM   2232  O   PHE A 295      33.035  50.674  69.282  1.00 57.63           O  
ATOM   2233  CB  PHE A 295      35.106  50.856  67.365  1.00 54.76           C  
ATOM   2234  CG  PHE A 295      36.333  50.573  66.560  1.00 54.71           C  
ATOM   2235  CD1 PHE A 295      36.416  50.959  65.231  1.00 53.52           C  
ATOM   2236  CD2 PHE A 295      37.367  49.817  67.106  1.00 53.18           C  
ATOM   2237  CE1 PHE A 295      37.507  50.588  64.461  1.00 52.54           C  
ATOM   2238  CE2 PHE A 295      38.454  49.445  66.343  1.00 51.36           C  
ATOM   2239  CZ  PHE A 295      38.526  49.827  65.023  1.00 51.15           C  
ATOM   2240  N   ASN A 296      31.804  49.444  67.852  1.00 58.73           N  
ATOM   2241  CA  ASN A 296      30.554  49.586  68.571  1.00 60.93           C  
ATOM   2242  C   ASN A 296      29.969  50.986  68.758  1.00 61.84           C  
ATOM   2243  O   ASN A 296      29.360  51.271  69.787  1.00 62.48           O  
ATOM   2244  CB  ASN A 296      30.667  48.902  69.934  1.00 61.34           C  
ATOM   2245  CG  ASN A 296      31.002  47.431  69.823  1.00 61.86           C  
ATOM   2246  OD1 ASN A 296      30.611  46.758  68.863  1.00 61.20           O  
ATOM   2247  ND2 ASN A 296      31.709  46.913  70.824  1.00 62.09           N  
ATOM   2248  N   LEU A 297      30.182  51.878  67.800  1.00 61.70           N  
ATOM   2249  CA  LEU A 297      29.556  53.195  67.878  1.00 61.87           C  
ATOM   2250  C   LEU A 297      28.457  52.980  66.841  1.00 61.66           C  
ATOM   2251  O   LEU A 297      28.666  53.205  65.643  1.00 62.53           O  
ATOM   2252  CB  LEU A 297      30.508  54.310  67.439  1.00 62.27           C  
ATOM   2253  CG  LEU A 297      29.926  55.734  67.431  1.00 61.83           C  
ATOM   2254  CD1 LEU A 297      29.397  56.095  68.805  1.00 61.36           C  
ATOM   2255  CD2 LEU A 297      30.997  56.722  67.010  1.00 62.43           C  
ATOM   2256  N   ASN A 298      27.296  52.519  67.308  1.00 60.31           N  
ATOM   2257  CA  ASN A 298      26.188  52.177  66.422  1.00 58.96           C  
ATOM   2258  C   ASN A 298      25.221  53.280  66.058  1.00 58.16           C  
ATOM   2259  O   ASN A 298      25.466  54.449  66.353  1.00 57.77           O  
ATOM   2260  CB  ASN A 298      25.421  51.018  67.028  1.00 60.01           C  
ATOM   2261  CG  ASN A 298      26.313  50.111  67.844  1.00 61.98           C  
ATOM   2262  OD1 ASN A 298      27.222  49.456  67.319  1.00 59.36           O  
ATOM   2263  ND2 ASN A 298      26.067  50.081  69.148  1.00 63.54           N  
ATOM   2264  N   GLY A 299      24.117  52.884  65.422  1.00 55.71           N  
ATOM   2265  CA  GLY A 299      23.108  53.830  64.977  1.00 53.70           C  
ATOM   2266  C   GLY A 299      22.295  54.428  66.099  1.00 53.78           C  
ATOM   2267  O   GLY A 299      22.402  53.998  67.242  1.00 55.27           O  
ATOM   2268  N   PHE A 300      21.475  55.424  65.785  1.00 53.77           N  
ATOM   2269  CA  PHE A 300      20.657  56.062  66.810  1.00 51.75           C  
ATOM   2270  C   PHE A 300      19.721  55.083  67.514  1.00 51.39           C  
ATOM   2271  O   PHE A 300      19.060  54.264  66.877  1.00 48.91           O  
ATOM   2272  CB  PHE A 300      19.834  57.180  66.204  1.00 48.33           C  
ATOM   2273  CG  PHE A 300      20.644  58.310  65.668  1.00 44.26           C  
ATOM   2274  CD1 PHE A 300      20.842  58.451  64.300  1.00 42.76           C  
ATOM   2275  CD2 PHE A 300      21.155  59.267  66.518  1.00 42.86           C  
ATOM   2276  CE1 PHE A 300      21.530  59.534  63.788  1.00 41.68           C  
ATOM   2277  CE2 PHE A 300      21.850  60.355  66.011  1.00 42.71           C  
ATOM   2278  CZ  PHE A 300      22.035  60.490  64.644  1.00 40.31           C  
ATOM   2279  N   ASN A 301      19.664  55.191  68.836  1.00 51.51           N  
ATOM   2280  CA  ASN A 301      18.824  54.318  69.644  1.00 52.96           C  
ATOM   2281  C   ASN A 301      17.658  55.097  70.237  1.00 53.79           C  
ATOM   2282  O   ASN A 301      17.743  55.613  71.345  1.00 56.85           O  
ATOM   2283  CB  ASN A 301      19.648  53.706  70.777  1.00 53.84           C  
ATOM   2284  CG  ASN A 301      18.872  52.680  71.587  1.00 55.16           C  
ATOM   2285  OD1 ASN A 301      17.652  52.775  71.722  1.00 55.43           O  
ATOM   2286  ND2 ASN A 301      19.584  51.699  72.149  1.00 54.26           N  
ATOM   2287  N   PHE A 302      16.556  55.173  69.513  1.00 53.10           N  
ATOM   2288  CA  PHE A 302      15.403  55.904  70.013  1.00 53.13           C  
ATOM   2289  C   PHE A 302      14.353  55.019  70.700  1.00 54.92           C  
ATOM   2290  O   PHE A 302      13.152  55.296  70.621  1.00 55.49           O  
ATOM   2291  CB  PHE A 302      14.755  56.648  68.860  1.00 49.73           C  
ATOM   2292  CG  PHE A 302      15.677  57.593  68.160  1.00 45.29           C  
ATOM   2293  CD1 PHE A 302      15.975  57.416  66.803  1.00 41.67           C  
ATOM   2294  CD2 PHE A 302      16.210  58.686  68.840  1.00 40.42           C  
ATOM   2295  CE1 PHE A 302      16.792  58.327  66.134  1.00 39.35           C  
ATOM   2296  CE2 PHE A 302      17.023  59.600  68.182  1.00 39.40           C  
ATOM   2297  CZ  PHE A 302      17.317  59.427  66.823  1.00 36.73           C  
ATOM   2298  N   ASN A 303      14.803  53.967  71.377  1.00 54.68           N  
ATOM   2299  CA  ASN A 303      13.895  53.049  72.046  1.00 53.84           C  
ATOM   2300  C   ASN A 303      13.257  53.636  73.305  1.00 53.67           C  
ATOM   2301  O   ASN A 303      13.943  53.937  74.284  1.00 53.50           O  
ATOM   2302  CB  ASN A 303      14.619  51.744  72.398  1.00 56.23           C  
ATOM   2303  CG  ASN A 303      15.053  50.953  71.171  1.00 57.35           C  
ATOM   2304  OD1 ASN A 303      14.246  50.645  70.285  1.00 59.06           O  
ATOM   2305  ND2 ASN A 303      16.334  50.602  71.125  1.00 56.70           N  
ATOM   2306  N   HIS A 304      11.929  53.762  73.270  1.00 52.66           N  
ATOM   2307  CA  HIS A 304      11.147  54.312  74.372  1.00 49.05           C  
ATOM   2308  C   HIS A 304      11.465  55.788  74.571  1.00 49.18           C  
ATOM   2309  O   HIS A 304      11.607  56.243  75.695  1.00 48.73           O  
ATOM   2310  CB  HIS A 304      11.432  53.571  75.683  1.00 45.69           C  
ATOM   2311  CG  HIS A 304      10.992  52.139  75.706  1.00 43.12           C  
ATOM   2312  ND1 HIS A 304      10.867  51.427  76.883  1.00 41.29           N  
ATOM   2313  CD2 HIS A 304      10.704  51.268  74.706  1.00 42.44           C  
ATOM   2314  CE1 HIS A 304      10.524  50.179  76.608  1.00 40.63           C  
ATOM   2315  NE2 HIS A 304      10.420  50.056  75.294  1.00 41.87           N  
ATOM   2316  N   SER A 305      11.605  56.536  73.488  1.00 50.60           N  
ATOM   2317  CA  SER A 305      11.886  57.952  73.626  1.00 54.49           C  
ATOM   2318  C   SER A 305      10.588  58.663  73.949  1.00 56.60           C  
ATOM   2319  O   SER A 305      10.424  59.230  75.029  1.00 57.65           O  
ATOM   2320  CB  SER A 305      12.459  58.516  72.342  1.00 54.75           C  
ATOM   2321  OG  SER A 305      13.705  57.925  72.086  1.00 57.79           O  
ATOM   2322  N   VAL A 306       9.655  58.632  73.012  1.00 57.80           N  
ATOM   2323  CA  VAL A 306       8.381  59.277  73.252  1.00 60.92           C  
ATOM   2324  C   VAL A 306       7.560  58.502  74.287  1.00 62.17           C  
ATOM   2325  O   VAL A 306       7.162  57.360  74.050  1.00 62.37           O  
ATOM   2326  CB  VAL A 306       7.588  59.402  71.945  1.00 60.24           C  
ATOM   2327  CG1 VAL A 306       7.651  58.100  71.212  1.00 62.66           C  
ATOM   2328  CG2 VAL A 306       6.140  59.804  72.228  1.00 59.18           C  
ATOM   2329  N   ILE A 307       7.341  59.123  75.446  1.00 62.84           N  
ATOM   2330  CA  ILE A 307       6.545  58.518  76.503  1.00 63.52           C  
ATOM   2331  C   ILE A 307       5.452  59.513  76.888  1.00 63.88           C  
ATOM   2332  O   ILE A 307       5.650  60.718  76.795  1.00 64.25           O  
ATOM   2333  CB  ILE A 307       7.403  58.170  77.713  1.00 64.55           C  
ATOM   2334  CG1 ILE A 307       7.800  59.425  78.470  1.00 65.16           C  
ATOM   2335  CG2 ILE A 307       8.640  57.449  77.251  1.00 64.38           C  
ATOM   2336  CD1 ILE A 307       8.571  59.114  79.718  1.00 65.56           C  
ATOM   2337  N   ASP A 308       4.299  59.022  77.323  1.00 64.85           N  
ATOM   2338  CA  ASP A 308       3.200  59.918  77.636  1.00 65.63           C  
ATOM   2339  C   ASP A 308       3.232  60.604  78.990  1.00 66.34           C  
ATOM   2340  O   ASP A 308       4.206  60.506  79.730  1.00 67.98           O  
ATOM   2341  CB  ASP A 308       1.869  59.188  77.426  1.00 66.51           C  
ATOM   2342  CG  ASP A 308       1.327  58.556  78.691  1.00 68.48           C  
ATOM   2343  OD1 ASP A 308       2.112  58.275  79.616  1.00 68.95           O  
ATOM   2344  OD2 ASP A 308       0.097  58.324  78.750  1.00 70.49           O  
ATOM   2345  N   ALA A 309       2.142  61.301  79.291  1.00 66.01           N  
ATOM   2346  CA  ALA A 309       1.968  62.070  80.513  1.00 65.77           C  
ATOM   2347  C   ALA A 309       2.098  61.313  81.825  1.00 66.31           C  
ATOM   2348  O   ALA A 309       2.396  61.916  82.854  1.00 66.55           O  
ATOM   2349  CB  ALA A 309       0.626  62.770  80.471  1.00 66.77           C  
ATOM   2350  N   LYS A 310       1.859  60.007  81.805  1.00 66.40           N  
ATOM   2351  CA  LYS A 310       1.951  59.206  83.022  1.00 66.07           C  
ATOM   2352  C   LYS A 310       3.292  58.496  83.112  1.00 66.33           C  
ATOM   2353  O   LYS A 310       3.760  58.180  84.195  1.00 66.99           O  
ATOM   2354  CB  LYS A 310       0.826  58.171  83.049  1.00 65.54           C  
ATOM   2355  CG  LYS A 310       0.865  57.214  84.222  1.00 63.29           C  
ATOM   2356  CD  LYS A 310      -0.262  56.206  84.135  1.00 63.69           C  
ATOM   2357  CE  LYS A 310      -0.215  55.238  85.305  1.00 64.66           C  
ATOM   2358  NZ  LYS A 310      -1.265  54.196  85.170  1.00 67.24           N  
ATOM   2359  N   GLY A 311       3.911  58.253  81.968  1.00 66.49           N  
ATOM   2360  CA  GLY A 311       5.175  57.553  81.962  1.00 67.06           C  
ATOM   2361  C   GLY A 311       5.096  56.353  81.039  1.00 66.88           C  
ATOM   2362  O   GLY A 311       6.113  55.717  80.751  1.00 68.67           O  
ATOM   2363  N   ASN A 312       3.885  56.034  80.585  1.00 63.72           N  
ATOM   2364  CA  ASN A 312       3.680  54.922  79.662  1.00 61.99           C  
ATOM   2365  C   ASN A 312       4.591  55.136  78.463  1.00 59.97           C  
ATOM   2366  O   ASN A 312       4.908  56.268  78.108  1.00 60.03           O  
ATOM   2367  CB  ASN A 312       2.231  54.864  79.149  1.00 62.71           C  
ATOM   2368  CG  ASN A 312       1.223  54.549  80.238  1.00 66.82           C  
ATOM   2369  OD1 ASN A 312       1.329  53.540  80.941  1.00 67.61           O  
ATOM   2370  ND2 ASN A 312       0.223  55.409  80.372  1.00 69.10           N  
ATOM   2371  N   VAL A 313       4.994  54.049  77.825  1.00 59.15           N  
ATOM   2372  CA  VAL A 313       5.852  54.139  76.657  1.00 57.04           C  
ATOM   2373  C   VAL A 313       4.998  54.158  75.396  1.00 57.02           C  
ATOM   2374  O   VAL A 313       4.231  53.225  75.148  1.00 56.45           O  
ATOM   2375  CB  VAL A 313       6.811  52.936  76.606  1.00 55.95           C  
ATOM   2376  CG1 VAL A 313       7.746  53.056  75.432  1.00 54.82           C  
ATOM   2377  CG2 VAL A 313       7.573  52.853  77.906  1.00 57.96           C  
ATOM   2378  N   ILE A 314       5.111  55.224  74.612  1.00 55.95           N  
ATOM   2379  CA  ILE A 314       4.348  55.328  73.369  1.00 57.37           C  
ATOM   2380  C   ILE A 314       5.310  54.955  72.261  1.00 58.83           C  
ATOM   2381  O   ILE A 314       6.280  55.666  72.014  1.00 60.21           O  
ATOM   2382  CB  ILE A 314       3.789  56.782  73.144  1.00 57.30           C  
ATOM   2383  CG1 ILE A 314       2.836  57.148  74.276  1.00 55.45           C  
ATOM   2384  CG2 ILE A 314       3.000  56.880  71.859  1.00 54.91           C  
ATOM   2385  CD1 ILE A 314       1.723  56.164  74.438  1.00 56.74           C  
ATOM   2386  N   ASN A 315       5.045  53.827  71.606  1.00 60.75           N  
ATOM   2387  CA  ASN A 315       5.904  53.327  70.531  1.00 61.31           C  
ATOM   2388  C   ASN A 315       5.946  54.206  69.281  1.00 61.45           C  
ATOM   2389  O   ASN A 315       5.001  54.926  68.972  1.00 62.08           O  
ATOM   2390  CB  ASN A 315       5.470  51.913  70.084  1.00 59.87           C  
ATOM   2391  CG  ASN A 315       5.864  50.808  71.067  1.00 60.46           C  
ATOM   2392  OD1 ASN A 315       6.746  50.977  71.918  1.00 57.83           O  
ATOM   2393  ND2 ASN A 315       5.213  49.653  70.931  1.00 61.01           N  
ATOM   2394  N   THR A 316       7.070  54.133  68.574  1.00 60.91           N  
ATOM   2395  CA  THR A 316       7.262  54.828  67.311  1.00 58.71           C  
ATOM   2396  C   THR A 316       7.730  53.726  66.393  1.00 59.25           C  
ATOM   2397  O   THR A 316       7.907  52.594  66.828  1.00 60.89           O  
ATOM   2398  CB  THR A 316       8.350  55.897  67.370  1.00 57.18           C  
ATOM   2399  OG1 THR A 316       9.515  55.377  68.012  1.00 55.26           O  
ATOM   2400  CG2 THR A 316       7.855  57.090  68.127  1.00 58.80           C  
ATOM   2401  N   TRP A 317       7.916  54.027  65.119  1.00 60.36           N  
ATOM   2402  CA  TRP A 317       8.382  52.997  64.217  1.00 58.36           C  
ATOM   2403  C   TRP A 317       9.762  52.521  64.670  1.00 58.39           C  
ATOM   2404  O   TRP A 317      10.189  51.418  64.355  1.00 60.39           O  
ATOM   2405  CB  TRP A 317       8.431  53.539  62.803  1.00 58.04           C  
ATOM   2406  CG  TRP A 317       7.083  53.634  62.184  1.00 58.62           C  
ATOM   2407  CD1 TRP A 317       6.391  54.768  61.902  1.00 58.31           C  
ATOM   2408  CD2 TRP A 317       6.262  52.540  61.742  1.00 58.09           C  
ATOM   2409  NE1 TRP A 317       5.190  54.453  61.308  1.00 58.50           N  
ATOM   2410  CE2 TRP A 317       5.089  53.091  61.201  1.00 57.27           C  
ATOM   2411  CE3 TRP A 317       6.408  51.151  61.751  1.00 56.47           C  
ATOM   2412  CZ2 TRP A 317       4.071  52.304  60.675  1.00 55.58           C  
ATOM   2413  CZ3 TRP A 317       5.391  50.375  61.229  1.00 55.63           C  
ATOM   2414  CH2 TRP A 317       4.242  50.950  60.700  1.00 55.49           C  
ATOM   2415  N   ALA A 318      10.451  53.356  65.433  1.00 57.17           N  
ATOM   2416  CA  ALA A 318      11.767  53.018  65.931  1.00 56.70           C  
ATOM   2417  C   ALA A 318      11.665  51.790  66.822  1.00 57.08           C  
ATOM   2418  O   ALA A 318      12.596  50.971  66.887  1.00 58.86           O  
ATOM   2419  CB  ALA A 318      12.344  54.188  66.714  1.00 57.93           C  
ATOM   2420  N   ASP A 319      10.542  51.661  67.521  1.00 55.52           N  
ATOM   2421  CA  ASP A 319      10.348  50.519  68.397  1.00 54.29           C  
ATOM   2422  C   ASP A 319       9.986  49.276  67.587  1.00 53.68           C  
ATOM   2423  O   ASP A 319      10.515  48.189  67.827  1.00 54.41           O  
ATOM   2424  CB  ASP A 319       9.279  50.823  69.434  1.00 54.84           C  
ATOM   2425  CG  ASP A 319       9.742  51.852  70.465  1.00 57.73           C  
ATOM   2426  OD1 ASP A 319       9.317  53.030  70.381  1.00 58.42           O  
ATOM   2427  OD2 ASP A 319      10.536  51.481  71.365  1.00 55.79           O  
ATOM   2428  N   ILE A 320       9.104  49.413  66.611  1.00 51.12           N  
ATOM   2429  CA  ILE A 320       8.766  48.243  65.811  1.00 51.36           C  
ATOM   2430  C   ILE A 320      10.031  47.682  65.192  1.00 51.19           C  
ATOM   2431  O   ILE A 320      10.106  46.491  64.908  1.00 51.18           O  
ATOM   2432  CB  ILE A 320       7.777  48.581  64.694  1.00 50.74           C  
ATOM   2433  CG1 ILE A 320       6.480  49.076  65.323  1.00 50.17           C  
ATOM   2434  CG2 ILE A 320       7.535  47.374  63.819  1.00 49.47           C  
ATOM   2435  CD1 ILE A 320       5.976  48.176  66.399  1.00 47.86           C  
ATOM   2436  N   ILE A 321      11.020  48.551  64.981  1.00 50.66           N  
ATOM   2437  CA  ILE A 321      12.302  48.140  64.408  1.00 48.46           C  
ATOM   2438  C   ILE A 321      13.095  47.345  65.445  1.00 46.70           C  
ATOM   2439  O   ILE A 321      13.800  46.407  65.104  1.00 44.71           O  
ATOM   2440  CB  ILE A 321      13.176  49.358  63.983  1.00 49.77           C  
ATOM   2441  CG1 ILE A 321      12.545  50.106  62.810  1.00 48.03           C  
ATOM   2442  CG2 ILE A 321      14.575  48.884  63.588  1.00 50.80           C  
ATOM   2443  CD1 ILE A 321      13.393  51.293  62.366  1.00 48.10           C  
ATOM   2444  N   ASN A 322      12.967  47.721  66.713  1.00 46.14           N  
ATOM   2445  CA  ASN A 322      13.707  47.042  67.771  1.00 48.37           C  
ATOM   2446  C   ASN A 322      13.247  45.617  67.950  1.00 49.44           C  
ATOM   2447  O   ASN A 322      14.046  44.735  68.249  1.00 50.91           O  
ATOM   2448  CB  ASN A 322      13.583  47.793  69.102  1.00 49.56           C  
ATOM   2449  CG  ASN A 322      14.770  47.551  70.009  1.00 51.43           C  
ATOM   2450  OD1 ASN A 322      15.923  47.665  69.583  1.00 54.62           O  
ATOM   2451  ND2 ASN A 322      14.504  47.226  71.263  1.00 50.96           N  
ATOM   2452  N   ARG A 323      11.952  45.383  67.784  1.00 49.97           N  
ATOM   2453  CA  ARG A 323      11.439  44.035  67.931  1.00 47.62           C  
ATOM   2454  C   ARG A 323      12.061  43.189  66.847  1.00 48.16           C  
ATOM   2455  O   ARG A 323      12.633  42.148  67.131  1.00 49.42           O  
ATOM   2456  CB  ARG A 323       9.926  44.027  67.809  1.00 42.65           C  
ATOM   2457  CG  ARG A 323       9.257  44.852  68.879  1.00 38.71           C  
ATOM   2458  CD  ARG A 323       9.562  44.307  70.281  1.00 36.06           C  
ATOM   2459  NE  ARG A 323       9.197  42.900  70.398  1.00 35.45           N  
ATOM   2460  CZ  ARG A 323       9.180  42.226  71.538  1.00 34.27           C  
ATOM   2461  NH1 ARG A 323       9.512  42.838  72.661  1.00 35.33           N  
ATOM   2462  NH2 ARG A 323       8.822  40.942  71.557  1.00 35.33           N  
ATOM   2463  N   ALA A 324      11.973  43.639  65.604  1.00 48.02           N  
ATOM   2464  CA  ALA A 324      12.559  42.877  64.520  1.00 49.58           C  
ATOM   2465  C   ALA A 324      14.042  42.623  64.809  1.00 51.92           C  
ATOM   2466  O   ALA A 324      14.563  41.556  64.474  1.00 54.42           O  
ATOM   2467  CB  ALA A 324      12.387  43.612  63.204  1.00 47.60           C  
ATOM   2468  N   ASN A 325      14.723  43.582  65.439  1.00 51.22           N  
ATOM   2469  CA  ASN A 325      16.142  43.400  65.753  1.00 51.61           C  
ATOM   2470  C   ASN A 325      16.341  42.343  66.834  1.00 52.25           C  
ATOM   2471  O   ASN A 325      17.243  41.512  66.738  1.00 55.69           O  
ATOM   2472  CB  ASN A 325      16.801  44.714  66.196  1.00 49.51           C  
ATOM   2473  CG  ASN A 325      17.088  45.657  65.025  1.00 49.10           C  
ATOM   2474  OD1 ASN A 325      17.440  45.217  63.937  1.00 48.96           O  
ATOM   2475  ND2 ASN A 325      16.950  46.958  65.257  1.00 47.29           N  
ATOM   2476  N   LEU A 326      15.508  42.374  67.869  1.00 50.72           N  
ATOM   2477  CA  LEU A 326      15.593  41.384  68.950  1.00 49.05           C  
ATOM   2478  C   LEU A 326      15.434  39.968  68.400  1.00 48.15           C  
ATOM   2479  O   LEU A 326      16.127  39.054  68.819  1.00 45.82           O  
ATOM   2480  CB  LEU A 326      14.517  41.645  69.997  1.00 49.01           C  
ATOM   2481  CG  LEU A 326      14.743  42.857  70.892  1.00 50.18           C  
ATOM   2482  CD1 LEU A 326      13.539  43.031  71.834  1.00 52.19           C  
ATOM   2483  CD2 LEU A 326      16.000  42.650  71.688  1.00 47.42           C  
ATOM   2484  N   GLY A 327      14.517  39.797  67.457  1.00 48.60           N  
ATOM   2485  CA  GLY A 327      14.316  38.488  66.874  1.00 50.21           C  
ATOM   2486  C   GLY A 327      15.628  37.982  66.313  1.00 50.85           C  
ATOM   2487  O   GLY A 327      16.002  36.842  66.507  1.00 50.43           O  
ATOM   2488  N   MET A 328      16.334  38.848  65.605  1.00 51.77           N  
ATOM   2489  CA  MET A 328      17.622  38.490  65.031  1.00 51.67           C  
ATOM   2490  C   MET A 328      18.641  38.211  66.150  1.00 51.01           C  
ATOM   2491  O   MET A 328      19.342  37.197  66.137  1.00 48.58           O  
ATOM   2492  CB  MET A 328      18.124  39.639  64.150  1.00 52.47           C  
ATOM   2493  CG  MET A 328      17.226  39.991  62.976  1.00 56.40           C  
ATOM   2494  SD  MET A 328      17.822  41.499  62.186  1.00 56.14           S  
ATOM   2495  CE  MET A 328      16.328  42.434  62.002  1.00 56.61           C  
ATOM   2496  N   GLU A 329      18.712  39.119  67.119  1.00 49.48           N  
ATOM   2497  CA  GLU A 329      19.647  38.974  68.213  1.00 49.43           C  
ATOM   2498  C   GLU A 329      19.450  37.635  68.893  1.00 48.75           C  
ATOM   2499  O   GLU A 329      20.327  36.789  68.907  1.00 51.10           O  
ATOM   2500  CB  GLU A 329      19.451  40.098  69.217  1.00 49.38           C  
ATOM   2501  CG  GLU A 329      20.287  39.935  70.456  1.00 55.54           C  
ATOM   2502  CD  GLU A 329      20.218  41.142  71.369  1.00 61.11           C  
ATOM   2503  OE1 GLU A 329      20.592  42.251  70.914  1.00 66.02           O  
ATOM   2504  OE2 GLU A 329      19.795  40.985  72.539  1.00 62.96           O  
ATOM   2505  N   VAL A 330      18.264  37.460  69.440  1.00 47.78           N  
ATOM   2506  CA  VAL A 330      17.855  36.264  70.160  1.00 44.16           C  
ATOM   2507  C   VAL A 330      17.995  34.923  69.411  1.00 42.96           C  
ATOM   2508  O   VAL A 330      18.074  33.873  70.038  1.00 44.01           O  
ATOM   2509  CB  VAL A 330      16.394  36.473  70.632  1.00 43.89           C  
ATOM   2510  CG1 VAL A 330      15.803  35.206  71.132  1.00 45.52           C  
ATOM   2511  CG2 VAL A 330      16.356  37.533  71.718  1.00 42.19           C  
ATOM   2512  N   MET A 331      18.046  34.939  68.083  1.00 40.44           N  
ATOM   2513  CA  MET A 331      18.164  33.688  67.330  1.00 39.99           C  
ATOM   2514  C   MET A 331      19.499  33.393  66.639  1.00 40.81           C  
ATOM   2515  O   MET A 331      19.779  32.240  66.299  1.00 38.09           O  
ATOM   2516  CB  MET A 331      17.053  33.583  66.276  1.00 39.59           C  
ATOM   2517  CG  MET A 331      15.675  33.273  66.813  1.00 38.39           C  
ATOM   2518  SD  MET A 331      15.613  31.744  67.713  1.00 44.45           S  
ATOM   2519  CE  MET A 331      16.070  30.574  66.409  1.00 42.42           C  
ATOM   2520  N   HIS A 332      20.325  34.413  66.421  1.00 43.72           N  
ATOM   2521  CA  HIS A 332      21.599  34.175  65.749  1.00 45.90           C  
ATOM   2522  C   HIS A 332      22.554  33.461  66.671  1.00 45.81           C  
ATOM   2523  O   HIS A 332      22.559  33.703  67.875  1.00 45.69           O  
ATOM   2524  CB  HIS A 332      22.238  35.484  65.286  1.00 47.46           C  
ATOM   2525  CG  HIS A 332      22.991  36.202  66.358  1.00 46.78           C  
ATOM   2526  ND1 HIS A 332      22.399  36.620  67.526  1.00 46.12           N  
ATOM   2527  CD2 HIS A 332      24.286  36.587  66.432  1.00 46.91           C  
ATOM   2528  CE1 HIS A 332      23.298  37.235  68.275  1.00 48.18           C  
ATOM   2529  NE2 HIS A 332      24.452  37.228  67.634  1.00 48.01           N  
ATOM   2530  N   GLU A 333      23.363  32.581  66.098  1.00 44.57           N  
ATOM   2531  CA  GLU A 333      24.332  31.833  66.870  1.00 45.29           C  
ATOM   2532  C   GLU A 333      23.700  31.088  68.058  1.00 45.19           C  
ATOM   2533  O   GLU A 333      24.171  31.196  69.203  1.00 45.21           O  
ATOM   2534  CB  GLU A 333      25.431  32.777  67.335  1.00 46.89           C  
ATOM   2535  CG  GLU A 333      25.817  33.744  66.235  1.00 54.17           C  
ATOM   2536  CD  GLU A 333      27.313  34.050  66.132  1.00 56.49           C  
ATOM   2537  OE1 GLU A 333      27.908  34.663  67.058  1.00 57.35           O  
ATOM   2538  OE2 GLU A 333      27.888  33.679  65.084  1.00 58.89           O  
ATOM   2539  N   ARG A 334      22.642  30.322  67.759  1.00 42.49           N  
ATOM   2540  CA  ARG A 334      21.910  29.524  68.736  1.00 40.00           C  
ATOM   2541  C   ARG A 334      22.722  29.085  69.936  1.00 41.08           C  
ATOM   2542  O   ARG A 334      22.515  29.526  71.060  1.00 41.70           O  
ATOM   2543  CB  ARG A 334      21.405  28.238  68.106  1.00 42.80           C  
ATOM   2544  CG  ARG A 334      20.305  28.326  67.116  1.00 46.95           C  
ATOM   2545  CD  ARG A 334      20.330  27.036  66.333  1.00 46.50           C  
ATOM   2546  NE  ARG A 334      21.528  27.006  65.511  1.00 49.49           N  
ATOM   2547  CZ  ARG A 334      22.053  25.917  64.952  1.00 53.35           C  
ATOM   2548  NH1 ARG A 334      21.488  24.727  65.123  1.00 55.00           N  
ATOM   2549  NH2 ARG A 334      23.149  26.022  64.207  1.00 53.26           N  
ATOM   2550  N   ASN A 335      23.663  28.191  69.673  1.00 42.16           N  
ATOM   2551  CA  ASN A 335      24.475  27.587  70.702  1.00 41.50           C  
ATOM   2552  C   ASN A 335      25.777  28.274  71.088  1.00 43.51           C  
ATOM   2553  O   ASN A 335      26.526  27.734  71.892  1.00 44.61           O  
ATOM   2554  CB  ASN A 335      24.766  26.153  70.271  1.00 43.62           C  
ATOM   2555  CG  ASN A 335      23.530  25.443  69.705  1.00 46.04           C  
ATOM   2556  OD1 ASN A 335      22.620  25.072  70.435  1.00 48.84           O  
ATOM   2557  ND2 ASN A 335      23.501  25.265  68.396  1.00 44.90           N  
ATOM   2558  N   ALA A 336      26.060  29.464  70.577  1.00 42.91           N  
ATOM   2559  CA  ALA A 336      27.339  30.070  70.912  1.00 43.46           C  
ATOM   2560  C   ALA A 336      27.414  30.871  72.186  1.00 45.77           C  
ATOM   2561  O   ALA A 336      28.510  31.122  72.677  1.00 48.14           O  
ATOM   2562  CB  ALA A 336      27.824  30.911  69.766  1.00 42.30           C  
ATOM   2563  N   HIS A 337      26.272  31.270  72.735  1.00 47.07           N  
ATOM   2564  CA  HIS A 337      26.280  32.089  73.946  1.00 46.48           C  
ATOM   2565  C   HIS A 337      26.044  31.353  75.248  1.00 46.30           C  
ATOM   2566  O   HIS A 337      25.192  30.474  75.329  1.00 48.40           O  
ATOM   2567  CB  HIS A 337      25.241  33.200  73.832  1.00 45.23           C  
ATOM   2568  CG  HIS A 337      25.387  34.039  72.605  1.00 43.73           C  
ATOM   2569  ND1 HIS A 337      25.172  33.545  71.339  1.00 45.06           N  
ATOM   2570  CD2 HIS A 337      25.735  35.335  72.448  1.00 43.66           C  
ATOM   2571  CE1 HIS A 337      25.380  34.501  70.452  1.00 44.35           C  
ATOM   2572  NE2 HIS A 337      25.722  35.598  71.100  1.00 43.65           N  
ATOM   2573  N   ASN A 338      26.792  31.735  76.276  1.00 45.14           N  
ATOM   2574  CA  ASN A 338      26.654  31.128  77.588  1.00 45.04           C  
ATOM   2575  C   ASN A 338      26.274  32.174  78.613  1.00 46.01           C  
ATOM   2576  O   ASN A 338      25.903  31.834  79.732  1.00 47.79           O  
ATOM   2577  CB  ASN A 338      27.958  30.465  78.037  1.00 47.23           C  
ATOM   2578  CG  ASN A 338      28.239  29.178  77.308  1.00 49.86           C  
ATOM   2579  OD1 ASN A 338      27.387  28.644  76.617  1.00 49.34           O  
ATOM   2580  ND2 ASN A 338      29.442  28.660  77.475  1.00 55.06           N  
ATOM   2581  N   PHE A 339      26.353  33.448  78.248  1.00 47.34           N  
ATOM   2582  CA  PHE A 339      26.029  34.500  79.201  1.00 48.24           C  
ATOM   2583  C   PHE A 339      25.030  35.560  78.713  1.00 49.48           C  
ATOM   2584  O   PHE A 339      24.715  35.621  77.523  1.00 49.46           O  
ATOM   2585  CB  PHE A 339      27.338  35.108  79.666  1.00 47.91           C  
ATOM   2586  CG  PHE A 339      28.294  34.079  80.206  1.00 49.87           C  
ATOM   2587  CD1 PHE A 339      29.591  33.982  79.726  1.00 50.20           C  
ATOM   2588  CD2 PHE A 339      27.883  33.172  81.167  1.00 51.00           C  
ATOM   2589  CE1 PHE A 339      30.454  33.003  80.190  1.00 49.56           C  
ATOM   2590  CE2 PHE A 339      28.753  32.185  81.633  1.00 51.01           C  
ATOM   2591  CZ  PHE A 339      30.034  32.105  81.141  1.00 49.61           C  
ATOM   2592  N   PRO A 340      24.501  36.389  79.638  1.00 49.45           N  
ATOM   2593  CA  PRO A 340      23.526  37.463  79.401  1.00 51.07           C  
ATOM   2594  C   PRO A 340      23.793  38.498  78.293  1.00 54.57           C  
ATOM   2595  O   PRO A 340      22.974  38.686  77.389  1.00 55.13           O  
ATOM   2596  CB  PRO A 340      23.422  38.122  80.769  1.00 50.37           C  
ATOM   2597  CG  PRO A 340      23.622  36.986  81.702  1.00 50.11           C  
ATOM   2598  CD  PRO A 340      24.786  36.276  81.080  1.00 50.55           C  
ATOM   2599  N   LEU A 341      24.934  39.176  78.377  1.00 58.62           N  
ATOM   2600  CA  LEU A 341      25.291  40.222  77.420  1.00 58.62           C  
ATOM   2601  C   LEU A 341      26.141  39.732  76.261  1.00 59.13           C  
ATOM   2602  O   LEU A 341      27.068  38.950  76.448  1.00 58.16           O  
ATOM   2603  CB  LEU A 341      26.023  41.347  78.149  1.00 57.50           C  
ATOM   2604  CG  LEU A 341      25.333  41.835  79.426  1.00 57.56           C  
ATOM   2605  CD1 LEU A 341      26.191  42.886  80.116  1.00 57.67           C  
ATOM   2606  CD2 LEU A 341      23.963  42.392  79.085  1.00 57.50           C  
ATOM   2607  N   ASP A 342      25.812  40.209  75.064  1.00 58.93           N  
ATOM   2608  CA  ASP A 342      26.527  39.832  73.857  1.00 60.23           C  
ATOM   2609  C   ASP A 342      27.643  40.830  73.628  1.00 62.63           C  
ATOM   2610  O   ASP A 342      27.468  41.811  72.912  1.00 64.24           O  
ATOM   2611  CB  ASP A 342      25.587  39.831  72.641  1.00 58.96           C  
ATOM   2612  CG  ASP A 342      26.218  39.181  71.393  1.00 59.23           C  
ATOM   2613  OD1 ASP A 342      27.434  38.902  71.398  1.00 57.42           O  
ATOM   2614  OD2 ASP A 342      25.502  38.947  70.390  1.00 58.76           O  
ATOM   2615  N   LEU A 343      28.795  40.578  74.238  1.00 64.76           N  
ATOM   2616  CA  LEU A 343      29.947  41.449  74.074  1.00 65.07           C  
ATOM   2617  C   LEU A 343      30.976  40.737  73.194  1.00 67.55           C  
ATOM   2618  O   LEU A 343      32.111  40.509  73.610  1.00 67.58           O  
ATOM   2619  CB  LEU A 343      30.530  41.746  75.436  1.00 61.89           C  
ATOM   2620  CG  LEU A 343      29.463  42.165  76.435  1.00 59.20           C  
ATOM   2621  CD1 LEU A 343      30.032  42.167  77.836  1.00 59.21           C  
ATOM   2622  CD2 LEU A 343      28.960  43.526  76.068  1.00 58.60           C  
ATOM   2623  N   ALA A 344      30.568  40.390  71.978  1.00 69.32           N  
ATOM   2624  CA  ALA A 344      31.462  39.742  71.026  1.00 70.12           C  
ATOM   2625  C   ALA A 344      30.686  39.164  69.846  1.00 71.32           C  
ATOM   2626  O   ALA A 344      30.662  39.746  68.762  1.00 70.64           O  
ATOM   2627  CB  ALA A 344      32.272  38.654  71.715  1.00 71.73           C  
ATOM   2628  OXT ALA A 344      30.070  38.093  69.969  1.00 70.05           O  
