# Supplementary material for: Alignment of Helical Membrane Protein Sequences Using AlignMe
Source: PLoS One. 2013 Mar 4;8(3):e57731. doi: 10.1371/journal.pone.0057731 (PMC3587630; doi:10.1371/journal.pone.0057731)
Supplement: File S2 — Dataset of HOMEP2 homologous membrane proteins. (GZ) [file pone.0057731.s002.gz › HOMEP2010_pdbs/photosystem1/1JB0_B.pdb]

ATOM   5786  N   ALA B   1     114.006  92.235  48.266  1.00 34.10           N  
ATOM   5787  CA  ALA B   1     112.870  92.193  49.224  1.00 33.10           C  
ATOM   5788  C   ALA B   1     113.177  91.231  50.383  1.00 33.55           C  
ATOM   5789  O   ALA B   1     114.027  90.318  50.272  1.00 33.13           O  
ATOM   5790  CB  ALA B   1     111.592  91.763  48.503  1.00 30.49           C  
ATOM   5791  N   THR B   2     112.478  91.445  51.493  1.00 31.37           N  
ATOM   5792  CA  THR B   2     112.657  90.628  52.671  1.00 30.91           C  
ATOM   5793  C   THR B   2     111.508  89.633  52.733  1.00 30.77           C  
ATOM   5794  O   THR B   2     110.517  89.798  52.039  1.00 31.33           O  
ATOM   5795  CB  THR B   2     112.652  91.525  53.949  1.00 31.28           C  
ATOM   5796  OG1 THR B   2     111.525  92.402  53.904  1.00 29.92           O  
ATOM   5797  CG2 THR B   2     113.907  92.369  54.033  1.00 29.07           C  
ATOM   5798  N   LYS B   3     111.640  88.585  53.533  1.00 31.09           N  
ATOM   5799  CA  LYS B   3     110.533  87.654  53.671  1.00 33.29           C  
ATOM   5800  C   LYS B   3     109.423  88.293  54.523  1.00 31.90           C  
ATOM   5801  O   LYS B   3     108.252  87.987  54.336  1.00 33.64           O  
ATOM   5802  CB  LYS B   3     110.982  86.329  54.310  1.00 36.53           C  
ATOM   5803  CG  LYS B   3     111.940  85.540  53.424  1.00 42.89           C  
ATOM   5804  CD  LYS B   3     112.312  84.158  53.981  1.00 48.31           C  
ATOM   5805  CE  LYS B   3     111.075  83.236  54.079  1.00 53.92           C  
ATOM   5806  NZ  LYS B   3     110.320  83.021  52.772  1.00 54.36           N  
ATOM   5807  N   PHE B   4     109.791  89.188  55.436  1.00 29.75           N  
ATOM   5808  CA  PHE B   4     108.828  89.872  56.322  1.00 27.89           C  
ATOM   5809  C   PHE B   4     108.473  91.264  55.796  1.00 26.95           C  
ATOM   5810  O   PHE B   4     109.362  92.031  55.422  1.00 27.65           O  
ATOM   5811  CB  PHE B   4     109.443  90.015  57.722  1.00 25.66           C  
ATOM   5812  CG  PHE B   4     108.548  90.701  58.726  1.00 24.17           C  
ATOM   5813  CD1 PHE B   4     107.484  90.019  59.310  1.00 22.24           C  
ATOM   5814  CD2 PHE B   4     108.801  92.019  59.117  1.00 22.63           C  
ATOM   5815  CE1 PHE B   4     106.684  90.626  60.268  1.00 23.54           C  
ATOM   5816  CE2 PHE B   4     108.007  92.640  60.078  1.00 23.95           C  
ATOM   5817  CZ  PHE B   4     106.944  91.947  60.660  1.00 23.29           C  
ATOM   5818  N   PRO B   5     107.182  91.611  55.746  1.00 25.77           N  
ATOM   5819  CA  PRO B   5     106.016  90.821  56.132  1.00 26.80           C  
ATOM   5820  C   PRO B   5     105.580  89.953  54.970  1.00 27.48           C  
ATOM   5821  O   PRO B   5     105.565  90.393  53.832  1.00 31.12           O  
ATOM   5822  CB  PRO B   5     104.961  91.880  56.449  1.00 25.83           C  
ATOM   5823  CG  PRO B   5     105.254  92.935  55.399  1.00 24.08           C  
ATOM   5824  CD  PRO B   5     106.788  93.002  55.437  1.00 25.16           C  
ATOM   5825  N   LYS B   6     105.199  88.734  55.295  1.00 27.95           N  
ATOM   5826  CA  LYS B   6     104.745  87.731  54.375  1.00 27.70           C  
ATOM   5827  C   LYS B   6     103.483  88.142  53.637  1.00 29.54           C  
ATOM   5828  O   LYS B   6     103.272  87.772  52.483  1.00 29.28           O  
ATOM   5829  CB  LYS B   6     104.460  86.473  55.172  1.00 28.19           C  
ATOM   5830  CG  LYS B   6     103.868  85.377  54.378  1.00 32.26           C  
ATOM   5831  CD  LYS B   6     103.584  84.163  55.229  1.00 33.98           C  
ATOM   5832  CE  LYS B   6     103.001  83.075  54.354  1.00 35.92           C  
ATOM   5833  NZ  LYS B   6     102.637  81.849  55.119  1.00 41.69           N  
ATOM   5834  N   PHE B   7     102.644  88.920  54.309  1.00 29.61           N  
ATOM   5835  CA  PHE B   7     101.363  89.327  53.753  1.00 28.01           C  
ATOM   5836  C   PHE B   7     101.356  90.564  52.883  1.00 27.32           C  
ATOM   5837  O   PHE B   7     100.312  90.969  52.405  1.00 27.27           O  
ATOM   5838  CB  PHE B   7     100.337  89.485  54.905  1.00 26.28           C  
ATOM   5839  CG  PHE B   7     100.754  90.457  55.962  1.00 26.49           C  
ATOM   5840  CD1 PHE B   7     100.594  91.828  55.771  1.00 24.85           C  
ATOM   5841  CD2 PHE B   7     101.352  90.008  57.147  1.00 26.86           C  
ATOM   5842  CE1 PHE B   7     101.025  92.756  56.751  1.00 25.31           C  
ATOM   5843  CE2 PHE B   7     101.787  90.923  58.130  1.00 25.53           C  
ATOM   5844  CZ  PHE B   7     101.621  92.301  57.927  1.00 24.51           C  
ATOM   5845  N   SER B   8     102.498  91.184  52.657  1.00 27.72           N  
ATOM   5846  CA  SER B   8     102.467  92.382  51.838  1.00 26.86           C  
ATOM   5847  C   SER B   8     103.760  92.652  51.094  1.00 29.12           C  
ATOM   5848  O   SER B   8     104.766  93.059  51.695  1.00 30.15           O  
ATOM   5849  CB  SER B   8     102.111  93.578  52.707  1.00 24.05           C  
ATOM   5850  OG  SER B   8     102.554  94.788  52.120  1.00 23.92           O  
ATOM   5851  N   GLN B   9     103.732  92.460  49.779  1.00 30.63           N  
ATOM   5852  CA  GLN B   9     104.933  92.701  48.985  1.00 32.50           C  
ATOM   5853  C   GLN B   9     105.320  94.151  48.948  1.00 31.59           C  
ATOM   5854  O   GLN B   9     106.499  94.464  48.812  1.00 32.61           O  
ATOM   5855  CB  GLN B   9     104.773  92.163  47.565  1.00 35.89           C  
ATOM   5856  CG  GLN B   9     104.964  90.671  47.531  1.00 44.38           C  
ATOM   5857  CD  GLN B   9     106.196  90.269  48.347  1.00 50.96           C  
ATOM   5858  OE1 GLN B   9     107.350  90.498  47.913  1.00 53.80           O  
ATOM   5859  NE2 GLN B   9     105.964  89.700  49.555  1.00 52.17           N  
ATOM   5860  N   ASP B  10     104.346  95.044  49.075  1.00 31.11           N  
ATOM   5861  CA  ASP B  10     104.664  96.457  49.057  1.00 32.47           C  
ATOM   5862  C   ASP B  10     105.531  96.803  50.251  1.00 32.58           C  
ATOM   5863  O   ASP B  10     106.481  97.581  50.118  1.00 31.95           O  
ATOM   5864  CB  ASP B  10     103.399  97.314  49.096  1.00 38.35           C  
ATOM   5865  CG  ASP B  10     102.583  97.231  47.799  1.00 41.74           C  
ATOM   5866  OD1 ASP B  10     103.180  97.019  46.714  1.00 41.20           O  
ATOM   5867  OD2 ASP B  10     101.338  97.398  47.882  1.00 45.30           O  
ATOM   5868  N   LEU B  11     105.206  96.225  51.416  1.00 30.46           N  
ATOM   5869  CA  LEU B  11     105.994  96.479  52.609  1.00 28.55           C  
ATOM   5870  C   LEU B  11     107.344  95.776  52.497  1.00 26.97           C  
ATOM   5871  O   LEU B  11     108.369  96.378  52.797  1.00 26.20           O  
ATOM   5872  CB  LEU B  11     105.249  96.037  53.888  1.00 27.47           C  
ATOM   5873  CG  LEU B  11     104.035  96.878  54.322  1.00 25.53           C  
ATOM   5874  CD1 LEU B  11     103.437  96.346  55.610  1.00 21.12           C  
ATOM   5875  CD2 LEU B  11     104.480  98.333  54.488  1.00 24.05           C  
ATOM   5876  N   ALA B  12     107.348  94.527  52.031  1.00 25.65           N  
ATOM   5877  CA  ALA B  12     108.602  93.767  51.886  1.00 25.03           C  
ATOM   5878  C   ALA B  12     109.602  94.429  50.956  1.00 25.02           C  
ATOM   5879  O   ALA B  12     110.792  94.114  50.978  1.00 26.43           O  
ATOM   5880  CB  ALA B  12     108.329  92.360  51.410  1.00 20.87           C  
ATOM   5881  N   GLN B  13     109.133  95.371  50.155  1.00 25.51           N  
ATOM   5882  CA  GLN B  13     110.016  96.044  49.233  1.00 26.13           C  
ATOM   5883  C   GLN B  13     110.448  97.394  49.734  1.00 25.50           C  
ATOM   5884  O   GLN B  13     111.285  98.048  49.116  1.00 26.77           O  
ATOM   5885  CB  GLN B  13     109.332  96.123  47.869  1.00 29.51           C  
ATOM   5886  CG  GLN B  13     109.547  94.831  47.094  1.00 35.67           C  
ATOM   5887  CD  GLN B  13     108.506  94.575  46.020  1.00 41.01           C  
ATOM   5888  OE1 GLN B  13     108.028  95.503  45.368  1.00 41.81           O  
ATOM   5889  NE2 GLN B  13     108.153  93.288  45.823  1.00 45.32           N  
ATOM   5890  N   ASP B  14     109.881  97.811  50.866  1.00 25.12           N  
ATOM   5891  CA  ASP B  14     110.225  99.082  51.506  1.00 25.07           C  
ATOM   5892  C   ASP B  14     111.653  98.872  52.072  1.00 23.82           C  
ATOM   5893  O   ASP B  14     111.855  98.005  52.897  1.00 24.61           O  
ATOM   5894  CB  ASP B  14     109.236  99.346  52.653  1.00 26.77           C  
ATOM   5895  CG  ASP B  14     109.459 100.700  53.323  1.00 29.55           C  
ATOM   5896  OD1 ASP B  14     110.612 101.173  53.370  1.00 30.11           O  
ATOM   5897  OD2 ASP B  14     108.481 101.293  53.811  1.00 32.27           O  
ATOM   5898  N   PRO B  15     112.649  99.649  51.630  1.00 23.00           N  
ATOM   5899  CA  PRO B  15     114.025  99.472  52.141  1.00 22.83           C  
ATOM   5900  C   PRO B  15     114.294 100.171  53.483  1.00 24.35           C  
ATOM   5901  O   PRO B  15     115.419 100.130  54.006  1.00 24.49           O  
ATOM   5902  CB  PRO B  15     114.878 100.096  51.046  1.00 20.17           C  
ATOM   5903  CG  PRO B  15     114.019 101.353  50.690  1.00 22.15           C  
ATOM   5904  CD  PRO B  15     112.576 100.754  50.647  1.00 22.47           C  
ATOM   5905  N   THR B  16     113.266 100.810  54.033  1.00 24.61           N  
ATOM   5906  CA  THR B  16     113.421 101.570  55.278  1.00 24.49           C  
ATOM   5907  C   THR B  16     112.883 100.907  56.562  1.00 23.47           C  
ATOM   5908  O   THR B  16     112.317  99.801  56.535  1.00 21.82           O  
ATOM   5909  CB  THR B  16     112.757 102.977  55.144  1.00 23.60           C  
ATOM   5910  OG1 THR B  16     111.342 102.830  55.216  1.00 24.26           O  
ATOM   5911  CG2 THR B  16     113.092 103.614  53.807  1.00 21.64           C  
ATOM   5912  N   THR B  17     113.094 101.597  57.683  1.00 22.65           N  
ATOM   5913  CA  THR B  17     112.609 101.133  58.986  1.00 21.61           C  
ATOM   5914  C   THR B  17     111.079 101.129  59.027  1.00 21.77           C  
ATOM   5915  O   THR B  17     110.465 100.366  59.787  1.00 21.73           O  
ATOM   5916  CB  THR B  17     113.190 101.990  60.148  1.00 21.57           C  
ATOM   5917  OG1 THR B  17     113.145 103.388  59.809  1.00 21.75           O  
ATOM   5918  CG2 THR B  17     114.664 101.569  60.436  1.00 17.95           C  
ATOM   5919  N   ARG B  18     110.464 101.947  58.176  1.00 22.48           N  
ATOM   5920  CA  ARG B  18     109.004 102.001  58.078  1.00 24.13           C  
ATOM   5921  C   ARG B  18     108.429 100.608  57.836  1.00 23.86           C  
ATOM   5922  O   ARG B  18     107.326 100.288  58.287  1.00 25.65           O  
ATOM   5923  CB  ARG B  18     108.561 102.903  56.912  1.00 25.95           C  
ATOM   5924  CG  ARG B  18     107.091 103.312  56.984  1.00 28.52           C  
ATOM   5925  CD  ARG B  18     106.651 104.056  55.733  1.00 30.66           C  
ATOM   5926  NE  ARG B  18     106.461 103.044  54.725  1.00 34.67           N  
ATOM   5927  CZ  ARG B  18     105.315 102.746  54.136  1.00 34.14           C  
ATOM   5928  NH1 ARG B  18     104.200 103.411  54.414  1.00 32.74           N  
ATOM   5929  NH2 ARG B  18     105.285 101.689  53.334  1.00 35.55           N  
ATOM   5930  N   ARG B  19     109.173  99.780  57.115  1.00 22.65           N  
ATOM   5931  CA  ARG B  19     108.705  98.435  56.806  1.00 22.68           C  
ATOM   5932  C   ARG B  19     108.265  97.652  58.037  1.00 23.05           C  
ATOM   5933  O   ARG B  19     107.170  97.069  58.052  1.00 23.70           O  
ATOM   5934  CB  ARG B  19     109.795  97.629  56.059  1.00 20.72           C  
ATOM   5935  CG  ARG B  19     109.471  96.139  55.909  1.00 17.75           C  
ATOM   5936  CD  ARG B  19     110.567  95.408  55.132  1.00 20.88           C  
ATOM   5937  NE  ARG B  19     111.841  95.355  55.870  1.00 21.37           N  
ATOM   5938  CZ  ARG B  19     112.201  94.351  56.666  1.00 19.69           C  
ATOM   5939  NH1 ARG B  19     111.399  93.303  56.830  1.00 20.22           N  
ATOM   5940  NH2 ARG B  19     113.351  94.393  57.314  1.00 20.71           N  
ATOM   5941  N   ILE B  20     109.132  97.623  59.051  1.00 22.25           N  
ATOM   5942  CA  ILE B  20     108.872  96.884  60.279  1.00 22.87           C  
ATOM   5943  C   ILE B  20     107.648  97.418  61.037  1.00 21.63           C  
ATOM   5944  O   ILE B  20     106.739  96.671  61.387  1.00 20.83           O  
ATOM   5945  CB  ILE B  20     110.153  96.911  61.166  1.00 24.89           C  
ATOM   5946  CG1 ILE B  20     111.314  96.280  60.366  1.00 26.46           C  
ATOM   5947  CG2 ILE B  20     109.939  96.103  62.468  1.00 25.43           C  
ATOM   5948  CD1 ILE B  20     112.730  96.643  60.823  1.00 23.60           C  
ATOM   5949  N   TRP B  21     107.640  98.718  61.265  1.00 21.79           N  
ATOM   5950  CA  TRP B  21     106.569  99.415  61.950  1.00 22.29           C  
ATOM   5951  C   TRP B  21     105.200  99.127  61.280  1.00 24.42           C  
ATOM   5952  O   TRP B  21     104.251  98.632  61.932  1.00 24.44           O  
ATOM   5953  CB  TRP B  21     106.885 100.911  61.922  1.00 21.04           C  
ATOM   5954  CG  TRP B  21     108.115 101.338  62.715  1.00 22.59           C  
ATOM   5955  CD1 TRP B  21     109.075 102.234  62.307  1.00 22.89           C  
ATOM   5956  CD2 TRP B  21     108.369 101.106  64.122  1.00 23.39           C  
ATOM   5957  NE1 TRP B  21     109.879 102.592  63.365  1.00 23.83           N  
ATOM   5958  CE2 TRP B  21     109.471 101.920  64.490  1.00 23.66           C  
ATOM   5959  CE3 TRP B  21     107.762 100.299  65.109  1.00 23.77           C  
ATOM   5960  CZ2 TRP B  21     109.978 101.960  65.809  1.00 24.79           C  
ATOM   5961  CZ3 TRP B  21     108.270 100.337  66.426  1.00 25.67           C  
ATOM   5962  CH2 TRP B  21     109.369 101.166  66.760  1.00 23.32           C  
ATOM   5963  N   TYR B  22     105.091  99.420  59.983  1.00 23.25           N  
ATOM   5964  CA  TYR B  22     103.834  99.159  59.282  1.00 23.46           C  
ATOM   5965  C   TYR B  22     103.475  97.675  59.234  1.00 23.09           C  
ATOM   5966  O   TYR B  22     102.298  97.333  59.295  1.00 23.55           O  
ATOM   5967  CB  TYR B  22     103.870  99.750  57.871  1.00 24.31           C  
ATOM   5968  CG  TYR B  22     103.493 101.207  57.837  1.00 26.08           C  
ATOM   5969  CD1 TYR B  22     104.251 102.159  58.494  1.00 26.80           C  
ATOM   5970  CD2 TYR B  22     102.357 101.635  57.150  1.00 27.39           C  
ATOM   5971  CE1 TYR B  22     103.889 103.510  58.470  1.00 27.19           C  
ATOM   5972  CE2 TYR B  22     101.998 102.963  57.117  1.00 25.97           C  
ATOM   5973  CZ  TYR B  22     102.762 103.893  57.772  1.00 27.77           C  
ATOM   5974  OH  TYR B  22     102.402 105.216  57.703  1.00 30.59           O  
ATOM   5975  N   ALA B  23     104.459  96.784  59.112  1.00 22.39           N  
ATOM   5976  CA  ALA B  23     104.137  95.348  59.120  1.00 24.68           C  
ATOM   5977  C   ALA B  23     103.436  95.024  60.452  1.00 25.78           C  
ATOM   5978  O   ALA B  23     102.436  94.305  60.489  1.00 26.58           O  
ATOM   5979  CB  ALA B  23     105.402  94.491  58.965  1.00 22.17           C  
ATOM   5980  N   ILE B  24     103.956  95.566  61.550  1.00 26.58           N  
ATOM   5981  CA  ILE B  24     103.333  95.338  62.856  1.00 27.12           C  
ATOM   5982  C   ILE B  24     101.907  95.945  62.925  1.00 26.37           C  
ATOM   5983  O   ILE B  24     100.972  95.308  63.422  1.00 26.34           O  
ATOM   5984  CB  ILE B  24     104.230  95.930  63.994  1.00 27.02           C  
ATOM   5985  CG1 ILE B  24     105.510  95.102  64.122  1.00 23.95           C  
ATOM   5986  CG2 ILE B  24     103.476  95.953  65.315  1.00 26.37           C  
ATOM   5987  CD1 ILE B  24     106.599  95.834  64.855  1.00 23.31           C  
ATOM   5988  N   ALA B  25     101.742  97.161  62.414  1.00 26.05           N  
ATOM   5989  CA  ALA B  25     100.442  97.846  62.430  1.00 26.59           C  
ATOM   5990  C   ALA B  25      99.361  97.250  61.541  1.00 28.25           C  
ATOM   5991  O   ALA B  25      98.183  97.441  61.811  1.00 29.93           O  
ATOM   5992  CB  ALA B  25     100.621  99.320  62.048  1.00 27.04           C  
ATOM   5993  N   MET B  26      99.752  96.538  60.484  1.00 28.74           N  
ATOM   5994  CA  MET B  26      98.804  95.970  59.544  1.00 27.96           C  
ATOM   5995  C   MET B  26      98.616  94.481  59.671  1.00 28.49           C  
ATOM   5996  O   MET B  26      97.779  93.882  58.972  1.00 26.82           O  
ATOM   5997  CB  MET B  26      99.259  96.303  58.130  1.00 30.47           C  
ATOM   5998  CG  MET B  26      99.394  97.800  57.905  1.00 32.19           C  
ATOM   5999  SD  MET B  26      99.830  98.219  56.203  1.00 37.03           S  
ATOM   6000  CE  MET B  26      98.410  97.551  55.312  1.00 32.07           C  
ATOM   6001  N   ALA B  27      99.379  93.880  60.573  1.00 27.08           N  
ATOM   6002  CA  ALA B  27      99.299  92.452  60.749  1.00 27.83           C  
ATOM   6003  C   ALA B  27      97.884  91.908  60.934  1.00 28.35           C  
ATOM   6004  O   ALA B  27      97.543  90.874  60.356  1.00 29.41           O  
ATOM   6005  CB  ALA B  27     100.188  92.022  61.913  1.00 27.03           C  
ATOM   6006  N   HIS B  28      97.047  92.568  61.728  1.00 27.81           N  
ATOM   6007  CA  HIS B  28      95.715  92.010  61.934  1.00 28.40           C  
ATOM   6008  C   HIS B  28      94.627  92.488  60.993  1.00 28.58           C  
ATOM   6009  O   HIS B  28      93.485  92.029  61.084  1.00 27.95           O  
ATOM   6010  CB  HIS B  28      95.288  92.178  63.386  1.00 29.93           C  
ATOM   6011  CG  HIS B  28      96.132  91.399  64.346  1.00 32.50           C  
ATOM   6012  ND1 HIS B  28      95.954  91.454  65.712  1.00 32.03           N  
ATOM   6013  CD2 HIS B  28      97.202  90.590  64.138  1.00 32.61           C  
ATOM   6014  CE1 HIS B  28      96.883  90.722  66.302  1.00 33.36           C  
ATOM   6015  NE2 HIS B  28      97.653  90.188  65.370  1.00 32.36           N  
ATOM   6016  N   ASP B  29      94.979  93.416  60.098  1.00 28.67           N  
ATOM   6017  CA  ASP B  29      94.043  93.895  59.075  1.00 28.45           C  
ATOM   6018  C   ASP B  29      94.014  92.833  57.937  1.00 27.75           C  
ATOM   6019  O   ASP B  29      94.395  93.120  56.802  1.00 28.14           O  
ATOM   6020  CB  ASP B  29      94.498  95.244  58.502  1.00 26.78           C  
ATOM   6021  CG  ASP B  29      93.471  95.841  57.540  1.00 26.93           C  
ATOM   6022  OD1 ASP B  29      92.355  95.280  57.456  1.00 26.99           O  
ATOM   6023  OD2 ASP B  29      93.751  96.865  56.889  1.00 24.60           O  
ATOM   6024  N   PHE B  30      93.577  91.617  58.263  1.00 27.13           N  
ATOM   6025  CA  PHE B  30      93.516  90.514  57.306  1.00 29.16           C  
ATOM   6026  C   PHE B  30      92.960  90.876  55.924  1.00 30.72           C  
ATOM   6027  O   PHE B  30      93.444  90.375  54.913  1.00 30.57           O  
ATOM   6028  CB  PHE B  30      92.674  89.360  57.858  1.00 27.90           C  
ATOM   6029  CG  PHE B  30      93.149  88.817  59.169  1.00 27.28           C  
ATOM   6030  CD1 PHE B  30      92.290  88.026  59.954  1.00 26.19           C  
ATOM   6031  CD2 PHE B  30      94.451  89.044  59.619  1.00 26.69           C  
ATOM   6032  CE1 PHE B  30      92.718  87.466  61.158  1.00 23.18           C  
ATOM   6033  CE2 PHE B  30      94.884  88.489  60.822  1.00 25.01           C  
ATOM   6034  CZ  PHE B  30      94.013  87.699  61.590  1.00 23.30           C  
ATOM   6035  N   GLU B  31      91.949  91.735  55.876  1.00 32.42           N  
ATOM   6036  CA  GLU B  31      91.364  92.091  54.593  1.00 34.18           C  
ATOM   6037  C   GLU B  31      92.382  92.661  53.612  1.00 33.94           C  
ATOM   6038  O   GLU B  31      92.303  92.395  52.419  1.00 33.93           O  
ATOM   6039  CB  GLU B  31      90.199  93.086  54.763  1.00 35.03           C  
ATOM   6040  CG  GLU B  31      88.912  92.466  55.320  1.00 38.81           C  
ATOM   6041  CD  GLU B  31      87.950  93.521  55.875  1.00 40.80           C  
ATOM   6042  OE1 GLU B  31      88.395  94.334  56.722  1.00 40.67           O  
ATOM   6043  OE2 GLU B  31      86.761  93.537  55.461  1.00 41.57           O  
ATOM   6044  N   SER B  32      93.349  93.430  54.081  1.00 33.05           N  
ATOM   6045  CA  SER B  32      94.275  93.976  53.113  1.00 32.92           C  
ATOM   6046  C   SER B  32      95.545  93.169  52.832  1.00 31.97           C  
ATOM   6047  O   SER B  32      96.474  93.670  52.210  1.00 31.90           O  
ATOM   6048  CB  SER B  32      94.597  95.427  53.464  1.00 32.88           C  
ATOM   6049  OG  SER B  32      94.833  95.545  54.832  1.00 38.04           O  
ATOM   6050  N   HIS B  33      95.576  91.910  53.252  1.00 31.20           N  
ATOM   6051  CA  HIS B  33      96.736  91.072  52.977  1.00 31.46           C  
ATOM   6052  C   HIS B  33      96.723  90.529  51.530  1.00 32.47           C  
ATOM   6053  O   HIS B  33      95.661  90.173  50.985  1.00 33.21           O  
ATOM   6054  CB  HIS B  33      96.778  89.913  53.961  1.00 31.62           C  
ATOM   6055  CG  HIS B  33      97.023  90.337  55.374  1.00 34.16           C  
ATOM   6056  ND1 HIS B  33      97.063  89.444  56.425  1.00 33.48           N  
ATOM   6057  CD2 HIS B  33      97.261  91.564  55.908  1.00 34.00           C  
ATOM   6058  CE1 HIS B  33      97.316  90.105  57.542  1.00 34.30           C  
ATOM   6059  NE2 HIS B  33      97.442  91.392  57.255  1.00 33.10           N  
ATOM   6060  N   ASP B  34      97.903  90.461  50.916  1.00 31.06           N  
ATOM   6061  CA  ASP B  34      98.032  89.966  49.552  1.00 30.55           C  
ATOM   6062  C   ASP B  34      97.270  88.653  49.354  1.00 31.49           C  
ATOM   6063  O   ASP B  34      97.406  87.700  50.135  1.00 31.05           O  
ATOM   6064  CB  ASP B  34      99.503  89.713  49.171  1.00 28.22           C  
ATOM   6065  CG  ASP B  34     100.356  90.969  49.163  1.00 28.64           C  
ATOM   6066  OD1 ASP B  34      99.806  92.095  49.085  1.00 29.22           O  
ATOM   6067  OD2 ASP B  34     101.602  90.826  49.223  1.00 28.81           O  
ATOM   6068  N   GLY B  35      96.456  88.613  48.306  1.00 32.44           N  
ATOM   6069  CA  GLY B  35      95.735  87.398  47.989  1.00 33.37           C  
ATOM   6070  C   GLY B  35      94.626  86.971  48.911  1.00 35.40           C  
ATOM   6071  O   GLY B  35      94.133  85.847  48.805  1.00 36.16           O  
ATOM   6072  N   MET B  36      94.206  87.850  49.807  1.00 36.49           N  
ATOM   6073  CA  MET B  36      93.137  87.479  50.723  1.00 37.01           C  
ATOM   6074  C   MET B  36      91.821  87.224  49.966  1.00 37.10           C  
ATOM   6075  O   MET B  36      91.435  88.019  49.112  1.00 36.92           O  
ATOM   6076  CB  MET B  36      92.914  88.593  51.761  1.00 35.58           C  
ATOM   6077  CG  MET B  36      91.984  88.183  52.892  1.00 35.78           C  
ATOM   6078  SD  MET B  36      92.752  86.876  53.882  1.00 41.17           S  
ATOM   6079  CE  MET B  36      91.624  85.747  53.777  1.00 38.51           C  
ATOM   6080  N   THR B  37      91.153  86.116  50.270  1.00 37.00           N  
ATOM   6081  CA  THR B  37      89.851  85.824  49.671  1.00 38.39           C  
ATOM   6082  C   THR B  37      88.840  85.892  50.818  1.00 39.86           C  
ATOM   6083  O   THR B  37      89.213  85.791  51.985  1.00 40.23           O  
ATOM   6084  CB  THR B  37      89.768  84.396  49.077  1.00 38.43           C  
ATOM   6085  OG1 THR B  37      89.942  83.428  50.127  1.00 37.40           O  
ATOM   6086  CG2 THR B  37      90.813  84.205  47.952  1.00 35.24           C  
ATOM   6087  N   GLU B  38      87.562  86.033  50.501  1.00 41.59           N  
ATOM   6088  CA  GLU B  38      86.560  86.119  51.557  1.00 42.80           C  
ATOM   6089  C   GLU B  38      86.492  84.871  52.433  1.00 42.81           C  
ATOM   6090  O   GLU B  38      86.423  84.959  53.654  1.00 42.22           O  
ATOM   6091  CB  GLU B  38      85.185  86.401  50.974  1.00 43.23           C  
ATOM   6092  CG  GLU B  38      84.305  87.162  51.926  1.00 47.07           C  
ATOM   6093  CD  GLU B  38      82.873  87.241  51.452  1.00 49.18           C  
ATOM   6094  OE1 GLU B  38      82.664  87.383  50.233  1.00 51.55           O  
ATOM   6095  OE2 GLU B  38      81.954  87.174  52.297  1.00 50.83           O  
ATOM   6096  N   GLU B  39      86.520  83.701  51.826  1.00 43.23           N  
ATOM   6097  CA  GLU B  39      86.453  82.500  52.633  1.00 44.51           C  
ATOM   6098  C   GLU B  39      87.673  82.371  53.574  1.00 44.20           C  
ATOM   6099  O   GLU B  39      87.526  82.017  54.750  1.00 43.64           O  
ATOM   6100  CB  GLU B  39      86.307  81.267  51.729  1.00 45.82           C  
ATOM   6101  CG  GLU B  39      86.233  79.964  52.497  1.00 50.57           C  
ATOM   6102  CD  GLU B  39      85.532  78.852  51.730  1.00 53.63           C  
ATOM   6103  OE1 GLU B  39      84.270  78.857  51.679  1.00 53.71           O  
ATOM   6104  OE2 GLU B  39      86.252  77.973  51.182  1.00 54.89           O  
ATOM   6105  N   ASN B  40      88.872  82.662  53.076  1.00 43.53           N  
ATOM   6106  CA  ASN B  40      90.048  82.560  53.933  1.00 43.25           C  
ATOM   6107  C   ASN B  40      89.985  83.563  55.077  1.00 41.06           C  
ATOM   6108  O   ASN B  40      90.476  83.289  56.163  1.00 40.73           O  
ATOM   6109  CB  ASN B  40      91.345  82.796  53.160  1.00 44.79           C  
ATOM   6110  CG  ASN B  40      91.690  81.656  52.250  1.00 49.24           C  
ATOM   6111  OD1 ASN B  40      91.510  80.481  52.609  1.00 48.95           O  
ATOM   6112  ND2 ASN B  40      92.211  81.984  51.056  1.00 51.75           N  
ATOM   6113  N   LEU B  41      89.399  84.723  54.814  1.00 38.46           N  
ATOM   6114  CA  LEU B  41      89.278  85.761  55.819  1.00 37.82           C  
ATOM   6115  C   LEU B  41      88.522  85.218  57.025  1.00 37.69           C  
ATOM   6116  O   LEU B  41      89.010  85.270  58.149  1.00 36.78           O  
ATOM   6117  CB  LEU B  41      88.536  86.962  55.234  1.00 37.23           C  
ATOM   6118  CG  LEU B  41      88.256  88.104  56.198  1.00 36.55           C  
ATOM   6119  CD1 LEU B  41      89.581  88.692  56.670  1.00 36.87           C  
ATOM   6120  CD2 LEU B  41      87.407  89.157  55.513  1.00 34.95           C  
ATOM   6121  N   TYR B  42      87.337  84.673  56.775  1.00 38.30           N  
ATOM   6122  CA  TYR B  42      86.519  84.132  57.840  1.00 38.43           C  
ATOM   6123  C   TYR B  42      87.229  83.026  58.576  1.00 38.82           C  
ATOM   6124  O   TYR B  42      87.228  83.007  59.812  1.00 40.93           O  
ATOM   6125  CB  TYR B  42      85.164  83.624  57.302  1.00 37.50           C  
ATOM   6126  CG  TYR B  42      84.143  84.725  57.110  1.00 36.99           C  
ATOM   6127  CD1 TYR B  42      84.249  85.631  56.054  1.00 37.04           C  
ATOM   6128  CD2 TYR B  42      83.095  84.892  58.017  1.00 37.81           C  
ATOM   6129  CE1 TYR B  42      83.337  86.683  55.899  1.00 36.75           C  
ATOM   6130  CE2 TYR B  42      82.172  85.943  57.881  1.00 37.84           C  
ATOM   6131  CZ  TYR B  42      82.297  86.836  56.820  1.00 38.98           C  
ATOM   6132  OH  TYR B  42      81.380  87.871  56.686  1.00 40.19           O  
ATOM   6133  N   GLN B  43      87.852  82.114  57.839  1.00 37.86           N  
ATOM   6134  CA  GLN B  43      88.533  80.991  58.484  1.00 37.72           C  
ATOM   6135  C   GLN B  43      89.710  81.413  59.354  1.00 36.16           C  
ATOM   6136  O   GLN B  43      89.982  80.796  60.395  1.00 36.42           O  
ATOM   6137  CB  GLN B  43      88.974  79.975  57.429  1.00 38.40           C  
ATOM   6138  CG  GLN B  43      87.803  79.582  56.539  1.00 42.61           C  
ATOM   6139  CD  GLN B  43      88.174  78.624  55.426  1.00 44.22           C  
ATOM   6140  OE1 GLN B  43      89.237  78.752  54.795  1.00 44.65           O  
ATOM   6141  NE2 GLN B  43      87.288  77.662  55.164  1.00 41.98           N  
ATOM   6142  N   LYS B  44      90.402  82.465  58.939  1.00 33.62           N  
ATOM   6143  CA  LYS B  44      91.527  82.948  59.708  1.00 33.04           C  
ATOM   6144  C   LYS B  44      90.992  83.601  60.996  1.00 33.11           C  
ATOM   6145  O   LYS B  44      91.551  83.376  62.065  1.00 31.45           O  
ATOM   6146  CB  LYS B  44      92.341  83.938  58.882  1.00 32.06           C  
ATOM   6147  CG  LYS B  44      93.604  84.406  59.570  1.00 35.06           C  
ATOM   6148  CD  LYS B  44      94.388  85.398  58.705  1.00 39.59           C  
ATOM   6149  CE  LYS B  44      95.087  84.705  57.526  1.00 39.75           C  
ATOM   6150  NZ  LYS B  44      96.251  83.919  58.030  1.00 42.19           N  
ATOM   6151  N   ILE B  45      89.907  84.387  60.874  1.00 33.21           N  
ATOM   6152  CA  ILE B  45      89.263  85.054  62.009  1.00 33.68           C  
ATOM   6153  C   ILE B  45      88.874  83.997  63.047  1.00 34.03           C  
ATOM   6154  O   ILE B  45      89.292  84.061  64.210  1.00 33.34           O  
ATOM   6155  CB  ILE B  45      87.925  85.760  61.643  1.00 35.12           C  
ATOM   6156  CG1 ILE B  45      88.079  86.746  60.486  1.00 36.03           C  
ATOM   6157  CG2 ILE B  45      87.394  86.488  62.853  1.00 34.65           C  
ATOM   6158  CD1 ILE B  45      89.158  87.693  60.666  1.00 38.98           C  
ATOM   6159  N   PHE B  46      88.052  83.045  62.614  1.00 33.08           N  
ATOM   6160  CA  PHE B  46      87.591  81.963  63.476  1.00 33.96           C  
ATOM   6161  C   PHE B  46      88.739  81.389  64.293  1.00 34.32           C  
ATOM   6162  O   PHE B  46      88.649  81.271  65.524  1.00 35.39           O  
ATOM   6163  CB  PHE B  46      86.979  80.845  62.629  1.00 33.68           C  
ATOM   6164  CG  PHE B  46      86.138  79.856  63.405  1.00 33.13           C  
ATOM   6165  CD1 PHE B  46      85.180  80.294  64.320  1.00 34.87           C  
ATOM   6166  CD2 PHE B  46      86.204  78.491  63.114  1.00 33.51           C  
ATOM   6167  CE1 PHE B  46      84.281  79.377  64.925  1.00 34.79           C  
ATOM   6168  CE2 PHE B  46      85.327  77.571  63.701  1.00 33.15           C  
ATOM   6169  CZ  PHE B  46      84.358  78.011  64.606  1.00 34.60           C  
ATOM   6170  N   ALA B  47      89.825  81.035  63.614  1.00 32.96           N  
ATOM   6171  CA  ALA B  47      90.954  80.446  64.318  1.00 31.40           C  
ATOM   6172  C   ALA B  47      91.587  81.455  65.251  1.00 30.71           C  
ATOM   6173  O   ALA B  47      92.036  81.104  66.344  1.00 31.15           O  
ATOM   6174  CB  ALA B  47      91.984  79.915  63.328  1.00 31.20           C  
ATOM   6175  N   SER B  48      91.654  82.706  64.825  1.00 29.47           N  
ATOM   6176  CA  SER B  48      92.239  83.719  65.689  1.00 29.94           C  
ATOM   6177  C   SER B  48      91.411  83.838  66.979  1.00 30.05           C  
ATOM   6178  O   SER B  48      91.960  84.085  68.037  1.00 30.03           O  
ATOM   6179  CB  SER B  48      92.300  85.059  64.967  1.00 29.02           C  
ATOM   6180  OG  SER B  48      93.220  84.985  63.899  1.00 31.63           O  
ATOM   6181  N   HIS B  49      90.100  83.623  66.877  1.00 29.75           N  
ATOM   6182  CA  HIS B  49      89.206  83.701  68.027  1.00 31.04           C  
ATOM   6183  C   HIS B  49      89.474  82.622  69.057  1.00 32.37           C  
ATOM   6184  O   HIS B  49      89.425  82.887  70.261  1.00 33.60           O  
ATOM   6185  CB  HIS B  49      87.743  83.657  67.570  1.00 28.44           C  
ATOM   6186  CG  HIS B  49      87.307  84.919  66.899  1.00 27.69           C  
ATOM   6187  ND1 HIS B  49      86.012  85.139  66.483  1.00 25.74           N  
ATOM   6188  CD2 HIS B  49      87.994  86.058  66.622  1.00 26.35           C  
ATOM   6189  CE1 HIS B  49      85.915  86.366  65.992  1.00 26.21           C  
ATOM   6190  NE2 HIS B  49      87.103  86.944  66.065  1.00 24.72           N  
ATOM   6191  N   PHE B  50      89.752  81.411  68.589  1.00 33.33           N  
ATOM   6192  CA  PHE B  50      90.060  80.319  69.498  1.00 33.97           C  
ATOM   6193  C   PHE B  50      91.335  80.688  70.262  1.00 33.58           C  
ATOM   6194  O   PHE B  50      91.432  80.454  71.466  1.00 33.21           O  
ATOM   6195  CB  PHE B  50      90.268  78.998  68.726  1.00 35.26           C  
ATOM   6196  CG  PHE B  50      88.982  78.304  68.335  1.00 35.80           C  
ATOM   6197  CD1 PHE B  50      88.464  78.434  67.048  1.00 36.09           C  
ATOM   6198  CD2 PHE B  50      88.271  77.540  69.274  1.00 36.14           C  
ATOM   6199  CE1 PHE B  50      87.246  77.811  66.689  1.00 35.75           C  
ATOM   6200  CE2 PHE B  50      87.054  76.916  68.930  1.00 35.86           C  
ATOM   6201  CZ  PHE B  50      86.546  77.054  67.630  1.00 35.30           C  
ATOM   6202  N   GLY B  51      92.303  81.269  69.550  1.00 32.99           N  
ATOM   6203  CA  GLY B  51      93.550  81.673  70.173  1.00 32.36           C  
ATOM   6204  C   GLY B  51      93.299  82.724  71.244  1.00 33.43           C  
ATOM   6205  O   GLY B  51      93.889  82.673  72.333  1.00 32.33           O  
ATOM   6206  N   HIS B  52      92.420  83.679  70.939  1.00 32.64           N  
ATOM   6207  CA  HIS B  52      92.078  84.725  71.888  1.00 32.86           C  
ATOM   6208  C   HIS B  52      91.408  84.109  73.118  1.00 34.30           C  
ATOM   6209  O   HIS B  52      91.744  84.453  74.256  1.00 35.05           O  
ATOM   6210  CB  HIS B  52      91.142  85.736  71.249  1.00 31.19           C  
ATOM   6211  CG  HIS B  52      90.909  86.945  72.089  1.00 28.25           C  
ATOM   6212  ND1 HIS B  52      89.846  87.051  72.963  1.00 28.87           N  
ATOM   6213  CD2 HIS B  52      91.604  88.101  72.196  1.00 27.13           C  
ATOM   6214  CE1 HIS B  52      89.895  88.225  73.569  1.00 27.88           C  
ATOM   6215  NE2 HIS B  52      90.949  88.882  73.120  1.00 28.65           N  
ATOM   6216  N   LEU B  53      90.469  83.201  72.875  1.00 34.68           N  
ATOM   6217  CA  LEU B  53      89.756  82.489  73.930  1.00 36.08           C  
ATOM   6218  C   LEU B  53      90.711  81.784  74.887  1.00 35.90           C  
ATOM   6219  O   LEU B  53      90.564  81.862  76.106  1.00 36.25           O  
ATOM   6220  CB  LEU B  53      88.847  81.437  73.313  1.00 38.21           C  
ATOM   6221  CG  LEU B  53      87.354  81.572  73.545  1.00 42.17           C  
ATOM   6222  CD1 LEU B  53      86.964  83.045  73.759  1.00 43.31           C  
ATOM   6223  CD2 LEU B  53      86.631  80.991  72.330  1.00 42.86           C  
ATOM   6224  N   ALA B  54      91.678  81.075  74.319  1.00 35.42           N  
ATOM   6225  CA  ALA B  54      92.665  80.348  75.103  1.00 34.38           C  
ATOM   6226  C   ALA B  54      93.426  81.281  76.047  1.00 33.73           C  
ATOM   6227  O   ALA B  54      93.663  80.949  77.207  1.00 35.00           O  
ATOM   6228  CB  ALA B  54      93.649  79.642  74.161  1.00 34.11           C  
ATOM   6229  N   ILE B  55      93.810  82.448  75.545  1.00 31.91           N  
ATOM   6230  CA  ILE B  55      94.548  83.402  76.344  1.00 30.17           C  
ATOM   6231  C   ILE B  55      93.736  83.844  77.567  1.00 30.42           C  
ATOM   6232  O   ILE B  55      94.265  83.925  78.677  1.00 29.81           O  
ATOM   6233  CB  ILE B  55      94.962  84.598  75.478  1.00 29.72           C  
ATOM   6234  CG1 ILE B  55      95.975  84.118  74.422  1.00 29.21           C  
ATOM   6235  CG2 ILE B  55      95.546  85.699  76.342  1.00 28.74           C  
ATOM   6236  CD1 ILE B  55      96.379  85.151  73.392  1.00 26.80           C  
ATOM   6237  N   ILE B  56      92.446  84.097  77.373  1.00 29.86           N  
ATOM   6238  CA  ILE B  56      91.602  84.510  78.473  1.00 29.10           C  
ATOM   6239  C   ILE B  56      91.605  83.418  79.534  1.00 30.13           C  
ATOM   6240  O   ILE B  56      91.787  83.700  80.727  1.00 29.88           O  
ATOM   6241  CB  ILE B  56      90.170  84.747  78.005  1.00 29.64           C  
ATOM   6242  CG1 ILE B  56      90.124  85.968  77.074  1.00 29.58           C  
ATOM   6243  CG2 ILE B  56      89.264  84.981  79.209  1.00 29.56           C  
ATOM   6244  CD1 ILE B  56      88.755  86.200  76.443  1.00 27.32           C  
ATOM   6245  N   PHE B  57      91.426  82.174  79.089  1.00 29.42           N  
ATOM   6246  CA  PHE B  57      91.401  81.024  79.981  1.00 30.22           C  
ATOM   6247  C   PHE B  57      92.715  80.878  80.741  1.00 31.12           C  
ATOM   6248  O   PHE B  57      92.729  80.592  81.940  1.00 31.59           O  
ATOM   6249  CB  PHE B  57      91.124  79.739  79.193  1.00 31.54           C  
ATOM   6250  CG  PHE B  57      89.707  79.619  78.676  1.00 34.09           C  
ATOM   6251  CD1 PHE B  57      89.427  78.811  77.579  1.00 34.97           C  
ATOM   6252  CD2 PHE B  57      88.653  80.311  79.287  1.00 35.91           C  
ATOM   6253  CE1 PHE B  57      88.116  78.689  77.083  1.00 36.44           C  
ATOM   6254  CE2 PHE B  57      87.333  80.205  78.810  1.00 35.85           C  
ATOM   6255  CZ  PHE B  57      87.063  79.392  77.704  1.00 37.54           C  
ATOM   6256  N   LEU B  58      93.824  81.072  80.041  1.00 31.37           N  
ATOM   6257  CA  LEU B  58      95.117  80.949  80.670  1.00 30.56           C  
ATOM   6258  C   LEU B  58      95.285  82.065  81.697  1.00 30.29           C  
ATOM   6259  O   LEU B  58      95.837  81.837  82.765  1.00 29.54           O  
ATOM   6260  CB  LEU B  58      96.226  80.991  79.607  1.00 29.23           C  
ATOM   6261  CG  LEU B  58      96.272  79.742  78.716  1.00 28.91           C  
ATOM   6262  CD1 LEU B  58      97.355  79.939  77.645  1.00 26.65           C  
ATOM   6263  CD2 LEU B  58      96.551  78.478  79.557  1.00 25.10           C  
ATOM   6264  N   TRP B  59      94.793  83.257  81.370  1.00 30.12           N  
ATOM   6265  CA  TRP B  59      94.868  84.419  82.257  1.00 31.31           C  
ATOM   6266  C   TRP B  59      94.204  84.142  83.611  1.00 32.97           C  
ATOM   6267  O   TRP B  59      94.794  84.390  84.674  1.00 33.45           O  
ATOM   6268  CB  TRP B  59      94.196  85.606  81.574  1.00 29.83           C  
ATOM   6269  CG  TRP B  59      93.859  86.800  82.432  1.00 29.39           C  
ATOM   6270  CD1 TRP B  59      94.735  87.665  83.038  1.00 29.10           C  
ATOM   6271  CD2 TRP B  59      92.546  87.340  82.665  1.00 28.75           C  
ATOM   6272  NE1 TRP B  59      94.046  88.714  83.624  1.00 27.52           N  
ATOM   6273  CE2 TRP B  59      92.707  88.539  83.408  1.00 27.91           C  
ATOM   6274  CE3 TRP B  59      91.254  86.931  82.315  1.00 26.53           C  
ATOM   6275  CZ2 TRP B  59      91.622  89.332  83.793  1.00 27.88           C  
ATOM   6276  CZ3 TRP B  59      90.172  87.721  82.704  1.00 26.17           C  
ATOM   6277  CH2 TRP B  59      90.363  88.908  83.430  1.00 25.84           C  
ATOM   6278  N   VAL B  60      92.980  83.632  83.573  1.00 33.91           N  
ATOM   6279  CA  VAL B  60      92.268  83.326  84.803  1.00 35.15           C  
ATOM   6280  C   VAL B  60      93.004  82.215  85.536  1.00 35.37           C  
ATOM   6281  O   VAL B  60      93.112  82.239  86.776  1.00 36.76           O  
ATOM   6282  CB  VAL B  60      90.843  82.838  84.555  1.00 35.14           C  
ATOM   6283  CG1 VAL B  60      90.096  82.808  85.877  1.00 36.58           C  
ATOM   6284  CG2 VAL B  60      90.148  83.740  83.563  1.00 36.17           C  
ATOM   6285  N   SER B  61      93.506  81.244  84.781  1.00 32.48           N  
ATOM   6286  CA  SER B  61      94.223  80.142  85.395  1.00 31.67           C  
ATOM   6287  C   SER B  61      95.398  80.679  86.214  1.00 31.41           C  
ATOM   6288  O   SER B  61      95.724  80.138  87.260  1.00 32.62           O  
ATOM   6289  CB  SER B  61      94.715  79.163  84.323  1.00 31.13           C  
ATOM   6290  OG  SER B  61      95.459  78.114  84.912  1.00 30.53           O  
ATOM   6291  N   GLY B  62      96.020  81.757  85.742  1.00 31.94           N  
ATOM   6292  CA  GLY B  62      97.139  82.350  86.455  1.00 31.77           C  
ATOM   6293  C   GLY B  62      96.741  83.072  87.738  1.00 31.88           C  
ATOM   6294  O   GLY B  62      97.469  83.031  88.724  1.00 31.50           O  
ATOM   6295  N   SER B  63      95.596  83.748  87.727  1.00 31.79           N  
ATOM   6296  CA  SER B  63      95.114  84.437  88.920  1.00 32.31           C  
ATOM   6297  C   SER B  63      94.810  83.390  90.003  1.00 31.80           C  
ATOM   6298  O   SER B  63      95.214  83.534  91.156  1.00 29.98           O  
ATOM   6299  CB  SER B  63      93.846  85.243  88.608  1.00 32.60           C  
ATOM   6300  OG  SER B  63      94.148  86.405  87.844  1.00 34.85           O  
ATOM   6301  N   LEU B  64      94.096  82.340  89.613  1.00 30.97           N  
ATOM   6302  CA  LEU B  64      93.756  81.273  90.532  1.00 31.86           C  
ATOM   6303  C   LEU B  64      95.022  80.649  91.085  1.00 32.76           C  
ATOM   6304  O   LEU B  64      95.189  80.534  92.306  1.00 33.17           O  
ATOM   6305  CB  LEU B  64      92.952  80.183  89.824  1.00 31.26           C  
ATOM   6306  CG  LEU B  64      91.515  80.523  89.451  1.00 31.42           C  
ATOM   6307  CD1 LEU B  64      91.016  79.552  88.400  1.00 30.16           C  
ATOM   6308  CD2 LEU B  64      90.651  80.490  90.725  1.00 31.77           C  
ATOM   6309  N   PHE B  65      95.921  80.270  90.179  1.00 32.28           N  
ATOM   6310  CA  PHE B  65      97.156  79.614  90.570  1.00 31.30           C  
ATOM   6311  C   PHE B  65      98.023  80.420  91.527  1.00 31.53           C  
ATOM   6312  O   PHE B  65      98.527  79.895  92.529  1.00 31.64           O  
ATOM   6313  CB  PHE B  65      97.979  79.229  89.338  1.00 30.11           C  
ATOM   6314  CG  PHE B  65      99.144  78.371  89.673  1.00 28.40           C  
ATOM   6315  CD1 PHE B  65      98.944  77.052  90.084  1.00 27.51           C  
ATOM   6316  CD2 PHE B  65     100.431  78.912  89.718  1.00 26.71           C  
ATOM   6317  CE1 PHE B  65     100.019  76.275  90.561  1.00 27.56           C  
ATOM   6318  CE2 PHE B  65     101.512  78.150  90.187  1.00 26.88           C  
ATOM   6319  CZ  PHE B  65     101.306  76.827  90.616  1.00 26.12           C  
ATOM   6320  N   HIS B  66      98.213  81.693  91.226  1.00 30.68           N  
ATOM   6321  CA  HIS B  66      99.034  82.504  92.102  1.00 31.02           C  
ATOM   6322  C   HIS B  66      98.387  82.765  93.451  1.00 31.68           C  
ATOM   6323  O   HIS B  66      99.094  82.898  94.458  1.00 30.85           O  
ATOM   6324  CB  HIS B  66      99.395  83.817  91.423  1.00 29.20           C  
ATOM   6325  CG  HIS B  66     100.597  83.693  90.554  1.00 30.73           C  
ATOM   6326  ND1 HIS B  66     101.877  83.715  91.066  1.00 31.39           N  
ATOM   6327  CD2 HIS B  66     100.718  83.366  89.246  1.00 28.91           C  
ATOM   6328  CE1 HIS B  66     102.732  83.392  90.114  1.00 30.79           C  
ATOM   6329  NE2 HIS B  66     102.052  83.173  89.003  1.00 30.59           N  
ATOM   6330  N   VAL B  67      97.056  82.838  93.473  1.00 31.27           N  
ATOM   6331  CA  VAL B  67      96.359  83.078  94.728  1.00 32.04           C  
ATOM   6332  C   VAL B  67      96.499  81.831  95.587  1.00 32.21           C  
ATOM   6333  O   VAL B  67      96.904  81.899  96.746  1.00 32.86           O  
ATOM   6334  CB  VAL B  67      94.861  83.417  94.502  1.00 31.70           C  
ATOM   6335  CG1 VAL B  67      94.059  83.087  95.760  1.00 31.14           C  
ATOM   6336  CG2 VAL B  67      94.724  84.916  94.161  1.00 28.60           C  
ATOM   6337  N   ALA B  68      96.207  80.692  94.983  1.00 32.27           N  
ATOM   6338  CA  ALA B  68      96.294  79.416  95.657  1.00 32.74           C  
ATOM   6339  C   ALA B  68      97.699  79.147  96.151  1.00 33.25           C  
ATOM   6340  O   ALA B  68      97.890  78.627  97.248  1.00 33.46           O  
ATOM   6341  CB  ALA B  68      95.868  78.297  94.704  1.00 32.18           C  
ATOM   6342  N   TRP B  69      98.683  79.509  95.336  1.00 33.02           N  
ATOM   6343  CA  TRP B  69     100.083  79.241  95.657  1.00 31.90           C  
ATOM   6344  C   TRP B  69     100.740  80.244  96.586  1.00 31.57           C  
ATOM   6345  O   TRP B  69     101.427  79.866  97.522  1.00 30.14           O  
ATOM   6346  CB  TRP B  69     100.881  79.124  94.339  1.00 30.42           C  
ATOM   6347  CG  TRP B  69     102.348  78.925  94.457  1.00 29.54           C  
ATOM   6348  CD1 TRP B  69     103.019  78.218  95.422  1.00 29.85           C  
ATOM   6349  CD2 TRP B  69     103.349  79.397  93.546  1.00 32.14           C  
ATOM   6350  NE1 TRP B  69     104.374  78.227  95.172  1.00 27.97           N  
ATOM   6351  CE2 TRP B  69     104.606  78.943  94.027  1.00 30.89           C  
ATOM   6352  CE3 TRP B  69     103.312  80.159  92.363  1.00 31.67           C  
ATOM   6353  CZ2 TRP B  69     105.816  79.234  93.366  1.00 31.15           C  
ATOM   6354  CZ3 TRP B  69     104.522  80.445  91.708  1.00 31.80           C  
ATOM   6355  CH2 TRP B  69     105.751  79.983  92.216  1.00 31.08           C  
ATOM   6356  N   GLN B  70     100.514  81.526  96.347  1.00 32.35           N  
ATOM   6357  CA  GLN B  70     101.178  82.541  97.146  1.00 31.77           C  
ATOM   6358  C   GLN B  70     100.225  83.480  97.880  1.00 32.38           C  
ATOM   6359  O   GLN B  70     100.676  84.408  98.556  1.00 32.32           O  
ATOM   6360  CB  GLN B  70     102.104  83.358  96.225  1.00 31.34           C  
ATOM   6361  CG  GLN B  70     103.045  82.509  95.374  1.00 32.63           C  
ATOM   6362  CD  GLN B  70     103.769  83.290  94.254  1.00 33.20           C  
ATOM   6363  OE1 GLN B  70     103.198  84.185  93.619  1.00 31.41           O  
ATOM   6364  NE2 GLN B  70     105.021  82.924  94.000  1.00 30.70           N  
ATOM   6365  N   GLY B  71      98.919  83.257  97.750  1.00 32.35           N  
ATOM   6366  CA  GLY B  71      97.972  84.142  98.408  1.00 34.52           C  
ATOM   6367  C   GLY B  71      97.662  83.805  99.863  1.00 35.66           C  
ATOM   6368  O   GLY B  71      98.420  83.092 100.532  1.00 34.94           O  
ATOM   6369  N   ASN B  72      96.545  84.341 100.356  1.00 35.76           N  
ATOM   6370  CA  ASN B  72      96.102  84.091 101.721  1.00 36.41           C  
ATOM   6371  C   ASN B  72      94.609  83.869 101.699  1.00 36.77           C  
ATOM   6372  O   ASN B  72      93.895  84.301 102.594  1.00 38.02           O  
ATOM   6373  CB  ASN B  72      96.454  85.263 102.656  1.00 34.40           C  
ATOM   6374  CG  ASN B  72      95.920  86.602 102.167  1.00 35.88           C  
ATOM   6375  OD1 ASN B  72      95.309  86.702 101.086  1.00 35.03           O  
ATOM   6376  ND2 ASN B  72      96.157  87.651 102.961  1.00 32.77           N  
ATOM   6377  N   PHE B  73      94.147  83.171 100.670  1.00 37.02           N  
ATOM   6378  CA  PHE B  73      92.731  82.902 100.505  1.00 37.08           C  
ATOM   6379  C   PHE B  73      92.108  82.216 101.724  1.00 39.46           C  
ATOM   6380  O   PHE B  73      91.031  82.620 102.183  1.00 38.91           O  
ATOM   6381  CB  PHE B  73      92.495  82.044  99.258  1.00 34.40           C  
ATOM   6382  CG  PHE B  73      91.038  81.910  98.874  1.00 31.02           C  
ATOM   6383  CD1 PHE B  73      90.288  83.033  98.538  1.00 29.25           C  
ATOM   6384  CD2 PHE B  73      90.410  80.654  98.873  1.00 29.00           C  
ATOM   6385  CE1 PHE B  73      88.927  82.906  98.210  1.00 28.01           C  
ATOM   6386  CE2 PHE B  73      89.057  80.512  98.547  1.00 25.83           C  
ATOM   6387  CZ  PHE B  73      88.314  81.632  98.218  1.00 27.69           C  
ATOM   6388  N   GLU B  74      92.775  81.186 102.249  1.00 41.06           N  
ATOM   6389  CA  GLU B  74      92.229  80.471 103.401  1.00 41.93           C  
ATOM   6390  C   GLU B  74      92.133  81.337 104.652  1.00 43.74           C  
ATOM   6391  O   GLU B  74      91.164  81.235 105.413  1.00 44.29           O  
ATOM   6392  CB  GLU B  74      93.030  79.206 103.654  1.00 40.33           C  
ATOM   6393  CG  GLU B  74      92.649  78.128 102.669  1.00 41.37           C  
ATOM   6394  CD  GLU B  74      93.518  76.890 102.742  1.00 42.08           C  
ATOM   6395  OE1 GLU B  74      93.218  75.923 101.996  1.00 42.59           O  
ATOM   6396  OE2 GLU B  74      94.493  76.879 103.533  1.00 43.33           O  
ATOM   6397  N   GLN B  75      93.121  82.203 104.854  1.00 44.13           N  
ATOM   6398  CA  GLN B  75      93.101  83.105 105.985  1.00 44.53           C  
ATOM   6399  C   GLN B  75      92.020  84.165 105.739  1.00 44.31           C  
ATOM   6400  O   GLN B  75      91.340  84.601 106.665  1.00 45.53           O  
ATOM   6401  CB  GLN B  75      94.463  83.780 106.156  1.00 46.05           C  
ATOM   6402  CG  GLN B  75      95.599  82.810 106.498  1.00 51.15           C  
ATOM   6403  CD  GLN B  75      96.367  82.256 105.273  1.00 53.60           C  
ATOM   6404  OE1 GLN B  75      95.779  81.684 104.336  1.00 54.48           O  
ATOM   6405  NE2 GLN B  75      97.694  82.425 105.291  1.00 54.20           N  
ATOM   6406  N   TRP B  76      91.857  84.568 104.484  1.00 42.40           N  
ATOM   6407  CA  TRP B  76      90.864  85.575 104.119  1.00 40.79           C  
ATOM   6408  C   TRP B  76      89.452  85.022 104.326  1.00 41.91           C  
ATOM   6409  O   TRP B  76      88.567  85.707 104.840  1.00 41.77           O  
ATOM   6410  CB  TRP B  76      91.037  85.957 102.643  1.00 36.42           C  
ATOM   6411  CG  TRP B  76      90.237  87.141 102.191  1.00 29.13           C  
ATOM   6412  CD1 TRP B  76      90.627  88.459 102.225  1.00 28.81           C  
ATOM   6413  CD2 TRP B  76      88.911  87.125 101.651  1.00 26.03           C  
ATOM   6414  NE1 TRP B  76      89.615  89.261 101.733  1.00 28.72           N  
ATOM   6415  CE2 TRP B  76      88.551  88.470 101.378  1.00 26.25           C  
ATOM   6416  CE3 TRP B  76      87.990  86.109 101.373  1.00 25.31           C  
ATOM   6417  CZ2 TRP B  76      87.301  88.825 100.841  1.00 24.59           C  
ATOM   6418  CZ3 TRP B  76      86.743  86.459 100.838  1.00 25.73           C  
ATOM   6419  CH2 TRP B  76      86.412  87.813 100.578  1.00 24.49           C  
ATOM   6420  N   VAL B  77      89.252  83.786 103.890  1.00 43.34           N  
ATOM   6421  CA  VAL B  77      87.966  83.107 103.998  1.00 45.49           C  
ATOM   6422  C   VAL B  77      87.490  83.106 105.447  1.00 47.96           C  
ATOM   6423  O   VAL B  77      86.290  83.232 105.724  1.00 48.03           O  
ATOM   6424  CB  VAL B  77      88.092  81.665 103.454  1.00 44.55           C  
ATOM   6425  CG1 VAL B  77      87.116  80.744 104.121  1.00 43.79           C  
ATOM   6426  CG2 VAL B  77      87.847  81.678 101.956  1.00 45.80           C  
ATOM   6427  N   GLN B  78      88.454  82.978 106.360  1.00 49.78           N  
ATOM   6428  CA  GLN B  78      88.207  82.971 107.795  1.00 50.79           C  
ATOM   6429  C   GLN B  78      87.726  84.352 108.243  1.00 50.57           C  
ATOM   6430  O   GLN B  78      86.707  84.459 108.916  1.00 52.49           O  
ATOM   6431  CB  GLN B  78      89.490  82.583 108.537  1.00 52.87           C  
ATOM   6432  CG  GLN B  78      89.349  81.408 109.502  1.00 57.79           C  
ATOM   6433  CD  GLN B  78      88.431  80.291 108.980  1.00 61.17           C  
ATOM   6434  OE1 GLN B  78      87.202  80.454 108.908  1.00 62.03           O  
ATOM   6435  NE2 GLN B  78      89.026  79.151 108.618  1.00 62.21           N  
ATOM   6436  N   ASP B  79      88.441  85.406 107.859  1.00 49.05           N  
ATOM   6437  CA  ASP B  79      88.055  86.757 108.226  1.00 48.06           C  
ATOM   6438  C   ASP B  79      88.148  87.710 107.013  1.00 48.21           C  
ATOM   6439  O   ASP B  79      89.116  88.451 106.832  1.00 48.30           O  
ATOM   6440  CB  ASP B  79      88.924  87.228 109.390  1.00 47.59           C  
ATOM   6441  CG  ASP B  79      88.663  88.676 109.768  1.00 50.36           C  
ATOM   6442  OD1 ASP B  79      87.602  89.237 109.389  1.00 51.04           O  
ATOM   6443  OD2 ASP B  79      89.531  89.259 110.456  1.00 51.49           O  
ATOM   6444  N   PRO B  80      87.110  87.702 106.173  1.00 47.90           N  
ATOM   6445  CA  PRO B  80      86.982  88.511 104.956  1.00 47.48           C  
ATOM   6446  C   PRO B  80      87.097  90.008 105.141  1.00 47.99           C  
ATOM   6447  O   PRO B  80      87.417  90.724 104.204  1.00 48.74           O  
ATOM   6448  CB  PRO B  80      85.597  88.148 104.438  1.00 47.88           C  
ATOM   6449  CG  PRO B  80      85.353  86.778 105.005  1.00 48.88           C  
ATOM   6450  CD  PRO B  80      85.919  86.861 106.379  1.00 47.53           C  
ATOM   6451  N   VAL B  81      86.832  90.490 106.345  1.00 48.32           N  
ATOM   6452  CA  VAL B  81      86.846  91.925 106.591  1.00 47.28           C  
ATOM   6453  C   VAL B  81      88.171  92.515 107.025  1.00 47.89           C  
ATOM   6454  O   VAL B  81      88.483  93.648 106.670  1.00 49.08           O  
ATOM   6455  CB  VAL B  81      85.767  92.308 107.644  1.00 48.08           C  
ATOM   6456  CG1 VAL B  81      85.875  93.805 108.011  1.00 46.95           C  
ATOM   6457  CG2 VAL B  81      84.366  91.977 107.093  1.00 46.65           C  
ATOM   6458  N   ASN B  82      88.966  91.768 107.777  1.00 46.90           N  
ATOM   6459  CA  ASN B  82      90.227  92.329 108.225  1.00 46.56           C  
ATOM   6460  C   ASN B  82      91.454  91.843 107.471  1.00 45.76           C  
ATOM   6461  O   ASN B  82      92.534  92.425 107.597  1.00 43.95           O  
ATOM   6462  CB  ASN B  82      90.383  92.105 109.736  1.00 48.67           C  
ATOM   6463  CG  ASN B  82      89.203  92.684 110.531  1.00 50.77           C  
ATOM   6464  OD1 ASN B  82      88.893  93.881 110.430  1.00 49.72           O  
ATOM   6465  ND2 ASN B  82      88.532  91.826 111.311  1.00 49.75           N  
ATOM   6466  N   THR B  83      91.295  90.794 106.670  1.00 45.13           N  
ATOM   6467  CA  THR B  83      92.421  90.284 105.889  1.00 44.52           C  
ATOM   6468  C   THR B  83      92.605  91.037 104.567  1.00 43.11           C  
ATOM   6469  O   THR B  83      91.634  91.222 103.832  1.00 44.39           O  
ATOM   6470  CB  THR B  83      92.211  88.833 105.544  1.00 45.58           C  
ATOM   6471  OG1 THR B  83      91.598  88.174 106.659  1.00 47.59           O  
ATOM   6472  CG2 THR B  83      93.541  88.176 105.212  1.00 44.57           C  
ATOM   6473  N   ARG B  84      93.825  91.502 104.291  1.00 40.97           N  
ATOM   6474  CA  ARG B  84      94.131  92.167 103.017  1.00 39.90           C  
ATOM   6475  C   ARG B  84      94.456  91.003 102.041  1.00 37.62           C  
ATOM   6476  O   ARG B  84      95.383  90.234 102.283  1.00 34.69           O  
ATOM   6477  CB  ARG B  84      95.363  93.079 103.140  1.00 43.45           C  
ATOM   6478  CG  ARG B  84      95.301  94.231 104.160  1.00 47.92           C  
ATOM   6479  CD  ARG B  84      94.199  95.251 103.871  1.00 54.78           C  
ATOM   6480  NE  ARG B  84      92.951  94.925 104.574  1.00 61.91           N  
ATOM   6481  CZ  ARG B  84      91.774  94.684 103.986  1.00 64.94           C  
ATOM   6482  NH1 ARG B  84      91.645  94.736 102.650  1.00 65.62           N  
ATOM   6483  NH2 ARG B  84      90.722  94.365 104.741  1.00 65.09           N  
ATOM   6484  N   PRO B  85      93.690  90.860 100.938  1.00 36.68           N  
ATOM   6485  CA  PRO B  85      93.876  89.798  99.928  1.00 37.22           C  
ATOM   6486  C   PRO B  85      95.217  89.903  99.181  1.00 36.41           C  
ATOM   6487  O   PRO B  85      95.600  90.987  98.745  1.00 37.26           O  
ATOM   6488  CB  PRO B  85      92.708  90.008  98.967  1.00 37.36           C  
ATOM   6489  CG  PRO B  85      91.856  91.055  99.623  1.00 37.68           C  
ATOM   6490  CD  PRO B  85      92.777  91.882 100.424  1.00 36.10           C  
ATOM   6491  N   ILE B  86      95.922  88.785  99.038  1.00 35.22           N  
ATOM   6492  CA  ILE B  86      97.217  88.782  98.349  1.00 34.04           C  
ATOM   6493  C   ILE B  86      97.162  88.343  96.861  1.00 32.18           C  
ATOM   6494  O   ILE B  86      96.618  87.282  96.521  1.00 28.86           O  
ATOM   6495  CB  ILE B  86      98.218  87.888  99.105  1.00 34.17           C  
ATOM   6496  CG1 ILE B  86      98.621  88.582 100.404  1.00 32.81           C  
ATOM   6497  CG2 ILE B  86      99.459  87.594  98.223  1.00 33.89           C  
ATOM   6498  CD1 ILE B  86      99.317  87.636 101.387  1.00 33.01           C  
ATOM   6499  N   ALA B  87      97.725  89.185  95.988  1.00 31.03           N  
ATOM   6500  CA  ALA B  87      97.762  88.906  94.534  1.00 28.32           C  
ATOM   6501  C   ALA B  87      98.796  87.819  94.219  1.00 26.00           C  
ATOM   6502  O   ALA B  87      98.462  86.809  93.623  1.00 26.92           O  
ATOM   6503  CB  ALA B  87      98.086  90.188  93.755  1.00 25.84           C  
ATOM   6504  N   HIS B  88     100.039  88.026  94.637  1.00 23.75           N  
ATOM   6505  CA  HIS B  88     101.104  87.063  94.398  1.00 23.59           C  
ATOM   6506  C   HIS B  88     102.389  87.567  95.037  1.00 25.05           C  
ATOM   6507  O   HIS B  88     102.461  88.726  95.485  1.00 25.59           O  
ATOM   6508  CB  HIS B  88     101.330  86.854  92.886  1.00 22.50           C  
ATOM   6509  CG  HIS B  88     101.644  88.111  92.143  1.00 19.93           C  
ATOM   6510  ND1 HIS B  88     102.867  88.746  92.243  1.00 20.61           N  
ATOM   6511  CD2 HIS B  88     100.864  88.909  91.371  1.00 18.45           C  
ATOM   6512  CE1 HIS B  88     102.823  89.888  91.570  1.00 21.04           C  
ATOM   6513  NE2 HIS B  88     101.620  90.011  91.032  1.00 18.81           N  
ATOM   6514  N   ALA B  89     103.396  86.694  95.083  1.00 25.24           N  
ATOM   6515  CA  ALA B  89     104.680  87.046  95.659  1.00 25.46           C  
ATOM   6516  C   ALA B  89     105.452  87.996  94.740  1.00 26.82           C  
ATOM   6517  O   ALA B  89     105.174  88.099  93.547  1.00 28.03           O  
ATOM   6518  CB  ALA B  89     105.490  85.802  95.906  1.00 24.87           C  
ATOM   6519  N   ILE B  90     106.421  88.685  95.326  1.00 26.50           N  
ATOM   6520  CA  ILE B  90     107.271  89.623  94.645  1.00 25.64           C  
ATOM   6521  C   ILE B  90     108.687  89.043  94.591  1.00 28.20           C  
ATOM   6522  O   ILE B  90     109.160  88.415  95.551  1.00 28.91           O  
ATOM   6523  CB  ILE B  90     107.323  90.955  95.407  1.00 25.03           C  
ATOM   6524  CG1 ILE B  90     105.973  91.682  95.289  1.00 25.12           C  
ATOM   6525  CG2 ILE B  90     108.452  91.838  94.863  1.00 24.48           C  
ATOM   6526  CD1 ILE B  90     105.946  93.050  95.983  1.00 19.34           C  
ATOM   6527  N   TRP B  91     109.358  89.223  93.458  1.00 28.28           N  
ATOM   6528  CA  TRP B  91     110.725  88.756  93.320  1.00 27.32           C  
ATOM   6529  C   TRP B  91     111.459  89.747  92.436  1.00 26.34           C  
ATOM   6530  O   TRP B  91     111.403  89.652  91.212  1.00 26.60           O  
ATOM   6531  CB  TRP B  91     110.776  87.352  92.714  1.00 28.44           C  
ATOM   6532  CG  TRP B  91     112.196  86.819  92.673  1.00 30.19           C  
ATOM   6533  CD1 TRP B  91     113.141  87.096  91.738  1.00 30.17           C  
ATOM   6534  CD2 TRP B  91     112.850  86.037  93.682  1.00 31.75           C  
ATOM   6535  NE1 TRP B  91     114.338  86.550  92.096  1.00 31.13           N  
ATOM   6536  CE2 TRP B  91     114.195  85.893  93.285  1.00 31.18           C  
ATOM   6537  CE3 TRP B  91     112.427  85.449  94.889  1.00 31.93           C  
ATOM   6538  CZ2 TRP B  91     115.137  85.188  94.049  1.00 32.93           C  
ATOM   6539  CZ3 TRP B  91     113.356  84.745  95.649  1.00 33.70           C  
ATOM   6540  CH2 TRP B  91     114.703  84.620  95.226  1.00 33.25           C  
ATOM   6541  N   ASP B  92     112.137  90.700  93.068  1.00 24.10           N  
ATOM   6542  CA  ASP B  92     112.866  91.729  92.360  1.00 23.65           C  
ATOM   6543  C   ASP B  92     114.231  91.913  93.013  1.00 25.00           C  
ATOM   6544  O   ASP B  92     114.375  92.592  94.038  1.00 25.39           O  
ATOM   6545  CB  ASP B  92     112.066  93.032  92.387  1.00 22.62           C  
ATOM   6546  CG  ASP B  92     112.754  94.166  91.639  1.00 22.79           C  
ATOM   6547  OD1 ASP B  92     113.998  94.098  91.441  1.00 22.75           O  
ATOM   6548  OD2 ASP B  92     112.058  95.150  91.274  1.00 20.50           O  
ATOM   6549  N   PRO B  93     115.267  91.324  92.403  1.00 26.05           N  
ATOM   6550  CA  PRO B  93     116.645  91.388  92.886  1.00 25.36           C  
ATOM   6551  C   PRO B  93     117.144  92.789  93.234  1.00 26.87           C  
ATOM   6552  O   PRO B  93     118.122  92.948  93.985  1.00 27.84           O  
ATOM   6553  CB  PRO B  93     117.430  90.783  91.720  1.00 25.07           C  
ATOM   6554  CG  PRO B  93     116.486  89.764  91.176  1.00 25.04           C  
ATOM   6555  CD  PRO B  93     115.190  90.543  91.148  1.00 25.25           C  
ATOM   6556  N   GLN B  94     116.476  93.810  92.704  1.00 26.97           N  
ATOM   6557  CA  GLN B  94     116.921  95.184  92.910  1.00 27.60           C  
ATOM   6558  C   GLN B  94     116.492  95.878  94.222  1.00 27.29           C  
ATOM   6559  O   GLN B  94     117.065  96.913  94.615  1.00 27.73           O  
ATOM   6560  CB  GLN B  94     116.526  95.999  91.673  1.00 27.00           C  
ATOM   6561  CG  GLN B  94     117.162  95.461  90.393  1.00 26.47           C  
ATOM   6562  CD  GLN B  94     116.394  95.864  89.130  1.00 27.99           C  
ATOM   6563  OE1 GLN B  94     116.983  96.317  88.160  1.00 26.64           O  
ATOM   6564  NE2 GLN B  94     115.067  95.703  89.153  1.00 26.31           N  
ATOM   6565  N   PHE B  95     115.494  95.304  94.883  1.00 27.44           N  
ATOM   6566  CA  PHE B  95     115.000  95.790  96.168  1.00 27.16           C  
ATOM   6567  C   PHE B  95     116.096  95.902  97.226  1.00 27.43           C  
ATOM   6568  O   PHE B  95     117.033  95.101  97.259  1.00 26.02           O  
ATOM   6569  CB  PHE B  95     113.964  94.823  96.757  1.00 25.90           C  
ATOM   6570  CG  PHE B  95     112.559  95.060  96.293  1.00 28.68           C  
ATOM   6571  CD1 PHE B  95     111.487  94.719  97.123  1.00 26.36           C  
ATOM   6572  CD2 PHE B  95     112.296  95.621  95.027  1.00 26.85           C  
ATOM   6573  CE1 PHE B  95     110.177  94.931  96.714  1.00 28.75           C  
ATOM   6574  CE2 PHE B  95     110.986  95.839  94.598  1.00 27.33           C  
ATOM   6575  CZ  PHE B  95     109.915  95.497  95.438  1.00 28.61           C  
ATOM   6576  N   GLY B  96     115.945  96.902  98.096  1.00 28.52           N  
ATOM   6577  CA  GLY B  96     116.837  97.074  99.226  1.00 27.14           C  
ATOM   6578  C   GLY B  96     116.065  96.428 100.378  1.00 28.56           C  
ATOM   6579  O   GLY B  96     114.873  96.104 100.237  1.00 28.02           O  
ATOM   6580  N   LYS B  97     116.714  96.234 101.521  1.00 31.16           N  
ATOM   6581  CA  LYS B  97     116.057  95.614 102.683  1.00 32.71           C  
ATOM   6582  C   LYS B  97     114.750  96.313 103.079  1.00 30.76           C  
ATOM   6583  O   LYS B  97     113.764  95.645 103.383  1.00 29.79           O  
ATOM   6584  CB  LYS B  97     117.006  95.586 103.892  1.00 37.38           C  
ATOM   6585  CG  LYS B  97     118.227  94.641 103.765  1.00 45.04           C  
ATOM   6586  CD  LYS B  97     119.088  94.872 102.481  1.00 50.99           C  
ATOM   6587  CE  LYS B  97     120.348  93.977 102.454  1.00 52.96           C  
ATOM   6588  NZ  LYS B  97     120.072  92.515 102.683  1.00 53.86           N  
ATOM   6589  N   ALA B  98     114.736  97.644 103.048  1.00 28.36           N  
ATOM   6590  CA  ALA B  98     113.543  98.388 103.424  1.00 28.59           C  
ATOM   6591  C   ALA B  98     112.397  98.113 102.472  1.00 30.99           C  
ATOM   6592  O   ALA B  98     111.232  98.038 102.894  1.00 33.85           O  
ATOM   6593  CB  ALA B  98     113.831  99.857 103.469  1.00 26.12           C  
ATOM   6594  N   ALA B  99     112.706  97.947 101.189  1.00 29.79           N  
ATOM   6595  CA  ALA B  99     111.651  97.653 100.247  1.00 28.88           C  
ATOM   6596  C   ALA B  99     111.169  96.243 100.546  1.00 27.86           C  
ATOM   6597  O   ALA B  99     109.980  95.975 100.498  1.00 28.22           O  
ATOM   6598  CB  ALA B  99     112.156  97.776  98.792  1.00 28.91           C  
ATOM   6599  N   VAL B 100     112.075  95.321 100.847  1.00 28.32           N  
ATOM   6600  CA  VAL B 100     111.603  93.965 101.164  1.00 30.50           C  
ATOM   6601  C   VAL B 100     110.706  93.994 102.417  1.00 31.61           C  
ATOM   6602  O   VAL B 100     109.702  93.273 102.500  1.00 32.01           O  
ATOM   6603  CB  VAL B 100     112.763  92.950 101.429  1.00 30.16           C  
ATOM   6604  CG1 VAL B 100     112.195  91.659 102.060  1.00 27.80           C  
ATOM   6605  CG2 VAL B 100     113.456  92.591 100.117  1.00 29.21           C  
ATOM   6606  N   ASP B 101     111.059  94.827 103.392  1.00 31.62           N  
ATOM   6607  CA  ASP B 101     110.238  94.899 104.592  1.00 32.81           C  
ATOM   6608  C   ASP B 101     108.899  95.551 104.284  1.00 31.11           C  
ATOM   6609  O   ASP B 101     107.858  95.029 104.673  1.00 30.83           O  
ATOM   6610  CB  ASP B 101     110.969  95.646 105.723  1.00 34.92           C  
ATOM   6611  CG  ASP B 101     112.227  94.908 106.185  1.00 39.09           C  
ATOM   6612  OD1 ASP B 101     112.242  93.645 106.150  1.00 39.46           O  
ATOM   6613  OD2 ASP B 101     113.206  95.590 106.583  1.00 42.64           O  
ATOM   6614  N   ALA B 102     108.919  96.660 103.550  1.00 29.64           N  
ATOM   6615  CA  ALA B 102     107.678  97.342 103.209  1.00 28.78           C  
ATOM   6616  C   ALA B 102     106.669  96.471 102.495  1.00 29.44           C  
ATOM   6617  O   ALA B 102     105.469  96.617 102.718  1.00 31.18           O  
ATOM   6618  CB  ALA B 102     107.956  98.584 102.380  1.00 29.20           C  
ATOM   6619  N   PHE B 103     107.117  95.550 101.652  1.00 29.08           N  
ATOM   6620  CA  PHE B 103     106.144  94.743 100.940  1.00 29.51           C  
ATOM   6621  C   PHE B 103     105.819  93.423 101.595  1.00 31.61           C  
ATOM   6622  O   PHE B 103     104.953  92.677 101.122  1.00 32.51           O  
ATOM   6623  CB  PHE B 103     106.581  94.540  99.486  1.00 28.95           C  
ATOM   6624  CG  PHE B 103     106.502  95.790  98.656  1.00 26.96           C  
ATOM   6625  CD1 PHE B 103     107.548  96.706  98.650  1.00 26.50           C  
ATOM   6626  CD2 PHE B 103     105.352  96.075  97.921  1.00 25.71           C  
ATOM   6627  CE1 PHE B 103     107.459  97.895  97.930  1.00 26.67           C  
ATOM   6628  CE2 PHE B 103     105.248  97.257  97.200  1.00 25.14           C  
ATOM   6629  CZ  PHE B 103     106.300  98.175  97.201  1.00 25.45           C  
ATOM   6630  N   THR B 104     106.535  93.106 102.669  1.00 33.84           N  
ATOM   6631  CA  THR B 104     106.238  91.886 103.430  1.00 35.09           C  
ATOM   6632  C   THR B 104     105.090  92.424 104.293  1.00 36.22           C  
ATOM   6633  O   THR B 104     105.309  92.987 105.356  1.00 37.01           O  
ATOM   6634  CB  THR B 104     107.432  91.478 104.295  1.00 34.35           C  
ATOM   6635  OG1 THR B 104     108.561  91.234 103.443  1.00 32.78           O  
ATOM   6636  CG2 THR B 104     107.107  90.214 105.096  1.00 32.18           C  
ATOM   6637  N   GLN B 105     103.872  92.272 103.788  1.00 36.95           N  
ATOM   6638  CA  GLN B 105     102.676  92.823 104.407  1.00 36.36           C  
ATOM   6639  C   GLN B 105     101.505  91.855 104.330  1.00 36.29           C  
ATOM   6640  O   GLN B 105     101.671  90.708 103.944  1.00 35.11           O  
ATOM   6641  CB  GLN B 105     102.303  94.111 103.663  1.00 37.41           C  
ATOM   6642  CG  GLN B 105     101.813  93.842 102.209  1.00 37.96           C  
ATOM   6643  CD  GLN B 105     101.780  95.088 101.332  1.00 39.36           C  
ATOM   6644  OE1 GLN B 105     101.275  96.137 101.746  1.00 38.63           O  
ATOM   6645  NE2 GLN B 105     102.316  94.976 100.107  1.00 37.96           N  
ATOM   6646  N   ALA B 106     100.319  92.349 104.679  1.00 37.66           N  
ATOM   6647  CA  ALA B 106      99.092  91.551 104.669  1.00 39.28           C  
ATOM   6648  C   ALA B 106      99.270  90.251 105.439  1.00 40.04           C  
ATOM   6649  O   ALA B 106      98.573  89.261 105.172  1.00 42.13           O  
ATOM   6650  CB  ALA B 106      98.672  91.245 103.235  1.00 39.57           C  
ATOM   6651  N   GLY B 107     100.219  90.243 106.375  1.00 40.07           N  
ATOM   6652  CA  GLY B 107     100.466  89.051 107.173  1.00 40.00           C  
ATOM   6653  C   GLY B 107     101.298  87.965 106.515  1.00 40.49           C  
ATOM   6654  O   GLY B 107     101.319  86.826 106.969  1.00 40.69           O  
ATOM   6655  N   ALA B 108     102.010  88.321 105.455  1.00 40.94           N  
ATOM   6656  CA  ALA B 108     102.832  87.367 104.729  1.00 40.81           C  
ATOM   6657  C   ALA B 108     104.261  87.323 105.290  1.00 41.12           C  
ATOM   6658  O   ALA B 108     104.683  88.241 105.998  1.00 40.53           O  
ATOM   6659  CB  ALA B 108     102.846  87.746 103.232  1.00 39.67           C  
ATOM   6660  N   SER B 109     105.000  86.259 104.969  1.00 40.76           N  
ATOM   6661  CA  SER B 109     106.375  86.121 105.430  1.00 41.11           C  
ATOM   6662  C   SER B 109     107.408  86.407 104.315  1.00 40.68           C  
ATOM   6663  O   SER B 109     108.579  86.016 104.412  1.00 41.21           O  
ATOM   6664  CB  SER B 109     106.586  84.723 105.972  1.00 41.42           C  
ATOM   6665  OG  SER B 109     106.316  83.779 104.953  1.00 47.37           O  
ATOM   6666  N   ASN B 110     106.956  87.067 103.252  1.00 38.78           N  
ATOM   6667  CA  ASN B 110     107.807  87.462 102.122  1.00 36.64           C  
ATOM   6668  C   ASN B 110     107.092  88.605 101.403  1.00 34.49           C  
ATOM   6669  O   ASN B 110     105.893  88.810 101.606  1.00 34.00           O  
ATOM   6670  CB  ASN B 110     108.030  86.296 101.135  1.00 34.64           C  
ATOM   6671  CG  ASN B 110     106.722  85.640 100.683  1.00 36.56           C  
ATOM   6672  OD1 ASN B 110     106.307  84.612 101.228  1.00 36.21           O  
ATOM   6673  ND2 ASN B 110     106.063  86.242  99.691  1.00 35.69           N  
ATOM   6674  N   PRO B 111     107.815  89.360 100.556  1.00 33.03           N  
ATOM   6675  CA  PRO B 111     107.215  90.479  99.812  1.00 31.64           C  
ATOM   6676  C   PRO B 111     106.027  89.990  98.964  1.00 30.76           C  
ATOM   6677  O   PRO B 111     106.100  88.931  98.334  1.00 30.01           O  
ATOM   6678  CB  PRO B 111     108.360  90.965  98.923  1.00 31.18           C  
ATOM   6679  CG  PRO B 111     109.593  90.570  99.679  1.00 32.55           C  
ATOM   6680  CD  PRO B 111     109.241  89.203 100.220  1.00 31.86           C  
ATOM   6681  N   VAL B 112     104.932  90.745  98.959  1.00 29.45           N  
ATOM   6682  CA  VAL B 112     103.771  90.372  98.158  1.00 28.61           C  
ATOM   6683  C   VAL B 112     103.036  91.617  97.671  1.00 28.54           C  
ATOM   6684  O   VAL B 112     103.357  92.732  98.067  1.00 28.02           O  
ATOM   6685  CB  VAL B 112     102.775  89.504  98.963  1.00 29.36           C  
ATOM   6686  CG1 VAL B 112     103.424  88.197  99.346  1.00 26.99           C  
ATOM   6687  CG2 VAL B 112     102.284  90.272 100.199  1.00 28.37           C  
ATOM   6688  N   ASP B 113     102.066  91.422  96.789  1.00 29.06           N  
ATOM   6689  CA  ASP B 113     101.264  92.539  96.301  1.00 28.93           C  
ATOM   6690  C   ASP B 113      99.858  92.239  96.782  1.00 28.95           C  
ATOM   6691  O   ASP B 113      99.401  91.076  96.772  1.00 28.02           O  
ATOM   6692  CB  ASP B 113     101.222  92.646  94.750  1.00 28.64           C  
ATOM   6693  CG  ASP B 113     102.566  93.010  94.128  1.00 31.22           C  
ATOM   6694  OD1 ASP B 113     103.082  94.121  94.379  1.00 30.49           O  
ATOM   6695  OD2 ASP B 113     103.107  92.167  93.363  1.00 32.86           O  
ATOM   6696  N   ILE B 114      99.193  93.300  97.213  1.00 29.80           N  
ATOM   6697  CA  ILE B 114      97.817  93.253  97.664  1.00 32.05           C  
ATOM   6698  C   ILE B 114      96.994  93.267  96.374  1.00 32.85           C  
ATOM   6699  O   ILE B 114      97.297  94.052  95.467  1.00 33.51           O  
ATOM   6700  CB  ILE B 114      97.445  94.543  98.461  1.00 34.21           C  
ATOM   6701  CG1 ILE B 114      98.268  94.653  99.760  1.00 35.53           C  
ATOM   6702  CG2 ILE B 114      95.955  94.585  98.668  1.00 35.35           C  
ATOM   6703  CD1 ILE B 114      98.390  93.352 100.532  1.00 36.28           C  
ATOM   6704  N   ALA B 115      95.962  92.427  96.308  1.00 32.14           N  
ATOM   6705  CA  ALA B 115      95.070  92.330  95.151  1.00 32.35           C  
ATOM   6706  C   ALA B 115      93.864  93.277  95.223  1.00 32.61           C  
ATOM   6707  O   ALA B 115      93.188  93.326  96.239  1.00 34.78           O  
ATOM   6708  CB  ALA B 115      94.560  90.902  95.035  1.00 31.76           C  
ATOM   6709  N   TYR B 116      93.564  93.995  94.142  1.00 31.52           N  
ATOM   6710  CA  TYR B 116      92.410  94.892  94.130  1.00 29.44           C  
ATOM   6711  C   TYR B 116      91.395  94.531  93.044  1.00 29.41           C  
ATOM   6712  O   TYR B 116      90.503  95.320  92.732  1.00 28.93           O  
ATOM   6713  CB  TYR B 116      92.859  96.341  93.955  1.00 28.46           C  
ATOM   6714  CG  TYR B 116      93.787  96.804  95.046  1.00 29.77           C  
ATOM   6715  CD1 TYR B 116      95.105  97.177  94.763  1.00 29.74           C  
ATOM   6716  CD2 TYR B 116      93.358  96.835  96.394  1.00 30.96           C  
ATOM   6717  CE1 TYR B 116      95.978  97.573  95.800  1.00 30.78           C  
ATOM   6718  CE2 TYR B 116      94.212  97.222  97.428  1.00 27.99           C  
ATOM   6719  CZ  TYR B 116      95.509  97.592  97.131  1.00 30.56           C  
ATOM   6720  OH  TYR B 116      96.320  98.036  98.139  1.00 30.47           O  
ATOM   6721  N   SER B 117      91.513  93.331  92.489  1.00 28.22           N  
ATOM   6722  CA  SER B 117      90.616  92.891  91.431  1.00 28.53           C  
ATOM   6723  C   SER B 117      89.291  92.317  91.944  1.00 30.59           C  
ATOM   6724  O   SER B 117      88.364  92.041  91.158  1.00 29.23           O  
ATOM   6725  CB  SER B 117      91.323  91.836  90.593  1.00 28.85           C  
ATOM   6726  OG  SER B 117      91.821  90.801  91.424  1.00 29.08           O  
ATOM   6727  N   GLY B 118      89.218  92.108  93.257  1.00 31.41           N  
ATOM   6728  CA  GLY B 118      88.015  91.565  93.853  1.00 32.66           C  
ATOM   6729  C   GLY B 118      87.856  90.075  93.626  1.00 34.09           C  
ATOM   6730  O   GLY B 118      86.786  89.515  93.909  1.00 34.27           O  
ATOM   6731  N   VAL B 119      88.899  89.410  93.133  1.00 33.60           N  
ATOM   6732  CA  VAL B 119      88.752  87.985  92.897  1.00 34.38           C  
ATOM   6733  C   VAL B 119      88.495  87.155  94.163  1.00 34.78           C  
ATOM   6734  O   VAL B 119      87.793  86.135  94.075  1.00 33.82           O  
ATOM   6735  CB  VAL B 119      89.961  87.381  92.071  1.00 34.63           C  
ATOM   6736  CG1 VAL B 119      89.995  88.011  90.691  1.00 34.32           C  
ATOM   6737  CG2 VAL B 119      91.273  87.572  92.793  1.00 33.76           C  
ATOM   6738  N   TYR B 120      89.039  87.560  95.324  1.00 34.69           N  
ATOM   6739  CA  TYR B 120      88.780  86.790  96.565  1.00 36.21           C  
ATOM   6740  C   TYR B 120      87.273  86.832  96.895  1.00 35.41           C  
ATOM   6741  O   TYR B 120      86.654  85.794  97.155  1.00 34.64           O  
ATOM   6742  CB  TYR B 120      89.579  87.331  97.768  1.00 36.88           C  
ATOM   6743  CG  TYR B 120      91.042  86.904  97.839  1.00 37.70           C  
ATOM   6744  CD1 TYR B 120      91.932  87.155  96.779  1.00 36.29           C  
ATOM   6745  CD2 TYR B 120      91.553  86.301  98.988  1.00 37.50           C  
ATOM   6746  CE1 TYR B 120      93.295  86.818  96.875  1.00 35.34           C  
ATOM   6747  CE2 TYR B 120      92.917  85.959  99.092  1.00 37.28           C  
ATOM   6748  CZ  TYR B 120      93.780  86.223  98.030  1.00 35.95           C  
ATOM   6749  OH  TYR B 120      95.108  85.886  98.138  1.00 33.94           O  
ATOM   6750  N   HIS B 121      86.687  88.026  96.852  1.00 35.15           N  
ATOM   6751  CA  HIS B 121      85.265  88.179  97.129  1.00 36.37           C  
ATOM   6752  C   HIS B 121      84.425  87.364  96.162  1.00 38.07           C  
ATOM   6753  O   HIS B 121      83.459  86.701  96.564  1.00 38.50           O  
ATOM   6754  CB  HIS B 121      84.858  89.644  97.045  1.00 36.11           C  
ATOM   6755  CG  HIS B 121      85.640  90.533  97.961  1.00 38.33           C  
ATOM   6756  ND1 HIS B 121      86.928  90.941  97.686  1.00 38.91           N  
ATOM   6757  CD2 HIS B 121      85.326  91.074  99.162  1.00 38.68           C  
ATOM   6758  CE1 HIS B 121      87.372  91.699  98.674  1.00 37.73           C  
ATOM   6759  NE2 HIS B 121      86.419  91.795  99.582  1.00 39.04           N  
ATOM   6760  N   TRP B 122      84.797  87.399  94.885  1.00 39.22           N  
ATOM   6761  CA  TRP B 122      84.051  86.666  93.875  1.00 39.04           C  
ATOM   6762  C   TRP B 122      84.157  85.168  94.058  1.00 38.82           C  
ATOM   6763  O   TRP B 122      83.150  84.475  94.044  1.00 39.97           O  
ATOM   6764  CB  TRP B 122      84.515  87.091  92.476  1.00 39.35           C  
ATOM   6765  CG  TRP B 122      84.043  86.214  91.332  1.00 39.33           C  
ATOM   6766  CD1 TRP B 122      82.826  85.610  91.201  1.00 38.97           C  
ATOM   6767  CD2 TRP B 122      84.785  85.881  90.144  1.00 40.29           C  
ATOM   6768  NE1 TRP B 122      82.760  84.916  90.011  1.00 40.38           N  
ATOM   6769  CE2 TRP B 122      83.948  85.066  89.342  1.00 40.66           C  
ATOM   6770  CE3 TRP B 122      86.079  86.194  89.678  1.00 39.87           C  
ATOM   6771  CZ2 TRP B 122      84.363  84.557  88.099  1.00 40.09           C  
ATOM   6772  CZ3 TRP B 122      86.492  85.687  88.442  1.00 38.78           C  
ATOM   6773  CH2 TRP B 122      85.634  84.876  87.668  1.00 39.14           C  
ATOM   6774  N   TRP B 123      85.363  84.652  94.255  1.00 40.10           N  
ATOM   6775  CA  TRP B 123      85.514  83.204  94.424  1.00 40.47           C  
ATOM   6776  C   TRP B 123      84.822  82.694  95.711  1.00 40.90           C  
ATOM   6777  O   TRP B 123      84.208  81.612  95.735  1.00 39.37           O  
ATOM   6778  CB  TRP B 123      87.002  82.836  94.392  1.00 40.25           C  
ATOM   6779  CG  TRP B 123      87.645  83.110  93.032  1.00 42.10           C  
ATOM   6780  CD1 TRP B 123      87.013  83.125  91.820  1.00 42.39           C  
ATOM   6781  CD2 TRP B 123      89.036  83.382  92.757  1.00 41.82           C  
ATOM   6782  NE1 TRP B 123      87.917  83.387  90.815  1.00 43.58           N  
ATOM   6783  CE2 TRP B 123      89.162  83.548  91.361  1.00 42.38           C  
ATOM   6784  CE3 TRP B 123      90.180  83.500  93.555  1.00 41.31           C  
ATOM   6785  CZ2 TRP B 123      90.387  83.823  90.745  1.00 42.98           C  
ATOM   6786  CZ3 TRP B 123      91.404  83.773  92.939  1.00 42.05           C  
ATOM   6787  CH2 TRP B 123      91.495  83.931  91.552  1.00 42.74           C  
ATOM   6788  N   TYR B 124      84.923  83.494  96.772  1.00 40.73           N  
ATOM   6789  CA  TYR B 124      84.298  83.191  98.051  1.00 39.86           C  
ATOM   6790  C   TYR B 124      82.783  83.060  97.848  1.00 38.97           C  
ATOM   6791  O   TYR B 124      82.175  82.025  98.143  1.00 37.73           O  
ATOM   6792  CB  TYR B 124      84.582  84.329  99.023  1.00 42.10           C  
ATOM   6793  CG  TYR B 124      83.986  84.133 100.390  1.00 44.36           C  
ATOM   6794  CD1 TYR B 124      84.289  82.994 101.147  1.00 46.24           C  
ATOM   6795  CD2 TYR B 124      83.168  85.105 100.955  1.00 44.14           C  
ATOM   6796  CE1 TYR B 124      83.796  82.833 102.435  1.00 46.03           C  
ATOM   6797  CE2 TYR B 124      82.669  84.960 102.237  1.00 45.84           C  
ATOM   6798  CZ  TYR B 124      82.987  83.824 102.971  1.00 47.33           C  
ATOM   6799  OH  TYR B 124      82.504  83.688 104.242  1.00 47.25           O  
ATOM   6800  N   THR B 125      82.182  84.113  97.318  1.00 37.13           N  
ATOM   6801  CA  THR B 125      80.757  84.105  97.098  1.00 37.65           C  
ATOM   6802  C   THR B 125      80.233  82.897  96.338  1.00 39.33           C  
ATOM   6803  O   THR B 125      79.175  82.362  96.683  1.00 39.95           O  
ATOM   6804  CB  THR B 125      80.295  85.364  96.346  1.00 37.56           C  
ATOM   6805  OG1 THR B 125      80.718  86.546  97.047  1.00 37.76           O  
ATOM   6806  CG2 THR B 125      78.777  85.361  96.223  1.00 36.64           C  
ATOM   6807  N   ILE B 126      80.952  82.456  95.305  1.00 40.65           N  
ATOM   6808  CA  ILE B 126      80.466  81.332  94.498  1.00 40.19           C  
ATOM   6809  C   ILE B 126      80.791  79.974  95.078  1.00 40.86           C  
ATOM   6810  O   ILE B 126      80.482  78.933  94.478  1.00 41.81           O  
ATOM   6811  CB  ILE B 126      80.957  81.433  93.010  1.00 40.69           C  
ATOM   6812  CG1 ILE B 126      82.488  81.334  92.932  1.00 41.46           C  
ATOM   6813  CG2 ILE B 126      80.496  82.761  92.403  1.00 38.54           C  
ATOM   6814  CD1 ILE B 126      83.047  81.614  91.565  1.00 39.59           C  
ATOM   6815  N   GLY B 127      81.425  79.977  96.245  1.00 41.78           N  
ATOM   6816  CA  GLY B 127      81.711  78.713  96.904  1.00 43.60           C  
ATOM   6817  C   GLY B 127      83.124  78.198  97.084  1.00 44.29           C  
ATOM   6818  O   GLY B 127      83.291  77.115  97.647  1.00 44.94           O  
ATOM   6819  N   MET B 128      84.137  78.927  96.623  1.00 44.37           N  
ATOM   6820  CA  MET B 128      85.507  78.440  96.781  1.00 44.68           C  
ATOM   6821  C   MET B 128      85.903  78.639  98.247  1.00 43.66           C  
ATOM   6822  O   MET B 128      85.614  79.684  98.835  1.00 43.09           O  
ATOM   6823  CB  MET B 128      86.475  79.205  95.861  1.00 45.96           C  
ATOM   6824  CG  MET B 128      86.084  79.237  94.384  1.00 48.67           C  
ATOM   6825  SD  MET B 128      86.351  77.704  93.445  1.00 53.63           S  
ATOM   6826  CE  MET B 128      87.768  78.155  92.505  1.00 52.33           C  
ATOM   6827  N   ARG B 129      86.556  77.642  98.839  1.00 42.59           N  
ATOM   6828  CA  ARG B 129      86.955  77.759 100.237  1.00 41.85           C  
ATOM   6829  C   ARG B 129      88.418  77.428 100.468  1.00 41.47           C  
ATOM   6830  O   ARG B 129      89.080  78.033 101.328  1.00 41.41           O  
ATOM   6831  CB  ARG B 129      86.063  76.865 101.127  1.00 40.53           C  
ATOM   6832  CG  ARG B 129      84.579  77.320 101.253  1.00 39.83           C  
ATOM   6833  CD  ARG B 129      84.422  78.694 101.957  1.00 40.34           C  
ATOM   6834  NE  ARG B 129      83.030  79.171 101.985  1.00 42.12           N  
ATOM   6835  CZ  ARG B 129      82.418  79.830 100.999  1.00 42.23           C  
ATOM   6836  NH1 ARG B 129      83.059  80.120  99.875  1.00 42.97           N  
ATOM   6837  NH2 ARG B 129      81.151  80.196 101.129  1.00 42.15           N  
ATOM   6838  N   THR B 130      88.943  76.494  99.688  1.00 40.47           N  
ATOM   6839  CA  THR B 130      90.334  76.101  99.882  1.00 40.03           C  
ATOM   6840  C   THR B 130      91.290  76.317  98.720  1.00 39.50           C  
ATOM   6841  O   THR B 130      90.888  76.446  97.568  1.00 40.81           O  
ATOM   6842  CB  THR B 130      90.415  74.626 100.259  1.00 39.75           C  
ATOM   6843  OG1 THR B 130      90.040  73.826  99.125  1.00 38.88           O  
ATOM   6844  CG2 THR B 130      89.473  74.339 101.413  1.00 37.81           C  
ATOM   6845  N   ASN B 131      92.574  76.351  99.034  1.00 38.24           N  
ATOM   6846  CA  ASN B 131      93.562  76.494  98.003  1.00 37.87           C  
ATOM   6847  C   ASN B 131      93.422  75.343  97.015  1.00 38.89           C  
ATOM   6848  O   ASN B 131      93.817  75.458  95.857  1.00 41.38           O  
ATOM   6849  CB  ASN B 131      94.937  76.513  98.613  1.00 35.89           C  
ATOM   6850  CG  ASN B 131      95.175  77.755  99.388  1.00 35.24           C  
ATOM   6851  OD1 ASN B 131      94.780  78.841  98.962  1.00 37.60           O  
ATOM   6852  ND2 ASN B 131      95.825  77.627 100.526  1.00 34.23           N  
ATOM   6853  N   GLY B 132      92.836  74.243  97.461  1.00 38.26           N  
ATOM   6854  CA  GLY B 132      92.634  73.122  96.569  1.00 38.43           C  
ATOM   6855  C   GLY B 132      91.501  73.413  95.598  1.00 40.12           C  
ATOM   6856  O   GLY B 132      91.544  72.966  94.462  1.00 40.91           O  
ATOM   6857  N   ASP B 133      90.474  74.145  96.032  1.00 40.75           N  
ATOM   6858  CA  ASP B 133      89.363  74.486  95.135  1.00 41.45           C  
ATOM   6859  C   ASP B 133      89.959  75.334  94.019  1.00 40.95           C  
ATOM   6860  O   ASP B 133      89.699  75.128  92.842  1.00 41.90           O  
ATOM   6861  CB  ASP B 133      88.300  75.345  95.835  1.00 43.41           C  
ATOM   6862  CG  ASP B 133      87.475  74.580  96.877  1.00 45.50           C  
ATOM   6863  OD1 ASP B 133      86.929  75.266  97.780  1.00 47.78           O  
ATOM   6864  OD2 ASP B 133      87.350  73.332  96.796  1.00 44.62           O  
ATOM   6865  N   LEU B 134      90.760  76.307  94.417  1.00 39.89           N  
ATOM   6866  CA  LEU B 134      91.395  77.201  93.472  1.00 38.71           C  
ATOM   6867  C   LEU B 134      92.306  76.437  92.487  1.00 38.06           C  
ATOM   6868  O   LEU B 134      92.195  76.605  91.282  1.00 37.58           O  
ATOM   6869  CB  LEU B 134      92.168  78.287  94.248  1.00 36.48           C  
ATOM   6870  CG  LEU B 134      91.331  79.140  95.228  1.00 34.86           C  
ATOM   6871  CD1 LEU B 134      92.186  80.279  95.775  1.00 33.72           C  
ATOM   6872  CD2 LEU B 134      90.099  79.727  94.533  1.00 32.32           C  
ATOM   6873  N   TYR B 135      93.181  75.586  93.005  1.00 38.13           N  
ATOM   6874  CA  TYR B 135      94.089  74.809  92.177  1.00 38.89           C  
ATOM   6875  C   TYR B 135      93.373  73.956  91.122  1.00 40.62           C  
ATOM   6876  O   TYR B 135      93.806  73.897  89.965  1.00 40.68           O  
ATOM   6877  CB  TYR B 135      94.918  73.895  93.061  1.00 37.57           C  
ATOM   6878  CG  TYR B 135      95.915  73.026  92.332  1.00 36.79           C  
ATOM   6879  CD1 TYR B 135      97.152  73.536  91.934  1.00 36.32           C  
ATOM   6880  CD2 TYR B 135      95.656  71.669  92.107  1.00 35.84           C  
ATOM   6881  CE1 TYR B 135      98.117  72.716  91.345  1.00 35.12           C  
ATOM   6882  CE2 TYR B 135      96.614  70.842  91.516  1.00 35.58           C  
ATOM   6883  CZ  TYR B 135      97.849  71.375  91.143  1.00 35.77           C  
ATOM   6884  OH  TYR B 135      98.831  70.554  90.621  1.00 35.00           O  
ATOM   6885  N   GLN B 136      92.288  73.290  91.506  1.00 41.61           N  
ATOM   6886  CA  GLN B 136      91.591  72.446  90.539  1.00 43.39           C  
ATOM   6887  C   GLN B 136      91.029  73.320  89.439  1.00 41.85           C  
ATOM   6888  O   GLN B 136      90.999  72.928  88.283  1.00 42.33           O  
ATOM   6889  CB  GLN B 136      90.454  71.629  91.185  1.00 44.76           C  
ATOM   6890  CG  GLN B 136      89.110  72.359  91.264  1.00 51.18           C  
ATOM   6891  CD  GLN B 136      87.914  71.416  91.466  1.00 54.53           C  
ATOM   6892  OE1 GLN B 136      88.046  70.350  92.086  1.00 56.77           O  
ATOM   6893  NE2 GLN B 136      86.741  71.811  90.953  1.00 53.60           N  
ATOM   6894  N   GLY B 137      90.590  74.514  89.810  1.00 40.74           N  
ATOM   6895  CA  GLY B 137      90.037  75.427  88.832  1.00 39.55           C  
ATOM   6896  C   GLY B 137      91.110  75.855  87.853  1.00 37.89           C  
ATOM   6897  O   GLY B 137      90.862  75.927  86.654  1.00 37.52           O  
ATOM   6898  N   ALA B 138      92.300  76.132  88.377  1.00 36.02           N  
ATOM   6899  CA  ALA B 138      93.430  76.539  87.562  1.00 36.09           C  
ATOM   6900  C   ALA B 138      93.814  75.445  86.547  1.00 36.28           C  
ATOM   6901  O   ALA B 138      94.062  75.714  85.377  1.00 36.31           O  
ATOM   6902  CB  ALA B 138      94.601  76.857  88.452  1.00 33.62           C  
ATOM   6903  N   ILE B 139      93.858  74.209  87.009  1.00 36.35           N  
ATOM   6904  CA  ILE B 139      94.215  73.094  86.162  1.00 36.76           C  
ATOM   6905  C   ILE B 139      93.144  72.919  85.097  1.00 37.98           C  
ATOM   6906  O   ILE B 139      93.437  72.611  83.937  1.00 38.17           O  
ATOM   6907  CB  ILE B 139      94.334  71.803  87.011  1.00 35.72           C  
ATOM   6908  CG1 ILE B 139      95.492  71.954  88.001  1.00 35.62           C  
ATOM   6909  CG2 ILE B 139      94.475  70.579  86.121  1.00 33.42           C  
ATOM   6910  CD1 ILE B 139      96.836  72.176  87.356  1.00 35.28           C  
ATOM   6911  N   PHE B 140      91.897  73.128  85.495  1.00 37.87           N  
ATOM   6912  CA  PHE B 140      90.781  72.970  84.575  1.00 37.39           C  
ATOM   6913  C   PHE B 140      90.845  74.020  83.460  1.00 35.88           C  
ATOM   6914  O   PHE B 140      90.541  73.727  82.314  1.00 35.90           O  
ATOM   6915  CB  PHE B 140      89.449  73.051  85.348  1.00 36.99           C  
ATOM   6916  CG  PHE B 140      88.223  72.980  84.474  1.00 38.74           C  
ATOM   6917  CD1 PHE B 140      87.977  71.870  83.681  1.00 39.47           C  
ATOM   6918  CD2 PHE B 140      87.308  74.028  84.452  1.00 39.66           C  
ATOM   6919  CE1 PHE B 140      86.830  71.794  82.868  1.00 40.99           C  
ATOM   6920  CE2 PHE B 140      86.155  73.969  83.646  1.00 41.86           C  
ATOM   6921  CZ  PHE B 140      85.915  72.848  82.850  1.00 41.56           C  
ATOM   6922  N   LEU B 141      91.245  75.240  83.790  1.00 34.92           N  
ATOM   6923  CA  LEU B 141      91.333  76.282  82.775  1.00 34.79           C  
ATOM   6924  C   LEU B 141      92.529  76.018  81.831  1.00 33.97           C  
ATOM   6925  O   LEU B 141      92.527  76.385  80.658  1.00 33.00           O  
ATOM   6926  CB  LEU B 141      91.404  77.656  83.462  1.00 34.70           C  
ATOM   6927  CG  LEU B 141      90.011  78.053  84.018  1.00 35.79           C  
ATOM   6928  CD1 LEU B 141      90.134  79.106  85.103  1.00 35.84           C  
ATOM   6929  CD2 LEU B 141      89.118  78.567  82.879  1.00 35.28           C  
ATOM   6930  N   LEU B 142      93.531  75.341  82.363  1.00 33.68           N  
ATOM   6931  CA  LEU B 142      94.704  74.966  81.615  1.00 33.40           C  
ATOM   6932  C   LEU B 142      94.182  73.998  80.516  1.00 34.77           C  
ATOM   6933  O   LEU B 142      94.587  74.075  79.351  1.00 33.44           O  
ATOM   6934  CB  LEU B 142      95.676  74.282  82.583  1.00 31.05           C  
ATOM   6935  CG  LEU B 142      97.095  74.839  82.722  1.00 31.24           C  
ATOM   6936  CD1 LEU B 142      97.107  76.366  82.643  1.00 29.41           C  
ATOM   6937  CD2 LEU B 142      97.708  74.329  84.023  1.00 28.92           C  
ATOM   6938  N   ILE B 143      93.250  73.121  80.901  1.00 34.92           N  
ATOM   6939  CA  ILE B 143      92.652  72.168  79.990  1.00 35.33           C  
ATOM   6940  C   ILE B 143      91.753  72.890  78.979  1.00 37.21           C  
ATOM   6941  O   ILE B 143      91.796  72.607  77.778  1.00 38.33           O  
ATOM   6942  CB  ILE B 143      91.818  71.101  80.764  1.00 35.31           C  
ATOM   6943  CG1 ILE B 143      92.721  70.312  81.712  1.00 35.88           C  
ATOM   6944  CG2 ILE B 143      91.201  70.094  79.810  1.00 33.54           C  
ATOM   6945  CD1 ILE B 143      93.869  69.623  81.022  1.00 35.89           C  
ATOM   6946  N   LEU B 144      90.933  73.826  79.443  1.00 38.41           N  
ATOM   6947  CA  LEU B 144      90.046  74.528  78.521  1.00 38.67           C  
ATOM   6948  C   LEU B 144      90.832  75.333  77.501  1.00 39.44           C  
ATOM   6949  O   LEU B 144      90.427  75.425  76.333  1.00 39.95           O  
ATOM   6950  CB  LEU B 144      89.089  75.458  79.264  1.00 39.44           C  
ATOM   6951  CG  LEU B 144      87.867  74.842  79.950  1.00 40.22           C  
ATOM   6952  CD1 LEU B 144      86.923  75.955  80.426  1.00 39.77           C  
ATOM   6953  CD2 LEU B 144      87.151  73.922  78.985  1.00 40.46           C  
ATOM   6954  N   ALA B 145      91.944  75.926  77.935  1.00 38.44           N  
ATOM   6955  CA  ALA B 145      92.775  76.699  77.018  1.00 37.83           C  
ATOM   6956  C   ALA B 145      93.246  75.730  75.949  1.00 37.67           C  
ATOM   6957  O   ALA B 145      93.218  76.049  74.759  1.00 38.66           O  
ATOM   6958  CB  ALA B 145      93.974  77.301  77.745  1.00 36.98           C  
ATOM   6959  N   SER B 146      93.674  74.547  76.386  1.00 36.48           N  
ATOM   6960  CA  SER B 146      94.136  73.504  75.482  1.00 36.63           C  
ATOM   6961  C   SER B 146      93.060  73.130  74.454  1.00 37.73           C  
ATOM   6962  O   SER B 146      93.349  73.016  73.259  1.00 38.29           O  
ATOM   6963  CB  SER B 146      94.570  72.272  76.280  1.00 33.67           C  
ATOM   6964  OG  SER B 146      95.740  72.578  77.017  1.00 32.39           O  
ATOM   6965  N   LEU B 147      91.823  72.942  74.905  1.00 38.45           N  
ATOM   6966  CA  LEU B 147      90.746  72.615  73.985  1.00 38.23           C  
ATOM   6967  C   LEU B 147      90.551  73.707  72.948  1.00 37.84           C  
ATOM   6968  O   LEU B 147      90.431  73.418  71.759  1.00 38.58           O  
ATOM   6969  CB  LEU B 147      89.438  72.415  74.733  1.00 39.62           C  
ATOM   6970  CG  LEU B 147      89.241  71.040  75.364  1.00 42.32           C  
ATOM   6971  CD1 LEU B 147      88.008  71.127  76.276  1.00 42.70           C  
ATOM   6972  CD2 LEU B 147      89.074  69.942  74.272  1.00 39.73           C  
ATOM   6973  N   ALA B 148      90.500  74.957  73.396  1.00 36.25           N  
ATOM   6974  CA  ALA B 148      90.321  76.078  72.483  1.00 35.87           C  
ATOM   6975  C   ALA B 148      91.480  76.201  71.487  1.00 36.06           C  
ATOM   6976  O   ALA B 148      91.270  76.559  70.324  1.00 35.74           O  
ATOM   6977  CB  ALA B 148      90.189  77.363  73.264  1.00 35.20           C  
ATOM   6978  N   LEU B 149      92.699  75.932  71.952  1.00 35.13           N  
ATOM   6979  CA  LEU B 149      93.870  76.014  71.094  1.00 34.66           C  
ATOM   6980  C   LEU B 149      93.805  74.885  70.076  1.00 36.11           C  
ATOM   6981  O   LEU B 149      94.027  75.102  68.888  1.00 36.75           O  
ATOM   6982  CB  LEU B 149      95.158  75.901  71.912  1.00 30.92           C  
ATOM   6983  CG  LEU B 149      95.489  77.086  72.812  1.00 30.59           C  
ATOM   6984  CD1 LEU B 149      96.724  76.790  73.639  1.00 27.04           C  
ATOM   6985  CD2 LEU B 149      95.702  78.341  71.927  1.00 29.69           C  
ATOM   6986  N   PHE B 150      93.483  73.683  70.538  1.00 36.77           N  
ATOM   6987  CA  PHE B 150      93.399  72.556  69.638  1.00 38.45           C  
ATOM   6988  C   PHE B 150      92.328  72.800  68.594  1.00 38.29           C  
ATOM   6989  O   PHE B 150      92.548  72.557  67.419  1.00 39.07           O  
ATOM   6990  CB  PHE B 150      93.079  71.270  70.397  1.00 41.13           C  
ATOM   6991  CG  PHE B 150      92.968  70.071  69.508  1.00 43.81           C  
ATOM   6992  CD1 PHE B 150      94.107  69.463  68.990  1.00 45.52           C  
ATOM   6993  CD2 PHE B 150      91.720  69.604  69.107  1.00 45.38           C  
ATOM   6994  CE1 PHE B 150      93.997  68.407  68.079  1.00 46.10           C  
ATOM   6995  CE2 PHE B 150      91.601  68.554  68.197  1.00 45.05           C  
ATOM   6996  CZ  PHE B 150      92.735  67.958  67.684  1.00 45.55           C  
ATOM   6997  N   ALA B 151      91.172  73.283  69.028  1.00 38.54           N  
ATOM   6998  CA  ALA B 151      90.053  73.557  68.122  1.00 39.36           C  
ATOM   6999  C   ALA B 151      90.427  74.574  67.042  1.00 40.49           C  
ATOM   7000  O   ALA B 151      90.039  74.446  65.879  1.00 40.18           O  
ATOM   7001  CB  ALA B 151      88.839  74.054  68.917  1.00 37.15           C  
ATOM   7002  N   GLY B 152      91.176  75.595  67.436  1.00 41.77           N  
ATOM   7003  CA  GLY B 152      91.593  76.598  66.476  1.00 42.10           C  
ATOM   7004  C   GLY B 152      92.486  75.950  65.430  1.00 41.69           C  
ATOM   7005  O   GLY B 152      92.380  76.230  64.235  1.00 40.96           O  
ATOM   7006  N   TRP B 153      93.378  75.083  65.887  1.00 41.70           N  
ATOM   7007  CA  TRP B 153      94.281  74.396  64.990  1.00 42.37           C  
ATOM   7008  C   TRP B 153      93.472  73.483  64.094  1.00 42.68           C  
ATOM   7009  O   TRP B 153      93.721  73.382  62.902  1.00 41.81           O  
ATOM   7010  CB  TRP B 153      95.282  73.552  65.773  1.00 43.66           C  
ATOM   7011  CG  TRP B 153      96.094  72.664  64.871  1.00 46.71           C  
ATOM   7012  CD1 TRP B 153      97.188  73.017  64.121  1.00 46.51           C  
ATOM   7013  CD2 TRP B 153      95.819  71.302  64.557  1.00 47.93           C  
ATOM   7014  NE1 TRP B 153      97.601  71.957  63.358  1.00 46.50           N  
ATOM   7015  CE2 TRP B 153      96.778  70.890  63.604  1.00 48.34           C  
ATOM   7016  CE3 TRP B 153      94.852  70.383  64.990  1.00 49.65           C  
ATOM   7017  CZ2 TRP B 153      96.797  69.596  63.074  1.00 49.44           C  
ATOM   7018  CZ3 TRP B 153      94.873  69.092  64.463  1.00 50.16           C  
ATOM   7019  CH2 TRP B 153      95.841  68.713  63.513  1.00 49.87           C  
ATOM   7020  N   LEU B 154      92.480  72.833  64.683  1.00 43.11           N  
ATOM   7021  CA  LEU B 154      91.656  71.900  63.949  1.00 43.75           C  
ATOM   7022  C   LEU B 154      90.880  72.509  62.796  1.00 43.93           C  
ATOM   7023  O   LEU B 154      90.904  71.989  61.680  1.00 44.67           O  
ATOM   7024  CB  LEU B 154      90.665  71.226  64.878  1.00 43.89           C  
ATOM   7025  CG  LEU B 154      90.004  70.046  64.182  1.00 44.49           C  
ATOM   7026  CD1 LEU B 154      90.906  68.841  64.365  1.00 44.05           C  
ATOM   7027  CD2 LEU B 154      88.626  69.781  64.760  1.00 45.83           C  
ATOM   7028  N   HIS B 155      90.179  73.603  63.061  1.00 43.34           N  
ATOM   7029  CA  HIS B 155      89.383  74.223  62.024  1.00 42.41           C  
ATOM   7030  C   HIS B 155      90.156  74.996  60.975  1.00 41.44           C  
ATOM   7031  O   HIS B 155      89.576  75.735  60.190  1.00 40.03           O  
ATOM   7032  CB  HIS B 155      88.285  75.054  62.663  1.00 43.50           C  
ATOM   7033  CG  HIS B 155      87.276  74.210  63.364  1.00 46.14           C  
ATOM   7034  ND1 HIS B 155      86.466  73.324  62.687  1.00 47.66           N  
ATOM   7035  CD2 HIS B 155      87.019  74.024  64.682  1.00 46.74           C  
ATOM   7036  CE1 HIS B 155      85.755  72.629  63.555  1.00 47.74           C  
ATOM   7037  NE2 HIS B 155      86.071  73.033  64.773  1.00 47.24           N  
ATOM   7038  N   LEU B 156      91.472  74.820  60.970  1.00 41.04           N  
ATOM   7039  CA  LEU B 156      92.292  75.437  59.951  1.00 42.13           C  
ATOM   7040  C   LEU B 156      92.708  74.306  59.003  1.00 44.37           C  
ATOM   7041  O   LEU B 156      93.225  74.554  57.912  1.00 44.16           O  
ATOM   7042  CB  LEU B 156      93.524  76.123  60.542  1.00 39.41           C  
ATOM   7043  CG  LEU B 156      93.330  77.577  61.009  1.00 38.90           C  
ATOM   7044  CD1 LEU B 156      94.677  78.177  61.464  1.00 35.89           C  
ATOM   7045  CD2 LEU B 156      92.730  78.401  59.888  1.00 35.88           C  
ATOM   7046  N   GLN B 157      92.452  73.066  59.426  1.00 46.81           N  
ATOM   7047  CA  GLN B 157      92.774  71.866  58.642  1.00 49.63           C  
ATOM   7048  C   GLN B 157      91.747  71.660  57.528  1.00 51.21           C  
ATOM   7049  O   GLN B 157      90.557  71.903  57.726  1.00 51.66           O  
ATOM   7050  CB  GLN B 157      92.792  70.636  59.544  1.00 49.96           C  
ATOM   7051  CG  GLN B 157      93.689  70.799  60.752  1.00 51.78           C  
ATOM   7052  CD  GLN B 157      95.116  71.132  60.367  1.00 52.84           C  
ATOM   7053  OE1 GLN B 157      95.799  70.315  59.753  1.00 54.27           O  
ATOM   7054  NE2 GLN B 157      95.574  72.339  60.717  1.00 52.32           N  
ATOM   7055  N   PRO B 158      92.202  71.206  56.343  1.00 52.26           N  
ATOM   7056  CA  PRO B 158      91.381  70.952  55.152  1.00 53.08           C  
ATOM   7057  C   PRO B 158      90.013  70.342  55.399  1.00 54.46           C  
ATOM   7058  O   PRO B 158      88.993  70.892  54.984  1.00 54.92           O  
ATOM   7059  CB  PRO B 158      92.265  70.036  54.322  1.00 52.49           C  
ATOM   7060  CG  PRO B 158      93.622  70.577  54.590  1.00 52.11           C  
ATOM   7061  CD  PRO B 158      93.601  70.808  56.097  1.00 52.16           C  
ATOM   7062  N   LYS B 159      89.987  69.206  56.079  1.00 55.49           N  
ATOM   7063  CA  LYS B 159      88.726  68.524  56.340  1.00 57.91           C  
ATOM   7064  C   LYS B 159      87.785  69.270  57.292  1.00 57.92           C  
ATOM   7065  O   LYS B 159      86.573  69.017  57.290  1.00 58.60           O  
ATOM   7066  CB  LYS B 159      88.988  67.112  56.894  1.00 60.58           C  
ATOM   7067  CG  LYS B 159      90.383  66.538  56.587  1.00 64.75           C  
ATOM   7068  CD  LYS B 159      91.485  67.333  57.323  1.00 67.40           C  
ATOM   7069  CE  LYS B 159      92.854  66.661  57.252  1.00 69.33           C  
ATOM   7070  NZ  LYS B 159      93.848  67.327  58.171  1.00 71.07           N  
ATOM   7071  N   PHE B 160      88.321  70.196  58.089  1.00 56.64           N  
ATOM   7072  CA  PHE B 160      87.489  70.920  59.047  1.00 54.65           C  
ATOM   7073  C   PHE B 160      87.319  72.432  58.886  1.00 53.36           C  
ATOM   7074  O   PHE B 160      86.780  73.089  59.784  1.00 53.03           O  
ATOM   7075  CB  PHE B 160      87.973  70.633  60.468  1.00 54.87           C  
ATOM   7076  CG  PHE B 160      88.151  69.173  60.765  1.00 56.14           C  
ATOM   7077  CD1 PHE B 160      89.315  68.504  60.379  1.00 56.85           C  
ATOM   7078  CD2 PHE B 160      87.163  68.462  61.444  1.00 55.90           C  
ATOM   7079  CE1 PHE B 160      89.489  67.153  60.672  1.00 56.86           C  
ATOM   7080  CE2 PHE B 160      87.331  67.111  61.741  1.00 55.69           C  
ATOM   7081  CZ  PHE B 160      88.495  66.456  61.356  1.00 55.66           C  
ATOM   7082  N   ARG B 161      87.755  72.999  57.768  1.00 51.01           N  
ATOM   7083  CA  ARG B 161      87.592  74.436  57.604  1.00 50.08           C  
ATOM   7084  C   ARG B 161      86.140  74.730  57.287  1.00 50.47           C  
ATOM   7085  O   ARG B 161      85.605  74.276  56.283  1.00 51.18           O  
ATOM   7086  CB  ARG B 161      88.491  74.968  56.488  1.00 48.64           C  
ATOM   7087  CG  ARG B 161      89.972  74.688  56.704  1.00 47.78           C  
ATOM   7088  CD  ARG B 161      90.777  75.139  55.510  1.00 46.97           C  
ATOM   7089  NE  ARG B 161      90.898  76.593  55.426  1.00 45.76           N  
ATOM   7090  CZ  ARG B 161      91.950  77.288  55.873  1.00 44.13           C  
ATOM   7091  NH1 ARG B 161      92.977  76.668  56.445  1.00 39.72           N  
ATOM   7092  NH2 ARG B 161      91.992  78.609  55.712  1.00 42.80           N  
ATOM   7093  N   PRO B 162      85.460  75.474  58.161  1.00 50.99           N  
ATOM   7094  CA  PRO B 162      84.058  75.763  57.855  1.00 50.87           C  
ATOM   7095  C   PRO B 162      83.962  76.507  56.520  1.00 51.23           C  
ATOM   7096  O   PRO B 162      84.860  77.274  56.168  1.00 50.86           O  
ATOM   7097  CB  PRO B 162      83.625  76.627  59.038  1.00 50.51           C  
ATOM   7098  CG  PRO B 162      84.468  76.105  60.148  1.00 49.97           C  
ATOM   7099  CD  PRO B 162      85.820  75.961  59.502  1.00 50.31           C  
ATOM   7100  N   SER B 163      82.878  76.276  55.783  1.00 52.09           N  
ATOM   7101  CA  SER B 163      82.664  76.930  54.488  1.00 52.05           C  
ATOM   7102  C   SER B 163      82.100  78.319  54.731  1.00 51.62           C  
ATOM   7103  O   SER B 163      81.521  78.581  55.786  1.00 52.93           O  
ATOM   7104  CB  SER B 163      81.658  76.150  53.649  1.00 51.80           C  
ATOM   7105  OG  SER B 163      80.343  76.556  53.999  1.00 53.13           O  
ATOM   7106  N   LEU B 164      82.233  79.198  53.745  1.00 51.03           N  
ATOM   7107  CA  LEU B 164      81.747  80.558  53.883  1.00 50.12           C  
ATOM   7108  C   LEU B 164      80.273  80.607  54.238  1.00 51.53           C  
ATOM   7109  O   LEU B 164      79.872  81.356  55.131  1.00 51.75           O  
ATOM   7110  CB  LEU B 164      81.993  81.344  52.599  1.00 47.91           C  
ATOM   7111  CG  LEU B 164      81.646  82.831  52.674  1.00 48.02           C  
ATOM   7112  CD1 LEU B 164      82.428  83.508  53.796  1.00 46.73           C  
ATOM   7113  CD2 LEU B 164      81.974  83.491  51.345  1.00 47.51           C  
ATOM   7114  N   SER B 165      79.462  79.802  53.556  1.00 52.61           N  
ATOM   7115  CA  SER B 165      78.016  79.803  53.814  1.00 53.14           C  
ATOM   7116  C   SER B 165      77.708  79.561  55.291  1.00 52.28           C  
ATOM   7117  O   SER B 165      76.771  80.151  55.839  1.00 52.16           O  
ATOM   7118  CB  SER B 165      77.316  78.733  52.972  1.00 53.52           C  
ATOM   7119  OG  SER B 165      77.628  77.442  53.467  1.00 55.85           O  
ATOM   7120  N   TRP B 166      78.504  78.694  55.919  1.00 51.94           N  
ATOM   7121  CA  TRP B 166      78.349  78.351  57.335  1.00 51.74           C  
ATOM   7122  C   TRP B 166      78.556  79.588  58.205  1.00 52.06           C  
ATOM   7123  O   TRP B 166      77.836  79.812  59.177  1.00 52.86           O  
ATOM   7124  CB  TRP B 166      79.371  77.279  57.738  1.00 51.30           C  
ATOM   7125  CG  TRP B 166      79.243  76.816  59.180  1.00 53.00           C  
ATOM   7126  CD1 TRP B 166      78.402  75.851  59.662  1.00 52.50           C  
ATOM   7127  CD2 TRP B 166      79.961  77.321  60.319  1.00 52.69           C  
ATOM   7128  NE1 TRP B 166      78.552  75.724  61.020  1.00 52.87           N  
ATOM   7129  CE2 TRP B 166      79.502  76.615  61.450  1.00 53.40           C  
ATOM   7130  CE3 TRP B 166      80.944  78.302  60.492  1.00 52.28           C  
ATOM   7131  CZ2 TRP B 166      79.998  76.858  62.741  1.00 53.31           C  
ATOM   7132  CZ3 TRP B 166      81.432  78.541  61.770  1.00 52.65           C  
ATOM   7133  CH2 TRP B 166      80.959  77.822  62.877  1.00 52.62           C  
ATOM   7134  N   PHE B 167      79.544  80.393  57.839  1.00 51.78           N  
ATOM   7135  CA  PHE B 167      79.860  81.592  58.584  1.00 51.55           C  
ATOM   7136  C   PHE B 167      78.779  82.656  58.454  1.00 52.66           C  
ATOM   7137  O   PHE B 167      78.579  83.451  59.375  1.00 51.70           O  
ATOM   7138  CB  PHE B 167      81.216  82.168  58.125  1.00 50.30           C  
ATOM   7139  CG  PHE B 167      82.421  81.420  58.656  1.00 49.42           C  
ATOM   7140  CD1 PHE B 167      83.184  80.617  57.823  1.00 48.53           C  
ATOM   7141  CD2 PHE B 167      82.795  81.526  59.999  1.00 48.50           C  
ATOM   7142  CE1 PHE B 167      84.308  79.929  58.319  1.00 48.71           C  
ATOM   7143  CE2 PHE B 167      83.907  80.846  60.498  1.00 46.86           C  
ATOM   7144  CZ  PHE B 167      84.665  80.047  59.656  1.00 47.80           C  
ATOM   7145  N   LYS B 168      78.075  82.678  57.322  1.00 53.99           N  
ATOM   7146  CA  LYS B 168      77.047  83.704  57.114  1.00 55.53           C  
ATOM   7147  C   LYS B 168      75.638  83.305  57.556  1.00 55.81           C  
ATOM   7148  O   LYS B 168      74.677  84.073  57.387  1.00 55.80           O  
ATOM   7149  CB  LYS B 168      77.031  84.165  55.648  1.00 56.09           C  
ATOM   7150  CG  LYS B 168      78.268  84.958  55.208  1.00 57.78           C  
ATOM   7151  CD  LYS B 168      78.001  85.698  53.912  1.00 59.10           C  
ATOM   7152  CE  LYS B 168      79.185  86.512  53.438  1.00 60.82           C  
ATOM   7153  NZ  LYS B 168      79.543  87.649  54.336  1.00 62.68           N  
ATOM   7154  N   ASN B 169      75.520  82.112  58.129  1.00 55.60           N  
ATOM   7155  CA  ASN B 169      74.235  81.641  58.617  1.00 56.50           C  
ATOM   7156  C   ASN B 169      73.870  82.376  59.912  1.00 57.07           C  
ATOM   7157  O   ASN B 169      74.076  81.856  61.013  1.00 57.64           O  
ATOM   7158  CB  ASN B 169      74.282  80.141  58.891  1.00 55.90           C  
ATOM   7159  CG  ASN B 169      72.903  79.566  59.177  1.00 56.50           C  
ATOM   7160  OD1 ASN B 169      72.016  80.267  59.692  1.00 56.20           O  
ATOM   7161  ND2 ASN B 169      72.715  78.286  58.856  1.00 54.97           N  
ATOM   7162  N   ALA B 170      73.325  83.581  59.774  1.00 57.28           N  
ATOM   7163  CA  ALA B 170      72.948  84.395  60.925  1.00 57.55           C  
ATOM   7164  C   ALA B 170      71.909  83.779  61.870  1.00 57.91           C  
ATOM   7165  O   ALA B 170      72.151  83.658  63.074  1.00 58.31           O  
ATOM   7166  CB  ALA B 170      72.460  85.770  60.449  1.00 56.82           C  
ATOM   7167  N   GLU B 171      70.757  83.391  61.334  1.00 58.41           N  
ATOM   7168  CA  GLU B 171      69.694  82.846  62.170  1.00 59.05           C  
ATOM   7169  C   GLU B 171      70.123  81.658  63.011  1.00 58.16           C  
ATOM   7170  O   GLU B 171      69.705  81.525  64.160  1.00 57.99           O  
ATOM   7171  CB  GLU B 171      68.463  82.457  61.332  1.00 60.17           C  
ATOM   7172  CG  GLU B 171      68.566  82.743  59.838  1.00 63.66           C  
ATOM   7173  CD  GLU B 171      68.545  84.227  59.486  1.00 64.67           C  
ATOM   7174  OE1 GLU B 171      67.520  84.898  59.742  1.00 65.61           O  
ATOM   7175  OE2 GLU B 171      69.560  84.717  58.941  1.00 65.54           O  
ATOM   7176  N   SER B 172      70.958  80.792  62.459  1.00 57.54           N  
ATOM   7177  CA  SER B 172      71.378  79.633  63.228  1.00 57.09           C  
ATOM   7178  C   SER B 172      72.240  80.059  64.421  1.00 56.79           C  
ATOM   7179  O   SER B 172      72.152  79.464  65.502  1.00 56.01           O  
ATOM   7180  CB  SER B 172      72.141  78.639  62.342  1.00 56.56           C  
ATOM   7181  OG  SER B 172      72.350  77.409  63.025  1.00 56.25           O  
ATOM   7182  N   ARG B 173      73.057  81.096  64.231  1.00 56.23           N  
ATOM   7183  CA  ARG B 173      73.922  81.560  65.306  1.00 56.29           C  
ATOM   7184  C   ARG B 173      73.139  82.252  66.427  1.00 56.27           C  
ATOM   7185  O   ARG B 173      73.373  81.974  67.604  1.00 55.97           O  
ATOM   7186  CB  ARG B 173      75.023  82.477  64.766  1.00 55.28           C  
ATOM   7187  CG  ARG B 173      76.228  82.533  65.697  1.00 53.66           C  
ATOM   7188  CD  ARG B 173      77.475  82.939  64.960  1.00 53.70           C  
ATOM   7189  NE  ARG B 173      77.491  84.347  64.570  1.00 54.91           N  
ATOM   7190  CZ  ARG B 173      77.920  84.779  63.388  1.00 54.69           C  
ATOM   7191  NH1 ARG B 173      78.351  83.906  62.493  1.00 54.91           N  
ATOM   7192  NH2 ARG B 173      77.947  86.077  63.107  1.00 55.76           N  
ATOM   7193  N   LEU B 174      72.220  83.145  66.069  1.00 55.99           N  
ATOM   7194  CA  LEU B 174      71.388  83.812  67.072  1.00 56.23           C  
ATOM   7195  C   LEU B 174      70.634  82.772  67.930  1.00 56.02           C  
ATOM   7196  O   LEU B 174      70.639  82.839  69.165  1.00 55.99           O  
ATOM   7197  CB  LEU B 174      70.382  84.739  66.390  1.00 56.04           C  
ATOM   7198  CG  LEU B 174      70.955  86.056  65.869  1.00 55.90           C  
ATOM   7199  CD1 LEU B 174      69.945  86.753  64.961  1.00 55.49           C  
ATOM   7200  CD2 LEU B 174      71.315  86.938  67.056  1.00 55.67           C  
ATOM   7201  N   ASN B 175      69.984  81.816  67.277  1.00 55.04           N  
ATOM   7202  CA  ASN B 175      69.268  80.779  67.998  1.00 54.86           C  
ATOM   7203  C   ASN B 175      70.187  80.053  68.979  1.00 54.72           C  
ATOM   7204  O   ASN B 175      69.857  79.882  70.154  1.00 55.02           O  
ATOM   7205  CB  ASN B 175      68.689  79.767  67.019  1.00 56.04           C  
ATOM   7206  CG  ASN B 175      67.298  80.139  66.547  1.00 57.66           C  
ATOM   7207  OD1 ASN B 175      66.946  81.323  66.450  1.00 58.49           O  
ATOM   7208  ND2 ASN B 175      66.498  79.123  66.232  1.00 57.93           N  
ATOM   7209  N   HIS B 176      71.347  79.620  68.503  1.00 53.71           N  
ATOM   7210  CA  HIS B 176      72.262  78.903  69.375  1.00 52.50           C  
ATOM   7211  C   HIS B 176      72.870  79.767  70.455  1.00 51.85           C  
ATOM   7212  O   HIS B 176      73.182  79.279  71.541  1.00 51.48           O  
ATOM   7213  CB  HIS B 176      73.384  78.255  68.569  1.00 52.46           C  
ATOM   7214  CG  HIS B 176      72.983  76.979  67.901  1.00 52.59           C  
ATOM   7215  ND1 HIS B 176      72.281  76.947  66.715  1.00 52.87           N  
ATOM   7216  CD2 HIS B 176      73.182  75.687  68.256  1.00 52.77           C  
ATOM   7217  CE1 HIS B 176      72.066  75.689  66.366  1.00 52.50           C  
ATOM   7218  NE2 HIS B 176      72.602  74.906  67.284  1.00 52.92           N  
ATOM   7219  N   HIS B 177      73.048  81.048  70.160  1.00 51.05           N  
ATOM   7220  CA  HIS B 177      73.647  81.938  71.133  1.00 51.34           C  
ATOM   7221  C   HIS B 177      72.652  82.386  72.194  1.00 51.54           C  
ATOM   7222  O   HIS B 177      72.979  82.416  73.389  1.00 50.42           O  
ATOM   7223  CB  HIS B 177      74.299  83.131  70.433  1.00 50.70           C  
ATOM   7224  CG  HIS B 177      75.629  82.807  69.823  1.00 51.21           C  
ATOM   7225  ND1 HIS B 177      76.437  83.759  69.238  1.00 50.17           N  
ATOM   7226  CD2 HIS B 177      76.301  81.633  69.720  1.00 52.03           C  
ATOM   7227  CE1 HIS B 177      77.547  83.188  68.804  1.00 50.88           C  
ATOM   7228  NE2 HIS B 177      77.491  81.898  69.083  1.00 50.54           N  
ATOM   7229  N   LEU B 178      71.438  82.715  71.764  1.00 51.17           N  
ATOM   7230  CA  LEU B 178      70.405  83.123  72.698  1.00 51.04           C  
ATOM   7231  C   LEU B 178      70.045  81.951  73.617  1.00 51.74           C  
ATOM   7232  O   LEU B 178      70.123  82.062  74.848  1.00 51.99           O  
ATOM   7233  CB  LEU B 178      69.169  83.584  71.940  1.00 50.21           C  
ATOM   7234  CG  LEU B 178      69.340  84.884  71.149  1.00 50.75           C  
ATOM   7235  CD1 LEU B 178      68.128  85.131  70.265  1.00 50.05           C  
ATOM   7236  CD2 LEU B 178      69.531  86.042  72.106  1.00 49.77           C  
ATOM   7237  N   ALA B 179      69.678  80.820  73.027  1.00 51.85           N  
ATOM   7238  CA  ALA B 179      69.282  79.664  73.819  1.00 52.93           C  
ATOM   7239  C   ALA B 179      70.439  78.888  74.434  1.00 53.84           C  
ATOM   7240  O   ALA B 179      70.361  78.430  75.581  1.00 54.49           O  
ATOM   7241  CB  ALA B 179      68.428  78.730  72.977  1.00 53.00           C  
ATOM   7242  N   GLY B 180      71.517  78.732  73.683  1.00 54.15           N  
ATOM   7243  CA  GLY B 180      72.631  77.976  74.210  1.00 54.53           C  
ATOM   7244  C   GLY B 180      73.610  78.786  75.032  1.00 55.08           C  
ATOM   7245  O   GLY B 180      73.608  78.750  76.270  1.00 54.95           O  
ATOM   7246  N   LEU B 181      74.451  79.526  74.325  1.00 54.59           N  
ATOM   7247  CA  LEU B 181      75.470  80.328  74.962  1.00 53.62           C  
ATOM   7248  C   LEU B 181      74.935  81.102  76.171  1.00 53.20           C  
ATOM   7249  O   LEU B 181      75.581  81.104  77.222  1.00 52.32           O  
ATOM   7250  CB  LEU B 181      76.097  81.281  73.933  1.00 52.92           C  
ATOM   7251  CG  LEU B 181      77.329  82.083  74.377  1.00 51.47           C  
ATOM   7252  CD1 LEU B 181      78.476  81.146  74.762  1.00 48.31           C  
ATOM   7253  CD2 LEU B 181      77.725  83.025  73.247  1.00 50.50           C  
ATOM   7254  N   PHE B 182      73.769  81.744  76.028  1.00 52.41           N  
ATOM   7255  CA  PHE B 182      73.175  82.517  77.131  1.00 52.55           C  
ATOM   7256  C   PHE B 182      72.208  81.685  77.982  1.00 52.13           C  
ATOM   7257  O   PHE B 182      72.388  81.545  79.201  1.00 51.45           O  
ATOM   7258  CB  PHE B 182      72.408  83.743  76.617  1.00 53.06           C  
ATOM   7259  CG  PHE B 182      73.260  84.775  75.945  1.00 54.87           C  
ATOM   7260  CD1 PHE B 182      72.704  85.974  75.534  1.00 55.93           C  
ATOM   7261  CD2 PHE B 182      74.605  84.546  75.680  1.00 56.54           C  
ATOM   7262  CE1 PHE B 182      73.474  86.940  74.860  1.00 56.62           C  
ATOM   7263  CE2 PHE B 182      75.379  85.501  75.009  1.00 56.35           C  
ATOM   7264  CZ  PHE B 182      74.809  86.699  74.599  1.00 55.65           C  
ATOM   7265  N   GLY B 183      71.186  81.140  77.326  1.00 50.82           N  
ATOM   7266  CA  GLY B 183      70.190  80.352  78.022  1.00 48.75           C  
ATOM   7267  C   GLY B 183      70.718  79.204  78.854  1.00 47.54           C  
ATOM   7268  O   GLY B 183      70.612  79.229  80.079  1.00 47.04           O  
ATOM   7269  N   VAL B 184      71.282  78.194  78.200  1.00 46.61           N  
ATOM   7270  CA  VAL B 184      71.783  77.038  78.922  1.00 46.25           C  
ATOM   7271  C   VAL B 184      72.928  77.349  79.871  1.00 46.46           C  
ATOM   7272  O   VAL B 184      73.075  76.696  80.908  1.00 47.42           O  
ATOM   7273  CB  VAL B 184      72.196  75.910  77.959  1.00 46.25           C  
ATOM   7274  CG1 VAL B 184      72.959  74.819  78.720  1.00 45.36           C  
ATOM   7275  CG2 VAL B 184      70.943  75.304  77.328  1.00 45.72           C  
ATOM   7276  N   SER B 185      73.742  78.342  79.543  1.00 45.45           N  
ATOM   7277  CA  SER B 185      74.830  78.672  80.442  1.00 44.77           C  
ATOM   7278  C   SER B 185      74.264  79.242  81.746  1.00 44.24           C  
ATOM   7279  O   SER B 185      74.687  78.855  82.842  1.00 43.96           O  
ATOM   7280  CB  SER B 185      75.781  79.666  79.783  1.00 44.70           C  
ATOM   7281  OG  SER B 185      76.531  79.027  78.771  1.00 45.65           O  
ATOM   7282  N   SER B 186      73.300  80.149  81.619  1.00 43.20           N  
ATOM   7283  CA  SER B 186      72.664  80.756  82.780  1.00 43.26           C  
ATOM   7284  C   SER B 186      71.952  79.680  83.612  1.00 43.11           C  
ATOM   7285  O   SER B 186      72.009  79.678  84.847  1.00 41.34           O  
ATOM   7286  CB  SER B 186      71.665  81.815  82.327  1.00 43.36           C  
ATOM   7287  OG  SER B 186      71.241  82.590  83.423  1.00 43.28           O  
ATOM   7288  N   LEU B 187      71.288  78.758  82.927  1.00 43.17           N  
ATOM   7289  CA  LEU B 187      70.600  77.684  83.622  1.00 43.69           C  
ATOM   7290  C   LEU B 187      71.648  76.899  84.388  1.00 43.60           C  
ATOM   7291  O   LEU B 187      71.458  76.558  85.552  1.00 44.80           O  
ATOM   7292  CB  LEU B 187      69.872  76.782  82.618  1.00 44.57           C  
ATOM   7293  CG  LEU B 187      69.248  75.471  83.108  1.00 45.21           C  
ATOM   7294  CD1 LEU B 187      68.323  75.716  84.288  1.00 44.41           C  
ATOM   7295  CD2 LEU B 187      68.492  74.834  81.952  1.00 44.41           C  
ATOM   7296  N   ALA B 188      72.777  76.636  83.737  1.00 43.01           N  
ATOM   7297  CA  ALA B 188      73.860  75.890  84.371  1.00 40.13           C  
ATOM   7298  C   ALA B 188      74.441  76.629  85.566  1.00 38.60           C  
ATOM   7299  O   ALA B 188      74.790  76.021  86.572  1.00 38.16           O  
ATOM   7300  CB  ALA B 188      74.942  75.598  83.357  1.00 40.68           C  
ATOM   7301  N   TRP B 189      74.551  77.944  85.460  1.00 37.26           N  
ATOM   7302  CA  TRP B 189      75.097  78.702  86.565  1.00 37.38           C  
ATOM   7303  C   TRP B 189      74.120  78.603  87.741  1.00 38.99           C  
ATOM   7304  O   TRP B 189      74.534  78.487  88.907  1.00 39.29           O  
ATOM   7305  CB  TRP B 189      75.324  80.152  86.154  1.00 35.13           C  
ATOM   7306  CG  TRP B 189      75.985  80.951  87.219  1.00 35.68           C  
ATOM   7307  CD1 TRP B 189      75.536  82.124  87.756  1.00 35.91           C  
ATOM   7308  CD2 TRP B 189      77.197  80.629  87.917  1.00 35.56           C  
ATOM   7309  NE1 TRP B 189      76.385  82.553  88.747  1.00 36.19           N  
ATOM   7310  CE2 TRP B 189      77.416  81.657  88.869  1.00 35.91           C  
ATOM   7311  CE3 TRP B 189      78.118  79.575  87.833  1.00 35.50           C  
ATOM   7312  CZ2 TRP B 189      78.521  81.664  89.736  1.00 33.55           C  
ATOM   7313  CZ3 TRP B 189      79.215  79.580  88.694  1.00 35.56           C  
ATOM   7314  CH2 TRP B 189      79.404  80.624  89.638  1.00 34.66           C  
ATOM   7315  N   ALA B 190      72.823  78.633  87.429  1.00 39.35           N  
ATOM   7316  CA  ALA B 190      71.790  78.508  88.455  1.00 39.53           C  
ATOM   7317  C   ALA B 190      72.080  77.201  89.204  1.00 39.12           C  
ATOM   7318  O   ALA B 190      72.157  77.184  90.436  1.00 38.76           O  
ATOM   7319  CB  ALA B 190      70.402  78.474  87.809  1.00 38.48           C  
ATOM   7320  N   GLY B 191      72.277  76.120  88.447  1.00 38.90           N  
ATOM   7321  CA  GLY B 191      72.594  74.839  89.050  1.00 38.60           C  
ATOM   7322  C   GLY B 191      73.801  74.919  89.973  1.00 39.20           C  
ATOM   7323  O   GLY B 191      73.828  74.304  91.051  1.00 38.76           O  
ATOM   7324  N   HIS B 192      74.820  75.675  89.563  1.00 38.84           N  
ATOM   7325  CA  HIS B 192      76.003  75.796  90.401  1.00 37.77           C  
ATOM   7326  C   HIS B 192      75.685  76.560  91.690  1.00 37.72           C  
ATOM   7327  O   HIS B 192      76.020  76.116  92.795  1.00 35.83           O  
ATOM   7328  CB  HIS B 192      77.132  76.525  89.678  1.00 37.25           C  
ATOM   7329  CG  HIS B 192      78.307  76.795  90.560  1.00 37.12           C  
ATOM   7330  ND1 HIS B 192      79.349  75.907  90.696  1.00 37.70           N  
ATOM   7331  CD2 HIS B 192      78.532  77.777  91.468  1.00 38.06           C  
ATOM   7332  CE1 HIS B 192      80.161  76.322  91.653  1.00 39.07           C  
ATOM   7333  NE2 HIS B 192      79.688  77.455  92.140  1.00 38.45           N  
ATOM   7334  N   LEU B 193      75.063  77.726  91.533  1.00 37.52           N  
ATOM   7335  CA  LEU B 193      74.708  78.553  92.676  1.00 39.42           C  
ATOM   7336  C   LEU B 193      73.895  77.766  93.724  1.00 41.83           C  
ATOM   7337  O   LEU B 193      74.131  77.885  94.933  1.00 40.32           O  
ATOM   7338  CB  LEU B 193      73.911  79.763  92.205  1.00 37.12           C  
ATOM   7339  CG  LEU B 193      74.697  80.867  91.511  1.00 36.05           C  
ATOM   7340  CD1 LEU B 193      73.767  82.035  91.183  1.00 36.13           C  
ATOM   7341  CD2 LEU B 193      75.829  81.327  92.415  1.00 34.86           C  
ATOM   7342  N   ILE B 194      72.961  76.948  93.234  1.00 42.99           N  
ATOM   7343  CA  ILE B 194      72.093  76.142  94.077  1.00 44.82           C  
ATOM   7344  C   ILE B 194      72.763  74.924  94.719  1.00 45.97           C  
ATOM   7345  O   ILE B 194      72.569  74.659  95.914  1.00 47.60           O  
ATOM   7346  CB  ILE B 194      70.840  75.688  93.267  1.00 44.62           C  
ATOM   7347  CG1 ILE B 194      69.858  76.862  93.155  1.00 44.86           C  
ATOM   7348  CG2 ILE B 194      70.189  74.483  93.922  1.00 44.45           C  
ATOM   7349  CD1 ILE B 194      68.824  76.719  92.059  1.00 42.42           C  
ATOM   7350  N   HIS B 195      73.548  74.185  93.942  1.00 45.94           N  
ATOM   7351  CA  HIS B 195      74.212  72.990  94.456  1.00 45.26           C  
ATOM   7352  C   HIS B 195      75.516  73.253  95.187  1.00 44.63           C  
ATOM   7353  O   HIS B 195      75.987  72.405  95.954  1.00 45.55           O  
ATOM   7354  CB  HIS B 195      74.529  72.031  93.322  1.00 45.02           C  
ATOM   7355  CG  HIS B 195      73.351  71.271  92.806  1.00 46.33           C  
ATOM   7356  ND1 HIS B 195      73.163  69.932  93.078  1.00 46.98           N  
ATOM   7357  CD2 HIS B 195      72.374  71.620  91.935  1.00 46.08           C  
ATOM   7358  CE1 HIS B 195      72.131  69.486  92.384  1.00 47.38           C  
ATOM   7359  NE2 HIS B 195      71.636  70.491  91.680  1.00 46.69           N  
ATOM   7360  N   VAL B 196      76.117  74.410  94.958  1.00 43.57           N  
ATOM   7361  CA  VAL B 196      77.399  74.659  95.583  1.00 43.31           C  
ATOM   7362  C   VAL B 196      77.484  75.960  96.362  1.00 43.59           C  
ATOM   7363  O   VAL B 196      77.686  75.939  97.578  1.00 44.01           O  
ATOM   7364  CB  VAL B 196      78.547  74.610  94.516  1.00 42.73           C  
ATOM   7365  CG1 VAL B 196      79.888  74.850  95.172  1.00 42.81           C  
ATOM   7366  CG2 VAL B 196      78.563  73.260  93.816  1.00 41.41           C  
ATOM   7367  N   ALA B 197      77.336  77.082  95.665  1.00 42.91           N  
ATOM   7368  CA  ALA B 197      77.434  78.390  96.290  1.00 42.96           C  
ATOM   7369  C   ALA B 197      76.577  78.528  97.550  1.00 43.27           C  
ATOM   7370  O   ALA B 197      77.081  78.886  98.621  1.00 42.76           O  
ATOM   7371  CB  ALA B 197      77.070  79.481  95.273  1.00 42.34           C  
ATOM   7372  N   ILE B 198      75.285  78.235  97.424  1.00 42.92           N  
ATOM   7373  CA  ILE B 198      74.381  78.350  98.558  1.00 42.82           C  
ATOM   7374  C   ILE B 198      74.742  77.396  99.704  1.00 42.82           C  
ATOM   7375  O   ILE B 198      74.872  77.823 100.849  1.00 43.88           O  
ATOM   7376  CB  ILE B 198      72.927  78.181  98.098  1.00 42.34           C  
ATOM   7377  CG1 ILE B 198      72.525  79.436  97.298  1.00 41.29           C  
ATOM   7378  CG2 ILE B 198      72.022  77.955  99.304  1.00 41.99           C  
ATOM   7379  CD1 ILE B 198      71.318  79.287  96.411  1.00 40.46           C  
ATOM   7380  N   PRO B 199      74.913  76.103  99.419  1.00 42.30           N  
ATOM   7381  CA  PRO B 199      75.274  75.191 100.507  1.00 42.71           C  
ATOM   7382  C   PRO B 199      76.519  75.653 101.287  1.00 44.76           C  
ATOM   7383  O   PRO B 199      76.526  75.652 102.534  1.00 45.59           O  
ATOM   7384  CB  PRO B 199      75.511  73.879  99.775  1.00 41.99           C  
ATOM   7385  CG  PRO B 199      74.446  73.921  98.722  1.00 41.97           C  
ATOM   7386  CD  PRO B 199      74.510  75.356  98.213  1.00 41.93           C  
ATOM   7387  N   GLU B 200      77.562  76.058 100.555  1.00 44.57           N  
ATOM   7388  CA  GLU B 200      78.816  76.506 101.166  1.00 44.94           C  
ATOM   7389  C   GLU B 200      78.663  77.825 101.936  1.00 44.74           C  
ATOM   7390  O   GLU B 200      79.420  78.105 102.861  1.00 44.91           O  
ATOM   7391  CB  GLU B 200      79.910  76.644 100.086  1.00 46.17           C  
ATOM   7392  CG  GLU B 200      80.242  75.345  99.302  1.00 47.43           C  
ATOM   7393  CD  GLU B 200      81.378  74.543  99.922  1.00 48.90           C  
ATOM   7394  OE1 GLU B 200      81.809  74.917 101.033  1.00 50.63           O  
ATOM   7395  OE2 GLU B 200      81.849  73.547  99.308  1.00 50.98           O  
ATOM   7396  N   SER B 201      77.695  78.647 101.553  1.00 44.63           N  
ATOM   7397  CA  SER B 201      77.482  79.905 102.259  1.00 45.02           C  
ATOM   7398  C   SER B 201      76.784  79.589 103.593  1.00 46.47           C  
ATOM   7399  O   SER B 201      76.692  80.445 104.489  1.00 46.51           O  
ATOM   7400  CB  SER B 201      76.590  80.828 101.443  1.00 43.56           C  
ATOM   7401  OG  SER B 201      75.271  80.306 101.397  1.00 43.30           O  
ATOM   7402  N   ARG B 202      76.286  78.358 103.704  1.00 45.60           N  
ATOM   7403  CA  ARG B 202      75.597  77.909 104.901  1.00 45.80           C  
ATOM   7404  C   ARG B 202      76.456  76.924 105.692  1.00 47.35           C  
ATOM   7405  O   ARG B 202      75.942  76.148 106.515  1.00 47.78           O  
ATOM   7406  CB  ARG B 202      74.267  77.267 104.510  1.00 43.34           C  
ATOM   7407  CG  ARG B 202      73.328  78.264 103.887  1.00 40.71           C  
ATOM   7408  CD  ARG B 202      72.074  77.626 103.344  1.00 38.84           C  
ATOM   7409  NE  ARG B 202      71.096  78.651 102.989  1.00 36.79           N  
ATOM   7410  CZ  ARG B 202      70.036  78.429 102.220  1.00 37.75           C  
ATOM   7411  NH1 ARG B 202      69.823  77.215 101.717  1.00 35.61           N  
ATOM   7412  NH2 ARG B 202      69.178  79.415 101.963  1.00 38.04           N  
ATOM   7413  N   GLY B 203      77.765  76.967 105.436  1.00 47.36           N  
ATOM   7414  CA  GLY B 203      78.698  76.093 106.125  1.00 47.07           C  
ATOM   7415  C   GLY B 203      78.702  74.637 105.692  1.00 48.30           C  
ATOM   7416  O   GLY B 203      79.324  73.812 106.343  1.00 47.67           O  
ATOM   7417  N   GLN B 204      78.012  74.304 104.609  1.00 50.17           N  
ATOM   7418  CA  GLN B 204      77.986  72.921 104.138  1.00 53.13           C  
ATOM   7419  C   GLN B 204      78.837  72.746 102.872  1.00 54.48           C  
ATOM   7420  O   GLN B 204      78.644  73.443 101.873  1.00 55.08           O  
ATOM   7421  CB  GLN B 204      76.541  72.496 103.868  1.00 54.75           C  
ATOM   7422  CG  GLN B 204      76.378  71.203 103.084  1.00 58.20           C  
ATOM   7423  CD  GLN B 204      74.902  70.839 102.872  1.00 61.55           C  
ATOM   7424  OE1 GLN B 204      74.035  71.723 102.767  1.00 62.82           O  
ATOM   7425  NE2 GLN B 204      74.613  69.538 102.795  1.00 61.86           N  
ATOM   7426  N   HIS B 205      79.784  71.819 102.918  1.00 55.01           N  
ATOM   7427  CA  HIS B 205      80.637  71.580 101.770  1.00 55.68           C  
ATOM   7428  C   HIS B 205      80.036  70.675 100.717  1.00 55.59           C  
ATOM   7429  O   HIS B 205      79.666  69.542 101.010  1.00 56.65           O  
ATOM   7430  CB  HIS B 205      81.968  70.944 102.177  1.00 57.57           C  
ATOM   7431  CG  HIS B 205      82.713  70.351 101.015  1.00 59.86           C  
ATOM   7432  ND1 HIS B 205      83.251  71.126 100.003  1.00 60.84           N  
ATOM   7433  CD2 HIS B 205      82.905  69.061 100.643  1.00 59.56           C  
ATOM   7434  CE1 HIS B 205      83.735  70.336  99.060  1.00 61.32           C  
ATOM   7435  NE2 HIS B 205      83.536  69.079  99.423  1.00 59.78           N  
ATOM   7436  N   VAL B 206      79.961  71.167  99.486  1.00 55.50           N  
ATOM   7437  CA  VAL B 206      79.475  70.356  98.374  1.00 55.12           C  
ATOM   7438  C   VAL B 206      80.555  70.371  97.283  1.00 55.30           C  
ATOM   7439  O   VAL B 206      80.937  71.429  96.780  1.00 56.19           O  
ATOM   7440  CB  VAL B 206      78.141  70.887  97.798  1.00 54.57           C  
ATOM   7441  CG1 VAL B 206      77.698  70.021  96.625  1.00 52.72           C  
ATOM   7442  CG2 VAL B 206      77.082  70.879  98.871  1.00 53.48           C  
ATOM   7443  N   GLY B 207      81.072  69.196  96.947  1.00 55.14           N  
ATOM   7444  CA  GLY B 207      82.094  69.111  95.921  1.00 54.29           C  
ATOM   7445  C   GLY B 207      81.782  68.003  94.938  1.00 54.68           C  
ATOM   7446  O   GLY B 207      80.722  67.392  95.012  1.00 55.44           O  
ATOM   7447  N   TRP B 208      82.692  67.739  94.010  1.00 54.43           N  
ATOM   7448  CA  TRP B 208      82.470  66.687  93.031  1.00 53.90           C  
ATOM   7449  C   TRP B 208      82.357  65.382  93.793  1.00 54.43           C  
ATOM   7450  O   TRP B 208      81.659  64.465  93.383  1.00 54.54           O  
ATOM   7451  CB  TRP B 208      83.651  66.601  92.053  1.00 51.61           C  
ATOM   7452  CG  TRP B 208      83.814  67.819  91.243  1.00 49.56           C  
ATOM   7453  CD1 TRP B 208      84.826  68.729  91.324  1.00 48.48           C  
ATOM   7454  CD2 TRP B 208      82.893  68.319  90.264  1.00 48.59           C  
ATOM   7455  NE1 TRP B 208      84.589  69.775  90.455  1.00 48.93           N  
ATOM   7456  CE2 TRP B 208      83.409  69.546  89.793  1.00 47.79           C  
ATOM   7457  CE3 TRP B 208      81.677  67.850  89.743  1.00 48.24           C  
ATOM   7458  CZ2 TRP B 208      82.750  70.314  88.823  1.00 47.48           C  
ATOM   7459  CZ3 TRP B 208      81.019  68.618  88.775  1.00 47.66           C  
ATOM   7460  CH2 TRP B 208      81.559  69.836  88.329  1.00 47.35           C  
ATOM   7461  N   ASP B 209      83.055  65.323  94.916  1.00 55.59           N  
ATOM   7462  CA  ASP B 209      83.085  64.138  95.751  1.00 57.14           C  
ATOM   7463  C   ASP B 209      81.761  63.779  96.415  1.00 57.63           C  
ATOM   7464  O   ASP B 209      81.597  62.641  96.844  1.00 57.42           O  
ATOM   7465  CB  ASP B 209      84.155  64.304  96.826  1.00 58.65           C  
ATOM   7466  CG  ASP B 209      83.791  65.362  97.851  1.00 61.45           C  
ATOM   7467  OD1 ASP B 209      83.452  66.506  97.465  1.00 62.81           O  
ATOM   7468  OD2 ASP B 209      83.852  65.050  99.055  1.00 63.83           O  
ATOM   7469  N   ASN B 210      80.819  64.721  96.501  1.00 57.77           N  
ATOM   7470  CA  ASN B 210      79.543  64.424  97.150  1.00 57.96           C  
ATOM   7471  C   ASN B 210      78.307  65.027  96.509  1.00 58.09           C  
ATOM   7472  O   ASN B 210      77.189  64.641  96.844  1.00 58.83           O  
ATOM   7473  CB  ASN B 210      79.572  64.869  98.617  1.00 57.26           C  
ATOM   7474  CG  ASN B 210      79.633  66.376  98.764  1.00 58.80           C  
ATOM   7475  OD1 ASN B 210      79.243  67.116  97.857  1.00 58.95           O  
ATOM   7476  ND2 ASN B 210      80.107  66.843  99.916  1.00 57.74           N  
ATOM   7477  N   PHE B 211      78.493  65.965  95.592  1.00 58.00           N  
ATOM   7478  CA  PHE B 211      77.355  66.624  94.974  1.00 58.41           C  
ATOM   7479  C   PHE B 211      76.258  65.680  94.481  1.00 60.18           C  
ATOM   7480  O   PHE B 211      75.080  66.055  94.462  1.00 60.51           O  
ATOM   7481  CB  PHE B 211      77.830  67.578  93.855  1.00 55.85           C  
ATOM   7482  CG  PHE B 211      77.829  66.982  92.469  1.00 53.76           C  
ATOM   7483  CD1 PHE B 211      76.905  67.415  91.518  1.00 52.90           C  
ATOM   7484  CD2 PHE B 211      78.772  66.032  92.098  1.00 52.78           C  
ATOM   7485  CE1 PHE B 211      76.923  66.910  90.218  1.00 52.05           C  
ATOM   7486  CE2 PHE B 211      78.797  65.522  90.801  1.00 51.76           C  
ATOM   7487  CZ  PHE B 211      77.874  65.961  89.860  1.00 51.70           C  
ATOM   7488  N   LEU B 212      76.628  64.457  94.107  1.00 61.58           N  
ATOM   7489  CA  LEU B 212      75.644  63.496  93.624  1.00 62.84           C  
ATOM   7490  C   LEU B 212      74.835  62.857  94.747  1.00 64.13           C  
ATOM   7491  O   LEU B 212      73.729  62.375  94.514  1.00 64.73           O  
ATOM   7492  CB  LEU B 212      76.322  62.395  92.818  1.00 62.55           C  
ATOM   7493  CG  LEU B 212      76.800  62.757  91.413  1.00 63.65           C  
ATOM   7494  CD1 LEU B 212      77.522  61.558  90.809  1.00 62.04           C  
ATOM   7495  CD2 LEU B 212      75.612  63.180  90.550  1.00 62.90           C  
ATOM   7496  N   SER B 213      75.378  62.854  95.962  1.00 64.92           N  
ATOM   7497  CA  SER B 213      74.684  62.244  97.095  1.00 65.92           C  
ATOM   7498  C   SER B 213      74.179  63.265  98.117  1.00 67.09           C  
ATOM   7499  O   SER B 213      74.065  62.956  99.312  1.00 67.70           O  
ATOM   7500  CB  SER B 213      75.606  61.247  97.815  1.00 65.83           C  
ATOM   7501  OG  SER B 213      76.449  61.904  98.758  1.00 64.80           O  
ATOM   7502  N   THR B 214      73.898  64.485  97.675  1.00 66.76           N  
ATOM   7503  CA  THR B 214      73.404  65.480  98.608  1.00 66.86           C  
ATOM   7504  C   THR B 214      72.447  66.405  97.886  1.00 67.46           C  
ATOM   7505  O   THR B 214      72.814  67.043  96.907  1.00 68.28           O  
ATOM   7506  CB  THR B 214      74.534  66.326  99.212  1.00 66.50           C  
ATOM   7507  OG1 THR B 214      74.689  67.513  98.436  1.00 67.66           O  
ATOM   7508  CG2 THR B 214      75.852  65.559  99.233  1.00 65.73           C  
ATOM   7509  N   MET B 215      71.215  66.472  98.370  1.00 67.65           N  
ATOM   7510  CA  MET B 215      70.209  67.315  97.756  1.00 67.19           C  
ATOM   7511  C   MET B 215      70.439  68.772  98.096  1.00 66.43           C  
ATOM   7512  O   MET B 215      70.916  69.103  99.177  1.00 65.43           O  
ATOM   7513  CB  MET B 215      68.823  66.887  98.219  1.00 68.68           C  
ATOM   7514  CG  MET B 215      68.460  65.475  97.798  1.00 70.61           C  
ATOM   7515  SD  MET B 215      66.946  64.901  98.577  1.00 72.84           S  
ATOM   7516  CE  MET B 215      67.629  64.111 100.051  1.00 72.09           C  
ATOM   7517  N   PRO B 216      70.130  69.662  97.152  1.00 66.47           N  
ATOM   7518  CA  PRO B 216      70.292  71.103  97.338  1.00 67.45           C  
ATOM   7519  C   PRO B 216      69.147  71.599  98.214  1.00 68.70           C  
ATOM   7520  O   PRO B 216      69.218  72.673  98.819  1.00 68.68           O  
ATOM   7521  CB  PRO B 216      70.193  71.650  95.917  1.00 66.95           C  
ATOM   7522  CG  PRO B 216      70.576  70.487  95.067  1.00 66.95           C  
ATOM   7523  CD  PRO B 216      69.906  69.344  95.735  1.00 66.58           C  
ATOM   7524  N   HIS B 217      68.085  70.799  98.265  1.00 69.83           N  
ATOM   7525  CA  HIS B 217      66.915  71.133  99.059  1.00 70.57           C  
ATOM   7526  C   HIS B 217      66.323  69.900  99.746  1.00 71.33           C  
ATOM   7527  O   HIS B 217      66.172  68.844  99.124  1.00 71.51           O  
ATOM   7528  CB  HIS B 217      65.863  71.808  98.178  1.00 70.14           C  
ATOM   7529  CG  HIS B 217      64.830  72.553  98.958  1.00 70.89           C  
ATOM   7530  ND1 HIS B 217      63.715  71.942  99.489  1.00 71.24           N  
ATOM   7531  CD2 HIS B 217      64.797  73.837  99.386  1.00 70.76           C  
ATOM   7532  CE1 HIS B 217      63.042  72.817 100.213  1.00 70.93           C  
ATOM   7533  NE2 HIS B 217      63.677  73.974 100.169  1.00 70.91           N  
ATOM   7534  N   PRO B 218      65.978  70.030 101.043  1.00 72.21           N  
ATOM   7535  CA  PRO B 218      65.396  69.019 101.937  1.00 72.74           C  
ATOM   7536  C   PRO B 218      64.522  67.961 101.264  1.00 73.63           C  
ATOM   7537  O   PRO B 218      64.734  66.761 101.451  1.00 73.92           O  
ATOM   7538  CB  PRO B 218      64.617  69.863 102.928  1.00 73.01           C  
ATOM   7539  CG  PRO B 218      65.526  71.026 103.119  1.00 73.39           C  
ATOM   7540  CD  PRO B 218      65.972  71.352 101.700  1.00 72.84           C  
ATOM   7541  N   ALA B 219      63.526  68.396 100.501  1.00 73.65           N  
ATOM   7542  CA  ALA B 219      62.664  67.453  99.802  1.00 74.48           C  
ATOM   7543  C   ALA B 219      62.532  67.992  98.404  1.00 74.55           C  
ATOM   7544  O   ALA B 219      61.431  68.285  97.945  1.00 74.93           O  
ATOM   7545  CB  ALA B 219      61.300  67.378 100.470  1.00 76.09           C  
ATOM   7546  N   GLY B 220      63.670  68.103  97.726  1.00 74.41           N  
ATOM   7547  CA  GLY B 220      63.686  68.673  96.394  1.00 73.84           C  
ATOM   7548  C   GLY B 220      63.389  67.825  95.180  1.00 73.42           C  
ATOM   7549  O   GLY B 220      63.569  66.615  95.173  1.00 73.43           O  
ATOM   7550  N   LEU B 221      62.947  68.519  94.137  1.00 73.44           N  
ATOM   7551  CA  LEU B 221      62.607  67.959  92.833  1.00 73.44           C  
ATOM   7552  C   LEU B 221      61.171  67.470  92.753  1.00 73.17           C  
ATOM   7553  O   LEU B 221      60.570  67.460  91.674  1.00 73.00           O  
ATOM   7554  CB  LEU B 221      63.603  66.862  92.425  1.00 72.93           C  
ATOM   7555  CG  LEU B 221      64.216  67.127  91.035  1.00 73.20           C  
ATOM   7556  CD1 LEU B 221      64.767  68.551  90.952  1.00 72.51           C  
ATOM   7557  CD2 LEU B 221      65.310  66.130  90.753  1.00 73.07           C  
ATOM   7558  N   ALA B 222      60.613  67.088  93.897  1.00 73.06           N  
ATOM   7559  CA  ALA B 222      59.224  66.644  93.950  1.00 73.13           C  
ATOM   7560  C   ALA B 222      58.327  67.876  93.764  1.00 72.75           C  
ATOM   7561  O   ALA B 222      57.462  67.903  92.884  1.00 72.11           O  
ATOM   7562  CB  ALA B 222      58.933  65.972  95.288  1.00 73.48           C  
ATOM   7563  N   PRO B 223      58.535  68.919  94.588  1.00 72.59           N  
ATOM   7564  CA  PRO B 223      57.721  70.130  94.465  1.00 73.22           C  
ATOM   7565  C   PRO B 223      57.860  70.689  93.056  1.00 74.37           C  
ATOM   7566  O   PRO B 223      56.961  71.357  92.542  1.00 74.87           O  
ATOM   7567  CB  PRO B 223      58.331  71.073  95.502  1.00 72.89           C  
ATOM   7568  CG  PRO B 223      58.937  70.153  96.510  1.00 72.49           C  
ATOM   7569  CD  PRO B 223      59.533  69.065  95.662  1.00 72.57           C  
ATOM   7570  N   PHE B 224      59.004  70.413  92.438  1.00 75.22           N  
ATOM   7571  CA  PHE B 224      59.267  70.900  91.097  1.00 75.41           C  
ATOM   7572  C   PHE B 224      58.280  70.346  90.085  1.00 75.75           C  
ATOM   7573  O   PHE B 224      57.685  71.102  89.313  1.00 76.20           O  
ATOM   7574  CB  PHE B 224      60.684  70.542  90.640  1.00 75.32           C  
ATOM   7575  CG  PHE B 224      60.956  70.925  89.210  1.00 74.60           C  
ATOM   7576  CD1 PHE B 224      60.981  72.268  88.831  1.00 74.11           C  
ATOM   7577  CD2 PHE B 224      61.101  69.949  88.230  1.00 74.04           C  
ATOM   7578  CE1 PHE B 224      61.140  72.634  87.501  1.00 74.51           C  
ATOM   7579  CE2 PHE B 224      61.260  70.303  86.895  1.00 74.59           C  
ATOM   7580  CZ  PHE B 224      61.280  71.650  86.527  1.00 74.50           C  
ATOM   7581  N   PHE B 225      58.114  69.028  90.074  1.00 75.72           N  
ATOM   7582  CA  PHE B 225      57.198  68.414  89.126  1.00 75.85           C  
ATOM   7583  C   PHE B 225      55.732  68.568  89.531  1.00 75.86           C  
ATOM   7584  O   PHE B 225      54.869  68.852  88.695  1.00 75.96           O  
ATOM   7585  CB  PHE B 225      57.571  66.943  88.925  1.00 75.79           C  
ATOM   7586  CG  PHE B 225      58.892  66.756  88.227  1.00 76.18           C  
ATOM   7587  CD1 PHE B 225      60.069  66.602  88.958  1.00 76.36           C  
ATOM   7588  CD2 PHE B 225      58.973  66.818  86.835  1.00 75.80           C  
ATOM   7589  CE1 PHE B 225      61.313  66.517  88.314  1.00 75.70           C  
ATOM   7590  CE2 PHE B 225      60.208  66.735  86.183  1.00 75.98           C  
ATOM   7591  CZ  PHE B 225      61.381  66.585  86.928  1.00 75.44           C  
ATOM   7592  N   THR B 226      55.451  68.416  90.818  1.00 75.33           N  
ATOM   7593  CA  THR B 226      54.086  68.548  91.298  1.00 74.47           C  
ATOM   7594  C   THR B 226      53.596  70.002  91.293  1.00 73.95           C  
ATOM   7595  O   THR B 226      52.493  70.292  91.764  1.00 73.57           O  
ATOM   7596  CB  THR B 226      53.959  67.977  92.713  1.00 75.09           C  
ATOM   7597  OG1 THR B 226      54.762  68.747  93.618  1.00 75.62           O  
ATOM   7598  CG2 THR B 226      54.430  66.533  92.734  1.00 75.15           C  
ATOM   7599  N   GLY B 227      54.418  70.912  90.770  1.00 73.02           N  
ATOM   7600  CA  GLY B 227      54.032  72.312  90.699  1.00 71.81           C  
ATOM   7601  C   GLY B 227      54.122  73.168  91.959  1.00 71.29           C  
ATOM   7602  O   GLY B 227      53.854  74.368  91.890  1.00 70.43           O  
ATOM   7603  N   ASN B 228      54.481  72.584  93.103  1.00 71.17           N  
ATOM   7604  CA  ASN B 228      54.595  73.364  94.345  1.00 71.33           C  
ATOM   7605  C   ASN B 228      55.946  74.065  94.411  1.00 70.04           C  
ATOM   7606  O   ASN B 228      56.753  73.816  95.315  1.00 69.92           O  
ATOM   7607  CB  ASN B 228      54.455  72.476  95.586  1.00 73.61           C  
ATOM   7608  CG  ASN B 228      53.179  71.680  95.589  1.00 76.40           C  
ATOM   7609  OD1 ASN B 228      53.099  70.611  94.975  1.00 77.94           O  
ATOM   7610  ND2 ASN B 228      52.157  72.199  96.272  1.00 77.91           N  
ATOM   7611  N   TRP B 229      56.180  74.953  93.454  1.00 68.19           N  
ATOM   7612  CA  TRP B 229      57.431  75.682  93.374  1.00 66.29           C  
ATOM   7613  C   TRP B 229      57.740  76.563  94.586  1.00 65.42           C  
ATOM   7614  O   TRP B 229      58.907  76.811  94.891  1.00 65.99           O  
ATOM   7615  CB  TRP B 229      57.447  76.507  92.082  1.00 65.29           C  
ATOM   7616  CG  TRP B 229      57.509  75.646  90.839  1.00 64.01           C  
ATOM   7617  CD1 TRP B 229      57.560  74.278  90.788  1.00 63.16           C  
ATOM   7618  CD2 TRP B 229      57.596  76.099  89.481  1.00 63.21           C  
ATOM   7619  NE1 TRP B 229      57.681  73.855  89.485  1.00 62.92           N  
ATOM   7620  CE2 TRP B 229      57.706  74.951  88.663  1.00 62.96           C  
ATOM   7621  CE3 TRP B 229      57.595  77.362  88.876  1.00 63.31           C  
ATOM   7622  CZ2 TRP B 229      57.820  75.029  87.270  1.00 62.04           C  
ATOM   7623  CZ3 TRP B 229      57.707  77.439  87.488  1.00 62.95           C  
ATOM   7624  CH2 TRP B 229      57.819  76.276  86.703  1.00 62.28           C  
ATOM   7625  N   GLY B 230      56.705  77.009  95.294  1.00 64.07           N  
ATOM   7626  CA  GLY B 230      56.911  77.875  96.445  1.00 61.76           C  
ATOM   7627  C   GLY B 230      57.661  77.260  97.611  1.00 60.95           C  
ATOM   7628  O   GLY B 230      58.146  77.969  98.491  1.00 60.01           O  
ATOM   7629  N   VAL B 231      57.759  75.938  97.636  1.00 60.89           N  
ATOM   7630  CA  VAL B 231      58.463  75.280  98.728  1.00 61.12           C  
ATOM   7631  C   VAL B 231      59.948  75.647  98.649  1.00 61.94           C  
ATOM   7632  O   VAL B 231      60.675  75.641  99.653  1.00 62.12           O  
ATOM   7633  CB  VAL B 231      58.322  73.745  98.642  1.00 60.76           C  
ATOM   7634  CG1 VAL B 231      58.639  73.120  99.992  1.00 59.74           C  
ATOM   7635  CG2 VAL B 231      56.922  73.380  98.188  1.00 60.35           C  
ATOM   7636  N   TYR B 232      60.394  75.972  97.441  1.00 61.54           N  
ATOM   7637  CA  TYR B 232      61.785  76.322  97.223  1.00 60.22           C  
ATOM   7638  C   TYR B 232      62.080  77.730  97.705  1.00 60.12           C  
ATOM   7639  O   TYR B 232      63.235  78.128  97.807  1.00 60.18           O  
ATOM   7640  CB  TYR B 232      62.118  76.162  95.744  1.00 58.58           C  
ATOM   7641  CG  TYR B 232      62.062  74.725  95.285  1.00 56.16           C  
ATOM   7642  CD1 TYR B 232      61.541  74.390  94.039  1.00 55.16           C  
ATOM   7643  CD2 TYR B 232      62.561  73.700  96.090  1.00 55.50           C  
ATOM   7644  CE1 TYR B 232      61.520  73.063  93.603  1.00 54.86           C  
ATOM   7645  CE2 TYR B 232      62.550  72.374  95.663  1.00 54.21           C  
ATOM   7646  CZ  TYR B 232      62.029  72.062  94.422  1.00 53.92           C  
ATOM   7647  OH  TYR B 232      62.022  70.753  94.001  1.00 52.38           O  
ATOM   7648  N   ALA B 233      61.034  78.485  98.010  1.00 60.24           N  
ATOM   7649  CA  ALA B 233      61.234  79.835  98.506  1.00 61.26           C  
ATOM   7650  C   ALA B 233      61.024  79.881 100.011  1.00 62.70           C  
ATOM   7651  O   ALA B 233      61.053  80.963 100.594  1.00 62.65           O  
ATOM   7652  CB  ALA B 233      60.285  80.792  97.825  1.00 60.28           C  
ATOM   7653  N   GLN B 234      60.833  78.704 100.621  1.00 64.48           N  
ATOM   7654  CA  GLN B 234      60.590  78.557 102.061  1.00 66.50           C  
ATOM   7655  C   GLN B 234      61.447  79.404 102.983  1.00 66.25           C  
ATOM   7656  O   GLN B 234      61.659  80.576 102.722  1.00 67.91           O  
ATOM   7657  CB  GLN B 234      60.714  77.092 102.494  1.00 69.78           C  
ATOM   7658  CG  GLN B 234      59.638  76.151 101.925  1.00 72.90           C  
ATOM   7659  CD  GLN B 234      58.204  76.663 102.089  1.00 73.71           C  
ATOM   7660  OE1 GLN B 234      57.927  77.851 101.891  1.00 73.60           O  
ATOM   7661  NE2 GLN B 234      57.282  75.754 102.424  1.00 73.32           N  
ATOM   7662  N   ASN B 235      61.943  78.830 104.071  1.00 65.14           N  
ATOM   7663  CA  ASN B 235      62.729  79.646 104.979  1.00 64.34           C  
ATOM   7664  C   ASN B 235      64.056  80.089 104.378  1.00 63.07           C  
ATOM   7665  O   ASN B 235      64.965  79.290 104.149  1.00 61.93           O  
ATOM   7666  CB  ASN B 235      62.934  78.946 106.338  1.00 65.31           C  
ATOM   7667  CG  ASN B 235      63.844  77.741 106.259  1.00 66.42           C  
ATOM   7668  OD1 ASN B 235      63.765  76.946 105.323  1.00 68.57           O  
ATOM   7669  ND2 ASN B 235      64.707  77.586 107.259  1.00 66.05           N  
ATOM   7670  N   PRO B 236      64.160  81.392 104.087  1.00 62.39           N  
ATOM   7671  CA  PRO B 236      65.357  81.985 103.512  1.00 61.88           C  
ATOM   7672  C   PRO B 236      66.382  81.956 104.614  1.00 61.84           C  
ATOM   7673  O   PRO B 236      66.212  81.272 105.615  1.00 62.03           O  
ATOM   7674  CB  PRO B 236      64.928  83.421 103.218  1.00 62.16           C  
ATOM   7675  CG  PRO B 236      63.431  83.353 103.159  1.00 62.05           C  
ATOM   7676  CD  PRO B 236      63.129  82.424 104.279  1.00 61.88           C  
ATOM   7677  N   ASP B 237      67.450  82.706 104.432  1.00 61.88           N  
ATOM   7678  CA  ASP B 237      68.456  82.778 105.456  1.00 61.94           C  
ATOM   7679  C   ASP B 237      67.980  83.963 106.283  1.00 60.94           C  
ATOM   7680  O   ASP B 237      67.408  84.913 105.745  1.00 61.32           O  
ATOM   7681  CB  ASP B 237      69.834  82.991 104.822  1.00 63.10           C  
ATOM   7682  CG  ASP B 237      70.230  81.831 103.906  1.00 64.54           C  
ATOM   7683  OD1 ASP B 237      69.888  81.875 102.697  1.00 66.36           O  
ATOM   7684  OD2 ASP B 237      70.858  80.866 104.401  1.00 63.70           O  
ATOM   7685  N   THR B 238      68.180  83.892 107.590  1.00 59.84           N  
ATOM   7686  CA  THR B 238      67.709  84.946 108.481  1.00 58.68           C  
ATOM   7687  C   THR B 238      68.582  86.186 108.478  1.00 57.94           C  
ATOM   7688  O   THR B 238      69.740  86.142 108.082  1.00 58.20           O  
ATOM   7689  CB  THR B 238      67.590  84.424 109.930  1.00 57.77           C  
ATOM   7690  OG1 THR B 238      68.891  84.344 110.530  1.00 57.69           O  
ATOM   7691  CG2 THR B 238      66.952  83.044 109.929  1.00 56.02           C  
ATOM   7692  N   ALA B 239      68.016  87.292 108.935  1.00 57.17           N  
ATOM   7693  CA  ALA B 239      68.742  88.544 108.990  1.00 57.32           C  
ATOM   7694  C   ALA B 239      69.941  88.458 109.924  1.00 57.09           C  
ATOM   7695  O   ALA B 239      70.714  89.410 110.036  1.00 57.49           O  
ATOM   7696  CB  ALA B 239      67.813  89.668 109.437  1.00 56.83           C  
ATOM   7697  N   SER B 240      70.106  87.315 110.582  1.00 57.11           N  
ATOM   7698  CA  SER B 240      71.214  87.135 111.519  1.00 57.61           C  
ATOM   7699  C   SER B 240      72.198  86.051 111.064  1.00 57.28           C  
ATOM   7700  O   SER B 240      73.078  85.623 111.829  1.00 57.72           O  
ATOM   7701  CB  SER B 240      70.666  86.798 112.915  1.00 57.80           C  
ATOM   7702  OG  SER B 240      69.860  85.627 112.866  1.00 59.90           O  
ATOM   7703  N   HIS B 241      72.045  85.615 109.816  1.00 56.09           N  
ATOM   7704  CA  HIS B 241      72.919  84.598 109.237  1.00 54.71           C  
ATOM   7705  C   HIS B 241      74.378  85.071 109.157  1.00 52.90           C  
ATOM   7706  O   HIS B 241      74.662  86.220 108.804  1.00 51.04           O  
ATOM   7707  CB  HIS B 241      72.432  84.252 107.835  1.00 56.26           C  
ATOM   7708  CG  HIS B 241      73.326  83.303 107.102  1.00 58.44           C  
ATOM   7709  ND1 HIS B 241      73.556  83.397 105.747  1.00 59.03           N  
ATOM   7710  CD2 HIS B 241      74.014  82.218 107.526  1.00 59.74           C  
ATOM   7711  CE1 HIS B 241      74.345  82.408 105.367  1.00 59.64           C  
ATOM   7712  NE2 HIS B 241      74.637  81.677 106.427  1.00 60.45           N  
ATOM   7713  N   VAL B 242      75.298  84.186 109.514  1.00 51.58           N  
ATOM   7714  CA  VAL B 242      76.722  84.495 109.442  1.00 51.05           C  
ATOM   7715  C   VAL B 242      77.193  83.753 108.197  1.00 50.95           C  
ATOM   7716  O   VAL B 242      77.193  82.513 108.159  1.00 50.22           O  
ATOM   7717  CB  VAL B 242      77.470  84.003 110.691  1.00 51.03           C  
ATOM   7718  CG1 VAL B 242      78.978  84.019 110.448  1.00 50.91           C  
ATOM   7719  CG2 VAL B 242      77.128  84.911 111.874  1.00 49.88           C  
ATOM   7720  N   PHE B 243      77.568  84.522 107.173  1.00 50.27           N  
ATOM   7721  CA  PHE B 243      77.968  83.948 105.891  1.00 49.43           C  
ATOM   7722  C   PHE B 243      79.056  82.903 105.996  1.00 48.64           C  
ATOM   7723  O   PHE B 243      80.074  83.117 106.652  1.00 46.99           O  
ATOM   7724  CB  PHE B 243      78.405  85.042 104.918  1.00 49.04           C  
ATOM   7725  CG  PHE B 243      78.344  84.620 103.480  1.00 48.80           C  
ATOM   7726  CD1 PHE B 243      77.185  84.821 102.732  1.00 48.31           C  
ATOM   7727  CD2 PHE B 243      79.437  84.008 102.874  1.00 48.03           C  
ATOM   7728  CE1 PHE B 243      77.117  84.421 101.401  1.00 48.35           C  
ATOM   7729  CE2 PHE B 243      79.376  83.604 101.548  1.00 48.67           C  
ATOM   7730  CZ  PHE B 243      78.212  83.813 100.809  1.00 48.62           C  
ATOM   7731  N   GLY B 244      78.817  81.772 105.341  1.00 48.86           N  
ATOM   7732  CA  GLY B 244      79.770  80.686 105.358  1.00 50.92           C  
ATOM   7733  C   GLY B 244      79.528  79.719 106.498  1.00 52.65           C  
ATOM   7734  O   GLY B 244      80.181  78.681 106.589  1.00 52.83           O  
ATOM   7735  N   THR B 245      78.589  80.051 107.379  1.00 54.43           N  
ATOM   7736  CA  THR B 245      78.287  79.188 108.518  1.00 54.70           C  
ATOM   7737  C   THR B 245      76.834  78.782 108.561  1.00 54.49           C  
ATOM   7738  O   THR B 245      75.982  79.348 107.866  1.00 53.23           O  
ATOM   7739  CB  THR B 245      78.608  79.871 109.856  1.00 56.07           C  
ATOM   7740  OG1 THR B 245      77.687  80.954 110.085  1.00 57.50           O  
ATOM   7741  CG2 THR B 245      80.026  80.408 109.840  1.00 55.87           C  
ATOM   7742  N   ALA B 246      76.566  77.795 109.404  1.00 55.07           N  
ATOM   7743  CA  ALA B 246      75.219  77.282 109.588  1.00 55.73           C  
ATOM   7744  C   ALA B 246      74.373  78.244 110.452  1.00 55.76           C  
ATOM   7745  O   ALA B 246      73.137  78.189 110.443  1.00 55.51           O  
ATOM   7746  CB  ALA B 246      75.291  75.896 110.225  1.00 54.27           C  
ATOM   7747  N   GLN B 247      75.047  79.134 111.174  1.00 56.36           N  
ATOM   7748  CA  GLN B 247      74.382  80.103 112.042  1.00 57.61           C  
ATOM   7749  C   GLN B 247      73.407  81.025 111.311  1.00 57.64           C  
ATOM   7750  O   GLN B 247      73.817  81.890 110.534  1.00 58.75           O  
ATOM   7751  CB  GLN B 247      75.428  80.955 112.759  1.00 58.87           C  
ATOM   7752  CG  GLN B 247      76.499  80.140 113.469  1.00 62.62           C  
ATOM   7753  CD  GLN B 247      77.698  80.984 113.895  1.00 65.72           C  
ATOM   7754  OE1 GLN B 247      77.541  82.036 114.545  1.00 66.47           O  
ATOM   7755  NE2 GLN B 247      78.906  80.527 113.537  1.00 65.40           N  
ATOM   7756  N   GLY B 248      72.115  80.841 111.562  1.00 56.79           N  
ATOM   7757  CA  GLY B 248      71.119  81.694 110.943  1.00 55.85           C  
ATOM   7758  C   GLY B 248      70.734  81.267 109.551  1.00 56.63           C  
ATOM   7759  O   GLY B 248      69.921  81.928 108.897  1.00 57.24           O  
ATOM   7760  N   ALA B 249      71.301  80.149 109.105  1.00 56.09           N  
ATOM   7761  CA  ALA B 249      71.050  79.626 107.768  1.00 55.73           C  
ATOM   7762  C   ALA B 249      69.671  79.024 107.578  1.00 55.81           C  
ATOM   7763  O   ALA B 249      69.138  78.378 108.477  1.00 55.92           O  
ATOM   7764  CB  ALA B 249      72.100  78.589 107.417  1.00 54.33           C  
ATOM   7765  N   GLY B 250      69.113  79.231 106.386  1.00 55.82           N  
ATOM   7766  CA  GLY B 250      67.808  78.688 106.045  1.00 53.60           C  
ATOM   7767  C   GLY B 250      67.957  77.486 105.124  1.00 52.72           C  
ATOM   7768  O   GLY B 250      68.980  76.787 105.173  1.00 52.55           O  
ATOM   7769  N   THR B 251      66.947  77.226 104.298  1.00 51.16           N  
ATOM   7770  CA  THR B 251      67.017  76.104 103.374  1.00 51.33           C  
ATOM   7771  C   THR B 251      66.488  76.478 101.998  1.00 51.08           C  
ATOM   7772  O   THR B 251      66.525  75.665 101.071  1.00 51.70           O  
ATOM   7773  CB  THR B 251      66.225  74.843 103.867  1.00 52.23           C  
ATOM   7774  OG1 THR B 251      64.813  75.085 103.770  1.00 53.57           O  
ATOM   7775  CG2 THR B 251      66.610  74.479 105.294  1.00 51.05           C  
ATOM   7776  N   ALA B 252      65.995  77.702 101.859  1.00 51.04           N  
ATOM   7777  CA  ALA B 252      65.486  78.151 100.563  1.00 52.13           C  
ATOM   7778  C   ALA B 252      66.608  78.125  99.510  1.00 52.77           C  
ATOM   7779  O   ALA B 252      67.792  78.316  99.835  1.00 52.15           O  
ATOM   7780  CB  ALA B 252      64.907  79.572 100.682  1.00 51.62           C  
ATOM   7781  N   ILE B 253      66.228  77.870  98.258  1.00 52.80           N  
ATOM   7782  CA  ILE B 253      67.180  77.831  97.158  1.00 53.33           C  
ATOM   7783  C   ILE B 253      66.801  78.827  96.057  1.00 54.29           C  
ATOM   7784  O   ILE B 253      67.617  79.132  95.187  1.00 55.34           O  
ATOM   7785  CB  ILE B 253      67.290  76.416  96.522  1.00 52.25           C  
ATOM   7786  CG1 ILE B 253      65.969  76.016  95.864  1.00 51.75           C  
ATOM   7787  CG2 ILE B 253      67.705  75.411  97.564  1.00 51.45           C  
ATOM   7788  CD1 ILE B 253      66.052  74.685  95.133  1.00 50.58           C  
ATOM   7789  N   LEU B 254      65.565  79.323  96.096  1.00 53.87           N  
ATOM   7790  CA  LEU B 254      65.067  80.288  95.110  1.00 53.22           C  
ATOM   7791  C   LEU B 254      64.216  81.300  95.843  1.00 53.16           C  
ATOM   7792  O   LEU B 254      63.218  80.929  96.451  1.00 54.56           O  
ATOM   7793  CB  LEU B 254      64.207  79.583  94.065  1.00 52.76           C  
ATOM   7794  CG  LEU B 254      64.944  78.659  93.097  1.00 52.48           C  
ATOM   7795  CD1 LEU B 254      63.995  77.639  92.509  1.00 50.89           C  
ATOM   7796  CD2 LEU B 254      65.583  79.503  92.003  1.00 52.52           C  
ATOM   7797  N   THR B 255      64.590  82.573  95.799  1.00 51.94           N  
ATOM   7798  CA  THR B 255      63.815  83.588  96.505  1.00 50.25           C  
ATOM   7799  C   THR B 255      63.714  84.885  95.734  1.00 50.52           C  
ATOM   7800  O   THR B 255      64.216  84.996  94.617  1.00 50.58           O  
ATOM   7801  CB  THR B 255      64.438  83.935  97.872  1.00 49.39           C  
ATOM   7802  OG1 THR B 255      65.736  84.503  97.671  1.00 47.71           O  
ATOM   7803  CG2 THR B 255      64.554  82.696  98.744  1.00 48.56           C  
ATOM   7804  N   PHE B 256      63.059  85.868  96.347  1.00 50.10           N  
ATOM   7805  CA  PHE B 256      62.924  87.175  95.745  1.00 49.39           C  
ATOM   7806  C   PHE B 256      62.834  88.217  96.853  1.00 50.37           C  
ATOM   7807  O   PHE B 256      61.904  89.025  96.906  1.00 51.28           O  
ATOM   7808  CB  PHE B 256      61.704  87.212  94.842  1.00 48.31           C  
ATOM   7809  CG  PHE B 256      61.826  88.186  93.700  1.00 47.59           C  
ATOM   7810  CD1 PHE B 256      61.114  87.980  92.517  1.00 46.35           C  
ATOM   7811  CD2 PHE B 256      62.661  89.303  93.802  1.00 47.25           C  
ATOM   7812  CE1 PHE B 256      61.230  88.863  91.447  1.00 46.62           C  
ATOM   7813  CE2 PHE B 256      62.790  90.200  92.740  1.00 48.24           C  
ATOM   7814  CZ  PHE B 256      62.070  89.979  91.552  1.00 47.87           C  
ATOM   7815  N   LEU B 257      63.835  88.190  97.729  1.00 50.24           N  
ATOM   7816  CA  LEU B 257      63.928  89.092  98.871  1.00 50.37           C  
ATOM   7817  C   LEU B 257      64.163  90.568  98.509  1.00 50.79           C  
ATOM   7818  O   LEU B 257      63.483  91.461  99.022  1.00 50.98           O  
ATOM   7819  CB  LEU B 257      65.048  88.605  99.803  1.00 49.75           C  
ATOM   7820  CG  LEU B 257      64.959  87.135 100.241  1.00 49.81           C  
ATOM   7821  CD1 LEU B 257      66.219  86.717 101.000  1.00 49.08           C  
ATOM   7822  CD2 LEU B 257      63.740  86.952 101.127  1.00 49.98           C  
ATOM   7823  N   GLY B 258      65.126  90.821  97.624  1.00 50.92           N  
ATOM   7824  CA  GLY B 258      65.451  92.186  97.249  1.00 49.34           C  
ATOM   7825  C   GLY B 258      66.411  92.695  98.302  1.00 49.36           C  
ATOM   7826  O   GLY B 258      66.568  92.077  99.347  1.00 49.64           O  
ATOM   7827  N   GLY B 259      67.078  93.807  98.047  1.00 49.68           N  
ATOM   7828  CA  GLY B 259      67.990  94.321  99.050  1.00 48.82           C  
ATOM   7829  C   GLY B 259      69.215  93.459  99.281  1.00 49.45           C  
ATOM   7830  O   GLY B 259      69.601  92.663  98.414  1.00 49.80           O  
ATOM   7831  N   PHE B 260      69.814  93.605 100.461  1.00 48.36           N  
ATOM   7832  CA  PHE B 260      71.032  92.888 100.798  1.00 48.62           C  
ATOM   7833  C   PHE B 260      71.057  92.056 102.070  1.00 49.00           C  
ATOM   7834  O   PHE B 260      70.379  92.355 103.052  1.00 50.17           O  
ATOM   7835  CB  PHE B 260      72.191  93.866 100.941  1.00 48.66           C  
ATOM   7836  CG  PHE B 260      72.266  94.893  99.867  1.00 50.07           C  
ATOM   7837  CD1 PHE B 260      71.992  96.228 100.155  1.00 50.43           C  
ATOM   7838  CD2 PHE B 260      72.695  94.550  98.585  1.00 49.81           C  
ATOM   7839  CE1 PHE B 260      72.154  97.217  99.189  1.00 51.46           C  
ATOM   7840  CE2 PHE B 260      72.860  95.526  97.612  1.00 50.90           C  
ATOM   7841  CZ  PHE B 260      72.591  96.869  97.914  1.00 51.16           C  
ATOM   7842  N   HIS B 261      71.892  91.025 102.041  1.00 48.71           N  
ATOM   7843  CA  HIS B 261      72.138  90.177 103.196  1.00 47.92           C  
ATOM   7844  C   HIS B 261      72.708  91.222 104.166  1.00 48.09           C  
ATOM   7845  O   HIS B 261      73.674  91.931 103.834  1.00 47.24           O  
ATOM   7846  CB  HIS B 261      73.195  89.144 102.815  1.00 46.93           C  
ATOM   7847  CG  HIS B 261      73.664  88.290 103.947  1.00 46.36           C  
ATOM   7848  ND1 HIS B 261      73.450  86.927 103.983  1.00 45.66           N  
ATOM   7849  CD2 HIS B 261      74.427  88.583 105.028  1.00 46.38           C  
ATOM   7850  CE1 HIS B 261      74.071  86.416 105.033  1.00 46.58           C  
ATOM   7851  NE2 HIS B 261      74.673  87.399 105.682  1.00 47.23           N  
ATOM   7852  N   PRO B 262      72.118  91.349 105.371  1.00 47.82           N  
ATOM   7853  CA  PRO B 262      72.605  92.343 106.337  1.00 45.93           C  
ATOM   7854  C   PRO B 262      74.065  92.249 106.770  1.00 44.84           C  
ATOM   7855  O   PRO B 262      74.683  93.264 107.092  1.00 44.61           O  
ATOM   7856  CB  PRO B 262      71.613  92.219 107.496  1.00 46.35           C  
ATOM   7857  CG  PRO B 262      71.193  90.795 107.427  1.00 48.28           C  
ATOM   7858  CD  PRO B 262      71.010  90.560 105.937  1.00 47.80           C  
ATOM   7859  N   GLN B 263      74.639  91.053 106.765  1.00 43.61           N  
ATOM   7860  CA  GLN B 263      76.035  90.943 107.161  1.00 42.97           C  
ATOM   7861  C   GLN B 263      77.018  91.218 106.003  1.00 43.25           C  
ATOM   7862  O   GLN B 263      77.882  92.105 106.099  1.00 42.87           O  
ATOM   7863  CB  GLN B 263      76.333  89.561 107.731  1.00 41.28           C  
ATOM   7864  CG  GLN B 263      77.753  89.479 108.250  1.00 40.12           C  
ATOM   7865  CD  GLN B 263      78.319  88.075 108.204  1.00 40.87           C  
ATOM   7866  OE1 GLN B 263      79.360  87.794 108.821  1.00 39.45           O  
ATOM   7867  NE2 GLN B 263      77.647  87.182 107.466  1.00 38.75           N  
ATOM   7868  N   THR B 264      76.888  90.447 104.922  1.00 42.69           N  
ATOM   7869  CA  THR B 264      77.770  90.579 103.760  1.00 42.40           C  
ATOM   7870  C   THR B 264      77.548  91.867 102.970  1.00 43.21           C  
ATOM   7871  O   THR B 264      78.415  92.264 102.200  1.00 44.40           O  
ATOM   7872  CB  THR B 264      77.596  89.413 102.785  1.00 40.61           C  
ATOM   7873  OG1 THR B 264      76.337  89.535 102.125  1.00 40.78           O  
ATOM   7874  CG2 THR B 264      77.644  88.097 103.510  1.00 40.27           C  
ATOM   7875  N   GLU B 265      76.391  92.505 103.158  1.00 44.56           N  
ATOM   7876  CA  GLU B 265      76.029  93.761 102.475  1.00 45.39           C  
ATOM   7877  C   GLU B 265      76.019  93.649 100.963  1.00 44.58           C  
ATOM   7878  O   GLU B 265      76.338  94.604 100.247  1.00 45.10           O  
ATOM   7879  CB  GLU B 265      76.977  94.893 102.861  1.00 46.60           C  
ATOM   7880  CG  GLU B 265      77.021  95.196 104.335  1.00 50.36           C  
ATOM   7881  CD  GLU B 265      77.891  96.392 104.620  1.00 52.75           C  
ATOM   7882  OE1 GLU B 265      77.340  97.511 104.699  1.00 55.21           O  
ATOM   7883  OE2 GLU B 265      79.126  96.218 104.741  1.00 54.95           O  
ATOM   7884  N   SER B 266      75.631  92.482 100.484  1.00 44.04           N  
ATOM   7885  CA  SER B 266      75.602  92.223  99.057  1.00 43.63           C  
ATOM   7886  C   SER B 266      74.349  91.409  98.786  1.00 43.68           C  
ATOM   7887  O   SER B 266      73.741  90.901  99.728  1.00 43.32           O  
ATOM   7888  CB  SER B 266      76.849  91.422  98.663  1.00 42.79           C  
ATOM   7889  OG  SER B 266      76.907  90.167  99.338  1.00 37.71           O  
ATOM   7890  N   LEU B 267      73.989  91.268  97.512  1.00 42.76           N  
ATOM   7891  CA  LEU B 267      72.798  90.529  97.127  1.00 43.01           C  
ATOM   7892  C   LEU B 267      72.745  89.149  97.764  1.00 43.64           C  
ATOM   7893  O   LEU B 267      73.776  88.568  98.131  1.00 43.89           O  
ATOM   7894  CB  LEU B 267      72.727  90.396  95.609  1.00 42.77           C  
ATOM   7895  CG  LEU B 267      72.970  91.690  94.828  1.00 44.60           C  
ATOM   7896  CD1 LEU B 267      72.863  91.398  93.314  1.00 44.33           C  
ATOM   7897  CD2 LEU B 267      71.964  92.762  95.260  1.00 43.82           C  
ATOM   7898  N   TRP B 268      71.530  88.636  97.911  1.00 43.63           N  
ATOM   7899  CA  TRP B 268      71.334  87.324  98.492  1.00 44.45           C  
ATOM   7900  C   TRP B 268      71.653  86.284  97.428  1.00 44.89           C  
ATOM   7901  O   TRP B 268      71.249  86.429  96.272  1.00 44.27           O  
ATOM   7902  CB  TRP B 268      69.874  87.131  98.939  1.00 45.74           C  
ATOM   7903  CG  TRP B 268      69.405  88.061 100.016  1.00 47.41           C  
ATOM   7904  CD1 TRP B 268      68.845  89.304  99.857  1.00 47.14           C  
ATOM   7905  CD2 TRP B 268      69.451  87.819 101.425  1.00 48.30           C  
ATOM   7906  NE1 TRP B 268      68.540  89.844 101.078  1.00 48.00           N  
ATOM   7907  CE2 TRP B 268      68.899  88.954 102.060  1.00 48.60           C  
ATOM   7908  CE3 TRP B 268      69.905  86.750 102.215  1.00 48.60           C  
ATOM   7909  CZ2 TRP B 268      68.787  89.051 103.451  1.00 48.49           C  
ATOM   7910  CZ3 TRP B 268      69.793  86.847 103.602  1.00 48.72           C  
ATOM   7911  CH2 TRP B 268      69.239  87.990 104.201  1.00 49.16           C  
ATOM   7912  N   LEU B 269      72.370  85.234  97.816  1.00 45.22           N  
ATOM   7913  CA  LEU B 269      72.693  84.172  96.878  1.00 45.46           C  
ATOM   7914  C   LEU B 269      71.417  83.574  96.305  1.00 46.23           C  
ATOM   7915  O   LEU B 269      71.319  83.365  95.092  1.00 46.51           O  
ATOM   7916  CB  LEU B 269      73.524  83.081  97.557  1.00 44.97           C  
ATOM   7917  CG  LEU B 269      75.047  83.259  97.408  1.00 46.68           C  
ATOM   7918  CD1 LEU B 269      75.796  82.322  98.351  1.00 44.55           C  
ATOM   7919  CD2 LEU B 269      75.445  82.988  95.943  1.00 45.68           C  
ATOM   7920  N   THR B 270      70.427  83.328  97.162  1.00 47.15           N  
ATOM   7921  CA  THR B 270      69.166  82.741  96.702  1.00 47.62           C  
ATOM   7922  C   THR B 270      68.433  83.634  95.691  1.00 47.30           C  
ATOM   7923  O   THR B 270      67.738  83.131  94.805  1.00 47.11           O  
ATOM   7924  CB  THR B 270      68.226  82.388  97.893  1.00 47.86           C  
ATOM   7925  OG1 THR B 270      68.085  83.524  98.755  1.00 48.46           O  
ATOM   7926  CG2 THR B 270      68.787  81.214  98.678  1.00 46.64           C  
ATOM   7927  N   ASP B 271      68.589  84.951  95.822  1.00 46.90           N  
ATOM   7928  CA  ASP B 271      67.981  85.885  94.877  1.00 47.20           C  
ATOM   7929  C   ASP B 271      68.708  85.750  93.536  1.00 47.06           C  
ATOM   7930  O   ASP B 271      68.080  85.741  92.467  1.00 46.89           O  
ATOM   7931  CB  ASP B 271      68.137  87.326  95.369  1.00 48.39           C  
ATOM   7932  CG  ASP B 271      66.999  87.765  96.261  1.00 49.94           C  
ATOM   7933  OD1 ASP B 271      66.243  86.883  96.725  1.00 50.42           O  
ATOM   7934  OD2 ASP B 271      66.867  88.991  96.501  1.00 49.51           O  
ATOM   7935  N   MET B 272      70.040  85.651  93.608  1.00 46.62           N  
ATOM   7936  CA  MET B 272      70.874  85.529  92.414  1.00 46.48           C  
ATOM   7937  C   MET B 272      70.656  84.211  91.687  1.00 46.01           C  
ATOM   7938  O   MET B 272      70.697  84.175  90.462  1.00 46.36           O  
ATOM   7939  CB  MET B 272      72.353  85.727  92.767  1.00 44.97           C  
ATOM   7940  CG  MET B 272      72.652  87.173  93.136  1.00 44.96           C  
ATOM   7941  SD  MET B 272      74.360  87.532  93.586  1.00 44.06           S  
ATOM   7942  CE  MET B 272      74.634  86.342  94.939  1.00 42.01           C  
ATOM   7943  N   ALA B 273      70.406  83.136  92.427  1.00 45.02           N  
ATOM   7944  CA  ALA B 273      70.154  81.861  91.780  1.00 45.83           C  
ATOM   7945  C   ALA B 273      68.829  81.959  91.028  1.00 46.47           C  
ATOM   7946  O   ALA B 273      68.721  81.549  89.876  1.00 46.76           O  
ATOM   7947  CB  ALA B 273      70.092  80.739  92.804  1.00 44.86           C  
ATOM   7948  N   HIS B 274      67.819  82.519  91.680  1.00 47.71           N  
ATOM   7949  CA  HIS B 274      66.507  82.652  91.054  1.00 48.74           C  
ATOM   7950  C   HIS B 274      66.626  83.523  89.788  1.00 48.44           C  
ATOM   7951  O   HIS B 274      66.007  83.234  88.759  1.00 46.76           O  
ATOM   7952  CB  HIS B 274      65.521  83.264  92.063  1.00 50.23           C  
ATOM   7953  CG  HIS B 274      64.082  83.186  91.643  1.00 52.10           C  
ATOM   7954  ND1 HIS B 274      63.107  83.998  92.185  1.00 52.92           N  
ATOM   7955  CD2 HIS B 274      63.453  82.405  90.732  1.00 52.49           C  
ATOM   7956  CE1 HIS B 274      61.944  83.724  91.624  1.00 52.54           C  
ATOM   7957  NE2 HIS B 274      62.125  82.762  90.738  1.00 52.55           N  
ATOM   7958  N   HIS B 275      67.426  84.585  89.869  1.00 48.55           N  
ATOM   7959  CA  HIS B 275      67.644  85.476  88.720  1.00 48.97           C  
ATOM   7960  C   HIS B 275      68.133  84.708  87.478  1.00 48.97           C  
ATOM   7961  O   HIS B 275      67.594  84.855  86.376  1.00 48.82           O  
ATOM   7962  CB  HIS B 275      68.684  86.539  89.054  1.00 47.94           C  
ATOM   7963  CG  HIS B 275      69.221  87.246  87.849  1.00 48.98           C  
ATOM   7964  ND1 HIS B 275      68.642  88.386  87.331  1.00 49.20           N  
ATOM   7965  CD2 HIS B 275      70.274  86.961  87.044  1.00 48.71           C  
ATOM   7966  CE1 HIS B 275      69.315  88.775  86.264  1.00 48.93           C  
ATOM   7967  NE2 HIS B 275      70.312  87.925  86.067  1.00 48.87           N  
ATOM   7968  N   HIS B 276      69.162  83.893  87.653  1.00 48.06           N  
ATOM   7969  CA  HIS B 276      69.677  83.148  86.526  1.00 48.94           C  
ATOM   7970  C   HIS B 276      68.707  82.112  85.975  1.00 49.27           C  
ATOM   7971  O   HIS B 276      68.646  81.909  84.765  1.00 49.78           O  
ATOM   7972  CB  HIS B 276      71.027  82.521  86.886  1.00 48.09           C  
ATOM   7973  CG  HIS B 276      72.109  83.538  87.054  1.00 47.56           C  
ATOM   7974  ND1 HIS B 276      72.528  83.986  88.287  1.00 47.33           N  
ATOM   7975  CD2 HIS B 276      72.789  84.267  86.137  1.00 46.73           C  
ATOM   7976  CE1 HIS B 276      73.419  84.947  88.123  1.00 47.32           C  
ATOM   7977  NE2 HIS B 276      73.594  85.136  86.828  1.00 47.37           N  
ATOM   7978  N   LEU B 277      67.939  81.475  86.852  1.00 49.86           N  
ATOM   7979  CA  LEU B 277      66.978  80.479  86.411  1.00 50.51           C  
ATOM   7980  C   LEU B 277      65.904  81.158  85.575  1.00 50.66           C  
ATOM   7981  O   LEU B 277      65.518  80.665  84.521  1.00 50.90           O  
ATOM   7982  CB  LEU B 277      66.346  79.781  87.620  1.00 51.13           C  
ATOM   7983  CG  LEU B 277      65.328  78.664  87.340  1.00 51.32           C  
ATOM   7984  CD1 LEU B 277      65.919  77.617  86.388  1.00 49.07           C  
ATOM   7985  CD2 LEU B 277      64.915  78.020  88.673  1.00 50.31           C  
ATOM   7986  N   ALA B 278      65.433  82.307  86.036  1.00 51.42           N  
ATOM   7987  CA  ALA B 278      64.402  83.036  85.306  1.00 52.25           C  
ATOM   7988  C   ALA B 278      64.929  83.481  83.954  1.00 52.80           C  
ATOM   7989  O   ALA B 278      64.284  83.273  82.921  1.00 52.26           O  
ATOM   7990  CB  ALA B 278      63.955  84.242  86.095  1.00 51.24           C  
ATOM   7991  N   ILE B 279      66.098  84.116  83.986  1.00 53.92           N  
ATOM   7992  CA  ILE B 279      66.776  84.603  82.790  1.00 54.55           C  
ATOM   7993  C   ILE B 279      67.003  83.460  81.793  1.00 54.20           C  
ATOM   7994  O   ILE B 279      66.793  83.625  80.593  1.00 53.17           O  
ATOM   7995  CB  ILE B 279      68.113  85.296  83.205  1.00 55.91           C  
ATOM   7996  CG1 ILE B 279      67.846  86.786  83.379  1.00 56.50           C  
ATOM   7997  CG2 ILE B 279      69.230  85.046  82.206  1.00 54.99           C  
ATOM   7998  CD1 ILE B 279      67.261  87.398  82.150  1.00 57.77           C  
ATOM   7999  N   ALA B 280      67.393  82.296  82.303  1.00 54.04           N  
ATOM   8000  CA  ALA B 280      67.625  81.135  81.459  1.00 55.07           C  
ATOM   8001  C   ALA B 280      66.392  80.815  80.615  1.00 55.98           C  
ATOM   8002  O   ALA B 280      66.495  80.640  79.400  1.00 57.55           O  
ATOM   8003  CB  ALA B 280      68.004  79.935  82.315  1.00 54.54           C  
ATOM   8004  N   VAL B 281      65.231  80.738  81.257  1.00 56.39           N  
ATOM   8005  CA  VAL B 281      63.981  80.449  80.555  1.00 56.24           C  
ATOM   8006  C   VAL B 281      63.735  81.471  79.443  1.00 56.34           C  
ATOM   8007  O   VAL B 281      63.429  81.105  78.311  1.00 56.14           O  
ATOM   8008  CB  VAL B 281      62.778  80.459  81.534  1.00 56.41           C  
ATOM   8009  CG1 VAL B 281      61.464  80.340  80.769  1.00 55.18           C  
ATOM   8010  CG2 VAL B 281      62.915  79.309  82.528  1.00 55.62           C  
ATOM   8011  N   LEU B 282      63.871  82.749  79.770  1.00 55.90           N  
ATOM   8012  CA  LEU B 282      63.678  83.803  78.787  1.00 57.00           C  
ATOM   8013  C   LEU B 282      64.552  83.600  77.545  1.00 57.28           C  
ATOM   8014  O   LEU B 282      64.070  83.696  76.412  1.00 56.51           O  
ATOM   8015  CB  LEU B 282      64.003  85.163  79.408  1.00 58.88           C  
ATOM   8016  CG  LEU B 282      62.824  86.070  79.776  1.00 61.38           C  
ATOM   8017  CD1 LEU B 282      62.109  86.497  78.484  1.00 61.42           C  
ATOM   8018  CD2 LEU B 282      61.859  85.340  80.714  1.00 60.86           C  
ATOM   8019  N   PHE B 283      65.839  83.320  77.758  1.00 57.16           N  
ATOM   8020  CA  PHE B 283      66.761  83.133  76.643  1.00 56.88           C  
ATOM   8021  C   PHE B 283      66.523  81.862  75.845  1.00 56.37           C  
ATOM   8022  O   PHE B 283      66.660  81.864  74.625  1.00 55.49           O  
ATOM   8023  CB  PHE B 283      68.213  83.170  77.123  1.00 56.59           C  
ATOM   8024  CG  PHE B 283      68.634  84.505  77.636  1.00 57.05           C  
ATOM   8025  CD1 PHE B 283      68.095  85.665  77.099  1.00 57.59           C  
ATOM   8026  CD2 PHE B 283      69.551  84.610  78.673  1.00 57.08           C  
ATOM   8027  CE1 PHE B 283      68.460  86.911  77.595  1.00 58.21           C  
ATOM   8028  CE2 PHE B 283      69.923  85.855  79.172  1.00 57.10           C  
ATOM   8029  CZ  PHE B 283      69.376  87.006  78.632  1.00 57.80           C  
ATOM   8030  N   ILE B 284      66.177  80.775  76.522  1.00 55.75           N  
ATOM   8031  CA  ILE B 284      65.930  79.549  75.802  1.00 54.95           C  
ATOM   8032  C   ILE B 284      64.725  79.753  74.900  1.00 56.22           C  
ATOM   8033  O   ILE B 284      64.694  79.245  73.782  1.00 57.43           O  
ATOM   8034  CB  ILE B 284      65.704  78.377  76.750  1.00 53.04           C  
ATOM   8035  CG1 ILE B 284      66.987  78.130  77.544  1.00 52.16           C  
ATOM   8036  CG2 ILE B 284      65.330  77.141  75.961  1.00 52.78           C  
ATOM   8037  CD1 ILE B 284      66.996  76.873  78.383  1.00 50.87           C  
ATOM   8038  N   VAL B 285      63.749  80.525  75.363  1.00 56.71           N  
ATOM   8039  CA  VAL B 285      62.560  80.784  74.553  1.00 57.85           C  
ATOM   8040  C   VAL B 285      62.910  81.643  73.333  1.00 58.28           C  
ATOM   8041  O   VAL B 285      62.564  81.294  72.199  1.00 58.28           O  
ATOM   8042  CB  VAL B 285      61.440  81.469  75.401  1.00 58.02           C  
ATOM   8043  CG1 VAL B 285      60.403  82.123  74.490  1.00 56.49           C  
ATOM   8044  CG2 VAL B 285      60.762  80.418  76.304  1.00 57.09           C  
ATOM   8045  N   ALA B 286      63.606  82.755  73.573  1.00 58.96           N  
ATOM   8046  CA  ALA B 286      64.033  83.673  72.508  1.00 59.45           C  
ATOM   8047  C   ALA B 286      64.911  82.963  71.473  1.00 59.39           C  
ATOM   8048  O   ALA B 286      64.962  83.360  70.309  1.00 58.89           O  
ATOM   8049  CB  ALA B 286      64.801  84.842  73.109  1.00 58.73           C  
ATOM   8050  N   GLY B 287      65.602  81.918  71.917  1.00 59.85           N  
ATOM   8051  CA  GLY B 287      66.470  81.159  71.039  1.00 60.81           C  
ATOM   8052  C   GLY B 287      65.698  80.249  70.102  1.00 61.59           C  
ATOM   8053  O   GLY B 287      66.286  79.407  69.416  1.00 61.59           O  
ATOM   8054  N   HIS B 288      64.375  80.396  70.095  1.00 61.68           N  
ATOM   8055  CA  HIS B 288      63.524  79.603  69.215  1.00 61.75           C  
ATOM   8056  C   HIS B 288      62.749  80.535  68.296  1.00 62.72           C  
ATOM   8057  O   HIS B 288      61.634  80.221  67.885  1.00 64.14           O  
ATOM   8058  CB  HIS B 288      62.537  78.760  70.017  1.00 59.12           C  
ATOM   8059  CG  HIS B 288      63.169  77.609  70.723  1.00 57.70           C  
ATOM   8060  ND1 HIS B 288      63.832  77.746  71.921  1.00 57.95           N  
ATOM   8061  CD2 HIS B 288      63.270  76.303  70.384  1.00 57.79           C  
ATOM   8062  CE1 HIS B 288      64.316  76.573  72.293  1.00 57.05           C  
ATOM   8063  NE2 HIS B 288      63.988  75.680  71.376  1.00 56.72           N  
ATOM   8064  N   MET B 289      63.339  81.680  67.971  1.00 62.70           N  
ATOM   8065  CA  MET B 289      62.654  82.635  67.125  1.00 63.52           C  
ATOM   8066  C   MET B 289      63.027  82.586  65.655  1.00 64.90           C  
ATOM   8067  O   MET B 289      62.158  82.748  64.796  1.00 65.28           O  
ATOM   8068  CB  MET B 289      62.868  84.062  67.638  1.00 62.29           C  
ATOM   8069  CG  MET B 289      62.073  85.104  66.859  1.00 62.27           C  
ATOM   8070  SD  MET B 289      62.145  86.780  67.543  1.00 64.06           S  
ATOM   8071  CE  MET B 289      61.333  87.697  66.261  1.00 63.22           C  
ATOM   8072  N   TYR B 290      64.300  82.355  65.351  1.00 65.67           N  
ATOM   8073  CA  TYR B 290      64.711  82.364  63.955  1.00 66.90           C  
ATOM   8074  C   TYR B 290      64.717  81.034  63.217  1.00 68.34           C  
ATOM   8075  O   TYR B 290      64.881  79.963  63.813  1.00 68.00           O  
ATOM   8076  CB  TYR B 290      66.052  83.082  63.827  1.00 65.41           C  
ATOM   8077  CG  TYR B 290      66.015  84.402  64.552  1.00 63.86           C  
ATOM   8078  CD1 TYR B 290      66.481  84.506  65.865  1.00 63.33           C  
ATOM   8079  CD2 TYR B 290      65.401  85.518  63.975  1.00 62.57           C  
ATOM   8080  CE1 TYR B 290      66.328  85.687  66.592  1.00 62.49           C  
ATOM   8081  CE2 TYR B 290      65.244  86.702  64.693  1.00 61.94           C  
ATOM   8082  CZ  TYR B 290      65.708  86.776  66.003  1.00 61.78           C  
ATOM   8083  OH  TYR B 290      65.537  87.925  66.736  1.00 61.14           O  
ATOM   8084  N   ARG B 291      64.515  81.134  61.903  1.00 70.27           N  
ATOM   8085  CA  ARG B 291      64.435  79.979  61.021  1.00 72.19           C  
ATOM   8086  C   ARG B 291      65.770  79.364  60.649  1.00 72.47           C  
ATOM   8087  O   ARG B 291      66.674  80.048  60.173  1.00 72.60           O  
ATOM   8088  CB  ARG B 291      63.695  80.353  59.730  1.00 73.68           C  
ATOM   8089  CG  ARG B 291      63.103  79.149  58.979  1.00 76.02           C  
ATOM   8090  CD  ARG B 291      62.945  79.405  57.473  1.00 77.95           C  
ATOM   8091  NE  ARG B 291      62.307  80.689  57.164  1.00 80.11           N  
ATOM   8092  CZ  ARG B 291      61.041  80.999  57.444  1.00 80.93           C  
ATOM   8093  NH1 ARG B 291      60.250  80.109  58.049  1.00 81.26           N  
ATOM   8094  NH2 ARG B 291      60.568  82.202  57.120  1.00 80.36           N  
ATOM   8095  N   THR B 292      65.882  78.061  60.876  1.00 73.45           N  
ATOM   8096  CA  THR B 292      67.078  77.321  60.515  1.00 74.88           C  
ATOM   8097  C   THR B 292      66.669  76.254  59.482  1.00 75.66           C  
ATOM   8098  O   THR B 292      66.004  76.573  58.489  1.00 75.62           O  
ATOM   8099  CB  THR B 292      67.747  76.662  61.751  1.00 75.09           C  
ATOM   8100  OG1 THR B 292      66.837  75.747  62.367  1.00 75.01           O  
ATOM   8101  CG2 THR B 292      68.168  77.731  62.761  1.00 74.88           C  
ATOM   8102  N   GLN B 293      67.040  74.997  59.708  1.00 76.51           N  
ATOM   8103  CA  GLN B 293      66.700  73.939  58.756  1.00 77.36           C  
ATOM   8104  C   GLN B 293      65.460  73.116  59.117  1.00 77.50           C  
ATOM   8105  O   GLN B 293      65.435  71.903  58.920  1.00 77.30           O  
ATOM   8106  CB  GLN B 293      67.903  73.012  58.567  1.00 77.41           C  
ATOM   8107  CG  GLN B 293      68.558  72.605  59.872  1.00 78.16           C  
ATOM   8108  CD  GLN B 293      69.880  71.896  59.666  1.00 78.57           C  
ATOM   8109  OE1 GLN B 293      69.936  70.665  59.579  1.00 78.16           O  
ATOM   8110  NE2 GLN B 293      70.959  72.677  59.574  1.00 78.93           N  
ATOM   8111  N   PHE B 294      64.435  73.774  59.651  1.00 77.57           N  
ATOM   8112  CA  PHE B 294      63.205  73.077  60.003  1.00 77.66           C  
ATOM   8113  C   PHE B 294      62.005  73.866  59.475  1.00 78.46           C  
ATOM   8114  O   PHE B 294      60.897  73.766  60.003  1.00 77.83           O  
ATOM   8115  CB  PHE B 294      63.098  72.886  61.522  1.00 76.88           C  
ATOM   8116  CG  PHE B 294      64.261  72.143  62.128  1.00 76.22           C  
ATOM   8117  CD1 PHE B 294      65.372  72.831  62.609  1.00 75.71           C  
ATOM   8118  CD2 PHE B 294      64.255  70.754  62.204  1.00 76.35           C  
ATOM   8119  CE1 PHE B 294      66.458  72.146  63.157  1.00 75.17           C  
ATOM   8120  CE2 PHE B 294      65.343  70.055  62.752  1.00 75.78           C  
ATOM   8121  CZ  PHE B 294      66.443  70.755  63.228  1.00 75.35           C  
ATOM   8122  N   GLY B 295      62.251  74.660  58.431  1.00 79.22           N  
ATOM   8123  CA  GLY B 295      61.205  75.454  57.804  1.00 79.73           C  
ATOM   8124  C   GLY B 295      60.183  76.059  58.746  1.00 79.95           C  
ATOM   8125  O   GLY B 295      58.993  76.124  58.440  1.00 80.68           O  
ATOM   8126  N   ILE B 296      60.657  76.506  59.898  1.00 79.84           N  
ATOM   8127  CA  ILE B 296      59.812  77.119  60.908  1.00 79.36           C  
ATOM   8128  C   ILE B 296      60.651  78.190  61.610  1.00 78.44           C  
ATOM   8129  O   ILE B 296      61.781  77.924  62.034  1.00 79.02           O  
ATOM   8130  CB  ILE B 296      59.335  76.063  61.937  1.00 79.58           C  
ATOM   8131  CG1 ILE B 296      58.545  76.734  63.057  1.00 80.34           C  
ATOM   8132  CG2 ILE B 296      60.524  75.329  62.520  1.00 79.95           C  
ATOM   8133  CD1 ILE B 296      58.132  75.785  64.162  1.00 81.01           C  
ATOM   8134  N   GLY B 297      60.110  79.398  61.713  1.00 76.31           N  
ATOM   8135  CA  GLY B 297      60.841  80.467  62.364  1.00 74.15           C  
ATOM   8136  C   GLY B 297      60.882  81.711  61.507  1.00 73.02           C  
ATOM   8137  O   GLY B 297      60.344  81.720  60.402  1.00 73.29           O  
ATOM   8138  N   HIS B 298      61.512  82.769  62.009  1.00 71.70           N  
ATOM   8139  CA  HIS B 298      61.606  84.011  61.257  1.00 70.32           C  
ATOM   8140  C   HIS B 298      62.873  84.102  60.416  1.00 69.65           C  
ATOM   8141  O   HIS B 298      63.907  83.499  60.727  1.00 68.63           O  
ATOM   8142  CB  HIS B 298      61.569  85.223  62.187  1.00 70.64           C  
ATOM   8143  CG  HIS B 298      60.321  85.329  63.002  1.00 71.39           C  
ATOM   8144  ND1 HIS B 298      59.538  86.464  63.020  1.00 71.64           N  
ATOM   8145  CD2 HIS B 298      59.729  84.450  63.846  1.00 71.36           C  
ATOM   8146  CE1 HIS B 298      58.518  86.280  63.839  1.00 71.20           C  
ATOM   8147  NE2 HIS B 298      58.611  85.067  64.353  1.00 71.71           N  
ATOM   8148  N   SER B 299      62.760  84.860  59.334  1.00 68.62           N  
ATOM   8149  CA  SER B 299      63.866  85.120  58.433  1.00 67.98           C  
ATOM   8150  C   SER B 299      64.084  86.615  58.595  1.00 68.00           C  
ATOM   8151  O   SER B 299      63.292  87.426  58.102  1.00 68.43           O  
ATOM   8152  CB  SER B 299      63.490  84.802  56.983  1.00 66.99           C  
ATOM   8153  OG  SER B 299      64.363  85.460  56.073  1.00 65.12           O  
ATOM   8154  N   ILE B 300      65.139  86.978  59.311  1.00 67.02           N  
ATOM   8155  CA  ILE B 300      65.433  88.380  59.544  1.00 65.83           C  
ATOM   8156  C   ILE B 300      65.458  89.146  58.222  1.00 65.30           C  
ATOM   8157  O   ILE B 300      65.187  90.346  58.194  1.00 65.10           O  
ATOM   8158  CB  ILE B 300      66.769  88.521  60.322  1.00 65.68           C  
ATOM   8159  CG1 ILE B 300      66.626  87.840  61.690  1.00 65.18           C  
ATOM   8160  CG2 ILE B 300      67.145  89.983  60.482  1.00 65.07           C  
ATOM   8161  CD1 ILE B 300      67.904  87.748  62.481  1.00 64.53           C  
ATOM   8162  N   LYS B 301      65.752  88.446  57.128  1.00 65.40           N  
ATOM   8163  CA  LYS B 301      65.789  89.072  55.801  1.00 66.22           C  
ATOM   8164  C   LYS B 301      64.397  89.555  55.349  1.00 66.53           C  
ATOM   8165  O   LYS B 301      64.262  90.674  54.840  1.00 65.35           O  
ATOM   8166  CB  LYS B 301      66.334  88.091  54.760  1.00 66.06           C  
ATOM   8167  CG  LYS B 301      66.581  88.726  53.401  1.00 64.75           C  
ATOM   8168  CD  LYS B 301      66.598  87.677  52.301  1.00 64.76           C  
ATOM   8169  CE  LYS B 301      67.154  88.241  50.999  1.00 64.08           C  
ATOM   8170  NZ  LYS B 301      66.581  89.571  50.648  1.00 64.05           N  
ATOM   8171  N   GLU B 302      63.378  88.703  55.536  1.00 67.44           N  
ATOM   8172  CA  GLU B 302      61.986  89.015  55.167  1.00 68.75           C  
ATOM   8173  C   GLU B 302      61.406  90.144  56.019  1.00 68.34           C  
ATOM   8174  O   GLU B 302      60.598  90.940  55.541  1.00 68.14           O  
ATOM   8175  CB  GLU B 302      61.076  87.795  55.346  1.00 70.39           C  
ATOM   8176  CG  GLU B 302      61.610  86.484  54.803  1.00 72.78           C  
ATOM   8177  CD  GLU B 302      60.690  85.304  55.132  1.00 75.02           C  
ATOM   8178  OE1 GLU B 302      60.125  85.266  56.260  1.00 75.99           O  
ATOM   8179  OE2 GLU B 302      60.545  84.408  54.269  1.00 75.66           O  
ATOM   8180  N   MET B 303      61.811  90.185  57.287  1.00 68.37           N  
ATOM   8181  CA  MET B 303      61.363  91.201  58.239  1.00 68.48           C  
ATOM   8182  C   MET B 303      61.976  92.561  57.914  1.00 68.76           C  
ATOM   8183  O   MET B 303      61.417  93.606  58.239  1.00 69.41           O  
ATOM   8184  CB  MET B 303      61.753  90.778  59.659  1.00 68.54           C  
ATOM   8185  CG  MET B 303      61.114  89.467  60.112  1.00 67.77           C  
ATOM   8186  SD  MET B 303      61.804  88.822  61.646  1.00 68.75           S  
ATOM   8187  CE  MET B 303      61.238  90.074  62.844  1.00 67.40           C  
ATOM   8188  N   MET B 304      63.128  92.529  57.259  1.00 69.29           N  
ATOM   8189  CA  MET B 304      63.851  93.731  56.867  1.00 69.65           C  
ATOM   8190  C   MET B 304      63.292  94.269  55.541  1.00 70.01           C  
ATOM   8191  O   MET B 304      63.285  95.482  55.299  1.00 68.90           O  
ATOM   8192  CB  MET B 304      65.342  93.386  56.718  1.00 69.76           C  
ATOM   8193  CG  MET B 304      66.327  94.432  57.243  1.00 68.98           C  
ATOM   8194  SD  MET B 304      66.301  94.696  59.032  1.00 68.24           S  
ATOM   8195  CE  MET B 304      66.871  93.115  59.619  1.00 67.97           C  
ATOM   8196  N   ASP B 305      62.806  93.356  54.696  1.00 71.43           N  
ATOM   8197  CA  ASP B 305      62.258  93.717  53.380  1.00 72.67           C  
ATOM   8198  C   ASP B 305      60.740  93.928  53.297  1.00 72.84           C  
ATOM   8199  O   ASP B 305      60.247  94.487  52.314  1.00 72.61           O  
ATOM   8200  CB  ASP B 305      62.665  92.671  52.333  1.00 73.03           C  
ATOM   8201  CG  ASP B 305      64.161  92.663  52.063  1.00 73.65           C  
ATOM   8202  OD1 ASP B 305      64.788  93.742  52.155  1.00 74.16           O  
ATOM   8203  OD2 ASP B 305      64.708  91.585  51.742  1.00 73.58           O  
ATOM   8204  N   ALA B 306      60.010  93.492  54.322  1.00 73.28           N  
ATOM   8205  CA  ALA B 306      58.553  93.626  54.361  1.00 74.00           C  
ATOM   8206  C   ALA B 306      58.018  95.019  53.984  1.00 74.73           C  
ATOM   8207  O   ALA B 306      58.622  96.050  54.301  1.00 73.97           O  
ATOM   8208  CB  ALA B 306      58.036  93.221  55.742  1.00 73.64           C  
ATOM   8209  N   LYS B 307      56.879  95.026  53.290  1.00 75.93           N  
ATOM   8210  CA  LYS B 307      56.223  96.259  52.855  1.00 77.06           C  
ATOM   8211  C   LYS B 307      54.716  96.130  53.058  1.00 78.44           C  
ATOM   8212  O   LYS B 307      53.934  96.844  52.427  1.00 78.33           O  
ATOM   8213  CB  LYS B 307      56.502  96.524  51.376  1.00 75.89           C  
ATOM   8214  CG  LYS B 307      57.968  96.609  51.022  1.00 75.09           C  
ATOM   8215  CD  LYS B 307      58.627  97.839  51.609  1.00 73.89           C  
ATOM   8216  CE  LYS B 307      60.109  97.856  51.263  1.00 73.52           C  
ATOM   8217  NZ  LYS B 307      60.753  99.128  51.674  1.00 73.16           N  
ATOM   8218  N   ASP B 308      54.316  95.212  53.937  1.00 80.12           N  
ATOM   8219  CA  ASP B 308      52.903  94.979  54.217  1.00 81.87           C  
ATOM   8220  C   ASP B 308      52.609  94.680  55.687  1.00 82.46           C  
ATOM   8221  O   ASP B 308      53.084  93.680  56.233  1.00 82.54           O  
ATOM   8222  CB  ASP B 308      52.380  93.823  53.358  1.00 82.88           C  
ATOM   8223  CG  ASP B 308      50.980  93.395  53.757  1.00 84.05           C  
ATOM   8224  OD1 ASP B 308      50.087  94.270  53.795  1.00 83.59           O  
ATOM   8225  OD2 ASP B 308      50.774  92.189  54.035  1.00 85.09           O  
ATOM   8226  N   PHE B 309      51.807  95.543  56.309  1.00 82.91           N  
ATOM   8227  CA  PHE B 309      51.427  95.396  57.712  1.00 83.59           C  
ATOM   8228  C   PHE B 309      49.979  94.925  57.857  1.00 83.73           C  
ATOM   8229  O   PHE B 309      49.072  95.740  58.020  1.00 83.33           O  
ATOM   8230  CB  PHE B 309      51.607  96.733  58.440  1.00 84.38           C  
ATOM   8231  CG  PHE B 309      51.197  96.700  59.886  1.00 85.63           C  
ATOM   8232  CD1 PHE B 309      51.849  95.865  60.791  1.00 86.22           C  
ATOM   8233  CD2 PHE B 309      50.158  97.506  60.345  1.00 86.23           C  
ATOM   8234  CE1 PHE B 309      51.471  95.832  62.137  1.00 87.32           C  
ATOM   8235  CE2 PHE B 309      49.770  97.483  61.686  1.00 86.59           C  
ATOM   8236  CZ  PHE B 309      50.429  96.644  62.585  1.00 86.97           C  
ATOM   8237  N   PHE B 310      49.769  93.610  57.796  1.00 84.19           N  
ATOM   8238  CA  PHE B 310      48.429  93.031  57.924  1.00 84.88           C  
ATOM   8239  C   PHE B 310      47.425  93.606  56.919  1.00 85.08           C  
ATOM   8240  O   PHE B 310      46.305  93.950  57.289  1.00 85.01           O  
ATOM   8241  CB  PHE B 310      47.881  93.270  59.334  1.00 84.78           C  
ATOM   8242  CG  PHE B 310      48.642  92.568  60.418  1.00 84.97           C  
ATOM   8243  CD1 PHE B 310      49.126  93.283  61.516  1.00 84.66           C  
ATOM   8244  CD2 PHE B 310      48.838  91.189  60.370  1.00 84.82           C  
ATOM   8245  CE1 PHE B 310      49.791  92.635  62.553  1.00 84.59           C  
ATOM   8246  CE2 PHE B 310      49.504  90.526  61.403  1.00 84.65           C  
ATOM   8247  CZ  PHE B 310      49.980  91.250  62.498  1.00 84.82           C  
ATOM   8248  N   GLY B 311      47.817  93.714  55.656  1.00 85.25           N  
ATOM   8249  CA  GLY B 311      46.904  94.253  54.665  1.00 85.29           C  
ATOM   8250  C   GLY B 311      47.271  95.644  54.181  1.00 85.70           C  
ATOM   8251  O   GLY B 311      47.395  95.869  52.978  1.00 85.13           O  
ATOM   8252  N   THR B 312      47.427  96.588  55.106  1.00 86.53           N  
ATOM   8253  CA  THR B 312      47.800  97.951  54.727  1.00 87.59           C  
ATOM   8254  C   THR B 312      49.268  97.899  54.287  1.00 87.94           C  
ATOM   8255  O   THR B 312      50.028  97.043  54.756  1.00 87.92           O  
ATOM   8256  CB  THR B 312      47.638  98.935  55.914  1.00 87.88           C  
ATOM   8257  OG1 THR B 312      48.627  98.654  56.912  1.00 89.21           O  
ATOM   8258  CG2 THR B 312      46.255  98.787  56.544  1.00 87.66           C  
ATOM   8259  N   LYS B 313      49.670  98.798  53.390  1.00 87.89           N  
ATOM   8260  CA  LYS B 313      51.044  98.796  52.895  1.00 87.83           C  
ATOM   8261  C   LYS B 313      52.107  98.960  54.001  1.00 87.41           C  
ATOM   8262  O   LYS B 313      52.210  98.097  54.875  1.00 88.31           O  
ATOM   8263  CB  LYS B 313      51.219  99.864  51.808  1.00 87.96           C  
ATOM   8264  CG  LYS B 313      52.448  99.629  50.933  1.00 88.74           C  
ATOM   8265  CD  LYS B 313      52.587 100.652  49.811  1.00 89.15           C  
ATOM   8266  CE  LYS B 313      51.613 100.385  48.669  1.00 89.65           C  
ATOM   8267  NZ  LYS B 313      51.867 101.270  47.489  1.00 89.68           N  
ATOM   8268  N   VAL B 314      52.883 100.050  53.936  1.00 85.93           N  
ATOM   8269  CA  VAL B 314      53.988 100.436  54.859  1.00 83.82           C  
ATOM   8270  C   VAL B 314      55.368 100.350  54.194  1.00 82.32           C  
ATOM   8271  O   VAL B 314      55.633  99.449  53.388  1.00 82.02           O  
ATOM   8272  CB  VAL B 314      54.086  99.612  56.215  1.00 83.34           C  
ATOM   8273  CG1 VAL B 314      52.765  99.669  56.978  1.00 83.43           C  
ATOM   8274  CG2 VAL B 314      54.573  98.186  55.963  1.00 82.01           C  
ATOM   8275  N   GLU B 315      56.237 101.301  54.541  1.00 80.44           N  
ATOM   8276  CA  GLU B 315      57.593 101.359  54.004  1.00 78.56           C  
ATOM   8277  C   GLU B 315      58.514 100.329  54.659  1.00 77.83           C  
ATOM   8278  O   GLU B 315      59.686 100.214  54.289  1.00 78.58           O  
ATOM   8279  CB  GLU B 315      58.178 102.760  54.193  1.00 77.65           C  
ATOM   8280  CG  GLU B 315      57.456 103.841  53.401  1.00 77.02           C  
ATOM   8281  CD  GLU B 315      58.271 105.116  53.283  1.00 77.09           C  
ATOM   8282  OE1 GLU B 315      59.469 105.001  52.955  1.00 77.21           O  
ATOM   8283  OE2 GLU B 315      57.726 106.224  53.506  1.00 76.61           O  
ATOM   8284  N   GLY B 316      57.972  99.583  55.621  1.00 76.50           N  
ATOM   8285  CA  GLY B 316      58.735  98.567  56.330  1.00 75.08           C  
ATOM   8286  C   GLY B 316      58.464  98.621  57.827  1.00 74.20           C  
ATOM   8287  O   GLY B 316      57.499  99.260  58.247  1.00 74.16           O  
ATOM   8288  N   PRO B 317      59.285  97.956  58.663  1.00 73.46           N  
ATOM   8289  CA  PRO B 317      59.058  97.990  60.115  1.00 71.87           C  
ATOM   8290  C   PRO B 317      58.945  99.447  60.601  1.00 70.61           C  
ATOM   8291  O   PRO B 317      59.771 100.296  60.246  1.00 69.97           O  
ATOM   8292  CB  PRO B 317      60.291  97.271  60.666  1.00 72.52           C  
ATOM   8293  CG  PRO B 317      60.617  96.277  59.578  1.00 72.46           C  
ATOM   8294  CD  PRO B 317      60.459  97.122  58.332  1.00 73.12           C  
ATOM   8295  N   PHE B 318      57.923  99.723  61.412  1.00 69.15           N  
ATOM   8296  CA  PHE B 318      57.645 101.067  61.933  1.00 67.56           C  
ATOM   8297  C   PHE B 318      57.507 102.039  60.775  1.00 66.20           C  
ATOM   8298  O   PHE B 318      57.697 103.252  60.924  1.00 64.67           O  
ATOM   8299  CB  PHE B 318      58.741 101.543  62.891  1.00 68.65           C  
ATOM   8300  CG  PHE B 318      58.211 102.042  64.211  1.00 69.44           C  
ATOM   8301  CD1 PHE B 318      57.873 101.143  65.227  1.00 69.47           C  
ATOM   8302  CD2 PHE B 318      58.007 103.410  64.427  1.00 69.97           C  
ATOM   8303  CE1 PHE B 318      57.334 101.594  66.440  1.00 69.40           C  
ATOM   8304  CE2 PHE B 318      57.470 103.874  65.638  1.00 70.15           C  
ATOM   8305  CZ  PHE B 318      57.132 102.962  66.645  1.00 69.49           C  
ATOM   8306  N   ASN B 319      57.157 101.471  59.621  1.00 65.28           N  
ATOM   8307  CA  ASN B 319      56.991 102.207  58.374  1.00 64.25           C  
ATOM   8308  C   ASN B 319      58.313 102.865  57.941  1.00 64.03           C  
ATOM   8309  O   ASN B 319      58.340 103.948  57.340  1.00 63.41           O  
ATOM   8310  CB  ASN B 319      55.890 103.256  58.527  1.00 63.27           C  
ATOM   8311  CG  ASN B 319      55.395 103.756  57.199  1.00 61.96           C  
ATOM   8312  OD1 ASN B 319      55.060 102.959  56.322  1.00 61.24           O  
ATOM   8313  ND2 ASN B 319      55.348 105.073  57.032  1.00 60.51           N  
ATOM   8314  N   MET B 320      59.413 102.188  58.259  1.00 63.90           N  
ATOM   8315  CA  MET B 320      60.743 102.671  57.916  1.00 62.83           C  
ATOM   8316  C   MET B 320      61.374 101.678  56.951  1.00 61.55           C  
ATOM   8317  O   MET B 320      61.248 100.456  57.131  1.00 59.72           O  
ATOM   8318  CB  MET B 320      61.615 102.778  59.170  1.00 64.23           C  
ATOM   8319  CG  MET B 320      61.093 103.715  60.250  1.00 65.00           C  
ATOM   8320  SD  MET B 320      60.838 105.390  59.650  1.00 66.87           S  
ATOM   8321  CE  MET B 320      62.489 105.864  59.084  1.00 67.02           C  
ATOM   8322  N   PRO B 321      62.049 102.193  55.905  1.00 61.02           N  
ATOM   8323  CA  PRO B 321      62.730 101.398  54.870  1.00 60.95           C  
ATOM   8324  C   PRO B 321      63.929 100.625  55.452  1.00 60.59           C  
ATOM   8325  O   PRO B 321      64.947 101.216  55.829  1.00 60.30           O  
ATOM   8326  CB  PRO B 321      63.178 102.450  53.848  1.00 59.83           C  
ATOM   8327  CG  PRO B 321      62.234 103.575  54.065  1.00 61.55           C  
ATOM   8328  CD  PRO B 321      62.074 103.624  55.561  1.00 61.00           C  
ATOM   8329  N   HIS B 322      63.800  99.307  55.522  1.00 60.08           N  
ATOM   8330  CA  HIS B 322      64.868  98.474  56.054  1.00 60.19           C  
ATOM   8331  C   HIS B 322      65.366  97.455  55.026  1.00 59.32           C  
ATOM   8332  O   HIS B 322      66.195  96.608  55.347  1.00 58.84           O  
ATOM   8333  CB  HIS B 322      64.387  97.729  57.310  1.00 61.47           C  
ATOM   8334  CG  HIS B 322      64.400  98.563  58.555  1.00 63.22           C  
ATOM   8335  ND1 HIS B 322      63.740  99.769  58.655  1.00 63.88           N  
ATOM   8336  CD2 HIS B 322      64.992  98.359  59.756  1.00 63.38           C  
ATOM   8337  CE1 HIS B 322      63.926 100.274  59.861  1.00 63.61           C  
ATOM   8338  NE2 HIS B 322      64.682  99.438  60.548  1.00 63.76           N  
ATOM   8339  N   GLN B 323      64.860  97.528  53.797  1.00 58.11           N  
ATOM   8340  CA  GLN B 323      65.283  96.578  52.773  1.00 57.18           C  
ATOM   8341  C   GLN B 323      66.793  96.678  52.508  1.00 56.04           C  
ATOM   8342  O   GLN B 323      67.331  97.764  52.270  1.00 55.68           O  
ATOM   8343  CB  GLN B 323      64.462  96.772  51.474  1.00 56.84           C  
ATOM   8344  CG  GLN B 323      64.787  97.984  50.585  1.00 57.05           C  
ATOM   8345  CD  GLN B 323      64.392  99.330  51.183  1.00 58.35           C  
ATOM   8346  OE1 GLN B 323      63.522  99.408  52.050  1.00 58.57           O  
ATOM   8347  NE2 GLN B 323      65.023 100.404  50.699  1.00 58.67           N  
ATOM   8348  N   GLY B 324      67.485  95.547  52.580  1.00 54.81           N  
ATOM   8349  CA  GLY B 324      68.917  95.578  52.347  1.00 55.19           C  
ATOM   8350  C   GLY B 324      69.765  95.636  53.614  1.00 55.47           C  
ATOM   8351  O   GLY B 324      70.933  95.235  53.586  1.00 56.02           O  
ATOM   8352  N   ILE B 325      69.191  96.132  54.714  1.00 53.99           N  
ATOM   8353  CA  ILE B 325      69.903  96.219  55.981  1.00 52.42           C  
ATOM   8354  C   ILE B 325      70.379  94.843  56.424  1.00 52.32           C  
ATOM   8355  O   ILE B 325      71.422  94.721  57.055  1.00 52.83           O  
ATOM   8356  CB  ILE B 325      69.024  96.866  57.091  1.00 51.71           C  
ATOM   8357  CG1 ILE B 325      69.353  98.351  57.215  1.00 51.46           C  
ATOM   8358  CG2 ILE B 325      69.318  96.260  58.440  1.00 51.49           C  
ATOM   8359  CD1 ILE B 325      69.145  99.118  55.962  1.00 52.63           C  
ATOM   8360  N   TYR B 326      69.636  93.800  56.085  1.00 51.25           N  
ATOM   8361  CA  TYR B 326      70.054  92.464  56.472  1.00 51.36           C  
ATOM   8362  C   TYR B 326      71.354  92.104  55.777  1.00 51.56           C  
ATOM   8363  O   TYR B 326      72.250  91.534  56.385  1.00 51.72           O  
ATOM   8364  CB  TYR B 326      69.002  91.433  56.093  1.00 52.41           C  
ATOM   8365  CG  TYR B 326      69.457  90.010  56.328  1.00 53.80           C  
ATOM   8366  CD1 TYR B 326      69.247  89.380  57.564  1.00 54.29           C  
ATOM   8367  CD2 TYR B 326      70.115  89.288  55.318  1.00 53.08           C  
ATOM   8368  CE1 TYR B 326      69.678  88.054  57.791  1.00 53.70           C  
ATOM   8369  CE2 TYR B 326      70.551  87.972  55.534  1.00 53.41           C  
ATOM   8370  CZ  TYR B 326      70.331  87.358  56.772  1.00 53.69           C  
ATOM   8371  OH  TYR B 326      70.761  86.057  56.988  1.00 53.13           O  
ATOM   8372  N   GLU B 327      71.443  92.411  54.488  1.00 51.76           N  
ATOM   8373  CA  GLU B 327      72.646  92.110  53.723  1.00 52.18           C  
ATOM   8374  C   GLU B 327      73.773  93.008  54.198  1.00 50.45           C  
ATOM   8375  O   GLU B 327      74.874  92.546  54.485  1.00 49.94           O  
ATOM   8376  CB  GLU B 327      72.429  92.346  52.216  1.00 54.73           C  
ATOM   8377  CG  GLU B 327      71.594  91.308  51.477  1.00 57.56           C  
ATOM   8378  CD  GLU B 327      70.137  91.260  51.934  1.00 61.20           C  
ATOM   8379  OE1 GLU B 327      69.540  92.328  52.225  1.00 61.91           O  
ATOM   8380  OE2 GLU B 327      69.582  90.139  51.986  1.00 63.37           O  
ATOM   8381  N   THR B 328      73.487  94.299  54.274  1.00 49.10           N  
ATOM   8382  CA  THR B 328      74.478  95.259  54.705  1.00 49.29           C  
ATOM   8383  C   THR B 328      75.156  94.817  55.996  1.00 49.86           C  
ATOM   8384  O   THR B 328      76.375  94.813  56.095  1.00 50.89           O  
ATOM   8385  CB  THR B 328      73.839  96.619  54.884  1.00 48.97           C  
ATOM   8386  OG1 THR B 328      73.305  97.038  53.623  1.00 50.38           O  
ATOM   8387  CG2 THR B 328      74.867  97.641  55.342  1.00 47.96           C  
ATOM   8388  N   TYR B 329      74.355  94.420  56.972  1.00 49.86           N  
ATOM   8389  CA  TYR B 329      74.847  93.962  58.255  1.00 49.40           C  
ATOM   8390  C   TYR B 329      75.550  92.595  58.130  1.00 49.21           C  
ATOM   8391  O   TYR B 329      76.696  92.431  58.572  1.00 49.14           O  
ATOM   8392  CB  TYR B 329      73.658  93.877  59.240  1.00 50.33           C  
ATOM   8393  CG  TYR B 329      73.968  93.434  60.665  1.00 50.23           C  
ATOM   8394  CD1 TYR B 329      73.706  94.277  61.750  1.00 51.21           C  
ATOM   8395  CD2 TYR B 329      74.516  92.177  60.931  1.00 50.46           C  
ATOM   8396  CE1 TYR B 329      73.984  93.880  63.062  1.00 50.74           C  
ATOM   8397  CE2 TYR B 329      74.803  91.771  62.231  1.00 50.33           C  
ATOM   8398  CZ  TYR B 329      74.534  92.625  63.290  1.00 51.18           C  
ATOM   8399  OH  TYR B 329      74.796  92.216  64.574  1.00 51.50           O  
ATOM   8400  N   ASN B 330      74.875  91.624  57.526  1.00 47.96           N  
ATOM   8401  CA  ASN B 330      75.428  90.275  57.404  1.00 47.68           C  
ATOM   8402  C   ASN B 330      76.671  90.119  56.524  1.00 46.65           C  
ATOM   8403  O   ASN B 330      77.465  89.195  56.746  1.00 46.28           O  
ATOM   8404  CB  ASN B 330      74.342  89.306  56.919  1.00 49.33           C  
ATOM   8405  CG  ASN B 330      74.634  87.861  57.299  1.00 50.56           C  
ATOM   8406  OD1 ASN B 330      74.981  87.568  58.445  1.00 52.61           O  
ATOM   8407  ND2 ASN B 330      74.476  86.952  56.349  1.00 51.02           N  
ATOM   8408  N   ASN B 331      76.845  91.003  55.542  1.00 44.09           N  
ATOM   8409  CA  ASN B 331      78.002  90.925  54.654  1.00 43.23           C  
ATOM   8410  C   ASN B 331      79.209  91.765  55.087  1.00 43.24           C  
ATOM   8411  O   ASN B 331      80.284  91.643  54.494  1.00 43.82           O  
ATOM   8412  CB  ASN B 331      77.642  91.343  53.224  1.00 42.98           C  
ATOM   8413  CG  ASN B 331      76.576  90.470  52.601  1.00 44.38           C  
ATOM   8414  OD1 ASN B 331      76.538  89.242  52.803  1.00 43.66           O  
ATOM   8415  ND2 ASN B 331      75.701  91.100  51.815  1.00 44.04           N  
ATOM   8416  N   SER B 332      79.044  92.635  56.079  1.00 41.16           N  
ATOM   8417  CA  SER B 332      80.168  93.449  56.531  1.00 40.14           C  
ATOM   8418  C   SER B 332      80.647  93.064  57.926  1.00 39.66           C  
ATOM   8419  O   SER B 332      79.900  93.176  58.897  1.00 40.99           O  
ATOM   8420  CB  SER B 332      79.805  94.926  56.532  1.00 39.44           C  
ATOM   8421  OG  SER B 332      80.824  95.671  57.176  1.00 38.85           O  
ATOM   8422  N   LEU B 333      81.890  92.604  58.030  1.00 38.12           N  
ATOM   8423  CA  LEU B 333      82.424  92.235  59.326  1.00 36.07           C  
ATOM   8424  C   LEU B 333      82.604  93.489  60.176  1.00 35.90           C  
ATOM   8425  O   LEU B 333      82.515  93.431  61.407  1.00 34.54           O  
ATOM   8426  CB  LEU B 333      83.733  91.471  59.160  1.00 35.94           C  
ATOM   8427  CG  LEU B 333      83.478  90.034  58.678  1.00 36.59           C  
ATOM   8428  CD1 LEU B 333      84.756  89.372  58.226  1.00 34.52           C  
ATOM   8429  CD2 LEU B 333      82.826  89.252  59.793  1.00 36.69           C  
ATOM   8430  N   HIS B 334      82.818  94.626  59.519  1.00 35.26           N  
ATOM   8431  CA  HIS B 334      82.971  95.894  60.228  1.00 36.23           C  
ATOM   8432  C   HIS B 334      81.673  96.448  60.805  1.00 36.97           C  
ATOM   8433  O   HIS B 334      81.687  97.114  61.830  1.00 37.55           O  
ATOM   8434  CB  HIS B 334      83.598  96.937  59.320  1.00 34.61           C  
ATOM   8435  CG  HIS B 334      85.036  96.675  59.047  1.00 37.18           C  
ATOM   8436  ND1 HIS B 334      86.008  96.820  60.013  1.00 37.90           N  
ATOM   8437  CD2 HIS B 334      85.656  96.164  57.958  1.00 36.49           C  
ATOM   8438  CE1 HIS B 334      87.165  96.399  59.533  1.00 38.64           C  
ATOM   8439  NE2 HIS B 334      86.978  95.995  58.289  1.00 38.34           N  
ATOM   8440  N   PHE B 335      80.561  96.210  60.123  1.00 37.60           N  
ATOM   8441  CA  PHE B 335      79.280  96.670  60.610  1.00 37.58           C  
ATOM   8442  C   PHE B 335      79.018  95.839  61.867  1.00 37.13           C  
ATOM   8443  O   PHE B 335      78.650  96.364  62.906  1.00 37.10           O  
ATOM   8444  CB  PHE B 335      78.177  96.404  59.578  1.00 37.56           C  
ATOM   8445  CG  PHE B 335      76.885  97.127  59.868  1.00 37.68           C  
ATOM   8446  CD1 PHE B 335      76.596  98.339  59.245  1.00 38.49           C  
ATOM   8447  CD2 PHE B 335      75.969  96.608  60.783  1.00 37.84           C  
ATOM   8448  CE1 PHE B 335      75.417  99.025  59.529  1.00 38.12           C  
ATOM   8449  CE2 PHE B 335      74.792  97.285  61.073  1.00 37.76           C  
ATOM   8450  CZ  PHE B 335      74.518  98.498  60.443  1.00 37.61           C  
ATOM   8451  N   GLN B 336      79.219  94.536  61.763  1.00 36.80           N  
ATOM   8452  CA  GLN B 336      79.002  93.665  62.899  1.00 37.75           C  
ATOM   8453  C   GLN B 336      79.913  94.037  64.070  1.00 38.16           C  
ATOM   8454  O   GLN B 336      79.458  94.176  65.200  1.00 38.21           O  
ATOM   8455  CB  GLN B 336      79.246  92.212  62.504  1.00 37.71           C  
ATOM   8456  CG  GLN B 336      78.454  91.785  61.286  1.00 41.55           C  
ATOM   8457  CD  GLN B 336      78.797  90.379  60.792  1.00 43.61           C  
ATOM   8458  OE1 GLN B 336      78.589  90.070  59.620  1.00 45.24           O  
ATOM   8459  NE2 GLN B 336      79.307  89.522  61.682  1.00 44.60           N  
ATOM   8460  N   LEU B 337      81.199  94.216  63.805  1.00 37.48           N  
ATOM   8461  CA  LEU B 337      82.105  94.532  64.879  1.00 36.96           C  
ATOM   8462  C   LEU B 337      81.758  95.866  65.520  1.00 37.98           C  
ATOM   8463  O   LEU B 337      81.772  95.983  66.745  1.00 38.94           O  
ATOM   8464  CB  LEU B 337      83.544  94.533  64.375  1.00 36.38           C  
ATOM   8465  CG  LEU B 337      84.649  94.804  65.395  1.00 36.19           C  
ATOM   8466  CD1 LEU B 337      84.554  93.823  66.559  1.00 35.40           C  
ATOM   8467  CD2 LEU B 337      85.991  94.692  64.708  1.00 36.87           C  
ATOM   8468  N   GLY B 338      81.443  96.867  64.705  1.00 37.28           N  
ATOM   8469  CA  GLY B 338      81.103  98.164  65.252  1.00 38.03           C  
ATOM   8470  C   GLY B 338      79.857  98.066  66.113  1.00 38.63           C  
ATOM   8471  O   GLY B 338      79.788  98.586  67.222  1.00 38.06           O  
ATOM   8472  N   TRP B 339      78.871  97.366  65.583  1.00 39.17           N  
ATOM   8473  CA  TRP B 339      77.602  97.165  66.246  1.00 39.39           C  
ATOM   8474  C   TRP B 339      77.785  96.441  67.578  1.00 39.07           C  
ATOM   8475  O   TRP B 339      77.306  96.903  68.614  1.00 38.77           O  
ATOM   8476  CB  TRP B 339      76.695  96.355  65.327  1.00 40.84           C  
ATOM   8477  CG  TRP B 339      75.259  96.525  65.606  1.00 43.40           C  
ATOM   8478  CD1 TRP B 339      74.472  95.710  66.351  1.00 44.12           C  
ATOM   8479  CD2 TRP B 339      74.411  97.566  65.109  1.00 45.40           C  
ATOM   8480  NE1 TRP B 339      73.181  96.171  66.347  1.00 44.94           N  
ATOM   8481  CE2 TRP B 339      73.112  97.308  65.590  1.00 46.21           C  
ATOM   8482  CE3 TRP B 339      74.625  98.695  64.301  1.00 47.16           C  
ATOM   8483  CZ2 TRP B 339      72.018  98.134  65.290  1.00 47.76           C  
ATOM   8484  CZ3 TRP B 339      73.538  99.522  64.000  1.00 47.75           C  
ATOM   8485  CH2 TRP B 339      72.247  99.233  64.497  1.00 48.34           C  
ATOM   8486  N   HIS B 340      78.476  95.308  67.537  1.00 38.17           N  
ATOM   8487  CA  HIS B 340      78.737  94.509  68.724  1.00 38.42           C  
ATOM   8488  C   HIS B 340      79.571  95.255  69.768  1.00 37.24           C  
ATOM   8489  O   HIS B 340      79.401  95.047  70.969  1.00 36.18           O  
ATOM   8490  CB  HIS B 340      79.419  93.197  68.324  1.00 38.98           C  
ATOM   8491  CG  HIS B 340      78.612  92.381  67.365  1.00 43.58           C  
ATOM   8492  ND1 HIS B 340      77.343  92.753  66.957  1.00 45.15           N  
ATOM   8493  CD2 HIS B 340      78.886  91.218  66.724  1.00 43.83           C  
ATOM   8494  CE1 HIS B 340      76.876  91.854  66.108  1.00 44.31           C  
ATOM   8495  NE2 HIS B 340      77.791  90.913  65.950  1.00 44.23           N  
ATOM   8496  N   LEU B 341      80.461  96.131  69.315  1.00 36.69           N  
ATOM   8497  CA  LEU B 341      81.286  96.882  70.246  1.00 36.37           C  
ATOM   8498  C   LEU B 341      80.418  97.876  71.007  1.00 36.51           C  
ATOM   8499  O   LEU B 341      80.618  98.076  72.201  1.00 36.72           O  
ATOM   8500  CB  LEU B 341      82.445  97.603  69.516  1.00 34.74           C  
ATOM   8501  CG  LEU B 341      83.652  96.712  69.121  1.00 34.20           C  
ATOM   8502  CD1 LEU B 341      84.643  97.497  68.262  1.00 32.47           C  
ATOM   8503  CD2 LEU B 341      84.343  96.161  70.372  1.00 31.02           C  
ATOM   8504  N   ALA B 342      79.449  98.484  70.326  1.00 35.87           N  
ATOM   8505  CA  ALA B 342      78.553  99.446  70.970  1.00 36.14           C  
ATOM   8506  C   ALA B 342      77.705  98.728  72.032  1.00 36.27           C  
ATOM   8507  O   ALA B 342      77.513  99.224  73.140  1.00 35.26           O  
ATOM   8508  CB  ALA B 342      77.640 100.112  69.926  1.00 33.64           C  
ATOM   8509  N   CYS B 343      77.197  97.555  71.691  1.00 36.49           N  
ATOM   8510  CA  CYS B 343      76.394  96.814  72.641  1.00 38.55           C  
ATOM   8511  C   CYS B 343      77.230  96.439  73.866  1.00 39.19           C  
ATOM   8512  O   CYS B 343      76.796  96.641  75.017  1.00 39.20           O  
ATOM   8513  CB  CYS B 343      75.808  95.562  71.977  1.00 38.71           C  
ATOM   8514  SG  CYS B 343      74.586  95.950  70.703  1.00 41.88           S  
ATOM   8515  N   LEU B 344      78.433  95.917  73.615  1.00 38.47           N  
ATOM   8516  CA  LEU B 344      79.332  95.504  74.683  1.00 37.46           C  
ATOM   8517  C   LEU B 344      79.780  96.702  75.528  1.00 36.47           C  
ATOM   8518  O   LEU B 344      79.861  96.616  76.750  1.00 36.20           O  
ATOM   8519  CB  LEU B 344      80.544  94.789  74.094  1.00 38.17           C  
ATOM   8520  CG  LEU B 344      81.407  94.062  75.122  1.00 38.62           C  
ATOM   8521  CD1 LEU B 344      80.549  92.985  75.792  1.00 39.17           C  
ATOM   8522  CD2 LEU B 344      82.613  93.437  74.450  1.00 38.50           C  
ATOM   8523  N   GLY B 345      80.067  97.818  74.875  1.00 35.26           N  
ATOM   8524  CA  GLY B 345      80.475  99.004  75.604  1.00 35.72           C  
ATOM   8525  C   GLY B 345      79.368  99.482  76.531  1.00 37.00           C  
ATOM   8526  O   GLY B 345      79.615  99.940  77.652  1.00 37.07           O  
ATOM   8527  N   VAL B 346      78.130  99.370  76.061  1.00 37.43           N  
ATOM   8528  CA  VAL B 346      77.002  99.793  76.852  1.00 36.59           C  
ATOM   8529  C   VAL B 346      76.859  98.919  78.076  1.00 36.94           C  
ATOM   8530  O   VAL B 346      76.814  99.431  79.192  1.00 38.25           O  
ATOM   8531  CB  VAL B 346      75.701  99.789  76.030  1.00 36.13           C  
ATOM   8532  CG1 VAL B 346      74.483  99.817  76.957  1.00 34.37           C  
ATOM   8533  CG2 VAL B 346      75.697 101.004  75.094  1.00 33.39           C  
ATOM   8534  N   ILE B 347      76.836  97.610  77.911  1.00 36.76           N  
ATOM   8535  CA  ILE B 347      76.666  96.808  79.101  1.00 38.02           C  
ATOM   8536  C   ILE B 347      77.870  96.725  80.031  1.00 38.06           C  
ATOM   8537  O   ILE B 347      77.753  96.228  81.145  1.00 38.86           O  
ATOM   8538  CB  ILE B 347      76.187  95.405  78.773  1.00 39.22           C  
ATOM   8539  CG1 ILE B 347      77.336  94.536  78.345  1.00 39.58           C  
ATOM   8540  CG2 ILE B 347      75.116  95.473  77.696  1.00 40.24           C  
ATOM   8541  CD1 ILE B 347      76.963  93.093  78.444  1.00 42.56           C  
ATOM   8542  N   THR B 348      79.021  97.212  79.581  1.00 37.16           N  
ATOM   8543  CA  THR B 348      80.216  97.208  80.410  1.00 35.41           C  
ATOM   8544  C   THR B 348      80.050  98.386  81.374  1.00 34.35           C  
ATOM   8545  O   THR B 348      80.466  98.333  82.523  1.00 33.35           O  
ATOM   8546  CB  THR B 348      81.496  97.369  79.537  1.00 35.97           C  
ATOM   8547  OG1 THR B 348      81.603  96.240  78.659  1.00 36.34           O  
ATOM   8548  CG2 THR B 348      82.765  97.454  80.414  1.00 34.11           C  
ATOM   8549  N   SER B 349      79.445  99.456  80.883  1.00 34.39           N  
ATOM   8550  CA  SER B 349      79.167 100.607  81.712  1.00 34.58           C  
ATOM   8551  C   SER B 349      78.085 100.184  82.718  1.00 35.44           C  
ATOM   8552  O   SER B 349      78.151 100.528  83.901  1.00 35.04           O  
ATOM   8553  CB  SER B 349      78.651 101.743  80.858  1.00 33.17           C  
ATOM   8554  OG  SER B 349      79.640 102.736  80.768  1.00 35.00           O  
ATOM   8555  N   LEU B 350      77.102  99.422  82.241  1.00 35.49           N  
ATOM   8556  CA  LEU B 350      76.027  98.966  83.098  1.00 36.26           C  
ATOM   8557  C   LEU B 350      76.640  98.153  84.225  1.00 37.75           C  
ATOM   8558  O   LEU B 350      76.300  98.354  85.396  1.00 40.02           O  
ATOM   8559  CB  LEU B 350      75.020  98.127  82.311  1.00 35.91           C  
ATOM   8560  CG  LEU B 350      73.623  98.048  82.949  1.00 37.86           C  
ATOM   8561  CD1 LEU B 350      72.939  99.423  82.867  1.00 35.85           C  
ATOM   8562  CD2 LEU B 350      72.763  96.996  82.238  1.00 36.78           C  
ATOM   8563  N   VAL B 351      77.552  97.245  83.882  1.00 36.83           N  
ATOM   8564  CA  VAL B 351      78.224  96.428  84.890  1.00 35.48           C  
ATOM   8565  C   VAL B 351      78.899  97.325  85.945  1.00 35.20           C  
ATOM   8566  O   VAL B 351      78.851  97.043  87.143  1.00 34.68           O  
ATOM   8567  CB  VAL B 351      79.279  95.491  84.236  1.00 35.22           C  
ATOM   8568  CG1 VAL B 351      80.245  94.937  85.287  1.00 34.38           C  
ATOM   8569  CG2 VAL B 351      78.571  94.343  83.543  1.00 33.20           C  
ATOM   8570  N   ALA B 352      79.516  98.412  85.502  1.00 34.25           N  
ATOM   8571  CA  ALA B 352      80.169  99.309  86.437  1.00 34.12           C  
ATOM   8572  C   ALA B 352      79.121 100.036  87.313  1.00 36.21           C  
ATOM   8573  O   ALA B 352      79.286 100.126  88.538  1.00 34.83           O  
ATOM   8574  CB  ALA B 352      81.020 100.319  85.692  1.00 31.15           C  
ATOM   8575  N   GLN B 353      78.053 100.541  86.684  1.00 36.43           N  
ATOM   8576  CA  GLN B 353      77.011 101.263  87.405  1.00 36.63           C  
ATOM   8577  C   GLN B 353      76.286 100.377  88.426  1.00 38.29           C  
ATOM   8578  O   GLN B 353      76.078 100.781  89.572  1.00 38.61           O  
ATOM   8579  CB  GLN B 353      75.982 101.863  86.434  1.00 34.43           C  
ATOM   8580  CG  GLN B 353      76.523 102.887  85.455  1.00 32.45           C  
ATOM   8581  CD  GLN B 353      77.032 104.168  86.094  1.00 32.60           C  
ATOM   8582  OE1 GLN B 353      77.449 104.185  87.259  1.00 33.81           O  
ATOM   8583  NE2 GLN B 353      77.028 105.250  85.319  1.00 29.50           N  
ATOM   8584  N   HIS B 354      75.931  99.161  88.023  1.00 38.72           N  
ATOM   8585  CA  HIS B 354      75.204  98.265  88.909  1.00 38.19           C  
ATOM   8586  C   HIS B 354      75.991  97.529  89.959  1.00 39.97           C  
ATOM   8587  O   HIS B 354      75.422  97.103  90.967  1.00 40.92           O  
ATOM   8588  CB  HIS B 354      74.420  97.246  88.100  1.00 34.93           C  
ATOM   8589  CG  HIS B 354      73.351  97.860  87.260  1.00 33.20           C  
ATOM   8590  ND1 HIS B 354      72.410  97.110  86.589  1.00 32.40           N  
ATOM   8591  CD2 HIS B 354      73.089  99.155  86.961  1.00 31.52           C  
ATOM   8592  CE1 HIS B 354      71.615  97.915  85.909  1.00 31.17           C  
ATOM   8593  NE2 HIS B 354      72.006  99.159  86.118  1.00 31.62           N  
ATOM   8594  N   MET B 355      77.288  97.360  89.744  1.00 41.02           N  
ATOM   8595  CA  MET B 355      78.073  96.632  90.733  1.00 41.40           C  
ATOM   8596  C   MET B 355      78.467  97.472  91.950  1.00 39.87           C  
ATOM   8597  O   MET B 355      78.659  96.931  93.040  1.00 39.44           O  
ATOM   8598  CB  MET B 355      79.320  96.014  90.089  1.00 42.63           C  
ATOM   8599  CG  MET B 355      79.031  94.764  89.279  1.00 45.91           C  
ATOM   8600  SD  MET B 355      80.559  93.898  88.811  1.00 48.75           S  
ATOM   8601  CE  MET B 355      81.033  93.117  90.368  1.00 45.19           C  
ATOM   8602  N   TYR B 356      78.584  98.783  91.788  1.00 37.97           N  
ATOM   8603  CA  TYR B 356      78.973  99.579  92.934  1.00 39.23           C  
ATOM   8604  C   TYR B 356      77.760  99.862  93.819  1.00 40.43           C  
ATOM   8605  O   TYR B 356      77.883  99.967  95.034  1.00 40.72           O  
ATOM   8606  CB  TYR B 356      79.620 100.890  92.491  1.00 37.63           C  
ATOM   8607  CG  TYR B 356      78.643 102.002  92.219  1.00 37.67           C  
ATOM   8608  CD1 TYR B 356      78.276 102.905  93.231  1.00 37.71           C  
ATOM   8609  CD2 TYR B 356      78.112 102.186  90.941  1.00 37.28           C  
ATOM   8610  CE1 TYR B 356      77.413 103.967  92.970  1.00 36.56           C  
ATOM   8611  CE2 TYR B 356      77.248 103.242  90.663  1.00 37.31           C  
ATOM   8612  CZ  TYR B 356      76.909 104.128  91.680  1.00 37.75           C  
ATOM   8613  OH  TYR B 356      76.093 105.186  91.386  1.00 38.13           O  
ATOM   8614  N   SER B 357      76.594  99.970  93.189  1.00 41.29           N  
ATOM   8615  CA  SER B 357      75.355 100.264  93.883  1.00 40.93           C  
ATOM   8616  C   SER B 357      74.647  98.999  94.346  1.00 41.47           C  
ATOM   8617  O   SER B 357      73.946  99.029  95.352  1.00 41.94           O  
ATOM   8618  CB  SER B 357      74.433 101.059  92.970  1.00 40.29           C  
ATOM   8619  OG  SER B 357      74.127 100.293  91.825  1.00 38.84           O  
ATOM   8620  N   LEU B 358      74.819  97.892  93.622  1.00 40.40           N  
ATOM   8621  CA  LEU B 358      74.187  96.641  94.019  1.00 39.13           C  
ATOM   8622  C   LEU B 358      75.222  95.548  94.171  1.00 39.36           C  
ATOM   8623  O   LEU B 358      75.193  94.549  93.462  1.00 39.04           O  
ATOM   8624  CB  LEU B 358      73.123  96.231  93.004  1.00 39.96           C  
ATOM   8625  CG  LEU B 358      71.857  97.109  93.021  1.00 42.21           C  
ATOM   8626  CD1 LEU B 358      70.947  96.796  91.831  1.00 40.94           C  
ATOM   8627  CD2 LEU B 358      71.114  96.872  94.344  1.00 41.43           C  
ATOM   8628  N   PRO B 359      76.150  95.719  95.132  1.00 40.26           N  
ATOM   8629  CA  PRO B 359      77.230  94.764  95.414  1.00 39.64           C  
ATOM   8630  C   PRO B 359      76.742  93.338  95.289  1.00 40.35           C  
ATOM   8631  O   PRO B 359      75.800  92.949  95.957  1.00 41.80           O  
ATOM   8632  CB  PRO B 359      77.627  95.109  96.837  1.00 38.85           C  
ATOM   8633  CG  PRO B 359      77.438  96.587  96.874  1.00 40.21           C  
ATOM   8634  CD  PRO B 359      76.123  96.789  96.148  1.00 39.45           C  
ATOM   8635  N   PRO B 360      77.368  92.538  94.417  1.00 40.50           N  
ATOM   8636  CA  PRO B 360      76.901  91.158  94.288  1.00 39.32           C  
ATOM   8637  C   PRO B 360      77.790  90.177  95.046  1.00 38.54           C  
ATOM   8638  O   PRO B 360      77.455  88.996  95.166  1.00 38.88           O  
ATOM   8639  CB  PRO B 360      76.958  90.938  92.783  1.00 39.53           C  
ATOM   8640  CG  PRO B 360      78.255  91.616  92.452  1.00 39.52           C  
ATOM   8641  CD  PRO B 360      78.191  92.918  93.253  1.00 40.06           C  
ATOM   8642  N   TYR B 361      78.916  90.660  95.559  1.00 37.48           N  
ATOM   8643  CA  TYR B 361      79.843  89.775  96.272  1.00 39.23           C  
ATOM   8644  C   TYR B 361      80.006  90.089  97.764  1.00 39.25           C  
ATOM   8645  O   TYR B 361      80.160  91.253  98.170  1.00 39.16           O  
ATOM   8646  CB  TYR B 361      81.231  89.786  95.595  1.00 38.64           C  
ATOM   8647  CG  TYR B 361      81.210  89.371  94.140  1.00 37.49           C  
ATOM   8648  CD1 TYR B 361      81.677  90.234  93.135  1.00 38.51           C  
ATOM   8649  CD2 TYR B 361      80.695  88.142  93.764  1.00 36.57           C  
ATOM   8650  CE1 TYR B 361      81.625  89.871  91.775  1.00 36.98           C  
ATOM   8651  CE2 TYR B 361      80.628  87.770  92.426  1.00 37.35           C  
ATOM   8652  CZ  TYR B 361      81.092  88.637  91.434  1.00 37.26           C  
ATOM   8653  OH  TYR B 361      80.990  88.260  90.120  1.00 35.66           O  
ATOM   8654  N   ALA B 362      79.990  89.030  98.562  1.00 39.21           N  
ATOM   8655  CA  ALA B 362      80.106  89.135 100.007  1.00 40.39           C  
ATOM   8656  C   ALA B 362      81.279  89.993 100.520  1.00 41.08           C  
ATOM   8657  O   ALA B 362      82.449  89.754 100.192  1.00 41.40           O  
ATOM   8658  CB  ALA B 362      80.170  87.723 100.611  1.00 39.79           C  
ATOM   8659  N   PHE B 363      80.948  90.991 101.334  1.00 40.78           N  
ATOM   8660  CA  PHE B 363      81.931  91.893 101.937  1.00 41.14           C  
ATOM   8661  C   PHE B 363      82.693  92.812 101.004  1.00 41.33           C  
ATOM   8662  O   PHE B 363      83.517  93.605 101.464  1.00 42.30           O  
ATOM   8663  CB  PHE B 363      82.956  91.115 102.770  1.00 41.89           C  
ATOM   8664  CG  PHE B 363      82.344  90.171 103.755  1.00 43.89           C  
ATOM   8665  CD1 PHE B 363      82.210  88.812 103.442  1.00 43.82           C  
ATOM   8666  CD2 PHE B 363      81.867  90.641 104.987  1.00 43.59           C  
ATOM   8667  CE1 PHE B 363      81.610  87.932 104.342  1.00 45.10           C  
ATOM   8668  CE2 PHE B 363      81.267  89.778 105.893  1.00 43.03           C  
ATOM   8669  CZ  PHE B 363      81.135  88.416 105.576  1.00 44.59           C  
ATOM   8670  N   ILE B 364      82.429  92.749  99.706  1.00 41.38           N  
ATOM   8671  CA  ILE B 364      83.178  93.614  98.806  1.00 41.59           C  
ATOM   8672  C   ILE B 364      82.928  95.107  99.056  1.00 41.35           C  
ATOM   8673  O   ILE B 364      83.814  95.927  98.849  1.00 40.83           O  
ATOM   8674  CB  ILE B 364      82.920  93.230  97.315  1.00 42.34           C  
ATOM   8675  CG1 ILE B 364      83.979  93.894  96.421  1.00 42.78           C  
ATOM   8676  CG2 ILE B 364      81.515  93.613  96.895  1.00 39.40           C  
ATOM   8677  CD1 ILE B 364      84.016  93.326  95.012  1.00 44.50           C  
ATOM   8678  N   ALA B 365      81.739  95.464  99.531  1.00 42.72           N  
ATOM   8679  CA  ALA B 365      81.439  96.877  99.805  1.00 43.37           C  
ATOM   8680  C   ALA B 365      82.333  97.419 100.921  1.00 43.72           C  
ATOM   8681  O   ALA B 365      82.424  98.631 101.130  1.00 43.65           O  
ATOM   8682  CB  ALA B 365      79.971  97.056 100.176  1.00 42.49           C  
ATOM   8683  N   GLN B 366      83.002  96.528 101.643  1.00 43.63           N  
ATOM   8684  CA  GLN B 366      83.891  96.994 102.687  1.00 44.27           C  
ATOM   8685  C   GLN B 366      85.302  97.217 102.156  1.00 43.52           C  
ATOM   8686  O   GLN B 366      86.077  97.952 102.754  1.00 44.82           O  
ATOM   8687  CB  GLN B 366      83.886  96.017 103.857  1.00 47.40           C  
ATOM   8688  CG  GLN B 366      82.829  96.371 104.901  1.00 52.39           C  
ATOM   8689  CD  GLN B 366      82.346  95.169 105.704  1.00 55.82           C  
ATOM   8690  OE1 GLN B 366      81.482  94.394 105.244  1.00 58.53           O  
ATOM   8691  NE2 GLN B 366      82.902  94.998 106.901  1.00 54.88           N  
ATOM   8692  N   ASP B 367      85.633  96.595 101.024  1.00 41.45           N  
ATOM   8693  CA  ASP B 367      86.951  96.768 100.418  1.00 39.20           C  
ATOM   8694  C   ASP B 367      86.881  97.988  99.491  1.00 38.61           C  
ATOM   8695  O   ASP B 367      86.618  97.874  98.294  1.00 38.05           O  
ATOM   8696  CB  ASP B 367      87.340  95.537  99.607  1.00 37.67           C  
ATOM   8697  CG  ASP B 367      88.830  95.465  99.378  1.00 37.73           C  
ATOM   8698  OD1 ASP B 367      89.457  96.558  99.252  1.00 37.18           O  
ATOM   8699  OD2 ASP B 367      89.369  94.330  99.330  1.00 36.67           O  
ATOM   8700  N   HIS B 368      87.127  99.156 100.050  1.00 38.51           N  
ATOM   8701  CA  HIS B 368      87.008 100.373  99.275  1.00 39.59           C  
ATOM   8702  C   HIS B 368      87.925 100.496  98.079  1.00 39.39           C  
ATOM   8703  O   HIS B 368      87.508 100.980  97.028  1.00 38.33           O  
ATOM   8704  CB  HIS B 368      87.143 101.600 100.201  1.00 39.31           C  
ATOM   8705  CG  HIS B 368      86.104 101.634 101.286  1.00 42.64           C  
ATOM   8706  ND1 HIS B 368      84.797 101.232 101.075  1.00 42.92           N  
ATOM   8707  CD2 HIS B 368      86.191 101.950 102.602  1.00 40.53           C  
ATOM   8708  CE1 HIS B 368      84.132 101.289 102.214  1.00 40.32           C  
ATOM   8709  NE2 HIS B 368      84.954 101.720 103.154  1.00 39.24           N  
ATOM   8710  N   THR B 369      89.167 100.051  98.226  1.00 39.62           N  
ATOM   8711  CA  THR B 369      90.104 100.164  97.129  1.00 38.56           C  
ATOM   8712  C   THR B 369      89.677  99.261  95.968  1.00 38.06           C  
ATOM   8713  O   THR B 369      89.742  99.668  94.803  1.00 37.62           O  
ATOM   8714  CB  THR B 369      91.541  99.841  97.584  1.00 38.98           C  
ATOM   8715  OG1 THR B 369      91.889 100.674  98.699  1.00 39.32           O  
ATOM   8716  CG2 THR B 369      92.540 100.121  96.451  1.00 40.29           C  
ATOM   8717  N   THR B 370      89.203  98.057  96.244  1.00 35.99           N  
ATOM   8718  CA  THR B 370      88.835  97.278  95.107  1.00 35.71           C  
ATOM   8719  C   THR B 370      87.528  97.735  94.471  1.00 36.91           C  
ATOM   8720  O   THR B 370      87.336  97.556  93.269  1.00 39.65           O  
ATOM   8721  CB  THR B 370      88.865  95.728  95.377  1.00 36.21           C  
ATOM   8722  OG1 THR B 370      87.545  95.197  95.402  1.00 38.09           O  
ATOM   8723  CG2 THR B 370      89.603  95.396  96.617  1.00 33.10           C  
ATOM   8724  N   MET B 371      86.627  98.352  95.221  1.00 36.93           N  
ATOM   8725  CA  MET B 371      85.388  98.819  94.586  1.00 35.53           C  
ATOM   8726  C   MET B 371      85.723  99.994  93.675  1.00 34.46           C  
ATOM   8727  O   MET B 371      85.132 100.156  92.603  1.00 35.06           O  
ATOM   8728  CB  MET B 371      84.364  99.280  95.628  1.00 37.44           C  
ATOM   8729  CG  MET B 371      83.685  98.162  96.377  1.00 40.32           C  
ATOM   8730  SD  MET B 371      82.379  97.341  95.455  1.00 46.05           S  
ATOM   8731  CE  MET B 371      81.051  98.529  95.684  1.00 43.71           C  
ATOM   8732  N   ALA B 372      86.651 100.835  94.116  1.00 31.79           N  
ATOM   8733  CA  ALA B 372      87.064 101.980  93.319  1.00 31.38           C  
ATOM   8734  C   ALA B 372      87.733 101.478  92.029  1.00 31.95           C  
ATOM   8735  O   ALA B 372      87.458 102.000  90.945  1.00 31.72           O  
ATOM   8736  CB  ALA B 372      88.041 102.867  94.114  1.00 28.90           C  
ATOM   8737  N   ALA B 373      88.612 100.475  92.156  1.00 31.79           N  
ATOM   8738  CA  ALA B 373      89.315  99.895  91.005  1.00 31.35           C  
ATOM   8739  C   ALA B 373      88.341  99.248  90.031  1.00 30.54           C  
ATOM   8740  O   ALA B 373      88.431  99.455  88.828  1.00 31.09           O  
ATOM   8741  CB  ALA B 373      90.337  98.854  91.462  1.00 30.19           C  
ATOM   8742  N   LEU B 374      87.408  98.468  90.543  1.00 29.46           N  
ATOM   8743  CA  LEU B 374      86.463  97.809  89.668  1.00 30.72           C  
ATOM   8744  C   LEU B 374      85.593  98.770  88.860  1.00 32.04           C  
ATOM   8745  O   LEU B 374      85.251  98.507  87.705  1.00 33.89           O  
ATOM   8746  CB  LEU B 374      85.579  96.861  90.478  1.00 29.35           C  
ATOM   8747  CG  LEU B 374      86.302  95.609  90.975  1.00 29.72           C  
ATOM   8748  CD1 LEU B 374      85.350  94.769  91.827  1.00 30.45           C  
ATOM   8749  CD2 LEU B 374      86.776  94.795  89.778  1.00 29.78           C  
ATOM   8750  N   TYR B 375      85.222  99.889  89.457  1.00 31.98           N  
ATOM   8751  CA  TYR B 375      84.381 100.836  88.750  1.00 30.46           C  
ATOM   8752  C   TYR B 375      85.191 101.568  87.678  1.00 30.67           C  
ATOM   8753  O   TYR B 375      84.730 101.728  86.548  1.00 30.99           O  
ATOM   8754  CB  TYR B 375      83.782 101.861  89.725  1.00 26.51           C  
ATOM   8755  CG  TYR B 375      82.797 102.789  89.055  1.00 25.04           C  
ATOM   8756  CD1 TYR B 375      81.479 102.378  88.810  1.00 25.71           C  
ATOM   8757  CD2 TYR B 375      83.187 104.055  88.613  1.00 22.29           C  
ATOM   8758  CE1 TYR B 375      80.569 103.204  88.138  1.00 22.15           C  
ATOM   8759  CE2 TYR B 375      82.298 104.883  87.940  1.00 21.26           C  
ATOM   8760  CZ  TYR B 375      80.987 104.446  87.707  1.00 22.83           C  
ATOM   8761  OH  TYR B 375      80.092 105.255  87.039  1.00 24.20           O  
ATOM   8762  N   THR B 376      86.378 102.029  88.060  1.00 29.63           N  
ATOM   8763  CA  THR B 376      87.259 102.769  87.174  1.00 30.89           C  
ATOM   8764  C   THR B 376      87.644 101.903  85.968  1.00 32.52           C  
ATOM   8765  O   THR B 376      87.535 102.320  84.809  1.00 31.19           O  
ATOM   8766  CB  THR B 376      88.506 103.185  87.957  1.00 31.43           C  
ATOM   8767  OG1 THR B 376      88.089 103.860  89.151  1.00 32.37           O  
ATOM   8768  CG2 THR B 376      89.411 104.114  87.133  1.00 29.79           C  
ATOM   8769  N   HIS B 377      88.078 100.683  86.272  1.00 33.40           N  
ATOM   8770  CA  HIS B 377      88.476  99.706  85.280  1.00 33.21           C  
ATOM   8771  C   HIS B 377      87.393  99.500  84.216  1.00 33.83           C  
ATOM   8772  O   HIS B 377      87.654  99.676  83.024  1.00 33.01           O  
ATOM   8773  CB  HIS B 377      88.747  98.382  85.964  1.00 32.42           C  
ATOM   8774  CG  HIS B 377      88.802  97.221  85.026  1.00 33.64           C  
ATOM   8775  ND1 HIS B 377      89.933  96.898  84.303  1.00 33.04           N  
ATOM   8776  CD2 HIS B 377      87.858  96.314  84.678  1.00 33.17           C  
ATOM   8777  CE1 HIS B 377      89.682  95.841  83.554  1.00 33.89           C  
ATOM   8778  NE2 HIS B 377      88.430  95.467  83.762  1.00 34.42           N  
ATOM   8779  N   HIS B 378      86.189  99.116  84.642  1.00 32.15           N  
ATOM   8780  CA  HIS B 378      85.120  98.890  83.685  1.00 31.24           C  
ATOM   8781  C   HIS B 378      84.637 100.105  82.936  1.00 31.04           C  
ATOM   8782  O   HIS B 378      84.148  99.973  81.819  1.00 30.03           O  
ATOM   8783  CB  HIS B 378      83.952  98.182  84.339  1.00 30.42           C  
ATOM   8784  CG  HIS B 378      84.228  96.737  84.588  1.00 32.62           C  
ATOM   8785  ND1 HIS B 378      84.291  96.193  85.852  1.00 33.22           N  
ATOM   8786  CD2 HIS B 378      84.535  95.735  83.731  1.00 33.09           C  
ATOM   8787  CE1 HIS B 378      84.624  94.919  85.764  1.00 34.32           C  
ATOM   8788  NE2 HIS B 378      84.779  94.617  84.487  1.00 34.77           N  
ATOM   8789  N   GLN B 379      84.767 101.287  83.523  1.00 29.69           N  
ATOM   8790  CA  GLN B 379      84.335 102.460  82.801  1.00 30.58           C  
ATOM   8791  C   GLN B 379      85.373 102.789  81.734  1.00 30.63           C  
ATOM   8792  O   GLN B 379      85.019 103.244  80.649  1.00 29.91           O  
ATOM   8793  CB  GLN B 379      84.109 103.645  83.751  1.00 32.69           C  
ATOM   8794  CG  GLN B 379      82.743 103.583  84.478  1.00 34.75           C  
ATOM   8795  CD  GLN B 379      81.548 103.648  83.516  1.00 36.31           C  
ATOM   8796  OE1 GLN B 379      81.472 102.903  82.527  1.00 34.74           O  
ATOM   8797  NE2 GLN B 379      80.608 104.535  83.814  1.00 35.02           N  
ATOM   8798  N   TYR B 380      86.655 102.575  82.029  1.00 29.98           N  
ATOM   8799  CA  TYR B 380      87.659 102.831  81.011  1.00 29.24           C  
ATOM   8800  C   TYR B 380      87.483 101.802  79.882  1.00 29.48           C  
ATOM   8801  O   TYR B 380      87.553 102.151  78.705  1.00 28.03           O  
ATOM   8802  CB  TYR B 380      89.068 102.778  81.581  1.00 27.91           C  
ATOM   8803  CG  TYR B 380      89.535 104.124  82.059  1.00 30.30           C  
ATOM   8804  CD1 TYR B 380      89.457 104.487  83.417  1.00 30.36           C  
ATOM   8805  CD2 TYR B 380      89.978 105.082  81.151  1.00 31.59           C  
ATOM   8806  CE1 TYR B 380      89.806 105.785  83.852  1.00 29.60           C  
ATOM   8807  CE2 TYR B 380      90.328 106.381  81.576  1.00 33.24           C  
ATOM   8808  CZ  TYR B 380      90.236 106.717  82.932  1.00 32.69           C  
ATOM   8809  OH  TYR B 380      90.574 107.990  83.335  1.00 33.99           O  
ATOM   8810  N   ILE B 381      87.228 100.546  80.240  1.00 28.48           N  
ATOM   8811  CA  ILE B 381      87.019  99.534  79.233  1.00 29.13           C  
ATOM   8812  C   ILE B 381      85.865  99.963  78.328  1.00 30.76           C  
ATOM   8813  O   ILE B 381      85.954  99.855  77.104  1.00 31.59           O  
ATOM   8814  CB  ILE B 381      86.642  98.162  79.826  1.00 28.03           C  
ATOM   8815  CG1 ILE B 381      87.809  97.565  80.650  1.00 29.82           C  
ATOM   8816  CG2 ILE B 381      86.226  97.224  78.696  1.00 28.17           C  
ATOM   8817  CD1 ILE B 381      89.172  97.473  79.939  1.00 28.75           C  
ATOM   8818  N   ALA B 382      84.785 100.457  78.928  1.00 30.90           N  
ATOM   8819  CA  ALA B 382      83.613 100.866  78.162  1.00 29.70           C  
ATOM   8820  C   ALA B 382      83.936 101.991  77.184  1.00 29.08           C  
ATOM   8821  O   ALA B 382      83.443 101.996  76.066  1.00 29.13           O  
ATOM   8822  CB  ALA B 382      82.496 101.281  79.097  1.00 28.90           C  
ATOM   8823  N   GLY B 383      84.771 102.931  77.598  1.00 27.85           N  
ATOM   8824  CA  GLY B 383      85.137 104.031  76.718  1.00 28.93           C  
ATOM   8825  C   GLY B 383      85.942 103.578  75.494  1.00 30.30           C  
ATOM   8826  O   GLY B 383      85.759 104.112  74.389  1.00 29.93           O  
ATOM   8827  N   PHE B 384      86.848 102.617  75.684  1.00 28.97           N  
ATOM   8828  CA  PHE B 384      87.628 102.105  74.577  1.00 28.91           C  
ATOM   8829  C   PHE B 384      86.679 101.394  73.623  1.00 29.85           C  
ATOM   8830  O   PHE B 384      86.743 101.607  72.419  1.00 30.90           O  
ATOM   8831  CB  PHE B 384      88.725 101.145  75.059  1.00 26.93           C  
ATOM   8832  CG  PHE B 384      89.976 101.841  75.489  1.00 26.72           C  
ATOM   8833  CD1 PHE B 384      90.129 102.299  76.798  1.00 25.44           C  
ATOM   8834  CD2 PHE B 384      90.985 102.111  74.561  1.00 28.20           C  
ATOM   8835  CE1 PHE B 384      91.259 103.016  77.183  1.00 24.82           C  
ATOM   8836  CE2 PHE B 384      92.132 102.833  74.932  1.00 28.10           C  
ATOM   8837  CZ  PHE B 384      92.267 103.287  76.250  1.00 26.61           C  
ATOM   8838  N   LEU B 385      85.795 100.560  74.163  1.00 30.23           N  
ATOM   8839  CA  LEU B 385      84.828  99.841  73.347  1.00 30.71           C  
ATOM   8840  C   LEU B 385      83.959 100.788  72.510  1.00 31.54           C  
ATOM   8841  O   LEU B 385      83.818 100.601  71.300  1.00 31.85           O  
ATOM   8842  CB  LEU B 385      83.922  98.974  74.221  1.00 29.96           C  
ATOM   8843  CG  LEU B 385      84.566  97.795  74.946  1.00 32.54           C  
ATOM   8844  CD1 LEU B 385      83.483  96.851  75.475  1.00 31.41           C  
ATOM   8845  CD2 LEU B 385      85.478  97.046  73.992  1.00 31.60           C  
ATOM   8846  N   MET B 386      83.386 101.798  73.155  1.00 30.98           N  
ATOM   8847  CA  MET B 386      82.535 102.752  72.470  1.00 31.79           C  
ATOM   8848  C   MET B 386      83.285 103.446  71.352  1.00 32.89           C  
ATOM   8849  O   MET B 386      82.720 103.683  70.281  1.00 34.64           O  
ATOM   8850  CB  MET B 386      81.982 103.812  73.449  1.00 32.67           C  
ATOM   8851  CG  MET B 386      80.915 103.296  74.405  1.00 31.36           C  
ATOM   8852  SD  MET B 386      79.592 102.405  73.553  1.00 33.44           S  
ATOM   8853  CE  MET B 386      79.206 103.663  72.271  1.00 30.42           C  
ATOM   8854  N   VAL B 387      84.541 103.809  71.594  1.00 32.29           N  
ATOM   8855  CA  VAL B 387      85.316 104.443  70.533  1.00 32.52           C  
ATOM   8856  C   VAL B 387      85.560 103.458  69.362  1.00 32.64           C  
ATOM   8857  O   VAL B 387      85.469 103.837  68.193  1.00 29.94           O  
ATOM   8858  CB  VAL B 387      86.650 104.984  71.056  1.00 31.67           C  
ATOM   8859  CG1 VAL B 387      87.543 105.380  69.897  1.00 30.71           C  
ATOM   8860  CG2 VAL B 387      86.379 106.216  71.940  1.00 31.59           C  
ATOM   8861  N   GLY B 388      85.834 102.198  69.685  1.00 31.81           N  
ATOM   8862  CA  GLY B 388      86.059 101.218  68.651  1.00 33.15           C  
ATOM   8863  C   GLY B 388      84.811 100.954  67.829  1.00 34.00           C  
ATOM   8864  O   GLY B 388      84.888 100.710  66.619  1.00 34.35           O  
ATOM   8865  N   ALA B 389      83.660 100.989  68.491  1.00 34.11           N  
ATOM   8866  CA  ALA B 389      82.388 100.762  67.823  1.00 33.83           C  
ATOM   8867  C   ALA B 389      82.210 101.808  66.713  1.00 33.66           C  
ATOM   8868  O   ALA B 389      81.825 101.476  65.593  1.00 33.04           O  
ATOM   8869  CB  ALA B 389      81.252 100.857  68.829  1.00 33.00           C  
ATOM   8870  N   PHE B 390      82.501 103.068  67.018  1.00 32.88           N  
ATOM   8871  CA  PHE B 390      82.366 104.116  66.013  1.00 34.03           C  
ATOM   8872  C   PHE B 390      83.490 104.096  64.970  1.00 33.83           C  
ATOM   8873  O   PHE B 390      83.334 104.631  63.865  1.00 33.21           O  
ATOM   8874  CB  PHE B 390      82.350 105.498  66.670  1.00 35.53           C  
ATOM   8875  CG  PHE B 390      81.013 105.889  67.204  1.00 38.69           C  
ATOM   8876  CD1 PHE B 390      80.667 105.616  68.525  1.00 39.26           C  
ATOM   8877  CD2 PHE B 390      80.082 106.530  66.378  1.00 38.21           C  
ATOM   8878  CE1 PHE B 390      79.404 105.980  69.016  1.00 40.76           C  
ATOM   8879  CE2 PHE B 390      78.832 106.897  66.855  1.00 38.34           C  
ATOM   8880  CZ  PHE B 390      78.488 106.623  68.177  1.00 39.76           C  
ATOM   8881  N   ALA B 391      84.619 103.499  65.340  1.00 32.08           N  
ATOM   8882  CA  ALA B 391      85.772 103.431  64.470  1.00 30.97           C  
ATOM   8883  C   ALA B 391      85.430 102.450  63.376  1.00 30.40           C  
ATOM   8884  O   ALA B 391      85.633 102.732  62.203  1.00 28.70           O  
ATOM   8885  CB  ALA B 391      87.010 102.945  65.249  1.00 30.55           C  
ATOM   8886  N   HIS B 392      84.883 101.312  63.777  1.00 29.68           N  
ATOM   8887  CA  HIS B 392      84.533 100.292  62.828  1.00 31.36           C  
ATOM   8888  C   HIS B 392      83.301 100.657  62.003  1.00 33.46           C  
ATOM   8889  O   HIS B 392      83.095 100.121  60.897  1.00 33.42           O  
ATOM   8890  CB  HIS B 392      84.400  98.959  63.556  1.00 32.03           C  
ATOM   8891  CG  HIS B 392      85.725  98.301  63.774  1.00 35.45           C  
ATOM   8892  ND1 HIS B 392      86.338  97.551  62.794  1.00 36.23           N  
ATOM   8893  CD2 HIS B 392      86.652  98.461  64.753  1.00 36.36           C  
ATOM   8894  CE1 HIS B 392      87.584  97.291  63.155  1.00 37.01           C  
ATOM   8895  NE2 HIS B 392      87.801  97.834  64.338  1.00 35.18           N  
ATOM   8896  N   GLY B 393      82.511 101.598  62.530  1.00 32.77           N  
ATOM   8897  CA  GLY B 393      81.345 102.065  61.819  1.00 30.96           C  
ATOM   8898  C   GLY B 393      81.864 102.909  60.666  1.00 31.09           C  
ATOM   8899  O   GLY B 393      81.352 102.827  59.552  1.00 32.18           O  
ATOM   8900  N   ALA B 394      82.884 103.725  60.915  1.00 29.95           N  
ATOM   8901  CA  ALA B 394      83.461 104.537  59.835  1.00 29.68           C  
ATOM   8902  C   ALA B 394      84.217 103.628  58.839  1.00 29.08           C  
ATOM   8903  O   ALA B 394      84.267 103.907  57.655  1.00 28.19           O  
ATOM   8904  CB  ALA B 394      84.417 105.601  60.403  1.00 26.47           C  
ATOM   8905  N   ILE B 395      84.807 102.541  59.326  1.00 29.12           N  
ATOM   8906  CA  ILE B 395      85.523 101.652  58.438  1.00 29.51           C  
ATOM   8907  C   ILE B 395      84.514 100.969  57.528  1.00 30.48           C  
ATOM   8908  O   ILE B 395      84.762 100.803  56.337  1.00 29.31           O  
ATOM   8909  CB  ILE B 395      86.370 100.607  59.222  1.00 28.65           C  
ATOM   8910  CG1 ILE B 395      87.464 101.337  60.001  1.00 25.53           C  
ATOM   8911  CG2 ILE B 395      87.026  99.594  58.234  1.00 27.58           C  
ATOM   8912  CD1 ILE B 395      88.146 100.494  61.024  1.00 25.29           C  
ATOM   8913  N   PHE B 396      83.371 100.597  58.100  1.00 31.42           N  
ATOM   8914  CA  PHE B 396      82.306  99.968  57.351  1.00 32.00           C  
ATOM   8915  C   PHE B 396      81.851 100.895  56.218  1.00 33.67           C  
ATOM   8916  O   PHE B 396      81.670 100.464  55.082  1.00 33.72           O  
ATOM   8917  CB  PHE B 396      81.139  99.691  58.277  1.00 34.42           C  
ATOM   8918  CG  PHE B 396      79.823  99.629  57.569  1.00 37.80           C  
ATOM   8919  CD1 PHE B 396      79.480  98.512  56.804  1.00 37.47           C  
ATOM   8920  CD2 PHE B 396      78.962 100.729  57.589  1.00 37.30           C  
ATOM   8921  CE1 PHE B 396      78.304  98.499  56.067  1.00 37.67           C  
ATOM   8922  CE2 PHE B 396      77.795 100.718  56.855  1.00 37.47           C  
ATOM   8923  CZ  PHE B 396      77.465  99.601  56.089  1.00 36.50           C  
ATOM   8924  N   LEU B 397      81.672 102.173  56.529  1.00 33.88           N  
ATOM   8925  CA  LEU B 397      81.240 103.125  55.522  1.00 35.64           C  
ATOM   8926  C   LEU B 397      82.258 103.331  54.391  1.00 36.46           C  
ATOM   8927  O   LEU B 397      81.875 103.627  53.253  1.00 35.96           O  
ATOM   8928  CB  LEU B 397      80.895 104.489  56.164  1.00 34.70           C  
ATOM   8929  CG  LEU B 397      79.591 104.597  56.991  1.00 37.23           C  
ATOM   8930  CD1 LEU B 397      79.501 105.994  57.624  1.00 36.14           C  
ATOM   8931  CD2 LEU B 397      78.356 104.329  56.092  1.00 37.25           C  
ATOM   8932  N   VAL B 398      83.543 103.167  54.691  1.00 36.94           N  
ATOM   8933  CA  VAL B 398      84.572 103.382  53.682  1.00 37.91           C  
ATOM   8934  C   VAL B 398      84.909 102.142  52.867  1.00 37.46           C  
ATOM   8935  O   VAL B 398      85.137 102.236  51.675  1.00 37.43           O  
ATOM   8936  CB  VAL B 398      85.889 103.920  54.324  1.00 39.41           C  
ATOM   8937  CG1 VAL B 398      87.005 103.962  53.297  1.00 41.86           C  
ATOM   8938  CG2 VAL B 398      85.680 105.308  54.829  1.00 41.54           C  
ATOM   8939  N   ARG B 399      84.914 100.982  53.509  1.00 36.60           N  
ATOM   8940  CA  ARG B 399      85.295  99.743  52.854  1.00 35.99           C  
ATOM   8941  C   ARG B 399      84.178  98.786  52.485  1.00 37.47           C  
ATOM   8942  O   ARG B 399      84.340  97.960  51.593  1.00 39.13           O  
ATOM   8943  CB  ARG B 399      86.344  99.016  53.739  1.00 33.57           C  
ATOM   8944  CG  ARG B 399      87.737  99.609  53.560  1.00 35.16           C  
ATOM   8945  CD  ARG B 399      88.743  99.515  54.734  1.00 35.14           C  
ATOM   8946  NE  ARG B 399      89.014  98.163  55.180  1.00 32.78           N  
ATOM   8947  CZ  ARG B 399      90.207  97.723  55.583  1.00 31.74           C  
ATOM   8948  NH1 ARG B 399      91.264  98.517  55.598  1.00 25.94           N  
ATOM   8949  NH2 ARG B 399      90.325  96.467  55.994  1.00 32.73           N  
ATOM   8950  N   ASP B 400      83.039  98.883  53.149  1.00 38.51           N  
ATOM   8951  CA  ASP B 400      81.980  97.937  52.865  1.00 38.84           C  
ATOM   8952  C   ASP B 400      80.641  98.458  52.375  1.00 38.49           C  
ATOM   8953  O   ASP B 400      79.912  97.723  51.720  1.00 37.51           O  
ATOM   8954  CB  ASP B 400      81.743  97.066  54.091  1.00 39.69           C  
ATOM   8955  CG  ASP B 400      82.867  96.111  54.328  1.00 43.32           C  
ATOM   8956  OD1 ASP B 400      83.628  95.896  53.353  1.00 44.75           O  
ATOM   8957  OD2 ASP B 400      82.991  95.573  55.466  1.00 44.90           O  
ATOM   8958  N   TYR B 401      80.326  99.710  52.675  1.00 38.02           N  
ATOM   8959  CA  TYR B 401      79.040 100.275  52.295  1.00 39.02           C  
ATOM   8960  C   TYR B 401      78.791 100.433  50.796  1.00 39.39           C  
ATOM   8961  O   TYR B 401      79.494 101.175  50.107  1.00 39.59           O  
ATOM   8962  CB  TYR B 401      78.828 101.627  52.987  1.00 36.35           C  
ATOM   8963  CG  TYR B 401      77.534 102.294  52.595  1.00 35.89           C  
ATOM   8964  CD1 TYR B 401      76.299 101.734  52.942  1.00 35.73           C  
ATOM   8965  CD2 TYR B 401      77.538 103.501  51.895  1.00 35.60           C  
ATOM   8966  CE1 TYR B 401      75.105 102.364  52.606  1.00 36.40           C  
ATOM   8967  CE2 TYR B 401      76.356 104.138  51.555  1.00 35.67           C  
ATOM   8968  CZ  TYR B 401      75.139 103.570  51.909  1.00 36.93           C  
ATOM   8969  OH  TYR B 401      73.964 104.214  51.549  1.00 38.24           O  
ATOM   8970  N   ASP B 402      77.780  99.728  50.302  1.00 40.47           N  
ATOM   8971  CA  ASP B 402      77.420  99.831  48.897  1.00 42.76           C  
ATOM   8972  C   ASP B 402      76.139 100.652  48.762  1.00 41.57           C  
ATOM   8973  O   ASP B 402      75.044 100.184  49.103  1.00 40.25           O  
ATOM   8974  CB  ASP B 402      77.210  98.444  48.289  1.00 46.41           C  
ATOM   8975  CG  ASP B 402      76.722  98.512  46.846  1.00 50.12           C  
ATOM   8976  OD1 ASP B 402      77.313  99.266  46.023  1.00 50.87           O  
ATOM   8977  OD2 ASP B 402      75.737  97.804  46.545  1.00 51.92           O  
ATOM   8978  N   PRO B 403      76.259 101.894  48.269  1.00 41.67           N  
ATOM   8979  CA  PRO B 403      75.083 102.763  48.104  1.00 42.52           C  
ATOM   8980  C   PRO B 403      73.970 102.056  47.304  1.00 44.74           C  
ATOM   8981  O   PRO B 403      72.798 102.035  47.721  1.00 44.97           O  
ATOM   8982  CB  PRO B 403      75.640 103.979  47.359  1.00 39.89           C  
ATOM   8983  CG  PRO B 403      77.070 103.999  47.727  1.00 41.01           C  
ATOM   8984  CD  PRO B 403      77.461 102.529  47.706  1.00 40.93           C  
ATOM   8985  N   ALA B 404      74.353 101.465  46.171  1.00 45.46           N  
ATOM   8986  CA  ALA B 404      73.412 100.776  45.307  1.00 46.80           C  
ATOM   8987  C   ALA B 404      72.518  99.812  46.064  1.00 48.05           C  
ATOM   8988  O   ALA B 404      71.308  99.810  45.866  1.00 49.61           O  
ATOM   8989  CB  ALA B 404      74.150 100.051  44.213  1.00 45.97           C  
ATOM   8990  N   GLN B 405      73.086  98.997  46.940  1.00 49.12           N  
ATOM   8991  CA  GLN B 405      72.255  98.057  47.689  1.00 50.39           C  
ATOM   8992  C   GLN B 405      71.574  98.626  48.925  1.00 49.88           C  
ATOM   8993  O   GLN B 405      70.985  97.878  49.695  1.00 49.67           O  
ATOM   8994  CB  GLN B 405      73.074  96.840  48.104  1.00 54.11           C  
ATOM   8995  CG  GLN B 405      73.167  95.758  47.034  1.00 58.00           C  
ATOM   8996  CD  GLN B 405      74.602  95.357  46.735  1.00 59.11           C  
ATOM   8997  OE1 GLN B 405      75.387  95.074  47.648  1.00 58.93           O  
ATOM   8998  NE2 GLN B 405      74.949  95.328  45.449  1.00 59.46           N  
ATOM   8999  N   ASN B 406      71.657  99.936  49.131  1.00 50.30           N  
ATOM   9000  CA  ASN B 406      71.033 100.556  50.304  1.00 51.41           C  
ATOM   9001  C   ASN B 406      70.205 101.782  49.924  1.00 52.44           C  
ATOM   9002  O   ASN B 406      69.630 102.452  50.796  1.00 52.43           O  
ATOM   9003  CB  ASN B 406      72.093 100.982  51.345  1.00 50.59           C  
ATOM   9004  CG  ASN B 406      72.661  99.804  52.126  1.00 50.28           C  
ATOM   9005  OD1 ASN B 406      73.695  99.239  51.764  1.00 49.00           O  
ATOM   9006  ND2 ASN B 406      71.979  99.424  53.197  1.00 49.09           N  
ATOM   9007  N   LYS B 407      70.157 102.085  48.629  1.00 53.21           N  
ATOM   9008  CA  LYS B 407      69.408 103.244  48.169  1.00 53.37           C  
ATOM   9009  C   LYS B 407      68.007 103.178  48.732  1.00 52.47           C  
ATOM   9010  O   LYS B 407      67.307 102.162  48.596  1.00 51.33           O  
ATOM   9011  CB  LYS B 407      69.341 103.303  46.639  1.00 55.57           C  
ATOM   9012  CG  LYS B 407      68.794 104.629  46.158  1.00 58.39           C  
ATOM   9013  CD  LYS B 407      68.921 104.832  44.660  1.00 61.65           C  
ATOM   9014  CE  LYS B 407      68.452 106.250  44.277  1.00 63.17           C  
ATOM   9015  NZ  LYS B 407      68.394 106.448  42.794  1.00 64.70           N  
ATOM   9016  N   GLY B 408      67.614 104.255  49.402  1.00 51.30           N  
ATOM   9017  CA  GLY B 408      66.286 104.300  49.974  1.00 50.66           C  
ATOM   9018  C   GLY B 408      66.072 103.815  51.398  1.00 50.17           C  
ATOM   9019  O   GLY B 408      65.045 104.173  51.987  1.00 52.50           O  
ATOM   9020  N   ASN B 409      66.982 103.021  51.968  1.00 47.70           N  
ATOM   9021  CA  ASN B 409      66.767 102.574  53.343  1.00 45.60           C  
ATOM   9022  C   ASN B 409      67.297 103.558  54.397  1.00 44.56           C  
ATOM   9023  O   ASN B 409      67.886 104.604  54.070  1.00 43.31           O  
ATOM   9024  CB  ASN B 409      67.344 101.169  53.579  1.00 45.27           C  
ATOM   9025  CG  ASN B 409      68.873 101.140  53.607  1.00 45.29           C  
ATOM   9026  OD1 ASN B 409      69.541 102.137  53.935  1.00 43.80           O  
ATOM   9027  ND2 ASN B 409      69.431  99.979  53.287  1.00 43.55           N  
ATOM   9028  N   VAL B 410      67.077 103.210  55.663  1.00 43.82           N  
ATOM   9029  CA  VAL B 410      67.468 104.057  56.794  1.00 43.61           C  
ATOM   9030  C   VAL B 410      68.916 104.533  56.804  1.00 44.15           C  
ATOM   9031  O   VAL B 410      69.199 105.692  57.148  1.00 43.95           O  
ATOM   9032  CB  VAL B 410      67.114 103.376  58.138  1.00 43.43           C  
ATOM   9033  CG1 VAL B 410      65.584 103.412  58.337  1.00 44.12           C  
ATOM   9034  CG2 VAL B 410      67.601 101.923  58.152  1.00 43.03           C  
ATOM   9035  N   LEU B 411      69.832 103.656  56.407  1.00 44.49           N  
ATOM   9036  CA  LEU B 411      71.242 104.007  56.351  1.00 44.12           C  
ATOM   9037  C   LEU B 411      71.440 105.131  55.332  1.00 44.71           C  
ATOM   9038  O   LEU B 411      72.119 106.141  55.614  1.00 44.56           O  
ATOM   9039  CB  LEU B 411      72.059 102.789  55.928  1.00 45.47           C  
ATOM   9040  CG  LEU B 411      73.371 102.511  56.657  1.00 46.48           C  
ATOM   9041  CD1 LEU B 411      74.069 101.386  55.915  1.00 46.59           C  
ATOM   9042  CD2 LEU B 411      74.247 103.779  56.724  1.00 45.20           C  
ATOM   9043  N   ASP B 412      70.845 104.952  54.146  1.00 44.10           N  
ATOM   9044  CA  ASP B 412      70.947 105.947  53.073  1.00 42.78           C  
ATOM   9045  C   ASP B 412      70.302 107.243  53.535  1.00 42.39           C  
ATOM   9046  O   ASP B 412      70.842 108.345  53.327  1.00 41.41           O  
ATOM   9047  CB  ASP B 412      70.264 105.424  51.792  1.00 43.56           C  
ATOM   9048  CG  ASP B 412      70.216 106.473  50.666  1.00 44.91           C  
ATOM   9049  OD1 ASP B 412      71.127 107.331  50.573  1.00 44.23           O  
ATOM   9050  OD2 ASP B 412      69.258 106.429  49.856  1.00 47.16           O  
ATOM   9051  N   ARG B 413      69.143 107.108  54.175  1.00 42.45           N  
ATOM   9052  CA  ARG B 413      68.436 108.276  54.672  1.00 42.91           C  
ATOM   9053  C   ARG B 413      69.296 109.099  55.614  1.00 41.28           C  
ATOM   9054  O   ARG B 413      69.367 110.321  55.472  1.00 39.89           O  
ATOM   9055  CB  ARG B 413      67.124 107.856  55.338  1.00 45.98           C  
ATOM   9056  CG  ARG B 413      66.009 107.662  54.303  1.00 50.86           C  
ATOM   9057  CD  ARG B 413      64.698 107.305  54.936  1.00 55.70           C  
ATOM   9058  NE  ARG B 413      63.601 107.248  53.969  1.00 59.06           N  
ATOM   9059  CZ  ARG B 413      62.330 107.001  54.293  1.00 59.65           C  
ATOM   9060  NH1 ARG B 413      61.980 106.790  55.562  1.00 59.02           N  
ATOM   9061  NH2 ARG B 413      61.407 106.951  53.343  1.00 59.99           N  
ATOM   9062  N   VAL B 414      69.974 108.431  56.552  1.00 40.04           N  
ATOM   9063  CA  VAL B 414      70.840 109.123  57.500  1.00 37.75           C  
ATOM   9064  C   VAL B 414      71.938 109.877  56.765  1.00 37.62           C  
ATOM   9065  O   VAL B 414      72.188 111.064  57.047  1.00 37.87           O  
ATOM   9066  CB  VAL B 414      71.472 108.135  58.515  1.00 38.36           C  
ATOM   9067  CG1 VAL B 414      72.583 108.830  59.306  1.00 36.47           C  
ATOM   9068  CG2 VAL B 414      70.395 107.613  59.474  1.00 37.48           C  
ATOM   9069  N   LEU B 415      72.587 109.201  55.816  1.00 36.47           N  
ATOM   9070  CA  LEU B 415      73.653 109.839  55.041  1.00 36.90           C  
ATOM   9071  C   LEU B 415      73.137 111.062  54.284  1.00 36.71           C  
ATOM   9072  O   LEU B 415      73.846 112.074  54.163  1.00 35.34           O  
ATOM   9073  CB  LEU B 415      74.264 108.845  54.051  1.00 38.12           C  
ATOM   9074  CG  LEU B 415      74.964 107.661  54.723  1.00 40.31           C  
ATOM   9075  CD1 LEU B 415      75.266 106.572  53.697  1.00 40.37           C  
ATOM   9076  CD2 LEU B 415      76.241 108.163  55.400  1.00 37.75           C  
ATOM   9077  N   GLN B 416      71.905 110.965  53.778  1.00 36.10           N  
ATOM   9078  CA  GLN B 416      71.310 112.075  53.039  1.00 36.81           C  
ATOM   9079  C   GLN B 416      71.186 113.349  53.871  1.00 37.36           C  
ATOM   9080  O   GLN B 416      71.181 114.439  53.304  1.00 37.24           O  
ATOM   9081  CB  GLN B 416      69.937 111.695  52.463  1.00 37.64           C  
ATOM   9082  CG  GLN B 416      69.961 110.647  51.342  1.00 38.51           C  
ATOM   9083  CD  GLN B 416      71.085 110.886  50.319  1.00 40.92           C  
ATOM   9084  OE1 GLN B 416      71.336 112.031  49.892  1.00 39.20           O  
ATOM   9085  NE2 GLN B 416      71.769 109.794  49.920  1.00 39.33           N  
ATOM   9086  N   HIS B 417      71.074 113.239  55.199  1.00 37.95           N  
ATOM   9087  CA  HIS B 417      71.018 114.462  56.000  1.00 39.73           C  
ATOM   9088  C   HIS B 417      72.143 114.562  57.045  1.00 40.59           C  
ATOM   9089  O   HIS B 417      71.974 115.142  58.125  1.00 39.93           O  
ATOM   9090  CB  HIS B 417      69.621 114.685  56.644  1.00 38.92           C  
ATOM   9091  CG  HIS B 417      69.202 113.645  57.642  1.00 38.61           C  
ATOM   9092  ND1 HIS B 417      68.901 112.344  57.288  1.00 40.04           N  
ATOM   9093  CD2 HIS B 417      68.948 113.737  58.971  1.00 36.89           C  
ATOM   9094  CE1 HIS B 417      68.475 111.683  58.354  1.00 36.97           C  
ATOM   9095  NE2 HIS B 417      68.494 112.505  59.387  1.00 36.03           N  
ATOM   9096  N   LYS B 418      73.314 114.036  56.685  1.00 41.03           N  
ATOM   9097  CA  LYS B 418      74.472 114.054  57.588  1.00 39.86           C  
ATOM   9098  C   LYS B 418      74.826 115.432  58.144  1.00 38.00           C  
ATOM   9099  O   LYS B 418      75.156 115.537  59.324  1.00 38.07           O  
ATOM   9100  CB  LYS B 418      75.710 113.437  56.913  1.00 39.15           C  
ATOM   9101  CG  LYS B 418      76.418 114.349  55.951  1.00 39.91           C  
ATOM   9102  CD  LYS B 418      77.599 113.656  55.307  1.00 42.69           C  
ATOM   9103  CE  LYS B 418      78.481 114.689  54.615  1.00 45.92           C  
ATOM   9104  NZ  LYS B 418      79.715 114.098  54.032  1.00 47.32           N  
ATOM   9105  N   GLU B 419      74.754 116.491  57.340  1.00 36.69           N  
ATOM   9106  CA  GLU B 419      75.112 117.792  57.886  1.00 37.63           C  
ATOM   9107  C   GLU B 419      74.092 118.341  58.900  1.00 38.76           C  
ATOM   9108  O   GLU B 419      74.451 119.082  59.818  1.00 38.50           O  
ATOM   9109  CB  GLU B 419      75.450 118.821  56.785  1.00 37.36           C  
ATOM   9110  CG  GLU B 419      74.763 118.705  55.434  1.00 41.22           C  
ATOM   9111  CD  GLU B 419      75.203 117.517  54.578  1.00 40.85           C  
ATOM   9112  OE1 GLU B 419      74.434 116.541  54.503  1.00 43.50           O  
ATOM   9113  OE2 GLU B 419      76.294 117.551  53.968  1.00 42.19           O  
ATOM   9114  N   ALA B 420      72.831 117.952  58.763  1.00 39.48           N  
ATOM   9115  CA  ALA B 420      71.809 118.380  59.716  1.00 40.25           C  
ATOM   9116  C   ALA B 420      72.199 117.736  61.059  1.00 40.05           C  
ATOM   9117  O   ALA B 420      72.277 118.405  62.088  1.00 40.57           O  
ATOM   9118  CB  ALA B 420      70.409 117.884  59.267  1.00 39.32           C  
ATOM   9119  N   ILE B 421      72.453 116.428  61.019  1.00 39.74           N  
ATOM   9120  CA  ILE B 421      72.854 115.651  62.188  1.00 38.99           C  
ATOM   9121  C   ILE B 421      74.131 116.174  62.865  1.00 38.80           C  
ATOM   9122  O   ILE B 421      74.149 116.392  64.075  1.00 38.58           O  
ATOM   9123  CB  ILE B 421      73.058 114.187  61.800  1.00 38.68           C  
ATOM   9124  CG1 ILE B 421      71.720 113.606  61.331  1.00 38.06           C  
ATOM   9125  CG2 ILE B 421      73.634 113.412  62.972  1.00 36.62           C  
ATOM   9126  CD1 ILE B 421      71.779 112.154  60.835  1.00 38.40           C  
ATOM   9127  N   ILE B 422      75.185 116.394  62.086  1.00 37.26           N  
ATOM   9128  CA  ILE B 422      76.444 116.889  62.639  1.00 36.54           C  
ATOM   9129  C   ILE B 422      76.339 118.306  63.229  1.00 36.59           C  
ATOM   9130  O   ILE B 422      76.859 118.580  64.313  1.00 36.48           O  
ATOM   9131  CB  ILE B 422      77.573 116.871  61.544  1.00 35.74           C  
ATOM   9132  CG1 ILE B 422      77.888 115.425  61.147  1.00 35.41           C  
ATOM   9133  CG2 ILE B 422      78.830 117.567  62.048  1.00 32.54           C  
ATOM   9134  CD1 ILE B 422      78.659 115.298  59.812  1.00 35.41           C  
ATOM   9135  N   SER B 423      75.684 119.207  62.506  1.00 36.91           N  
ATOM   9136  CA  SER B 423      75.533 120.593  62.953  1.00 36.20           C  
ATOM   9137  C   SER B 423      74.791 120.632  64.289  1.00 35.96           C  
ATOM   9138  O   SER B 423      75.110 121.442  65.152  1.00 35.97           O  
ATOM   9139  CB  SER B 423      74.770 121.422  61.901  1.00 35.35           C  
ATOM   9140  OG  SER B 423      73.432 120.948  61.757  1.00 33.58           O  
ATOM   9141  N   HIS B 424      73.802 119.769  64.461  1.00 35.56           N  
ATOM   9142  CA  HIS B 424      73.089 119.757  65.721  1.00 38.38           C  
ATOM   9143  C   HIS B 424      73.938 119.204  66.888  1.00 37.88           C  
ATOM   9144  O   HIS B 424      73.890 119.761  68.002  1.00 37.81           O  
ATOM   9145  CB  HIS B 424      71.778 118.978  65.600  1.00 41.32           C  
ATOM   9146  CG  HIS B 424      70.670 119.765  64.970  1.00 45.73           C  
ATOM   9147  ND1 HIS B 424      70.700 120.176  63.653  1.00 47.10           N  
ATOM   9148  CD2 HIS B 424      69.517 120.249  65.488  1.00 46.71           C  
ATOM   9149  CE1 HIS B 424      69.614 120.879  63.387  1.00 46.00           C  
ATOM   9150  NE2 HIS B 424      68.880 120.939  64.483  1.00 46.96           N  
ATOM   9151  N   LEU B 425      74.691 118.123  66.651  1.00 35.60           N  
ATOM   9152  CA  LEU B 425      75.552 117.567  67.691  1.00 34.19           C  
ATOM   9153  C   LEU B 425      76.516 118.686  68.062  1.00 33.68           C  
ATOM   9154  O   LEU B 425      76.885 118.869  69.227  1.00 33.88           O  
ATOM   9155  CB  LEU B 425      76.330 116.365  67.180  1.00 34.50           C  
ATOM   9156  CG  LEU B 425      75.748 114.986  67.464  1.00 35.19           C  
ATOM   9157  CD1 LEU B 425      76.654 113.933  66.861  1.00 36.98           C  
ATOM   9158  CD2 LEU B 425      75.599 114.765  68.946  1.00 35.14           C  
ATOM   9159  N   SER B 426      76.895 119.465  67.064  1.00 31.40           N  
ATOM   9160  CA  SER B 426      77.772 120.567  67.324  1.00 31.80           C  
ATOM   9161  C   SER B 426      77.075 121.581  68.260  1.00 33.93           C  
ATOM   9162  O   SER B 426      77.687 122.103  69.200  1.00 34.88           O  
ATOM   9163  CB  SER B 426      78.156 121.229  66.007  1.00 29.08           C  
ATOM   9164  OG  SER B 426      79.034 122.310  66.240  1.00 27.54           O  
ATOM   9165  N   TRP B 427      75.795 121.858  68.008  1.00 34.74           N  
ATOM   9166  CA  TRP B 427      75.052 122.823  68.824  1.00 34.74           C  
ATOM   9167  C   TRP B 427      74.924 122.390  70.283  1.00 33.16           C  
ATOM   9168  O   TRP B 427      75.222 123.155  71.197  1.00 30.88           O  
ATOM   9169  CB  TRP B 427      73.638 123.056  68.249  1.00 36.09           C  
ATOM   9170  CG  TRP B 427      72.751 123.873  69.184  1.00 35.39           C  
ATOM   9171  CD1 TRP B 427      72.871 125.199  69.471  1.00 35.51           C  
ATOM   9172  CD2 TRP B 427      71.708 123.373  70.033  1.00 35.28           C  
ATOM   9173  NE1 TRP B 427      71.979 125.556  70.452  1.00 36.91           N  
ATOM   9174  CE2 TRP B 427      71.253 124.454  70.817  1.00 35.68           C  
ATOM   9175  CE3 TRP B 427      71.114 122.112  70.208  1.00 36.70           C  
ATOM   9176  CZ2 TRP B 427      70.233 124.320  71.768  1.00 35.45           C  
ATOM   9177  CZ3 TRP B 427      70.093 121.978  71.153  1.00 36.60           C  
ATOM   9178  CH2 TRP B 427      69.667 123.080  71.918  1.00 35.61           C  
ATOM   9179  N   VAL B 428      74.465 121.165  70.483  1.00 33.14           N  
ATOM   9180  CA  VAL B 428      74.296 120.644  71.822  1.00 36.50           C  
ATOM   9181  C   VAL B 428      75.598 120.698  72.624  1.00 37.02           C  
ATOM   9182  O   VAL B 428      75.593 121.049  73.810  1.00 37.55           O  
ATOM   9183  CB  VAL B 428      73.819 119.186  71.805  1.00 37.67           C  
ATOM   9184  CG1 VAL B 428      73.443 118.760  73.218  1.00 38.90           C  
ATOM   9185  CG2 VAL B 428      72.639 119.040  70.894  1.00 39.46           C  
ATOM   9186  N   SER B 429      76.706 120.344  71.977  1.00 36.74           N  
ATOM   9187  CA  SER B 429      77.996 120.351  72.644  1.00 36.13           C  
ATOM   9188  C   SER B 429      78.351 121.750  73.073  1.00 35.81           C  
ATOM   9189  O   SER B 429      78.709 121.991  74.224  1.00 34.39           O  
ATOM   9190  CB  SER B 429      79.075 119.806  71.710  1.00 35.62           C  
ATOM   9191  OG  SER B 429      78.779 118.458  71.424  1.00 35.69           O  
ATOM   9192  N   LEU B 430      78.255 122.663  72.117  1.00 35.70           N  
ATOM   9193  CA  LEU B 430      78.544 124.063  72.335  1.00 36.44           C  
ATOM   9194  C   LEU B 430      77.629 124.568  73.482  1.00 37.84           C  
ATOM   9195  O   LEU B 430      78.067 125.258  74.414  1.00 36.78           O  
ATOM   9196  CB  LEU B 430      78.249 124.772  71.033  1.00 35.28           C  
ATOM   9197  CG  LEU B 430      79.229 125.567  70.176  1.00 37.99           C  
ATOM   9198  CD1 LEU B 430      80.692 125.236  70.439  1.00 37.63           C  
ATOM   9199  CD2 LEU B 430      78.812 125.315  68.713  1.00 36.90           C  
ATOM   9200  N   PHE B 431      76.355 124.198  73.401  1.00 38.30           N  
ATOM   9201  CA  PHE B 431      75.361 124.586  74.390  1.00 38.85           C  
ATOM   9202  C   PHE B 431      75.771 124.062  75.769  1.00 38.70           C  
ATOM   9203  O   PHE B 431      75.933 124.841  76.719  1.00 38.56           O  
ATOM   9204  CB  PHE B 431      73.999 124.019  73.969  1.00 40.13           C  
ATOM   9205  CG  PHE B 431      72.843 124.465  74.826  1.00 41.03           C  
ATOM   9206  CD1 PHE B 431      72.762 125.770  75.307  1.00 41.80           C  
ATOM   9207  CD2 PHE B 431      71.797 123.589  75.103  1.00 41.93           C  
ATOM   9208  CE1 PHE B 431      71.646 126.190  76.054  1.00 41.42           C  
ATOM   9209  CE2 PHE B 431      70.671 124.000  75.852  1.00 42.87           C  
ATOM   9210  CZ  PHE B 431      70.599 125.304  76.325  1.00 41.91           C  
ATOM   9211  N   LEU B 432      75.942 122.749  75.876  1.00 36.62           N  
ATOM   9212  CA  LEU B 432      76.353 122.142  77.132  1.00 36.29           C  
ATOM   9213  C   LEU B 432      77.642 122.759  77.689  1.00 36.92           C  
ATOM   9214  O   LEU B 432      77.723 123.124  78.854  1.00 37.94           O  
ATOM   9215  CB  LEU B 432      76.561 120.644  76.936  1.00 34.87           C  
ATOM   9216  CG  LEU B 432      75.315 119.772  77.013  1.00 36.09           C  
ATOM   9217  CD1 LEU B 432      75.615 118.332  76.647  1.00 35.75           C  
ATOM   9218  CD2 LEU B 432      74.795 119.837  78.425  1.00 36.49           C  
ATOM   9219  N   GLY B 433      78.648 122.889  76.840  1.00 37.72           N  
ATOM   9220  CA  GLY B 433      79.921 123.411  77.280  1.00 37.60           C  
ATOM   9221  C   GLY B 433      79.953 124.833  77.763  1.00 38.42           C  
ATOM   9222  O   GLY B 433      80.484 125.108  78.832  1.00 40.19           O  
ATOM   9223  N   PHE B 434      79.422 125.741  76.960  1.00 38.90           N  
ATOM   9224  CA  PHE B 434      79.390 127.154  77.306  1.00 39.19           C  
ATOM   9225  C   PHE B 434      78.735 127.391  78.694  1.00 40.15           C  
ATOM   9226  O   PHE B 434      79.227 128.165  79.513  1.00 38.95           O  
ATOM   9227  CB  PHE B 434      78.576 127.908  76.252  1.00 39.60           C  
ATOM   9228  CG  PHE B 434      79.343 128.300  75.015  1.00 38.95           C  
ATOM   9229  CD1 PHE B 434      78.769 128.116  73.748  1.00 38.13           C  
ATOM   9230  CD2 PHE B 434      80.581 128.940  75.104  1.00 38.17           C  
ATOM   9231  CE1 PHE B 434      79.416 128.572  72.587  1.00 38.00           C  
ATOM   9232  CE2 PHE B 434      81.235 129.399  73.942  1.00 37.77           C  
ATOM   9233  CZ  PHE B 434      80.647 129.214  72.683  1.00 36.46           C  
ATOM   9234  N   HIS B 435      77.621 126.714  78.949  1.00 40.04           N  
ATOM   9235  CA  HIS B 435      76.903 126.903  80.196  1.00 40.26           C  
ATOM   9236  C   HIS B 435      77.479 126.159  81.383  1.00 40.83           C  
ATOM   9237  O   HIS B 435      77.616 126.741  82.479  1.00 41.01           O  
ATOM   9238  CB  HIS B 435      75.414 126.577  79.982  1.00 40.64           C  
ATOM   9239  CG  HIS B 435      74.766 127.493  78.988  1.00 42.81           C  
ATOM   9240  ND1 HIS B 435      74.396 127.085  77.724  1.00 43.88           N  
ATOM   9241  CD2 HIS B 435      74.616 128.839  79.000  1.00 43.06           C  
ATOM   9242  CE1 HIS B 435      74.061 128.136  77.000  1.00 42.44           C  
ATOM   9243  NE2 HIS B 435      74.188 129.212  77.750  1.00 43.94           N  
ATOM   9244  N   THR B 436      77.838 124.893  81.189  1.00 39.11           N  
ATOM   9245  CA  THR B 436      78.402 124.140  82.296  1.00 37.59           C  
ATOM   9246  C   THR B 436      79.720 124.778  82.712  1.00 37.35           C  
ATOM   9247  O   THR B 436      79.979 125.002  83.901  1.00 38.23           O  
ATOM   9248  CB  THR B 436      78.641 122.701  81.926  1.00 36.69           C  
ATOM   9249  OG1 THR B 436      77.409 122.133  81.458  1.00 37.00           O  
ATOM   9250  CG2 THR B 436      79.146 121.929  83.138  1.00 34.66           C  
ATOM   9251  N   LEU B 437      80.560 125.100  81.744  1.00 35.19           N  
ATOM   9252  CA  LEU B 437      81.804 125.710  82.134  1.00 34.44           C  
ATOM   9253  C   LEU B 437      81.475 127.052  82.787  1.00 35.07           C  
ATOM   9254  O   LEU B 437      82.110 127.450  83.765  1.00 35.58           O  
ATOM   9255  CB  LEU B 437      82.728 125.909  80.927  1.00 31.53           C  
ATOM   9256  CG  LEU B 437      83.926 126.806  81.262  1.00 30.30           C  
ATOM   9257  CD1 LEU B 437      84.858 126.077  82.219  1.00 29.55           C  
ATOM   9258  CD2 LEU B 437      84.628 127.236  79.991  1.00 29.57           C  
ATOM   9259  N   GLY B 438      80.477 127.744  82.241  1.00 35.95           N  
ATOM   9260  CA  GLY B 438      80.090 129.049  82.767  1.00 34.78           C  
ATOM   9261  C   GLY B 438      79.636 129.046  84.221  1.00 34.62           C  
ATOM   9262  O   GLY B 438      80.026 129.922  84.994  1.00 33.09           O  
ATOM   9263  N   LEU B 439      78.823 128.065  84.604  1.00 34.52           N  
ATOM   9264  CA  LEU B 439      78.366 127.994  85.981  1.00 35.71           C  
ATOM   9265  C   LEU B 439      79.541 127.694  86.935  1.00 36.73           C  
ATOM   9266  O   LEU B 439      79.647 128.288  88.016  1.00 37.38           O  
ATOM   9267  CB  LEU B 439      77.230 126.953  86.138  1.00 34.77           C  
ATOM   9268  CG  LEU B 439      75.933 127.200  85.322  1.00 35.35           C  
ATOM   9269  CD1 LEU B 439      74.814 126.337  85.847  1.00 32.94           C  
ATOM   9270  CD2 LEU B 439      75.524 128.663  85.362  1.00 32.10           C  
ATOM   9271  N   TYR B 440      80.435 126.792  86.547  1.00 36.71           N  
ATOM   9272  CA  TYR B 440      81.573 126.489  87.413  1.00 36.70           C  
ATOM   9273  C   TYR B 440      82.429 127.734  87.617  1.00 36.74           C  
ATOM   9274  O   TYR B 440      82.854 128.033  88.732  1.00 37.43           O  
ATOM   9275  CB  TYR B 440      82.453 125.368  86.822  1.00 35.18           C  
ATOM   9276  CG  TYR B 440      82.003 123.952  87.136  1.00 33.09           C  
ATOM   9277  CD1 TYR B 440      81.559 123.107  86.129  1.00 32.41           C  
ATOM   9278  CD2 TYR B 440      82.092 123.437  88.427  1.00 32.45           C  
ATOM   9279  CE1 TYR B 440      81.224 121.781  86.385  1.00 31.48           C  
ATOM   9280  CE2 TYR B 440      81.753 122.107  88.698  1.00 32.46           C  
ATOM   9281  CZ  TYR B 440      81.323 121.282  87.660  1.00 31.98           C  
ATOM   9282  OH  TYR B 440      81.011 119.952  87.886  1.00 34.16           O  
ATOM   9283  N   VAL B 441      82.691 128.461  86.544  1.00 37.23           N  
ATOM   9284  CA  VAL B 441      83.518 129.652  86.658  1.00 38.86           C  
ATOM   9285  C   VAL B 441      82.803 130.700  87.513  1.00 40.65           C  
ATOM   9286  O   VAL B 441      83.437 131.419  88.307  1.00 41.51           O  
ATOM   9287  CB  VAL B 441      83.858 130.212  85.263  1.00 38.24           C  
ATOM   9288  CG1 VAL B 441      84.678 131.505  85.379  1.00 34.64           C  
ATOM   9289  CG2 VAL B 441      84.632 129.145  84.485  1.00 38.88           C  
ATOM   9290  N   HIS B 442      81.484 130.785  87.361  1.00 41.05           N  
ATOM   9291  CA  HIS B 442      80.698 131.726  88.157  1.00 40.54           C  
ATOM   9292  C   HIS B 442      80.926 131.372  89.634  1.00 39.14           C  
ATOM   9293  O   HIS B 442      81.329 132.222  90.430  1.00 38.13           O  
ATOM   9294  CB  HIS B 442      79.211 131.601  87.817  1.00 41.62           C  
ATOM   9295  CG  HIS B 442      78.308 132.313  88.777  1.00 44.43           C  
ATOM   9296  ND1 HIS B 442      78.053 133.668  88.700  1.00 45.56           N  
ATOM   9297  CD2 HIS B 442      77.592 131.856  89.831  1.00 43.66           C  
ATOM   9298  CE1 HIS B 442      77.214 134.011  89.658  1.00 44.44           C  
ATOM   9299  NE2 HIS B 442      76.918 132.930  90.357  1.00 45.35           N  
ATOM   9300  N   ASN B 443      80.687 130.111  89.983  1.00 37.44           N  
ATOM   9301  CA  ASN B 443      80.870 129.667  91.347  1.00 38.11           C  
ATOM   9302  C   ASN B 443      82.295 129.887  91.853  1.00 40.00           C  
ATOM   9303  O   ASN B 443      82.488 130.413  92.951  1.00 40.80           O  
ATOM   9304  CB  ASN B 443      80.447 128.211  91.474  1.00 37.36           C  
ATOM   9305  CG  ASN B 443      78.972 128.023  91.141  1.00 38.91           C  
ATOM   9306  OD1 ASN B 443      78.257 129.009  90.919  1.00 40.90           O  
ATOM   9307  ND2 ASN B 443      78.504 126.777  91.114  1.00 37.14           N  
ATOM   9308  N   ASP B 444      83.303 129.532  91.064  1.00 40.81           N  
ATOM   9309  CA  ASP B 444      84.663 129.742  91.530  1.00 42.67           C  
ATOM   9310  C   ASP B 444      84.909 131.174  91.937  1.00 43.26           C  
ATOM   9311  O   ASP B 444      85.422 131.431  93.021  1.00 44.24           O  
ATOM   9312  CB  ASP B 444      85.694 129.349  90.468  1.00 43.76           C  
ATOM   9313  CG  ASP B 444      86.057 127.892  90.535  1.00 44.64           C  
ATOM   9314  OD1 ASP B 444      86.752 127.480  91.491  1.00 46.19           O  
ATOM   9315  OD2 ASP B 444      85.626 127.153  89.636  1.00 45.38           O  
ATOM   9316  N   VAL B 445      84.548 132.105  91.064  1.00 44.31           N  
ATOM   9317  CA  VAL B 445      84.745 133.536  91.314  1.00 44.64           C  
ATOM   9318  C   VAL B 445      84.030 134.023  92.577  1.00 44.13           C  
ATOM   9319  O   VAL B 445      84.623 134.634  93.473  1.00 44.48           O  
ATOM   9320  CB  VAL B 445      84.233 134.358  90.108  1.00 44.42           C  
ATOM   9321  CG1 VAL B 445      84.385 135.852  90.371  1.00 44.06           C  
ATOM   9322  CG2 VAL B 445      85.002 133.950  88.860  1.00 44.71           C  
ATOM   9323  N   VAL B 446      82.742 133.732  92.619  1.00 43.44           N  
ATOM   9324  CA  VAL B 446      81.864 134.116  93.705  1.00 41.93           C  
ATOM   9325  C   VAL B 446      82.356 133.531  95.051  1.00 42.38           C  
ATOM   9326  O   VAL B 446      82.394 134.236  96.063  1.00 42.57           O  
ATOM   9327  CB  VAL B 446      80.425 133.701  93.275  1.00 40.70           C  
ATOM   9328  CG1 VAL B 446      79.754 132.805  94.274  1.00 40.94           C  
ATOM   9329  CG2 VAL B 446      79.652 134.928  92.961  1.00 39.28           C  
ATOM   9330  N   VAL B 447      82.769 132.263  95.050  1.00 41.89           N  
ATOM   9331  CA  VAL B 447      83.297 131.610  96.249  1.00 40.70           C  
ATOM   9332  C   VAL B 447      84.670 132.218  96.605  1.00 41.26           C  
ATOM   9333  O   VAL B 447      84.992 132.428  97.780  1.00 42.75           O  
ATOM   9334  CB  VAL B 447      83.459 130.091  96.014  1.00 40.18           C  
ATOM   9335  CG1 VAL B 447      84.301 129.473  97.114  1.00 37.63           C  
ATOM   9336  CG2 VAL B 447      82.081 129.420  95.936  1.00 39.25           C  
ATOM   9337  N   ALA B 448      85.469 132.522  95.589  1.00 40.75           N  
ATOM   9338  CA  ALA B 448      86.789 133.101  95.812  1.00 41.34           C  
ATOM   9339  C   ALA B 448      86.680 134.466  96.474  1.00 41.97           C  
ATOM   9340  O   ALA B 448      87.539 134.852  97.263  1.00 41.10           O  
ATOM   9341  CB  ALA B 448      87.543 133.230  94.493  1.00 40.07           C  
ATOM   9342  N   PHE B 449      85.625 135.199  96.134  1.00 43.22           N  
ATOM   9343  CA  PHE B 449      85.417 136.531  96.686  1.00 44.06           C  
ATOM   9344  C   PHE B 449      84.684 136.553  98.044  1.00 45.15           C  
ATOM   9345  O   PHE B 449      84.187 137.589  98.479  1.00 47.09           O  
ATOM   9346  CB  PHE B 449      84.685 137.395  95.658  1.00 43.29           C  
ATOM   9347  CG  PHE B 449      85.544 137.826  94.500  1.00 42.28           C  
ATOM   9348  CD1 PHE B 449      86.932 137.710  94.562  1.00 41.99           C  
ATOM   9349  CD2 PHE B 449      84.970 138.417  93.379  1.00 41.41           C  
ATOM   9350  CE1 PHE B 449      87.742 138.184  93.523  1.00 41.60           C  
ATOM   9351  CE2 PHE B 449      85.763 138.895  92.334  1.00 42.42           C  
ATOM   9352  CZ  PHE B 449      87.160 138.781  92.408  1.00 42.05           C  
ATOM   9353  N   GLY B 450      84.621 135.402  98.703  1.00 45.34           N  
ATOM   9354  CA  GLY B 450      83.997 135.318 100.005  1.00 44.88           C  
ATOM   9355  C   GLY B 450      82.489 135.280 100.033  1.00 45.93           C  
ATOM   9356  O   GLY B 450      81.892 135.421 101.100  1.00 46.30           O  
ATOM   9357  N   THR B 451      81.861 135.058  98.884  1.00 46.32           N  
ATOM   9358  CA  THR B 451      80.406 135.042  98.834  1.00 46.04           C  
ATOM   9359  C   THR B 451      79.826 133.777  98.226  1.00 45.03           C  
ATOM   9360  O   THR B 451      79.237 133.812  97.138  1.00 45.36           O  
ATOM   9361  CB  THR B 451      79.876 136.269  98.044  1.00 47.40           C  
ATOM   9362  OG1 THR B 451      80.380 136.229  96.703  1.00 49.71           O  
ATOM   9363  CG2 THR B 451      80.343 137.576  98.694  1.00 47.21           C  
ATOM   9364  N   PRO B 452      79.977 132.640  98.921  1.00 43.84           N  
ATOM   9365  CA  PRO B 452      79.455 131.355  98.430  1.00 43.68           C  
ATOM   9366  C   PRO B 452      77.948 131.313  98.225  1.00 44.49           C  
ATOM   9367  O   PRO B 452      77.439 130.499  97.452  1.00 44.70           O  
ATOM   9368  CB  PRO B 452      79.929 130.345  99.484  1.00 41.94           C  
ATOM   9369  CG  PRO B 452      80.201 131.183 100.691  1.00 41.71           C  
ATOM   9370  CD  PRO B 452      80.789 132.450 100.131  1.00 42.45           C  
ATOM   9371  N   GLU B 453      77.236 132.185  98.927  1.00 44.97           N  
ATOM   9372  CA  GLU B 453      75.786 132.251  98.824  1.00 45.05           C  
ATOM   9373  C   GLU B 453      75.345 132.730  97.434  1.00 44.96           C  
ATOM   9374  O   GLU B 453      74.180 132.568  97.055  1.00 44.99           O  
ATOM   9375  CB  GLU B 453      75.221 133.188  99.898  1.00 45.83           C  
ATOM   9376  CG  GLU B 453      75.634 134.636  99.753  1.00 43.78           C  
ATOM   9377  CD  GLU B 453      76.932 134.948 100.461  1.00 45.83           C  
ATOM   9378  OE1 GLU B 453      77.265 136.160 100.545  1.00 46.46           O  
ATOM   9379  OE2 GLU B 453      77.610 133.994 100.938  1.00 44.65           O  
ATOM   9380  N   LYS B 454      76.280 133.310  96.682  1.00 44.47           N  
ATOM   9381  CA  LYS B 454      76.005 133.784  95.329  1.00 44.23           C  
ATOM   9382  C   LYS B 454      76.202 132.707  94.231  1.00 45.01           C  
ATOM   9383  O   LYS B 454      76.012 132.980  93.047  1.00 45.25           O  
ATOM   9384  CB  LYS B 454      76.877 134.996  95.026  1.00 43.40           C  
ATOM   9385  CG  LYS B 454      76.564 136.184  95.910  1.00 43.63           C  
ATOM   9386  CD  LYS B 454      77.471 137.361  95.632  1.00 42.88           C  
ATOM   9387  CE  LYS B 454      77.291 137.874  94.234  1.00 42.75           C  
ATOM   9388  NZ  LYS B 454      78.205 139.025  94.006  1.00 45.25           N  
ATOM   9389  N   GLN B 455      76.570 131.486  94.615  1.00 44.48           N  
ATOM   9390  CA  GLN B 455      76.752 130.423  93.630  1.00 44.34           C  
ATOM   9391  C   GLN B 455      75.422 130.056  93.011  1.00 44.29           C  
ATOM   9392  O   GLN B 455      74.361 130.258  93.612  1.00 44.38           O  
ATOM   9393  CB  GLN B 455      77.336 129.144  94.260  1.00 44.18           C  
ATOM   9394  CG  GLN B 455      78.816 129.204  94.677  1.00 44.03           C  
ATOM   9395  CD  GLN B 455      79.280 127.883  95.273  1.00 45.80           C  
ATOM   9396  OE1 GLN B 455      79.610 126.937  94.545  1.00 45.35           O  
ATOM   9397  NE2 GLN B 455      79.276 127.798  96.602  1.00 45.71           N  
ATOM   9398  N   ILE B 456      75.483 129.515  91.800  1.00 43.05           N  
ATOM   9399  CA  ILE B 456      74.288 129.065  91.115  1.00 41.25           C  
ATOM   9400  C   ILE B 456      74.312 127.570  91.380  1.00 42.17           C  
ATOM   9401  O   ILE B 456      75.158 126.855  90.854  1.00 44.01           O  
ATOM   9402  CB  ILE B 456      74.362 129.373  89.611  1.00 40.11           C  
ATOM   9403  CG1 ILE B 456      74.431 130.883  89.411  1.00 39.50           C  
ATOM   9404  CG2 ILE B 456      73.158 128.822  88.895  1.00 37.97           C  
ATOM   9405  CD1 ILE B 456      74.737 131.307  87.995  1.00 41.82           C  
ATOM   9406  N   LEU B 457      73.417 127.104  92.239  1.00 42.26           N  
ATOM   9407  CA  LEU B 457      73.372 125.699  92.581  1.00 42.97           C  
ATOM   9408  C   LEU B 457      71.991 125.217  92.244  1.00 43.84           C  
ATOM   9409  O   LEU B 457      71.036 125.616  92.882  1.00 45.97           O  
ATOM   9410  CB  LEU B 457      73.646 125.508  94.074  1.00 42.98           C  
ATOM   9411  CG  LEU B 457      74.841 126.281  94.652  1.00 44.88           C  
ATOM   9412  CD1 LEU B 457      74.931 125.994  96.135  1.00 45.00           C  
ATOM   9413  CD2 LEU B 457      76.150 125.887  93.963  1.00 45.79           C  
ATOM   9414  N   ILE B 458      71.890 124.355  91.241  1.00 44.37           N  
ATOM   9415  CA  ILE B 458      70.615 123.825  90.786  1.00 43.64           C  
ATOM   9416  C   ILE B 458      70.362 122.438  91.364  1.00 44.06           C  
ATOM   9417  O   ILE B 458      71.215 121.558  91.248  1.00 45.53           O  
ATOM   9418  CB  ILE B 458      70.593 123.729  89.228  1.00 43.07           C  
ATOM   9419  CG1 ILE B 458      70.461 125.113  88.609  1.00 43.77           C  
ATOM   9420  CG2 ILE B 458      69.398 122.890  88.765  1.00 42.35           C  
ATOM   9421  CD1 ILE B 458      71.479 126.105  89.064  1.00 45.36           C  
ATOM   9422  N   GLU B 459      69.198 122.227  91.973  1.00 42.18           N  
ATOM   9423  CA  GLU B 459      68.891 120.914  92.524  1.00 42.26           C  
ATOM   9424  C   GLU B 459      68.575 119.895  91.437  1.00 41.95           C  
ATOM   9425  O   GLU B 459      67.808 120.161  90.508  1.00 41.44           O  
ATOM   9426  CB  GLU B 459      67.689 120.954  93.483  1.00 42.68           C  
ATOM   9427  CG  GLU B 459      67.972 121.462  94.879  1.00 45.15           C  
ATOM   9428  CD  GLU B 459      68.829 120.537  95.739  1.00 45.32           C  
ATOM   9429  OE1 GLU B 459      68.511 119.332  95.893  1.00 45.08           O  
ATOM   9430  OE2 GLU B 459      69.826 121.042  96.292  1.00 48.54           O  
ATOM   9431  N   PRO B 460      69.150 118.695  91.560  1.00 42.11           N  
ATOM   9432  CA  PRO B 460      68.945 117.595  90.606  1.00 40.74           C  
ATOM   9433  C   PRO B 460      67.568 117.044  90.902  1.00 39.76           C  
ATOM   9434  O   PRO B 460      67.427 115.851  91.222  1.00 39.80           O  
ATOM   9435  CB  PRO B 460      70.014 116.577  90.997  1.00 42.08           C  
ATOM   9436  CG  PRO B 460      70.952 117.335  91.930  1.00 43.19           C  
ATOM   9437  CD  PRO B 460      70.091 118.317  92.626  1.00 40.96           C  
ATOM   9438  N   VAL B 461      66.551 117.891  90.792  1.00 39.10           N  
ATOM   9439  CA  VAL B 461      65.204 117.448  91.144  1.00 39.39           C  
ATOM   9440  C   VAL B 461      64.597 116.315  90.334  1.00 39.39           C  
ATOM   9441  O   VAL B 461      63.905 115.463  90.902  1.00 39.95           O  
ATOM   9442  CB  VAL B 461      64.202 118.646  91.213  1.00 39.96           C  
ATOM   9443  CG1 VAL B 461      64.684 119.658  92.269  1.00 36.63           C  
ATOM   9444  CG2 VAL B 461      64.051 119.312  89.832  1.00 38.41           C  
ATOM   9445  N   PHE B 462      64.844 116.273  89.029  1.00 39.60           N  
ATOM   9446  CA  PHE B 462      64.279 115.183  88.220  1.00 40.45           C  
ATOM   9447  C   PHE B 462      64.910 113.856  88.645  1.00 40.93           C  
ATOM   9448  O   PHE B 462      64.233 112.816  88.688  1.00 41.64           O  
ATOM   9449  CB  PHE B 462      64.521 115.432  86.729  1.00 40.61           C  
ATOM   9450  CG  PHE B 462      64.022 116.777  86.246  1.00 42.26           C  
ATOM   9451  CD1 PHE B 462      64.735 117.495  85.275  1.00 42.76           C  
ATOM   9452  CD2 PHE B 462      62.850 117.337  86.769  1.00 41.33           C  
ATOM   9453  CE1 PHE B 462      64.288 118.763  84.833  1.00 44.32           C  
ATOM   9454  CE2 PHE B 462      62.394 118.599  86.338  1.00 41.81           C  
ATOM   9455  CZ  PHE B 462      63.103 119.316  85.377  1.00 42.39           C  
ATOM   9456  N   ALA B 463      66.205 113.908  88.978  1.00 41.05           N  
ATOM   9457  CA  ALA B 463      66.971 112.740  89.418  1.00 40.54           C  
ATOM   9458  C   ALA B 463      66.503 112.275  90.789  1.00 41.19           C  
ATOM   9459  O   ALA B 463      66.271 111.071  91.016  1.00 39.19           O  
ATOM   9460  CB  ALA B 463      68.429 113.094  89.470  1.00 40.89           C  
ATOM   9461  N   GLN B 464      66.399 113.246  91.707  1.00 42.33           N  
ATOM   9462  CA  GLN B 464      65.923 113.002  93.074  1.00 42.06           C  
ATOM   9463  C   GLN B 464      64.512 112.443  92.999  1.00 41.78           C  
ATOM   9464  O   GLN B 464      64.176 111.507  93.731  1.00 42.35           O  
ATOM   9465  CB  GLN B 464      65.918 114.294  93.880  1.00 41.39           C  
ATOM   9466  CG  GLN B 464      67.301 114.765  94.217  1.00 42.24           C  
ATOM   9467  CD  GLN B 464      67.335 116.221  94.621  1.00 42.89           C  
ATOM   9468  OE1 GLN B 464      66.509 117.015  94.166  1.00 42.71           O  
ATOM   9469  NE2 GLN B 464      68.309 116.591  95.451  1.00 41.61           N  
ATOM   9470  N   PHE B 465      63.687 113.002  92.114  1.00 41.34           N  
ATOM   9471  CA  PHE B 465      62.322 112.500  91.966  1.00 42.23           C  
ATOM   9472  C   PHE B 465      62.378 111.005  91.642  1.00 42.49           C  
ATOM   9473  O   PHE B 465      61.612 110.209  92.195  1.00 42.83           O  
ATOM   9474  CB  PHE B 465      61.575 113.260  90.860  1.00 43.95           C  
ATOM   9475  CG  PHE B 465      60.399 112.504  90.285  1.00 46.40           C  
ATOM   9476  CD1 PHE B 465      59.323 112.129  91.089  1.00 48.02           C  
ATOM   9477  CD2 PHE B 465      60.388 112.125  88.941  1.00 47.79           C  
ATOM   9478  CE1 PHE B 465      58.255 111.380  90.564  1.00 48.53           C  
ATOM   9479  CE2 PHE B 465      59.324 111.376  88.405  1.00 47.44           C  
ATOM   9480  CZ  PHE B 465      58.262 111.004  89.216  1.00 47.32           C  
ATOM   9481  N   ILE B 466      63.300 110.615  90.758  1.00 41.67           N  
ATOM   9482  CA  ILE B 466      63.424 109.207  90.398  1.00 40.87           C  
ATOM   9483  C   ILE B 466      63.835 108.358  91.603  1.00 39.77           C  
ATOM   9484  O   ILE B 466      63.322 107.253  91.790  1.00 37.07           O  
ATOM   9485  CB  ILE B 466      64.431 109.003  89.227  1.00 41.92           C  
ATOM   9486  CG1 ILE B 466      63.921 109.732  87.975  1.00 42.11           C  
ATOM   9487  CG2 ILE B 466      64.586 107.510  88.917  1.00 40.85           C  
ATOM   9488  CD1 ILE B 466      64.765 109.499  86.751  1.00 39.65           C  
ATOM   9489  N   GLN B 467      64.769 108.858  92.412  1.00 40.78           N  
ATOM   9490  CA  GLN B 467      65.165 108.114  93.609  1.00 41.82           C  
ATOM   9491  C   GLN B 467      63.925 107.996  94.502  1.00 41.49           C  
ATOM   9492  O   GLN B 467      63.671 106.938  95.084  1.00 40.57           O  
ATOM   9493  CB  GLN B 467      66.279 108.827  94.369  1.00 42.33           C  
ATOM   9494  CG  GLN B 467      67.549 108.967  93.584  1.00 44.29           C  
ATOM   9495  CD  GLN B 467      68.723 109.368  94.454  1.00 45.38           C  
ATOM   9496  OE1 GLN B 467      68.539 109.873  95.562  1.00 45.34           O  
ATOM   9497  NE2 GLN B 467      69.941 109.154  93.953  1.00 45.05           N  
ATOM   9498  N   ALA B 468      63.152 109.082  94.592  1.00 41.40           N  
ATOM   9499  CA  ALA B 468      61.911 109.080  95.377  1.00 41.45           C  
ATOM   9500  C   ALA B 468      60.981 108.000  94.799  1.00 41.80           C  
ATOM   9501  O   ALA B 468      60.504 107.123  95.523  1.00 41.07           O  
ATOM   9502  CB  ALA B 468      61.237 110.459  95.314  1.00 40.51           C  
ATOM   9503  N   ALA B 469      60.755 108.035  93.489  1.00 42.18           N  
ATOM   9504  CA  ALA B 469      59.890 107.032  92.871  1.00 44.07           C  
ATOM   9505  C   ALA B 469      60.321 105.610  93.228  1.00 45.32           C  
ATOM   9506  O   ALA B 469      59.504 104.690  93.257  1.00 45.64           O  
ATOM   9507  CB  ALA B 469      59.873 107.212  91.366  1.00 42.66           C  
ATOM   9508  N   HIS B 470      61.609 105.436  93.504  1.00 48.13           N  
ATOM   9509  CA  HIS B 470      62.149 104.119  93.849  1.00 51.50           C  
ATOM   9510  C   HIS B 470      61.988 103.746  95.324  1.00 52.85           C  
ATOM   9511  O   HIS B 470      62.357 102.638  95.730  1.00 53.21           O  
ATOM   9512  CB  HIS B 470      63.630 104.041  93.460  1.00 52.43           C  
ATOM   9513  CG  HIS B 470      63.864 104.068  91.981  1.00 53.87           C  
ATOM   9514  ND1 HIS B 470      65.048 104.507  91.425  1.00 54.37           N  
ATOM   9515  CD2 HIS B 470      63.064 103.722  90.942  1.00 53.61           C  
ATOM   9516  CE1 HIS B 470      64.965 104.434  90.107  1.00 53.76           C  
ATOM   9517  NE2 HIS B 470      63.773 103.961  89.788  1.00 53.27           N  
ATOM   9518  N   GLY B 471      61.451 104.669  96.125  1.00 53.07           N  
ATOM   9519  CA  GLY B 471      61.248 104.378  97.531  1.00 52.34           C  
ATOM   9520  C   GLY B 471      62.077 105.184  98.508  1.00 52.40           C  
ATOM   9521  O   GLY B 471      61.941 105.016  99.732  1.00 53.41           O  
ATOM   9522  N   LYS B 472      62.935 106.058  97.997  1.00 51.11           N  
ATOM   9523  CA  LYS B 472      63.760 106.855  98.887  1.00 51.20           C  
ATOM   9524  C   LYS B 472      62.932 108.018  99.463  1.00 51.64           C  
ATOM   9525  O   LYS B 472      62.605 108.981  98.758  1.00 51.82           O  
ATOM   9526  CB  LYS B 472      65.006 107.363  98.151  1.00 49.50           C  
ATOM   9527  CG  LYS B 472      65.998 108.080  99.055  1.00 49.26           C  
ATOM   9528  CD  LYS B 472      67.391 108.163  98.441  1.00 48.61           C  
ATOM   9529  CE  LYS B 472      68.324 108.954  99.338  1.00 47.18           C  
ATOM   9530  NZ  LYS B 472      69.759 108.654  99.106  1.00 46.87           N  
ATOM   9531  N   LEU B 473      62.600 107.909 100.753  1.00 51.58           N  
ATOM   9532  CA  LEU B 473      61.796 108.916 101.460  1.00 51.90           C  
ATOM   9533  C   LEU B 473      62.490 110.263 101.648  1.00 52.11           C  
ATOM   9534  O   LEU B 473      61.858 111.308 101.579  1.00 52.18           O  
ATOM   9535  CB  LEU B 473      61.369 108.377 102.833  1.00 50.71           C  
ATOM   9536  CG  LEU B 473      60.574 107.066 102.816  1.00 49.84           C  
ATOM   9537  CD1 LEU B 473      60.452 106.498 104.213  1.00 48.43           C  
ATOM   9538  CD2 LEU B 473      59.219 107.316 102.207  1.00 48.43           C  
ATOM   9539  N   LEU B 474      63.793 110.232 101.876  1.00 52.71           N  
ATOM   9540  CA  LEU B 474      64.577 111.441 102.098  1.00 53.31           C  
ATOM   9541  C   LEU B 474      64.133 112.750 101.409  1.00 53.22           C  
ATOM   9542  O   LEU B 474      64.111 113.799 102.052  1.00 52.27           O  
ATOM   9543  CB  LEU B 474      66.040 111.153 101.744  1.00 54.91           C  
ATOM   9544  CG  LEU B 474      67.013 112.292 102.034  1.00 56.45           C  
ATOM   9545  CD1 LEU B 474      67.169 112.432 103.541  1.00 56.83           C  
ATOM   9546  CD2 LEU B 474      68.352 112.013 101.390  1.00 56.50           C  
ATOM   9547  N   TYR B 475      63.793 112.709 100.119  1.00 53.65           N  
ATOM   9548  CA  TYR B 475      63.404 113.939  99.406  1.00 54.96           C  
ATOM   9549  C   TYR B 475      61.933 114.325  99.613  1.00 56.54           C  
ATOM   9550  O   TYR B 475      61.504 115.438  99.276  1.00 55.43           O  
ATOM   9551  CB  TYR B 475      63.696 113.811  97.898  1.00 52.94           C  
ATOM   9552  CG  TYR B 475      65.110 113.365  97.569  1.00 51.65           C  
ATOM   9553  CD1 TYR B 475      65.385 112.030  97.251  1.00 50.86           C  
ATOM   9554  CD2 TYR B 475      66.178 114.262  97.621  1.00 50.79           C  
ATOM   9555  CE1 TYR B 475      66.675 111.603  97.002  1.00 49.41           C  
ATOM   9556  CE2 TYR B 475      67.475 113.848  97.372  1.00 50.31           C  
ATOM   9557  CZ  TYR B 475      67.720 112.514  97.066  1.00 50.67           C  
ATOM   9558  OH  TYR B 475      69.014 112.083  96.859  1.00 49.93           O  
ATOM   9559  N   GLY B 476      61.175 113.376 100.156  1.00 58.41           N  
ATOM   9560  CA  GLY B 476      59.769 113.582 100.434  1.00 59.99           C  
ATOM   9561  C   GLY B 476      58.877 113.869  99.246  1.00 61.69           C  
ATOM   9562  O   GLY B 476      57.979 114.698  99.355  1.00 62.20           O  
ATOM   9563  N   PHE B 477      59.103 113.214  98.110  1.00 62.31           N  
ATOM   9564  CA  PHE B 477      58.230 113.457  96.968  1.00 62.22           C  
ATOM   9565  C   PHE B 477      56.939 112.653  97.143  1.00 64.45           C  
ATOM   9566  O   PHE B 477      55.962 112.883  96.426  1.00 65.79           O  
ATOM   9567  CB  PHE B 477      58.902 113.083  95.637  1.00 59.49           C  
ATOM   9568  CG  PHE B 477      59.768 114.171  95.062  1.00 55.69           C  
ATOM   9569  CD1 PHE B 477      61.133 114.222  95.340  1.00 54.32           C  
ATOM   9570  CD2 PHE B 477      59.210 115.169  94.276  1.00 53.65           C  
ATOM   9571  CE1 PHE B 477      61.929 115.262  94.843  1.00 52.09           C  
ATOM   9572  CE2 PHE B 477      59.994 116.209  93.778  1.00 52.62           C  
ATOM   9573  CZ  PHE B 477      61.357 116.255  94.064  1.00 52.11           C  
ATOM   9574  N   ASP B 478      56.938 111.716  98.093  1.00 65.82           N  
ATOM   9575  CA  ASP B 478      55.754 110.892  98.382  1.00 67.69           C  
ATOM   9576  C   ASP B 478      54.953 110.462  97.139  1.00 67.66           C  
ATOM   9577  O   ASP B 478      53.799 110.867  96.942  1.00 67.68           O  
ATOM   9578  CB  ASP B 478      54.832 111.640  99.372  1.00 69.45           C  
ATOM   9579  CG  ASP B 478      53.535 110.867  99.704  1.00 71.08           C  
ATOM   9580  OD1 ASP B 478      53.594 109.758 100.293  1.00 71.20           O  
ATOM   9581  OD2 ASP B 478      52.445 111.390  99.377  1.00 71.62           O  
ATOM   9582  N   THR B 479      55.579 109.637  96.303  1.00 67.54           N  
ATOM   9583  CA  THR B 479      54.953 109.121  95.086  1.00 66.51           C  
ATOM   9584  C   THR B 479      55.557 107.761  94.835  1.00 65.59           C  
ATOM   9585  O   THR B 479      56.714 107.550  95.148  1.00 65.16           O  
ATOM   9586  CB  THR B 479      55.271 109.993  93.855  1.00 66.73           C  
ATOM   9587  OG1 THR B 479      56.363 110.865  94.170  1.00 66.60           O  
ATOM   9588  CG2 THR B 479      54.050 110.806  93.418  1.00 67.16           C  
ATOM   9589  N   LEU B 480      54.762 106.843  94.300  1.00 65.15           N  
ATOM   9590  CA  LEU B 480      55.220 105.500  93.956  1.00 64.91           C  
ATOM   9591  C   LEU B 480      56.279 104.904  94.876  1.00 65.27           C  
ATOM   9592  O   LEU B 480      57.393 105.397  94.926  1.00 67.37           O  
ATOM   9593  CB  LEU B 480      55.811 105.528  92.548  1.00 63.61           C  
ATOM   9594  CG  LEU B 480      55.058 106.290  91.468  1.00 62.75           C  
ATOM   9595  CD1 LEU B 480      56.040 106.941  90.511  1.00 62.42           C  
ATOM   9596  CD2 LEU B 480      54.121 105.336  90.757  1.00 62.05           C  
ATOM   9597  N   LEU B 481      55.972 103.828  95.581  1.00 65.04           N  
ATOM   9598  CA  LEU B 481      56.991 103.197  96.438  1.00 64.48           C  
ATOM   9599  C   LEU B 481      57.536 104.137  97.512  1.00 63.60           C  
ATOM   9600  O   LEU B 481      58.145 103.703  98.486  1.00 63.37           O  
ATOM   9601  CB  LEU B 481      58.146 102.678  95.576  1.00 63.96           C  
ATOM   9602  CG  LEU B 481      57.780 101.885  94.310  1.00 64.04           C  
ATOM   9603  CD1 LEU B 481      59.068 101.362  93.741  1.00 63.14           C  
ATOM   9604  CD2 LEU B 481      56.819 100.716  94.588  1.00 61.39           C  
ATOM   9605  N   SER B 482      57.316 105.428  97.308  1.00 63.42           N  
ATOM   9606  CA  SER B 482      57.714 106.465  98.248  1.00 63.80           C  
ATOM   9607  C   SER B 482      56.380 106.827  98.931  1.00 64.34           C  
ATOM   9608  O   SER B 482      56.332 107.569  99.906  1.00 64.38           O  
ATOM   9609  CB  SER B 482      58.266 107.666  97.487  1.00 62.68           C  
ATOM   9610  OG  SER B 482      59.195 108.372  98.270  1.00 63.31           O  
ATOM   9611  N   ASN B 483      55.307 106.278  98.371  1.00 64.76           N  
ATOM   9612  CA  ASN B 483      53.944 106.455  98.844  1.00 65.33           C  
ATOM   9613  C   ASN B 483      53.402 105.048  99.094  1.00 64.61           C  
ATOM   9614  O   ASN B 483      52.972 104.375  98.172  1.00 63.46           O  
ATOM   9615  CB  ASN B 483      53.107 107.132  97.763  1.00 66.75           C  
ATOM   9616  CG  ASN B 483      51.681 107.385  98.211  1.00 68.39           C  
ATOM   9617  OD1 ASN B 483      51.026 106.502  98.782  1.00 68.72           O  
ATOM   9618  ND2 ASN B 483      51.186 108.593  97.948  1.00 68.46           N  
ATOM   9619  N   PRO B 484      53.399 104.598 100.351  1.00 64.89           N  
ATOM   9620  CA  PRO B 484      52.910 103.256 100.685  1.00 65.49           C  
ATOM   9621  C   PRO B 484      51.508 102.916 100.191  1.00 66.49           C  
ATOM   9622  O   PRO B 484      51.148 101.741 100.089  1.00 66.49           O  
ATOM   9623  CB  PRO B 484      53.018 103.221 102.204  1.00 64.66           C  
ATOM   9624  CG  PRO B 484      52.753 104.645 102.575  1.00 65.81           C  
ATOM   9625  CD  PRO B 484      53.590 105.402 101.568  1.00 64.86           C  
ATOM   9626  N   ASP B 485      50.716 103.933  99.874  1.00 67.37           N  
ATOM   9627  CA  ASP B 485      49.360 103.683  99.403  1.00 68.57           C  
ATOM   9628  C   ASP B 485      49.214 103.706  97.888  1.00 68.60           C  
ATOM   9629  O   ASP B 485      48.140 103.401  97.357  1.00 68.82           O  
ATOM   9630  CB  ASP B 485      48.391 104.678 100.051  1.00 69.97           C  
ATOM   9631  CG  ASP B 485      48.221 104.423 101.549  1.00 71.49           C  
ATOM   9632  OD1 ASP B 485      47.867 103.274 101.924  1.00 70.90           O  
ATOM   9633  OD2 ASP B 485      48.450 105.366 102.346  1.00 71.65           O  
ATOM   9634  N   SER B 486      50.303 104.051  97.198  1.00 68.01           N  
ATOM   9635  CA  SER B 486      50.324 104.103  95.737  1.00 66.16           C  
ATOM   9636  C   SER B 486      50.047 102.731  95.146  1.00 65.04           C  
ATOM   9637  O   SER B 486      50.449 101.710  95.709  1.00 63.92           O  
ATOM   9638  CB  SER B 486      51.683 104.592  95.246  1.00 66.37           C  
ATOM   9639  OG  SER B 486      51.725 104.601  93.832  1.00 67.47           O  
ATOM   9640  N   ILE B 487      49.355 102.706  94.012  1.00 64.29           N  
ATOM   9641  CA  ILE B 487      49.043 101.439  93.374  1.00 64.79           C  
ATOM   9642  C   ILE B 487      50.355 100.711  93.077  1.00 64.70           C  
ATOM   9643  O   ILE B 487      50.413  99.478  93.089  1.00 63.90           O  
ATOM   9644  CB  ILE B 487      48.229 101.639  92.069  1.00 65.31           C  
ATOM   9645  CG1 ILE B 487      47.664 100.291  91.611  1.00 65.67           C  
ATOM   9646  CG2 ILE B 487      49.090 102.292  90.991  1.00 64.81           C  
ATOM   9647  CD1 ILE B 487      46.934 100.345  90.276  1.00 66.72           C  
ATOM   9648  N   ALA B 488      51.413 101.484  92.832  1.00 64.83           N  
ATOM   9649  CA  ALA B 488      52.734 100.912  92.561  1.00 64.99           C  
ATOM   9650  C   ALA B 488      53.235 100.171  93.799  1.00 64.68           C  
ATOM   9651  O   ALA B 488      53.693  99.029  93.711  1.00 64.85           O  
ATOM   9652  CB  ALA B 488      53.721 102.011  92.172  1.00 63.99           C  
ATOM   9653  N   SER B 489      53.127 100.823  94.952  1.00 64.79           N  
ATOM   9654  CA  SER B 489      53.573 100.236  96.210  1.00 65.48           C  
ATOM   9655  C   SER B 489      52.753  99.040  96.667  1.00 66.49           C  
ATOM   9656  O   SER B 489      53.262  98.173  97.372  1.00 67.03           O  
ATOM   9657  CB  SER B 489      53.557 101.282  97.312  1.00 64.34           C  
ATOM   9658  OG  SER B 489      54.254 102.434  96.899  1.00 64.62           O  
ATOM   9659  N   THR B 490      51.488  98.982  96.268  1.00 68.17           N  
ATOM   9660  CA  THR B 490      50.626  97.880  96.688  1.00 69.26           C  
ATOM   9661  C   THR B 490      50.532  96.766  95.648  1.00 70.09           C  
ATOM   9662  O   THR B 490      50.350  95.594  96.003  1.00 69.29           O  
ATOM   9663  CB  THR B 490      49.188  98.393  97.007  1.00 69.57           C  
ATOM   9664  OG1 THR B 490      48.535  98.782  95.793  1.00 70.23           O  
ATOM   9665  CG2 THR B 490      49.238  99.611  97.940  1.00 69.22           C  
ATOM   9666  N   ALA B 491      50.680  97.142  94.373  1.00 71.62           N  
ATOM   9667  CA  ALA B 491      50.578  96.209  93.246  1.00 73.06           C  
ATOM   9668  C   ALA B 491      49.162  95.655  93.345  1.00 74.51           C  
ATOM   9669  O   ALA B 491      48.920  94.457  93.155  1.00 73.89           O  
ATOM   9670  CB  ALA B 491      51.605  95.094  93.375  1.00 71.97           C  
ATOM   9671  N   TRP B 492      48.246  96.579  93.642  1.00 76.61           N  
ATOM   9672  CA  TRP B 492      46.820  96.331  93.862  1.00 78.63           C  
ATOM   9673  C   TRP B 492      46.150  95.003  93.479  1.00 78.81           C  
ATOM   9674  O   TRP B 492      45.915  94.143  94.337  1.00 80.10           O  
ATOM   9675  CB  TRP B 492      45.965  97.477  93.283  1.00 80.60           C  
ATOM   9676  CG  TRP B 492      44.483  97.115  93.303  1.00 82.46           C  
ATOM   9677  CD1 TRP B 492      43.742  96.751  94.400  1.00 82.00           C  
ATOM   9678  CD2 TRP B 492      43.629  96.912  92.162  1.00 83.21           C  
ATOM   9679  NE1 TRP B 492      42.496  96.320  94.009  1.00 82.60           N  
ATOM   9680  CE2 TRP B 492      42.399  96.407  92.644  1.00 83.08           C  
ATOM   9681  CE3 TRP B 492      43.789  97.099  90.777  1.00 83.42           C  
ATOM   9682  CZ2 TRP B 492      41.333  96.089  91.792  1.00 83.35           C  
ATOM   9683  CZ3 TRP B 492      42.727  96.781  89.930  1.00 83.54           C  
ATOM   9684  CH2 TRP B 492      41.517  96.279  90.442  1.00 83.42           C  
ATOM   9685  N   PRO B 493      45.830  94.809  92.198  1.00 77.42           N  
ATOM   9686  CA  PRO B 493      45.174  93.527  91.915  1.00 76.42           C  
ATOM   9687  C   PRO B 493      45.840  92.278  92.515  1.00 75.98           C  
ATOM   9688  O   PRO B 493      45.168  91.434  93.112  1.00 75.42           O  
ATOM   9689  CB  PRO B 493      45.136  93.500  90.396  1.00 76.76           C  
ATOM   9690  CG  PRO B 493      46.407  94.227  90.042  1.00 77.35           C  
ATOM   9691  CD  PRO B 493      46.418  95.397  90.982  1.00 76.26           C  
ATOM   9692  N   ASN B 494      47.162  92.190  92.389  1.00 75.09           N  
ATOM   9693  CA  ASN B 494      47.915  91.030  92.856  1.00 73.90           C  
ATOM   9694  C   ASN B 494      48.657  91.134  94.183  1.00 73.46           C  
ATOM   9695  O   ASN B 494      48.762  90.142  94.895  1.00 73.03           O  
ATOM   9696  CB  ASN B 494      48.921  90.613  91.775  1.00 73.61           C  
ATOM   9697  CG  ASN B 494      49.841  91.762  91.359  1.00 73.52           C  
ATOM   9698  OD1 ASN B 494      49.653  92.387  90.305  1.00 72.66           O  
ATOM   9699  ND2 ASN B 494      50.826  92.058  92.200  1.00 71.48           N  
ATOM   9700  N   TYR B 495      49.184  92.310  94.515  1.00 73.73           N  
ATOM   9701  CA  TYR B 495      49.951  92.469  95.760  1.00 74.10           C  
ATOM   9702  C   TYR B 495      51.161  91.514  95.722  1.00 73.20           C  
ATOM   9703  O   TYR B 495      51.527  90.904  96.734  1.00 72.27           O  
ATOM   9704  CB  TYR B 495      49.094  92.124  96.988  1.00 76.05           C  
ATOM   9705  CG  TYR B 495      47.778  92.862  97.076  1.00 78.21           C  
ATOM   9706  CD1 TYR B 495      46.576  92.227  96.746  1.00 78.70           C  
ATOM   9707  CD2 TYR B 495      47.732  94.200  97.477  1.00 79.43           C  
ATOM   9708  CE1 TYR B 495      45.359  92.905  96.813  1.00 79.80           C  
ATOM   9709  CE2 TYR B 495      46.520  94.894  97.546  1.00 80.53           C  
ATOM   9710  CZ  TYR B 495      45.338  94.241  97.211  1.00 80.74           C  
ATOM   9711  OH  TYR B 495      44.145  94.932  97.254  1.00 81.82           O  
ATOM   9712  N   GLY B 496      51.775  91.395  94.546  1.00 72.37           N  
ATOM   9713  CA  GLY B 496      52.909  90.503  94.375  1.00 70.54           C  
ATOM   9714  C   GLY B 496      54.323  91.042  94.553  1.00 69.46           C  
ATOM   9715  O   GLY B 496      55.271  90.297  94.302  1.00 68.64           O  
ATOM   9716  N   ASN B 497      54.479  92.304  94.965  1.00 68.36           N  
ATOM   9717  CA  ASN B 497      55.808  92.881  95.189  1.00 67.79           C  
ATOM   9718  C   ASN B 497      56.717  91.824  95.811  1.00 66.70           C  
ATOM   9719  O   ASN B 497      57.433  91.138  95.101  1.00 69.20           O  
ATOM   9720  CB  ASN B 497      55.723  94.070  96.130  1.00 69.10           C  
ATOM   9721  CG  ASN B 497      54.782  95.138  95.633  1.00 69.54           C  
ATOM   9722  OD1 ASN B 497      55.031  95.790  94.620  1.00 70.51           O  
ATOM   9723  ND2 ASN B 497      53.689  95.326  96.348  1.00 70.67           N  
ATOM   9724  N   VAL B 498      56.691  91.679  97.130  1.00 64.65           N  
ATOM   9725  CA  VAL B 498      57.513  90.660  97.799  1.00 61.91           C  
ATOM   9726  C   VAL B 498      58.940  91.145  97.986  1.00 59.94           C  
ATOM   9727  O   VAL B 498      59.512  91.076  99.080  1.00 59.52           O  
ATOM   9728  CB  VAL B 498      57.519  89.336  96.984  1.00 62.12           C  
ATOM   9729  CG1 VAL B 498      58.644  88.414  97.451  1.00 62.98           C  
ATOM   9730  CG2 VAL B 498      56.170  88.655  97.124  1.00 61.82           C  
ATOM   9731  N   TRP B 499      59.505  91.644  96.898  1.00 57.06           N  
ATOM   9732  CA  TRP B 499      60.854  92.163  96.903  1.00 53.63           C  
ATOM   9733  C   TRP B 499      60.857  93.580  97.494  1.00 53.24           C  
ATOM   9734  O   TRP B 499      61.884  94.057  97.995  1.00 53.34           O  
ATOM   9735  CB  TRP B 499      61.368  92.184  95.461  1.00 50.85           C  
ATOM   9736  CG  TRP B 499      60.485  92.969  94.527  1.00 45.28           C  
ATOM   9737  CD1 TRP B 499      60.352  94.322  94.472  1.00 43.83           C  
ATOM   9738  CD2 TRP B 499      59.590  92.439  93.543  1.00 43.37           C  
ATOM   9739  NE1 TRP B 499      59.423  94.676  93.514  1.00 43.77           N  
ATOM   9740  CE2 TRP B 499      58.939  93.537  92.932  1.00 42.90           C  
ATOM   9741  CE3 TRP B 499      59.273  91.145  93.120  1.00 42.35           C  
ATOM   9742  CZ2 TRP B 499      57.985  93.380  91.918  1.00 43.07           C  
ATOM   9743  CZ3 TRP B 499      58.324  90.989  92.110  1.00 43.26           C  
ATOM   9744  CH2 TRP B 499      57.691  92.105  91.521  1.00 41.95           C  
ATOM   9745  N   LEU B 500      59.694  94.232  97.466  1.00 52.36           N  
ATOM   9746  CA  LEU B 500      59.575  95.611  97.936  1.00 51.12           C  
ATOM   9747  C   LEU B 500      60.045  95.972  99.348  1.00 50.49           C  
ATOM   9748  O   LEU B 500      60.657  97.028  99.544  1.00 51.01           O  
ATOM   9749  CB  LEU B 500      58.146  96.106  97.737  1.00 50.75           C  
ATOM   9750  CG  LEU B 500      57.999  97.597  98.058  1.00 50.90           C  
ATOM   9751  CD1 LEU B 500      59.028  98.382  97.255  1.00 50.68           C  
ATOM   9752  CD2 LEU B 500      56.580  98.070  97.749  1.00 49.33           C  
ATOM   9753  N   PRO B 501      59.761  95.126 100.353  1.00 49.45           N  
ATOM   9754  CA  PRO B 501      60.221  95.488 101.703  1.00 48.73           C  
ATOM   9755  C   PRO B 501      61.744  95.536 101.798  1.00 47.49           C  
ATOM   9756  O   PRO B 501      62.315  96.537 102.245  1.00 47.20           O  
ATOM   9757  CB  PRO B 501      59.615  94.395 102.591  1.00 48.49           C  
ATOM   9758  CG  PRO B 501      58.387  93.993 101.849  1.00 49.25           C  
ATOM   9759  CD  PRO B 501      58.853  93.965 100.401  1.00 49.53           C  
ATOM   9760  N   GLY B 502      62.385  94.446 101.367  1.00 47.34           N  
ATOM   9761  CA  GLY B 502      63.839  94.347 101.394  1.00 46.96           C  
ATOM   9762  C   GLY B 502      64.519  95.466 100.622  1.00 46.77           C  
ATOM   9763  O   GLY B 502      65.537  96.027 101.058  1.00 46.10           O  
ATOM   9764  N   TRP B 503      63.938  95.793  99.473  1.00 46.54           N  
ATOM   9765  CA  TRP B 503      64.440  96.850  98.615  1.00 47.26           C  
ATOM   9766  C   TRP B 503      64.327  98.221  99.298  1.00 47.61           C  
ATOM   9767  O   TRP B 503      65.294  98.995  99.315  1.00 45.75           O  
ATOM   9768  CB  TRP B 503      63.666  96.837  97.286  1.00 48.01           C  
ATOM   9769  CG  TRP B 503      63.912  98.038  96.418  1.00 49.16           C  
ATOM   9770  CD1 TRP B 503      63.194  99.198  96.409  1.00 49.91           C  
ATOM   9771  CD2 TRP B 503      64.988  98.224  95.476  1.00 49.62           C  
ATOM   9772  NE1 TRP B 503      63.753 100.097  95.532  1.00 50.70           N  
ATOM   9773  CE2 TRP B 503      64.855  99.530  94.945  1.00 49.57           C  
ATOM   9774  CE3 TRP B 503      66.053  97.416  95.031  1.00 48.43           C  
ATOM   9775  CZ2 TRP B 503      65.745 100.051  93.988  1.00 48.73           C  
ATOM   9776  CZ3 TRP B 503      66.940  97.936  94.073  1.00 47.15           C  
ATOM   9777  CH2 TRP B 503      66.778  99.240  93.567  1.00 46.91           C  
ATOM   9778  N   LEU B 504      63.150  98.515  99.859  1.00 48.43           N  
ATOM   9779  CA  LEU B 504      62.923  99.796 100.536  1.00 49.21           C  
ATOM   9780  C   LEU B 504      63.831  99.909 101.743  1.00 49.48           C  
ATOM   9781  O   LEU B 504      64.309 101.001 102.092  1.00 49.19           O  
ATOM   9782  CB  LEU B 504      61.460  99.939 100.961  1.00 49.04           C  
ATOM   9783  CG  LEU B 504      60.506 100.248  99.800  1.00 49.47           C  
ATOM   9784  CD1 LEU B 504      59.078 100.147 100.274  1.00 48.06           C  
ATOM   9785  CD2 LEU B 504      60.805 101.633  99.235  1.00 48.66           C  
ATOM   9786  N   ASP B 505      64.083  98.775 102.378  1.00 49.46           N  
ATOM   9787  CA  ASP B 505      64.969  98.783 103.519  1.00 51.26           C  
ATOM   9788  C   ASP B 505      66.365  99.247 103.067  1.00 50.80           C  
ATOM   9789  O   ASP B 505      66.971 100.118 103.692  1.00 50.68           O  
ATOM   9790  CB  ASP B 505      65.034  97.387 104.126  1.00 54.37           C  
ATOM   9791  CG  ASP B 505      65.715  97.381 105.480  1.00 59.34           C  
ATOM   9792  OD1 ASP B 505      66.960  97.573 105.531  1.00 60.28           O  
ATOM   9793  OD2 ASP B 505      64.993  97.198 106.499  1.00 62.68           O  
ATOM   9794  N   ALA B 506      66.851  98.678 101.961  1.00 50.23           N  
ATOM   9795  CA  ALA B 506      68.168  99.012 101.411  1.00 48.91           C  
ATOM   9796  C   ALA B 506      68.289 100.420 100.840  1.00 47.95           C  
ATOM   9797  O   ALA B 506      69.306 101.087 101.041  1.00 47.79           O  
ATOM   9798  CB  ALA B 506      68.564  97.990 100.338  1.00 49.07           C  
ATOM   9799  N   ILE B 507      67.270 100.882 100.127  1.00 47.55           N  
ATOM   9800  CA  ILE B 507      67.353 102.213  99.549  1.00 48.82           C  
ATOM   9801  C   ILE B 507      67.229 103.346 100.572  1.00 50.03           C  
ATOM   9802  O   ILE B 507      67.569 104.489 100.270  1.00 50.81           O  
ATOM   9803  CB  ILE B 507      66.294 102.425  98.441  1.00 48.56           C  
ATOM   9804  CG1 ILE B 507      66.705 103.609  97.559  1.00 47.72           C  
ATOM   9805  CG2 ILE B 507      64.936 102.724  99.056  1.00 48.94           C  
ATOM   9806  CD1 ILE B 507      65.911 103.734  96.280  1.00 46.96           C  
ATOM   9807  N   ASN B 508      66.764 103.041 101.785  1.00 51.04           N  
ATOM   9808  CA  ASN B 508      66.614 104.078 102.813  1.00 51.47           C  
ATOM   9809  C   ASN B 508      67.645 104.066 103.947  1.00 52.80           C  
ATOM   9810  O   ASN B 508      67.797 105.061 104.658  1.00 54.06           O  
ATOM   9811  CB  ASN B 508      65.197 104.041 103.390  1.00 48.69           C  
ATOM   9812  CG  ASN B 508      64.179 104.665 102.458  1.00 47.22           C  
ATOM   9813  OD1 ASN B 508      64.216 105.869 102.198  1.00 44.65           O  
ATOM   9814  ND2 ASN B 508      63.271 103.847 101.940  1.00 46.02           N  
ATOM   9815  N   SER B 509      68.354 102.955 104.116  1.00 53.49           N  
ATOM   9816  CA  SER B 509      69.383 102.856 105.152  1.00 54.20           C  
ATOM   9817  C   SER B 509      70.652 103.477 104.600  1.00 54.94           C  
ATOM   9818  O   SER B 509      71.558 102.735 104.189  1.00 57.46           O  
ATOM   9819  CB  SER B 509      69.687 101.394 105.454  1.00 54.23           C  
ATOM   9820  OG  SER B 509      70.395 100.813 104.369  1.00 54.31           O  
ATOM   9821  N   GLY B 510      70.734 104.805 104.578  1.00 52.71           N  
ATOM   9822  CA  GLY B 510      71.908 105.469 104.029  1.00 50.42           C  
ATOM   9823  C   GLY B 510      73.288 104.949 104.407  1.00 49.88           C  
ATOM   9824  O   GLY B 510      74.199 105.738 104.619  1.00 50.23           O  
ATOM   9825  N   THR B 511      73.453 103.633 104.488  1.00 49.59           N  
ATOM   9826  CA  THR B 511      74.733 103.012 104.839  1.00 50.38           C  
ATOM   9827  C   THR B 511      75.296 102.193 103.665  1.00 50.08           C  
ATOM   9828  O   THR B 511      76.060 101.240 103.879  1.00 50.55           O  
ATOM   9829  CB  THR B 511      74.605 102.030 106.042  1.00 51.25           C  
ATOM   9830  OG1 THR B 511      73.770 100.908 105.678  1.00 51.01           O  
ATOM   9831  CG2 THR B 511      74.043 102.750 107.258  1.00 50.26           C  
ATOM   9832  N   ASN B 512      74.887 102.542 102.445  1.00 47.36           N  
ATOM   9833  CA  ASN B 512      75.356 101.858 101.259  1.00 45.65           C  
ATOM   9834  C   ASN B 512      75.408 102.807 100.050  1.00 45.31           C  
ATOM   9835  O   ASN B 512      75.392 104.033 100.214  1.00 44.35           O  
ATOM   9836  CB  ASN B 512      74.490 100.621 100.974  1.00 44.68           C  
ATOM   9837  CG  ASN B 512      73.017 100.947 100.814  1.00 44.73           C  
ATOM   9838  OD1 ASN B 512      72.651 102.020 100.331  1.00 43.57           O  
ATOM   9839  ND2 ASN B 512      72.161 100.004 101.195  1.00 44.16           N  
ATOM   9840  N   SER B 513      75.505 102.251  98.842  1.00 44.84           N  
ATOM   9841  CA  SER B 513      75.576 103.087  97.644  1.00 44.84           C  
ATOM   9842  C   SER B 513      74.410 102.897  96.693  1.00 44.53           C  
ATOM   9843  O   SER B 513      74.488 103.272  95.517  1.00 44.77           O  
ATOM   9844  CB  SER B 513      76.895 102.853  96.907  1.00 44.45           C  
ATOM   9845  OG  SER B 513      77.947 103.563  97.529  1.00 42.65           O  
ATOM   9846  N   LEU B 514      73.332 102.320  97.215  1.00 43.29           N  
ATOM   9847  CA  LEU B 514      72.122 102.094  96.445  1.00 43.03           C  
ATOM   9848  C   LEU B 514      71.364 103.425  96.338  1.00 43.56           C  
ATOM   9849  O   LEU B 514      70.539 103.757  97.194  1.00 43.94           O  
ATOM   9850  CB  LEU B 514      71.275 101.043  97.146  1.00 42.41           C  
ATOM   9851  CG  LEU B 514      69.948 100.701  96.494  1.00 43.58           C  
ATOM   9852  CD1 LEU B 514      70.156 100.496  95.003  1.00 43.63           C  
ATOM   9853  CD2 LEU B 514      69.377  99.448  97.150  1.00 42.14           C  
ATOM   9854  N   PHE B 515      71.674 104.178  95.280  1.00 42.58           N  
ATOM   9855  CA  PHE B 515      71.092 105.490  94.994  1.00 41.28           C  
ATOM   9856  C   PHE B 515      71.542 106.589  95.944  1.00 41.31           C  
ATOM   9857  O   PHE B 515      70.726 107.213  96.614  1.00 43.74           O  
ATOM   9858  CB  PHE B 515      69.553 105.448  94.949  1.00 39.11           C  
ATOM   9859  CG  PHE B 515      69.006 104.788  93.717  1.00 38.68           C  
ATOM   9860  CD1 PHE B 515      68.566 103.464  93.752  1.00 38.08           C  
ATOM   9861  CD2 PHE B 515      68.985 105.472  92.497  1.00 39.41           C  
ATOM   9862  CE1 PHE B 515      68.111 102.816  92.583  1.00 38.29           C  
ATOM   9863  CE2 PHE B 515      68.535 104.839  91.317  1.00 38.61           C  
ATOM   9864  CZ  PHE B 515      68.098 103.508  91.364  1.00 38.40           C  
ATOM   9865  N   LEU B 516      72.843 106.834  95.991  1.00 39.47           N  
ATOM   9866  CA  LEU B 516      73.393 107.877  96.833  1.00 38.57           C  
ATOM   9867  C   LEU B 516      72.632 109.197  96.702  1.00 38.71           C  
ATOM   9868  O   LEU B 516      72.157 109.564  95.624  1.00 39.19           O  
ATOM   9869  CB  LEU B 516      74.857 108.138  96.471  1.00 37.67           C  
ATOM   9870  CG  LEU B 516      75.917 107.098  96.838  1.00 38.35           C  
ATOM   9871  CD1 LEU B 516      77.248 107.428  96.111  1.00 35.05           C  
ATOM   9872  CD2 LEU B 516      76.096 107.089  98.366  1.00 35.02           C  
ATOM   9873  N   THR B 517      72.540 109.908  97.819  1.00 37.66           N  
ATOM   9874  CA  THR B 517      71.893 111.204  97.877  1.00 36.49           C  
ATOM   9875  C   THR B 517      72.722 112.139  96.994  1.00 35.84           C  
ATOM   9876  O   THR B 517      73.946 112.116  97.054  1.00 35.60           O  
ATOM   9877  CB  THR B 517      71.886 111.742  99.352  1.00 35.77           C  
ATOM   9878  OG1 THR B 517      71.141 110.842 100.176  1.00 35.14           O  
ATOM   9879  CG2 THR B 517      71.293 113.160  99.433  1.00 32.77           C  
ATOM   9880  N   ILE B 518      72.045 112.985  96.222  1.00 36.19           N  
ATOM   9881  CA  ILE B 518      72.701 113.923  95.307  1.00 37.53           C  
ATOM   9882  C   ILE B 518      72.221 115.370  95.477  1.00 37.57           C  
ATOM   9883  O   ILE B 518      71.132 115.608  95.982  1.00 38.39           O  
ATOM   9884  CB  ILE B 518      72.432 113.502  93.847  1.00 37.14           C  
ATOM   9885  CG1 ILE B 518      70.921 113.336  93.646  1.00 36.74           C  
ATOM   9886  CG2 ILE B 518      73.137 112.183  93.536  1.00 37.48           C  
ATOM   9887  CD1 ILE B 518      70.524 112.789  92.292  1.00 37.55           C  
ATOM   9888  N   GLY B 519      73.031 116.326  95.036  1.00 37.45           N  
ATOM   9889  CA  GLY B 519      72.667 117.728  95.134  1.00 38.19           C  
ATOM   9890  C   GLY B 519      73.230 118.536  93.967  1.00 40.97           C  
ATOM   9891  O   GLY B 519      73.542 117.992  92.905  1.00 40.64           O  
ATOM   9892  N   PRO B 520      73.377 119.853  94.129  1.00 41.81           N  
ATOM   9893  CA  PRO B 520      73.914 120.689  93.046  1.00 41.43           C  
ATOM   9894  C   PRO B 520      75.271 120.226  92.493  1.00 41.48           C  
ATOM   9895  O   PRO B 520      75.547 120.362  91.295  1.00 41.08           O  
ATOM   9896  CB  PRO B 520      74.003 122.073  93.695  1.00 41.83           C  
ATOM   9897  CG  PRO B 520      72.838 122.049  94.674  1.00 41.78           C  
ATOM   9898  CD  PRO B 520      72.938 120.670  95.279  1.00 41.03           C  
ATOM   9899  N   GLY B 521      76.128 119.719  93.375  1.00 41.71           N  
ATOM   9900  CA  GLY B 521      77.439 119.264  92.952  1.00 39.71           C  
ATOM   9901  C   GLY B 521      77.254 118.171  91.925  1.00 40.53           C  
ATOM   9902  O   GLY B 521      77.919 118.170  90.883  1.00 39.82           O  
ATOM   9903  N   ASP B 522      76.335 117.252  92.216  1.00 38.77           N  
ATOM   9904  CA  ASP B 522      76.031 116.142  91.330  1.00 38.65           C  
ATOM   9905  C   ASP B 522      75.404 116.634  90.022  1.00 38.92           C  
ATOM   9906  O   ASP B 522      75.548 116.002  88.964  1.00 40.18           O  
ATOM   9907  CB  ASP B 522      75.084 115.184  92.037  1.00 38.30           C  
ATOM   9908  CG  ASP B 522      75.650 114.683  93.348  1.00 39.71           C  
ATOM   9909  OD1 ASP B 522      76.310 113.628  93.341  1.00 39.45           O  
ATOM   9910  OD2 ASP B 522      75.452 115.353  94.390  1.00 39.99           O  
ATOM   9911  N   PHE B 523      74.713 117.764  90.101  1.00 36.98           N  
ATOM   9912  CA  PHE B 523      74.061 118.344  88.944  1.00 35.84           C  
ATOM   9913  C   PHE B 523      75.119 118.797  87.940  1.00 35.71           C  
ATOM   9914  O   PHE B 523      75.091 118.410  86.776  1.00 34.71           O  
ATOM   9915  CB  PHE B 523      73.213 119.554  89.363  1.00 33.09           C  
ATOM   9916  CG  PHE B 523      72.585 120.304  88.202  1.00 30.92           C  
ATOM   9917  CD1 PHE B 523      71.361 119.892  87.660  1.00 30.31           C  
ATOM   9918  CD2 PHE B 523      73.220 121.411  87.646  1.00 28.15           C  
ATOM   9919  CE1 PHE B 523      70.784 120.574  86.581  1.00 27.98           C  
ATOM   9920  CE2 PHE B 523      72.653 122.096  86.573  1.00 28.08           C  
ATOM   9921  CZ  PHE B 523      71.427 121.676  86.036  1.00 26.86           C  
ATOM   9922  N   LEU B 524      76.033 119.642  88.396  1.00 35.89           N  
ATOM   9923  CA  LEU B 524      77.065 120.154  87.520  1.00 37.33           C  
ATOM   9924  C   LEU B 524      77.907 119.051  86.825  1.00 38.56           C  
ATOM   9925  O   LEU B 524      78.032 119.072  85.607  1.00 39.49           O  
ATOM   9926  CB  LEU B 524      77.943 121.153  88.283  1.00 36.68           C  
ATOM   9927  CG  LEU B 524      77.337 122.543  88.566  1.00 35.77           C  
ATOM   9928  CD1 LEU B 524      78.273 123.351  89.438  1.00 36.15           C  
ATOM   9929  CD2 LEU B 524      77.087 123.293  87.274  1.00 34.77           C  
ATOM   9930  N   VAL B 525      78.446 118.077  87.558  1.00 38.15           N  
ATOM   9931  CA  VAL B 525      79.222 117.034  86.902  1.00 38.19           C  
ATOM   9932  C   VAL B 525      78.427 116.259  85.872  1.00 37.15           C  
ATOM   9933  O   VAL B 525      78.949 115.898  84.816  1.00 37.50           O  
ATOM   9934  CB  VAL B 525      79.755 115.938  87.839  1.00 39.70           C  
ATOM   9935  CG1 VAL B 525      81.257 115.906  87.744  1.00 41.29           C  
ATOM   9936  CG2 VAL B 525      79.257 116.106  89.230  1.00 39.06           C  
ATOM   9937  N   HIS B 526      77.181 115.948  86.199  1.00 35.47           N  
ATOM   9938  CA  HIS B 526      76.373 115.198  85.264  1.00 34.04           C  
ATOM   9939  C   HIS B 526      76.239 115.919  83.922  1.00 34.61           C  
ATOM   9940  O   HIS B 526      76.092 115.281  82.892  1.00 35.07           O  
ATOM   9941  CB  HIS B 526      75.002 114.903  85.852  1.00 31.25           C  
ATOM   9942  CG  HIS B 526      74.919 113.572  86.524  1.00 28.99           C  
ATOM   9943  ND1 HIS B 526      75.324 113.369  87.823  1.00 28.20           N  
ATOM   9944  CD2 HIS B 526      74.504 112.366  86.065  1.00 28.62           C  
ATOM   9945  CE1 HIS B 526      75.165 112.092  88.135  1.00 28.59           C  
ATOM   9946  NE2 HIS B 526      74.671 111.462  87.086  1.00 28.21           N  
ATOM   9947  N   HIS B 527      76.300 117.242  83.930  1.00 34.65           N  
ATOM   9948  CA  HIS B 527      76.197 117.974  82.692  1.00 36.69           C  
ATOM   9949  C   HIS B 527      77.574 118.024  82.031  1.00 37.58           C  
ATOM   9950  O   HIS B 527      77.682 118.209  80.814  1.00 37.16           O  
ATOM   9951  CB  HIS B 527      75.606 119.386  82.934  1.00 36.56           C  
ATOM   9952  CG  HIS B 527      74.120 119.371  83.150  1.00 37.24           C  
ATOM   9953  ND1 HIS B 527      73.545 118.994  84.346  1.00 36.46           N  
ATOM   9954  CD2 HIS B 527      73.092 119.536  82.278  1.00 37.00           C  
ATOM   9955  CE1 HIS B 527      72.232 118.917  84.198  1.00 36.67           C  
ATOM   9956  NE2 HIS B 527      71.931 119.242  82.954  1.00 34.87           N  
ATOM   9957  N   ALA B 528      78.623 117.847  82.835  1.00 37.64           N  
ATOM   9958  CA  ALA B 528      79.990 117.826  82.313  1.00 37.36           C  
ATOM   9959  C   ALA B 528      80.076 116.494  81.563  1.00 37.23           C  
ATOM   9960  O   ALA B 528      80.625 116.401  80.464  1.00 36.42           O  
ATOM   9961  CB  ALA B 528      81.004 117.848  83.460  1.00 35.72           C  
ATOM   9962  N   ILE B 529      79.501 115.468  82.176  1.00 35.66           N  
ATOM   9963  CA  ILE B 529      79.508 114.159  81.590  1.00 35.78           C  
ATOM   9964  C   ILE B 529      78.681 114.186  80.311  1.00 37.07           C  
ATOM   9965  O   ILE B 529      79.032 113.542  79.325  1.00 40.05           O  
ATOM   9966  CB  ILE B 529      78.931 113.116  82.565  1.00 33.97           C  
ATOM   9967  CG1 ILE B 529      79.851 112.960  83.776  1.00 34.06           C  
ATOM   9968  CG2 ILE B 529      78.743 111.809  81.864  1.00 32.89           C  
ATOM   9969  CD1 ILE B 529      79.344 111.948  84.803  1.00 30.77           C  
ATOM   9970  N   ALA B 530      77.577 114.915  80.320  1.00 36.13           N  
ATOM   9971  CA  ALA B 530      76.750 114.989  79.128  1.00 35.79           C  
ATOM   9972  C   ALA B 530      77.586 115.670  78.032  1.00 34.76           C  
ATOM   9973  O   ALA B 530      77.580 115.248  76.883  1.00 34.46           O  
ATOM   9974  CB  ALA B 530      75.462 115.795  79.417  1.00 36.61           C  
ATOM   9975  N   LEU B 531      78.308 116.720  78.398  1.00 33.44           N  
ATOM   9976  CA  LEU B 531      79.155 117.426  77.443  1.00 33.77           C  
ATOM   9977  C   LEU B 531      80.206 116.493  76.825  1.00 35.81           C  
ATOM   9978  O   LEU B 531      80.518 116.574  75.624  1.00 37.48           O  
ATOM   9979  CB  LEU B 531      79.872 118.573  78.123  1.00 29.50           C  
ATOM   9980  CG  LEU B 531      80.957 119.172  77.250  1.00 29.28           C  
ATOM   9981  CD1 LEU B 531      80.294 119.747  75.987  1.00 25.76           C  
ATOM   9982  CD2 LEU B 531      81.749 120.224  78.028  1.00 24.37           C  
ATOM   9983  N   GLY B 532      80.740 115.600  77.649  1.00 36.14           N  
ATOM   9984  CA  GLY B 532      81.746 114.669  77.177  1.00 35.99           C  
ATOM   9985  C   GLY B 532      81.167 113.633  76.241  1.00 35.30           C  
ATOM   9986  O   GLY B 532      81.761 113.317  75.220  1.00 35.04           O  
ATOM   9987  N   LEU B 533      80.011 113.089  76.588  1.00 34.94           N  
ATOM   9988  CA  LEU B 533      79.388 112.106  75.724  1.00 35.30           C  
ATOM   9989  C   LEU B 533      78.959 112.707  74.370  1.00 35.84           C  
ATOM   9990  O   LEU B 533      79.011 112.016  73.348  1.00 35.37           O  
ATOM   9991  CB  LEU B 533      78.170 111.497  76.407  1.00 34.49           C  
ATOM   9992  CG  LEU B 533      78.379 110.686  77.682  1.00 35.22           C  
ATOM   9993  CD1 LEU B 533      77.122 109.843  77.945  1.00 34.88           C  
ATOM   9994  CD2 LEU B 533      79.564 109.779  77.533  1.00 33.73           C  
ATOM   9995  N   HIS B 534      78.541 113.978  74.356  1.00 35.00           N  
ATOM   9996  CA  HIS B 534      78.091 114.591  73.108  1.00 36.14           C  
ATOM   9997  C   HIS B 534      79.222 114.988  72.164  1.00 35.86           C  
ATOM   9998  O   HIS B 534      79.123 114.794  70.948  1.00 36.35           O  
ATOM   9999  CB  HIS B 534      77.172 115.809  73.376  1.00 35.47           C  
ATOM  10000  CG  HIS B 534      75.774 115.434  73.769  1.00 37.65           C  
ATOM  10001  ND1 HIS B 534      75.447 114.981  75.032  1.00 38.42           N  
ATOM  10002  CD2 HIS B 534      74.627 115.375  73.046  1.00 38.95           C  
ATOM  10003  CE1 HIS B 534      74.166 114.657  75.071  1.00 37.79           C  
ATOM  10004  NE2 HIS B 534      73.643 114.886  73.878  1.00 38.92           N  
ATOM  10005  N   THR B 535      80.279 115.559  72.726  1.00 35.07           N  
ATOM  10006  CA  THR B 535      81.438 115.980  71.951  1.00 34.77           C  
ATOM  10007  C   THR B 535      82.202 114.749  71.419  1.00 34.38           C  
ATOM  10008  O   THR B 535      82.692 114.764  70.301  1.00 33.79           O  
ATOM  10009  CB  THR B 535      82.373 116.826  72.821  1.00 35.10           C  
ATOM  10010  OG1 THR B 535      81.595 117.821  73.493  1.00 35.95           O  
ATOM  10011  CG2 THR B 535      83.421 117.516  71.978  1.00 34.57           C  
ATOM  10012  N   THR B 536      82.287 113.689  72.219  1.00 32.40           N  
ATOM  10013  CA  THR B 536      82.981 112.489  71.788  1.00 32.52           C  
ATOM  10014  C   THR B 536      82.179 111.876  70.650  1.00 33.47           C  
ATOM  10015  O   THR B 536      82.736 111.385  69.648  1.00 34.03           O  
ATOM  10016  CB  THR B 536      83.123 111.435  72.942  1.00 31.57           C  
ATOM  10017  OG1 THR B 536      83.817 112.034  74.039  1.00 29.19           O  
ATOM  10018  CG2 THR B 536      83.925 110.204  72.469  1.00 28.08           C  
ATOM  10019  N   THR B 537      80.867 111.901  70.816  1.00 32.59           N  
ATOM  10020  CA  THR B 537      79.983 111.358  69.810  1.00 31.93           C  
ATOM  10021  C   THR B 537      80.039 112.249  68.576  1.00 31.56           C  
ATOM  10022  O   THR B 537      80.011 111.764  67.449  1.00 29.65           O  
ATOM  10023  CB  THR B 537      78.545 111.280  70.342  1.00 31.77           C  
ATOM  10024  OG1 THR B 537      78.466 110.258  71.352  1.00 31.46           O  
ATOM  10025  CG2 THR B 537      77.590 110.944  69.227  1.00 30.82           C  
ATOM  10026  N   LEU B 538      80.152 113.553  68.799  1.00 30.97           N  
ATOM  10027  CA  LEU B 538      80.196 114.489  67.692  1.00 31.87           C  
ATOM  10028  C   LEU B 538      81.383 114.173  66.797  1.00 33.11           C  
ATOM  10029  O   LEU B 538      81.245 114.049  65.586  1.00 33.78           O  
ATOM  10030  CB  LEU B 538      80.305 115.919  68.215  1.00 30.89           C  
ATOM  10031  CG  LEU B 538      80.780 116.947  67.186  1.00 32.90           C  
ATOM  10032  CD1 LEU B 538      79.822 116.966  65.982  1.00 32.28           C  
ATOM  10033  CD2 LEU B 538      80.883 118.322  67.839  1.00 31.42           C  
ATOM  10034  N   ILE B 539      82.558 114.042  67.414  1.00 33.73           N  
ATOM  10035  CA  ILE B 539      83.790 113.754  66.706  1.00 31.56           C  
ATOM  10036  C   ILE B 539      83.712 112.414  65.959  1.00 30.92           C  
ATOM  10037  O   ILE B 539      84.093 112.310  64.804  1.00 30.28           O  
ATOM  10038  CB  ILE B 539      84.958 113.758  67.695  1.00 31.92           C  
ATOM  10039  CG1 ILE B 539      84.998 115.109  68.414  1.00 31.77           C  
ATOM  10040  CG2 ILE B 539      86.286 113.510  66.969  1.00 30.27           C  
ATOM  10041  CD1 ILE B 539      85.954 115.129  69.604  1.00 30.14           C  
ATOM  10042  N   LEU B 540      83.187 111.398  66.611  1.00 30.34           N  
ATOM  10043  CA  LEU B 540      83.091 110.100  65.994  1.00 30.88           C  
ATOM  10044  C   LEU B 540      82.066 110.019  64.881  1.00 32.82           C  
ATOM  10045  O   LEU B 540      82.296 109.351  63.871  1.00 34.04           O  
ATOM  10046  CB  LEU B 540      82.769 109.050  67.053  1.00 30.01           C  
ATOM  10047  CG  LEU B 540      83.924 108.834  68.027  1.00 29.66           C  
ATOM  10048  CD1 LEU B 540      83.460 108.003  69.230  1.00 25.91           C  
ATOM  10049  CD2 LEU B 540      85.076 108.156  67.245  1.00 28.39           C  
ATOM  10050  N   VAL B 541      80.931 110.687  65.070  1.00 33.21           N  
ATOM  10051  CA  VAL B 541      79.861 110.654  64.092  1.00 32.06           C  
ATOM  10052  C   VAL B 541      80.259 111.471  62.879  1.00 32.19           C  
ATOM  10053  O   VAL B 541      80.084 111.047  61.734  1.00 30.07           O  
ATOM  10054  CB  VAL B 541      78.553 111.179  64.713  1.00 32.24           C  
ATOM  10055  CG1 VAL B 541      77.539 111.502  63.626  1.00 31.53           C  
ATOM  10056  CG2 VAL B 541      77.987 110.107  65.667  1.00 30.83           C  
ATOM  10057  N   LYS B 542      80.808 112.644  63.134  1.00 31.39           N  
ATOM  10058  CA  LYS B 542      81.253 113.476  62.039  1.00 31.78           C  
ATOM  10059  C   LYS B 542      82.364 112.735  61.279  1.00 32.09           C  
ATOM  10060  O   LYS B 542      82.411 112.744  60.054  1.00 32.99           O  
ATOM  10061  CB  LYS B 542      81.771 114.808  62.575  1.00 30.80           C  
ATOM  10062  CG  LYS B 542      82.316 115.710  61.517  1.00 32.79           C  
ATOM  10063  CD  LYS B 542      83.839 115.719  61.503  1.00 36.28           C  
ATOM  10064  CE  LYS B 542      84.339 116.512  60.295  1.00 38.34           C  
ATOM  10065  NZ  LYS B 542      85.777 116.825  60.368  1.00 41.69           N  
ATOM  10066  N   GLY B 543      83.250 112.078  62.012  1.00 32.60           N  
ATOM  10067  CA  GLY B 543      84.343 111.377  61.369  1.00 31.86           C  
ATOM  10068  C   GLY B 543      83.831 110.292  60.447  1.00 31.89           C  
ATOM  10069  O   GLY B 543      84.350 110.111  59.338  1.00 31.34           O  
ATOM  10070  N   ALA B 544      82.820 109.568  60.925  1.00 30.96           N  
ATOM  10071  CA  ALA B 544      82.209 108.483  60.186  1.00 31.01           C  
ATOM  10072  C   ALA B 544      81.392 108.974  58.984  1.00 32.93           C  
ATOM  10073  O   ALA B 544      81.528 108.448  57.883  1.00 33.35           O  
ATOM  10074  CB  ALA B 544      81.327 107.679  61.098  1.00 26.21           C  
ATOM  10075  N   LEU B 545      80.559 109.991  59.193  1.00 34.26           N  
ATOM  10076  CA  LEU B 545      79.700 110.485  58.123  1.00 34.31           C  
ATOM  10077  C   LEU B 545      80.481 111.182  57.015  1.00 34.21           C  
ATOM  10078  O   LEU B 545      79.984 111.311  55.898  1.00 32.58           O  
ATOM  10079  CB  LEU B 545      78.583 111.382  58.694  1.00 33.71           C  
ATOM  10080  CG  LEU B 545      77.610 110.665  59.661  1.00 34.45           C  
ATOM  10081  CD1 LEU B 545      76.518 111.620  60.095  1.00 34.29           C  
ATOM  10082  CD2 LEU B 545      76.995 109.412  59.031  1.00 33.80           C  
ATOM  10083  N   ASP B 546      81.713 111.591  57.305  1.00 33.45           N  
ATOM  10084  CA  ASP B 546      82.522 112.235  56.277  1.00 33.69           C  
ATOM  10085  C   ASP B 546      83.619 111.312  55.755  1.00 33.51           C  
ATOM  10086  O   ASP B 546      84.414 111.709  54.902  1.00 33.54           O  
ATOM  10087  CB  ASP B 546      83.123 113.546  56.789  1.00 35.26           C  
ATOM  10088  CG  ASP B 546      82.051 114.627  57.037  1.00 39.82           C  
ATOM  10089  OD1 ASP B 546      80.854 114.392  56.707  1.00 41.86           O  
ATOM  10090  OD2 ASP B 546      82.401 115.713  57.561  1.00 39.94           O  
ATOM  10091  N   ALA B 547      83.650 110.078  56.263  1.00 32.16           N  
ATOM  10092  CA  ALA B 547      84.635 109.082  55.838  1.00 31.26           C  
ATOM  10093  C   ALA B 547      84.666 108.906  54.307  1.00 32.05           C  
ATOM  10094  O   ALA B 547      85.743 108.912  53.700  1.00 32.11           O  
ATOM  10095  CB  ALA B 547      84.340 107.750  56.503  1.00 28.00           C  
ATOM  10096  N   ARG B 548      83.487 108.754  53.695  1.00 32.76           N  
ATOM  10097  CA  ARG B 548      83.379 108.582  52.244  1.00 33.29           C  
ATOM  10098  C   ARG B 548      83.699 109.857  51.470  1.00 33.52           C  
ATOM  10099  O   ARG B 548      84.145 109.767  50.327  1.00 36.17           O  
ATOM  10100  CB  ARG B 548      81.987 108.109  51.843  1.00 32.29           C  
ATOM  10101  CG  ARG B 548      81.549 106.857  52.539  1.00 33.67           C  
ATOM  10102  CD  ARG B 548      80.219 106.395  51.997  1.00 36.29           C  
ATOM  10103  NE  ARG B 548      80.418 105.398  50.966  1.00 42.43           N  
ATOM  10104  CZ  ARG B 548      80.216 105.595  49.673  1.00 44.63           C  
ATOM  10105  NH1 ARG B 548      79.790 106.770  49.221  1.00 46.07           N  
ATOM  10106  NH2 ARG B 548      80.460 104.608  48.832  1.00 46.66           N  
ATOM  10107  N   GLY B 549      83.470 111.029  52.068  1.00 31.78           N  
ATOM  10108  CA  GLY B 549      83.776 112.275  51.383  1.00 29.89           C  
ATOM  10109  C   GLY B 549      83.218 113.522  52.053  1.00 30.91           C  
ATOM  10110  O   GLY B 549      82.282 113.459  52.849  1.00 29.45           O  
ATOM  10111  N   SER B 550      83.803 114.665  51.723  1.00 30.83           N  
ATOM  10112  CA  SER B 550      83.375 115.943  52.261  1.00 32.44           C  
ATOM  10113  C   SER B 550      83.543 116.989  51.148  1.00 33.51           C  
ATOM  10114  O   SER B 550      83.970 116.651  50.053  1.00 34.46           O  
ATOM  10115  CB  SER B 550      84.245 116.309  53.465  1.00 33.87           C  
ATOM  10116  OG  SER B 550      85.618 116.435  53.099  1.00 35.72           O  
ATOM  10117  N   LYS B 551      83.226 118.254  51.401  1.00 33.95           N  
ATOM  10118  CA  LYS B 551      83.408 119.233  50.340  1.00 34.89           C  
ATOM  10119  C   LYS B 551      84.909 119.447  50.124  1.00 35.34           C  
ATOM  10120  O   LYS B 551      85.372 119.639  48.990  1.00 35.19           O  
ATOM  10121  CB  LYS B 551      82.764 120.599  50.678  1.00 35.99           C  
ATOM  10122  CG  LYS B 551      81.272 120.603  50.962  1.00 38.26           C  
ATOM  10123  CD  LYS B 551      80.400 119.890  49.902  1.00 43.93           C  
ATOM  10124  CE  LYS B 551      80.511 120.487  48.476  1.00 45.36           C  
ATOM  10125  NZ  LYS B 551      80.659 121.968  48.509  1.00 47.77           N  
ATOM  10126  N   LEU B 552      85.673 119.425  51.216  1.00 35.06           N  
ATOM  10127  CA  LEU B 552      87.111 119.648  51.123  1.00 33.87           C  
ATOM  10128  C   LEU B 552      87.820 118.473  50.452  1.00 33.66           C  
ATOM  10129  O   LEU B 552      88.884 118.645  49.856  1.00 34.01           O  
ATOM  10130  CB  LEU B 552      87.693 119.897  52.508  1.00 32.42           C  
ATOM  10131  CG  LEU B 552      89.181 120.233  52.551  1.00 31.25           C  
ATOM  10132  CD1 LEU B 552      89.476 121.486  51.731  1.00 28.03           C  
ATOM  10133  CD2 LEU B 552      89.589 120.417  54.021  1.00 30.20           C  
ATOM  10134  N   MET B 553      87.202 117.301  50.528  1.00 32.80           N  
ATOM  10135  CA  MET B 553      87.741 116.104  49.941  1.00 33.97           C  
ATOM  10136  C   MET B 553      86.583 115.191  49.512  1.00 34.16           C  
ATOM  10137  O   MET B 553      86.229 114.210  50.185  1.00 33.58           O  
ATOM  10138  CB  MET B 553      88.666 115.419  50.949  1.00 35.70           C  
ATOM  10139  CG  MET B 553      89.306 114.139  50.455  1.00 37.06           C  
ATOM  10140  SD  MET B 553      90.884 113.769  51.295  1.00 38.31           S  
ATOM  10141  CE  MET B 553      91.575 112.387  50.228  1.00 35.05           C  
ATOM  10142  N   PRO B 554      85.993 115.507  48.353  1.00 34.37           N  
ATOM  10143  CA  PRO B 554      84.866 114.837  47.687  1.00 34.07           C  
ATOM  10144  C   PRO B 554      85.053 113.358  47.408  1.00 34.61           C  
ATOM  10145  O   PRO B 554      84.081 112.615  47.395  1.00 35.11           O  
ATOM  10146  CB  PRO B 554      84.711 115.604  46.380  1.00 34.49           C  
ATOM  10147  CG  PRO B 554      85.414 116.901  46.599  1.00 35.55           C  
ATOM  10148  CD  PRO B 554      86.563 116.564  47.498  1.00 34.97           C  
ATOM  10149  N   ASP B 555      86.292 112.930  47.177  1.00 35.39           N  
ATOM  10150  CA  ASP B 555      86.586 111.522  46.851  1.00 36.40           C  
ATOM  10151  C   ASP B 555      87.283 110.744  47.973  1.00 37.56           C  
ATOM  10152  O   ASP B 555      87.982 109.743  47.713  1.00 38.81           O  
ATOM  10153  CB  ASP B 555      87.473 111.466  45.594  1.00 35.73           C  
ATOM  10154  CG  ASP B 555      88.765 112.266  45.757  1.00 37.39           C  
ATOM  10155  OD1 ASP B 555      88.829 113.073  46.719  1.00 39.25           O  
ATOM  10156  OD2 ASP B 555      89.711 112.112  44.934  1.00 36.69           O  
ATOM  10157  N   LYS B 556      87.088 111.181  49.210  1.00 37.31           N  
ATOM  10158  CA  LYS B 556      87.749 110.546  50.337  1.00 38.00           C  
ATOM  10159  C   LYS B 556      87.705 109.028  50.337  1.00 36.97           C  
ATOM  10160  O   LYS B 556      88.703 108.391  50.651  1.00 37.47           O  
ATOM  10161  CB  LYS B 556      87.201 111.077  51.663  1.00 38.85           C  
ATOM  10162  CG  LYS B 556      88.132 110.801  52.831  1.00 39.42           C  
ATOM  10163  CD  LYS B 556      87.570 111.305  54.146  1.00 40.76           C  
ATOM  10164  CE  LYS B 556      87.605 112.822  54.249  1.00 40.40           C  
ATOM  10165  NZ  LYS B 556      87.044 113.261  55.557  1.00 41.73           N  
ATOM  10166  N   LYS B 557      86.577 108.438  49.972  1.00 37.33           N  
ATOM  10167  CA  LYS B 557      86.489 106.974  49.975  1.00 39.51           C  
ATOM  10168  C   LYS B 557      87.588 106.278  49.158  1.00 38.46           C  
ATOM  10169  O   LYS B 557      87.951 105.138  49.454  1.00 38.78           O  
ATOM  10170  CB  LYS B 557      85.123 106.512  49.464  1.00 41.44           C  
ATOM  10171  CG  LYS B 557      84.877 106.898  48.030  1.00 44.52           C  
ATOM  10172  CD  LYS B 557      83.448 106.673  47.627  1.00 48.52           C  
ATOM  10173  CE  LYS B 557      83.174 107.404  46.315  1.00 52.06           C  
ATOM  10174  NZ  LYS B 557      81.779 107.214  45.797  1.00 55.52           N  
ATOM  10175  N   ASP B 558      88.131 106.958  48.151  1.00 37.72           N  
ATOM  10176  CA  ASP B 558      89.155 106.335  47.320  1.00 38.24           C  
ATOM  10177  C   ASP B 558      90.478 106.202  48.057  1.00 38.50           C  
ATOM  10178  O   ASP B 558      91.348 105.444  47.634  1.00 39.53           O  
ATOM  10179  CB  ASP B 558      89.383 107.130  46.024  1.00 38.96           C  
ATOM  10180  CG  ASP B 558      88.140 107.193  45.125  1.00 39.37           C  
ATOM  10181  OD1 ASP B 558      87.241 106.318  45.248  1.00 39.60           O  
ATOM  10182  OD2 ASP B 558      88.075 108.121  44.281  1.00 37.71           O  
ATOM  10183  N   PHE B 559      90.635 106.931  49.162  1.00 37.32           N  
ATOM  10184  CA  PHE B 559      91.878 106.875  49.920  1.00 35.22           C  
ATOM  10185  C   PHE B 559      91.857 105.991  51.161  1.00 34.29           C  
ATOM  10186  O   PHE B 559      92.868 105.879  51.845  1.00 34.82           O  
ATOM  10187  CB  PHE B 559      92.313 108.269  50.316  1.00 33.61           C  
ATOM  10188  CG  PHE B 559      92.568 109.148  49.161  1.00 34.08           C  
ATOM  10189  CD1 PHE B 559      91.505 109.632  48.397  1.00 34.56           C  
ATOM  10190  CD2 PHE B 559      93.868 109.488  48.812  1.00 32.40           C  
ATOM  10191  CE1 PHE B 559      91.737 110.446  47.302  1.00 34.08           C  
ATOM  10192  CE2 PHE B 559      94.122 110.297  47.724  1.00 31.96           C  
ATOM  10193  CZ  PHE B 559      93.056 110.784  46.961  1.00 34.47           C  
ATOM  10194  N   GLY B 560      90.723 105.367  51.450  1.00 32.29           N  
ATOM  10195  CA  GLY B 560      90.653 104.507  52.616  1.00 30.66           C  
ATOM  10196  C   GLY B 560      90.448 105.234  53.938  1.00 31.41           C  
ATOM  10197  O   GLY B 560      90.398 106.479  54.011  1.00 32.54           O  
ATOM  10198  N   TYR B 561      90.351 104.434  54.992  1.00 30.80           N  
ATOM  10199  CA  TYR B 561      90.134 104.893  56.349  1.00 29.58           C  
ATOM  10200  C   TYR B 561      91.242 105.770  56.916  1.00 29.19           C  
ATOM  10201  O   TYR B 561      90.987 106.857  57.451  1.00 30.10           O  
ATOM  10202  CB  TYR B 561      89.935 103.664  57.227  1.00 31.20           C  
ATOM  10203  CG  TYR B 561      89.613 103.970  58.661  1.00 34.74           C  
ATOM  10204  CD1 TYR B 561      88.514 104.769  58.989  1.00 35.53           C  
ATOM  10205  CD2 TYR B 561      90.387 103.447  59.696  1.00 34.29           C  
ATOM  10206  CE1 TYR B 561      88.197 105.039  60.300  1.00 37.14           C  
ATOM  10207  CE2 TYR B 561      90.073 103.711  61.019  1.00 36.77           C  
ATOM  10208  CZ  TYR B 561      88.974 104.511  61.314  1.00 36.56           C  
ATOM  10209  OH  TYR B 561      88.658 104.797  62.612  1.00 37.02           O  
ATOM  10210  N   ALA B 562      92.483 105.318  56.774  1.00 28.18           N  
ATOM  10211  CA  ALA B 562      93.627 106.042  57.317  1.00 27.01           C  
ATOM  10212  C   ALA B 562      94.627 106.482  56.265  1.00 27.00           C  
ATOM  10213  O   ALA B 562      94.959 105.720  55.365  1.00 28.78           O  
ATOM  10214  CB  ALA B 562      94.326 105.160  58.375  1.00 25.87           C  
ATOM  10215  N   PHE B 563      95.092 107.722  56.364  1.00 26.58           N  
ATOM  10216  CA  PHE B 563      96.080 108.243  55.435  1.00 26.64           C  
ATOM  10217  C   PHE B 563      96.585 109.553  56.047  1.00 28.00           C  
ATOM  10218  O   PHE B 563      95.861 110.213  56.773  1.00 28.99           O  
ATOM  10219  CB  PHE B 563      95.483 108.393  54.001  1.00 27.94           C  
ATOM  10220  CG  PHE B 563      94.201 109.214  53.917  1.00 27.85           C  
ATOM  10221  CD1 PHE B 563      94.253 110.591  53.696  1.00 26.24           C  
ATOM  10222  CD2 PHE B 563      92.946 108.592  54.040  1.00 27.20           C  
ATOM  10223  CE1 PHE B 563      93.076 111.345  53.596  1.00 26.16           C  
ATOM  10224  CE2 PHE B 563      91.771 109.330  53.942  1.00 26.97           C  
ATOM  10225  CZ  PHE B 563      91.841 110.723  53.718  1.00 26.20           C  
ATOM  10226  N   PRO B 564      97.841 109.935  55.769  1.00 28.45           N  
ATOM  10227  CA  PRO B 564      98.431 111.156  56.324  1.00 28.89           C  
ATOM  10228  C   PRO B 564      97.585 112.392  56.266  1.00 30.63           C  
ATOM  10229  O   PRO B 564      97.377 113.078  57.263  1.00 32.87           O  
ATOM  10230  CB  PRO B 564      99.706 111.370  55.494  1.00 29.23           C  
ATOM  10231  CG  PRO B 564      99.932 110.108  54.772  1.00 27.51           C  
ATOM  10232  CD  PRO B 564      98.593 109.475  54.590  1.00 28.12           C  
ATOM  10233  N   CYS B 565      97.133 112.687  55.058  1.00 32.31           N  
ATOM  10234  CA  CYS B 565      96.385 113.882  54.773  1.00 31.71           C  
ATOM  10235  C   CYS B 565      96.340 113.944  53.255  1.00 33.77           C  
ATOM  10236  O   CYS B 565      96.532 112.933  52.573  1.00 35.65           O  
ATOM  10237  CB  CYS B 565      97.155 115.087  55.288  1.00 29.63           C  
ATOM  10238  SG  CYS B 565      98.798 115.137  54.568  1.00 27.19           S  
ATOM  10239  N   ASP B 566      96.120 115.146  52.732  1.00 34.19           N  
ATOM  10240  CA  ASP B 566      96.037 115.356  51.305  1.00 33.30           C  
ATOM  10241  C   ASP B 566      96.825 116.596  50.919  1.00 32.93           C  
ATOM  10242  O   ASP B 566      96.475 117.282  49.950  1.00 34.68           O  
ATOM  10243  CB  ASP B 566      94.576 115.519  50.914  1.00 36.53           C  
ATOM  10244  CG  ASP B 566      94.305 115.112  49.480  1.00 38.88           C  
ATOM  10245  OD1 ASP B 566      94.900 114.103  49.032  1.00 38.46           O  
ATOM  10246  OD2 ASP B 566      93.478 115.789  48.817  1.00 41.26           O  
ATOM  10247  N   GLY B 567      97.855 116.903  51.711  1.00 30.20           N  
ATOM  10248  CA  GLY B 567      98.720 118.033  51.436  1.00 27.25           C  
ATOM  10249  C   GLY B 567      98.252 119.418  51.831  1.00 27.07           C  
ATOM  10250  O   GLY B 567      97.111 119.621  52.262  1.00 26.12           O  
ATOM  10251  N   PRO B 568      99.142 120.406  51.679  1.00 26.49           N  
ATOM  10252  CA  PRO B 568      98.886 121.810  52.007  1.00 28.27           C  
ATOM  10253  C   PRO B 568      97.994 122.533  50.993  1.00 30.90           C  
ATOM  10254  O   PRO B 568      97.672 123.717  51.164  1.00 33.66           O  
ATOM  10255  CB  PRO B 568     100.294 122.408  52.079  1.00 27.21           C  
ATOM  10256  CG  PRO B 568     101.053 121.619  51.033  1.00 25.37           C  
ATOM  10257  CD  PRO B 568     100.537 120.201  51.228  1.00 25.02           C  
ATOM  10258  N   GLY B 569      97.603 121.832  49.935  1.00 31.41           N  
ATOM  10259  CA  GLY B 569      96.734 122.445  48.949  1.00 32.34           C  
ATOM  10260  C   GLY B 569      95.314 122.561  49.482  1.00 33.30           C  
ATOM  10261  O   GLY B 569      94.990 121.985  50.528  1.00 33.75           O  
ATOM  10262  N   ARG B 570      94.470 123.300  48.759  1.00 32.75           N  
ATOM  10263  CA  ARG B 570      93.071 123.530  49.126  1.00 31.87           C  
ATOM  10264  C   ARG B 570      92.928 124.090  50.540  1.00 32.28           C  
ATOM  10265  O   ARG B 570      91.935 123.807  51.219  1.00 31.69           O  
ATOM  10266  CB  ARG B 570      92.255 122.237  49.002  1.00 30.58           C  
ATOM  10267  CG  ARG B 570      92.304 121.612  47.621  1.00 30.66           C  
ATOM  10268  CD  ARG B 570      91.086 120.774  47.319  1.00 28.87           C  
ATOM  10269  NE  ARG B 570      90.932 119.637  48.228  1.00 33.09           N  
ATOM  10270  CZ  ARG B 570      91.822 118.648  48.360  1.00 33.76           C  
ATOM  10271  NH1 ARG B 570      92.945 118.661  47.650  1.00 32.73           N  
ATOM  10272  NH2 ARG B 570      91.572 117.619  49.172  1.00 33.43           N  
ATOM  10273  N   GLY B 571      93.919 124.878  50.966  1.00 31.97           N  
ATOM  10274  CA  GLY B 571      93.907 125.469  52.296  1.00 32.86           C  
ATOM  10275  C   GLY B 571      94.668 124.698  53.383  1.00 34.67           C  
ATOM  10276  O   GLY B 571      95.161 125.296  54.336  1.00 35.35           O  
ATOM  10277  N   GLY B 572      94.781 123.376  53.228  1.00 34.53           N  
ATOM  10278  CA  GLY B 572      95.475 122.547  54.204  1.00 33.31           C  
ATOM  10279  C   GLY B 572      94.567 121.396  54.588  1.00 32.79           C  
ATOM  10280  O   GLY B 572      93.372 121.595  54.826  1.00 34.01           O  
ATOM  10281  N   THR B 573      95.105 120.192  54.691  1.00 31.63           N  
ATOM  10282  CA  THR B 573      94.229 119.076  54.977  1.00 30.43           C  
ATOM  10283  C   THR B 573      94.600 118.132  56.103  1.00 29.55           C  
ATOM  10284  O   THR B 573      94.061 117.015  56.176  1.00 28.75           O  
ATOM  10285  CB  THR B 573      94.018 118.264  53.673  1.00 32.13           C  
ATOM  10286  OG1 THR B 573      95.296 117.895  53.134  1.00 31.21           O  
ATOM  10287  CG2 THR B 573      93.280 119.111  52.638  1.00 31.10           C  
ATOM  10288  N   CYS B 574      95.490 118.562  56.998  1.00 29.50           N  
ATOM  10289  CA  CYS B 574      95.874 117.685  58.113  1.00 29.74           C  
ATOM  10290  C   CYS B 574      94.697 117.134  58.913  1.00 30.41           C  
ATOM  10291  O   CYS B 574      93.695 117.823  59.128  1.00 29.66           O  
ATOM  10292  CB  CYS B 574      96.776 118.394  59.102  1.00 28.39           C  
ATOM  10293  SG  CYS B 574      97.667 119.779  58.467  1.00 30.40           S  
ATOM  10294  N   ASP B 575      94.824 115.884  59.348  1.00 31.16           N  
ATOM  10295  CA  ASP B 575      93.809 115.264  60.191  1.00 31.47           C  
ATOM  10296  C   ASP B 575      92.457 115.196  59.537  1.00 30.83           C  
ATOM  10297  O   ASP B 575      91.431 115.334  60.198  1.00 30.54           O  
ATOM  10298  CB  ASP B 575      93.697 116.039  61.514  1.00 33.57           C  
ATOM  10299  CG  ASP B 575      94.902 115.835  62.426  1.00 34.11           C  
ATOM  10300  OD1 ASP B 575      94.868 114.885  63.212  1.00 38.77           O  
ATOM  10301  OD2 ASP B 575      95.882 116.607  62.371  1.00 34.87           O  
ATOM  10302  N   ILE B 576      92.459 114.934  58.239  1.00 31.58           N  
ATOM  10303  CA  ILE B 576      91.225 114.864  57.473  1.00 31.10           C  
ATOM  10304  C   ILE B 576      90.620 113.476  57.287  1.00 31.89           C  
ATOM  10305  O   ILE B 576      89.493 113.361  56.811  1.00 33.56           O  
ATOM  10306  CB  ILE B 576      91.437 115.502  56.092  1.00 30.92           C  
ATOM  10307  CG1 ILE B 576      90.084 115.879  55.485  1.00 30.84           C  
ATOM  10308  CG2 ILE B 576      92.211 114.543  55.170  1.00 28.01           C  
ATOM  10309  CD1 ILE B 576      90.206 116.925  54.365  1.00 31.50           C  
ATOM  10310  N   SER B 577      91.340 112.421  57.660  1.00 31.63           N  
ATOM  10311  CA  SER B 577      90.813 111.077  57.470  1.00 31.86           C  
ATOM  10312  C   SER B 577      89.957 110.617  58.634  1.00 31.70           C  
ATOM  10313  O   SER B 577      90.111 111.092  59.753  1.00 31.04           O  
ATOM  10314  CB  SER B 577      91.960 110.072  57.241  1.00 33.95           C  
ATOM  10315  OG  SER B 577      92.693 109.780  58.425  1.00 35.85           O  
ATOM  10316  N   ALA B 578      89.052 109.683  58.361  1.00 30.61           N  
ATOM  10317  CA  ALA B 578      88.183 109.153  59.392  1.00 29.93           C  
ATOM  10318  C   ALA B 578      89.036 108.592  60.539  1.00 30.11           C  
ATOM  10319  O   ALA B 578      88.603 108.595  61.704  1.00 30.32           O  
ATOM  10320  CB  ALA B 578      87.300 108.044  58.827  1.00 28.69           C  
ATOM  10321  N   TRP B 579      90.232 108.105  60.206  1.00 27.60           N  
ATOM  10322  CA  TRP B 579      91.100 107.533  61.217  1.00 26.45           C  
ATOM  10323  C   TRP B 579      91.487 108.647  62.167  1.00 25.94           C  
ATOM  10324  O   TRP B 579      91.564 108.441  63.373  1.00 24.61           O  
ATOM  10325  CB  TRP B 579      92.367 106.922  60.603  1.00 22.71           C  
ATOM  10326  CG  TRP B 579      93.262 106.270  61.607  1.00 20.60           C  
ATOM  10327  CD1 TRP B 579      93.294 104.932  61.947  1.00 22.20           C  
ATOM  10328  CD2 TRP B 579      94.256 106.912  62.424  1.00 19.98           C  
ATOM  10329  NE1 TRP B 579      94.253 104.712  62.914  1.00 21.80           N  
ATOM  10330  CE2 TRP B 579      94.853 105.909  63.227  1.00 20.73           C  
ATOM  10331  CE3 TRP B 579      94.698 108.237  62.557  1.00 18.65           C  
ATOM  10332  CZ2 TRP B 579      95.867 106.195  64.150  1.00 21.21           C  
ATOM  10333  CZ3 TRP B 579      95.706 108.522  63.468  1.00 20.64           C  
ATOM  10334  CH2 TRP B 579      96.281 107.505  64.255  1.00 21.03           C  
ATOM  10335  N   ASP B 580      91.731 109.824  61.607  1.00 26.82           N  
ATOM  10336  CA  ASP B 580      92.111 110.974  62.408  1.00 29.42           C  
ATOM  10337  C   ASP B 580      90.982 111.372  63.362  1.00 29.60           C  
ATOM  10338  O   ASP B 580      91.245 111.868  64.440  1.00 30.17           O  
ATOM  10339  CB  ASP B 580      92.528 112.134  61.497  1.00 32.16           C  
ATOM  10340  CG  ASP B 580      93.751 111.770  60.626  1.00 38.20           C  
ATOM  10341  OD1 ASP B 580      94.782 111.338  61.205  1.00 42.32           O  
ATOM  10342  OD2 ASP B 580      93.695 111.893  59.371  1.00 39.97           O  
ATOM  10343  N   ALA B 581      89.729 111.131  62.982  1.00 28.73           N  
ATOM  10344  CA  ALA B 581      88.629 111.457  63.870  1.00 29.38           C  
ATOM  10345  C   ALA B 581      88.664 110.496  65.078  1.00 29.49           C  
ATOM  10346  O   ALA B 581      88.436 110.912  66.196  1.00 30.13           O  
ATOM  10347  CB  ALA B 581      87.280 111.366  63.127  1.00 28.18           C  
ATOM  10348  N   PHE B 582      88.945 109.214  64.856  1.00 29.28           N  
ATOM  10349  CA  PHE B 582      89.030 108.272  65.966  1.00 28.43           C  
ATOM  10350  C   PHE B 582      90.166 108.755  66.890  1.00 29.48           C  
ATOM  10351  O   PHE B 582      90.036 108.761  68.110  1.00 30.25           O  
ATOM  10352  CB  PHE B 582      89.355 106.871  65.455  1.00 27.64           C  
ATOM  10353  CG  PHE B 582      90.394 106.161  66.278  1.00 28.44           C  
ATOM  10354  CD1 PHE B 582      90.029 105.412  67.397  1.00 26.47           C  
ATOM  10355  CD2 PHE B 582      91.757 106.313  65.978  1.00 28.76           C  
ATOM  10356  CE1 PHE B 582      90.990 104.832  68.203  1.00 27.00           C  
ATOM  10357  CE2 PHE B 582      92.729 105.739  66.776  1.00 29.20           C  
ATOM  10358  CZ  PHE B 582      92.349 104.991  67.902  1.00 28.48           C  
ATOM  10359  N   TYR B 583      91.280 109.158  66.291  1.00 28.32           N  
ATOM  10360  CA  TYR B 583      92.433 109.645  67.041  1.00 27.86           C  
ATOM  10361  C   TYR B 583      92.066 110.865  67.930  1.00 28.79           C  
ATOM  10362  O   TYR B 583      92.465 110.934  69.097  1.00 29.19           O  
ATOM  10363  CB  TYR B 583      93.561 109.986  66.047  1.00 22.76           C  
ATOM  10364  CG  TYR B 583      94.531 111.067  66.474  1.00 20.94           C  
ATOM  10365  CD1 TYR B 583      95.578 110.801  67.353  1.00 20.56           C  
ATOM  10366  CD2 TYR B 583      94.409 112.362  65.976  1.00 19.82           C  
ATOM  10367  CE1 TYR B 583      96.474 111.806  67.717  1.00 18.94           C  
ATOM  10368  CE2 TYR B 583      95.287 113.370  66.334  1.00 16.50           C  
ATOM  10369  CZ  TYR B 583      96.316 113.095  67.203  1.00 19.19           C  
ATOM  10370  OH  TYR B 583      97.182 114.121  67.571  1.00 19.56           O  
ATOM  10371  N   LEU B 584      91.309 111.813  67.378  1.00 28.72           N  
ATOM  10372  CA  LEU B 584      90.899 113.014  68.114  1.00 28.22           C  
ATOM  10373  C   LEU B 584      89.822 112.658  69.155  1.00 27.91           C  
ATOM  10374  O   LEU B 584      89.819 113.177  70.256  1.00 27.64           O  
ATOM  10375  CB  LEU B 584      90.342 114.062  67.152  1.00 26.00           C  
ATOM  10376  CG  LEU B 584      91.329 114.711  66.193  1.00 26.82           C  
ATOM  10377  CD1 LEU B 584      90.578 115.427  65.049  1.00 26.21           C  
ATOM  10378  CD2 LEU B 584      92.192 115.681  66.961  1.00 25.64           C  
ATOM  10379  N   ALA B 585      88.919 111.760  68.802  1.00 26.94           N  
ATOM  10380  CA  ALA B 585      87.872 111.376  69.720  1.00 27.52           C  
ATOM  10381  C   ALA B 585      88.454 110.716  70.972  1.00 29.07           C  
ATOM  10382  O   ALA B 585      87.897 110.857  72.068  1.00 30.55           O  
ATOM  10383  CB  ALA B 585      86.883 110.430  69.030  1.00 25.11           C  
ATOM  10384  N   MET B 586      89.565 109.999  70.816  1.00 29.12           N  
ATOM  10385  CA  MET B 586      90.191 109.313  71.940  1.00 29.33           C  
ATOM  10386  C   MET B 586      90.572 110.279  73.065  1.00 29.58           C  
ATOM  10387  O   MET B 586      90.435 109.952  74.256  1.00 28.68           O  
ATOM  10388  CB  MET B 586      91.422 108.536  71.485  1.00 28.07           C  
ATOM  10389  CG  MET B 586      91.091 107.229  70.820  1.00 28.13           C  
ATOM  10390  SD  MET B 586      90.680 105.882  71.945  1.00 28.47           S  
ATOM  10391  CE  MET B 586      92.114 105.928  72.982  1.00 29.13           C  
ATOM  10392  N   PHE B 587      91.046 111.460  72.696  1.00 28.37           N  
ATOM  10393  CA  PHE B 587      91.389 112.409  73.718  1.00 29.18           C  
ATOM  10394  C   PHE B 587      90.125 112.755  74.487  1.00 30.43           C  
ATOM  10395  O   PHE B 587      90.155 112.846  75.702  1.00 32.13           O  
ATOM  10396  CB  PHE B 587      92.011 113.652  73.114  1.00 29.04           C  
ATOM  10397  CG  PHE B 587      93.380 113.426  72.593  1.00 29.65           C  
ATOM  10398  CD1 PHE B 587      93.603 113.266  71.228  1.00 30.21           C  
ATOM  10399  CD2 PHE B 587      94.466 113.352  73.473  1.00 31.09           C  
ATOM  10400  CE1 PHE B 587      94.893 113.042  70.742  1.00 30.69           C  
ATOM  10401  CE2 PHE B 587      95.765 113.125  72.999  1.00 30.40           C  
ATOM  10402  CZ  PHE B 587      95.977 112.973  71.635  1.00 30.99           C  
ATOM  10403  N   TRP B 588      89.008 112.921  73.785  1.00 30.54           N  
ATOM  10404  CA  TRP B 588      87.751 113.251  74.447  1.00 29.58           C  
ATOM  10405  C   TRP B 588      87.191 112.104  75.262  1.00 29.45           C  
ATOM  10406  O   TRP B 588      86.581 112.317  76.303  1.00 30.00           O  
ATOM  10407  CB  TRP B 588      86.692 113.725  73.427  1.00 29.54           C  
ATOM  10408  CG  TRP B 588      86.633 115.200  73.335  1.00 29.23           C  
ATOM  10409  CD1 TRP B 588      87.310 116.019  72.456  1.00 29.79           C  
ATOM  10410  CD2 TRP B 588      85.970 116.055  74.247  1.00 28.22           C  
ATOM  10411  NE1 TRP B 588      87.105 117.341  72.780  1.00 28.68           N  
ATOM  10412  CE2 TRP B 588      86.285 117.388  73.883  1.00 29.67           C  
ATOM  10413  CE3 TRP B 588      85.142 115.828  75.351  1.00 29.48           C  
ATOM  10414  CZ2 TRP B 588      85.792 118.486  74.591  1.00 29.29           C  
ATOM  10415  CZ3 TRP B 588      84.650 116.927  76.054  1.00 30.26           C  
ATOM  10416  CH2 TRP B 588      84.977 118.228  75.670  1.00 29.40           C  
ATOM  10417  N   MET B 589      87.363 110.881  74.791  1.00 30.25           N  
ATOM  10418  CA  MET B 589      86.849 109.767  75.566  1.00 30.39           C  
ATOM  10419  C   MET B 589      87.624 109.712  76.894  1.00 30.46           C  
ATOM  10420  O   MET B 589      87.017 109.581  77.958  1.00 30.99           O  
ATOM  10421  CB  MET B 589      87.003 108.463  74.802  1.00 29.02           C  
ATOM  10422  CG  MET B 589      86.579 107.266  75.611  1.00 32.09           C  
ATOM  10423  SD  MET B 589      87.995 106.341  76.237  1.00 37.03           S  
ATOM  10424  CE  MET B 589      88.304 107.056  77.608  1.00 36.88           C  
ATOM  10425  N   LEU B 590      88.955 109.823  76.835  1.00 28.91           N  
ATOM  10426  CA  LEU B 590      89.765 109.793  78.044  1.00 27.71           C  
ATOM  10427  C   LEU B 590      89.323 110.919  78.995  1.00 28.91           C  
ATOM  10428  O   LEU B 590      89.174 110.710  80.194  1.00 27.78           O  
ATOM  10429  CB  LEU B 590      91.262 109.919  77.695  1.00 25.79           C  
ATOM  10430  CG  LEU B 590      91.894 108.675  77.028  1.00 24.62           C  
ATOM  10431  CD1 LEU B 590      93.339 108.975  76.596  1.00 21.91           C  
ATOM  10432  CD2 LEU B 590      91.853 107.506  77.995  1.00 21.28           C  
ATOM  10433  N   ASN B 591      89.107 112.112  78.452  1.00 29.80           N  
ATOM  10434  CA  ASN B 591      88.663 113.236  79.246  1.00 29.96           C  
ATOM  10435  C   ASN B 591      87.311 112.959  79.932  1.00 31.27           C  
ATOM  10436  O   ASN B 591      87.114 113.299  81.101  1.00 31.80           O  
ATOM  10437  CB  ASN B 591      88.519 114.459  78.369  1.00 29.94           C  
ATOM  10438  CG  ASN B 591      88.140 115.699  79.172  1.00 32.76           C  
ATOM  10439  OD1 ASN B 591      88.886 116.122  80.068  1.00 30.68           O  
ATOM  10440  ND2 ASN B 591      86.977 116.287  78.858  1.00 32.11           N  
ATOM  10441  N   THR B 592      86.396 112.329  79.198  1.00 30.03           N  
ATOM  10442  CA  THR B 592      85.063 112.027  79.694  1.00 29.19           C  
ATOM  10443  C   THR B 592      85.090 110.990  80.792  1.00 29.92           C  
ATOM  10444  O   THR B 592      84.510 111.201  81.843  1.00 30.04           O  
ATOM  10445  CB  THR B 592      84.115 111.536  78.547  1.00 27.17           C  
ATOM  10446  OG1 THR B 592      84.019 112.550  77.553  1.00 25.13           O  
ATOM  10447  CG2 THR B 592      82.733 111.250  79.071  1.00 25.83           C  
ATOM  10448  N   ILE B 593      85.753 109.871  80.547  1.00 30.05           N  
ATOM  10449  CA  ILE B 593      85.849 108.820  81.550  1.00 30.34           C  
ATOM  10450  C   ILE B 593      86.617 109.355  82.778  1.00 30.10           C  
ATOM  10451  O   ILE B 593      86.443 108.879  83.888  1.00 29.93           O  
ATOM  10452  CB  ILE B 593      86.565 107.574  80.961  1.00 31.12           C  
ATOM  10453  CG1 ILE B 593      85.833 107.124  79.695  1.00 27.88           C  
ATOM  10454  CG2 ILE B 593      86.584 106.418  81.998  1.00 31.18           C  
ATOM  10455  CD1 ILE B 593      84.476 106.555  79.949  1.00 28.82           C  
ATOM  10456  N   GLY B 594      87.463 110.351  82.565  1.00 30.52           N  
ATOM  10457  CA  GLY B 594      88.190 110.952  83.670  1.00 30.83           C  
ATOM  10458  C   GLY B 594      87.183 111.675  84.562  1.00 31.95           C  
ATOM  10459  O   GLY B 594      87.120 111.450  85.779  1.00 30.86           O  
ATOM  10460  N   TRP B 595      86.376 112.538  83.945  1.00 30.74           N  
ATOM  10461  CA  TRP B 595      85.367 113.264  84.680  1.00 29.09           C  
ATOM  10462  C   TRP B 595      84.434 112.269  85.395  1.00 30.49           C  
ATOM  10463  O   TRP B 595      84.119 112.452  86.571  1.00 31.51           O  
ATOM  10464  CB  TRP B 595      84.564 114.160  83.737  1.00 25.84           C  
ATOM  10465  CG  TRP B 595      85.344 115.342  83.203  1.00 23.96           C  
ATOM  10466  CD1 TRP B 595      86.518 115.832  83.696  1.00 23.29           C  
ATOM  10467  CD2 TRP B 595      84.950 116.236  82.136  1.00 21.34           C  
ATOM  10468  NE1 TRP B 595      86.879 116.984  83.012  1.00 23.16           N  
ATOM  10469  CE2 TRP B 595      85.935 117.249  82.052  1.00 20.70           C  
ATOM  10470  CE3 TRP B 595      83.859 116.274  81.248  1.00 21.31           C  
ATOM  10471  CZ2 TRP B 595      85.868 118.299  81.115  1.00 20.04           C  
ATOM  10472  CZ3 TRP B 595      83.786 117.311  80.319  1.00 19.70           C  
ATOM  10473  CH2 TRP B 595      84.793 118.316  80.263  1.00 21.03           C  
ATOM  10474  N   VAL B 596      84.012 111.192  84.737  1.00 30.14           N  
ATOM  10475  CA  VAL B 596      83.115 110.319  85.450  1.00 30.92           C  
ATOM  10476  C   VAL B 596      83.777 109.556  86.592  1.00 32.01           C  
ATOM  10477  O   VAL B 596      83.124 109.296  87.603  1.00 32.31           O  
ATOM  10478  CB  VAL B 596      82.333 109.312  84.519  1.00 31.23           C  
ATOM  10479  CG1 VAL B 596      82.337 109.770  83.093  1.00 31.56           C  
ATOM  10480  CG2 VAL B 596      82.833 107.926  84.687  1.00 32.42           C  
ATOM  10481  N   THR B 597      85.063 109.216  86.461  1.00 31.46           N  
ATOM  10482  CA  THR B 597      85.723 108.456  87.516  1.00 29.41           C  
ATOM  10483  C   THR B 597      86.220 109.335  88.659  1.00 30.16           C  
ATOM  10484  O   THR B 597      86.225 108.895  89.799  1.00 28.72           O  
ATOM  10485  CB  THR B 597      86.878 107.558  86.965  1.00 29.36           C  
ATOM  10486  OG1 THR B 597      87.795 108.332  86.177  1.00 27.08           O  
ATOM  10487  CG2 THR B 597      86.299 106.434  86.144  1.00 27.47           C  
ATOM  10488  N   PHE B 598      86.639 110.563  88.343  1.00 30.14           N  
ATOM  10489  CA  PHE B 598      87.071 111.531  89.352  1.00 31.13           C  
ATOM  10490  C   PHE B 598      85.833 111.745  90.251  1.00 34.58           C  
ATOM  10491  O   PHE B 598      85.921 111.808  91.494  1.00 35.02           O  
ATOM  10492  CB  PHE B 598      87.380 112.883  88.705  1.00 28.77           C  
ATOM  10493  CG  PHE B 598      88.812 113.074  88.298  1.00 27.82           C  
ATOM  10494  CD1 PHE B 598      89.544 112.035  87.718  1.00 27.46           C  
ATOM  10495  CD2 PHE B 598      89.400 114.328  88.415  1.00 26.79           C  
ATOM  10496  CE1 PHE B 598      90.827 112.236  87.262  1.00 26.40           C  
ATOM  10497  CE2 PHE B 598      90.702 114.555  87.958  1.00 27.72           C  
ATOM  10498  CZ  PHE B 598      91.421 113.502  87.375  1.00 27.83           C  
ATOM  10499  N   TYR B 599      84.686 111.880  89.584  1.00 34.64           N  
ATOM  10500  CA  TYR B 599      83.422 112.092  90.242  1.00 35.41           C  
ATOM  10501  C   TYR B 599      83.023 110.897  91.111  1.00 34.68           C  
ATOM  10502  O   TYR B 599      82.709 111.067  92.291  1.00 34.35           O  
ATOM  10503  CB  TYR B 599      82.361 112.419  89.179  1.00 37.94           C  
ATOM  10504  CG  TYR B 599      80.908 112.434  89.631  1.00 40.18           C  
ATOM  10505  CD1 TYR B 599      80.529 112.911  90.893  1.00 41.27           C  
ATOM  10506  CD2 TYR B 599      79.902 111.980  88.770  1.00 41.88           C  
ATOM  10507  CE1 TYR B 599      79.175 112.923  91.282  1.00 41.57           C  
ATOM  10508  CE2 TYR B 599      78.565 111.989  89.134  1.00 42.13           C  
ATOM  10509  CZ  TYR B 599      78.199 112.459  90.392  1.00 42.44           C  
ATOM  10510  OH  TYR B 599      76.863 112.438  90.739  1.00 40.94           O  
ATOM  10511  N   TRP B 600      83.048 109.692  90.559  1.00 32.61           N  
ATOM  10512  CA  TRP B 600      82.661 108.528  91.350  1.00 30.99           C  
ATOM  10513  C   TRP B 600      83.548 108.378  92.576  1.00 33.56           C  
ATOM  10514  O   TRP B 600      83.088 108.026  93.664  1.00 36.63           O  
ATOM  10515  CB  TRP B 600      82.805 107.274  90.531  1.00 25.82           C  
ATOM  10516  CG  TRP B 600      82.289 106.053  91.174  1.00 22.30           C  
ATOM  10517  CD1 TRP B 600      81.098 105.450  90.920  1.00 21.06           C  
ATOM  10518  CD2 TRP B 600      82.964 105.222  92.138  1.00 21.68           C  
ATOM  10519  NE1 TRP B 600      80.984 104.286  91.657  1.00 22.11           N  
ATOM  10520  CE2 TRP B 600      82.113 104.128  92.417  1.00 20.91           C  
ATOM  10521  CE3 TRP B 600      84.203 105.296  92.789  1.00 23.09           C  
ATOM  10522  CZ2 TRP B 600      82.454 103.114  93.323  1.00 20.81           C  
ATOM  10523  CZ3 TRP B 600      84.553 104.281  93.693  1.00 22.60           C  
ATOM  10524  CH2 TRP B 600      83.670 103.202  93.950  1.00 21.77           C  
ATOM  10525  N   HIS B 601      84.830 108.648  92.395  1.00 33.45           N  
ATOM  10526  CA  HIS B 601      85.788 108.479  93.460  1.00 32.30           C  
ATOM  10527  C   HIS B 601      85.656 109.507  94.582  1.00 34.23           C  
ATOM  10528  O   HIS B 601      85.550 109.141  95.749  1.00 34.02           O  
ATOM  10529  CB  HIS B 601      87.203 108.519  92.882  1.00 28.86           C  
ATOM  10530  CG  HIS B 601      88.255 108.072  93.841  1.00 25.38           C  
ATOM  10531  ND1 HIS B 601      89.453 108.736  93.990  1.00 24.88           N  
ATOM  10532  CD2 HIS B 601      88.269 107.057  94.737  1.00 23.66           C  
ATOM  10533  CE1 HIS B 601      90.158 108.155  94.944  1.00 23.90           C  
ATOM  10534  NE2 HIS B 601      89.462 107.134  95.413  1.00 24.98           N  
ATOM  10535  N   TRP B 602      85.700 110.791  94.239  1.00 34.57           N  
ATOM  10536  CA  TRP B 602      85.580 111.813  95.258  1.00 34.31           C  
ATOM  10537  C   TRP B 602      84.280 111.632  96.060  1.00 35.96           C  
ATOM  10538  O   TRP B 602      84.283 111.693  97.298  1.00 35.42           O  
ATOM  10539  CB  TRP B 602      85.614 113.188  94.617  1.00 33.53           C  
ATOM  10540  CG  TRP B 602      85.832 114.292  95.590  1.00 34.76           C  
ATOM  10541  CD1 TRP B 602      86.325 114.181  96.866  1.00 34.76           C  
ATOM  10542  CD2 TRP B 602      85.631 115.693  95.356  1.00 35.48           C  
ATOM  10543  NE1 TRP B 602      86.447 115.433  97.438  1.00 36.45           N  
ATOM  10544  CE2 TRP B 602      86.025 116.378  96.537  1.00 36.22           C  
ATOM  10545  CE3 TRP B 602      85.153 116.441  94.265  1.00 35.71           C  
ATOM  10546  CZ2 TRP B 602      85.956 117.774  96.655  1.00 36.21           C  
ATOM  10547  CZ3 TRP B 602      85.085 117.837  94.382  1.00 34.84           C  
ATOM  10548  CH2 TRP B 602      85.485 118.484  95.572  1.00 36.38           C  
ATOM  10549  N   LYS B 603      83.176 111.376  95.368  1.00 35.31           N  
ATOM  10550  CA  LYS B 603      81.929 111.222  96.077  1.00 36.04           C  
ATOM  10551  C   LYS B 603      82.032 110.074  97.081  1.00 37.23           C  
ATOM  10552  O   LYS B 603      81.671 110.252  98.259  1.00 38.70           O  
ATOM  10553  CB  LYS B 603      80.759 110.986  95.120  1.00 35.48           C  
ATOM  10554  CG  LYS B 603      79.388 111.206  95.774  1.00 34.33           C  
ATOM  10555  CD  LYS B 603      78.267 110.788  94.844  1.00 34.37           C  
ATOM  10556  CE  LYS B 603      76.890 111.002  95.448  1.00 34.62           C  
ATOM  10557  NZ  LYS B 603      76.582 112.453  95.591  1.00 33.33           N  
ATOM  10558  N   HIS B 604      82.510 108.909  96.637  1.00 35.45           N  
ATOM  10559  CA  HIS B 604      82.642 107.775  97.550  1.00 34.95           C  
ATOM  10560  C   HIS B 604      83.657 108.040  98.671  1.00 35.11           C  
ATOM  10561  O   HIS B 604      83.529 107.506  99.768  1.00 35.05           O  
ATOM  10562  CB  HIS B 604      83.028 106.500  96.796  1.00 32.60           C  
ATOM  10563  CG  HIS B 604      81.865 105.816  96.158  1.00 31.81           C  
ATOM  10564  ND1 HIS B 604      81.233 106.315  95.038  1.00 31.10           N  
ATOM  10565  CD2 HIS B 604      81.166 104.715  96.529  1.00 29.73           C  
ATOM  10566  CE1 HIS B 604      80.188 105.554  94.751  1.00 30.99           C  
ATOM  10567  NE2 HIS B 604      80.125 104.577  95.641  1.00 30.73           N  
ATOM  10568  N   LEU B 605      84.646 108.880  98.404  1.00 34.40           N  
ATOM  10569  CA  LEU B 605      85.639 109.182  99.409  1.00 36.61           C  
ATOM  10570  C   LEU B 605      84.938 109.801 100.634  1.00 39.48           C  
ATOM  10571  O   LEU B 605      85.240 109.430 101.782  1.00 39.51           O  
ATOM  10572  CB  LEU B 605      86.682 110.144  98.842  1.00 34.04           C  
ATOM  10573  CG  LEU B 605      88.132 109.641  98.885  1.00 36.23           C  
ATOM  10574  CD1 LEU B 605      88.201 108.161  98.556  1.00 34.49           C  
ATOM  10575  CD2 LEU B 605      89.008 110.463  97.922  1.00 34.15           C  
ATOM  10576  N   GLY B 606      84.024 110.751 100.376  1.00 40.05           N  
ATOM  10577  CA  GLY B 606      83.265 111.409 101.432  1.00 40.38           C  
ATOM  10578  C   GLY B 606      82.295 110.428 102.089  1.00 40.74           C  
ATOM  10579  O   GLY B 606      82.203 110.367 103.311  1.00 41.84           O  
ATOM  10580  N   VAL B 607      81.585 109.649 101.282  1.00 39.30           N  
ATOM  10581  CA  VAL B 607      80.655 108.671 101.801  1.00 38.84           C  
ATOM  10582  C   VAL B 607      81.345 107.660 102.717  1.00 41.42           C  
ATOM  10583  O   VAL B 607      80.781 107.244 103.731  1.00 42.99           O  
ATOM  10584  CB  VAL B 607      79.968 107.895 100.656  1.00 37.03           C  
ATOM  10585  CG1 VAL B 607      79.356 106.598 101.180  1.00 33.41           C  
ATOM  10586  CG2 VAL B 607      78.909 108.759 100.013  1.00 33.93           C  
ATOM  10587  N   TRP B 608      82.558 107.250 102.369  1.00 42.69           N  
ATOM  10588  CA  TRP B 608      83.250 106.260 103.187  1.00 43.66           C  
ATOM  10589  C   TRP B 608      83.833 106.826 104.481  1.00 44.55           C  
ATOM  10590  O   TRP B 608      83.977 106.103 105.465  1.00 42.84           O  
ATOM  10591  CB  TRP B 608      84.358 105.576 102.383  1.00 41.99           C  
ATOM  10592  CG  TRP B 608      83.859 104.797 101.221  1.00 41.77           C  
ATOM  10593  CD1 TRP B 608      82.705 104.083 101.153  1.00 40.17           C  
ATOM  10594  CD2 TRP B 608      84.561 104.550  99.992  1.00 40.93           C  
ATOM  10595  NE1 TRP B 608      82.642 103.397  99.969  1.00 40.25           N  
ATOM  10596  CE2 TRP B 608      83.768 103.662  99.234  1.00 40.51           C  
ATOM  10597  CE3 TRP B 608      85.784 104.993  99.463  1.00 39.27           C  
ATOM  10598  CZ2 TRP B 608      84.155 103.197  97.967  1.00 40.54           C  
ATOM  10599  CZ3 TRP B 608      86.171 104.537  98.203  1.00 40.03           C  
ATOM  10600  CH2 TRP B 608      85.354 103.644  97.468  1.00 39.40           C  
ATOM  10601  N   GLU B 609      84.194 108.104 104.462  1.00 46.18           N  
ATOM  10602  CA  GLU B 609      84.741 108.764 105.636  1.00 49.50           C  
ATOM  10603  C   GLU B 609      83.614 109.312 106.506  1.00 50.08           C  
ATOM  10604  O   GLU B 609      83.868 109.897 107.555  1.00 50.86           O  
ATOM  10605  CB  GLU B 609      85.622 109.929 105.225  1.00 52.21           C  
ATOM  10606  CG  GLU B 609      86.868 109.507 104.521  1.00 60.41           C  
ATOM  10607  CD  GLU B 609      87.655 110.689 104.002  1.00 64.77           C  
ATOM  10608  OE1 GLU B 609      88.781 110.459 103.470  1.00 66.90           O  
ATOM  10609  OE2 GLU B 609      87.135 111.834 104.131  1.00 65.96           O  
ATOM  10610  N   GLY B 610      82.375 109.128 106.057  1.00 49.25           N  
ATOM  10611  CA  GLY B 610      81.248 109.644 106.794  1.00 48.56           C  
ATOM  10612  C   GLY B 610      81.194 111.164 106.710  1.00 48.99           C  
ATOM  10613  O   GLY B 610      80.564 111.805 107.546  1.00 50.18           O  
ATOM  10614  N   ASN B 611      81.848 111.754 105.712  1.00 47.64           N  
ATOM  10615  CA  ASN B 611      81.835 113.203 105.564  1.00 46.53           C  
ATOM  10616  C   ASN B 611      81.365 113.658 104.176  1.00 45.48           C  
ATOM  10617  O   ASN B 611      82.158 114.221 103.408  1.00 47.49           O  
ATOM  10618  CB  ASN B 611      83.234 113.760 105.839  1.00 47.76           C  
ATOM  10619  CG  ASN B 611      83.320 115.279 105.647  1.00 51.10           C  
ATOM  10620  OD1 ASN B 611      84.416 115.832 105.523  1.00 53.25           O  
ATOM  10621  ND2 ASN B 611      82.168 115.960 105.636  1.00 52.21           N  
ATOM  10622  N   VAL B 612      80.089 113.449 103.852  1.00 42.59           N  
ATOM  10623  CA  VAL B 612      79.587 113.864 102.544  1.00 40.55           C  
ATOM  10624  C   VAL B 612      79.605 115.373 102.295  1.00 41.69           C  
ATOM  10625  O   VAL B 612      79.576 115.822 101.142  1.00 42.72           O  
ATOM  10626  CB  VAL B 612      78.165 113.353 102.284  1.00 38.61           C  
ATOM  10627  CG1 VAL B 612      78.134 111.838 102.416  1.00 36.30           C  
ATOM  10628  CG2 VAL B 612      77.178 114.018 103.238  1.00 38.58           C  
ATOM  10629  N   ALA B 613      79.679 116.161 103.358  1.00 41.88           N  
ATOM  10630  CA  ALA B 613      79.691 117.613 103.211  1.00 42.51           C  
ATOM  10631  C   ALA B 613      80.839 118.102 102.335  1.00 42.91           C  
ATOM  10632  O   ALA B 613      80.689 119.093 101.599  1.00 42.40           O  
ATOM  10633  CB  ALA B 613      79.768 118.291 104.591  1.00 41.20           C  
ATOM  10634  N   GLN B 614      81.984 117.424 102.408  1.00 43.38           N  
ATOM  10635  CA  GLN B 614      83.120 117.867 101.611  1.00 44.41           C  
ATOM  10636  C   GLN B 614      82.786 117.878 100.122  1.00 42.95           C  
ATOM  10637  O   GLN B 614      82.973 118.895  99.446  1.00 41.87           O  
ATOM  10638  CB  GLN B 614      84.339 117.000 101.861  1.00 47.70           C  
ATOM  10639  CG  GLN B 614      85.553 117.490 101.088  1.00 52.20           C  
ATOM  10640  CD  GLN B 614      86.776 116.642 101.349  1.00 56.18           C  
ATOM  10641  OE1 GLN B 614      87.351 116.696 102.439  1.00 59.31           O  
ATOM  10642  NE2 GLN B 614      87.178 115.835 100.356  1.00 57.98           N  
ATOM  10643  N   PHE B 615      82.280 116.764  99.607  1.00 41.74           N  
ATOM  10644  CA  PHE B 615      81.921 116.741  98.199  1.00 41.94           C  
ATOM  10645  C   PHE B 615      80.786 117.740  97.937  1.00 41.83           C  
ATOM  10646  O   PHE B 615      80.878 118.584  97.036  1.00 40.17           O  
ATOM  10647  CB  PHE B 615      81.457 115.350  97.756  1.00 42.91           C  
ATOM  10648  CG  PHE B 615      81.030 115.297  96.306  1.00 44.50           C  
ATOM  10649  CD1 PHE B 615      81.986 115.321  95.282  1.00 44.66           C  
ATOM  10650  CD2 PHE B 615      79.678 115.309  95.960  1.00 43.47           C  
ATOM  10651  CE1 PHE B 615      81.600 115.364  93.942  1.00 44.60           C  
ATOM  10652  CE2 PHE B 615      79.281 115.353  94.616  1.00 44.43           C  
ATOM  10653  CZ  PHE B 615      80.243 115.382  93.607  1.00 44.19           C  
ATOM  10654  N   ASN B 616      79.715 117.623  98.724  1.00 41.26           N  
ATOM  10655  CA  ASN B 616      78.545 118.491  98.591  1.00 40.65           C  
ATOM  10656  C   ASN B 616      78.863 119.983  98.551  1.00 40.86           C  
ATOM  10657  O   ASN B 616      78.289 120.722  97.756  1.00 40.73           O  
ATOM  10658  CB  ASN B 616      77.562 118.188  99.712  1.00 38.72           C  
ATOM  10659  CG  ASN B 616      77.043 116.768  99.640  1.00 41.66           C  
ATOM  10660  OD1 ASN B 616      76.471 116.237 100.601  1.00 41.52           O  
ATOM  10661  ND2 ASN B 616      77.234 116.135  98.482  1.00 42.49           N  
ATOM  10662  N   GLU B 617      79.796 120.433  99.373  1.00 41.62           N  
ATOM  10663  CA  GLU B 617      80.108 121.851  99.372  1.00 43.62           C  
ATOM  10664  C   GLU B 617      81.267 122.241  98.460  1.00 42.92           C  
ATOM  10665  O   GLU B 617      81.261 123.318  97.870  1.00 43.22           O  
ATOM  10666  CB  GLU B 617      80.337 122.322 100.820  1.00 45.88           C  
ATOM  10667  CG  GLU B 617      79.090 122.055 101.705  1.00 48.64           C  
ATOM  10668  CD  GLU B 617      79.250 122.457 103.174  1.00 51.39           C  
ATOM  10669  OE1 GLU B 617      78.352 122.089 103.987  1.00 51.69           O  
ATOM  10670  OE2 GLU B 617      80.253 123.137 103.509  1.00 51.42           O  
ATOM  10671  N   SER B 618      82.241 121.351  98.305  1.00 42.96           N  
ATOM  10672  CA  SER B 618      83.403 121.633  97.463  1.00 41.63           C  
ATOM  10673  C   SER B 618      83.298 121.382  95.952  1.00 39.73           C  
ATOM  10674  O   SER B 618      84.014 122.011  95.188  1.00 40.01           O  
ATOM  10675  CB  SER B 618      84.604 120.866  97.997  1.00 42.09           C  
ATOM  10676  OG  SER B 618      85.200 121.589  99.038  1.00 43.35           O  
ATOM  10677  N   SER B 619      82.407 120.493  95.527  1.00 37.73           N  
ATOM  10678  CA  SER B 619      82.255 120.136  94.111  1.00 37.08           C  
ATOM  10679  C   SER B 619      81.595 121.109  93.135  1.00 37.58           C  
ATOM  10680  O   SER B 619      81.578 120.852  91.928  1.00 38.58           O  
ATOM  10681  CB  SER B 619      81.507 118.812  94.004  1.00 36.21           C  
ATOM  10682  OG  SER B 619      80.165 118.970  94.423  1.00 36.45           O  
ATOM  10683  N   THR B 620      81.058 122.216  93.637  1.00 37.77           N  
ATOM  10684  CA  THR B 620      80.366 123.187  92.796  1.00 34.57           C  
ATOM  10685  C   THR B 620      81.268 124.268  92.196  1.00 34.77           C  
ATOM  10686  O   THR B 620      80.809 125.082  91.403  1.00 34.68           O  
ATOM  10687  CB  THR B 620      79.186 123.823  93.571  1.00 34.32           C  
ATOM  10688  OG1 THR B 620      79.673 124.522  94.721  1.00 33.30           O  
ATOM  10689  CG2 THR B 620      78.229 122.745  94.039  1.00 32.90           C  
ATOM  10690  N   TYR B 621      82.534 124.315  92.596  1.00 33.91           N  
ATOM  10691  CA  TYR B 621      83.474 125.252  91.965  1.00 35.09           C  
ATOM  10692  C   TYR B 621      84.707 124.386  91.650  1.00 35.65           C  
ATOM  10693  O   TYR B 621      84.985 123.410  92.349  1.00 35.23           O  
ATOM  10694  CB  TYR B 621      83.818 126.465  92.843  1.00 33.46           C  
ATOM  10695  CG  TYR B 621      84.270 126.157  94.243  1.00 33.67           C  
ATOM  10696  CD1 TYR B 621      85.584 126.417  94.640  1.00 33.96           C  
ATOM  10697  CD2 TYR B 621      83.369 125.652  95.198  1.00 34.28           C  
ATOM  10698  CE1 TYR B 621      85.999 126.186  95.950  1.00 33.74           C  
ATOM  10699  CE2 TYR B 621      83.774 125.418  96.507  1.00 34.54           C  
ATOM  10700  CZ  TYR B 621      85.095 125.684  96.867  1.00 34.38           C  
ATOM  10701  OH  TYR B 621      85.531 125.381  98.122  1.00 36.74           O  
ATOM  10702  N   LEU B 622      85.433 124.712  90.592  1.00 35.10           N  
ATOM  10703  CA  LEU B 622      86.539 123.847  90.199  1.00 35.49           C  
ATOM  10704  C   LEU B 622      87.751 123.829  91.118  1.00 36.21           C  
ATOM  10705  O   LEU B 622      88.423 122.798  91.225  1.00 34.35           O  
ATOM  10706  CB  LEU B 622      86.910 124.127  88.729  1.00 34.49           C  
ATOM  10707  CG  LEU B 622      85.689 123.777  87.844  1.00 34.59           C  
ATOM  10708  CD1 LEU B 622      85.897 124.190  86.408  1.00 31.85           C  
ATOM  10709  CD2 LEU B 622      85.411 122.268  87.921  1.00 33.23           C  
ATOM  10710  N   MET B 623      88.011 124.934  91.819  1.00 36.98           N  
ATOM  10711  CA  MET B 623      89.141 124.959  92.745  1.00 37.34           C  
ATOM  10712  C   MET B 623      88.930 123.892  93.823  1.00 37.53           C  
ATOM  10713  O   MET B 623      89.876 123.427  94.449  1.00 38.77           O  
ATOM  10714  CB  MET B 623      89.267 126.323  93.408  1.00 38.38           C  
ATOM  10715  CG  MET B 623      90.393 126.401  94.435  1.00 36.79           C  
ATOM  10716  SD  MET B 623      91.994 125.991  93.710  1.00 37.93           S  
ATOM  10717  CE  MET B 623      92.594 127.606  93.170  1.00 34.29           C  
ATOM  10718  N   GLY B 624      87.679 123.496  94.026  1.00 36.69           N  
ATOM  10719  CA  GLY B 624      87.382 122.493  95.029  1.00 36.48           C  
ATOM  10720  C   GLY B 624      87.856 121.114  94.623  1.00 36.69           C  
ATOM  10721  O   GLY B 624      88.284 120.321  95.480  1.00 35.92           O  
ATOM  10722  N   TRP B 625      87.734 120.812  93.322  1.00 36.31           N  
ATOM  10723  CA  TRP B 625      88.180 119.527  92.776  1.00 33.75           C
[truncated: 76,222 more chars]
