# Supplementary material for: Alignment of Helical Membrane Protein Sequences Using AlignMe
Source: PLoS One. 2013 Mar 4;8(3):e57731. doi: 10.1371/journal.pone.0057731 (PMC3587630; doi:10.1371/journal.pone.0057731)
Supplement: File S2 — Dataset of HOMEP2 homologous membrane proteins. (GZ) [file pone.0057731.s002.gz › HOMEP2010_pdbs/photosystem1/2WSC_B.pdb]

ATOM  10962  N   ALA B   2     -10.371 -38.621  65.864  1.00 20.00           N  
ATOM  10963  CA  ALA B   2      -9.071 -39.338  65.633  1.00 20.00           C  
ATOM  10964  C   ALA B   2      -9.214 -40.315  64.447  1.00 20.00           C  
ATOM  10965  O   ALA B   2      -9.314 -41.556  64.596  1.00 20.00           O  
ATOM  10966  CB  ALA B   2      -8.595 -40.059  66.915  1.00 20.00           C  
ATOM  10967  N   LEU B   3      -9.225 -39.713  63.256  1.00 20.00           N  
ATOM  10968  CA  LEU B   3      -9.440 -40.424  61.992  1.00 20.00           C  
ATOM  10969  C   LEU B   3      -8.218 -40.149  61.069  1.00 20.00           C  
ATOM  10970  O   LEU B   3      -7.171 -39.639  61.541  1.00 20.00           O  
ATOM  10971  CB  LEU B   3     -10.787 -39.984  61.364  1.00 20.00           C  
ATOM  10972  CG  LEU B   3     -11.943 -39.606  62.348  1.00 20.00           C  
ATOM  10973  CD1 LEU B   3     -12.084 -38.098  62.507  1.00 20.00           C  
ATOM  10974  CD2 LEU B   3     -13.300 -40.205  62.000  1.00 20.00           C  
ATOM  10975  N   ARG B   4      -8.299 -40.533  59.778  1.00 20.00           N  
ATOM  10976  CA  ARG B   4      -7.214 -40.172  58.815  1.00 20.00           C  
ATOM  10977  C   ARG B   4      -7.732 -39.522  57.513  1.00 20.00           C  
ATOM  10978  O   ARG B   4      -8.703 -39.986  56.897  1.00 20.00           O  
ATOM  10979  CB  ARG B   4      -6.166 -41.291  58.604  1.00 20.00           C  
ATOM  10980  CG  ARG B   4      -6.567 -42.426  57.702  1.00 20.00           C  
ATOM  10981  CD  ARG B   4      -5.842 -42.269  56.347  1.00 20.00           C  
ATOM  10982  NE  ARG B   4      -6.158 -40.999  55.659  1.00 20.00           N  
ATOM  10983  CZ  ARG B   4      -6.902 -40.889  54.552  1.00 20.00           C  
ATOM  10984  NH1 ARG B   4      -7.433 -41.972  53.972  1.00 20.00           N  
ATOM  10985  NH2 ARG B   4      -7.110 -39.691  54.033  1.00 20.00           N  
ATOM  10986  N   ILE B   5      -7.061 -38.424  57.146  1.00 20.00           N  
ATOM  10987  CA  ILE B   5      -7.544 -37.429  56.179  1.00 20.00           C  
ATOM  10988  C   ILE B   5      -6.327 -36.757  55.450  1.00 20.00           C  
ATOM  10989  O   ILE B   5      -5.315 -37.430  55.257  1.00 20.00           O  
ATOM  10990  CB  ILE B   5      -8.552 -36.468  56.843  1.00 20.00           C  
ATOM  10991  CG1 ILE B   5      -8.292 -36.350  58.372  1.00 20.00           C  
ATOM  10992  CG2 ILE B   5      -9.970 -36.959  56.578  1.00 20.00           C  
ATOM  10993  CD1 ILE B   5      -9.337 -37.063  59.310  1.00 20.00           C  
ATOM  10994  N   PRO B   6      -6.381 -35.455  55.073  1.00 20.00           N  
ATOM  10995  CA  PRO B   6      -5.486 -34.910  54.041  1.00 20.00           C  
ATOM  10996  C   PRO B   6      -4.538 -35.816  53.185  1.00 20.00           C  
ATOM  10997  O   PRO B   6      -3.526 -36.407  53.648  1.00 20.00           O  
ATOM  10998  CB  PRO B   6      -4.798 -33.782  54.803  1.00 20.00           C  
ATOM  10999  CG  PRO B   6      -6.012 -33.205  55.590  1.00 20.00           C  
ATOM  11000  CD  PRO B   6      -7.106 -34.315  55.645  1.00 20.00           C  
ATOM  11001  N   ARG B   7      -4.908 -35.863  51.901  1.00 20.00           N  
ATOM  11002  CA  ARG B   7      -4.353 -36.815  50.946  1.00 20.00           C  
ATOM  11003  C   ARG B   7      -3.123 -36.224  50.278  1.00 20.00           C  
ATOM  11004  O   ARG B   7      -3.178 -35.785  49.112  1.00 20.00           O  
ATOM  11005  CB  ARG B   7      -5.411 -37.224  49.893  1.00 20.00           C  
ATOM  11006  CG  ARG B   7      -6.860 -37.169  50.412  1.00 20.00           C  
ATOM  11007  CD  ARG B   7      -7.004 -38.091  51.565  1.00 20.00           C  
ATOM  11008  NE  ARG B   7      -7.376 -39.418  51.111  1.00 20.00           N  
ATOM  11009  CZ  ARG B   7      -6.530 -40.424  50.931  1.00 20.00           C  
ATOM  11010  NH1 ARG B   7      -5.233 -40.240  51.153  1.00 20.00           N  
ATOM  11011  NH2 ARG B   7      -7.000 -41.610  50.528  1.00 20.00           N  
ATOM  11012  N   PHE B   8      -2.055 -36.143  51.086  1.00 20.00           N  
ATOM  11013  CA  PHE B   8      -0.656 -36.145  50.624  1.00 20.00           C  
ATOM  11014  C   PHE B   8       0.324 -36.263  51.778  1.00 20.00           C  
ATOM  11015  O   PHE B   8       1.086 -37.216  51.808  1.00 20.00           O  
ATOM  11016  CB  PHE B   8      -0.273 -34.994  49.674  1.00 20.00           C  
ATOM  11017  CG  PHE B   8      -0.601 -33.617  50.169  1.00 20.00           C  
ATOM  11018  CD1 PHE B   8      -1.803 -32.998  49.794  1.00 20.00           C  
ATOM  11019  CD2 PHE B   8       0.321 -32.903  50.933  1.00 20.00           C  
ATOM  11020  CE1 PHE B   8      -2.105 -31.699  50.203  1.00 20.00           C  
ATOM  11021  CE2 PHE B   8       0.039 -31.606  51.354  1.00 20.00           C  
ATOM  11022  CZ  PHE B   8      -1.180 -30.992  50.992  1.00 20.00           C  
ATOM  11023  N   SER B   9       0.304 -35.315  52.725  1.00 20.00           N  
ATOM  11024  CA  SER B   9       1.054 -35.474  53.982  1.00 20.00           C  
ATOM  11025  C   SER B   9       0.407 -36.465  54.934  1.00 20.00           C  
ATOM  11026  O   SER B   9      -0.657 -37.027  54.646  1.00 20.00           O  
ATOM  11027  CB  SER B   9       1.284 -34.140  54.684  1.00 20.00           C  
ATOM  11028  OG  SER B   9       2.620 -33.701  54.419  1.00 20.00           O  
ATOM  11029  N   GLN B  10       1.069 -36.653  56.077  1.00 20.00           N  
ATOM  11030  CA  GLN B  10       0.794 -37.754  57.012  1.00 20.00           C  
ATOM  11031  C   GLN B  10       0.929 -37.279  58.497  1.00 20.00           C  
ATOM  11032  O   GLN B  10       0.076 -37.594  59.337  1.00 20.00           O  
ATOM  11033  CB  GLN B  10       1.762 -38.904  56.679  1.00 20.00           C  
ATOM  11034  CG  GLN B  10       1.515 -40.272  57.345  1.00 20.00           C  
ATOM  11035  CD  GLN B  10       2.848 -41.029  57.504  1.00 20.00           C  
ATOM  11036  OE1 GLN B  10       3.483 -41.446  56.504  1.00 20.00           O  
ATOM  11037  NE2 GLN B  10       3.303 -41.166  58.763  1.00 20.00           N  
ATOM  11038  N   GLY B  11       1.998 -36.525  58.807  1.00 20.00           N  
ATOM  11039  CA  GLY B  11       2.149 -35.937  60.133  1.00 20.00           C  
ATOM  11040  C   GLY B  11       1.005 -34.956  60.322  1.00 20.00           C  
ATOM  11041  O   GLY B  11       0.299 -34.951  61.356  1.00 20.00           O  
ATOM  11042  N   ILE B  12       0.818 -34.132  59.292  1.00 20.00           N  
ATOM  11043  CA  ILE B  12      -0.331 -33.226  59.203  1.00 20.00           C  
ATOM  11044  C   ILE B  12      -1.693 -33.950  59.273  1.00 20.00           C  
ATOM  11045  O   ILE B  12      -2.660 -33.417  59.844  1.00 20.00           O  
ATOM  11046  CB  ILE B  12      -0.214 -32.360  57.913  1.00 20.00           C  
ATOM  11047  CG1 ILE B  12       0.545 -31.066  58.253  1.00 20.00           C  
ATOM  11048  CG2 ILE B  12      -1.598 -32.099  57.249  1.00 20.00           C  
ATOM  11049  CD1 ILE B  12       1.262 -30.437  57.059  1.00 20.00           C  
ATOM  11050  N   ALA B  13      -1.733 -35.169  58.729  1.00 20.00           N  
ATOM  11051  CA  ALA B  13      -2.990 -35.825  58.355  1.00 20.00           C  
ATOM  11052  C   ALA B  13      -3.870 -36.224  59.534  1.00 20.00           C  
ATOM  11053  O   ALA B  13      -5.104 -36.273  59.403  1.00 20.00           O  
ATOM  11054  CB  ALA B  13      -2.709 -37.035  57.475  1.00 20.00           C  
ATOM  11055  N   GLN B  14      -3.240 -36.527  60.673  1.00 20.00           N  
ATOM  11056  CA  GLN B  14      -3.977 -36.978  61.856  1.00 20.00           C  
ATOM  11057  C   GLN B  14      -3.672 -36.133  63.105  1.00 20.00           C  
ATOM  11058  O   GLN B  14      -3.663 -36.621  64.254  1.00 20.00           O  
ATOM  11059  CB  GLN B  14      -3.766 -38.482  62.119  1.00 20.00           C  
ATOM  11060  CG  GLN B  14      -2.556 -39.160  61.413  1.00 20.00           C  
ATOM  11061  CD  GLN B  14      -1.160 -38.785  61.961  1.00 20.00           C  
ATOM  11062  OE1 GLN B  14      -0.329 -39.675  62.177  1.00 20.00           O  
ATOM  11063  NE2 GLN B  14      -0.886 -37.479  62.137  1.00 20.00           N  
ATOM  11064  N   ASP B  15      -3.442 -34.849  62.847  1.00 20.00           N  
ATOM  11065  CA  ASP B  15      -3.181 -33.830  63.867  1.00 20.00           C  
ATOM  11066  C   ASP B  15      -4.554 -33.254  64.265  1.00 20.00           C  
ATOM  11067  O   ASP B  15      -5.262 -32.694  63.421  1.00 20.00           O  
ATOM  11068  CB  ASP B  15      -2.193 -32.784  63.280  1.00 20.00           C  
ATOM  11069  CG  ASP B  15      -2.359 -31.390  63.884  1.00 20.00           C  
ATOM  11070  OD1 ASP B  15      -1.289 -30.747  64.087  1.00 20.00           O  
ATOM  11071  OD2 ASP B  15      -3.528 -30.929  64.121  1.00 20.00           O  
ATOM  11072  N   PRO B  16      -4.909 -33.350  65.566  1.00 20.00           N  
ATOM  11073  CA  PRO B  16      -6.316 -33.320  66.050  1.00 20.00           C  
ATOM  11074  C   PRO B  16      -6.856 -31.902  66.176  1.00 20.00           C  
ATOM  11075  O   PRO B  16      -8.073 -31.703  66.379  1.00 20.00           O  
ATOM  11076  CB  PRO B  16      -6.220 -33.937  67.440  1.00 20.00           C  
ATOM  11077  CG  PRO B  16      -4.795 -33.589  67.895  1.00 20.00           C  
ATOM  11078  CD  PRO B  16      -3.926 -33.396  66.678  1.00 20.00           C  
ATOM  11079  N   THR B  17      -5.938 -30.934  66.030  1.00 20.00           N  
ATOM  11080  CA  THR B  17      -6.264 -29.530  66.188  1.00 20.00           C  
ATOM  11081  C   THR B  17      -6.882 -28.997  64.905  1.00 20.00           C  
ATOM  11082  O   THR B  17      -7.472 -29.766  64.130  1.00 20.00           O  
ATOM  11083  CB  THR B  17      -5.032 -28.686  66.567  1.00 20.00           C  
ATOM  11084  OG1 THR B  17      -4.389 -28.177  65.372  1.00 20.00           O  
ATOM  11085  CG2 THR B  17      -4.071 -29.480  67.459  1.00 20.00           C  
ATOM  11086  N   THR B  18      -6.741 -27.681  64.701  1.00 20.00           N  
ATOM  11087  CA  THR B  18      -7.154 -26.997  63.480  1.00 20.00           C  
ATOM  11088  C   THR B  18      -5.988 -26.864  62.476  1.00 20.00           C  
ATOM  11089  O   THR B  18      -6.207 -26.795  61.257  1.00 20.00           O  
ATOM  11090  CB  THR B  18      -7.629 -25.616  63.820  1.00 20.00           C  
ATOM  11091  OG1 THR B  18      -6.688 -25.026  64.735  1.00 20.00           O  
ATOM  11092  CG2 THR B  18      -8.968 -25.707  64.485  1.00 20.00           C  
ATOM  11093  N   ARG B  19      -4.748 -26.824  63.011  1.00 20.00           N  
ATOM  11094  CA  ARG B  19      -3.524 -26.783  62.161  1.00 20.00           C  
ATOM  11095  C   ARG B  19      -3.737 -27.721  61.008  1.00 20.00           C  
ATOM  11096  O   ARG B  19      -3.444 -27.373  59.847  1.00 20.00           O  
ATOM  11097  CB  ARG B  19      -2.290 -27.254  62.902  1.00 20.00           C  
ATOM  11098  CG  ARG B  19      -1.414 -26.164  63.386  1.00 20.00           C  
ATOM  11099  CD  ARG B  19       0.003 -26.687  63.388  1.00 20.00           C  
ATOM  11100  NE  ARG B  19       0.102 -28.157  63.300  1.00 20.00           N  
ATOM  11101  CZ  ARG B  19       1.150 -28.803  62.766  1.00 20.00           C  
ATOM  11102  NH1 ARG B  19       2.174 -28.116  62.246  1.00 20.00           N  
ATOM  11103  NH2 ARG B  19       1.170 -30.133  62.738  1.00 20.00           N  
ATOM  11104  N   ARG B  20      -4.247 -28.910  61.361  1.00 20.00           N  
ATOM  11105  CA  ARG B  20      -4.856 -29.825  60.411  1.00 20.00           C  
ATOM  11106  C   ARG B  20      -5.293 -29.077  59.116  1.00 20.00           C  
ATOM  11107  O   ARG B  20      -4.921 -29.478  58.000  1.00 20.00           O  
ATOM  11108  CB  ARG B  20      -6.059 -30.536  61.090  1.00 20.00           C  
ATOM  11109  CG  ARG B  20      -6.028 -32.075  61.049  1.00 20.00           C  
ATOM  11110  CD  ARG B  20      -5.983 -32.669  59.631  1.00 20.00           C  
ATOM  11111  NE  ARG B  20      -7.262 -33.149  59.070  1.00 20.00           N  
ATOM  11112  CZ  ARG B  20      -8.493 -32.687  59.331  1.00 20.00           C  
ATOM  11113  NH1 ARG B  20      -8.713 -31.689  60.186  1.00 20.00           N  
ATOM  11114  NH2 ARG B  20      -9.531 -33.232  58.706  1.00 20.00           N  
ATOM  11115  N   ILE B  21      -6.050 -27.981  59.283  1.00 20.00           N  
ATOM  11116  CA  ILE B  21      -6.641 -27.266  58.131  1.00 20.00           C  
ATOM  11117  C   ILE B  21      -5.597 -26.341  57.481  1.00 20.00           C  
ATOM  11118  O   ILE B  21      -5.110 -26.632  56.365  1.00 20.00           O  
ATOM  11119  CB  ILE B  21      -7.988 -26.510  58.494  1.00 20.00           C  
ATOM  11120  CG1 ILE B  21      -9.056 -27.488  58.952  1.00 20.00           C  
ATOM  11121  CG2 ILE B  21      -8.562 -25.797  57.308  1.00 20.00           C  
ATOM  11122  CD1 ILE B  21      -8.843 -28.023  60.341  1.00 20.00           C  
ATOM  11123  N   TRP B  22      -5.252 -25.252  58.185  1.00 20.00           N  
ATOM  11124  CA  TRP B  22      -4.447 -24.158  57.598  1.00 20.00           C  
ATOM  11125  C   TRP B  22      -3.276 -24.752  56.864  1.00 20.00           C  
ATOM  11126  O   TRP B  22      -3.168 -24.688  55.635  1.00 20.00           O  
ATOM  11127  CB  TRP B  22      -3.896 -23.216  58.670  1.00 20.00           C  
ATOM  11128  CG  TRP B  22      -4.909 -22.620  59.559  1.00 20.00           C  
ATOM  11129  CD1 TRP B  22      -5.157 -22.941  60.880  1.00 20.00           C  
ATOM  11130  CD2 TRP B  22      -5.810 -21.586  59.219  1.00 20.00           C  
ATOM  11131  NE1 TRP B  22      -6.166 -22.155  61.372  1.00 20.00           N  
ATOM  11132  CE2 TRP B  22      -6.583 -21.306  60.367  1.00 20.00           C  
ATOM  11133  CE3 TRP B  22      -6.046 -20.860  58.051  1.00 20.00           C  
ATOM  11134  CZ2 TRP B  22      -7.581 -20.309  60.379  1.00 20.00           C  
ATOM  11135  CZ3 TRP B  22      -7.060 -19.875  58.055  1.00 20.00           C  
ATOM  11136  CH2 TRP B  22      -7.805 -19.615  59.203  1.00 20.00           C  
ATOM  11137  N   PHE B  23      -2.424 -25.377  57.666  1.00 20.00           N  
ATOM  11138  CA  PHE B  23      -1.260 -26.068  57.174  1.00 20.00           C  
ATOM  11139  C   PHE B  23      -1.503 -27.088  56.050  1.00 20.00           C  
ATOM  11140  O   PHE B  23      -0.566 -27.496  55.387  1.00 20.00           O  
ATOM  11141  CB  PHE B  23      -0.564 -26.698  58.362  1.00 20.00           C  
ATOM  11142  CG  PHE B  23       0.269 -25.739  59.106  1.00 20.00           C  
ATOM  11143  CD1 PHE B  23       1.641 -25.856  59.101  1.00 20.00           C  
ATOM  11144  CD2 PHE B  23      -0.311 -24.680  59.770  1.00 20.00           C  
ATOM  11145  CE1 PHE B  23       2.411 -24.961  59.770  1.00 20.00           C  
ATOM  11146  CE2 PHE B  23       0.464 -23.782  60.461  1.00 20.00           C  
ATOM  11147  CZ  PHE B  23       1.824 -23.922  60.457  1.00 20.00           C  
ATOM  11148  N   GLY B  24      -2.756 -27.512  55.859  1.00 20.00           N  
ATOM  11149  CA  GLY B  24      -3.135 -28.293  54.676  1.00 20.00           C  
ATOM  11150  C   GLY B  24      -3.065 -27.288  53.542  1.00 20.00           C  
ATOM  11151  O   GLY B  24      -2.281 -27.451  52.584  1.00 20.00           O  
ATOM  11152  N   ILE B  25      -3.849 -26.212  53.692  1.00 20.00           N  
ATOM  11153  CA  ILE B  25      -4.000 -25.210  52.622  1.00 20.00           C  
ATOM  11154  C   ILE B  25      -2.830 -24.254  52.621  1.00 20.00           C  
ATOM  11155  O   ILE B  25      -2.995 -23.058  52.920  1.00 20.00           O  
ATOM  11156  CB  ILE B  25      -5.385 -24.492  52.656  1.00 20.00           C  
ATOM  11157  CG1 ILE B  25      -5.954 -24.413  54.082  1.00 20.00           C  
ATOM  11158  CG2 ILE B  25      -6.374 -25.288  51.851  1.00 20.00           C  
ATOM  11159  CD1 ILE B  25      -5.859 -23.060  54.712  1.00 20.00           C  
ATOM  11160  N   ALA B  26      -1.651 -24.824  52.302  1.00 20.00           N  
ATOM  11161  CA  ALA B  26      -0.332 -24.144  52.211  1.00 20.00           C  
ATOM  11162  C   ALA B  26       0.809 -25.133  52.455  1.00 20.00           C  
ATOM  11163  O   ALA B  26       1.820 -24.791  53.044  1.00 20.00           O  
ATOM  11164  CB  ALA B  26      -0.220 -22.910  53.169  1.00 20.00           C  
ATOM  11165  N   THR B  27       0.619 -26.378  52.048  1.00 20.00           N  
ATOM  11166  CA  THR B  27       1.739 -27.287  51.806  1.00 20.00           C  
ATOM  11167  C   THR B  27       1.493 -27.910  50.432  1.00 20.00           C  
ATOM  11168  O   THR B  27       2.412 -28.427  49.769  1.00 20.00           O  
ATOM  11169  CB  THR B  27       1.882 -28.383  52.866  1.00 20.00           C  
ATOM  11170  OG1 THR B  27       0.609 -29.017  53.129  1.00 20.00           O  
ATOM  11171  CG2 THR B  27       2.440 -27.807  54.115  1.00 20.00           C  
ATOM  11172  N   ALA B  28       0.225 -27.839  50.015  1.00 20.00           N  
ATOM  11173  CA  ALA B  28      -0.197 -28.217  48.681  1.00 20.00           C  
ATOM  11174  C   ALA B  28       0.926 -28.017  47.673  1.00 20.00           C  
ATOM  11175  O   ALA B  28       1.405 -28.981  47.112  1.00 20.00           O  
ATOM  11176  CB  ALA B  28      -1.415 -27.421  48.272  1.00 20.00           C  
ATOM  11177  N   HIS B  29       1.384 -26.790  47.466  1.00 20.00           N  
ATOM  11178  CA  HIS B  29       2.260 -26.557  46.305  1.00 20.00           C  
ATOM  11179  C   HIS B  29       3.765 -26.929  46.508  1.00 20.00           C  
ATOM  11180  O   HIS B  29       4.601 -26.823  45.577  1.00 20.00           O  
ATOM  11181  CB  HIS B  29       2.031 -25.139  45.720  1.00 20.00           C  
ATOM  11182  CG  HIS B  29       0.592 -24.859  45.371  1.00 20.00           C  
ATOM  11183  ND1 HIS B  29      -0.039 -23.672  45.692  1.00 20.00           N  
ATOM  11184  CD2 HIS B  29      -0.344 -25.631  44.749  1.00 20.00           C  
ATOM  11185  CE1 HIS B  29      -1.298 -23.717  45.267  1.00 20.00           C  
ATOM  11186  NE2 HIS B  29      -1.509 -24.892  44.687  1.00 20.00           N  
ATOM  11187  N   ASP B  30       4.088 -27.396  47.728  1.00 20.00           N  
ATOM  11188  CA  ASP B  30       5.465 -27.829  48.057  1.00 20.00           C  
ATOM  11189  C   ASP B  30       5.846 -29.261  47.611  1.00 20.00           C  
ATOM  11190  O   ASP B  30       6.405 -30.021  48.411  1.00 20.00           O  
ATOM  11191  CB  ASP B  30       5.742 -27.635  49.568  1.00 20.00           C  
ATOM  11192  CG  ASP B  30       7.212 -27.905  49.952  1.00 20.00           C  
ATOM  11193  OD1 ASP B  30       7.446 -28.389  51.084  1.00 20.00           O  
ATOM  11194  OD2 ASP B  30       8.137 -27.655  49.137  1.00 20.00           O  
ATOM  11195  N   PHE B  31       5.588 -29.612  46.340  1.00 20.00           N  
ATOM  11196  CA  PHE B  31       5.830 -30.995  45.870  1.00 20.00           C  
ATOM  11197  C   PHE B  31       7.173 -31.569  46.396  1.00 20.00           C  
ATOM  11198  O   PHE B  31       7.166 -32.502  47.209  1.00 20.00           O  
ATOM  11199  CB  PHE B  31       5.710 -31.149  44.326  1.00 20.00           C  
ATOM  11200  CG  PHE B  31       4.442 -30.555  43.734  1.00 20.00           C  
ATOM  11201  CD1 PHE B  31       4.510 -29.399  42.953  1.00 20.00           C  
ATOM  11202  CD2 PHE B  31       3.194 -31.151  43.950  1.00 20.00           C  
ATOM  11203  CE1 PHE B  31       3.355 -28.838  42.407  1.00 20.00           C  
ATOM  11204  CE2 PHE B  31       2.017 -30.594  43.400  1.00 20.00           C  
ATOM  11205  CZ  PHE B  31       2.102 -29.433  42.632  1.00 20.00           C  
ATOM  11206  N   GLU B  32       8.319 -30.990  45.988  1.00 20.00           N  
ATOM  11207  CA  GLU B  32       9.613 -31.633  46.315  1.00 20.00           C  
ATOM  11208  C   GLU B  32       9.525 -31.936  47.772  1.00 20.00           C  
ATOM  11209  O   GLU B  32       9.230 -31.064  48.599  1.00 20.00           O  
ATOM  11210  CB  GLU B  32      10.895 -30.848  45.877  1.00 20.00           C  
ATOM  11211  CG  GLU B  32      11.567 -29.894  46.855  1.00 20.00           C  
ATOM  11212  CD  GLU B  32      11.001 -28.497  46.761  1.00 20.00           C  
ATOM  11213  OE1 GLU B  32      11.748 -27.531  47.078  1.00 20.00           O  
ATOM  11214  OE2 GLU B  32       9.804 -28.368  46.365  1.00 20.00           O  
ATOM  11215  N   SER B  33       9.637 -33.227  48.048  1.00 20.00           N  
ATOM  11216  CA  SER B  33       9.524 -33.781  49.415  1.00 20.00           C  
ATOM  11217  C   SER B  33       8.232 -33.373  50.225  1.00 20.00           C  
ATOM  11218  O   SER B  33       8.236 -32.427  51.056  1.00 20.00           O  
ATOM  11219  CB  SER B  33      10.862 -33.573  50.180  1.00 20.00           C  
ATOM  11220  OG  SER B  33      11.990 -33.698  49.276  1.00 20.00           O  
ATOM  11221  N   HIS B  34       7.122 -34.065  49.885  1.00 20.00           N  
ATOM  11222  CA  HIS B  34       5.975 -34.337  50.803  1.00 20.00           C  
ATOM  11223  C   HIS B  34       5.259 -35.610  50.346  1.00 20.00           C  
ATOM  11224  O   HIS B  34       4.836 -35.692  49.181  1.00 20.00           O  
ATOM  11225  CB  HIS B  34       4.999 -33.136  51.000  1.00 20.00           C  
ATOM  11226  CG  HIS B  34       4.117 -32.822  49.814  1.00 20.00           C  
ATOM  11227  ND1 HIS B  34       2.856 -33.362  49.657  1.00 20.00           N  
ATOM  11228  CD2 HIS B  34       4.297 -31.978  48.761  1.00 20.00           C  
ATOM  11229  CE1 HIS B  34       2.315 -32.899  48.537  1.00 20.00           C  
ATOM  11230  NE2 HIS B  34       3.167 -32.054  47.975  1.00 20.00           N  
ATOM  11231  N   ASP B  35       5.160 -36.592  51.264  1.00 20.00           N  
ATOM  11232  CA  ASP B  35       4.747 -37.992  50.977  1.00 20.00           C  
ATOM  11233  C   ASP B  35       4.789 -38.445  49.491  1.00 20.00           C  
ATOM  11234  O   ASP B  35       5.574 -39.335  49.070  1.00 20.00           O  
ATOM  11235  CB  ASP B  35       3.318 -38.271  51.484  1.00 20.00           C  
ATOM  11236  CG  ASP B  35       3.124 -38.015  52.975  1.00 20.00           C  
ATOM  11237  OD1 ASP B  35       3.691 -37.033  53.519  1.00 20.00           O  
ATOM  11238  OD2 ASP B  35       2.335 -38.785  53.592  1.00 20.00           O  
ATOM  11239  N   ASP B  36       3.920 -37.825  48.704  1.00 20.00           N  
ATOM  11240  CA  ASP B  36       3.539 -38.373  47.429  1.00 20.00           C  
ATOM  11241  C   ASP B  36       4.604 -38.350  46.307  1.00 20.00           C  
ATOM  11242  O   ASP B  36       4.256 -38.633  45.139  1.00 20.00           O  
ATOM  11243  CB  ASP B  36       2.256 -37.663  46.967  1.00 20.00           C  
ATOM  11244  CG  ASP B  36       1.021 -38.082  47.777  1.00 20.00           C  
ATOM  11245  OD1 ASP B  36      -0.044 -37.416  47.617  1.00 20.00           O  
ATOM  11246  OD2 ASP B  36       1.107 -39.074  48.555  1.00 20.00           O  
ATOM  11247  N   ILE B  37       5.877 -38.066  46.644  1.00 20.00           N  
ATOM  11248  CA  ILE B  37       6.839 -37.557  45.618  1.00 20.00           C  
ATOM  11249  C   ILE B  37       8.064 -38.410  45.206  1.00 20.00           C  
ATOM  11250  O   ILE B  37       8.647 -39.139  46.032  1.00 20.00           O  
ATOM  11251  CB  ILE B  37       7.334 -36.134  45.960  1.00 20.00           C  
ATOM  11252  CG1 ILE B  37       8.194 -36.143  47.233  1.00 20.00           C  
ATOM  11253  CG2 ILE B  37       6.152 -35.200  46.100  1.00 20.00           C  
ATOM  11254  CD1 ILE B  37       9.605 -36.610  46.978  1.00 20.00           C  
ATOM  11255  N   THR B  38       8.432 -38.256  43.916  1.00 20.00           N  
ATOM  11256  CA  THR B  38       9.616 -38.844  43.252  1.00 20.00           C  
ATOM  11257  C   THR B  38      10.142 -37.786  42.267  1.00 20.00           C  
ATOM  11258  O   THR B  38       9.351 -37.017  41.722  1.00 20.00           O  
ATOM  11259  CB  THR B  38       9.277 -40.143  42.441  1.00 20.00           C  
ATOM  11260  OG1 THR B  38       8.148 -39.911  41.579  1.00 20.00           O  
ATOM  11261  CG2 THR B  38       8.996 -41.316  43.359  1.00 20.00           C  
ATOM  11262  N   GLU B  39      11.465 -37.741  42.026  1.00 20.00           N  
ATOM  11263  CA  GLU B  39      12.042 -36.783  41.049  1.00 20.00           C  
ATOM  11264  C   GLU B  39      11.307 -36.908  39.710  1.00 20.00           C  
ATOM  11265  O   GLU B  39      11.214 -35.947  38.947  1.00 20.00           O  
ATOM  11266  CB  GLU B  39      13.569 -36.964  40.862  1.00 20.00           C  
ATOM  11267  CG  GLU B  39      14.330 -35.702  40.365  1.00 20.00           C  
ATOM  11268  CD  GLU B  39      15.862 -35.827  40.477  1.00 20.00           C  
ATOM  11269  OE1 GLU B  39      16.518 -34.799  40.784  1.00 20.00           O  
ATOM  11270  OE2 GLU B  39      16.406 -36.948  40.262  1.00 20.00           O  
ATOM  11271  N   GLY B  40      10.761 -38.097  39.451  1.00 20.00           N  
ATOM  11272  CA  GLY B  40       9.857 -38.315  38.304  1.00 20.00           C  
ATOM  11273  C   GLY B  40       8.471 -37.715  38.518  1.00 20.00           C  
ATOM  11274  O   GLY B  40       7.976 -36.980  37.647  1.00 20.00           O  
ATOM  11275  N   ARG B  41       7.845 -38.048  39.666  1.00 20.00           N  
ATOM  11276  CA  ARG B  41       6.577 -37.423  40.090  1.00 20.00           C  
ATOM  11277  C   ARG B  41       6.742 -35.902  40.052  1.00 20.00           C  
ATOM  11278  O   ARG B  41       6.318 -35.280  39.069  1.00 20.00           O  
ATOM  11279  CB  ARG B  41       6.195 -37.888  41.501  1.00 20.00           C  
ATOM  11280  CG  ARG B  41       4.722 -38.247  41.694  1.00 20.00           C  
ATOM  11281  CD  ARG B  41       4.571 -39.648  42.313  1.00 20.00           C  
ATOM  11282  NE  ARG B  41       5.435 -39.855  43.486  1.00 20.00           N  
ATOM  11283  CZ  ARG B  41       5.335 -40.881  44.336  1.00 20.00           C  
ATOM  11284  NH1 ARG B  41       6.173 -40.960  45.377  1.00 20.00           N  
ATOM  11285  NH2 ARG B  41       4.392 -41.812  44.165  1.00 20.00           N  
ATOM  11286  N   LEU B  42       7.401 -35.332  41.080  1.00 20.00           N  
ATOM  11287  CA  LEU B  42       7.710 -33.884  41.175  1.00 20.00           C  
ATOM  11288  C   LEU B  42       7.738 -33.156  39.833  1.00 20.00           C  
ATOM  11289  O   LEU B  42       6.759 -32.507  39.458  1.00 20.00           O  
ATOM  11290  CB  LEU B  42       9.036 -33.608  41.919  1.00 20.00           C  
ATOM  11291  CG  LEU B  42       9.459 -32.137  42.099  1.00 20.00           C  
ATOM  11292  CD1 LEU B  42       8.423 -31.371  42.890  1.00 20.00           C  
ATOM  11293  CD2 LEU B  42      10.847 -31.997  42.734  1.00 20.00           C  
ATOM  11294  N   TYR B  43       8.858 -33.239  39.114  1.00 20.00           N  
ATOM  11295  CA  TYR B  43       8.900 -32.581  37.817  1.00 20.00           C  
ATOM  11296  C   TYR B  43       7.472 -32.595  37.205  1.00 20.00           C  
ATOM  11297  O   TYR B  43       6.735 -31.607  37.264  1.00 20.00           O  
ATOM  11298  CB  TYR B  43       9.949 -33.231  36.892  1.00 20.00           C  
ATOM  11299  CG  TYR B  43      11.355 -32.665  37.046  1.00 20.00           C  
ATOM  11300  CD1 TYR B  43      12.380 -33.396  37.676  1.00 20.00           C  
ATOM  11301  CD2 TYR B  43      11.667 -31.413  36.548  1.00 20.00           C  
ATOM  11302  CE1 TYR B  43      13.681 -32.880  37.809  1.00 20.00           C  
ATOM  11303  CE2 TYR B  43      12.960 -30.897  36.663  1.00 20.00           C  
ATOM  11304  CZ  TYR B  43      13.965 -31.621  37.302  1.00 20.00           C  
ATOM  11305  OH  TYR B  43      15.228 -31.042  37.406  1.00 20.00           O  
ATOM  11306  N   GLN B  44       7.060 -33.730  36.666  1.00 20.00           N  
ATOM  11307  CA  GLN B  44       5.763 -33.772  36.019  1.00 20.00           C  
ATOM  11308  C   GLN B  44       4.655 -33.168  36.893  1.00 20.00           C  
ATOM  11309  O   GLN B  44       3.656 -32.649  36.382  1.00 20.00           O  
ATOM  11310  CB  GLN B  44       5.409 -35.202  35.661  1.00 20.00           C  
ATOM  11311  CG  GLN B  44       6.078 -35.708  34.409  1.00 20.00           C  
ATOM  11312  CD  GLN B  44       5.704 -37.154  34.179  1.00 20.00           C  
ATOM  11313  OE1 GLN B  44       4.504 -37.520  34.170  1.00 20.00           O  
ATOM  11314  NE2 GLN B  44       6.722 -38.000  34.017  1.00 20.00           N  
ATOM  11315  N   ASN B  45       4.846 -33.226  38.214  1.00 20.00           N  
ATOM  11316  CA  ASN B  45       3.833 -32.751  39.159  1.00 20.00           C  
ATOM  11317  C   ASN B  45       3.931 -31.246  39.342  1.00 20.00           C  
ATOM  11318  O   ASN B  45       3.188 -30.658  40.117  1.00 20.00           O  
ATOM  11319  CB  ASN B  45       3.958 -33.471  40.497  1.00 20.00           C  
ATOM  11320  CG  ASN B  45       2.633 -33.955  40.998  1.00 20.00           C  
ATOM  11321  OD1 ASN B  45       1.677 -33.186  41.024  1.00 20.00           O  
ATOM  11322  ND2 ASN B  45       2.547 -35.233  41.386  1.00 20.00           N  
ATOM  11323  N   ILE B  46       4.878 -30.633  38.624  1.00 20.00           N  
ATOM  11324  CA  ILE B  46       4.874 -29.187  38.416  1.00 20.00           C  
ATOM  11325  C   ILE B  46       4.557 -28.895  36.947  1.00 20.00           C  
ATOM  11326  O   ILE B  46       4.229 -27.747  36.608  1.00 20.00           O  
ATOM  11327  CB  ILE B  46       6.232 -28.465  38.779  1.00 20.00           C  
ATOM  11328  CG1 ILE B  46       7.146 -28.343  37.559  1.00 20.00           C  
ATOM  11329  CG2 ILE B  46       6.948 -29.091  39.988  1.00 20.00           C  
ATOM  11330  CD1 ILE B  46       7.828 -27.037  37.508  1.00 20.00           C  
ATOM  11331  N   PHE B  47       4.667 -29.925  36.084  1.00 20.00           N  
ATOM  11332  CA  PHE B  47       4.477 -29.755  34.625  1.00 20.00           C  
ATOM  11333  C   PHE B  47       2.999 -29.673  34.225  1.00 20.00           C  
ATOM  11334  O   PHE B  47       2.538 -28.674  33.685  1.00 20.00           O  
ATOM  11335  CB  PHE B  47       5.261 -30.797  33.793  1.00 20.00           C  
ATOM  11336  CG  PHE B  47       5.185 -30.563  32.306  1.00 20.00           C  
ATOM  11337  CD1 PHE B  47       4.685 -31.532  31.464  1.00 20.00           C  
ATOM  11338  CD2 PHE B  47       5.576 -29.346  31.759  1.00 20.00           C  
ATOM  11339  CE1 PHE B  47       4.573 -31.303  30.113  1.00 20.00           C  
ATOM  11340  CE2 PHE B  47       5.466 -29.110  30.402  1.00 20.00           C  
ATOM  11341  CZ  PHE B  47       4.968 -30.095  29.578  1.00 20.00           C  
ATOM  11342  N   ALA B  48       2.234 -30.705  34.529  1.00 20.00           N  
ATOM  11343  CA  ALA B  48       0.800 -30.607  34.306  1.00 20.00           C  
ATOM  11344  C   ALA B  48       0.106 -29.755  35.408  1.00 20.00           C  
ATOM  11345  O   ALA B  48      -1.129 -29.604  35.423  1.00 20.00           O  
ATOM  11346  CB  ALA B  48       0.174 -32.004  34.162  1.00 20.00           C  
ATOM  11347  N   SER B  49       0.924 -29.202  36.327  1.00 20.00           N  
ATOM  11348  CA  SER B  49       0.483 -28.126  37.247  1.00 20.00           C  
ATOM  11349  C   SER B  49       0.342 -26.871  36.399  1.00 20.00           C  
ATOM  11350  O   SER B  49      -0.760 -26.500  36.000  1.00 20.00           O  
ATOM  11351  CB  SER B  49       1.496 -27.852  38.400  1.00 20.00           C  
ATOM  11352  OG  SER B  49       1.619 -28.935  39.322  1.00 20.00           O  
ATOM  11353  N   HIS B  50       1.469 -26.240  36.081  1.00 20.00           N  
ATOM  11354  CA  HIS B  50       1.416 -25.051  35.236  1.00 20.00           C  
ATOM  11355  C   HIS B  50       1.180 -25.299  33.712  1.00 20.00           C  
ATOM  11356  O   HIS B  50       1.687 -24.568  32.846  1.00 20.00           O  
ATOM  11357  CB  HIS B  50       2.627 -24.164  35.486  1.00 20.00           C  
ATOM  11358  CG  HIS B  50       3.897 -24.701  34.907  1.00 20.00           C  
ATOM  11359  ND1 HIS B  50       4.047 -26.025  34.539  1.00 20.00           N  
ATOM  11360  CD2 HIS B  50       5.094 -24.101  34.671  1.00 20.00           C  
ATOM  11361  CE1 HIS B  50       5.279 -26.210  34.081  1.00 20.00           C  
ATOM  11362  NE2 HIS B  50       5.937 -25.060  34.156  1.00 20.00           N  
ATOM  11363  N   PHE B  51       0.401 -26.344  33.431  1.00 20.00           N  
ATOM  11364  CA  PHE B  51      -0.358 -26.488  32.200  1.00 20.00           C  
ATOM  11365  C   PHE B  51      -1.788 -26.199  32.723  1.00 20.00           C  
ATOM  11366  O   PHE B  51      -2.682 -25.750  32.001  1.00 20.00           O  
ATOM  11367  CB  PHE B  51      -0.246 -27.935  31.714  1.00 20.00           C  
ATOM  11368  CG  PHE B  51       0.380 -28.116  30.323  1.00 20.00           C  
ATOM  11369  CD1 PHE B  51       1.485 -28.976  30.153  1.00 20.00           C  
ATOM  11370  CD2 PHE B  51      -0.161 -27.498  29.193  1.00 20.00           C  
ATOM  11371  CE1 PHE B  51       2.040 -29.189  28.917  1.00 20.00           C  
ATOM  11372  CE2 PHE B  51       0.405 -27.711  27.929  1.00 20.00           C  
ATOM  11373  CZ  PHE B  51       1.504 -28.556  27.799  1.00 20.00           C  
ATOM  11374  N   GLY B  52      -1.975 -26.454  34.018  1.00 20.00           N  
ATOM  11375  CA  GLY B  52      -3.095 -25.909  34.751  1.00 20.00           C  
ATOM  11376  C   GLY B  52      -2.788 -24.428  34.745  1.00 20.00           C  
ATOM  11377  O   GLY B  52      -3.680 -23.584  34.969  1.00 20.00           O  
ATOM  11378  N   GLN B  53      -1.523 -24.093  34.486  1.00 20.00           N  
ATOM  11379  CA  GLN B  53      -1.249 -22.741  34.021  1.00 20.00           C  
ATOM  11380  C   GLN B  53      -1.347 -22.536  32.481  1.00 20.00           C  
ATOM  11381  O   GLN B  53      -1.769 -23.442  31.748  1.00 20.00           O  
ATOM  11382  CB  GLN B  53       0.001 -22.110  34.654  1.00 20.00           C  
ATOM  11383  CG  GLN B  53      -0.393 -21.167  35.743  1.00 20.00           C  
ATOM  11384  CD  GLN B  53      -1.895 -21.042  35.767  1.00 20.00           C  
ATOM  11385  OE1 GLN B  53      -2.509 -20.461  34.863  1.00 20.00           O  
ATOM  11386  NE2 GLN B  53      -2.512 -21.645  36.784  1.00 20.00           N  
ATOM  11387  N   LEU B  54      -0.995 -21.336  32.008  1.00 20.00           N  
ATOM  11388  CA  LEU B  54      -1.456 -20.857  30.704  1.00 20.00           C  
ATOM  11389  C   LEU B  54      -2.974 -20.907  30.688  1.00 20.00           C  
ATOM  11390  O   LEU B  54      -3.611 -20.001  30.150  1.00 20.00           O  
ATOM  11391  CB  LEU B  54      -0.915 -21.710  29.552  1.00 20.00           C  
ATOM  11392  CG  LEU B  54       0.517 -21.516  29.073  1.00 20.00           C  
ATOM  11393  CD1 LEU B  54       1.453 -21.851  30.200  1.00 20.00           C  
ATOM  11394  CD2 LEU B  54       0.714 -22.463  27.897  1.00 20.00           C  
ATOM  11395  N   ALA B  55      -3.516 -21.960  31.314  1.00 20.00           N  
ATOM  11396  CA  ALA B  55      -4.932 -22.327  31.314  1.00 20.00           C  
ATOM  11397  C   ALA B  55      -5.863 -21.334  31.962  1.00 20.00           C  
ATOM  11398  O   ALA B  55      -6.951 -21.045  31.432  1.00 20.00           O  
ATOM  11399  CB  ALA B  55      -5.098 -23.658  31.989  1.00 20.00           C  
ATOM  11400  N   ILE B  56      -5.426 -20.839  33.123  1.00 20.00           N  
ATOM  11401  CA  ILE B  56      -6.192 -19.896  33.941  1.00 20.00           C  
ATOM  11402  C   ILE B  56      -5.937 -18.483  33.465  1.00 20.00           C  
ATOM  11403  O   ILE B  56      -6.640 -17.569  33.853  1.00 20.00           O  
ATOM  11404  CB  ILE B  56      -5.781 -19.995  35.457  1.00 20.00           C  
ATOM  11405  CG1 ILE B  56      -5.773 -21.479  35.984  1.00 20.00           C  
ATOM  11406  CG2 ILE B  56      -6.599 -19.023  36.324  1.00 20.00           C  
ATOM  11407  CD1 ILE B  56      -7.088 -22.340  35.823  1.00 20.00           C  
ATOM  11408  N   ILE B  57      -4.909 -18.300  32.630  1.00 20.00           N  
ATOM  11409  CA  ILE B  57      -4.564 -16.958  32.092  1.00 20.00           C  
ATOM  11410  C   ILE B  57      -5.463 -16.575  30.914  1.00 20.00           C  
ATOM  11411  O   ILE B  57      -5.590 -15.385  30.593  1.00 20.00           O  
ATOM  11412  CB  ILE B  57      -3.032 -16.807  31.751  1.00 20.00           C  
ATOM  11413  CG1 ILE B  57      -2.333 -16.045  32.870  1.00 20.00           C  
ATOM  11414  CG2 ILE B  57      -2.814 -15.965  30.524  1.00 20.00           C  
ATOM  11415  CD1 ILE B  57      -0.915 -16.391  33.003  1.00 20.00           C  
ATOM  11416  N   PHE B  58      -6.095 -17.585  30.305  1.00 20.00           N  
ATOM  11417  CA  PHE B  58      -6.994 -17.363  29.171  1.00 20.00           C  
ATOM  11418  C   PHE B  58      -8.489 -17.232  29.558  1.00 20.00           C  
ATOM  11419  O   PHE B  58      -9.266 -16.635  28.804  1.00 20.00           O  
ATOM  11420  CB  PHE B  58      -6.752 -18.369  28.025  1.00 20.00           C  
ATOM  11421  CG  PHE B  58      -5.334 -18.312  27.405  1.00 20.00           C  
ATOM  11422  CD1 PHE B  58      -4.430 -17.314  27.744  1.00 20.00           C  
ATOM  11423  CD2 PHE B  58      -4.932 -19.262  26.463  1.00 20.00           C  
ATOM  11424  CE1 PHE B  58      -3.164 -17.274  27.181  1.00 20.00           C  
ATOM  11425  CE2 PHE B  58      -3.663 -19.218  25.894  1.00 20.00           C  
ATOM  11426  CZ  PHE B  58      -2.777 -18.217  26.250  1.00 20.00           C  
ATOM  11427  N   LEU B  59      -8.867 -17.730  30.752  1.00 20.00           N  
ATOM  11428  CA  LEU B  59     -10.196 -17.477  31.357  1.00 20.00           C  
ATOM  11429  C   LEU B  59     -10.237 -16.119  32.033  1.00 20.00           C  
ATOM  11430  O   LEU B  59     -11.275 -15.640  32.497  1.00 20.00           O  
ATOM  11431  CB  LEU B  59     -10.523 -18.529  32.413  1.00 20.00           C  
ATOM  11432  CG  LEU B  59     -11.401 -19.725  32.029  1.00 20.00           C  
ATOM  11433  CD1 LEU B  59     -11.806 -20.404  33.305  1.00 20.00           C  
ATOM  11434  CD2 LEU B  59     -12.653 -19.371  31.147  1.00 20.00           C  
ATOM  11435  N   TRP B  60      -9.064 -15.518  32.123  1.00 20.00           N  
ATOM  11436  CA  TRP B  60      -8.910 -14.163  32.607  1.00 20.00           C  
ATOM  11437  C   TRP B  60      -9.127 -13.274  31.390  1.00 20.00           C  
ATOM  11438  O   TRP B  60     -10.147 -12.575  31.314  1.00 20.00           O  
ATOM  11439  CB  TRP B  60      -7.492 -14.039  33.148  1.00 20.00           C  
ATOM  11440  CG  TRP B  60      -7.116 -12.772  33.776  1.00 20.00           C  
ATOM  11441  CD1 TRP B  60      -7.727 -12.159  34.822  1.00 20.00           C  
ATOM  11442  CD2 TRP B  60      -5.943 -12.001  33.467  1.00 20.00           C  
ATOM  11443  NE1 TRP B  60      -7.030 -11.029  35.170  1.00 20.00           N  
ATOM  11444  CE2 TRP B  60      -5.932 -10.909  34.344  1.00 20.00           C  
ATOM  11445  CE3 TRP B  60      -4.911 -12.123  32.511  1.00 20.00           C  
ATOM  11446  CZ2 TRP B  60      -4.948  -9.932  34.287  1.00 20.00           C  
ATOM  11447  CZ3 TRP B  60      -3.927 -11.158  32.467  1.00 20.00           C  
ATOM  11448  CH2 TRP B  60      -3.952 -10.081  33.345  1.00 20.00           C  
ATOM  11449  N   THR B  61      -8.203 -13.389  30.419  1.00 20.00           N  
ATOM  11450  CA  THR B  61      -8.189 -12.614  29.172  1.00 20.00           C  
ATOM  11451  C   THR B  61      -9.475 -12.679  28.346  1.00 20.00           C  
ATOM  11452  O   THR B  61      -9.923 -11.638  27.788  1.00 20.00           O  
ATOM  11453  CB  THR B  61      -7.026 -13.021  28.296  1.00 20.00           C  
ATOM  11454  OG1 THR B  61      -5.887 -13.274  29.139  1.00 20.00           O  
ATOM  11455  CG2 THR B  61      -6.708 -11.891  27.333  1.00 20.00           C  
ATOM  11456  N   SER B  62     -10.065 -13.887  28.281  1.00 20.00           N  
ATOM  11457  CA  SER B  62     -11.373 -14.065  27.631  1.00 20.00           C  
ATOM  11458  C   SER B  62     -12.391 -13.033  28.126  1.00 20.00           C  
ATOM  11459  O   SER B  62     -12.937 -12.232  27.347  1.00 20.00           O  
ATOM  11460  CB  SER B  62     -11.932 -15.422  27.977  1.00 20.00           C  
ATOM  11461  OG  SER B  62     -12.408 -15.356  29.320  1.00 20.00           O  
ATOM  11462  N   GLY B  63     -12.626 -13.081  29.450  1.00 20.00           N  
ATOM  11463  CA  GLY B  63     -13.597 -12.225  30.147  1.00 20.00           C  
ATOM  11464  C   GLY B  63     -13.217 -10.751  30.116  1.00 20.00           C  
ATOM  11465  O   GLY B  63     -14.082  -9.846  30.213  1.00 20.00           O  
ATOM  11466  N   ASN B  64     -11.910 -10.514  29.980  1.00 20.00           N  
ATOM  11467  CA  ASN B  64     -11.425  -9.170  29.820  1.00 20.00           C  
ATOM  11468  C   ASN B  64     -11.994  -8.668  28.496  1.00 20.00           C  
ATOM  11469  O   ASN B  64     -12.575  -7.578  28.409  1.00 20.00           O  
ATOM  11470  CB  ASN B  64      -9.888  -9.150  29.899  1.00 20.00           C  
ATOM  11471  CG  ASN B  64      -9.356  -9.707  31.260  1.00 20.00           C  
ATOM  11472  OD1 ASN B  64     -10.127  -9.883  32.250  1.00 20.00           O  
ATOM  11473  ND2 ASN B  64      -8.036  -9.997  31.306  1.00 20.00           N  
ATOM  11474  N   LEU B  65     -11.923  -9.513  27.476  1.00 20.00           N  
ATOM  11475  CA  LEU B  65     -12.500  -9.111  26.187  1.00 20.00           C  
ATOM  11476  C   LEU B  65     -14.055  -9.331  26.090  1.00 20.00           C  
ATOM  11477  O   LEU B  65     -14.697  -8.997  25.057  1.00 20.00           O  
ATOM  11478  CB  LEU B  65     -11.694  -9.728  25.016  1.00 20.00           C  
ATOM  11479  CG  LEU B  65     -10.182  -9.407  25.054  1.00 20.00           C  
ATOM  11480  CD1 LEU B  65      -9.450 -10.077  23.888  1.00 20.00           C  
ATOM  11481  CD2 LEU B  65      -9.870  -7.883  25.136  1.00 20.00           C  
ATOM  11482  N   PHE B  66     -14.640  -9.849  27.184  1.00 20.00           N  
ATOM  11483  CA  PHE B  66     -16.060 -10.180  27.212  1.00 20.00           C  
ATOM  11484  C   PHE B  66     -16.941  -9.320  28.127  1.00 20.00           C  
ATOM  11485  O   PHE B  66     -18.166  -9.409  28.079  1.00 20.00           O  
ATOM  11486  CB  PHE B  66     -16.249 -11.648  27.551  1.00 20.00           C  
ATOM  11487  CG  PHE B  66     -17.692 -12.074  27.606  1.00 20.00           C  
ATOM  11488  CD1 PHE B  66     -18.410 -12.277  26.451  1.00 20.00           C  
ATOM  11489  CD2 PHE B  66     -18.318 -12.279  28.834  1.00 20.00           C  
ATOM  11490  CE1 PHE B  66     -19.701 -12.654  26.519  1.00 20.00           C  
ATOM  11491  CE2 PHE B  66     -19.636 -12.664  28.904  1.00 20.00           C  
ATOM  11492  CZ  PHE B  66     -20.326 -12.856  27.753  1.00 20.00           C  
ATOM  11493  N   HIS B  67     -16.337  -8.496  28.973  1.00 20.00           N  
ATOM  11494  CA  HIS B  67     -17.119  -7.400  29.543  1.00 20.00           C  
ATOM  11495  C   HIS B  67     -16.806  -6.101  28.810  1.00 20.00           C  
ATOM  11496  O   HIS B  67     -16.371  -5.096  29.384  1.00 20.00           O  
ATOM  11497  CB  HIS B  67     -17.031  -7.331  31.081  1.00 20.00           C  
ATOM  11498  CG  HIS B  67     -18.358  -7.629  31.754  1.00 20.00           C  
ATOM  11499  ND1 HIS B  67     -18.710  -8.890  32.218  1.00 20.00           N  
ATOM  11500  CD2 HIS B  67     -19.448  -6.833  31.967  1.00 20.00           C  
ATOM  11501  CE1 HIS B  67     -19.953  -8.850  32.698  1.00 20.00           C  
ATOM  11502  NE2 HIS B  67     -20.423  -7.615  32.556  1.00 20.00           N  
ATOM  11503  N   VAL B  68     -17.097  -6.172  27.506  1.00 20.00           N  
ATOM  11504  CA  VAL B  68     -16.661  -5.274  26.448  1.00 20.00           C  
ATOM  11505  C   VAL B  68     -17.140  -6.104  25.252  1.00 20.00           C  
ATOM  11506  O   VAL B  68     -16.698  -7.253  25.076  1.00 20.00           O  
ATOM  11507  CB  VAL B  68     -15.107  -5.163  26.357  1.00 20.00           C  
ATOM  11508  CG1 VAL B  68     -14.669  -4.652  24.964  1.00 20.00           C  
ATOM  11509  CG2 VAL B  68     -14.510  -4.307  27.493  1.00 20.00           C  
ATOM  11510  N   ALA B  69     -18.086  -5.530  24.489  1.00 20.00           N  
ATOM  11511  CA  ALA B  69     -18.560  -6.000  23.141  1.00 20.00           C  
ATOM  11512  C   ALA B  69     -20.082  -5.805  22.976  1.00 20.00           C  
ATOM  11513  O   ALA B  69     -20.628  -5.892  21.849  1.00 20.00           O  
ATOM  11514  CB  ALA B  69     -18.162  -7.467  22.828  1.00 20.00           C  
ATOM  11515  N   TRP B  70     -20.755  -5.530  24.103  1.00 20.00           N  
ATOM  11516  CA  TRP B  70     -22.214  -5.346  24.122  1.00 20.00           C  
ATOM  11517  C   TRP B  70     -22.637  -4.114  25.001  1.00 20.00           C  
ATOM  11518  O   TRP B  70     -23.840  -3.749  25.080  1.00 20.00           O  
ATOM  11519  CB  TRP B  70     -22.892  -6.668  24.575  1.00 20.00           C  
ATOM  11520  CG  TRP B  70     -22.423  -7.201  25.959  1.00 20.00           C  
ATOM  11521  CD1 TRP B  70     -21.258  -6.892  26.608  1.00 20.00           C  
ATOM  11522  CD2 TRP B  70     -23.110  -8.147  26.802  1.00 20.00           C  
ATOM  11523  NE1 TRP B  70     -21.191  -7.554  27.806  1.00 20.00           N  
ATOM  11524  CE2 TRP B  70     -22.312  -8.342  27.950  1.00 20.00           C  
ATOM  11525  CE3 TRP B  70     -24.324  -8.850  26.695  1.00 20.00           C  
ATOM  11526  CZ2 TRP B  70     -22.691  -9.196  29.005  1.00 20.00           C  
ATOM  11527  CZ3 TRP B  70     -24.704  -9.702  27.739  1.00 20.00           C  
ATOM  11528  CH2 TRP B  70     -23.892  -9.860  28.884  1.00 20.00           C  
ATOM  11529  N   GLN B  71     -21.625  -3.478  25.620  1.00 20.00           N  
ATOM  11530  CA  GLN B  71     -21.778  -2.410  26.629  1.00 20.00           C  
ATOM  11531  C   GLN B  71     -20.401  -2.227  27.311  1.00 20.00           C  
ATOM  11532  O   GLN B  71     -19.637  -3.171  27.496  1.00 20.00           O  
ATOM  11533  CB  GLN B  71     -22.906  -2.730  27.655  1.00 20.00           C  
ATOM  11534  CG  GLN B  71     -22.475  -3.189  29.085  1.00 20.00           C  
ATOM  11535  CD  GLN B  71     -21.673  -4.514  29.145  1.00 20.00           C  
ATOM  11536  OE1 GLN B  71     -21.584  -5.260  28.159  1.00 20.00           O  
ATOM  11537  NE2 GLN B  71     -21.090  -4.798  30.324  1.00 20.00           N  
ATOM  11538  N   GLY B  72     -20.073  -1.011  27.698  1.00 20.00           N  
ATOM  11539  CA  GLY B  72     -18.682  -0.731  27.946  1.00 20.00           C  
ATOM  11540  C   GLY B  72     -18.257  -0.225  26.584  1.00 20.00           C  
ATOM  11541  O   GLY B  72     -17.864  -1.010  25.704  1.00 20.00           O  
ATOM  11542  N   ASN B  73     -18.380   1.100  26.436  1.00 20.00           N  
ATOM  11543  CA  ASN B  73     -18.267   1.812  25.172  1.00 20.00           C  
ATOM  11544  C   ASN B  73     -17.080   1.315  24.341  1.00 20.00           C  
ATOM  11545  O   ASN B  73     -15.968   1.126  24.859  1.00 20.00           O  
ATOM  11546  CB  ASN B  73     -18.148   3.325  25.432  1.00 20.00           C  
ATOM  11547  CG  ASN B  73     -19.527   4.026  25.643  1.00 20.00           C  
ATOM  11548  OD1 ASN B  73     -20.355   4.121  24.716  1.00 20.00           O  
ATOM  11549  ND2 ASN B  73     -19.746   4.558  26.862  1.00 20.00           N  
ATOM  11550  N   PHE B  74     -17.341   1.050  23.056  1.00 20.00           N  
ATOM  11551  CA  PHE B  74     -16.251   0.850  22.112  1.00 20.00           C  
ATOM  11552  C   PHE B  74     -16.546   1.442  20.735  1.00 20.00           C  
ATOM  11553  O   PHE B  74     -15.682   2.112  20.172  1.00 20.00           O  
ATOM  11554  CB  PHE B  74     -15.842  -0.598  22.041  1.00 20.00           C  
ATOM  11555  CG  PHE B  74     -14.373  -0.786  21.829  1.00 20.00           C  
ATOM  11556  CD1 PHE B  74     -13.822  -0.707  20.551  1.00 20.00           C  
ATOM  11557  CD2 PHE B  74     -13.519  -1.052  22.915  1.00 20.00           C  
ATOM  11558  CE1 PHE B  74     -12.447  -0.909  20.351  1.00 20.00           C  
ATOM  11559  CE2 PHE B  74     -12.131  -1.256  22.716  1.00 20.00           C  
ATOM  11560  CZ  PHE B  74     -11.604  -1.188  21.432  1.00 20.00           C  
ATOM  11561  N   GLU B  75     -17.759   1.225  20.206  1.00 20.00           N  
ATOM  11562  CA  GLU B  75     -18.175   1.960  18.987  1.00 20.00           C  
ATOM  11563  C   GLU B  75     -18.476   3.397  19.424  1.00 20.00           C  
ATOM  11564  O   GLU B  75     -19.124   4.177  18.702  1.00 20.00           O  
ATOM  11565  CB  GLU B  75     -19.385   1.325  18.243  1.00 20.00           C  
ATOM  11566  CG  GLU B  75     -19.303   1.431  16.670  1.00 20.00           C  
ATOM  11567  CD  GLU B  75     -20.565   2.034  15.982  1.00 20.00           C  
ATOM  11568  OE1 GLU B  75     -21.712   1.583  16.248  1.00 20.00           O  
ATOM  11569  OE2 GLU B  75     -20.397   2.961  15.151  1.00 20.00           O  
ATOM  11570  N   ALA B  76     -18.020   3.700  20.646  1.00 20.00           N  
ATOM  11571  CA  ALA B  76     -17.852   5.062  21.139  1.00 20.00           C  
ATOM  11572  C   ALA B  76     -16.350   5.313  21.092  1.00 20.00           C  
ATOM  11573  O   ALA B  76     -15.795   5.486  20.000  1.00 20.00           O  
ATOM  11574  CB  ALA B  76     -18.366   5.202  22.548  1.00 20.00           C  
ATOM  11575  N   TRP B  77     -15.706   5.289  22.271  1.00 20.00           N  
ATOM  11576  CA  TRP B  77     -14.239   5.513  22.438  1.00 20.00           C  
ATOM  11577  C   TRP B  77     -13.299   5.303  21.166  1.00 20.00           C  
ATOM  11578  O   TRP B  77     -12.134   5.783  21.159  1.00 20.00           O  
ATOM  11579  CB  TRP B  77     -13.757   4.730  23.700  1.00 20.00           C  
ATOM  11580  CG  TRP B  77     -12.299   4.938  24.123  1.00 20.00           C  
ATOM  11581  CD1 TRP B  77     -11.841   5.716  25.155  1.00 20.00           C  
ATOM  11582  CD2 TRP B  77     -11.137   4.334  23.532  1.00 20.00           C  
ATOM  11583  NE1 TRP B  77     -10.468   5.649  25.230  1.00 20.00           N  
ATOM  11584  CE2 TRP B  77     -10.008   4.802  24.246  1.00 20.00           C  
ATOM  11585  CE3 TRP B  77     -10.934   3.437  22.461  1.00 20.00           C  
ATOM  11586  CZ2 TRP B  77      -8.696   4.414  23.920  1.00 20.00           C  
ATOM  11587  CZ3 TRP B  77      -9.631   3.044  22.144  1.00 20.00           C  
ATOM  11588  CH2 TRP B  77      -8.530   3.536  22.868  1.00 20.00           C  
ATOM  11589  N   VAL B  78     -13.804   4.612  20.120  1.00 20.00           N  
ATOM  11590  CA  VAL B  78     -13.171   4.616  18.771  1.00 20.00           C  
ATOM  11591  C   VAL B  78     -13.852   5.594  17.792  1.00 20.00           C  
ATOM  11592  O   VAL B  78     -13.807   5.398  16.569  1.00 20.00           O  
ATOM  11593  CB  VAL B  78     -13.057   3.201  18.123  1.00 20.00           C  
ATOM  11594  CG1 VAL B  78     -12.665   2.164  19.174  1.00 20.00           C  
ATOM  11595  CG2 VAL B  78     -14.345   2.807  17.368  1.00 20.00           C  
ATOM  11596  N   GLN B  79     -14.490   6.629  18.349  1.00 20.00           N  
ATOM  11597  CA  GLN B  79     -15.004   7.769  17.576  1.00 20.00           C  
ATOM  11598  C   GLN B  79     -14.147   8.992  17.886  1.00 20.00           C  
ATOM  11599  O   GLN B  79     -14.051   9.960  17.104  1.00 20.00           O  
ATOM  11600  CB  GLN B  79     -16.477   8.034  17.927  1.00 20.00           C  
ATOM  11601  CG  GLN B  79     -17.395   6.930  17.472  1.00 20.00           C  
ATOM  11602  CD  GLN B  79     -17.000   6.448  16.109  1.00 20.00           C  
ATOM  11603  OE1 GLN B  79     -16.364   5.405  15.976  1.00 20.00           O  
ATOM  11604  NE2 GLN B  79     -17.322   7.234  15.075  1.00 20.00           N  
ATOM  11605  N   ASP B  80     -13.555   8.934  19.072  1.00 20.00           N  
ATOM  11606  CA  ASP B  80     -12.442   9.794  19.504  1.00 20.00           C  
ATOM  11607  C   ASP B  80     -12.409   9.790  21.069  1.00 20.00           C  
ATOM  11608  O   ASP B  80     -13.405  10.127  21.761  1.00 20.00           O  
ATOM  11609  CB  ASP B  80     -12.363  11.185  18.796  1.00 20.00           C  
ATOM  11610  CG  ASP B  80     -13.219  12.261  19.467  1.00 20.00           C  
ATOM  11611  OD1 ASP B  80     -14.415  12.001  19.827  1.00 20.00           O  
ATOM  11612  OD2 ASP B  80     -12.683  13.394  19.599  1.00 20.00           O  
ATOM  11613  N   PRO B  81     -11.284   9.290  21.607  1.00 20.00           N  
ATOM  11614  CA  PRO B  81     -11.088   8.883  22.981  1.00 20.00           C  
ATOM  11615  C   PRO B  81     -10.755  10.006  24.002  1.00 20.00           C  
ATOM  11616  O   PRO B  81      -9.911   9.810  24.891  1.00 20.00           O  
ATOM  11617  CB  PRO B  81      -9.912   7.904  22.842  1.00 20.00           C  
ATOM  11618  CG  PRO B  81      -9.750   7.684  21.337  1.00 20.00           C  
ATOM  11619  CD  PRO B  81     -10.080   8.982  20.809  1.00 20.00           C  
ATOM  11620  N   PHE B  82     -11.450  11.146  23.894  1.00 20.00           N  
ATOM  11621  CA  PHE B  82     -11.320  12.298  24.811  1.00 20.00           C  
ATOM  11622  C   PHE B  82     -11.449  11.913  26.304  1.00 20.00           C  
ATOM  11623  O   PHE B  82     -12.527  11.404  26.682  1.00 20.00           O  
ATOM  11624  CB  PHE B  82     -12.450  13.297  24.484  1.00 20.00           C  
ATOM  11625  CG  PHE B  82     -12.189  14.690  24.995  1.00 20.00           C  
ATOM  11626  CD1 PHE B  82     -12.170  14.961  26.376  1.00 20.00           C  
ATOM  11627  CD2 PHE B  82     -11.946  15.729  24.100  1.00 20.00           C  
ATOM  11628  CE1 PHE B  82     -11.918  16.234  26.855  1.00 20.00           C  
ATOM  11629  CE2 PHE B  82     -11.688  17.016  24.565  1.00 20.00           C  
ATOM  11630  CZ  PHE B  82     -11.678  17.265  25.953  1.00 20.00           C  
ATOM  11631  N   HIS B  83     -10.415  12.216  27.141  1.00 20.00           N  
ATOM  11632  CA  HIS B  83     -10.306  11.765  28.605  1.00 20.00           C  
ATOM  11633  C   HIS B  83     -11.557  11.724  29.520  1.00 20.00           C  
ATOM  11634  O   HIS B  83     -11.516  12.170  30.665  1.00 20.00           O  
ATOM  11635  CB  HIS B  83      -9.063  12.365  29.376  1.00 20.00           C  
ATOM  11636  CG  HIS B  83      -9.188  13.816  29.832  1.00 20.00           C  
ATOM  11637  ND1 HIS B  83      -8.249  14.408  30.672  1.00 20.00           N  
ATOM  11638  CD2 HIS B  83     -10.117  14.782  29.575  1.00 20.00           C  
ATOM  11639  CE1 HIS B  83      -8.589  15.671  30.901  1.00 20.00           C  
ATOM  11640  NE2 HIS B  83      -9.720  15.923  30.250  1.00 20.00           N  
ATOM  11641  N   VAL B  84     -12.655  11.167  29.014  1.00 20.00           N  
ATOM  11642  CA  VAL B  84     -13.868  10.996  29.824  1.00 20.00           C  
ATOM  11643  C   VAL B  84     -14.349   9.514  29.905  1.00 20.00           C  
ATOM  11644  O   VAL B  84     -15.068   8.979  29.008  1.00 20.00           O  
ATOM  11645  CB  VAL B  84     -15.013  11.996  29.454  1.00 20.00           C  
ATOM  11646  CG1 VAL B  84     -15.754  12.430  30.738  1.00 20.00           C  
ATOM  11647  CG2 VAL B  84     -14.451  13.223  28.764  1.00 20.00           C  
ATOM  11648  N   ARG B  85     -13.833   8.870  30.972  1.00 20.00           N  
ATOM  11649  CA  ARG B  85     -14.349   7.660  31.628  1.00 20.00           C  
ATOM  11650  C   ARG B  85     -14.769   6.409  30.819  1.00 20.00           C  
ATOM  11651  O   ARG B  85     -15.859   5.923  31.058  1.00 20.00           O  
ATOM  11652  CB  ARG B  85     -15.504   8.068  32.562  1.00 20.00           C  
ATOM  11653  CG  ARG B  85     -15.178   9.198  33.529  1.00 20.00           C  
ATOM  11654  CD  ARG B  85     -16.248   9.338  34.671  1.00 20.00           C  
ATOM  11655  NE  ARG B  85     -15.739  10.075  35.849  1.00 20.00           N  
ATOM  11656  CZ  ARG B  85     -14.722   9.669  36.646  1.00 20.00           C  
ATOM  11657  NH1 ARG B  85     -14.089   8.502  36.422  1.00 20.00           N  
ATOM  11658  NH2 ARG B  85     -14.330  10.430  37.680  1.00 20.00           N  
ATOM  11659  N   PRO B  86     -13.906   5.843  29.919  1.00 20.00           N  
ATOM  11660  CA  PRO B  86     -14.082   4.471  29.367  1.00 20.00           C  
ATOM  11661  C   PRO B  86     -15.051   3.526  30.125  1.00 20.00           C  
ATOM  11662  O   PRO B  86     -16.071   4.006  30.616  1.00 20.00           O  
ATOM  11663  CB  PRO B  86     -12.647   3.935  29.393  1.00 20.00           C  
ATOM  11664  CG  PRO B  86     -11.783   5.223  29.118  1.00 20.00           C  
ATOM  11665  CD  PRO B  86     -12.677   6.441  29.335  1.00 20.00           C  
ATOM  11666  N   ILE B  87     -14.767   2.203  30.179  1.00 20.00           N  
ATOM  11667  CA  ILE B  87     -15.590   1.169  30.976  1.00 20.00           C  
ATOM  11668  C   ILE B  87     -15.054  -0.278  30.965  1.00 20.00           C  
ATOM  11669  O   ILE B  87     -14.717  -0.835  29.893  1.00 20.00           O  
ATOM  11670  CB  ILE B  87     -17.165   1.090  30.652  1.00 20.00           C  
ATOM  11671  CG1 ILE B  87     -17.942   2.268  31.231  1.00 20.00           C  
ATOM  11672  CG2 ILE B  87     -17.799  -0.153  31.280  1.00 20.00           C  
ATOM  11673  CD1 ILE B  87     -19.166   2.567  30.421  1.00 20.00           C  
ATOM  11674  N   ALA B  88     -15.038  -0.863  32.180  1.00 20.00           N  
ATOM  11675  CA  ALA B  88     -14.706  -2.289  32.414  1.00 20.00           C  
ATOM  11676  C   ALA B  88     -15.946  -3.158  32.318  1.00 20.00           C  
ATOM  11677  O   ALA B  88     -16.105  -3.913  31.353  1.00 20.00           O  
ATOM  11678  CB  ALA B  88     -14.051  -2.492  33.799  1.00 20.00           C  
ATOM  11679  N   HIS B  89     -16.821  -3.033  33.327  1.00 20.00           N  
ATOM  11680  CA  HIS B  89     -17.963  -3.921  33.499  1.00 20.00           C  
ATOM  11681  C   HIS B  89     -19.020  -3.245  34.355  1.00 20.00           C  
ATOM  11682  O   HIS B  89     -18.774  -2.196  34.966  1.00 20.00           O  
ATOM  11683  CB  HIS B  89     -17.539  -5.260  34.152  1.00 20.00           C  
ATOM  11684  CG  HIS B  89     -17.075  -5.136  35.587  1.00 20.00           C  
ATOM  11685  ND1 HIS B  89     -16.123  -4.216  35.996  1.00 20.00           N  
ATOM  11686  CD2 HIS B  89     -17.404  -5.851  36.699  1.00 20.00           C  
ATOM  11687  CE1 HIS B  89     -15.905  -4.355  37.300  1.00 20.00           C  
ATOM  11688  NE2 HIS B  89     -16.665  -5.342  37.750  1.00 20.00           N  
ATOM  11689  N   ALA B  90     -20.199  -3.880  34.404  1.00 20.00           N  
ATOM  11690  CA  ALA B  90     -21.368  -3.321  35.091  1.00 20.00           C  
ATOM  11691  C   ALA B  90     -21.411  -3.703  36.577  1.00 20.00           C  
ATOM  11692  O   ALA B  90     -21.555  -4.869  36.962  1.00 20.00           O  
ATOM  11693  CB  ALA B  90     -22.667  -3.699  34.354  1.00 20.00           C  
ATOM  11694  N   ILE B  91     -21.236  -2.703  37.430  1.00 20.00           N  
ATOM  11695  CA  ILE B  91     -21.349  -2.960  38.862  1.00 20.00           C  
ATOM  11696  C   ILE B  91     -22.839  -3.134  39.215  1.00 20.00           C  
ATOM  11697  O   ILE B  91     -23.718  -2.358  38.771  1.00 20.00           O  
ATOM  11698  CB  ILE B  91     -20.578  -1.932  39.755  1.00 20.00           C  
ATOM  11699  CG1 ILE B  91     -21.071  -0.500  39.515  1.00 20.00           C  
ATOM  11700  CG2 ILE B  91     -19.082  -2.039  39.478  1.00 20.00           C  
ATOM  11701  CD1 ILE B  91     -20.013   0.575  39.653  1.00 20.00           C  
ATOM  11702  N   TRP B  92     -23.083  -4.207  39.980  1.00 20.00           N  
ATOM  11703  CA  TRP B  92     -24.413  -4.732  40.330  1.00 20.00           C  
ATOM  11704  C   TRP B  92     -24.438  -5.209  41.826  1.00 20.00           C  
ATOM  11705  O   TRP B  92     -24.326  -6.420  42.083  1.00 20.00           O  
ATOM  11706  CB  TRP B  92     -24.756  -5.902  39.360  1.00 20.00           C  
ATOM  11707  CG  TRP B  92     -25.951  -6.646  39.797  1.00 20.00           C  
ATOM  11708  CD1 TRP B  92     -25.991  -7.693  40.684  1.00 20.00           C  
ATOM  11709  CD2 TRP B  92     -27.324  -6.367  39.443  1.00 20.00           C  
ATOM  11710  NE1 TRP B  92     -27.306  -8.086  40.904  1.00 20.00           N  
ATOM  11711  CE2 TRP B  92     -28.138  -7.290  40.146  1.00 20.00           C  
ATOM  11712  CE3 TRP B  92     -27.942  -5.428  38.605  1.00 20.00           C  
ATOM  11713  CZ2 TRP B  92     -29.531  -7.297  40.026  1.00 20.00           C  
ATOM  11714  CZ3 TRP B  92     -29.315  -5.447  38.489  1.00 20.00           C  
ATOM  11715  CH2 TRP B  92     -30.093  -6.379  39.182  1.00 20.00           C  
ATOM  11716  N   ASP B  93     -24.545  -4.306  42.820  1.00 20.00           N  
ATOM  11717  CA  ASP B  93     -24.777  -4.811  44.207  1.00 20.00           C  
ATOM  11718  C   ASP B  93     -26.042  -4.317  44.935  1.00 20.00           C  
ATOM  11719  O   ASP B  93     -26.172  -3.111  45.217  1.00 20.00           O  
ATOM  11720  CB  ASP B  93     -23.510  -4.837  45.135  1.00 20.00           C  
ATOM  11721  CG  ASP B  93     -22.837  -3.448  45.329  1.00 20.00           C  
ATOM  11722  OD1 ASP B  93     -22.614  -2.759  44.312  1.00 20.00           O  
ATOM  11723  OD2 ASP B  93     -22.472  -3.046  46.474  1.00 20.00           O  
ATOM  11724  N   PRO B  94     -26.991  -5.260  45.233  1.00 20.00           N  
ATOM  11725  CA  PRO B  94     -28.277  -5.050  45.936  1.00 20.00           C  
ATOM  11726  C   PRO B  94     -28.196  -4.082  47.090  1.00 20.00           C  
ATOM  11727  O   PRO B  94     -29.228  -3.560  47.505  1.00 20.00           O  
ATOM  11728  CB  PRO B  94     -28.602  -6.438  46.486  1.00 20.00           C  
ATOM  11729  CG  PRO B  94     -28.022  -7.381  45.510  1.00 20.00           C  
ATOM  11730  CD  PRO B  94     -26.839  -6.677  44.823  1.00 20.00           C  
ATOM  11731  N   HIS B  95     -26.970  -3.857  47.597  1.00 20.00           N  
ATOM  11732  CA  HIS B  95     -26.666  -2.931  48.730  1.00 20.00           C  
ATOM  11733  C   HIS B  95     -26.645  -1.471  48.264  1.00 20.00           C  
ATOM  11734  O   HIS B  95     -26.939  -0.544  49.047  1.00 20.00           O  
ATOM  11735  CB  HIS B  95     -25.313  -3.282  49.392  1.00 20.00           C  
ATOM  11736  CG  HIS B  95     -25.241  -4.681  49.942  1.00 20.00           C  
ATOM  11737  ND1 HIS B  95     -25.319  -5.805  49.133  1.00 20.00           N  
ATOM  11738  CD2 HIS B  95     -25.077  -5.138  51.219  1.00 20.00           C  
ATOM  11739  CE1 HIS B  95     -25.236  -6.891  49.891  1.00 20.00           C  
ATOM  11740  NE2 HIS B  95     -25.080  -6.515  51.158  1.00 20.00           N  
ATOM  11741  N   PHE B  96     -26.300  -1.268  46.986  1.00 20.00           N  
ATOM  11742  CA  PHE B  96     -26.368   0.059  46.398  1.00 20.00           C  
ATOM  11743  C   PHE B  96     -27.692   0.804  46.726  1.00 20.00           C  
ATOM  11744  O   PHE B  96     -28.795   0.244  46.647  1.00 20.00           O  
ATOM  11745  CB  PHE B  96     -26.169  -0.010  44.872  1.00 20.00           C  
ATOM  11746  CG  PHE B  96     -24.753   0.280  44.412  1.00 20.00           C  
ATOM  11747  CD1 PHE B  96     -23.656  -0.181  45.125  1.00 20.00           C  
ATOM  11748  CD2 PHE B  96     -24.525   0.984  43.232  1.00 20.00           C  
ATOM  11749  CE1 PHE B  96     -22.374   0.067  44.662  1.00 20.00           C  
ATOM  11750  CE2 PHE B  96     -23.242   1.231  42.776  1.00 20.00           C  
ATOM  11751  CZ  PHE B  96     -22.184   0.781  43.478  1.00 20.00           C  
ATOM  11752  N   GLY B  97     -27.556   2.079  47.097  1.00 20.00           N  
ATOM  11753  CA  GLY B  97     -28.713   2.978  47.191  1.00 20.00           C  
ATOM  11754  C   GLY B  97     -29.268   3.373  45.823  1.00 20.00           C  
ATOM  11755  O   GLY B  97     -28.859   2.801  44.810  1.00 20.00           O  
ATOM  11756  N   GLN B  98     -30.203   4.334  45.796  1.00 20.00           N  
ATOM  11757  CA  GLN B  98     -30.742   4.785  44.515  1.00 20.00           C  
ATOM  11758  C   GLN B  98     -29.765   5.676  43.745  1.00 20.00           C  
ATOM  11759  O   GLN B  98     -29.745   5.626  42.490  1.00 20.00           O  
ATOM  11760  CB  GLN B  98     -32.120   5.444  44.635  1.00 20.00           C  
ATOM  11761  CG  GLN B  98     -32.762   5.718  43.246  1.00 20.00           C  
ATOM  11762  CD  GLN B  98     -32.626   4.541  42.294  1.00 20.00           C  
ATOM  11763  OE1 GLN B  98     -33.368   3.551  42.402  1.00 20.00           O  
ATOM  11764  NE2 GLN B  98     -31.656   4.634  41.363  1.00 20.00           N  
ATOM  11765  N   PRO B  99     -28.997   6.528  44.478  1.00 20.00           N  
ATOM  11766  CA  PRO B  99     -27.698   7.011  43.933  1.00 20.00           C  
ATOM  11767  C   PRO B  99     -26.869   5.898  43.185  1.00 20.00           C  
ATOM  11768  O   PRO B  99     -25.623   5.960  43.083  1.00 20.00           O  
ATOM  11769  CB  PRO B  99     -26.999   7.549  45.187  1.00 20.00           C  
ATOM  11770  CG  PRO B  99     -28.192   8.048  46.067  1.00 20.00           C  
ATOM  11771  CD  PRO B  99     -29.329   7.133  45.797  1.00 20.00           C  
ATOM  11772  N   ALA B 100     -27.599   4.887  42.693  1.00 20.00           N  
ATOM  11773  CA  ALA B 100     -27.250   4.139  41.473  1.00 20.00           C  
ATOM  11774  C   ALA B 100     -27.190   5.155  40.328  1.00 20.00           C  
ATOM  11775  O   ALA B 100     -26.368   5.017  39.401  1.00 20.00           O  
ATOM  11776  CB  ALA B 100     -28.330   3.094  41.160  1.00 20.00           C  
ATOM  11777  N   VAL B 101     -28.066   6.177  40.416  1.00 20.00           N  
ATOM  11778  CA  VAL B 101     -28.229   7.192  39.363  1.00 20.00           C  
ATOM  11779  C   VAL B 101     -27.032   8.123  39.281  1.00 20.00           C  
ATOM  11780  O   VAL B 101     -26.713   8.618  38.173  1.00 20.00           O  
ATOM  11781  CB  VAL B 101     -29.536   8.035  39.526  1.00 20.00           C  
ATOM  11782  CG1 VAL B 101     -30.783   7.205  39.208  1.00 20.00           C  
ATOM  11783  CG2 VAL B 101     -29.633   8.597  40.919  1.00 20.00           C  
ATOM  11784  N   GLU B 102     -26.378   8.359  40.437  1.00 20.00           N  
ATOM  11785  CA  GLU B 102     -25.241   9.322  40.505  1.00 20.00           C  
ATOM  11786  C   GLU B 102     -24.035   8.691  39.847  1.00 20.00           C  
ATOM  11787  O   GLU B 102     -23.747   7.510  40.083  1.00 20.00           O  
ATOM  11788  CB  GLU B 102     -24.887   9.774  41.961  1.00 20.00           C  
ATOM  11789  CG  GLU B 102     -24.252  11.231  42.111  1.00 20.00           C  
ATOM  11790  CD  GLU B 102     -22.688  11.295  42.211  1.00 20.00           C  
ATOM  11791  OE1 GLU B 102     -22.033  10.440  42.867  1.00 20.00           O  
ATOM  11792  OE2 GLU B 102     -22.094  12.237  41.647  1.00 20.00           O  
ATOM  11793  N   ALA B 103     -23.363   9.494  39.005  1.00 20.00           N  
ATOM  11794  CA  ALA B 103     -22.089   9.117  38.370  1.00 20.00           C  
ATOM  11795  C   ALA B 103     -21.539   7.872  39.094  1.00 20.00           C  
ATOM  11796  O   ALA B 103     -21.305   7.887  40.302  1.00 20.00           O  
ATOM  11797  CB  ALA B 103     -21.098  10.323  38.403  1.00 20.00           C  
ATOM  11798  N   PHE B 104     -21.362   6.792  38.353  1.00 20.00           N  
ATOM  11799  CA  PHE B 104     -21.479   5.472  38.931  1.00 20.00           C  
ATOM  11800  C   PHE B 104     -22.807   5.122  38.276  1.00 20.00           C  
ATOM  11801  O   PHE B 104     -23.851   5.075  38.950  1.00 20.00           O  
ATOM  11802  CB  PHE B 104     -21.706   5.590  40.446  1.00 20.00           C  
ATOM  11803  CG  PHE B 104     -20.963   4.576  41.297  1.00 20.00           C  
ATOM  11804  CD1 PHE B 104     -20.409   4.966  42.519  1.00 20.00           C  
ATOM  11805  CD2 PHE B 104     -20.853   3.252  40.919  1.00 20.00           C  
ATOM  11806  CE1 PHE B 104     -19.754   4.091  43.319  1.00 20.00           C  
ATOM  11807  CE2 PHE B 104     -20.180   2.369  41.732  1.00 20.00           C  
ATOM  11808  CZ  PHE B 104     -19.632   2.802  42.935  1.00 20.00           C  
ATOM  11809  N   THR B 105     -22.734   4.844  36.963  1.00 20.00           N  
ATOM  11810  CA  THR B 105     -23.739   5.240  35.963  1.00 20.00           C  
ATOM  11811  C   THR B 105     -22.961   6.404  35.338  1.00 20.00           C  
ATOM  11812  O   THR B 105     -22.889   7.493  35.903  1.00 20.00           O  
ATOM  11813  CB  THR B 105     -25.123   5.673  36.594  1.00 20.00           C  
ATOM  11814  OG1 THR B 105     -25.879   4.501  36.973  1.00 20.00           O  
ATOM  11815  CG2 THR B 105     -25.972   6.525  35.626  1.00 20.00           C  
ATOM  11816  N   ARG B 106     -22.307   6.138  34.207  1.00 20.00           N  
ATOM  11817  CA  ARG B 106     -21.304   7.055  33.679  1.00 20.00           C  
ATOM  11818  C   ARG B 106     -21.495   7.366  32.188  1.00 20.00           C  
ATOM  11819  O   ARG B 106     -20.783   6.804  31.313  1.00 20.00           O  
ATOM  11820  CB  ARG B 106     -19.921   6.454  33.890  1.00 20.00           C  
ATOM  11821  CG  ARG B 106     -18.915   7.420  34.418  1.00 20.00           C  
ATOM  11822  CD  ARG B 106     -18.807   7.296  35.919  1.00 20.00           C  
ATOM  11823  NE  ARG B 106     -18.107   6.075  36.328  1.00 20.00           N  
ATOM  11824  CZ  ARG B 106     -17.695   5.831  37.581  1.00 20.00           C  
ATOM  11825  NH1 ARG B 106     -17.908   6.716  38.578  1.00 20.00           N  
ATOM  11826  NH2 ARG B 106     -17.055   4.695  37.833  1.00 20.00           N  
ATOM  11827  N   GLY B 107     -22.474   8.244  31.920  1.00 20.00           N  
ATOM  11828  CA  GLY B 107     -22.615   8.923  30.614  1.00 20.00           C  
ATOM  11829  C   GLY B 107     -23.312   8.127  29.517  1.00 20.00           C  
ATOM  11830  O   GLY B 107     -24.561   8.079  29.466  1.00 20.00           O  
ATOM  11831  N   GLY B 108     -22.490   7.530  28.631  1.00 20.00           N  
ATOM  11832  CA  GLY B 108     -22.948   6.718  27.479  1.00 20.00           C  
ATOM  11833  C   GLY B 108     -23.797   5.490  27.826  1.00 20.00           C  
ATOM  11834  O   GLY B 108     -24.982   5.436  27.455  1.00 20.00           O  
ATOM  11835  N   ALA B 109     -23.201   4.519  28.537  1.00 20.00           N  
ATOM  11836  CA  ALA B 109     -23.882   3.256  28.909  1.00 20.00           C  
ATOM  11837  C   ALA B 109     -25.028   3.475  29.913  1.00 20.00           C  
ATOM  11838  O   ALA B 109     -25.169   4.577  30.443  1.00 20.00           O  
ATOM  11839  CB  ALA B 109     -22.863   2.274  29.478  1.00 20.00           C  
ATOM  11840  N   LEU B 110     -25.846   2.445  30.179  1.00 20.00           N  
ATOM  11841  CA  LEU B 110     -26.986   2.608  31.134  1.00 20.00           C  
ATOM  11842  C   LEU B 110     -26.579   2.361  32.604  1.00 20.00           C  
ATOM  11843  O   LEU B 110     -25.996   3.256  33.232  1.00 20.00           O  
ATOM  11844  CB  LEU B 110     -28.268   1.828  30.722  1.00 20.00           C  
ATOM  11845  CG  LEU B 110     -28.164   0.354  30.259  1.00 20.00           C  
ATOM  11846  CD1 LEU B 110     -28.520  -0.681  31.380  1.00 20.00           C  
ATOM  11847  CD2 LEU B 110     -29.004   0.115  28.960  1.00 20.00           C  
ATOM  11848  N   GLY B 111     -26.882   1.171  33.138  1.00 20.00           N  
ATOM  11849  CA  GLY B 111     -26.577   0.812  34.538  1.00 20.00           C  
ATOM  11850  C   GLY B 111     -25.108   1.056  34.873  1.00 20.00           C  
ATOM  11851  O   GLY B 111     -24.265   1.068  33.963  1.00 20.00           O  
ATOM  11852  N   PRO B 112     -24.791   1.246  36.174  1.00 20.00           N  
ATOM  11853  CA  PRO B 112     -23.485   1.737  36.658  1.00 20.00           C  
ATOM  11854  C   PRO B 112     -22.311   0.844  36.255  1.00 20.00           C  
ATOM  11855  O   PRO B 112     -22.513  -0.316  35.907  1.00 20.00           O  
ATOM  11856  CB  PRO B 112     -23.660   1.766  38.192  1.00 20.00           C  
ATOM  11857  CG  PRO B 112     -24.782   0.817  38.483  1.00 20.00           C  
ATOM  11858  CD  PRO B 112     -25.711   0.955  37.303  1.00 20.00           C  
ATOM  11859  N   VAL B 113     -21.093   1.379  36.322  1.00 20.00           N  
ATOM  11860  CA  VAL B 113     -19.942   0.754  35.678  1.00 20.00           C  
ATOM  11861  C   VAL B 113     -18.634   1.376  36.226  1.00 20.00           C  
ATOM  11862  O   VAL B 113     -18.698   2.308  37.024  1.00 20.00           O  
ATOM  11863  CB  VAL B 113     -20.032   0.957  34.137  1.00 20.00           C  
ATOM  11864  CG1 VAL B 113     -20.844  -0.165  33.477  1.00 20.00           C  
ATOM  11865  CG2 VAL B 113     -20.650   2.354  33.783  1.00 20.00           C  
ATOM  11866  N   ASN B 114     -17.456   0.906  35.794  1.00 20.00           N  
ATOM  11867  CA  ASN B 114     -16.211   1.383  36.413  1.00 20.00           C  
ATOM  11868  C   ASN B 114     -14.946   1.702  35.554  1.00 20.00           C  
ATOM  11869  O   ASN B 114     -13.912   2.114  36.111  1.00 20.00           O  
ATOM  11870  CB  ASN B 114     -15.870   0.468  37.603  1.00 20.00           C  
ATOM  11871  CG  ASN B 114     -16.139   1.131  38.961  1.00 20.00           C  
ATOM  11872  OD1 ASN B 114     -17.148   0.845  39.617  1.00 20.00           O  
ATOM  11873  ND2 ASN B 114     -15.232   2.021  39.391  1.00 20.00           N  
ATOM  11874  N   ASN B 115     -15.037   1.541  34.223  1.00 20.00           N  
ATOM  11875  CA  ASN B 115     -14.000   1.985  33.201  1.00 20.00           C  
ATOM  11876  C   ASN B 115     -12.557   1.444  33.197  1.00 20.00           C  
ATOM  11877  O   ASN B 115     -11.890   1.405  34.222  1.00 20.00           O  
ATOM  11878  CB  ASN B 115     -13.996   3.505  32.932  1.00 20.00           C  
ATOM  11879  CG  ASN B 115     -13.929   4.331  34.179  1.00 20.00           C  
ATOM  11880  OD1 ASN B 115     -13.104   4.095  35.089  1.00 20.00           O  
ATOM  11881  ND2 ASN B 115     -14.795   5.337  34.228  1.00 20.00           N  
ATOM  11882  N   ALA B 116     -12.067   1.085  32.015  1.00 20.00           N  
ATOM  11883  CA  ALA B 116     -10.723   0.520  31.910  1.00 20.00           C  
ATOM  11884  C   ALA B 116      -9.588   1.460  32.354  1.00 20.00           C  
ATOM  11885  O   ALA B 116      -9.273   2.465  31.671  1.00 20.00           O  
ATOM  11886  CB  ALA B 116     -10.446   0.028  30.501  1.00 20.00           C  
ATOM  11887  N   TYR B 117      -8.990   1.093  33.509  1.00 20.00           N  
ATOM  11888  CA  TYR B 117      -7.678   1.591  33.971  1.00 20.00           C  
ATOM  11889  C   TYR B 117      -6.515   0.652  33.581  1.00 20.00           C  
ATOM  11890  O   TYR B 117      -5.393   1.100  33.447  1.00 20.00           O  
ATOM  11891  CB  TYR B 117      -7.690   1.899  35.484  1.00 20.00           C  
ATOM  11892  CG  TYR B 117      -8.518   3.120  35.876  1.00 20.00           C  
ATOM  11893  CD1 TYR B 117      -9.622   2.992  36.733  1.00 20.00           C  
ATOM  11894  CD2 TYR B 117      -8.206   4.392  35.390  1.00 20.00           C  
ATOM  11895  CE1 TYR B 117     -10.414   4.086  37.092  1.00 20.00           C  
ATOM  11896  CE2 TYR B 117      -8.993   5.502  35.752  1.00 20.00           C  
ATOM  11897  CZ  TYR B 117     -10.096   5.335  36.606  1.00 20.00           C  
ATOM  11898  OH  TYR B 117     -10.880   6.412  36.975  1.00 20.00           O  
ATOM  11899  N   SER B 118      -6.781  -0.640  33.403  1.00 20.00           N  
ATOM  11900  CA  SER B 118      -5.923  -1.485  32.524  1.00 20.00           C  
ATOM  11901  C   SER B 118      -5.796  -0.835  31.123  1.00 20.00           C  
ATOM  11902  O   SER B 118      -6.706  -0.113  30.679  1.00 20.00           O  
ATOM  11903  CB  SER B 118      -6.503  -2.931  32.361  1.00 20.00           C  
ATOM  11904  OG  SER B 118      -7.255  -3.128  31.136  1.00 20.00           O  
ATOM  11905  N   GLY B 119      -4.688  -1.120  30.428  1.00 20.00           N  
ATOM  11906  CA  GLY B 119      -4.457  -0.591  29.078  1.00 20.00           C  
ATOM  11907  C   GLY B 119      -5.275  -1.215  27.948  1.00 20.00           C  
ATOM  11908  O   GLY B 119      -5.770  -0.487  27.078  1.00 20.00           O  
ATOM  11909  N   VAL B 120      -5.392  -2.548  27.942  1.00 20.00           N  
ATOM  11910  CA  VAL B 120      -6.258  -3.304  27.002  1.00 20.00           C  
ATOM  11911  C   VAL B 120      -7.093  -2.456  26.017  1.00 20.00           C  
ATOM  11912  O   VAL B 120      -7.111  -2.725  24.810  1.00 20.00           O  
ATOM  11913  CB  VAL B 120      -7.234  -4.253  27.754  1.00 20.00           C  
ATOM  11914  CG1 VAL B 120      -8.254  -4.854  26.795  1.00 20.00           C  
ATOM  11915  CG2 VAL B 120      -6.483  -5.364  28.477  1.00 20.00           C  
ATOM  11916  N   TYR B 121      -7.782  -1.446  26.555  1.00 20.00           N  
ATOM  11917  CA  TYR B 121      -8.677  -0.576  25.808  1.00 20.00           C  
ATOM  11918  C   TYR B 121      -7.923   0.306  24.802  1.00 20.00           C  
ATOM  11919  O   TYR B 121      -8.529   0.799  23.852  1.00 20.00           O  
ATOM  11920  CB  TYR B 121      -9.403   0.312  26.806  1.00 20.00           C  
ATOM  11921  CG  TYR B 121     -10.918   0.324  26.757  1.00 20.00           C  
ATOM  11922  CD1 TYR B 121     -11.617   1.072  25.789  1.00 20.00           C  
ATOM  11923  CD2 TYR B 121     -11.661  -0.359  27.722  1.00 20.00           C  
ATOM  11924  CE1 TYR B 121     -13.020   1.101  25.792  1.00 20.00           C  
ATOM  11925  CE2 TYR B 121     -13.046  -0.327  27.737  1.00 20.00           C  
ATOM  11926  CZ  TYR B 121     -13.717   0.397  26.775  1.00 20.00           C  
ATOM  11927  OH  TYR B 121     -15.084   0.421  26.821  1.00 20.00           O  
ATOM  11928  N   GLN B 122      -6.623   0.536  25.025  1.00 20.00           N  
ATOM  11929  CA  GLN B 122      -5.775   1.150  23.962  1.00 20.00           C  
ATOM  11930  C   GLN B 122      -4.799   0.167  23.257  1.00 20.00           C  
ATOM  11931  O   GLN B 122      -3.819   0.576  22.596  1.00 20.00           O  
ATOM  11932  CB  GLN B 122      -5.083   2.488  24.365  1.00 20.00           C  
ATOM  11933  CG  GLN B 122      -4.873   2.728  25.826  1.00 20.00           C  
ATOM  11934  CD  GLN B 122      -6.109   3.281  26.495  1.00 20.00           C  
ATOM  11935  OE1 GLN B 122      -6.060   3.763  27.631  1.00 20.00           O  
ATOM  11936  NE2 GLN B 122      -7.226   3.215  25.808  1.00 20.00           N  
ATOM  11937  N   TRP B 123      -5.083  -1.131  23.360  1.00 20.00           N  
ATOM  11938  CA  TRP B 123      -4.354  -2.074  22.515  1.00 20.00           C  
ATOM  11939  C   TRP B 123      -5.225  -3.101  21.801  1.00 20.00           C  
ATOM  11940  O   TRP B 123      -4.842  -3.540  20.723  1.00 20.00           O  
ATOM  11941  CB  TRP B 123      -3.172  -2.713  23.254  1.00 20.00           C  
ATOM  11942  CG  TRP B 123      -3.539  -3.848  24.142  1.00 20.00           C  
ATOM  11943  CD1 TRP B 123      -4.587  -3.909  25.045  1.00 20.00           C  
ATOM  11944  CD2 TRP B 123      -2.851  -5.098  24.243  1.00 20.00           C  
ATOM  11945  NE1 TRP B 123      -4.602  -5.135  25.683  1.00 20.00           N  
ATOM  11946  CE2 TRP B 123      -3.543  -5.882  25.214  1.00 20.00           C  
ATOM  11947  CE3 TRP B 123      -1.725  -5.641  23.606  1.00 20.00           C  
ATOM  11948  CZ2 TRP B 123      -3.136  -7.156  25.559  1.00 20.00           C  
ATOM  11949  CZ3 TRP B 123      -1.336  -6.916  23.951  1.00 20.00           C  
ATOM  11950  CH2 TRP B 123      -2.033  -7.657  24.922  1.00 20.00           C  
ATOM  11951  N   TRP B 124      -6.375  -3.502  22.378  1.00 20.00           N  
ATOM  11952  CA  TRP B 124      -7.383  -4.184  21.563  1.00 20.00           C  
ATOM  11953  C   TRP B 124      -7.747  -3.170  20.464  1.00 20.00           C  
ATOM  11954  O   TRP B 124      -8.119  -3.557  19.349  1.00 20.00           O  
ATOM  11955  CB  TRP B 124      -8.621  -4.629  22.381  1.00 20.00           C  
ATOM  11956  CG  TRP B 124      -9.953  -4.782  21.553  1.00 20.00           C  
ATOM  11957  CD1 TRP B 124     -10.307  -4.107  20.388  1.00 20.00           C  
ATOM  11958  CD2 TRP B 124     -11.107  -5.603  21.886  1.00 20.00           C  
ATOM  11959  NE1 TRP B 124     -11.571  -4.481  19.969  1.00 20.00           N  
ATOM  11960  CE2 TRP B 124     -12.088  -5.392  20.867  1.00 20.00           C  
ATOM  11961  CE3 TRP B 124     -11.410  -6.489  22.945  1.00 20.00           C  
ATOM  11962  CZ2 TRP B 124     -13.337  -6.050  20.873  1.00 20.00           C  
ATOM  11963  CZ3 TRP B 124     -12.664  -7.139  22.949  1.00 20.00           C  
ATOM  11964  CH2 TRP B 124     -13.605  -6.910  21.921  1.00 20.00           C  
ATOM  11965  N   TYR B 125      -7.608  -1.872  20.769  1.00 20.00           N  
ATOM  11966  CA  TYR B 125      -7.780  -0.832  19.747  1.00 20.00           C  
ATOM  11967  C   TYR B 125      -6.479  -0.565  18.935  1.00 20.00           C  
ATOM  11968  O   TYR B 125      -6.507  -0.397  17.695  1.00 20.00           O  
ATOM  11969  CB  TYR B 125      -8.326   0.467  20.379  1.00 20.00           C  
ATOM  11970  CG  TYR B 125      -8.390   1.663  19.425  1.00 20.00           C  
ATOM  11971  CD1 TYR B 125      -9.310   1.712  18.378  1.00 20.00           C  
ATOM  11972  CD2 TYR B 125      -7.518   2.748  19.576  1.00 20.00           C  
ATOM  11973  CE1 TYR B 125      -9.356   2.804  17.527  1.00 20.00           C  
ATOM  11974  CE2 TYR B 125      -7.565   3.857  18.706  1.00 20.00           C  
ATOM  11975  CZ  TYR B 125      -8.481   3.865  17.691  1.00 20.00           C  
ATOM  11976  OH  TYR B 125      -8.539   4.946  16.846  1.00 20.00           O  
ATOM  11977  N   THR B 126      -5.343  -0.528  19.638  1.00 20.00           N  
ATOM  11978  CA  THR B 126      -4.092  -0.054  19.024  1.00 20.00           C  
ATOM  11979  C   THR B 126      -3.443  -1.008  17.975  1.00 20.00           C  
ATOM  11980  O   THR B 126      -2.751  -0.551  17.061  1.00 20.00           O  
ATOM  11981  CB  THR B 126      -3.098   0.454  20.112  1.00 20.00           C  
ATOM  11982  OG1 THR B 126      -3.781   1.405  20.970  1.00 20.00           O  
ATOM  11983  CG2 THR B 126      -1.806   1.104  19.454  1.00 20.00           C  
ATOM  11984  N   ILE B 127      -3.648  -2.316  18.123  1.00 20.00           N  
ATOM  11985  CA  ILE B 127      -3.727  -3.152  16.937  1.00 20.00           C  
ATOM  11986  C   ILE B 127      -5.214  -3.058  16.506  1.00 20.00           C  
ATOM  11987  O   ILE B 127      -6.107  -3.698  17.106  1.00 20.00           O  
ATOM  11988  CB  ILE B 127      -3.124  -4.610  17.109  1.00 20.00           C  
ATOM  11989  CG1 ILE B 127      -4.040  -5.701  16.538  1.00 20.00           C  
ATOM  11990  CG2 ILE B 127      -2.853  -4.954  18.572  1.00 20.00           C  
ATOM  11991  CD1 ILE B 127      -4.177  -5.768  15.041  1.00 20.00           C  
ATOM  11992  N   GLY B 128      -5.460  -2.192  15.504  1.00 20.00           N  
ATOM  11993  CA  GLY B 128      -6.775  -2.029  14.863  1.00 20.00           C  
ATOM  11994  C   GLY B 128      -7.902  -2.523  15.757  1.00 20.00           C  
ATOM  11995  O   GLY B 128      -8.240  -1.857  16.737  1.00 20.00           O  
ATOM  11996  N   LEU B 129      -8.456  -3.700  15.433  1.00 20.00           N  
ATOM  11997  CA  LEU B 129      -9.615  -4.292  16.166  1.00 20.00           C  
ATOM  11998  C   LEU B 129     -10.641  -3.226  16.672  1.00 20.00           C  
ATOM  11999  O   LEU B 129     -10.473  -2.618  17.739  1.00 20.00           O  
ATOM  12000  CB  LEU B 129      -9.099  -5.180  17.322  1.00 20.00           C  
ATOM  12001  CG  LEU B 129      -9.869  -6.420  17.830  1.00 20.00           C  
ATOM  12002  CD1 LEU B 129      -9.323  -6.864  19.225  1.00 20.00           C  
ATOM  12003  CD2 LEU B 129     -11.410  -6.232  17.847  1.00 20.00           C  
ATOM  12004  N   ARG B 130     -11.711  -3.035  15.902  1.00 20.00           N  
ATOM  12005  CA  ARG B 130     -12.474  -1.798  15.948  1.00 20.00           C  
ATOM  12006  C   ARG B 130     -13.972  -2.008  16.086  1.00 20.00           C  
ATOM  12007  O   ARG B 130     -14.522  -1.935  17.173  1.00 20.00           O  
ATOM  12008  CB  ARG B 130     -12.245  -1.025  14.629  1.00 20.00           C  
ATOM  12009  CG  ARG B 130     -11.163   0.006  14.650  1.00 20.00           C  
ATOM  12010  CD  ARG B 130      -9.942  -0.409  13.845  1.00 20.00           C  
ATOM  12011  NE  ARG B 130      -8.733   0.261  14.357  1.00 20.00           N  
ATOM  12012  CZ  ARG B 130      -8.673   1.527  14.802  1.00 20.00           C  
ATOM  12013  NH1 ARG B 130      -9.751   2.319  14.772  1.00 20.00           N  
ATOM  12014  NH2 ARG B 130      -7.520   2.020  15.263  1.00 20.00           N  
ATOM  12015  N   THR B 131     -14.608  -2.286  14.937  1.00 20.00           N  
ATOM  12016  CA  THR B 131     -16.056  -2.113  14.704  1.00 20.00           C  
ATOM  12017  C   THR B 131     -16.896  -3.037  15.612  1.00 20.00           C  
ATOM  12018  O   THR B 131     -16.561  -4.205  15.789  1.00 20.00           O  
ATOM  12019  CB  THR B 131     -16.445  -2.249  13.158  1.00 20.00           C  
ATOM  12020  OG1 THR B 131     -15.433  -1.653  12.320  1.00 20.00           O  
ATOM  12021  CG2 THR B 131     -17.792  -1.571  12.867  1.00 20.00           C  
ATOM  12022  N   ASN B 132     -17.969  -2.446  16.184  1.00 20.00           N  
ATOM  12023  CA  ASN B 132     -18.879  -3.067  17.177  1.00 20.00           C  
ATOM  12024  C   ASN B 132     -19.854  -4.101  16.560  1.00 20.00           C  
ATOM  12025  O   ASN B 132     -20.476  -4.903  17.277  1.00 20.00           O  
ATOM  12026  CB  ASN B 132     -19.606  -1.976  18.022  1.00 20.00           C  
ATOM  12027  CG  ASN B 132     -21.047  -1.673  17.533  1.00 20.00           C  
ATOM  12028  OD1 ASN B 132     -21.672  -2.487  16.819  1.00 20.00           O  
ATOM  12029  ND2 ASN B 132     -21.593  -0.508  17.948  1.00 20.00           N  
ATOM  12030  N   GLU B 133     -20.001  -4.065  15.238  1.00 20.00           N  
ATOM  12031  CA  GLU B 133     -20.470  -5.257  14.547  1.00 20.00           C  
ATOM  12032  C   GLU B 133     -19.207  -6.134  14.249  1.00 20.00           C  
ATOM  12033  O   GLU B 133     -19.177  -7.332  14.581  1.00 20.00           O  
ATOM  12034  CB  GLU B 133     -21.306  -4.906  13.292  1.00 20.00           C  
ATOM  12035  CG  GLU B 133     -22.242  -3.649  13.437  1.00 20.00           C  
ATOM  12036  CD  GLU B 133     -23.409  -3.748  14.492  1.00 20.00           C  
ATOM  12037  OE1 GLU B 133     -24.374  -2.940  14.383  1.00 20.00           O  
ATOM  12038  OE2 GLU B 133     -23.375  -4.596  15.435  1.00 20.00           O  
ATOM  12039  N   ASP B 134     -18.151  -5.516  13.689  1.00 20.00           N  
ATOM  12040  CA  ASP B 134     -16.840  -6.166  13.452  1.00 20.00           C  
ATOM  12041  C   ASP B 134     -16.284  -6.814  14.737  1.00 20.00           C  
ATOM  12042  CB  ASP B 134     -15.806  -5.130  12.944  1.00 20.00           C  
ATOM  12043  CG  ASP B 134     -15.004  -5.594  11.693  1.00 20.00           C  
ATOM  12044  OD1 ASP B 134     -15.365  -6.610  11.039  1.00 20.00           O  
ATOM  12045  OD2 ASP B 134     -13.993  -4.905  11.349  1.00 20.00           O  
ATOM  12046  N   LEU B 135     -16.647  -6.337  15.949  1.00 20.00           N  
ATOM  12047  CA  LEU B 135     -16.083  -6.941  17.199  1.00 20.00           C  
ATOM  12048  C   LEU B 135     -17.076  -7.664  18.086  1.00 20.00           C  
ATOM  12049  O   LEU B 135     -18.155  -7.143  18.375  1.00 20.00           O  
ATOM  12050  CB  LEU B 135     -15.311  -5.909  18.063  1.00 20.00           C  
ATOM  12051  CG  LEU B 135     -15.979  -4.718  18.803  1.00 20.00           C  
ATOM  12052  CD1 LEU B 135     -16.810  -5.102  20.098  1.00 20.00           C  
ATOM  12053  CD2 LEU B 135     -14.898  -3.700  19.138  1.00 20.00           C  
ATOM  12054  N   TYR B 136     -16.685  -8.861  18.527  1.00 20.00           N  
ATOM  12055  CA  TYR B 136     -17.367  -9.579  19.624  1.00 20.00           C  
ATOM  12056  C   TYR B 136     -16.681 -10.930  19.792  1.00 20.00           C  
ATOM  12057  O   TYR B 136     -17.051 -11.755  20.639  1.00 20.00           O  
ATOM  12058  CB  TYR B 136     -18.858  -9.783  19.336  1.00 20.00           C  
ATOM  12059  CG  TYR B 136     -19.798  -9.667  20.552  1.00 20.00           C  
ATOM  12060  CD1 TYR B 136     -19.512 -10.335  21.766  1.00 20.00           C  
ATOM  12061  CD2 TYR B 136     -20.998  -8.920  20.459  1.00 20.00           C  
ATOM  12062  CE1 TYR B 136     -20.373 -10.251  22.845  1.00 20.00           C  
ATOM  12063  CE2 TYR B 136     -21.861  -8.824  21.534  1.00 20.00           C  
ATOM  12064  CZ  TYR B 136     -21.545  -9.491  22.725  1.00 20.00           C  
ATOM  12065  OH  TYR B 136     -22.410  -9.407  23.798  1.00 20.00           O  
ATOM  12066  N   THR B 137     -15.679 -11.167  18.945  1.00 20.00           N  
ATOM  12067  CA  THR B 137     -14.705 -12.202  19.256  1.00 20.00           C  
ATOM  12068  C   THR B 137     -13.829 -11.688  20.457  1.00 20.00           C  
ATOM  12069  O   THR B 137     -13.857 -10.489  20.843  1.00 20.00           O  
ATOM  12070  CB  THR B 137     -13.912 -12.727  17.964  1.00 20.00           C  
ATOM  12071  OG1 THR B 137     -13.611 -14.127  18.106  1.00 20.00           O  
ATOM  12072  CG2 THR B 137     -12.608 -11.951  17.716  1.00 20.00           C  
ATOM  12073  N   GLY B 138     -13.092 -12.632  21.050  1.00 20.00           N  
ATOM  12074  CA  GLY B 138     -12.334 -12.430  22.282  1.00 20.00           C  
ATOM  12075  C   GLY B 138     -12.348 -13.779  22.969  1.00 20.00           C  
ATOM  12076  O   GLY B 138     -11.501 -14.611  22.679  1.00 20.00           O  
ATOM  12077  N   ALA B 139     -13.325 -14.017  23.854  1.00 20.00           N  
ATOM  12078  CA  ALA B 139     -13.403 -15.329  24.500  1.00 20.00           C  
ATOM  12079  C   ALA B 139     -13.316 -16.324  23.359  1.00 20.00           C  
ATOM  12080  O   ALA B 139     -12.270 -16.930  23.144  1.00 20.00           O  
ATOM  12081  CB  ALA B 139     -14.719 -15.505  25.301  1.00 20.00           C  
ATOM  12082  N   ILE B 140     -14.417 -16.426  22.607  1.00 20.00           N  
ATOM  12083  CA  ILE B 140     -14.546 -17.265  21.398  1.00 20.00           C  
ATOM  12084  C   ILE B 140     -13.256 -17.912  20.920  1.00 20.00           C  
ATOM  12085  O   ILE B 140     -13.199 -19.144  20.831  1.00 20.00           O  
ATOM  12086  CB  ILE B 140     -15.215 -16.514  20.201  1.00 20.00           C  
ATOM  12087  CG1 ILE B 140     -15.146 -14.973  20.407  1.00 20.00           C  
ATOM  12088  CG2 ILE B 140     -16.666 -17.070  19.941  1.00 20.00           C  
ATOM  12089  CD1 ILE B 140     -16.127 -14.321  21.481  1.00 20.00           C  
ATOM  12090  N   PHE B 141     -12.232 -17.102  20.613  1.00 20.00           N  
ATOM  12091  CA  PHE B 141     -10.896 -17.679  20.338  1.00 20.00           C  
ATOM  12092  C   PHE B 141     -10.175 -18.038  21.667  1.00 20.00           C  
ATOM  12093  O   PHE B 141     -10.301 -19.172  22.159  1.00 20.00           O  
ATOM  12094  CB  PHE B 141     -10.031 -16.814  19.374  1.00 20.00           C  
ATOM  12095  CG  PHE B 141      -8.620 -17.323  19.199  1.00 20.00           C  
ATOM  12096  CD1 PHE B 141      -7.525 -16.499  19.473  1.00 20.00           C  
ATOM  12097  CD2 PHE B 141      -8.385 -18.632  18.807  1.00 20.00           C  
ATOM  12098  CE1 PHE B 141      -6.220 -16.972  19.326  1.00 20.00           C  
ATOM  12099  CE2 PHE B 141      -7.099 -19.109  18.675  1.00 20.00           C  
ATOM  12100  CZ  PHE B 141      -6.015 -18.283  18.925  1.00 20.00           C  
ATOM  12101  N   LEU B 142      -9.464 -17.067  22.247  1.00 20.00           N  
ATOM  12102  CA  LEU B 142      -8.786 -17.230  23.532  1.00 20.00           C  
ATOM  12103  C   LEU B 142      -9.277 -18.398  24.384  1.00 20.00           C  
ATOM  12104  O   LEU B 142      -8.491 -18.996  25.108  1.00 20.00           O  
ATOM  12105  CB  LEU B 142      -8.953 -15.979  24.382  1.00 20.00           C  
ATOM  12106  CG  LEU B 142      -7.853 -14.921  24.459  1.00 20.00           C  
ATOM  12107  CD1 LEU B 142      -6.476 -15.524  24.158  1.00 20.00           C  
ATOM  12108  CD2 LEU B 142      -8.180 -13.709  23.558  1.00 20.00           C  
ATOM  12109  N   LEU B 143     -10.575 -18.700  24.340  1.00 20.00           N  
ATOM  12110  CA  LEU B 143     -11.136 -19.731  25.211  1.00 20.00           C  
ATOM  12111  C   LEU B 143     -11.154 -21.089  24.487  1.00 20.00           C  
ATOM  12112  O   LEU B 143     -10.853 -22.132  25.106  1.00 20.00           O  
ATOM  12113  CB  LEU B 143     -12.516 -19.286  25.754  1.00 20.00           C  
ATOM  12114  CG  LEU B 143     -13.393 -20.414  26.319  1.00 20.00           C  
ATOM  12115  CD1 LEU B 143     -13.978 -20.033  27.680  1.00 20.00           C  
ATOM  12116  CD2 LEU B 143     -14.486 -20.821  25.328  1.00 20.00           C  
ATOM  12117  N   PHE B 144     -11.485 -21.055  23.175  1.00 20.00           N  
ATOM  12118  CA  PHE B 144     -11.317 -22.226  22.279  1.00 20.00           C  
ATOM  12119  C   PHE B 144      -9.801 -22.447  22.146  1.00 20.00           C  
ATOM  12120  O   PHE B 144      -9.295 -23.306  21.376  1.00 20.00           O  
ATOM  12121  CB  PHE B 144     -12.085 -22.078  20.940  1.00 20.00           C  
ATOM  12122  CG  PHE B 144     -11.227 -21.757  19.710  1.00 20.00           C  
ATOM  12123  CD1 PHE B 144     -11.471 -20.591  18.960  1.00 20.00           C  
ATOM  12124  CD2 PHE B 144     -10.246 -22.655  19.244  1.00 20.00           C  
ATOM  12125  CE1 PHE B 144     -10.726 -20.288  17.802  1.00 20.00           C  
ATOM  12126  CE2 PHE B 144      -9.479 -22.371  18.091  1.00 20.00           C  
ATOM  12127  CZ  PHE B 144      -9.727 -21.189  17.359  1.00 20.00           C  
ATOM  12128  N   LEU B 145      -9.098 -21.654  22.963  1.00 20.00           N  
ATOM  12129  CA  LEU B 145      -7.691 -21.827  23.213  1.00 20.00           C  
ATOM  12130  C   LEU B 145      -7.556 -22.306  24.658  1.00 20.00           C  
ATOM  12131  O   LEU B 145      -7.114 -23.430  24.899  1.00 20.00           O  
ATOM  12132  CB  LEU B 145      -6.972 -20.498  22.993  1.00 20.00           C  
ATOM  12133  CG  LEU B 145      -5.699 -20.458  22.150  1.00 20.00           C  
ATOM  12134  CD1 LEU B 145      -4.497 -20.792  23.017  1.00 20.00           C  
ATOM  12135  CD2 LEU B 145      -5.842 -21.422  20.996  1.00 20.00           C  
ATOM  12136  N   SER B 146      -7.988 -21.491  25.626  1.00 20.00           N  
ATOM  12137  CA  SER B 146      -7.664 -21.766  27.051  1.00 20.00           C  
ATOM  12138  C   SER B 146      -8.179 -23.104  27.579  1.00 20.00           C  
ATOM  12139  O   SER B 146      -7.956 -23.433  28.759  1.00 20.00           O  
ATOM  12140  CB  SER B 146      -8.092 -20.621  28.013  1.00 20.00           C  
ATOM  12141  OG  SER B 146      -9.496 -20.597  28.258  1.00 20.00           O  
ATOM  12142  N   PHE B 147      -8.875 -23.863  26.728  1.00 20.00           N  
ATOM  12143  CA  PHE B 147      -9.282 -25.230  27.095  1.00 20.00           C  
ATOM  12144  C   PHE B 147      -8.219 -26.260  26.645  1.00 20.00           C  
ATOM  12145  O   PHE B 147      -7.954 -27.245  27.355  1.00 20.00           O  
ATOM  12146  CB  PHE B 147     -10.669 -25.571  26.492  1.00 20.00           C  
ATOM  12147  N   ILE B 148      -7.640 -26.022  25.448  1.00 20.00           N  
ATOM  12148  CA  ILE B 148      -6.552 -26.836  24.889  1.00 20.00           C  
ATOM  12149  C   ILE B 148      -5.470 -26.812  25.954  1.00 20.00           C  
ATOM  12150  O   ILE B 148      -4.846 -27.841  26.266  1.00 20.00           O  
ATOM  12151  CB  ILE B 148      -6.011 -26.217  23.552  1.00 20.00           C  
ATOM  12152  CG1 ILE B 148      -7.172 -25.935  22.573  1.00 20.00           C  
ATOM  12153  CG2 ILE B 148      -4.917 -27.097  22.913  1.00 20.00           C  
ATOM  12154  CD1 ILE B 148      -6.881 -24.804  21.559  1.00 20.00           C  
ATOM  12155  N   SER B 149      -5.310 -25.617  26.533  1.00 20.00           N  
ATOM  12156  CA  SER B 149      -4.343 -25.361  27.599  1.00 20.00           C  
ATOM  12157  C   SER B 149      -4.437 -26.408  28.717  1.00 20.00           C  
ATOM  12158  O   SER B 149      -3.426 -26.771  29.313  1.00 20.00           O  
ATOM  12159  CB  SER B 149      -4.545 -23.944  28.156  1.00 20.00           C  
ATOM  12160  OG  SER B 149      -3.409 -23.508  28.910  1.00 20.00           O  
ATOM  12161  N   LEU B 150      -5.654 -26.901  28.974  1.00 20.00           N  
ATOM  12162  CA  LEU B 150      -5.879 -27.982  29.942  1.00 20.00           C  
ATOM  12163  C   LEU B 150      -5.659 -29.348  29.317  1.00 20.00           C  
ATOM  12164  O   LEU B 150      -5.321 -30.279  30.050  1.00 20.00           O  
ATOM  12165  CB  LEU B 150      -7.296 -27.916  30.567  1.00 20.00           C  
ATOM  12166  CG  LEU B 150      -7.507 -26.891  31.704  1.00 20.00           C  
ATOM  12167  CD1 LEU B 150      -7.475 -25.453  31.198  1.00 20.00           C  
ATOM  12168  CD2 LEU B 150      -8.805 -27.151  32.511  1.00 20.00           C  
ATOM  12169  N   LEU B 151      -5.830 -29.476  27.988  1.00 20.00           N  
ATOM  12170  CA  LEU B 151      -5.945 -30.813  27.382  1.00 20.00           C  
ATOM  12171  C   LEU B 151      -4.639 -31.571  27.461  1.00 20.00           C  
ATOM  12172  O   LEU B 151      -4.637 -32.711  27.918  1.00 20.00           O  
ATOM  12173  CB  LEU B 151      -6.461 -30.782  25.931  1.00 20.00           C  
ATOM  12174  CG  LEU B 151      -7.603 -31.763  25.575  1.00 20.00           C  
ATOM  12175  CD1 LEU B 151      -7.565 -32.111  24.069  1.00 20.00           C  
ATOM  12176  CD2 LEU B 151      -7.570 -33.042  26.457  1.00 20.00           C  
ATOM  12177  N   ALA B 152      -3.538 -30.939  27.037  1.00 20.00           N  
ATOM  12178  CA  ALA B 152      -2.195 -31.489  27.279  1.00 20.00           C  
ATOM  12179  C   ALA B 152      -2.079 -31.791  28.774  1.00 20.00           C  
ATOM  12180  O   ALA B 152      -1.809 -32.946  29.161  1.00 20.00           O  
ATOM  12181  CB  ALA B 152      -1.084 -30.534  26.823  1.00 20.00           C  
ATOM  12182  N   GLY B 153      -2.321 -30.769  29.611  1.00 20.00           N  
ATOM  12183  CA  GLY B 153      -2.398 -30.985  31.052  1.00 20.00           C  
ATOM  12184  C   GLY B 153      -2.642 -32.480  31.233  1.00 20.00           C  
ATOM  12185  O   GLY B 153      -1.706 -33.230  31.534  1.00 20.00           O  
ATOM  12186  N   TRP B 154      -3.889 -32.918  30.991  1.00 20.00           N  
ATOM  12187  CA  TRP B 154      -4.270 -34.338  31.089  1.00 20.00           C  
ATOM  12188  C   TRP B 154      -3.463 -35.190  30.092  1.00 20.00           C  
ATOM  12189  O   TRP B 154      -2.622 -35.983  30.509  1.00 20.00           O  
ATOM  12190  CB  TRP B 154      -5.829 -34.537  31.029  1.00 20.00           C  
ATOM  12191  CG  TRP B 154      -6.376 -35.864  30.423  1.00 20.00           C  
ATOM  12192  CD1 TRP B 154      -5.700 -37.037  30.262  1.00 20.00           C  
ATOM  12193  CD2 TRP B 154      -7.725 -36.112  29.925  1.00 20.00           C  
ATOM  12194  NE1 TRP B 154      -6.516 -37.989  29.678  1.00 20.00           N  
ATOM  12195  CE2 TRP B 154      -7.761 -37.453  29.465  1.00 20.00           C  
ATOM  12196  CE3 TRP B 154      -8.899 -35.318  29.809  1.00 20.00           C  
ATOM  12197  CZ2 TRP B 154      -8.916 -38.025  28.912  1.00 20.00           C  
ATOM  12198  CZ3 TRP B 154     -10.048 -35.895  29.248  1.00 20.00           C  
ATOM  12199  CH2 TRP B 154     -10.045 -37.230  28.816  1.00 20.00           C  
ATOM  12200  N   LEU B 155      -3.665 -35.005  28.791  1.00 20.00           N  
ATOM  12201  CA  LEU B 155      -2.955 -35.847  27.804  1.00 20.00           C  
ATOM  12202  C   LEU B 155      -1.512 -36.162  28.248  1.00 20.00           C  
ATOM  12203  O   LEU B 155      -1.092 -37.333  28.236  1.00 20.00           O  
ATOM  12204  CB  LEU B 155      -2.941 -35.184  26.413  1.00 20.00           C  
ATOM  12205  CG  LEU B 155      -3.172 -36.056  25.182  1.00 20.00           C  
ATOM  12206  CD1 LEU B 155      -4.597 -36.633  25.239  1.00 20.00           C  
ATOM  12207  CD2 LEU B 155      -2.952 -35.196  23.934  1.00 20.00           C  
ATOM  12208  N   HIS B 156      -0.775 -35.123  28.654  1.00 20.00           N  
ATOM  12209  CA  HIS B 156       0.604 -35.307  29.064  1.00 20.00           C  
ATOM  12210  C   HIS B 156       0.720 -35.737  30.531  1.00 20.00           C  
ATOM  12211  O   HIS B 156       1.843 -35.836  31.060  1.00 20.00           O  
ATOM  12212  CB  HIS B 156       1.426 -34.040  28.828  1.00 20.00           C  
ATOM  12213  CG  HIS B 156       2.065 -33.972  27.465  1.00 20.00           C  
ATOM  12214  ND1 HIS B 156       3.029 -34.876  27.042  1.00 20.00           N  
ATOM  12215  CD2 HIS B 156       1.895 -33.097  26.436  1.00 20.00           C  
ATOM  12216  CE1 HIS B 156       3.409 -34.572  25.803  1.00 20.00           C  
ATOM  12217  NE2 HIS B 156       2.736 -33.497  25.412  1.00 20.00           N  
ATOM  12218  N   LEU B 157      -0.430 -35.976  31.185  1.00 20.00           N  
ATOM  12219  CA  LEU B 157      -0.459 -36.496  32.562  1.00 20.00           C  
ATOM  12220  C   LEU B 157      -0.647 -38.003  32.476  1.00 20.00           C  
ATOM  12221  O   LEU B 157      -0.291 -38.766  33.400  1.00 20.00           O  
ATOM  12222  CB  LEU B 157      -1.645 -35.909  33.343  1.00 20.00           C  
ATOM  12223  CG  LEU B 157      -1.605 -35.830  34.872  1.00 20.00           C  
ATOM  12224  CD1 LEU B 157      -0.315 -36.411  35.482  1.00 20.00           C  
ATOM  12225  CD2 LEU B 157      -1.746 -34.402  35.270  1.00 20.00           C  
ATOM  12226  N   GLN B 158      -1.247 -38.415  31.354  1.00 20.00           N  
ATOM  12227  CA  GLN B 158      -1.548 -39.810  31.151  1.00 20.00           C  
ATOM  12228  C   GLN B 158      -0.248 -40.505  30.775  1.00 20.00           C  
ATOM  12229  O   GLN B 158       0.491 -40.046  29.869  1.00 20.00           O  
ATOM  12230  CB  GLN B 158      -2.619 -39.990  30.081  1.00 20.00           C  
ATOM  12231  CG  GLN B 158      -3.919 -39.257  30.364  1.00 20.00           C  
ATOM  12232  CD  GLN B 158      -4.741 -39.767  31.582  1.00 20.00           C  
ATOM  12233  OE1 GLN B 158      -5.402 -38.966  32.283  1.00 20.00           O  
ATOM  12234  NE2 GLN B 158      -4.727 -41.092  31.821  1.00 20.00           N  
ATOM  12235  N   PRO B 159       0.040 -41.621  31.471  1.00 20.00           N  
ATOM  12236  CA  PRO B 159       1.330 -42.289  31.336  1.00 20.00           C  
ATOM  12237  C   PRO B 159       1.640 -42.484  29.843  1.00 20.00           C  
ATOM  12238  O   PRO B 159       2.164 -41.567  29.201  1.00 20.00           O  
ATOM  12239  CB  PRO B 159       1.084 -43.633  32.049  1.00 20.00           C  
ATOM  12240  CG  PRO B 159      -0.453 -43.746  32.208  1.00 20.00           C  
ATOM  12241  CD  PRO B 159      -0.883 -42.355  32.371  1.00 20.00           C  
ATOM  12242  N   LYS B 160       1.265 -43.661  29.322  1.00 20.00           N  
ATOM  12243  CA  LYS B 160       1.263 -44.034  27.889  1.00 20.00           C  
ATOM  12244  C   LYS B 160       1.890 -43.012  26.933  1.00 20.00           C  
ATOM  12245  O   LYS B 160       3.130 -42.972  26.804  1.00 20.00           O  
ATOM  12246  CB  LYS B 160      -0.161 -44.402  27.438  1.00 20.00           C  
ATOM  12247  CG  LYS B 160      -1.216 -43.286  27.626  1.00 20.00           C  
ATOM  12248  CD  LYS B 160      -2.508 -43.607  26.872  1.00 20.00           C  
ATOM  12249  CE  LYS B 160      -2.392 -43.360  25.345  1.00 20.00           C  
ATOM  12250  NZ  LYS B 160      -1.019 -43.510  24.686  1.00 20.00           N  
ATOM  12251  N   TRP B 161       1.062 -42.194  26.260  1.00 20.00           N  
ATOM  12252  CA  TRP B 161       1.607 -41.144  25.387  1.00 20.00           C  
ATOM  12253  C   TRP B 161       2.422 -40.181  26.275  1.00 20.00           C  
ATOM  12254  O   TRP B 161       1.930 -39.113  26.742  1.00 20.00           O  
ATOM  12255  CB  TRP B 161       0.561 -40.467  24.454  1.00 20.00           C  
ATOM  12256  CG  TRP B 161      -0.837 -40.244  25.001  1.00 20.00           C  
ATOM  12257  CD1 TRP B 161      -1.172 -39.752  26.241  1.00 20.00           C  
ATOM  12258  CD2 TRP B 161      -2.084 -40.440  24.300  1.00 20.00           C  
ATOM  12259  NE1 TRP B 161      -2.543 -39.654  26.366  1.00 20.00           N  
ATOM  12260  CE2 TRP B 161      -3.131 -40.071  25.191  1.00 20.00           C  
ATOM  12261  CE3 TRP B 161      -2.422 -40.900  23.018  1.00 20.00           C  
ATOM  12262  CZ2 TRP B 161      -4.498 -40.151  24.841  1.00 20.00           C  
ATOM  12263  CZ3 TRP B 161      -3.792 -40.976  22.666  1.00 20.00           C  
ATOM  12264  CH2 TRP B 161      -4.808 -40.603  23.580  1.00 20.00           C  
ATOM  12265  N   LYS B 162       3.686 -40.621  26.474  1.00 20.00           N  
ATOM  12266  CA  LYS B 162       4.638 -40.168  27.531  1.00 20.00           C  
ATOM  12267  C   LYS B 162       4.384 -38.811  28.166  1.00 20.00           C  
ATOM  12268  O   LYS B 162       4.129 -37.814  27.450  1.00 20.00           O  
ATOM  12269  CB  LYS B 162       6.104 -40.250  27.052  1.00 20.00           C  
ATOM  12270  CG  LYS B 162       6.560 -41.674  26.776  1.00 20.00           C  
ATOM  12271  CD  LYS B 162       7.604 -41.717  25.652  1.00 20.00           C  
ATOM  12272  CE  LYS B 162       7.269 -42.800  24.623  1.00 20.00           C  
ATOM  12273  NZ  LYS B 162       7.968 -42.487  23.342  1.00 20.00           N  
ATOM  12274  N   PRO B 163       4.458 -38.770  29.520  1.00 20.00           N  
ATOM  12275  CA  PRO B 163       4.509 -37.473  30.191  1.00 20.00           C  
ATOM  12276  C   PRO B 163       5.956 -37.000  30.289  1.00 20.00           C  
ATOM  12277  O   PRO B 163       6.204 -35.844  30.606  1.00 20.00           O  
ATOM  12278  CB  PRO B 163       3.899 -37.757  31.578  1.00 20.00           C  
ATOM  12279  CG  PRO B 163       3.901 -39.281  31.739  1.00 20.00           C  
ATOM  12280  CD  PRO B 163       4.500 -39.888  30.487  1.00 20.00           C  
ATOM  12281  N   SER B 164       6.893 -37.901  29.976  1.00 20.00           N  
ATOM  12282  CA  SER B 164       8.348 -37.623  29.952  1.00 20.00           C  
ATOM  12283  C   SER B 164       8.983 -37.397  31.332  1.00 20.00           C  
ATOM  12284  O   SER B 164       8.553 -36.524  32.077  1.00 20.00           O  
ATOM  12285  CB  SER B 164       8.718 -36.497  28.952  1.00 20.00           C  
ATOM  12286  OG  SER B 164       7.577 -35.763  28.536  1.00 20.00           O  
ATOM  12287  N   VAL B 165      10.002 -38.194  31.665  1.00 20.00           N  
ATOM  12288  CA  VAL B 165      10.646 -38.029  32.968  1.00 20.00           C  
ATOM  12289  C   VAL B 165      12.075 -37.481  32.918  1.00 20.00           C  
ATOM  12290  O   VAL B 165      12.314 -36.344  33.347  1.00 20.00           O  
ATOM  12291  CB  VAL B 165      10.476 -39.279  33.976  1.00 20.00           C  
ATOM  12292  CG1 VAL B 165      11.030 -40.617  33.421  1.00 20.00           C  
ATOM  12293  CG2 VAL B 165      11.085 -38.970  35.360  1.00 20.00           C  
ATOM  12294  N   SER B 166      13.032 -38.259  32.419  1.00 20.00           N  
ATOM  12295  CA  SER B 166      14.411 -37.775  32.451  1.00 20.00           C  
ATOM  12296  C   SER B 166      14.559 -36.506  31.570  1.00 20.00           C  
ATOM  12297  O   SER B 166      15.069 -35.477  32.054  1.00 20.00           O  
ATOM  12298  CB  SER B 166      15.400 -38.878  32.060  1.00 20.00           C  
ATOM  12299  OG  SER B 166      16.705 -38.347  31.867  1.00 20.00           O  
ATOM  12300  N   TRP B 167      14.079 -36.611  30.309  1.00 20.00           N  
ATOM  12301  CA  TRP B 167      13.883 -35.527  29.294  1.00 20.00           C  
ATOM  12302  C   TRP B 167      13.587 -34.102  29.802  1.00 20.00           C  
ATOM  12303  O   TRP B 167      13.368 -33.174  29.007  1.00 20.00           O  
ATOM  12304  CB  TRP B 167      12.747 -35.985  28.357  1.00 20.00           C  
ATOM  12305  CG  TRP B 167      12.128 -34.940  27.438  1.00 20.00           C  
ATOM  12306  CD1 TRP B 167      12.399 -34.747  26.094  1.00 20.00           C  
ATOM  12307  CD2 TRP B 167      11.106 -33.985  27.781  1.00 20.00           C  
ATOM  12308  NE1 TRP B 167      11.625 -33.720  25.590  1.00 20.00           N  
ATOM  12309  CE2 TRP B 167      10.824 -33.235  26.606  1.00 20.00           C  
ATOM  12310  CE3 TRP B 167      10.427 -33.667  28.971  1.00 20.00           C  
ATOM  12311  CZ2 TRP B 167       9.875 -32.197  26.590  1.00 20.00           C  
ATOM  12312  CZ3 TRP B 167       9.483 -32.636  28.949  1.00 20.00           C  
ATOM  12313  CH2 TRP B 167       9.215 -31.916  27.766  1.00 20.00           C  
ATOM  12314  N   PHE B 168      13.583 -33.942  31.131  1.00 20.00           N  
ATOM  12315  CA  PHE B 168      13.299 -32.659  31.794  1.00 20.00           C  
ATOM  12316  C   PHE B 168      14.555 -31.944  32.295  1.00 20.00           C  
ATOM  12317  O   PHE B 168      14.444 -30.848  32.883  1.00 20.00           O  
ATOM  12318  CB  PHE B 168      12.359 -32.877  32.991  1.00 20.00           C  
ATOM  12319  CG  PHE B 168      10.898 -32.640  32.688  1.00 20.00           C  
ATOM  12320  CD1 PHE B 168      10.366 -31.356  32.756  1.00 20.00           C  
ATOM  12321  CD2 PHE B 168      10.055 -33.705  32.405  1.00 20.00           C  
ATOM  12322  CE1 PHE B 168       9.023 -31.139  32.518  1.00 20.00           C  
ATOM  12323  CE2 PHE B 168       8.710 -33.505  32.165  1.00 20.00           C  
ATOM  12324  CZ  PHE B 168       8.186 -32.222  32.208  1.00 20.00           C  
ATOM  12325  N   LYS B 169      15.725 -32.556  32.072  1.00 20.00           N  
ATOM  12326  CA  LYS B 169      17.004 -31.958  32.471  1.00 20.00           C  
ATOM  12327  C   LYS B 169      17.949 -31.719  31.292  1.00 20.00           C  
ATOM  12328  O   LYS B 169      19.171 -31.711  31.488  1.00 20.00           O  
ATOM  12329  CB  LYS B 169      17.738 -32.851  33.489  1.00 20.00           C  
ATOM  12330  CG  LYS B 169      17.201 -32.818  34.914  1.00 20.00           C  
ATOM  12331  CD  LYS B 169      17.229 -34.217  35.502  1.00 20.00           C  
ATOM  12332  CE  LYS B 169      17.027 -34.233  36.985  1.00 20.00           C  
ATOM  12333  NZ  LYS B 169      18.355 -34.298  37.598  1.00 20.00           N  
ATOM  12334  N   ASN B 170      17.416 -31.556  30.073  1.00 20.00           N  
ATOM  12335  CA  ASN B 170      18.303 -31.362  28.933  1.00 20.00           C  
ATOM  12336  C   ASN B 170      18.862 -29.965  29.059  1.00 20.00           C  
ATOM  12337  O   ASN B 170      19.902 -29.763  29.701  1.00 20.00           O  
ATOM  12338  CB  ASN B 170      17.597 -31.564  27.559  1.00 20.00           C  
ATOM  12339  CG  ASN B 170      18.301 -32.634  26.638  1.00 20.00           C  
ATOM  12340  OD1 ASN B 170      19.413 -33.131  26.922  1.00 20.00           O  
ATOM  12341  ND2 ASN B 170      17.616 -33.007  25.556  1.00 20.00           N  
ATOM  12342  N   ALA B 171      18.123 -28.997  28.512  1.00 20.00           N  
ATOM  12343  CA  ALA B 171      18.713 -27.730  28.025  1.00 20.00           C  
ATOM  12344  C   ALA B 171      19.569 -28.066  26.787  1.00 20.00           C  
ATOM  12345  O   ALA B 171      19.723 -29.239  26.421  1.00 20.00           O  
ATOM  12346  CB  ALA B 171      19.528 -26.996  29.127  1.00 20.00           C  
ATOM  12347  N   GLU B 172      20.119 -27.054  26.128  1.00 20.00           N  
ATOM  12348  CA  GLU B 172      20.618 -27.291  24.772  1.00 20.00           C  
ATOM  12349  C   GLU B 172      19.339 -27.547  23.949  1.00 20.00           C  
ATOM  12350  O   GLU B 172      18.628 -26.583  23.680  1.00 20.00           O  
ATOM  12351  CB  GLU B 172      21.621 -28.468  24.724  1.00 20.00           C  
ATOM  12352  CG  GLU B 172      22.966 -28.218  25.473  1.00 20.00           C  
ATOM  12353  CD  GLU B 172      22.978 -28.725  26.944  1.00 20.00           C  
ATOM  12354  OE1 GLU B 172      22.306 -28.122  27.821  1.00 20.00           O  
ATOM  12355  OE2 GLU B 172      23.700 -29.729  27.214  1.00 20.00           O  
ATOM  12356  N   SER B 173      19.005 -28.804  23.597  1.00 20.00           N  
ATOM  12357  CA  SER B 173      17.736 -29.125  22.877  1.00 20.00           C  
ATOM  12358  C   SER B 173      16.654 -28.048  23.059  1.00 20.00           C  
ATOM  12359  O   SER B 173      16.358 -27.315  22.104  1.00 20.00           O  
ATOM  12360  CB  SER B 173      17.177 -30.500  23.300  1.00 20.00           C  
ATOM  12361  OG  SER B 173      16.057 -30.902  22.507  1.00 20.00           O  
ATOM  12362  N   ARG B 174      16.080 -27.969  24.284  1.00 20.00           N  
ATOM  12363  CA  ARG B 174      15.205 -26.854  24.738  1.00 20.00           C  
ATOM  12364  C   ARG B 174      16.030 -25.648  25.119  1.00 20.00           C  
ATOM  12365  O   ARG B 174      17.092 -25.793  25.734  1.00 20.00           O  
ATOM  12366  CB  ARG B 174      14.379 -27.222  25.969  1.00 20.00           C  
ATOM  12367  CG  ARG B 174      13.884 -25.980  26.717  1.00 20.00           C  
ATOM  12368  CD  ARG B 174      12.679 -26.241  27.656  1.00 20.00           C  
ATOM  12369  NE  ARG B 174      12.827 -27.464  28.450  1.00 20.00           N  
ATOM  12370  CZ  ARG B 174      13.727 -27.606  29.422  1.00 20.00           C  
ATOM  12371  NH1 ARG B 174      14.531 -26.594  29.713  1.00 20.00           N  
ATOM  12372  NH2 ARG B 174      13.822 -28.745  30.092  1.00 20.00           N  
ATOM  12373  N   LEU B 175      15.521 -24.454  24.801  1.00 20.00           N  
ATOM  12374  CA  LEU B 175      16.325 -23.239  24.921  1.00 20.00           C  
ATOM  12375  C   LEU B 175      17.333 -23.180  23.744  1.00 20.00           C  
ATOM  12376  O   LEU B 175      17.845 -22.104  23.393  1.00 20.00           O  
ATOM  12377  CB  LEU B 175      17.013 -23.182  26.299  1.00 20.00           C  
ATOM  12378  CG  LEU B 175      18.433 -22.652  26.426  1.00 20.00           C  
ATOM  12379  CD1 LEU B 175      18.396 -21.345  27.195  1.00 20.00           C  
ATOM  12380  CD2 LEU B 175      19.309 -23.716  27.093  1.00 20.00           C  
ATOM  12381  N   ASN B 176      17.616 -24.346  23.141  1.00 20.00           N  
ATOM  12382  CA  ASN B 176      18.203 -24.398  21.802  1.00 20.00           C  
ATOM  12383  C   ASN B 176      16.991 -24.376  20.923  1.00 20.00           C  
ATOM  12384  O   ASN B 176      17.074 -23.965  19.758  1.00 20.00           O  
ATOM  12385  CB  ASN B 176      18.982 -25.703  21.567  1.00 20.00           C  
ATOM  12386  CG  ASN B 176      19.918 -25.647  20.361  1.00 20.00           C  
ATOM  12387  OD1 ASN B 176      20.731 -24.721  20.218  1.00 20.00           O  
ATOM  12388  ND2 ASN B 176      19.842 -26.670  19.513  1.00 20.00           N  
ATOM  12389  N   HIS B 177      15.850 -24.773  21.514  1.00 20.00           N  
ATOM  12390  CA  HIS B 177      14.562 -24.755  20.815  1.00 20.00           C  
ATOM  12391  C   HIS B 177      13.821 -23.426  20.985  1.00 20.00           C  
ATOM  12392  O   HIS B 177      13.614 -22.670  20.012  1.00 20.00           O  
ATOM  12393  CB  HIS B 177      13.653 -25.914  21.261  1.00 20.00           C  
ATOM  12394  CG  HIS B 177      13.038 -26.638  20.106  1.00 20.00           C  
ATOM  12395  ND1 HIS B 177      12.327 -25.978  19.115  1.00 20.00           N  
ATOM  12396  CD2 HIS B 177      13.073 -27.946  19.741  1.00 20.00           C  
ATOM  12397  CE1 HIS B 177      11.923 -26.853  18.206  1.00 20.00           C  
ATOM  12398  NE2 HIS B 177      12.357 -28.056  18.564  1.00 20.00           N  
ATOM  12399  N   HIS B 178      13.419 -23.170  22.231  1.00 20.00           N  
ATOM  12400  CA  HIS B 178      12.861 -21.898  22.684  1.00 20.00           C  
ATOM  12401  C   HIS B 178      13.369 -20.624  22.010  1.00 20.00           C  
ATOM  12402  O   HIS B 178      12.683 -20.064  21.150  1.00 20.00           O  
ATOM  12403  CB  HIS B 178      13.100 -21.801  24.185  1.00 20.00           C  
ATOM  12404  CG  HIS B 178      12.105 -22.576  24.978  1.00 20.00           C  
ATOM  12405  ND1 HIS B 178      11.437 -23.660  24.447  1.00 20.00           N  
ATOM  12406  CD2 HIS B 178      11.628 -22.417  26.241  1.00 20.00           C  
ATOM  12407  CE1 HIS B 178      10.593 -24.142  25.352  1.00 20.00           C  
ATOM  12408  NE2 HIS B 178      10.684 -23.401  26.446  1.00 20.00           N  
ATOM  12409  N   LEU B 179      14.557 -20.159  22.413  1.00 20.00           N  
ATOM  12410  CA  LEU B 179      15.057 -18.884  21.935  1.00 20.00           C  
ATOM  12411  C   LEU B 179      15.330 -18.940  20.444  1.00 20.00           C  
ATOM  12412  O   LEU B 179      16.310 -18.371  19.945  1.00 20.00           O  
ATOM  12413  CB  LEU B 179      16.290 -18.459  22.723  1.00 20.00           C  
ATOM  12414  CG  LEU B 179      17.337 -19.525  22.986  1.00 20.00           C  
ATOM  12415  CD1 LEU B 179      18.290 -19.634  21.818  1.00 20.00           C  
ATOM  12416  CD2 LEU B 179      18.077 -19.094  24.208  1.00 20.00           C  
ATOM  12417  N   SER B 180      14.455 -19.695  19.774  1.00 20.00           N  
ATOM  12418  CA  SER B 180      14.268 -19.683  18.331  1.00 20.00           C  
ATOM  12419  C   SER B 180      12.807 -20.009  18.162  1.00 20.00           C  
ATOM  12420  O   SER B 180      11.976 -19.102  18.090  1.00 20.00           O  
ATOM  12421  CB  SER B 180      15.124 -20.736  17.628  1.00 20.00           C  
ATOM  12422  OG  SER B 180      15.621 -20.205  16.400  1.00 20.00           O  
ATOM  12423  N   GLY B 181      12.492 -21.299  18.158  1.00 20.00           N  
ATOM  12424  CA  GLY B 181      11.116 -21.765  18.015  1.00 20.00           C  
ATOM  12425  C   GLY B 181      10.152 -20.783  18.648  1.00 20.00           C  
ATOM  12426  O   GLY B 181       9.347 -20.157  17.940  1.00 20.00           O  
ATOM  12427  N   LEU B 182      10.264 -20.637  19.988  1.00 20.00           N  
ATOM  12428  CA  LEU B 182       9.401 -19.742  20.809  1.00 20.00           C  
ATOM  12429  C   LEU B 182       9.585 -18.270  20.438  1.00 20.00           C  
ATOM  12430  O   LEU B 182       9.156 -17.845  19.350  1.00 20.00           O  
ATOM  12431  CB  LEU B 182       9.661 -19.973  22.314  1.00 20.00           C  
ATOM  12432  CG  LEU B 182       8.922 -19.182  23.412  1.00 20.00           C  
ATOM  12433  CD1 LEU B 182       7.419 -19.281  23.319  1.00 20.00           C  
ATOM  12434  CD2 LEU B 182       9.350 -19.654  24.797  1.00 20.00           C  
ATOM  12435  N   PHE B 183      10.225 -17.506  21.337  1.00 20.00           N  
ATOM  12436  CA  PHE B 183      10.507 -16.074  21.137  1.00 20.00           C  
ATOM  12437  C   PHE B 183      10.602 -15.614  19.665  1.00 20.00           C  
ATOM  12438  O   PHE B 183       9.831 -14.744  19.242  1.00 20.00           O  
ATOM  12439  CB  PHE B 183      11.847 -15.711  21.769  1.00 20.00           C  
ATOM  12440  CG  PHE B 183      11.830 -15.585  23.261  1.00 20.00           C  
ATOM  12441  CD1 PHE B 183      11.106 -14.566  23.882  1.00 20.00           C  
ATOM  12442  CD2 PHE B 183      12.622 -16.429  24.044  1.00 20.00           C  
ATOM  12443  CE1 PHE B 183      11.111 -14.424  25.272  1.00 20.00           C  
ATOM  12444  CE2 PHE B 183      12.644 -16.293  25.440  1.00 20.00           C  
ATOM  12445  CZ  PHE B 183      11.876 -15.287  26.059  1.00 20.00           C  
ATOM  12446  N   GLY B 184      11.571 -16.180  18.914  1.00 20.00           N  
ATOM  12447  CA  GLY B 184      11.905 -15.728  17.550  1.00 20.00           C  
ATOM  12448  C   GLY B 184      10.685 -15.703  16.644  1.00 20.00           C  
ATOM  12449  O   GLY B 184      10.194 -14.628  16.255  1.00 20.00           O  
ATOM  12450  N   VAL B 185      10.187 -16.895  16.332  1.00 20.00           N  
ATOM  12451  CA  VAL B 185       8.940 -17.054  15.579  1.00 20.00           C  
ATOM  12452  C   VAL B 185       7.730 -16.438  16.329  1.00 20.00           C  
ATOM  12453  O   VAL B 185       6.703 -16.134  15.698  1.00 20.00           O  
ATOM  12454  CB  VAL B 185       8.694 -18.559  15.223  1.00 20.00           C  
ATOM  12455  CG1 VAL B 185       7.220 -18.853  14.852  1.00 20.00           C  
ATOM  12456  CG2 VAL B 185       9.654 -18.994  14.107  1.00 20.00           C  
ATOM  12457  N   SER B 186       7.846 -16.250  17.658  1.00 20.00           N  
ATOM  12458  CA  SER B 186       6.750 -15.693  18.465  1.00 20.00           C  
ATOM  12459  C   SER B 186       6.697 -14.212  18.215  1.00 20.00           C  
ATOM  12460  O   SER B 186       5.622 -13.629  17.991  1.00 20.00           O  
ATOM  12461  CB  SER B 186       6.975 -15.952  19.949  1.00 20.00           C  
ATOM  12462  OG  SER B 186       5.785 -15.699  20.704  1.00 20.00           O  
ATOM  12463  N   SER B 187       7.882 -13.602  18.265  1.00 20.00           N  
ATOM  12464  CA  SER B 187       8.122 -12.409  17.459  1.00 20.00           C  
ATOM  12465  C   SER B 187       7.864 -12.930  16.018  1.00 20.00           C  
ATOM  12466  O   SER B 187       6.900 -13.699  15.836  1.00 20.00           O  
ATOM  12467  CB  SER B 187       9.528 -11.798  17.681  1.00 20.00           C  
ATOM  12468  OG  SER B 187       9.516 -10.846  18.755  1.00 20.00           O  
ATOM  12469  N   LEU B 188       8.678 -12.572  15.017  1.00 20.00           N  
ATOM  12470  CA  LEU B 188       8.242 -12.827  13.633  1.00 20.00           C  
ATOM  12471  C   LEU B 188       6.696 -12.817  13.603  1.00 20.00           C  
ATOM  12472  O   LEU B 188       6.105 -11.753  13.526  1.00 20.00           O  
ATOM  12473  CB  LEU B 188       8.855 -14.121  13.052  1.00 20.00           C  
ATOM  12474  CG  LEU B 188       8.078 -14.961  12.011  1.00 20.00           C  
ATOM  12475  CD1 LEU B 188       7.547 -14.118  10.851  1.00 20.00           C  
ATOM  12476  CD2 LEU B 188       8.964 -16.103  11.468  1.00 20.00           C  
ATOM  12477  N   ALA B 189       6.049 -13.981  13.737  1.00 20.00           N  
ATOM  12478  CA  ALA B 189       4.568 -14.106  13.662  1.00 20.00           C  
ATOM  12479  C   ALA B 189       3.766 -12.896  14.150  1.00 20.00           C  
ATOM  12480  O   ALA B 189       2.716 -12.563  13.593  1.00 20.00           O  
ATOM  12481  CB  ALA B 189       4.091 -15.357  14.376  1.00 20.00           C  
ATOM  12482  N   TRP B 190       4.249 -12.253  15.212  1.00 20.00           N  
ATOM  12483  CA  TRP B 190       3.704 -10.952  15.616  1.00 20.00           C  
ATOM  12484  C   TRP B 190       4.074  -9.955  14.530  1.00 20.00           C  
ATOM  12485  O   TRP B 190       3.184  -9.347  13.944  1.00 20.00           O  
ATOM  12486  CB  TRP B 190       4.221 -10.510  17.001  1.00 20.00           C  
ATOM  12487  CG  TRP B 190       3.523  -9.320  17.573  1.00 20.00           C  
ATOM  12488  CD1 TRP B 190       4.112  -8.155  17.968  1.00 20.00           C  
ATOM  12489  CD2 TRP B 190       2.100  -9.172  17.854  1.00 20.00           C  
ATOM  12490  NE1 TRP B 190       3.157  -7.285  18.478  1.00 20.00           N  
ATOM  12491  CE2 TRP B 190       1.913  -7.879  18.406  1.00 20.00           C  
ATOM  12492  CE3 TRP B 190       0.972 -10.004  17.701  1.00 20.00           C  
ATOM  12493  CZ2 TRP B 190       0.637  -7.396  18.795  1.00 20.00           C  
ATOM  12494  CZ3 TRP B 190      -0.292  -9.515  18.097  1.00 20.00           C  
ATOM  12495  CH2 TRP B 190      -0.442  -8.230  18.638  1.00 20.00           C  
ATOM  12496  N   ALA B 191       5.378  -9.826  14.222  1.00 20.00           N  
ATOM  12497  CA  ALA B 191       5.806  -8.960  13.117  1.00 20.00           C  
ATOM  12498  C   ALA B 191       4.829  -9.178  11.978  1.00 20.00           C  
ATOM  12499  O   ALA B 191       4.450  -8.227  11.294  1.00 20.00           O  
ATOM  12500  CB  ALA B 191       7.237  -9.258  12.678  1.00 20.00           C  
ATOM  12501  N   GLY B 192       4.379 -10.426  11.836  1.00 20.00           N  
ATOM  12502  CA  GLY B 192       3.478 -10.796  10.765  1.00 20.00           C  
ATOM  12503  C   GLY B 192       2.235  -9.948  10.872  1.00 20.00           C  
ATOM  12504  O   GLY B 192       1.878  -9.193   9.959  1.00 20.00           O  
ATOM  12505  N   HIS B 193       1.615 -10.048  12.039  1.00 20.00           N  
ATOM  12506  CA  HIS B 193       0.257  -9.591  12.258  1.00 20.00           C  
ATOM  12507  C   HIS B 193       0.120  -8.078  12.247  1.00 20.00           C  
ATOM  12508  O   HIS B 193      -0.712  -7.514  11.537  1.00 20.00           O  
ATOM  12509  CB  HIS B 193      -0.205 -10.134  13.603  1.00 20.00           C  
ATOM  12510  CG  HIS B 193      -1.528  -9.603  14.041  1.00 20.00           C  
ATOM  12511  ND1 HIS B 193      -1.656  -8.491  14.858  1.00 20.00           N  
ATOM  12512  CD2 HIS B 193      -2.792 -10.018  13.765  1.00 20.00           C  
ATOM  12513  CE1 HIS B 193      -2.946  -8.255  15.081  1.00 20.00           C  
ATOM  12514  NE2 HIS B 193      -3.658  -9.171  14.434  1.00 20.00           N  
ATOM  12515  N   LEU B 194       0.916  -7.411  13.064  1.00 20.00           N  
ATOM  12516  CA  LEU B 194       0.820  -5.972  13.128  1.00 20.00           C  
ATOM  12517  C   LEU B 194       0.735  -5.392  11.713  1.00 20.00           C  
ATOM  12518  O   LEU B 194      -0.032  -4.457  11.450  1.00 20.00           O  
ATOM  12519  CB  LEU B 194       2.045  -5.405  13.826  1.00 20.00           C  
ATOM  12520  CG  LEU B 194       2.013  -5.100  15.317  1.00 20.00           C  
ATOM  12521  CD1 LEU B 194       3.479  -4.911  15.604  1.00 20.00           C  
ATOM  12522  CD2 LEU B 194       1.219  -3.827  15.652  1.00 20.00           C  
ATOM  12523  N   VAL B 195       1.516  -6.012  10.817  1.00 20.00           N  
ATOM  12524  CA  VAL B 195       1.862  -5.512   9.467  1.00 20.00           C  
ATOM  12525  C   VAL B 195       0.791  -5.810   8.351  1.00 20.00           C  
ATOM  12526  O   VAL B 195       0.323  -4.885   7.688  1.00 20.00           O  
ATOM  12527  CB  VAL B 195       3.354  -5.951   9.150  1.00 20.00           C  
ATOM  12528  CG1 VAL B 195       3.452  -7.081   8.102  1.00 20.00           C  
ATOM  12529  CG2 VAL B 195       4.222  -4.768   8.836  1.00 20.00           C  
ATOM  12530  N   HIS B 196       0.368  -7.066   8.187  1.00 20.00           N  
ATOM  12531  CA  HIS B 196      -0.728  -7.370   7.253  1.00 20.00           C  
ATOM  12532  C   HIS B 196      -2.100  -6.836   7.718  1.00 20.00           C  
ATOM  12533  O   HIS B 196      -2.929  -6.390   6.918  1.00 20.00           O  
ATOM  12534  CB  HIS B 196      -0.852  -8.880   7.026  1.00 20.00           C  
ATOM  12535  CG  HIS B 196       0.125  -9.430   6.013  1.00 20.00           C  
ATOM  12536  ND1 HIS B 196       0.389  -8.805   4.800  1.00 20.00           N  
ATOM  12537  CD2 HIS B 196       0.887 -10.563   6.031  1.00 20.00           C  
ATOM  12538  CE1 HIS B 196       1.290  -9.517   4.128  1.00 20.00           C  
ATOM  12539  NE2 HIS B 196       1.606 -10.588   4.852  1.00 20.00           N  
ATOM  12540  N   VAL B 197      -2.319  -6.887   9.032  1.00 20.00           N  
ATOM  12541  CA  VAL B 197      -3.639  -6.697   9.648  1.00 20.00           C  
ATOM  12542  C   VAL B 197      -3.453  -5.912  10.950  1.00 20.00           C  
ATOM  12543  O   VAL B 197      -3.184  -6.526  11.989  1.00 20.00           O  
ATOM  12544  CB  VAL B 197      -4.264  -8.103   9.937  1.00 20.00           C  
ATOM  12545  CG1 VAL B 197      -5.250  -8.094  11.136  1.00 20.00           C  
ATOM  12546  CG2 VAL B 197      -4.879  -8.690   8.666  1.00 20.00           C  
ATOM  12547  N   ALA B 198      -3.570  -4.575  10.884  1.00 20.00           N  
ATOM  12548  CA  ALA B 198      -3.290  -3.655  12.035  1.00 20.00           C  
ATOM  12549  C   ALA B 198      -2.661  -2.307  11.691  1.00 20.00           C  
ATOM  12550  O   ALA B 198      -3.211  -1.274  12.100  1.00 20.00           O  
ATOM  12551  CB  ALA B 198      -2.444  -4.316  13.109  1.00 20.00           C  
ATOM  12552  N   ILE B 199      -1.483  -2.312  11.024  1.00 20.00           N  
ATOM  12553  CA  ILE B 199      -0.874  -1.075  10.485  1.00 20.00           C  
ATOM  12554  C   ILE B 199      -1.841  -0.430   9.474  1.00 20.00           C  
ATOM  12555  O   ILE B 199      -2.151   0.781   9.616  1.00 20.00           O  
ATOM  12556  CB  ILE B 199       0.543  -1.264   9.837  1.00 20.00           C  
ATOM  12557  CG1 ILE B 199       1.384  -2.316  10.568  1.00 20.00           C  
ATOM  12558  CG2 ILE B 199       1.297   0.033   9.890  1.00 20.00           C  
ATOM  12559  CD1 ILE B 199       2.909  -2.071  10.513  1.00 20.00           C  
ATOM  12560  N   PRO B 200      -2.325  -1.232   8.469  1.00 20.00           N  
ATOM  12561  CA  PRO B 200      -3.457  -0.892   7.610  1.00 20.00           C  
ATOM  12562  C   PRO B 200      -4.660  -0.431   8.426  1.00 20.00           C  
ATOM  12563  O   PRO B 200      -5.300   0.558   8.090  1.00 20.00           O  
ATOM  12564  CB  PRO B 200      -3.801  -2.241   6.934  1.00 20.00           C  
ATOM  12565  CG  PRO B 200      -3.029  -3.296   7.687  1.00 20.00           C  
ATOM  12566  CD  PRO B 200      -1.788  -2.552   8.067  1.00 20.00           C  
ATOM  12567  N   GLY B 201      -4.954  -1.157   9.504  1.00 20.00           N  
ATOM  12568  CA  GLY B 201      -6.091  -0.834  10.371  1.00 20.00           C  
ATOM  12569  C   GLY B 201      -5.883   0.467  11.131  1.00 20.00           C  
ATOM  12570  O   GLY B 201      -6.868   1.117  11.556  1.00 20.00           O  
ATOM  12571  N   SER B 202      -4.602   0.852  11.281  1.00 20.00           N  
ATOM  12572  CA  SER B 202      -4.222   2.081  11.987  1.00 20.00           C  
ATOM  12573  C   SER B 202      -4.255   3.322  11.103  1.00 20.00           C  
ATOM  12574  O   SER B 202      -5.298   3.981  11.040  1.00 20.00           O  
ATOM  12575  CB  SER B 202      -2.859   1.942  12.649  1.00 20.00           C  
ATOM  12576  OG  SER B 202      -2.739   2.897  13.693  1.00 20.00           O  
ATOM  12577  N   ARG B 203      -3.134   3.652  10.438  1.00 20.00           N  
ATOM  12578  CA  ARG B 203      -3.087   4.869   9.572  1.00 20.00           C  
ATOM  12579  C   ARG B 203      -4.155   4.785   8.472  1.00 20.00           C  
ATOM  12580  O   ARG B 203      -4.972   5.720   8.296  1.00 20.00           O  
ATOM  12581  CB  ARG B 203      -1.696   5.067   8.895  1.00 20.00           C  
ATOM  12582  CG  ARG B 203      -1.517   4.300   7.559  1.00 20.00           C  
ATOM  12583  CD  ARG B 203      -0.222   3.499   7.527  1.00 20.00           C  
ATOM  12584  NE  ARG B 203      -0.440   2.093   7.158  1.00 20.00           N  
ATOM  12585  CZ  ARG B 203       0.537   1.199   6.960  1.00 20.00           C  
ATOM  12586  NH1 ARG B 203       1.822   1.568   7.082  1.00 20.00           N  
ATOM  12587  NH2 ARG B 203       0.232  -0.071   6.641  1.00 20.00           N  
ATOM  12588  N   GLY B 204      -4.124   3.645   7.756  1.00 20.00           N  
ATOM  12589  CA  GLY B 204      -4.929   3.435   6.553  1.00 20.00           C  
ATOM  12590  C   GLY B 204      -6.368   3.125   6.924  1.00 20.00           C  
ATOM  12591  O   GLY B 204      -6.917   3.688   7.891  1.00 20.00           O  
ATOM  12592  N   GLU B 205      -6.974   2.207   6.167  1.00 20.00           N  
ATOM  12593  CA  GLU B 205      -8.370   1.813   6.416  1.00 20.00           C  
ATOM  12594  C   GLU B 205      -8.506   0.314   6.850  1.00 20.00           C  
ATOM  12595  O   GLU B 205      -7.561  -0.301   7.376  1.00 20.00           O  
ATOM  12596  CB  GLU B 205      -9.278   2.244   5.209  1.00 20.00           C  
ATOM  12597  CG  GLU B 205      -9.391   3.829   4.987  1.00 20.00           C  
ATOM  12598  CD  GLU B 205     -10.361   4.289   3.841  1.00 20.00           C  
ATOM  12599  OE1 GLU B 205      -9.921   5.089   2.969  1.00 20.00           O  
ATOM  12600  OE2 GLU B 205     -11.560   3.889   3.821  1.00 20.00           O  
ATOM  12601  N   TYR B 206      -9.683  -0.258   6.620  1.00 20.00           N  
ATOM  12602  CA  TYR B 206     -10.069  -1.542   7.226  1.00 20.00           C  
ATOM  12603  C   TYR B 206      -9.382  -2.793   6.580  1.00 20.00           C  
ATOM  12604  O   TYR B 206      -8.250  -2.671   6.042  1.00 20.00           O  
ATOM  12605  CB  TYR B 206     -11.618  -1.648   7.280  1.00 20.00           C  
ATOM  12606  CG  TYR B 206     -12.364  -0.295   7.214  1.00 20.00           C  
ATOM  12607  CD1 TYR B 206     -13.265  -0.011   6.153  1.00 20.00           C  
ATOM  12608  CD2 TYR B 206     -12.169   0.696   8.205  1.00 20.00           C  
ATOM  12609  CE1 TYR B 206     -13.952   1.208   6.084  1.00 20.00           C  
ATOM  12610  CE2 TYR B 206     -12.845   1.922   8.143  1.00 20.00           C  
ATOM  12611  CZ  TYR B 206     -13.736   2.172   7.083  1.00 20.00           C  
ATOM  12612  OH  TYR B 206     -14.412   3.381   7.031  1.00 20.00           O  
ATOM  12613  N   VAL B 207     -10.025  -3.979   6.659  1.00 20.00           N  
ATOM  12614  CA  VAL B 207      -9.409  -5.247   6.155  1.00 20.00           C  
ATOM  12615  C   VAL B 207     -10.442  -6.368   5.822  1.00 20.00           C  
ATOM  12616  O   VAL B 207     -10.074  -7.481   5.365  1.00 20.00           O  
ATOM  12617  CB  VAL B 207      -8.173  -5.726   7.071  1.00 20.00           C  
ATOM  12618  CG1 VAL B 207      -8.239  -7.210   7.493  1.00 20.00           C  
ATOM  12619  CG2 VAL B 207      -6.835  -5.398   6.396  1.00 20.00           C  
ATOM  12620  N   ARG B 208     -11.729  -6.051   6.020  1.00 20.00           N  
ATOM  12621  CA  ARG B 208     -12.844  -7.002   5.781  1.00 20.00           C  
ATOM  12622  C   ARG B 208     -12.555  -8.504   5.996  1.00 20.00           C  
ATOM  12623  O   ARG B 208     -11.660  -9.100   5.360  1.00 20.00           O  
ATOM  12624  CB  ARG B 208     -13.500  -6.748   4.413  1.00 20.00           C  
ATOM  12625  CG  ARG B 208     -14.887  -6.085   4.496  1.00 20.00           C  
ATOM  12626  CD  ARG B 208     -14.912  -4.785   5.305  1.00 20.00           C  
ATOM  12627  NE  ARG B 208     -16.256  -4.592   5.869  1.00 20.00           N  
ATOM  12628  CZ  ARG B 208     -16.665  -5.061   7.061  1.00 20.00           C  
ATOM  12629  NH1 ARG B 208     -15.830  -5.749   7.852  1.00 20.00           N  
ATOM  12630  NH2 ARG B 208     -17.922  -4.847   7.470  1.00 20.00           N  
ATOM  12631  N   TRP B 209     -13.360  -9.067   6.913  1.00 20.00           N  
ATOM  12632  CA  TRP B 209     -13.268 -10.454   7.429  1.00 20.00           C  
ATOM  12633  C   TRP B 209     -13.243 -11.475   6.270  1.00 20.00           C  
ATOM  12634  O   TRP B 209     -12.716 -12.594   6.394  1.00 20.00           O  
ATOM  12635  CB  TRP B 209     -14.435 -10.705   8.439  1.00 20.00           C  
ATOM  12636  CG  TRP B 209     -14.716 -12.153   8.795  1.00 20.00           C  
ATOM  12637  CD1 TRP B 209     -13.975 -12.949   9.633  1.00 20.00           C  
ATOM  12638  CD2 TRP B 209     -15.830 -12.973   8.334  1.00 20.00           C  
ATOM  12639  NE1 TRP B 209     -14.546 -14.212   9.725  1.00 20.00           N  
ATOM  12640  CE2 TRP B 209     -15.682 -14.256   8.940  1.00 20.00           C  
ATOM  12641  CE3 TRP B 209     -16.931 -12.751   7.470  1.00 20.00           C  
ATOM  12642  CZ2 TRP B 209     -16.589 -15.315   8.706  1.00 20.00           C  
ATOM  12643  CZ3 TRP B 209     -17.832 -13.804   7.242  1.00 20.00           C  
ATOM  12644  CH2 TRP B 209     -17.653 -15.067   7.858  1.00 20.00           C  
ATOM  12645  N   ASN B 210     -13.813 -11.031   5.145  1.00 20.00           N  
ATOM  12646  CA  ASN B 210     -13.818 -11.755   3.878  1.00 20.00           C  
ATOM  12647  C   ASN B 210     -12.381 -11.869   3.316  1.00 20.00           C  
ATOM  12648  O   ASN B 210     -11.732 -12.926   3.472  1.00 20.00           O  
ATOM  12649  CB  ASN B 210     -14.753 -11.023   2.902  1.00 20.00           C  
ATOM  12650  CG  ASN B 210     -15.907 -10.303   3.629  1.00 20.00           C  
ATOM  12651  OD1 ASN B 210     -16.541 -10.852   4.562  1.00 20.00           O  
ATOM  12652  ND2 ASN B 210     -16.176  -9.062   3.212  1.00 20.00           N  
ATOM  12653  N   ASN B 211     -11.874 -10.771   2.722  1.00 20.00           N  
ATOM  12654  CA  ASN B 211     -10.572 -10.770   1.998  1.00 20.00           C  
ATOM  12655  C   ASN B 211      -9.309 -10.541   2.855  1.00 20.00           C  
ATOM  12656  O   ASN B 211      -9.338  -9.796   3.851  1.00 20.00           O  
ATOM  12657  CB  ASN B 211     -10.588  -9.834   0.754  1.00 20.00           C  
ATOM  12658  CG  ASN B 211     -10.709  -8.349   1.116  1.00 20.00           C  
ATOM  12659  OD1 ASN B 211     -10.077  -7.862   2.064  1.00 20.00           O  
ATOM  12660  ND2 ASN B 211     -11.512  -7.620   0.335  1.00 20.00           N  
ATOM  12661  N   PHE B 212      -8.213 -11.153   2.390  1.00 20.00           N  
ATOM  12662  CA  PHE B 212      -7.010 -11.455   3.166  1.00 20.00           C  
ATOM  12663  C   PHE B 212      -5.925 -11.757   2.103  1.00 20.00           C  
ATOM  12664  O   PHE B 212      -4.713 -11.630   2.356  1.00 20.00           O  
ATOM  12665  CB  PHE B 212      -7.324 -12.675   4.045  1.00 20.00           C  
ATOM  12666  CG  PHE B 212      -6.183 -13.150   4.927  1.00 20.00           C  
ATOM  12667  CD1 PHE B 212      -6.031 -12.659   6.229  1.00 20.00           C  
ATOM  12668  CD2 PHE B 212      -5.307 -14.158   4.488  1.00 20.00           C  
ATOM  12669  CE1 PHE B 212      -4.992 -13.130   7.056  1.00 20.00           C  
ATOM  12670  CE2 PHE B 212      -4.271 -14.624   5.321  1.00 20.00           C  
ATOM  12671  CZ  PHE B 212      -4.120 -14.111   6.602  1.00 20.00           C  
ATOM  12672  N   LEU B 213      -6.406 -12.161   0.914  1.00 20.00           N  
ATOM  12673  CA  LEU B 213      -5.641 -12.217  -0.351  1.00 20.00           C  
ATOM  12674  C   LEU B 213      -5.852 -10.909  -1.146  1.00 20.00           C  
ATOM  12675  O   LEU B 213      -4.864 -10.230  -1.523  1.00 20.00           O  
ATOM  12676  CB  LEU B 213      -6.080 -13.432  -1.197  1.00 20.00           C  
ATOM  12677  CG  LEU B 213      -7.598 -13.721  -1.379  1.00 20.00           C  
ATOM  12678  CD1 LEU B 213      -8.176 -13.056  -2.630  1.00 20.00           C  
ATOM  12679  CD2 LEU B 213      -7.895 -15.233  -1.397  1.00 20.00           C  
ATOM  12680  N   ASP B 214      -7.140 -10.561  -1.367  1.00 20.00           N  
ATOM  12681  CA  ASP B 214      -7.582  -9.348  -2.115  1.00 20.00           C  
ATOM  12682  C   ASP B 214      -7.008  -8.041  -1.545  1.00 20.00           C  
ATOM  12683  O   ASP B 214      -6.674  -7.127  -2.319  1.00 20.00           O  
ATOM  12684  CB  ASP B 214      -9.142  -9.322  -2.248  1.00 20.00           C  
ATOM  12685  CG  ASP B 214      -9.763  -7.903  -2.138  1.00 20.00           C  
ATOM  12686  OD1 ASP B 214      -9.530  -7.221  -1.103  1.00 20.00           O  
ATOM  12687  OD2 ASP B 214     -10.527  -7.488  -3.062  1.00 20.00           O  
ATOM  12688  N   VAL B 215      -6.912  -7.960  -0.202  1.00 20.00           N  
ATOM  12689  CA  VAL B 215      -6.157  -6.876   0.471  1.00 20.00           C  
ATOM  12690  C   VAL B 215      -4.626  -7.025   0.296  1.00 20.00           C  
ATOM  12691  O   VAL B 215      -4.059  -8.113   0.416  1.00 20.00           O  
ATOM  12692  CB  VAL B 215      -6.575  -6.642   1.982  1.00 20.00           C  
ATOM  12693  CG1 VAL B 215      -7.842  -5.779   2.061  1.00 20.00           C  
ATOM  12694  CG2 VAL B 215      -6.763  -7.941   2.742  1.00 20.00           C  
ATOM  12695  N   LEU B 216      -3.982  -5.908  -0.028  1.00 20.00           N  
ATOM  12696  CA  LEU B 216      -2.578  -5.897  -0.454  1.00 20.00           C  
ATOM  12697  C   LEU B 216      -2.041  -4.519  -0.093  1.00 20.00           C  
ATOM  12698  O   LEU B 216      -2.298  -3.534  -0.812  1.00 20.00           O  
ATOM  12699  CB  LEU B 216      -2.461  -6.127  -1.993  1.00 20.00           C  
ATOM  12700  CG  LEU B 216      -1.143  -6.457  -2.746  1.00 20.00           C  
ATOM  12701  CD1 LEU B 216      -1.345  -6.255  -4.258  1.00 20.00           C  
ATOM  12702  CD2 LEU B 216       0.067  -5.671  -2.250  1.00 20.00           C  
ATOM  12703  N   PRO B 217      -1.294  -4.436   1.025  1.00 20.00           N  
ATOM  12704  CA  PRO B 217      -0.817  -3.122   1.490  1.00 20.00           C  
ATOM  12705  C   PRO B 217      -0.531  -2.098   0.328  1.00 20.00           C  
ATOM  12706  O   PRO B 217      -0.662  -0.869   0.531  1.00 20.00           O  
ATOM  12707  CB  PRO B 217       0.460  -3.487   2.303  1.00 20.00           C  
ATOM  12708  CG  PRO B 217       0.152  -4.862   2.885  1.00 20.00           C  
ATOM  12709  CD  PRO B 217      -0.839  -5.541   1.910  1.00 20.00           C  
ATOM  12710  N   TYR B 218      -0.171  -2.634  -0.861  1.00 20.00           N  
ATOM  12711  CA  TYR B 218       0.213  -1.867  -2.049  1.00 20.00           C  
ATOM  12712  C   TYR B 218      -0.697  -2.298  -3.216  1.00 20.00           C  
ATOM  12713  O   TYR B 218      -1.593  -3.122  -3.008  1.00 20.00           O  
ATOM  12714  CB  TYR B 218       1.675  -2.198  -2.449  1.00 20.00           C  
ATOM  12715  CG  TYR B 218       2.770  -1.899  -1.446  1.00 20.00           C  
ATOM  12716  CD1 TYR B 218       2.753  -2.458  -0.153  1.00 20.00           C  
ATOM  12717  CD2 TYR B 218       3.868  -1.123  -1.812  1.00 20.00           C  
ATOM  12718  CE1 TYR B 218       3.783  -2.190   0.776  1.00 20.00           C  
ATOM  12719  CE2 TYR B 218       4.911  -0.852  -0.904  1.00 20.00           C  
ATOM  12720  CZ  TYR B 218       4.860  -1.393   0.378  1.00 20.00           C  
ATOM  12721  OH  TYR B 218       5.869  -1.136   1.268  1.00 20.00           O  
ATOM  12722  N   PRO B 219      -0.480  -1.713  -4.438  1.00 20.00           N  
ATOM  12723  CA  PRO B 219      -0.817  -2.245  -5.795  1.00 20.00           C  
ATOM  12724  C   PRO B 219      -0.057  -3.536  -6.297  1.00 20.00           C  
ATOM  12725  O   PRO B 219      -0.711  -4.581  -6.518  1.00 20.00           O  
ATOM  12726  CB  PRO B 219      -0.467  -1.057  -6.714  1.00 20.00           C  
ATOM  12727  CG  PRO B 219       0.575  -0.296  -5.961  1.00 20.00           C  
ATOM  12728  CD  PRO B 219       0.067  -0.341  -4.546  1.00 20.00           C  
ATOM  12729  N   GLN B 220       1.281  -3.448  -6.503  1.00 20.00           N  
ATOM  12730  CA  GLN B 220       2.126  -4.568  -7.069  1.00 20.00           C  
ATOM  12731  C   GLN B 220       2.888  -5.447  -6.007  1.00 20.00           C  
ATOM  12732  O   GLN B 220       4.097  -5.759  -6.170  1.00 20.00           O  
ATOM  12733  CB  GLN B 220       3.071  -4.065  -8.227  1.00 20.00           C  
ATOM  12734  CG  GLN B 220       3.992  -5.148  -8.932  1.00 20.00           C  
ATOM  12735  CD  GLN B 220       4.274  -4.885 -10.458  1.00 20.00           C  
ATOM  12736  OE1 GLN B 220       5.382  -5.142 -10.975  1.00 20.00           O  
ATOM  12737  NE2 GLN B 220       3.252  -4.396 -11.174  1.00 20.00           N  
ATOM  12738  N   GLY B 221       2.157  -5.830  -4.936  1.00 20.00           N  
ATOM  12739  CA  GLY B 221       2.548  -6.897  -3.989  1.00 20.00           C  
ATOM  12740  C   GLY B 221       3.822  -6.769  -3.150  1.00 20.00           C  
ATOM  12741  O   GLY B 221       4.351  -5.665  -2.913  1.00 20.00           O  
ATOM  12742  N   LEU B 222       4.297  -7.928  -2.687  1.00 20.00           N  
ATOM  12743  CA  LEU B 222       5.587  -8.074  -2.008  1.00 20.00           C  
ATOM  12744  C   LEU B 222       6.736  -7.606  -2.942  1.00 20.00           C  
ATOM  12745  O   LEU B 222       7.940  -7.800  -2.645  1.00 20.00           O  
ATOM  12746  CB  LEU B 222       5.735  -9.541  -1.579  1.00 20.00           C  
ATOM  12747  CG  LEU B 222       7.081 -10.173  -1.230  1.00 20.00           C  
ATOM  12748  CD1 LEU B 222       6.841 -11.348  -0.267  1.00 20.00           C  
ATOM  12749  CD2 LEU B 222       7.858 -10.599  -2.526  1.00 20.00           C  
ATOM  12750  N   GLY B 223       6.342  -6.989  -4.074  1.00 20.00           N  
ATOM  12751  CA  GLY B 223       7.258  -6.467  -5.104  1.00 20.00           C  
ATOM  12752  C   GLY B 223       8.612  -7.160  -5.093  1.00 20.00           C  
ATOM  12753  O   GLY B 223       8.670  -8.398  -5.166  1.00 20.00           O  
ATOM  12754  N   PRO B 224       9.703  -6.376  -4.994  1.00 20.00           N  
ATOM  12755  CA  PRO B 224      11.058  -6.961  -4.902  1.00 20.00           C  
ATOM  12756  C   PRO B 224      11.298  -7.712  -3.540  1.00 20.00           C  
ATOM  12757  O   PRO B 224      11.181  -8.942  -3.494  1.00 20.00           O  
ATOM  12758  CB  PRO B 224      11.994  -5.741  -5.127  1.00 20.00           C  
ATOM  12759  CG  PRO B 224      11.080  -4.617  -5.619  1.00 20.00           C  
ATOM  12760  CD  PRO B 224       9.731  -4.902  -4.993  1.00 20.00           C  
ATOM  12761  N   LEU B 225      11.614  -6.979  -2.466  1.00 20.00           N  
ATOM  12762  CA  LEU B 225      11.659  -7.508  -1.094  1.00 20.00           C  
ATOM  12763  C   LEU B 225      12.587  -8.712  -0.907  1.00 20.00           C  
ATOM  12764  O   LEU B 225      13.574  -8.634  -0.151  1.00 20.00           O  
ATOM  12765  CB  LEU B 225      10.230  -7.850  -0.605  1.00 20.00           C  
ATOM  12766  CG  LEU B 225       9.907  -8.235   0.865  1.00 20.00           C  
ATOM  12767  CD1 LEU B 225       9.904  -9.765   1.104  1.00 20.00           C  
ATOM  12768  CD2 LEU B 225      10.854  -7.526   1.854  1.00 20.00           C  
ATOM  12769  N   LEU B 226      12.211  -9.837  -1.539  1.00 20.00           N  
ATOM  12770  CA  LEU B 226      13.109 -10.988  -1.718  1.00 20.00           C  
ATOM  12771  C   LEU B 226      14.237 -10.481  -2.627  1.00 20.00           C  
ATOM  12772  O   LEU B 226      15.425 -10.793  -2.422  1.00 20.00           O  
ATOM  12773  CB  LEU B 226      12.366 -12.174  -2.354  1.00 20.00           C  
ATOM  12774  CG  LEU B 226      11.853 -13.241  -1.354  1.00 20.00           C  
ATOM  12775  CD1 LEU B 226      10.309 -13.387  -1.378  1.00 20.00           C  
ATOM  12776  CD2 LEU B 226      12.557 -14.603  -1.568  1.00 20.00           C  
ATOM  12777  N   THR B 227      13.860  -9.654  -3.607  1.00 20.00           N  
ATOM  12778  CA  THR B 227      14.834  -8.791  -4.264  1.00 20.00           C  
ATOM  12779  C   THR B 227      15.417  -7.965  -3.142  1.00 20.00           C  
ATOM  12780  O   THR B 227      14.785  -6.996  -2.690  1.00 20.00           O  
ATOM  12781  CB  THR B 227      14.161  -7.799  -5.262  1.00 20.00           C  
ATOM  12782  OG1 THR B 227      13.004  -8.416  -5.899  1.00 20.00           O  
ATOM  12783  CG2 THR B 227      15.209  -7.258  -6.326  1.00 20.00           C  
ATOM  12784  N   GLY B 228      16.585  -8.389  -2.650  1.00 20.00           N  
ATOM  12785  CA  GLY B 228      17.368  -7.553  -1.743  1.00 20.00           C  
ATOM  12786  C   GLY B 228      17.337  -6.141  -2.328  1.00 20.00           C  
ATOM  12787  O   GLY B 228      18.072  -5.817  -3.317  1.00 20.00           O  
ATOM  12788  N   GLN B 229      16.447  -5.325  -1.741  1.00 20.00           N  
ATOM  12789  CA  GLN B 229      16.183  -3.961  -2.209  1.00 20.00           C  
ATOM  12790  C   GLN B 229      15.417  -3.168  -1.124  1.00 20.00           C  
ATOM  12791  O   GLN B 229      15.174  -1.949  -1.288  1.00 20.00           O  
ATOM  12792  CB  GLN B 229      15.421  -3.982  -3.553  1.00 20.00           C  
ATOM  12793  CG  GLN B 229      16.242  -3.479  -4.750  1.00 20.00           C  
ATOM  12794  CD  GLN B 229      15.993  -1.985  -5.072  1.00 20.00           C  
ATOM  12795  OE1 GLN B 229      16.127  -1.541  -6.241  1.00 20.00           O  
ATOM  12796  NE2 GLN B 229      15.626  -1.208  -4.032  1.00 20.00           N  
ATOM  12797  N   TRP B 230      15.075  -3.876  -0.023  1.00 20.00           N  
ATOM  12798  CA  TRP B 230      14.291  -3.367   1.156  1.00 20.00           C  
ATOM  12799  C   TRP B 230      14.142  -1.850   1.241  1.00 20.00           C  
ATOM  12800  O   TRP B 230      13.020  -1.339   1.128  1.00 20.00           O  
ATOM  12801  CB  TRP B 230      14.811  -3.924   2.526  1.00 20.00           C  
ATOM  12802  CG  TRP B 230      14.820  -5.464   2.641  1.00 20.00           C  
ATOM  12803  CD1 TRP B 230      13.874  -6.342   2.138  1.00 20.00           C  
ATOM  12804  CD2 TRP B 230      15.814  -6.282   3.288  1.00 20.00           C  
ATOM  12805  NE1 TRP B 230      14.231  -7.647   2.420  1.00 20.00           N  
ATOM  12806  CE2 TRP B 230      15.416  -7.640   3.124  1.00 20.00           C  
ATOM  12807  CE3 TRP B 230      17.004  -6.008   3.974  1.00 20.00           C  
ATOM  12808  CZ2 TRP B 230      16.169  -8.716   3.635  1.00 20.00           C  
ATOM  12809  CZ3 TRP B 230      17.746  -7.082   4.486  1.00 20.00           C  
ATOM  12810  CH2 TRP B 230      17.323  -8.414   4.315  1.00 20.00           C  
ATOM  12811  N   ASN B 231      15.267  -1.144   1.433  1.00 20.00           N  
ATOM  12812  CA  ASN B 231      15.277   0.326   1.604  1.00 20.00           C  
ATOM  12813  C   ASN B 231      13.918   1.006   1.363  1.00 20.00           C  
ATOM  12814  O   ASN B 231      13.220   1.376   2.328  1.00 20.00           O  
ATOM  12815  CB  ASN B 231      16.389   0.993   0.759  1.00 20.00           C  
ATOM  12816  CG  ASN B 231      17.526   1.559   1.619  1.00 20.00           C  
ATOM  12817  OD1 ASN B 231      18.690   1.587   1.190  1.00 20.00           O  
ATOM  12818  ND2 ASN B 231      17.187   2.018   2.844  1.00 20.00           N  
ATOM  12819  N   LEU B 232      13.534   1.117   0.083  1.00 20.00           N  
ATOM  12820  CA  LEU B 232      12.282   1.800  -0.305  1.00 20.00           C  
ATOM  12821  C   LEU B 232      10.968   1.161   0.216  1.00 20.00           C  
ATOM  12822  O   LEU B 232       9.934   1.078  -0.490  1.00 20.00           O  
ATOM  12823  CB  LEU B 232      12.222   2.069  -1.825  1.00 20.00           C  
ATOM  12824  CG  LEU B 232      11.788   3.516  -2.038  1.00 20.00           C  
ATOM  12825  CD1 LEU B 232      10.324   3.766  -1.620  1.00 20.00           C  
ATOM  12826  CD2 LEU B 232      12.740   4.348  -1.201  1.00 20.00           C  
ATOM  12827  N   TYR B 233      11.044   0.698   1.465  1.00 20.00           N  
ATOM  12828  CA  TYR B 233       9.921   0.849   2.358  1.00 20.00           C  
ATOM  12829  C   TYR B 233       9.968   2.343   2.836  1.00 20.00           C  
ATOM  12830  O   TYR B 233       9.197   3.198   2.328  1.00 20.00           O  
ATOM  12831  CB  TYR B 233      10.011  -0.148   3.509  1.00 20.00           C  
ATOM  12832  CG  TYR B 233       9.655  -1.592   3.145  1.00 20.00           C  
ATOM  12833  CD1 TYR B 233       8.347  -2.092   3.339  1.00 20.00           C  
ATOM  12834  CD2 TYR B 233      10.628  -2.482   2.653  1.00 20.00           C  
ATOM  12835  CE1 TYR B 233       8.017  -3.434   3.026  1.00 20.00           C  
ATOM  12836  CE2 TYR B 233      10.310  -3.835   2.355  1.00 20.00           C  
ATOM  12837  CZ  TYR B 233       9.006  -4.292   2.539  1.00 20.00           C  
ATOM  12838  OH  TYR B 233       8.687  -5.596   2.238  1.00 20.00           O  
ATOM  12839  N   ALA B 234      10.905   2.673   3.741  1.00 20.00           N  
ATOM  12840  CA  ALA B 234      10.968   4.023   4.367  1.00 20.00           C  
ATOM  12841  C   ALA B 234      11.166   5.252   3.428  1.00 20.00           C  
ATOM  12842  O   ALA B 234      12.254   5.873   3.386  1.00 20.00           O  
ATOM  12843  CB  ALA B 234      12.000   4.043   5.523  1.00 20.00           C  
ATOM  12844  N   GLN B 235      10.101   5.594   2.684  1.00 20.00           N  
ATOM  12845  CA  GLN B 235       9.962   6.892   1.977  1.00 20.00           C  
ATOM  12846  C   GLN B 235       8.469   7.195   1.917  1.00 20.00           C  
ATOM  12847  O   GLN B 235       7.643   6.271   1.682  1.00 20.00           O  
ATOM  12848  CB  GLN B 235      10.548   6.883   0.545  1.00 20.00           C  
ATOM  12849  CG  GLN B 235      11.951   7.507   0.421  1.00 20.00           C  
ATOM  12850  CD  GLN B 235      12.283   7.986  -1.018  1.00 20.00           C  
ATOM  12851  OE1 GLN B 235      12.120   7.239  -2.013  1.00 20.00           O  
ATOM  12852  NE2 GLN B 235      12.763   9.246  -1.127  1.00 20.00           N  
ATOM  12853  N   ASN B 236       8.143   8.486   2.118  1.00 20.00           N  
ATOM  12854  CA  ASN B 236       6.772   8.947   2.440  1.00 20.00           C  
ATOM  12855  C   ASN B 236       5.937   7.839   3.131  1.00 20.00           C  
ATOM  12856  O   ASN B 236       5.039   7.240   2.511  1.00 20.00           O  
ATOM  12857  CB  ASN B 236       6.073   9.530   1.196  1.00 20.00           C  
ATOM  12858  CG  ASN B 236       5.838  11.030   1.307  1.00 20.00           C  
ATOM  12859  OD1 ASN B 236       5.611  11.546   2.407  1.00 20.00           O  
ATOM  12860  ND2 ASN B 236       5.885  11.737   0.168  1.00 20.00           N  
ATOM  12861  N   PRO B 237       6.274   7.522   4.411  1.00 20.00           N  
ATOM  12862  CA  PRO B 237       5.637   6.368   5.047  1.00 20.00           C  
ATOM  12863  C   PRO B 237       4.309   6.804   5.627  1.00 20.00           C  
ATOM  12864  O   PRO B 237       3.253   6.401   5.132  1.00 20.00           O  
ATOM  12865  CB  PRO B 237       6.628   5.973   6.173  1.00 20.00           C  
ATOM  12866  CG  PRO B 237       7.754   7.005   6.132  1.00 20.00           C  
ATOM  12867  CD  PRO B 237       7.234   8.169   5.337  1.00 20.00           C  
ATOM  12868  N   SER B 238       4.379   7.631   6.668  1.00 20.00           N  
ATOM  12869  CA  SER B 238       3.206   8.256   7.268  1.00 20.00           C  
ATOM  12870  C   SER B 238       3.246   9.717   6.854  1.00 20.00           C  
ATOM  12871  O   SER B 238       3.659  10.064   5.723  1.00 20.00           O  
ATOM  12872  CB  SER B 238       3.265   8.160   8.806  1.00 20.00           C  
ATOM  12873  OG  SER B 238       4.112   9.180   9.367  1.00 20.00           O  
ATOM  12874  N   SER B 239       2.824  10.568   7.796  1.00 20.00           N  
ATOM  12875  CA  SER B 239       2.956  12.015   7.663  1.00 20.00           C  
ATOM  12876  C   SER B 239       2.838  12.603   9.059  1.00 20.00           C  
ATOM  12877  O   SER B 239       3.581  12.209   9.964  1.00 20.00           O  
ATOM  12878  CB  SER B 239       1.891  12.578   6.696  1.00 20.00           C  
ATOM  12879  OG  SER B 239       1.935  11.868   5.451  1.00 20.00           O  
ATOM  12880  N   SER B 240       1.888  13.517   9.248  1.00 20.00           N  
ATOM  12881  CA  SER B 240       1.685  14.119  10.552  1.00 20.00           C  
ATOM  12882  C   SER B 240       0.367  14.856  10.478  1.00 20.00           C  
ATOM  12883  O   SER B 240      -0.428  14.818  11.428  1.00 20.00           O  
ATOM  12884  CB  SER B 240       2.825  15.089  10.885  1.00 20.00           C  
ATOM  12885  OG  SER B 240       4.071  14.622  10.359  1.00 20.00           O  
ATOM  12886  N   ASN B 241       0.126  15.530   9.347  1.00 20.00           N  
ATOM  12887  CA  ASN B 241      -1.224  16.028   9.069  1.00 20.00           C  
ATOM  12888  C   ASN B 241      -2.109  14.826   8.733  1.00 20.00           C  
ATOM  12889  O   ASN B 241      -2.683  14.709   7.619  1.00 20.00           O  
ATOM  12890  CB  ASN B 241      -1.242  17.043   7.943  1.00 20.00           C  
ATOM  12891  CG  ASN B 241      -2.298  18.073   8.156  1.00 20.00           C  
ATOM  12892  OD1 ASN B 241      -3.158  18.301   7.296  1.00 20.00           O  
ATOM  12893  ND2 ASN B 241      -2.272  18.694   9.341  1.00 20.00           N  
ATOM  12894  N   HIS B 242      -2.223  13.966   9.765  1.00 20.00           N  
ATOM  12895  CA  HIS B 242      -2.596  12.560   9.669  1.00 20.00           C  
ATOM  12896  C   HIS B 242      -4.096  12.369   9.805  1.00 20.00           C  
ATOM  12897  O   HIS B 242      -4.733  11.849   8.860  1.00 20.00           O  
ATOM  12898  CB  HIS B 242      -1.875  11.769  10.787  1.00 20.00           C  
ATOM  12899  CG  HIS B 242      -1.886  10.273  10.603  1.00 20.00           C  
ATOM  12900  ND1 HIS B 242      -3.053   9.526  10.605  1.00 20.00           N  
ATOM  12901  CD2 HIS B 242      -0.867   9.379  10.463  1.00 20.00           C  
ATOM  12902  CE1 HIS B 242      -2.755   8.243  10.448  1.00 20.00           C  
ATOM  12903  NE2 HIS B 242      -1.436   8.128  10.359  1.00 20.00           N  
ATOM  12904  N   LEU B 243      -4.657  12.811  10.951  1.00 20.00           N  
ATOM  12905  CA  LEU B 243      -5.969  12.329  11.462  1.00 20.00           C  
ATOM  12906  C   LEU B 243      -5.920  10.781  11.630  1.00 20.00           C  
ATOM  12907  O   LEU B 243      -6.451  10.035  10.796  1.00 20.00           O  
ATOM  12908  CB  LEU B 243      -7.194  12.847  10.638  1.00 20.00           C  
ATOM  12909  CG  LEU B 243      -7.195  12.976   9.071  1.00 20.00           C  
ATOM  12910  CD1 LEU B 243      -8.576  12.746   8.412  1.00 20.00           C  
ATOM  12911  CD2 LEU B 243      -6.578  14.299   8.528  1.00 20.00           C  
ATOM  12912  N   PHE B 244      -5.258  10.331  12.719  1.00 20.00           N  
ATOM  12913  CA  PHE B 244      -4.986   8.895  13.063  1.00 20.00           C  
ATOM  12914  C   PHE B 244      -6.098   7.879  12.782  1.00 20.00           C  
ATOM  12915  O   PHE B 244      -7.210   7.979  13.339  1.00 20.00           O  
ATOM  12916  CB  PHE B 244      -4.586   8.775  14.548  1.00 20.00           C  
ATOM  12917  CG  PHE B 244      -4.156   7.364  14.988  1.00 20.00           C  
ATOM  12918  CD1 PHE B 244      -2.852   7.132  15.484  1.00 20.00           C  
ATOM  12919  CD2 PHE B 244      -5.052   6.281  14.949  1.00 20.00           C  
ATOM  12920  CE1 PHE B 244      -2.460   5.838  15.922  1.00 20.00           C  
ATOM  12921  CE2 PHE B 244      -4.659   4.985  15.368  1.00 20.00           C  
ATOM  12922  CZ  PHE B 244      -3.374   4.764  15.858  1.00 20.00           C  
ATOM  12923  N   GLY B 245      -5.772   6.870  11.953  1.00 20.00           N  
ATOM  12924  CA  GLY B 245      -6.779   5.857  11.523  1.00 20.00           C  
ATOM  12925  C   GLY B 245      -7.480   6.092  10.167  1.00 20.00           C  
ATOM  12926  O   GLY B 245      -7.943   5.145   9.515  1.00 20.00           O  
ATOM  12927  N   THR B 246      -7.580   7.362   9.769  1.00 20.00           N  
ATOM  12928  CA  THR B 246      -8.105   7.728   8.468  1.00 20.00           C  
ATOM  12929  C   THR B 246      -7.021   8.437   7.641  1.00 20.00           C  
ATOM  12930  O   THR B 246      -6.924   9.694   7.612  1.00 20.00           O  
ATOM  12931  CB  THR B 246      -9.464   8.491   8.540  1.00 20.00           C  
ATOM  12932  OG1 THR B 246      -9.520   9.513   7.518  1.00 20.00           O  
ATOM  12933  CG2 THR B 246      -9.686   9.102   9.945  1.00 20.00           C  
ATOM  12934  N   THR B 247      -6.173   7.577   7.039  1.00 20.00           N  
ATOM  12935  CA  THR B 247      -5.357   7.861   5.822  1.00 20.00           C  
ATOM  12936  C   THR B 247      -5.104   9.385   5.624  1.00 20.00           C  
ATOM  12937  O   THR B 247      -4.522  10.035   6.512  1.00 20.00           O  
ATOM  12938  CB  THR B 247      -5.977   7.144   4.546  1.00 20.00           C  
ATOM  12939  OG1 THR B 247      -6.435   5.826   4.887  1.00 20.00           O  
ATOM  12940  CG2 THR B 247      -4.963   7.021   3.421  1.00 20.00           C  
ATOM  12941  N   GLN B 248      -5.531   9.937   4.482  1.00 20.00           N  
ATOM  12942  CA  GLN B 248      -5.500  11.384   4.230  1.00 20.00           C  
ATOM  12943  C   GLN B 248      -4.363  12.040   5.009  1.00 20.00           C  
ATOM  12944  O   GLN B 248      -4.474  12.287   6.229  1.00 20.00           O  
ATOM  12945  CB  GLN B 248      -6.859  12.042   4.547  1.00 20.00           C  
ATOM  12946  CG  GLN B 248      -8.082  11.089   4.511  1.00 20.00           C  
ATOM  12947  CD  GLN B 248      -8.206  10.281   3.237  1.00 20.00           C  
ATOM  12948  OE1 GLN B 248      -7.568   9.236   3.074  1.00 20.00           O  
ATOM  12949  NE2 GLN B 248      -9.059  10.739   2.339  1.00 20.00           N  
ATOM  12950  N   GLY B 249      -3.254  12.293   4.300  1.00 20.00           N  
ATOM  12951  CA  GLY B 249      -1.966  12.442   4.970  1.00 20.00           C  
ATOM  12952  C   GLY B 249      -1.592  11.077   5.552  1.00 20.00           C  
ATOM  12953  O   GLY B 249      -0.807  10.978   6.502  1.00 20.00           O  
ATOM  12954  N   ALA B 250      -2.171  10.011   5.002  1.00 20.00           N  
ATOM  12955  CA  ALA B 250      -1.734   8.687   5.404  1.00 20.00           C  
ATOM  12956  C   ALA B 250      -0.424   8.356   4.700  1.00 20.00           C  
ATOM  12957  O   ALA B 250       0.639   8.391   5.323  1.00 20.00           O  
ATOM  12958  CB  ALA B 250      -2.758   7.655   5.073  1.00 20.00           C  
ATOM  12959  N   GLY B 251      -0.513   8.061   3.398  1.00 20.00           N  
ATOM  12960  CA  GLY B 251       0.580   7.433   2.712  1.00 20.00           C  
ATOM  12961  C   GLY B 251       0.593   5.997   3.204  1.00 20.00           C  
ATOM  12962  O   GLY B 251      -0.025   5.652   4.220  1.00 20.00           O  
ATOM  12963  N   THR B 252       1.315   5.161   2.450  1.00 20.00           N  
ATOM  12964  CA  THR B 252       1.274   3.708   2.594  1.00 20.00           C  
ATOM  12965  C   THR B 252       2.606   3.144   2.074  1.00 20.00           C  
ATOM  12966  O   THR B 252       2.765   2.871   0.869  1.00 20.00           O  
ATOM  12967  CB  THR B 252       0.088   3.078   1.769  1.00 20.00           C  
ATOM  12968  OG1 THR B 252      -1.124   3.868   1.923  1.00 20.00           O  
ATOM  12969  CG2 THR B 252      -0.147   1.597   2.194  1.00 20.00           C  
ATOM  12970  N   ALA B 253       3.559   3.024   3.003  1.00 20.00           N  
ATOM  12971  CA  ALA B 253       4.873   2.404   2.788  1.00 20.00           C  
ATOM  12972  C   ALA B 253       5.233   1.948   4.201  1.00 20.00           C  
ATOM  12973  O   ALA B 253       5.692   2.745   5.040  1.00 20.00           O  
ATOM  12974  CB  ALA B 253       5.906   3.428   2.243  1.00 20.00           C  
ATOM  12975  N   ILE B 254       4.959   0.683   4.511  1.00 20.00           N  
ATOM  12976  CA  ILE B 254       5.277   0.208   5.871  1.00 20.00           C  
ATOM  12977  C   ILE B 254       6.774   0.365   6.169  1.00 20.00           C  
ATOM  12978  O   ILE B 254       7.628   0.455   5.244  1.00 20.00           O  
ATOM  12979  CB  ILE B 254       4.832  -1.254   6.180  1.00 20.00           C  
ATOM  12980  CG1 ILE B 254       5.249  -2.199   5.037  1.00 20.00           C  
ATOM  12981  CG2 ILE B 254       3.330  -1.293   6.526  1.00 20.00           C  
ATOM  12982  CD1 ILE B 254       5.583  -3.584   5.490  1.00 20.00           C  
ATOM  12983  N   LEU B 255       7.044   0.407   7.488  1.00 20.00           N  
ATOM  12984  CA  LEU B 255       8.376   0.625   8.108  1.00 20.00           C  
ATOM  12985  C   LEU B 255       8.844   2.100   8.019  1.00 20.00           C  
ATOM  12986  O   LEU B 255       8.385   2.881   7.156  1.00 20.00           O  
ATOM  12987  CB  LEU B 255       9.447  -0.418   7.665  1.00 20.00           C  
ATOM  12988  CG  LEU B 255       9.020  -1.912   7.581  1.00 20.00           C  
ATOM  12989  CD1 LEU B 255      10.176  -2.839   7.920  1.00 20.00           C  
ATOM  12990  CD2 LEU B 255       7.756  -2.306   8.411  1.00 20.00           C  
ATOM  12991  N   THR B 256       9.696   2.475   8.978  1.00 20.00           N  
ATOM  12992  CA  THR B 256      10.246   3.817   9.071  1.00 20.00           C  
ATOM  12993  C   THR B 256      11.141   3.879  10.309  1.00 20.00           C  
ATOM  12994  O   THR B 256      11.416   2.850  10.958  1.00 20.00           O  
ATOM  12995  CB  THR B 256       9.117   4.922   9.197  1.00 20.00           C  
ATOM  12996  OG1 THR B 256       9.681   6.223   8.964  1.00 20.00           O  
ATOM  12997  CG2 THR B 256       8.433   4.930  10.594  1.00 20.00           C  
ATOM  12998  N   ILE B 257      11.618   5.100  10.585  1.00 20.00           N  
ATOM  12999  CA  ILE B 257      12.029   5.565  11.906  1.00 20.00           C  
ATOM  13000  C   ILE B 257      11.699   7.078  11.893  1.00 20.00           C  
ATOM  13001  O   ILE B 257      12.369   7.882  12.570  1.00 20.00           O  
ATOM  13002  CB  ILE B 257      13.555   5.421  12.124  1.00 20.00           C  
ATOM  13003  CG1 ILE B 257      14.124   4.147  11.490  1.00 20.00           C  
ATOM  13004  CG2 ILE B 257      13.861   5.480  13.610  1.00 20.00           C  
ATOM  13005  CD1 ILE B 257      14.194   2.984  12.426  1.00 20.00           C  
ATOM  13006  N   LEU B 258      10.672   7.460  11.115  1.00 20.00           N  
ATOM  13007  CA  LEU B 258      10.547   8.854  10.623  1.00 20.00           C  
ATOM  13008  C   LEU B 258       9.295   9.595  11.124  1.00 20.00           C  
ATOM  13009  O   LEU B 258       8.227   8.984  11.310  1.00 20.00           O  
ATOM  13010  CB  LEU B 258      10.571   8.882   9.070  1.00 20.00           C  
ATOM  13011  CG  LEU B 258      11.252  10.026   8.275  1.00 20.00           C  
ATOM  13012  CD1 LEU B 258      10.467  11.376   8.215  1.00 20.00           C  
ATOM  13013  CD2 LEU B 258      12.739  10.237   8.669  1.00 20.00           C  
ATOM  13014  N   GLY B 259       9.418  10.916  11.310  1.00 20.00           N  
ATOM  13015  CA  GLY B 259       8.276  11.747  11.729  1.00 20.00           C  
ATOM  13016  C   GLY B 259       8.371  11.970  13.229  1.00 20.00           C  
ATOM  13017  O   GLY B 259       9.057  12.906  13.679  1.00 20.00           O  
ATOM  13018  N   GLY B 260       7.703  11.111  14.015  1.00 20.00           N  
ATOM  13019  CA  GLY B 260       7.825  11.133  15.500  1.00 20.00           C  
ATOM  13020  C   GLY B 260       6.582  11.436  16.372  1.00 20.00           C  
ATOM  13021  O   GLY B 260       5.460  10.942  16.119  1.00 20.00           O  
ATOM  13022  N   PHE B 261       6.802  12.238  17.421  1.00 20.00           N  
ATOM  13023  CA  PHE B 261       5.726  12.681  18.310  1.00 20.00           C  
ATOM  13024  C   PHE B 261       4.568  13.335  17.529  1.00 20.00           C  
ATOM  13025  O   PHE B 261       4.684  13.614  16.318  1.00 20.00           O  
ATOM  13026  CB  PHE B 261       6.262  13.679  19.359  1.00 20.00           C  
ATOM  13027  CG  PHE B 261       7.429  13.156  20.170  1.00 20.00           C  
ATOM  13028  CD1 PHE B 261       7.256  12.079  21.071  1.00 20.00           C  
ATOM  13029  CD2 PHE B 261       8.705  13.747  20.052  1.00 20.00           C  
ATOM  13030  CE1 PHE B 261       8.354  11.582  21.828  1.00 20.00           C  
ATOM  13031  CE2 PHE B 261       9.800  13.268  20.796  1.00 20.00           C  
ATOM  13032  CZ  PHE B 261       9.633  12.182  21.682  1.00 20.00           C  
ATOM  13033  N   HIS B 262       3.454  13.553  18.251  1.00 20.00           N  
ATOM  13034  CA  HIS B 262       2.254  14.278  17.789  1.00 20.00           C  
ATOM  13035  C   HIS B 262       1.317  14.626  18.987  1.00 20.00           C  
ATOM  13036  O   HIS B 262       0.955  13.741  19.778  1.00 20.00           O  
ATOM  13037  CB  HIS B 262       1.494  13.492  16.691  1.00 20.00           C  
ATOM  13038  CG  HIS B 262       2.058  12.123  16.405  1.00 20.00           C  
ATOM  13039  ND1 HIS B 262       1.812  11.027  17.212  1.00 20.00           N  
ATOM  13040  CD2 HIS B 262       2.854  11.675  15.391  1.00 20.00           C  
ATOM  13041  CE1 HIS B 262       2.434   9.965  16.711  1.00 20.00           C  
ATOM  13042  NE2 HIS B 262       3.075  10.333  15.607  1.00 20.00           N  
ATOM  13043  N   PRO B 263       0.949  15.927  19.144  1.00 20.00           N  
ATOM  13044  CA  PRO B 263      -0.187  16.314  20.047  1.00 20.00           C  
ATOM  13045  C   PRO B 263      -1.418  15.392  19.894  1.00 20.00           C  
ATOM  13046  O   PRO B 263      -2.122  15.125  20.899  1.00 20.00           O  
ATOM  13047  CB  PRO B 263      -0.554  17.750  19.583  1.00 20.00           C  
ATOM  13048  CG  PRO B 263       0.417  18.087  18.426  1.00 20.00           C  
ATOM  13049  CD  PRO B 263       1.582  17.117  18.530  1.00 20.00           C  
ATOM  13050  N   GLN B 264      -1.674  14.950  18.649  1.00 20.00           N  
ATOM  13051  CA  GLN B 264      -2.628  13.868  18.390  1.00 20.00           C  
ATOM  13052  C   GLN B 264      -1.907  12.524  18.429  1.00 20.00           C  
ATOM  13053  O   GLN B 264      -1.222  12.103  17.495  1.00 20.00           O  
ATOM  13054  CB  GLN B 264      -3.406  14.107  17.090  1.00 20.00           C  
ATOM  13055  CG  GLN B 264      -4.234  15.396  17.143  1.00 20.00           C  
ATOM  13056  CD  GLN B 264      -4.939  15.587  18.500  1.00 20.00           C  
ATOM  13057  OE1 GLN B 264      -4.610  16.507  19.264  1.00 20.00           O  
ATOM  13058  NE2 GLN B 264      -5.911  14.706  18.809  1.00 20.00           N  
ATOM  13059  N   THR B 265      -2.124  11.865  19.563  1.00 20.00           N  
ATOM  13060  CA  THR B 265      -1.328  10.739  20.086  1.00 20.00           C  
ATOM  13061  C   THR B 265       0.145  11.071  20.270  1.00 20.00           C  
ATOM  13062  O   THR B 265       0.799  11.563  19.340  1.00 20.00           O  
ATOM  13063  CB  THR B 265      -1.418   9.374  19.290  1.00 20.00           C  
ATOM  13064  OG1 THR B 265      -0.216   9.177  18.512  1.00 20.00           O  
ATOM  13065  CG2 THR B 265      -2.697   9.237  18.415  1.00 20.00           C  
ATOM  13066  N   GLN B 266       0.621  10.841  21.506  1.00 20.00           N  
ATOM  13067  CA  GLN B 266       2.001  10.414  21.768  1.00 20.00           C  
ATOM  13068  C   GLN B 266       1.878   8.908  21.510  1.00 20.00           C  
ATOM  13069  O   GLN B 266       0.815   8.452  21.055  1.00 20.00           O  
ATOM  13070  CB  GLN B 266       2.438  10.667  23.228  1.00 20.00           C  
ATOM  13071  CG  GLN B 266       1.498  11.522  24.106  1.00 20.00           C  
ATOM  13072  CD  GLN B 266       1.358  12.963  23.627  1.00 20.00           C  
ATOM  13073  OE1 GLN B 266       2.323  13.723  23.636  1.00 20.00           O  
ATOM  13074  NE2 GLN B 266       0.144  13.338  23.213  1.00 20.00           N  
ATOM  13075  N   SER B 267       2.927   8.129  21.808  1.00 20.00           N  
ATOM  13076  CA  SER B 267       2.992   6.708  21.408  1.00 20.00           C  
ATOM  13077  C   SER B 267       3.958   6.462  20.230  1.00 20.00           C  
ATOM  13078  O   SER B 267       4.065   7.266  19.285  1.00 20.00           O  
ATOM  13079  CB  SER B 267       1.592   6.127  21.088  1.00 20.00           C  
ATOM  13080  OG  SER B 267       1.642   5.063  20.141  1.00 20.00           O  
ATOM  13081  N   LEU B 268       4.654   5.329  20.315  1.00 20.00           N  
ATOM  13082  CA  LEU B 268       5.640   4.927  19.308  1.00 20.00           C  
ATOM  13083  C   LEU B 268       4.939   4.856  17.973  1.00 20.00           C  
ATOM  13084  O   LEU B 268       3.745   4.537  17.910  1.00 20.00           O  
ATOM  13085  CB  LEU B 268       6.279   3.564  19.674  1.00 20.00           C  
ATOM  13086  CG  LEU B 268       7.641   3.437  20.411  1.00 20.00           C  
ATOM  13087  CD1 LEU B 268       7.877   4.513  21.469  1.00 20.00           C  
ATOM  13088  CD2 LEU B 268       7.710   2.099  21.094  1.00 20.00           C  
ATOM  13089  N   TRP B 269       5.680   5.174  16.908  1.00 20.00           N  
ATOM  13090  CA  TRP B 269       5.071   5.221  15.588  1.00 20.00           C  
ATOM  13091  C   TRP B 269       4.447   3.867  15.202  1.00 20.00           C  
ATOM  13092  O   TRP B 269       4.820   2.799  15.738  1.00 20.00           O  
ATOM  13093  CB  TRP B 269       6.050   5.756  14.525  1.00 20.00           C  
ATOM  13094  CG  TRP B 269       5.631   7.079  13.910  1.00 20.00           C  
ATOM  13095  CD1 TRP B 269       6.456   8.115  13.527  1.00 20.00           C  
ATOM  13096  CD2 TRP B 269       4.283   7.495  13.576  1.00 20.00           C  
ATOM  13097  NE1 TRP B 269       5.709   9.145  12.956  1.00 20.00           N  
ATOM  13098  CE2 TRP B 269       4.376   8.791  12.988  1.00 20.00           C  
ATOM  13099  CE3 TRP B 269       3.015   6.903  13.720  1.00 20.00           C  
ATOM  13100  CZ2 TRP B 269       3.242   9.493  12.550  1.00 20.00           C  
ATOM  13101  CZ3 TRP B 269       1.903   7.599  13.292  1.00 20.00           C  
ATOM  13102  CH2 TRP B 269       2.021   8.883  12.708  1.00 20.00           C  
ATOM  13103  N   LEU B 270       3.450   3.949  14.312  1.00 20.00           N  
ATOM  13104  CA  LEU B 270       2.783   2.788  13.739  1.00 20.00           C  
ATOM  13105  C   LEU B 270       3.811   1.689  13.482  1.00 20.00           C  
ATOM  13106  O   LEU B 270       3.918   0.755  14.299  1.00 20.00           O  
ATOM  13107  CB  LEU B 270       2.068   3.173  12.433  1.00 20.00           C  
ATOM  13108  CG  LEU B 270       0.576   2.862  12.501  1.00 20.00           C  
ATOM  13109  CD1 LEU B 270      -0.077   3.123  11.175  1.00 20.00           C  
ATOM  13110  CD2 LEU B 270       0.357   1.400  12.959  1.00 20.00           C  
ATOM  13111  N   THR B 271       4.596   1.855  12.392  1.00 20.00           N  
ATOM  13112  CA  THR B 271       5.584   0.852  11.896  1.00 20.00           C  
ATOM  13113  C   THR B 271       6.612   0.363  12.935  1.00 20.00           C  
ATOM  13114  O   THR B 271       6.522  -0.785  13.397  1.00 20.00           O  
ATOM  13115  CB  THR B 271       6.362   1.325  10.610  1.00 20.00           C  
ATOM  13116  OG1 THR B 271       7.605   1.962  10.980  1.00 20.00           O  
ATOM  13117  CG2 THR B 271       5.501   2.234   9.730  1.00 20.00           C  
ATOM  13118  N   ASP B 272       7.558   1.247  13.302  1.00 20.00           N  
ATOM  13119  CA  ASP B 272       8.752   0.921  14.144  1.00 20.00           C  
ATOM  13120  C   ASP B 272       8.607  -0.257  15.160  1.00 20.00           C  
ATOM  13121  O   ASP B 272       9.518  -1.106  15.232  1.00 20.00           O  
ATOM  13122  CB  ASP B 272       9.393   2.192  14.791  1.00 20.00           C  
ATOM  13123  CG  ASP B 272      10.069   3.117  13.748  1.00 20.00           C  
ATOM  13124  OD1 ASP B 272       9.398   3.466  12.755  1.00 20.00           O  
ATOM  13125  OD2 ASP B 272      11.254   3.511  13.908  1.00 20.00           O  
ATOM  13126  N   VAL B 273       7.481  -0.350  15.892  1.00 20.00           N  
ATOM  13127  CA  VAL B 273       7.285  -1.488  16.793  1.00 20.00           C  
ATOM  13128  C   VAL B 273       7.237  -2.842  16.030  1.00 20.00           C  
ATOM  13129  O   VAL B 273       6.817  -3.849  16.626  1.00 20.00           O  
ATOM  13130  CB  VAL B 273       6.003  -1.370  17.763  1.00 20.00           C  
ATOM  13131  CG1 VAL B 273       5.871  -0.002  18.514  1.00 20.00           C  
ATOM  13132  CG2 VAL B 273       4.710  -1.678  17.041  1.00 20.00           C  
ATOM  13133  N   ALA B 274       7.676  -2.871  14.745  1.00 20.00           N  
ATOM  13134  CA  ALA B 274       7.472  -4.042  13.828  1.00 20.00           C  
ATOM  13135  C   ALA B 274       8.675  -4.444  12.933  1.00 20.00           C  
ATOM  13136  O   ALA B 274       8.977  -5.629  12.773  1.00 20.00           O  
ATOM  13137  CB  ALA B 274       6.214  -3.837  12.960  1.00 20.00           C  
ATOM  13138  N   HIS B 275       9.339  -3.470  12.313  1.00 20.00           N  
ATOM  13139  CA  HIS B 275      10.660  -3.740  11.774  1.00 20.00           C  
ATOM  13140  C   HIS B 275      11.426  -4.277  12.966  1.00 20.00           C  
ATOM  13141  O   HIS B 275      12.076  -5.306  12.844  1.00 20.00           O  
ATOM  13142  CB  HIS B 275      11.326  -2.480  11.230  1.00 20.00           C  
ATOM  13143  CG  HIS B 275      12.827  -2.562  11.147  1.00 20.00           C  
ATOM  13144  ND1 HIS B 275      13.641  -1.473  11.390  1.00 20.00           N  
ATOM  13145  CD2 HIS B 275      13.661  -3.583  10.830  1.00 20.00           C  
ATOM  13146  CE1 HIS B 275      14.914  -1.822  11.236  1.00 20.00           C  
ATOM  13147  NE2 HIS B 275      14.952  -3.099  10.896  1.00 20.00           N  
ATOM  13148  N   HIS B 276      11.297  -3.599  14.139  1.00 20.00           N  
ATOM  13149  CA  HIS B 276      11.906  -4.050  15.427  1.00 20.00           C  
ATOM  13150  C   HIS B 276      11.554  -5.490  15.762  1.00 20.00           C  
ATOM  13151  O   HIS B 276      12.452  -6.320  15.948  1.00 20.00           O  
ATOM  13152  CB  HIS B 276      11.467  -3.211  16.621  1.00 20.00           C  
ATOM  13153  CG  HIS B 276      11.748  -3.879  17.940  1.00 20.00           C  
ATOM  13154  ND1 HIS B 276      10.838  -4.722  18.569  1.00 20.00           N  
ATOM  13155  CD2 HIS B 276      12.859  -3.881  18.724  1.00 20.00           C  
ATOM  13156  CE1 HIS B 276      11.367  -5.193  19.695  1.00 20.00           C  
ATOM  13157  NE2 HIS B 276      12.592  -4.695  19.816  1.00 20.00           N  
ATOM  13158  N   HIS B 277      10.244  -5.755  15.860  1.00 20.00           N  
ATOM  13159  CA  HIS B 277       9.723  -7.087  16.125  1.00 20.00           C  
ATOM  13160  C   HIS B 277      10.250  -8.066  15.114  1.00 20.00           C  
ATOM  13161  O   HIS B 277      10.698  -9.168  15.481  1.00 20.00           O  
ATOM  13162  CB  HIS B 277       8.203  -7.082  16.131  1.00 20.00           C  
ATOM  13163  CG  HIS B 277       7.635  -6.974  17.520  1.00 20.00           C  
ATOM  13164  ND1 HIS B 277       7.840  -7.949  18.477  1.00 20.00           N  
ATOM  13165  CD2 HIS B 277       6.918  -5.993  18.131  1.00 20.00           C  
ATOM  13166  CE1 HIS B 277       7.260  -7.582  19.614  1.00 20.00           C  
ATOM  13167  NE2 HIS B 277       6.689  -6.405  19.427  1.00 20.00           N  
ATOM  13168  N   LEU B 278      10.201  -7.641  13.842  1.00 20.00           N  
ATOM  13169  CA  LEU B 278      10.976  -8.253  12.781  1.00 20.00           C  
ATOM  13170  C   LEU B 278      12.444  -8.206  13.268  1.00 20.00           C  
ATOM  13171  O   LEU B 278      12.939  -9.179  13.857  1.00 20.00           O  
ATOM  13172  CB  LEU B 278      10.769  -7.456  11.491  1.00 20.00           C  
ATOM  13173  CG  LEU B 278      10.868  -8.083  10.095  1.00 20.00           C  
ATOM  13174  CD1 LEU B 278      12.093  -8.954  10.000  1.00 20.00           C  
ATOM  13175  CD2 LEU B 278       9.604  -8.871   9.731  1.00 20.00           C  
ATOM  13176  N   ALA B 279      13.109  -7.056  13.123  1.00 20.00           N  
ATOM  13177  CA  ALA B 279      14.573  -6.995  13.259  1.00 20.00           C  
ATOM  13178  C   ALA B 279      15.137  -7.917  14.322  1.00 20.00           C  
ATOM  13179  O   ALA B 279      16.101  -8.620  14.052  1.00 20.00           O  
ATOM  13180  CB  ALA B 279      15.065  -5.576  13.451  1.00 20.00           C  
ATOM  13181  N   ILE B 280      14.544  -7.948  15.519  1.00 20.00           N  
ATOM  13182  CA  ILE B 280      15.114  -8.840  16.544  1.00 20.00           C  
ATOM  13183  C   ILE B 280      14.922 -10.294  16.133  1.00 20.00           C  
ATOM  13184  O   ILE B 280      15.855 -11.108  16.271  1.00 20.00           O  
ATOM  13185  CB  ILE B 280      14.679  -8.557  18.056  1.00 20.00           C  
ATOM  13186  CG1 ILE B 280      13.176  -8.843  18.310  1.00 20.00           C  
ATOM  13187  CG2 ILE B 280      15.116  -7.150  18.508  1.00 20.00           C  
ATOM  13188  CD1 ILE B 280      12.894  -9.612  19.650  1.00 20.00           C  
ATOM  13189  N   ALA B 281      13.748 -10.602  15.570  1.00 20.00           N  
ATOM  13190  CA  ALA B 281      13.455 -11.964  15.066  1.00 20.00           C  
ATOM  13191  C   ALA B 281      14.482 -12.691  14.099  1.00 20.00           C  
ATOM  13192  O   ALA B 281      14.301 -13.872  13.780  1.00 20.00           O  
ATOM  13193  CB  ALA B 281      12.006 -12.025  14.496  1.00 20.00           C  
ATOM  13194  N   PHE B 282      15.545 -12.023  13.637  1.00 20.00           N  
ATOM  13195  CA  PHE B 282      16.675 -12.791  13.089  1.00 20.00           C  
ATOM  13196  C   PHE B 282      17.564 -13.299  14.240  1.00 20.00           C  
ATOM  13197  O   PHE B 282      17.757 -14.514  14.417  1.00 20.00           O  
ATOM  13198  CB  PHE B 282      17.486 -11.987  12.057  1.00 20.00           C  
ATOM  13199  CG  PHE B 282      16.656 -11.506  10.901  1.00 20.00           C  
ATOM  13200  CD1 PHE B 282      15.618 -12.306  10.383  1.00 20.00           C  
ATOM  13201  CD2 PHE B 282      16.882 -10.257  10.330  1.00 20.00           C  
ATOM  13202  CE1 PHE B 282      14.821 -11.858   9.312  1.00 20.00           C  
ATOM  13203  CE2 PHE B 282      16.094  -9.805   9.259  1.00 20.00           C  
ATOM  13204  CZ  PHE B 282      15.069 -10.607   8.754  1.00 20.00           C  
ATOM  13205  N   LEU B 283      18.053 -12.338  15.032  1.00 20.00           N  
ATOM  13206  CA  LEU B 283      19.042 -12.539  16.085  1.00 20.00           C  
ATOM  13207  C   LEU B 283      18.782 -13.741  16.983  1.00 20.00           C  
ATOM  13208  O   LEU B 283      19.720 -14.499  17.225  1.00 20.00           O  
ATOM  13209  CB  LEU B 283      19.107 -11.278  16.933  1.00 20.00           C  
ATOM  13210  CG  LEU B 283      19.246  -9.997  16.109  1.00 20.00           C  
ATOM  13211  CD1 LEU B 283      18.551  -8.844  16.798  1.00 20.00           C  
ATOM  13212  CD2 LEU B 283      20.734  -9.712  15.832  1.00 20.00           C  
ATOM  13213  N   PHE B 284      17.532 -13.903  17.469  1.00 20.00           N  
ATOM  13214  CA  PHE B 284      17.086 -15.059  18.306  1.00 20.00           C  
ATOM  13215  C   PHE B 284      17.025 -16.390  17.527  1.00 20.00           C  
ATOM  13216  O   PHE B 284      17.399 -17.456  18.060  1.00 20.00           O  
ATOM  13217  CB  PHE B 284      15.696 -14.785  18.906  1.00 20.00           C  
ATOM  13218  CG  PHE B 284      15.717 -14.201  20.311  1.00 20.00           C  
ATOM  13219  CD1 PHE B 284      16.890 -13.699  20.875  1.00 20.00           C  
ATOM  13220  CD2 PHE B 284      14.545 -14.121  21.056  1.00 20.00           C  
ATOM  13221  CE1 PHE B 284      16.885 -13.154  22.191  1.00 20.00           C  
ATOM  13222  CE2 PHE B 284      14.540 -13.583  22.351  1.00 20.00           C  
ATOM  13223  CZ  PHE B 284      15.710 -13.099  22.912  1.00 20.00           C  
ATOM  13224  N   LEU B 285      16.526 -16.314  16.276  1.00 20.00           N  
ATOM  13225  CA  LEU B 285      16.590 -17.412  15.296  1.00 20.00           C  
ATOM  13226  C   LEU B 285      18.043 -17.757  14.946  1.00 20.00           C  
ATOM  13227  O   LEU B 285      18.349 -18.927  14.663  1.00 20.00           O  
ATOM  13228  CB  LEU B 285      15.844 -17.008  14.000  1.00 20.00           C  
ATOM  13229  CG  LEU B 285      14.492 -17.637  13.575  1.00 20.00           C  
ATOM  13230  CD1 LEU B 285      14.771 -18.996  12.937  1.00 20.00           C  
ATOM  13231  CD2 LEU B 285      13.428 -17.765  14.704  1.00 20.00           C  
ATOM  13232  N   ILE B 286      18.911 -16.729  14.941  1.00 20.00           N  
ATOM  13233  CA  ILE B 286      20.353 -16.890  14.698  1.00 20.00           C  
ATOM  13234  C   ILE B 286      20.969 -17.396  15.970  1.00 20.00           C  
ATOM  13235  O   ILE B 286      21.911 -18.169  15.949  1.00 20.00           O  
ATOM  13236  CB  ILE B 286      21.062 -15.576  14.279  1.00 20.00           C  
ATOM  13237  CG1 ILE B 286      20.331 -14.901  13.108  1.00 20.00           C  
ATOM  13238  CG2 ILE B 286      22.497 -15.854  13.807  1.00 20.00           C  
ATOM  13239  CD1 ILE B 286      20.877 -13.524  12.695  1.00 20.00           C  
ATOM  13240  N   GLY B 287      20.400 -16.941  17.084  1.00 20.00           N  
ATOM  13241  CA  GLY B 287      20.724 -17.424  18.434  1.00 20.00           C  
ATOM  13242  C   GLY B 287      20.253 -18.848  18.634  1.00 20.00           C  
ATOM  13243  O   GLY B 287      21.076 -19.741  18.867  1.00 20.00           O  
ATOM  13244  N   GLY B 288      18.931 -19.060  18.562  1.00 20.00           N  
ATOM  13245  CA  GLY B 288      18.375 -20.429  18.422  1.00 20.00           C  
ATOM  13246  C   GLY B 288      19.075 -21.141  17.263  1.00 20.00           C  
ATOM  13247  O   GLY B 288      19.247 -20.546  16.183  1.00 20.00           O  
ATOM  13248  N   LEU B 289      19.465 -22.400  17.471  1.00 20.00           N  
ATOM  13249  CA  LEU B 289      20.598 -22.983  16.723  1.00 20.00           C  
ATOM  13250  C   LEU B 289      21.827 -22.284  17.308  1.00 20.00           C  
ATOM  13251  O   LEU B 289      22.281 -21.258  16.775  1.00 20.00           O  
ATOM  13252  CB  LEU B 289      20.527 -22.735  15.194  1.00 20.00           C  
ATOM  13253  CG  LEU B 289      19.370 -23.106  14.229  1.00 20.00           C  
ATOM  13254  CD1 LEU B 289      18.366 -21.976  13.953  1.00 20.00           C  
ATOM  13255  CD2 LEU B 289      20.012 -23.455  12.956  1.00 20.00           C  
ATOM  13256  N   MET B 290      22.273 -22.794  18.477  1.00 20.00           N  
ATOM  13257  CA  MET B 290      23.532 -22.401  19.201  1.00 20.00           C  
ATOM  13258  C   MET B 290      24.079 -23.598  19.988  1.00 20.00           C  
ATOM  13259  O   MET B 290      25.274 -23.651  20.363  1.00 20.00           O  
ATOM  13260  CB  MET B 290      23.382 -21.196  20.176  1.00 20.00           C  
ATOM  13261  CG  MET B 290      24.758 -20.801  20.785  1.00 20.00           C  
ATOM  13262  SD  MET B 290      24.870 -19.896  22.369  1.00 20.00           S  
ATOM  13263  CE  MET B 290      26.644 -19.626  22.506  1.00 20.00           C  
ATOM  13264  N   TYR B 291      23.185 -24.545  20.273  1.00 20.00           N  
ATOM  13265  CA  TYR B 291      23.596 -25.692  21.059  1.00 20.00           C  
ATOM  13266  C   TYR B 291      23.186 -26.948  20.343  1.00 20.00           C  
ATOM  13267  O   TYR B 291      22.309 -26.932  19.467  1.00 20.00           O  
ATOM  13268  CB  TYR B 291      23.038 -25.648  22.521  1.00 20.00           C  
ATOM  13269  CG  TYR B 291      22.986 -24.246  23.111  1.00 20.00           C  
ATOM  13270  CD1 TYR B 291      24.138 -23.619  23.581  1.00 20.00           C  
ATOM  13271  CD2 TYR B 291      21.785 -23.535  23.141  1.00 20.00           C  
ATOM  13272  CE1 TYR B 291      24.088 -22.335  24.088  1.00 20.00           C  
ATOM  13273  CE2 TYR B 291      21.727 -22.236  23.655  1.00 20.00           C  
ATOM  13274  CZ  TYR B 291      22.880 -21.635  24.133  1.00 20.00           C  
ATOM  13275  OH  TYR B 291      22.825 -20.339  24.635  1.00 20.00           O  
ATOM  13276  N   ARG B 292      23.868 -28.031  20.720  1.00 20.00           N  
ATOM  13277  CA  ARG B 292      23.490 -29.361  20.311  1.00 20.00           C  
ATOM  13278  C   ARG B 292      21.997 -29.515  20.060  1.00 20.00           C  
ATOM  13279  O   ARG B 292      21.168 -28.638  20.366  1.00 20.00           O  
ATOM  13280  CB  ARG B 292      23.920 -30.417  21.353  1.00 20.00           C  
ATOM  13281  CG  ARG B 292      25.248 -31.128  21.048  1.00 20.00           C  
ATOM  13282  CD  ARG B 292      25.374 -31.605  19.573  1.00 20.00           C  
ATOM  13283  NE  ARG B 292      25.176 -30.505  18.613  1.00 20.00           N  
ATOM  13284  CZ  ARG B 292      24.306 -30.515  17.592  1.00 20.00           C  
ATOM  13285  NH1 ARG B 292      23.550 -31.588  17.347  1.00 20.00           N  
ATOM  13286  NH2 ARG B 292      24.201 -29.435  16.821  1.00 20.00           N  
ATOM  13287  N   THR B 293      21.694 -30.649  19.439  1.00 20.00           N  
ATOM  13288  CA  THR B 293      20.401 -31.276  19.470  1.00 20.00           C  
ATOM  13289  C   THR B 293      20.549 -32.351  18.446  1.00 20.00           C  
ATOM  13290  O   THR B 293      19.728 -32.465  17.553  1.00 20.00           O  
ATOM  13291  CB  THR B 293      19.212 -30.351  19.152  1.00 20.00           C  
ATOM  13292  OG1 THR B 293      19.398 -29.079  19.805  1.00 20.00           O  
ATOM  13293  CG2 THR B 293      17.935 -30.967  19.687  1.00 20.00           C  
ATOM  13294  N   ASN B 294      21.640 -33.117  18.566  1.00 20.00           N  
ATOM  13295  CA  ASN B 294      21.716 -34.478  18.019  1.00 20.00           C  
ATOM  13296  C   ASN B 294      22.433 -34.621  16.670  1.00 20.00           C  
ATOM  13297  O   ASN B 294      23.372 -35.388  16.539  1.00 20.00           O  
ATOM  13298  CB  ASN B 294      20.306 -35.118  17.948  1.00 20.00           C  
ATOM  13299  CG  ASN B 294      19.355 -34.641  19.094  1.00 20.00           C  
ATOM  13300  OD1 ASN B 294      19.405 -35.111  20.242  1.00 20.00           O  
ATOM  13301  ND2 ASN B 294      18.474 -33.713  18.754  1.00 20.00           N  
ATOM  13302  N   PHE B 295      21.970 -33.872  15.682  1.00 20.00           N  
ATOM  13303  CA  PHE B 295      22.594 -33.741  14.352  1.00 20.00           C  
ATOM  13304  C   PHE B 295      24.157 -33.609  14.317  1.00 20.00           C  
ATOM  13305  O   PHE B 295      24.825 -34.172  13.419  1.00 20.00           O  
ATOM  13306  CB  PHE B 295      21.883 -32.591  13.605  1.00 20.00           C  
ATOM  13307  CG  PHE B 295      20.350 -32.669  13.675  1.00 20.00           C  
ATOM  13308  CD1 PHE B 295      19.566 -32.346  12.575  1.00 20.00           C  
ATOM  13309  CD2 PHE B 295      19.699 -33.090  14.843  1.00 20.00           C  
ATOM  13310  CE1 PHE B 295      18.149 -32.441  12.652  1.00 20.00           C  
ATOM  13311  CE2 PHE B 295      18.309 -33.169  14.926  1.00 20.00           C  
ATOM  13312  CZ  PHE B 295      17.532 -32.851  13.839  1.00 20.00           C  
ATOM  13313  N   GLY B 296      24.721 -32.877  15.294  1.00 20.00           N  
ATOM  13314  CA  GLY B 296      26.189 -32.796  15.492  1.00 20.00           C  
ATOM  13315  C   GLY B 296      26.850 -31.505  15.005  1.00 20.00           C  
ATOM  13316  O   GLY B 296      27.895 -31.522  14.331  1.00 20.00           O  
ATOM  13317  N   ILE B 297      26.226 -30.377  15.306  1.00 20.00           N  
ATOM  13318  CA  ILE B 297      26.876 -29.090  15.115  1.00 20.00           C  
ATOM  13319  C   ILE B 297      26.968 -28.433  16.471  1.00 20.00           C  
ATOM  13320  O   ILE B 297      26.828 -29.094  17.512  1.00 20.00           O  
ATOM  13321  CB  ILE B 297      26.091 -28.139  14.183  1.00 20.00           C  
ATOM  13322  CG1 ILE B 297      24.635 -28.625  13.992  1.00 20.00           C  
ATOM  13323  CG2 ILE B 297      26.854 -27.994  12.842  1.00 20.00           C  
ATOM  13324  CD1 ILE B 297      23.631 -27.541  13.853  1.00 20.00           C  
ATOM  13325  N   GLY B 298      27.214 -27.127  16.464  1.00 20.00           N  
ATOM  13326  CA  GLY B 298      27.175 -26.341  17.700  1.00 20.00           C  
ATOM  13327  C   GLY B 298      27.822 -26.918  18.964  1.00 20.00           C  
ATOM  13328  O   GLY B 298      28.937 -27.473  18.914  1.00 20.00           O  
ATOM  13329  N   HIS B 299      27.087 -26.808  20.085  1.00 20.00           N  
ATOM  13330  CA  HIS B 299      27.696 -26.714  21.421  1.00 20.00           C  
ATOM  13331  C   HIS B 299      27.172 -27.627  22.523  1.00 20.00           C  
ATOM  13332  O   HIS B 299      25.959 -27.907  22.602  1.00 20.00           O  
ATOM  13333  CB  HIS B 299      27.549 -25.289  21.936  1.00 20.00           C  
ATOM  13334  CG  HIS B 299      28.839 -24.520  21.944  1.00 20.00           C  
ATOM  13335  ND1 HIS B 299      28.902 -23.161  21.681  1.00 20.00           N  
ATOM  13336  CD2 HIS B 299      30.116 -24.916  22.189  1.00 20.00           C  
ATOM  13337  CE1 HIS B 299      30.159 -22.751  21.768  1.00 20.00           C  
ATOM  13338  NE2 HIS B 299      30.916 -23.796  22.073  1.00 20.00           N  
ATOM  13339  N   SER B 300      28.095 -28.053  23.399  1.00 20.00           N  
ATOM  13340  CA  SER B 300      27.757 -28.731  24.682  1.00 20.00           C  
ATOM  13341  C   SER B 300      27.865 -27.758  25.862  1.00 20.00           C  
ATOM  13342  O   SER B 300      28.903 -27.135  26.073  1.00 20.00           O  
ATOM  13343  CB  SER B 300      28.673 -29.927  24.925  1.00 20.00           C  
ATOM  13344  OG  SER B 300      29.228 -29.857  26.230  1.00 20.00           O  
ATOM  13345  N   ILE B 301      26.785 -27.656  26.640  1.00 20.00           N  
ATOM  13346  CA  ILE B 301      26.599 -26.552  27.601  1.00 20.00           C  
ATOM  13347  C   ILE B 301      27.535 -26.608  28.815  1.00 20.00           C  
ATOM  13348  O   ILE B 301      27.483 -25.748  29.685  1.00 20.00           O  
ATOM  13349  CB  ILE B 301      25.102 -26.389  27.979  1.00 20.00           C  
ATOM  13350  CG1 ILE B 301      24.421 -25.469  26.956  1.00 20.00           C  
ATOM  13351  CG2 ILE B 301      24.953 -25.918  29.397  1.00 20.00           C  
ATOM  13352  CD1 ILE B 301      23.348 -24.590  27.496  1.00 20.00           C  
ATOM  13353  N   LYS B 302      28.360 -27.661  28.858  1.00 20.00           N  
ATOM  13354  CA  LYS B 302      29.645 -27.687  29.598  1.00 20.00           C  
ATOM  13355  C   LYS B 302      30.801 -27.833  28.557  1.00 20.00           C  
ATOM  13356  O   LYS B 302      30.568 -28.236  27.407  1.00 20.00           O  
ATOM  13357  CB  LYS B 302      29.668 -28.839  30.608  1.00 20.00           C  
ATOM  13358  CG  LYS B 302      29.748 -30.236  29.997  1.00 20.00           C  
ATOM  13359  CD  LYS B 302      28.984 -31.189  30.901  1.00 20.00           C  
ATOM  13360  CE  LYS B 302      29.865 -32.106  31.831  1.00 20.00           C  
ATOM  13361  NZ  LYS B 302      29.029 -32.974  32.797  1.00 20.00           N  
ATOM  13362  N   TYR B 303      32.037 -27.527  28.938  1.00 20.00           N  
ATOM  13363  CA  TYR B 303      33.119 -27.555  27.949  1.00 20.00           C  
ATOM  13364  C   TYR B 303      33.237 -26.158  27.362  1.00 20.00           C  
ATOM  13365  O   TYR B 303      34.167 -25.891  26.558  1.00 20.00           O  
ATOM  13366  CB  TYR B 303      32.814 -28.529  26.799  1.00 20.00           C  
ATOM  13367  CG  TYR B 303      33.453 -29.923  26.849  1.00 20.00           C  
ATOM  13368  CD1 TYR B 303      33.015 -30.888  27.768  1.00 20.00           C  
ATOM  13369  CD2 TYR B 303      34.452 -30.296  25.933  1.00 20.00           C  
ATOM  13370  CE1 TYR B 303      33.577 -32.159  27.793  1.00 20.00           C  
ATOM  13371  CE2 TYR B 303      35.012 -31.558  25.953  1.00 20.00           C  
ATOM  13372  CZ  TYR B 303      34.570 -32.488  26.885  1.00 20.00           C  
ATOM  13373  OH  TYR B 303      35.124 -33.763  26.931  1.00 20.00           O  
ATOM  13374  N   ILE B 304      32.263 -25.291  27.717  1.00 20.00           N  
ATOM  13375  CA  ILE B 304      32.360 -23.820  27.513  1.00 20.00           C  
ATOM  13376  C   ILE B 304      31.929 -23.075  28.787  1.00 20.00           C  
ATOM  13377  O   ILE B 304      31.829 -21.838  28.828  1.00 20.00           O  
ATOM  13378  CB  ILE B 304      31.590 -23.292  26.272  1.00 20.00           C  
ATOM  13379  CG1 ILE B 304      30.064 -23.462  26.444  1.00 20.00           C  
ATOM  13380  CG2 ILE B 304      32.117 -23.955  24.994  1.00 20.00           C  
ATOM  13381  CD1 ILE B 304      29.262 -23.015  25.219  1.00 20.00           C  
ATOM  13382  N   LEU B 305      31.631 -23.867  29.819  1.00 20.00           N  
ATOM  13383  CA  LEU B 305      31.902 -23.455  31.187  1.00 20.00           C  
ATOM  13384  C   LEU B 305      33.152 -24.308  31.465  1.00 20.00           C  
ATOM  13385  O   LEU B 305      34.238 -24.002  30.936  1.00 20.00           O  
ATOM  13386  CB  LEU B 305      30.721 -23.734  32.148  1.00 20.00           C  
ATOM  13387  CG  LEU B 305      29.249 -23.495  31.719  1.00 20.00           C  
ATOM  13388  CD1 LEU B 305      28.330 -23.376  32.914  1.00 20.00           C  
ATOM  13389  CD2 LEU B 305      29.047 -22.281  30.828  1.00 20.00           C  
ATOM  13390  N   GLU B 306      33.006 -25.411  32.208  1.00 20.00           N  
ATOM  13391  CA  GLU B 306      34.161 -26.273  32.498  1.00 20.00           C  
ATOM  13392  C   GLU B 306      35.308 -25.306  32.693  1.00 20.00           C  
ATOM  13393  O   GLU B 306      35.173 -24.321  33.438  1.00 20.00           O  
ATOM  13394  CB  GLU B 306      34.474 -27.202  31.302  1.00 20.00           C  
ATOM  13395  CG  GLU B 306      35.416 -28.397  31.602  1.00 20.00           C  
ATOM  13396  CD  GLU B 306      34.655 -29.654  32.006  1.00 20.00           C  
ATOM  13397  OE1 GLU B 306      34.102 -29.660  33.150  1.00 20.00           O  
ATOM  13398  OE2 GLU B 306      34.619 -30.620  31.182  1.00 20.00           O  
ATOM  13399  N   ALA B 307      36.401 -25.538  31.959  1.00 20.00           N  
ATOM  13400  CA  ALA B 307      37.554 -24.656  32.037  1.00 20.00           C  
ATOM  13401  C   ALA B 307      37.477 -23.445  31.041  1.00 20.00           C  
ATOM  13402  O   ALA B 307      38.525 -22.888  30.643  1.00 20.00           O  
ATOM  13403  CB  ALA B 307      38.886 -25.467  31.910  1.00 20.00           C  
ATOM  13404  N   HIS B 308      36.246 -23.025  30.675  1.00 20.00           N  
ATOM  13405  CA  HIS B 308      36.054 -21.743  29.974  1.00 20.00           C  
ATOM  13406  C   HIS B 308      36.776 -20.676  30.769  1.00 20.00           C  
ATOM  13407  O   HIS B 308      38.002 -20.568  30.683  1.00 20.00           O  
ATOM  13408  CB  HIS B 308      34.572 -21.320  29.837  1.00 20.00           C  
ATOM  13409  CG  HIS B 308      34.387 -20.104  28.959  1.00 20.00           C  
ATOM  13410  ND1 HIS B 308      34.794 -18.841  29.352  1.00 20.00           N  
ATOM  13411  CD2 HIS B 308      33.900 -19.968  27.690  1.00 20.00           C  
ATOM  13412  CE1 HIS B 308      34.553 -17.977  28.373  1.00 20.00           C  
ATOM  13413  NE2 HIS B 308      34.009 -18.633  27.354  1.00 20.00           N  
ATOM  13414  N   ILE B 309      35.995 -19.881  31.524  1.00 20.00           N  
ATOM  13415  CA  ILE B 309      36.496 -18.963  32.600  1.00 20.00           C  
ATOM  13416  C   ILE B 309      37.493 -17.824  32.138  1.00 20.00           C  
ATOM  13417  O   ILE B 309      38.534 -18.062  31.489  1.00 20.00           O  
ATOM  13418  CB  ILE B 309      36.917 -19.782  33.928  1.00 20.00           C  
ATOM  13419  CG1 ILE B 309      38.436 -20.113  33.981  1.00 20.00           C  
ATOM  13420  CG2 ILE B 309      36.074 -21.073  34.051  1.00 20.00           C  
ATOM  13421  CD1 ILE B 309      38.899 -20.801  35.306  1.00 20.00           C  
ATOM  13422  N   PRO B 310      37.147 -16.573  32.470  1.00 20.00           N  
ATOM  13423  CA  PRO B 310      37.752 -15.426  31.800  1.00 20.00           C  
ATOM  13424  C   PRO B 310      38.920 -14.868  32.628  1.00 20.00           C  
ATOM  13425  O   PRO B 310      40.063 -15.077  32.247  1.00 20.00           O  
ATOM  13426  CB  PRO B 310      36.556 -14.452  31.666  1.00 20.00           C  
ATOM  13427  CG  PRO B 310      35.618 -14.820  32.835  1.00 20.00           C  
ATOM  13428  CD  PRO B 310      36.159 -16.131  33.474  1.00 20.00           C  
ATOM  13429  N   PRO B 311      38.641 -14.109  33.709  1.00 20.00           N  
ATOM  13430  CA  PRO B 311      39.515 -14.190  34.889  1.00 20.00           C  
ATOM  13431  C   PRO B 311      39.342 -15.446  35.828  1.00 20.00           C  
ATOM  13432  O   PRO B 311      38.873 -15.340  36.985  1.00 20.00           O  
ATOM  13433  CB  PRO B 311      39.199 -12.883  35.652  1.00 20.00           C  
ATOM  13434  CG  PRO B 311      37.866 -12.499  35.229  1.00 20.00           C  
ATOM  13435  CD  PRO B 311      37.629 -13.041  33.862  1.00 20.00           C  
ATOM  13436  N   GLY B 312      39.705 -16.614  35.302  1.00 20.00           N  
ATOM  13437  CA  GLY B 312      40.157 -17.726  36.121  1.00 20.00           C  
ATOM  13438  C   GLY B 312      41.539 -17.970  35.531  1.00 20.00           C  
ATOM  13439  O   GLY B 312      42.383 -17.046  35.475  1.00 20.00           O  
ATOM  13440  N   GLY B 313      41.766 -19.187  35.040  1.00 20.00           N  
ATOM  13441  CA  GLY B 313      42.952 -19.421  34.228  1.00 20.00           C  
ATOM  13442  C   GLY B 313      44.181 -19.628  35.085  1.00 20.00           C  
ATOM  13443  O   GLY B 313      44.637 -20.768  35.192  1.00 20.00           O  
ATOM  13444  N   ARG B 314      44.744 -18.557  35.673  1.00 20.00           N  
ATOM  13445  CA  ARG B 314      45.863 -18.721  36.634  1.00 20.00           C  
ATOM  13446  C   ARG B 314      45.604 -17.984  37.969  1.00 20.00           C  
ATOM  13447  O   ARG B 314      46.505 -17.368  38.534  1.00 20.00           O  
ATOM  13448  CB  ARG B 314      47.245 -18.301  36.048  1.00 20.00           C  
ATOM  13449  CG  ARG B 314      47.592 -18.746  34.603  1.00 20.00           C  
ATOM  13450  CD  ARG B 314      48.324 -20.116  34.510  1.00 20.00           C  
ATOM  13451  NE  ARG B 314      49.795 -20.049  34.258  1.00 20.00           N  
ATOM  13452  CZ  ARG B 314      50.402 -20.032  33.045  1.00 20.00           C  
ATOM  13453  NH1 ARG B 314      49.691 -20.041  31.899  1.00 20.00           N  
ATOM  13454  NH2 ARG B 314      51.746 -19.993  32.981  1.00 20.00           N  
ATOM  13455  N   LEU B 315      44.374 -18.060  38.482  1.00 20.00           N  
ATOM  13456  CA  LEU B 315      43.993 -17.366  39.730  1.00 20.00           C  
ATOM  13457  C   LEU B 315      43.237 -18.332  40.673  1.00 20.00           C  
ATOM  13458  O   LEU B 315      42.280 -17.958  41.372  1.00 20.00           O  
ATOM  13459  CB  LEU B 315      43.216 -16.073  39.393  1.00 20.00           C  
ATOM  13460  CG  LEU B 315      42.161 -15.253  40.197  1.00 20.00           C  
ATOM  13461  CD1 LEU B 315      40.782 -15.980  40.343  1.00 20.00           C  
ATOM  13462  CD2 LEU B 315      42.662 -14.661  41.584  1.00 20.00           C  
ATOM  13463  N   GLY B 316      43.692 -19.590  40.664  1.00 20.00           N  
ATOM  13464  CA  GLY B 316      43.325 -20.596  41.678  1.00 20.00           C  
ATOM  13465  C   GLY B 316      41.900 -20.519  42.218  1.00 20.00           C  
ATOM  13466  O   GLY B 316      41.699 -20.419  43.450  1.00 20.00           O  
ATOM  13467  N   ARG B 317      40.924 -20.598  41.286  1.00 20.00           N  
ATOM  13468  CA  ARG B 317      39.477 -20.419  41.561  1.00 20.00           C  
ATOM  13469  C   ARG B 317      38.548 -21.167  40.583  1.00 20.00           C  
ATOM  13470  O   ARG B 317      38.095 -20.567  39.618  1.00 20.00           O  
ATOM  13471  CB  ARG B 317      39.121 -18.916  41.513  1.00 20.00           C  
ATOM  13472  CG  ARG B 317      39.282 -18.137  42.840  1.00 20.00           C  
ATOM  13473  CD  ARG B 317      38.724 -18.928  44.041  1.00 20.00           C  
ATOM  13474  NE  ARG B 317      37.921 -20.062  43.567  1.00 20.00           N  
ATOM  13475  CZ  ARG B 317      36.631 -19.996  43.210  1.00 20.00           C  
ATOM  13476  NH1 ARG B 317      36.025 -21.083  42.756  1.00 20.00           N  
ATOM  13477  NH2 ARG B 317      35.952 -18.850  43.301  1.00 20.00           N  
ATOM  13478  N   GLY B 318      38.222 -22.439  40.866  1.00 20.00           N  
ATOM  13479  CA  GLY B 318      37.545 -23.380  39.917  1.00 20.00           C  
ATOM  13480  C   GLY B 318      36.280 -22.998  39.126  1.00 20.00           C  
ATOM  13481  O   GLY B 318      35.844 -21.820  39.121  1.00 20.00           O  
ATOM  13482  N   HIS B 319      35.686 -23.990  38.432  1.00 20.00           N  
ATOM  13483  CA  HIS B 319      34.356 -23.788  37.765  1.00 20.00           C  
ATOM  13484  C   HIS B 319      33.449 -25.039  37.563  1.00 20.00           C  
ATOM  13485  O   HIS B 319      32.386 -24.927  36.904  1.00 20.00           O  
ATOM  13486  CB  HIS B 319      34.511 -23.026  36.416  1.00 20.00           C  
ATOM  13487  CG  HIS B 319      33.371 -22.082  36.102  1.00 20.00           C  
ATOM  13488  ND1 HIS B 319      32.055 -22.502  35.994  1.00 20.00           N  
ATOM  13489  CD2 HIS B 319      33.357 -20.741  35.856  1.00 20.00           C  
ATOM  13490  CE1 HIS B 319      31.281 -21.459  35.713  1.00 20.00           C  
ATOM  13491  NE2 HIS B 319      32.046 -20.378  35.619  1.00 20.00           N  
ATOM  13492  N   LYS B 320      33.859 -26.194  38.138  1.00 20.00           N  
ATOM  13493  CA  LYS B 320      33.137 -27.504  38.038  1.00 20.00           C  
ATOM  13494  C   LYS B 320      31.617 -27.411  37.907  1.00 20.00           C  
ATOM  13495  O   LYS B 320      31.010 -26.363  38.144  1.00 20.00           O  
ATOM  13496  CB  LYS B 320      33.407 -28.403  39.259  1.00 20.00           C  
ATOM  13497  CG  LYS B 320      34.722 -29.189  39.322  1.00 20.00           C  
ATOM  13498  CD  LYS B 320      34.792 -29.856  40.744  1.00 20.00           C  
ATOM  13499  CE  LYS B 320      36.255 -30.248  41.143  1.00 20.00           C  
ATOM  13500  NZ  LYS B 320      36.202 -31.392  42.178  1.00 20.00           N  
ATOM  13501  N   GLY B 321      31.028 -28.576  37.616  1.00 20.00           N  
ATOM  13502  CA  GLY B 321      29.686 -28.745  37.017  1.00 20.00           C  
ATOM  13503  C   GLY B 321      28.540 -27.817  37.398  1.00 20.00           C  
ATOM  13504  O   GLY B 321      27.469 -28.293  37.807  1.00 20.00           O  
ATOM  13505  N   LEU B 322      28.748 -26.498  37.244  1.00 20.00           N  
ATOM  13506  CA  LEU B 322      27.695 -25.527  37.499  1.00 20.00           C  
ATOM  13507  C   LEU B 322      26.394 -25.942  36.803  1.00 20.00           C  
ATOM  13508  O   LEU B 322      25.320 -25.635  37.293  1.00 20.00           O  
ATOM  13509  CB  LEU B 322      28.135 -24.129  37.079  1.00 20.00           C  
ATOM  13510  CG  LEU B 322      28.633 -23.159  38.173  1.00 20.00           C  
ATOM  13511  CD1 LEU B 322      28.391 -21.724  37.717  1.00 20.00           C  
ATOM  13512  CD2 LEU B 322      28.019 -23.369  39.584  1.00 20.00           C  
ATOM  13513  N   TYR B 323      26.526 -26.667  35.682  1.00 20.00           N  
ATOM  13514  CA  TYR B 323      25.419 -27.334  34.955  1.00 20.00           C  
ATOM  13515  C   TYR B 323      24.650 -28.382  35.779  1.00 20.00           C  
ATOM  13516  O   TYR B 323      23.494 -28.158  36.084  1.00 20.00           O  
ATOM  13517  CB  TYR B 323      25.967 -27.972  33.666  1.00 20.00           C  
ATOM  13518  CG  TYR B 323      24.946 -28.540  32.712  1.00 20.00           C  
ATOM  13519  CD1 TYR B 323      23.907 -27.766  32.234  1.00 20.00           C  
ATOM  13520  CD2 TYR B 323      25.069 -29.841  32.236  1.00 20.00           C  
ATOM  13521  CE1 TYR B 323      22.969 -28.292  31.329  1.00 20.00           C  
ATOM  13522  CE2 TYR B 323      24.151 -30.374  31.331  1.00 20.00           C  
ATOM  13523  CZ  TYR B 323      23.102 -29.599  30.878  1.00 20.00           C  
ATOM  13524  OH  TYR B 323      22.188 -30.106  29.975  1.00 20.00           O  
ATOM  13525  N   ASP B 324      25.273 -29.511  36.146  1.00 20.00           N  
ATOM  13526  CA  ASP B 324      24.572 -30.496  37.003  1.00 20.00           C  
ATOM  13527  C   ASP B 324      24.191 -30.010  38.432  1.00 20.00           C  
ATOM  13528  O   ASP B 324      23.707 -30.790  39.270  1.00 20.00           O  
ATOM  13529  CB  ASP B 324      25.261 -31.878  37.039  1.00 20.00           C  
ATOM  13530  CG  ASP B 324      26.671 -31.844  37.630  1.00 20.00           C  
ATOM  13531  OD1 ASP B 324      27.441 -30.884  37.358  1.00 20.00           O  
ATOM  13532  OD2 ASP B 324      27.029 -32.829  38.340  1.00 20.00           O  
ATOM  13533  N   THR B 325      24.380 -28.714  38.695  1.00 20.00           N  
ATOM  13534  CA  THR B 325      23.869 -28.113  39.948  1.00 20.00           C  
ATOM  13535  C   THR B 325      22.767 -27.036  39.787  1.00 20.00           C  
ATOM  13536  O   THR B 325      21.977 -26.833  40.713  1.00 20.00           O  
ATOM  13537  CB  THR B 325      25.003 -27.609  40.905  1.00 20.00           C  
ATOM  13538  OG1 THR B 325      24.460 -26.595  41.770  1.00 20.00           O  
ATOM  13539  CG2 THR B 325      26.196 -27.040  40.147  1.00 20.00           C  
ATOM  13540  N   ILE B 326      22.767 -26.348  38.633  1.00 20.00           N  
ATOM  13541  CA  ILE B 326      21.685 -25.471  38.200  1.00 20.00           C  
ATOM  13542  C   ILE B 326      20.609 -26.337  37.581  1.00 20.00           C  
ATOM  13543  O   ILE B 326      19.468 -25.914  37.470  1.00 20.00           O  
ATOM  13544  CB  ILE B 326      22.145 -24.437  37.106  1.00 20.00           C  
ATOM  13545  CG1 ILE B 326      20.957 -23.566  36.638  1.00 20.00           C  
ATOM  13546  CG2 ILE B 326      22.723 -25.124  35.882  1.00 20.00           C  
ATOM  13547  CD1 ILE B 326      20.963 -23.198  35.147  1.00 20.00           C  
ATOM  13548  N   ASN B 327      20.991 -27.550  37.177  1.00 20.00           N  
ATOM  13549  CA  ASN B 327      20.113 -28.491  36.461  1.00 20.00           C  
ATOM  13550  C   ASN B 327      19.511 -29.493  37.440  1.00 20.00           C  
ATOM  13551  O   ASN B 327      18.292 -29.718  37.476  1.00 20.00           O  
ATOM  13552  CB  ASN B 327      20.966 -29.256  35.446  1.00 20.00           C  
ATOM  13553  CG  ASN B 327      20.168 -29.847  34.317  1.00 20.00           C  
ATOM  13554  OD1 ASN B 327      20.347 -31.036  33.989  1.00 20.00           O  
ATOM  13555  ND2 ASN B 327      19.304 -29.032  33.692  1.00 20.00           N  
ATOM  13556  N   ASN B 328      20.389 -30.095  38.244  1.00 20.00           N  
ATOM  13557  CA  ASN B 328      19.976 -30.928  39.352  1.00 20.00           C  
ATOM  13558  C   ASN B 328      19.340 -30.096  40.529  1.00 20.00           C  
ATOM  13559  O   ASN B 328      19.094 -30.618  41.638  1.00 20.00           O  
ATOM  13560  CB  ASN B 328      21.214 -31.702  39.847  1.00 20.00           C  
ATOM  13561  CG  ASN B 328      21.731 -32.747  38.840  1.00 20.00           C  
ATOM  13562  OD1 ASN B 328      22.804 -33.357  39.041  1.00 20.00           O  
ATOM  13563  ND2 ASN B 328      20.970 -32.965  37.761  1.00 20.00           N  
ATOM  13564  N   SER B 329      19.094 -28.802  40.312  1.00 20.00           N  
ATOM  13565  CA  SER B 329      18.630 -27.947  41.415  1.00 20.00           C  
ATOM  13566  C   SER B 329      17.140 -27.644  41.372  1.00 20.00           C  
ATOM  13567  O   SER B 329      16.444 -27.831  42.399  1.00 20.00           O  
ATOM  13568  CB  SER B 329      19.399 -26.625  41.485  1.00 20.00           C  
ATOM  13569  OG  SER B 329      18.920 -25.812  42.574  1.00 20.00           O  
ATOM  13570  N   ILE B 330      16.653 -27.149  40.220  1.00 20.00           N  
ATOM  13571  CA  ILE B 330      15.229 -26.794  40.041  1.00 20.00           C  
ATOM  13572  C   ILE B 330      14.839 -25.588  40.885  1.00 20.00           C  
ATOM  13573  O   ILE B 330      13.679 -25.201  40.874  1.00 20.00           O  
ATOM  13574  CB  ILE B 330      14.234 -27.972  40.407  1.00 20.00           C  
ATOM  13575  CG1 ILE B 330      12.998 -28.007  39.489  1.00 20.00           C  
ATOM  13576  CG2 ILE B 330      13.794 -27.913  41.907  1.00 20.00           C  
ATOM  13577  CD1 ILE B 330      12.398 -26.660  39.181  1.00 20.00           C  
ATOM  13578  N   HIS B 331      15.778 -25.023  41.645  1.00 20.00           N  
ATOM  13579  CA  HIS B 331      15.474 -23.853  42.476  1.00 20.00           C  
ATOM  13580  C   HIS B 331      16.362 -22.717  42.020  1.00 20.00           C  
ATOM  13581  O   HIS B 331      15.914 -21.589  41.829  1.00 20.00           O  
ATOM  13582  CB  HIS B 331      15.717 -24.152  43.956  1.00 20.00           C  
ATOM  13583  CG  HIS B 331      14.481 -24.562  44.706  1.00 20.00           C  
ATOM  13584  ND1 HIS B 331      13.850 -23.740  45.635  1.00 20.00           N  
ATOM  13585  CD2 HIS B 331      13.751 -25.710  44.666  1.00 20.00           C  
ATOM  13586  CE1 HIS B 331      12.783 -24.368  46.131  1.00 20.00           C  
ATOM  13587  NE2 HIS B 331      12.702 -25.566  45.565  1.00 20.00           N  
ATOM  13588  N   PHE B 332      17.645 -23.033  41.869  1.00 20.00           N  
ATOM  13589  CA  PHE B 332      18.525 -22.229  41.061  1.00 20.00           C  
ATOM  13590  C   PHE B 332      17.651 -21.876  39.850  1.00 20.00           C  
ATOM  13591  O   PHE B 332      17.471 -20.682  39.532  1.00 20.00           O  
ATOM  13592  CB  PHE B 332      19.724 -23.065  40.618  1.00 20.00           C  
ATOM  13593  CG  PHE B 332      21.033 -22.394  40.818  1.00 20.00           C  
ATOM  13594  CD1 PHE B 332      22.139 -23.113  41.224  1.00 20.00           C  
ATOM  13595  CD2 PHE B 332      21.165 -21.036  40.614  1.00 20.00           C  
ATOM  13596  CE1 PHE B 332      23.363 -22.496  41.406  1.00 20.00           C  
ATOM  13597  CE2 PHE B 332      22.388 -20.400  40.791  1.00 20.00           C  
ATOM  13598  CZ  PHE B 332      23.487 -21.128  41.191  1.00 20.00           C  
ATOM  13599  N   GLN B 333      17.054 -22.910  39.229  1.00 20.00           N  
ATOM  13600  CA  GLN B 333      16.150 -22.726  38.077  1.00 20.00           C  
ATOM  13601  C   GLN B 333      15.082 -21.666  38.360  1.00 20.00           C  
ATOM  13602  O   GLN B 333      15.152 -20.561  37.823  1.00 20.00           O  
ATOM  13603  CB  GLN B 333      15.558 -24.061  37.598  1.00 20.00           C  
ATOM  13604  CG  GLN B 333      16.476 -24.754  36.553  1.00 20.00           C  
ATOM  13605  CD  GLN B 333      16.223 -26.262  36.368  1.00 20.00           C  
ATOM  13606  OE1 GLN B 333      17.114 -26.987  35.885  1.00 20.00           O  
ATOM  13607  NE2 GLN B 333      15.015 -26.736  36.742  1.00 20.00           N  
ATOM  13608  N   LEU B 334      14.137 -21.969  39.246  1.00 20.00           N  
ATOM  13609  CA  LEU B 334      13.094 -20.992  39.622  1.00 20.00           C  
ATOM  13610  C   LEU B 334      13.594 -19.818  40.489  1.00 20.00           C  
ATOM  13611  O   LEU B 334      13.090 -19.590  41.587  1.00 20.00           O  
ATOM  13612  CB  LEU B 334      11.901 -21.697  40.282  1.00 20.00           C  
ATOM  13613  CG  LEU B 334      11.053 -20.934  41.290  1.00 20.00           C  
ATOM  13614  CD1 LEU B 334      10.300 -19.828  40.636  1.00 20.00           C  
ATOM  13615  CD2 LEU B 334      10.098 -21.898  41.889  1.00 20.00           C  
ATOM  13616  N   GLY B 335      14.560 -19.055  39.968  1.00 20.00           N  
ATOM  13617  CA  GLY B 335      15.031 -17.863  40.663  1.00 20.00           C  
ATOM  13618  C   GLY B 335      16.198 -17.233  39.928  1.00 20.00           C  
ATOM  13619  O   GLY B 335      16.788 -16.227  40.365  1.00 20.00           O  
ATOM  13620  N   LEU B 336      16.571 -17.872  38.829  1.00 20.00           N  
ATOM  13621  CA  LEU B 336      17.287 -17.193  37.755  1.00 20.00           C  
ATOM  13622  C   LEU B 336      16.179 -16.878  36.755  1.00 20.00           C  
ATOM  13623  O   LEU B 336      16.254 -15.891  36.013  1.00 20.00           O  
ATOM  13624  CB  LEU B 336      18.366 -18.109  37.170  1.00 20.00           C  
ATOM  13625  CG  LEU B 336      19.724 -17.882  37.824  1.00 20.00           C  
ATOM  13626  CD1 LEU B 336      20.541 -19.131  37.770  1.00 20.00           C  
ATOM  13627  CD2 LEU B 336      20.383 -16.791  37.034  1.00 20.00           C  
ATOM  13628  N   ALA B 337      15.139 -17.727  36.796  1.00 20.00           N  
ATOM  13629  CA  ALA B 337      13.855 -17.445  36.198  1.00 20.00           C  
ATOM  13630  C   ALA B 337      13.362 -16.150  36.819  1.00 20.00           C  
ATOM  13631  O   ALA B 337      13.331 -15.122  36.111  1.00 20.00           O  
ATOM  13632  CB  ALA B 337      12.881 -18.570  36.463  1.00 20.00           C  
ATOM  13633  N   LEU B 338      13.007 -16.189  38.130  1.00 20.00           N  
ATOM  13634  CA  LEU B 338      12.576 -14.995  38.923  1.00 20.00           C  
ATOM  13635  C   LEU B 338      13.787 -14.057  39.024  1.00 20.00           C  
ATOM  13636  O   LEU B 338      14.902 -14.514  39.295  1.00 20.00           O  
ATOM  13637  CB  LEU B 338      12.097 -15.405  40.348  1.00 20.00           C  
ATOM  13638  CG  LEU B 338      10.784 -16.123  40.783  1.00 20.00           C  
ATOM  13639  CD1 LEU B 338      11.078 -16.987  41.956  1.00 20.00           C  
ATOM  13640  CD2 LEU B 338       9.683 -15.171  41.179  1.00 20.00           C  
ATOM  13641  N   ALA B 339      13.581 -12.759  38.806  1.00 20.00           N  
ATOM  13642  CA  ALA B 339      14.694 -11.861  38.390  1.00 20.00           C  
ATOM  13643  C   ALA B 339      15.012 -12.224  36.937  1.00 20.00           C  
ATOM  13644  O   ALA B 339      14.698 -13.326  36.481  1.00 20.00           O  
ATOM  13645  CB  ALA B 339      15.936 -12.020  39.265  1.00 20.00           C  
ATOM  13646  N   SER B 340      15.647 -11.317  36.194  1.00 20.00           N  
ATOM  13647  CA  SER B 340      15.489 -11.325  34.736  1.00 20.00           C  
ATOM  13648  C   SER B 340      14.056 -10.861  34.586  1.00 20.00           C  
ATOM  13649  O   SER B 340      13.809  -9.707  34.268  1.00 20.00           O  
ATOM  13650  CB  SER B 340      15.683 -12.720  34.132  1.00 20.00           C  
ATOM  13651  OG  SER B 340      16.739 -13.416  34.785  1.00 20.00           O  
ATOM  13652  N   LEU B 341      13.104 -11.732  34.913  1.00 20.00           N  
ATOM  13653  CA  LEU B 341      11.704 -11.319  34.939  1.00 20.00           C  
ATOM  13654  C   LEU B 341      11.608 -10.148  35.905  1.00 20.00           C  
ATOM  13655  O   LEU B 341      11.089  -9.116  35.569  1.00 20.00           O  
ATOM  13656  CB  LEU B 341      10.775 -12.493  35.341  1.00 20.00           C  
ATOM  13657  CG  LEU B 341       9.452 -12.719  34.554  1.00 20.00           C  
ATOM  13658  CD1 LEU B 341       9.650 -12.890  33.030  1.00 20.00           C  
ATOM  13659  CD2 LEU B 341       8.684 -13.909  35.087  1.00 20.00           C  
ATOM  13660  N   GLY B 342      12.182 -10.298  37.095  1.00 20.00           N  
ATOM  13661  CA  GLY B 342      12.141  -9.228  38.101  1.00 20.00           C  
ATOM  13662  C   GLY B 342      12.807  -7.932  37.642  1.00 20.00           C  
ATOM  13663  O   GLY B 342      12.204  -6.854  37.683  1.00 20.00           O  
ATOM  13664  N   VAL B 343      14.069  -8.032  37.212  1.00 20.00           N  
ATOM  13665  CA  VAL B 343      14.758  -6.878  36.666  1.00 20.00           C  
ATOM  13666  C   VAL B 343      14.005  -6.313  35.430  1.00 20.00           C  
ATOM  13667  O   VAL B 343      13.870  -5.083  35.342  1.00 20.00           O  
ATOM  13668  CB  VAL B 343      16.248  -7.207  36.393  1.00 20.00           C  
ATOM  13669  CG1 VAL B 343      16.813  -6.415  35.225  1.00 20.00           C  
ATOM  13670  CG2 VAL B 343      17.053  -6.968  37.636  1.00 20.00           C  
ATOM  13671  N   ILE B 344      13.480  -7.182  34.527  1.00 20.00           N  
ATOM  13672  CA  ILE B 344      12.780  -6.716  33.282  1.00 20.00           C  
ATOM  13673  C   ILE B 344      11.305  -6.300  33.459  1.00 20.00           C  
ATOM  13674  O   ILE B 344      10.760  -5.612  32.606  1.00 20.00           O  
ATOM  13675  CB  ILE B 344      12.902  -7.690  32.029  1.00 20.00           C  
ATOM  13676  CG1 ILE B 344      12.126  -9.004  32.212  1.00 20.00           C  
ATOM  13677  CG2 ILE B 344      14.376  -7.939  31.599  1.00 20.00           C  
ATOM  13678  CD1 ILE B 344      10.700  -8.960  31.732  1.00 20.00           C  
ATOM  13679  N   THR B 345      10.675  -6.745  34.563  1.00 20.00           N  
ATOM  13680  CA  THR B 345       9.257  -6.418  34.882  1.00 20.00           C  
ATOM  13681  C   THR B 345       9.166  -4.920  35.128  1.00 20.00           C  
ATOM  13682  O   THR B 345       8.104  -4.325  34.955  1.00 20.00           O  
ATOM  13683  CB  THR B 345       8.682  -7.175  36.153  1.00 20.00           C  
ATOM  13684  OG1 THR B 345       9.074  -8.562  36.161  1.00 20.00           O  
ATOM  13685  CG2 THR B 345       7.154  -7.110  36.215  1.00 20.00           C  
ATOM  13686  N   SER B 346      10.285  -4.305  35.535  1.00 20.00           N  
ATOM  13687  CA  SER B 346      10.333  -2.861  35.765  1.00 20.00           C  
ATOM  13688  C   SER B 346      10.851  -2.110  34.552  1.00 20.00           C  
ATOM  13689  O   SER B 346      10.388  -1.007  34.282  1.00 20.00           O  
ATOM  13690  CB  SER B 346      11.191  -2.511  36.982  1.00 20.00           C  
ATOM  13691  OG  SER B 346      11.158  -1.097  37.181  1.00 20.00           O  
ATOM  13692  N   LEU B 347      11.842  -2.700  33.865  1.00 20.00           N  
ATOM  13693  CA  LEU B 347      12.303  -2.251  32.523  1.00 20.00           C  
ATOM  13694  C   LEU B 347      11.133  -2.170  31.503  1.00 20.00           C  
ATOM  13695  O   LEU B 347      11.043  -1.229  30.699  1.00 20.00           O  
ATOM  13696  CB  LEU B 347      13.413  -3.197  32.012  1.00 20.00           C  
ATOM  13697  CG  LEU B 347      14.448  -2.762  30.955  1.00 20.00           C  
ATOM  13698  CD1 LEU B 347      13.891  -2.883  29.534  1.00 20.00           C  
ATOM  13699  CD2 LEU B 347      14.944  -1.361  31.222  1.00 20.00           C  
ATOM  13700  N   VAL B 348      10.254  -3.180  31.564  1.00 20.00           N  
ATOM  13701  CA  VAL B 348       8.907  -3.118  30.957  1.00 20.00           C  
ATOM  13702  C   VAL B 348       8.240  -1.838  31.414  1.00 20.00           C  
ATOM  13703  O   VAL B 348       7.953  -0.958  30.610  1.00 20.00           O  
ATOM  13704  CB  VAL B 348       7.987  -4.352  31.366  1.00 20.00           C  
ATOM  13705  CG1 VAL B 348       6.579  -3.915  31.730  1.00 20.00           C  
ATOM  13706  CG2 VAL B 348       7.943  -5.378  30.257  1.00 20.00           C  
ATOM  13707  N   ALA B 349       8.070  -1.733  32.732  1.00 20.00           N  
ATOM  13708  CA  ALA B 349       7.101  -0.835  33.293  1.00 20.00           C  
ATOM  13709  C   ALA B 349       7.631   0.541  33.593  1.00 20.00           C  
ATOM  13710  O   ALA B 349       6.840   1.403  33.996  1.00 20.00           O  
ATOM  13711  CB  ALA B 349       6.550  -1.425  34.517  1.00 20.00           C  
ATOM  13712  N   GLN B 350       8.948   0.741  33.406  1.00 20.00           N  
ATOM  13713  CA  GLN B 350       9.559   2.089  33.462  1.00 20.00           C  
ATOM  13714  C   GLN B 350       9.798   2.612  32.071  1.00 20.00           C  
ATOM  13715  O   GLN B 350       9.944   3.806  31.897  1.00 20.00           O  
ATOM  13716  CB  GLN B 350      10.890   2.085  34.193  1.00 20.00           C  
ATOM  13717  CG  GLN B 350      10.885   3.009  35.368  1.00 20.00           C  
ATOM  13718  CD  GLN B 350      11.863   2.560  36.437  1.00 20.00           C  
ATOM  13719  OE1 GLN B 350      11.769   1.451  36.988  1.00 20.00           O  
ATOM  13720  NE2 GLN B 350      12.824   3.423  36.736  1.00 20.00           N  
ATOM  13721  N   HIS B 351       9.871   1.697  31.097  1.00 20.00           N  
ATOM  13722  CA  HIS B 351       9.899   2.071  29.677  1.00 20.00           C  
ATOM  13723  C   HIS B 351       8.502   2.261  29.126  1.00 20.00           C  
ATOM  13724  O   HIS B 351       8.300   3.035  28.219  1.00 20.00           O  
ATOM  13725  CB  HIS B 351      10.602   1.010  28.837  1.00 20.00           C  
ATOM  13726  CG  HIS B 351      12.100   1.062  28.922  1.00 20.00           C  
ATOM  13727  ND1 HIS B 351      12.869  -0.049  29.228  1.00 20.00           N  
ATOM  13728  CD2 HIS B 351      12.972   2.090  28.753  1.00 20.00           C  
ATOM  13729  CE1 HIS B 351      14.152   0.293  29.231  1.00 20.00           C  
ATOM  13730  NE2 HIS B 351      14.240   1.588  28.964  1.00 20.00           N  
ATOM  13731  N   MET B 352       7.537   1.524  29.672  1.00 20.00           N  
ATOM  13732  CA  MET B 352       6.140   1.648  29.255  1.00 20.00           C  
ATOM  13733  C   MET B 352       5.617   3.049  29.454  1.00 20.00           C  
ATOM  13734  O   MET B 352       4.514   3.349  28.985  1.00 20.00           O  
ATOM  13735  CB  MET B 352       5.235   0.679  30.007  1.00 20.00           C  
ATOM  13736  CG  MET B 352       5.150  -0.651  29.355  1.00 20.00           C  
ATOM  13737  SD  MET B 352       3.462  -1.231  29.416  1.00 20.00           S  
ATOM  13738  CE  MET B 352       2.668   0.374  29.319  1.00 20.00           C  
ATOM  13739  N   TYR B 353       6.379   3.886  30.176  1.00 20.00           N  
ATOM  13740  CA  TYR B 353       6.107   5.348  30.219  1.00 20.00           C  
ATOM  13741  C   TYR B 353       7.280   6.044  29.538  1.00 20.00           C  
ATOM  13742  O   TYR B 353       8.350   5.449  29.361  1.00 20.00           O  
ATOM  13743  CB  TYR B 353       5.893   5.892  31.667  1.00 20.00           C  
ATOM  13744  CG  TYR B 353       7.150   6.502  32.320  1.00 20.00           C  
ATOM  13745  CD1 TYR B 353       8.231   5.705  32.719  1.00 20.00           C  
ATOM  13746  CD2 TYR B 353       7.252   7.864  32.542  1.00 20.00           C  
ATOM  13747  CE1 TYR B 353       9.369   6.257  33.300  1.00 20.00           C  
ATOM  13748  CE2 TYR B 353       8.404   8.414  33.149  1.00 20.00           C  
ATOM  13749  CZ  TYR B 353       9.445   7.606  33.515  1.00 20.00           C  
ATOM  13750  OH  TYR B 353      10.574   8.146  34.095  1.00 20.00           O  
ATOM  13751  N   SER B 354       7.095   7.316  29.197  1.00 20.00           N  
ATOM  13752  CA  SER B 354       8.053   7.993  28.335  1.00 20.00           C  
ATOM  13753  C   SER B 354       8.151   7.274  26.935  1.00 20.00           C  
ATOM  13754  O   SER B 354       8.513   7.877  25.908  1.00 20.00           O  
ATOM  13755  CB  SER B 354       9.404   8.095  29.032  1.00 20.00           C  
ATOM  13756  OG  SER B 354       9.835   6.804  29.361  1.00 20.00           O  
ATOM  13757  N   LEU B 355       7.798   5.996  26.888  1.00 20.00           N  
ATOM  13758  CA  LEU B 355       7.628   5.346  25.622  1.00 20.00           C  
ATOM  13759  C   LEU B 355       6.418   4.441  25.721  1.00 20.00           C  
ATOM  13760  O   LEU B 355       6.551   3.229  25.636  1.00 20.00           O  
ATOM  13761  CB  LEU B 355       8.867   4.531  25.271  1.00 20.00           C  
ATOM  13762  CG  LEU B 355      10.134   5.204  24.727  1.00 20.00           C  
ATOM  13763  CD1 LEU B 355       9.739   6.403  23.887  1.00 20.00           C  
ATOM  13764  CD2 LEU B 355      11.087   5.619  25.820  1.00 20.00           C  
ATOM  13765  N   PRO B 356       5.216   5.012  25.898  1.00 20.00           N  
ATOM  13766  CA  PRO B 356       4.089   4.124  25.766  1.00 20.00           C  
ATOM  13767  C   PRO B 356       3.799   3.953  24.284  1.00 20.00           C  
ATOM  13768  O   PRO B 356       3.924   4.911  23.492  1.00 20.00           O  
ATOM  13769  CB  PRO B 356       2.955   4.896  26.413  1.00 20.00           C  
ATOM  13770  CG  PRO B 356       3.274   6.287  26.131  1.00 20.00           C  
ATOM  13771  CD  PRO B 356       4.784   6.392  26.170  1.00 20.00           C  
ATOM  13772  N   ALA B 357       3.421   2.732  23.922  1.00 20.00           N  
ATOM  13773  CA  ALA B 357       3.179   2.383  22.546  1.00 20.00           C  
ATOM  13774  C   ALA B 357       1.677   2.342  22.207  1.00 20.00           C  
ATOM  13775  O   ALA B 357       1.238   1.516  21.394  1.00 20.00           O  
ATOM  13776  CB  ALA B 357       3.843   1.058  22.278  1.00 20.00           C  
ATOM  13777  N   TYR B 358       0.874   3.237  22.802  1.00 20.00           N  
ATOM  13778  CA  TYR B 358      -0.584   3.168  22.552  1.00 20.00           C  
ATOM  13779  C   TYR B 358      -1.400   4.424  22.202  1.00 20.00           C  
ATOM  13780  O   TYR B 358      -1.156   5.529  22.682  1.00 20.00           O  
ATOM  13781  CB  TYR B 358      -1.303   2.359  23.646  1.00 20.00           C  
ATOM  13782  CG  TYR B 358      -0.863   0.918  23.729  1.00 20.00           C  
ATOM  13783  CD1 TYR B 358      -0.583   0.184  22.568  1.00 20.00           C  
ATOM  13784  CD2 TYR B 358      -0.747   0.292  24.977  1.00 20.00           C  
ATOM  13785  CE1 TYR B 358      -0.164  -1.135  22.640  1.00 20.00           C  
ATOM  13786  CE2 TYR B 358      -0.342  -1.044  25.070  1.00 20.00           C  
ATOM  13787  CZ  TYR B 358      -0.047  -1.754  23.898  1.00 20.00           C  
ATOM  13788  OH  TYR B 358       0.353  -3.074  23.997  1.00 20.00           O  
ATOM  13789  N   ALA B 359      -2.406   4.170  21.356  1.00 20.00           N  
ATOM  13790  CA  ALA B 359      -3.238   5.178  20.741  1.00 20.00           C  
ATOM  13791  C   ALA B 359      -4.008   5.860  21.836  1.00 20.00           C  
ATOM  13792  O   ALA B 359      -5.116   5.395  22.194  1.00 20.00           O  
ATOM  13793  CB  ALA B 359      -4.212   4.526  19.766  1.00 20.00           C  
ATOM  13794  N   PHE B 360      -3.434   6.956  22.362  1.00 20.00           N  
ATOM  13795  CA  PHE B 360      -4.024   7.719  23.525  1.00 20.00           C  
ATOM  13796  C   PHE B 360      -3.700   7.073  24.914  1.00 20.00           C  
ATOM  13797  O   PHE B 360      -4.400   6.156  25.368  1.00 20.00           O  
ATOM  13798  CB  PHE B 360      -5.556   8.002  23.324  1.00 20.00           C  
ATOM  13799  CG  PHE B 360      -5.917   8.428  21.891  1.00 20.00           C  
ATOM  13800  CD1 PHE B 360      -6.556   7.547  21.020  1.00 20.00           C  
ATOM  13801  CD2 PHE B 360      -5.579   9.704  21.416  1.00 20.00           C  
ATOM  13802  CE1 PHE B 360      -6.861   7.929  19.700  1.00 20.00           C  
ATOM  13803  CE2 PHE B 360      -5.879  10.089  20.112  1.00 20.00           C  
ATOM  13804  CZ  PHE B 360      -6.523   9.205  19.248  1.00 20.00           C  
ATOM  13805  N   ILE B 361      -2.619   7.551  25.552  1.00 20.00           N  
ATOM  13806  CA  ILE B 361      -2.022   6.927  26.766  1.00 20.00           C  
ATOM  13807  C   ILE B 361      -0.882   7.790  27.346  1.00 20.00           C  
ATOM  13808  O   ILE B 361       0.156   8.005  26.686  1.00 20.00           O  
ATOM  13809  CB  ILE B 361      -1.533   5.480  26.493  1.00 20.00           C  
ATOM  13810  CG1 ILE B 361      -2.406   4.463  27.256  1.00 20.00           C  
ATOM  13811  CG2 ILE B 361      -0.084   5.298  26.883  1.00 20.00           C  
ATOM  13812  CD1 ILE B 361      -2.521   4.666  28.781  1.00 20.00           C  
ATOM  13813  N   ALA B 362      -1.080   8.242  28.598  1.00 20.00           N  
ATOM  13814  CA  ALA B 362      -0.446   9.455  29.117  1.00 20.00           C  
ATOM  13815  C   ALA B 362      -0.795  10.477  28.059  1.00 20.00           C  
ATOM  13816  O   ALA B 362      -0.735  10.178  26.877  1.00 20.00           O  
ATOM  13817  CB  ALA B 362       1.060   9.302  29.289  1.00 20.00           C  
ATOM  13818  N   GLN B 363      -1.153  11.681  28.481  1.00 20.00           N  
ATOM  13819  CA  GLN B 363      -2.242  12.422  27.819  1.00 20.00           C  
ATOM  13820  C   GLN B 363      -3.577  11.623  28.016  1.00 20.00           C  
ATOM  13821  O   GLN B 363      -4.654  12.052  27.602  1.00 20.00           O  
ATOM  13822  CB  GLN B 363      -1.933  12.912  26.357  1.00 20.00           C  
ATOM  13823  CG  GLN B 363      -2.006  11.873  25.191  1.00 20.00           C  
ATOM  13824  CD  GLN B 363      -3.340  11.848  24.458  1.00 20.00           C  
ATOM  13825  OE1 GLN B 363      -3.568  12.641  23.528  1.00 20.00           O  
ATOM  13826  NE2 GLN B 363      -4.220  10.909  24.849  1.00 20.00           N  
ATOM  13827  N   ASP B 364      -3.482  10.466  28.678  1.00 20.00           N  
ATOM  13828  CA  ASP B 364      -4.607   9.919  29.469  1.00 20.00           C  
ATOM  13829  C   ASP B 364      -4.329  10.203  30.948  1.00 20.00           C  
ATOM  13830  O   ASP B 364      -5.254  10.461  31.723  1.00 20.00           O  
ATOM  13831  CB  ASP B 364      -4.761   8.384  29.326  1.00 20.00           C  
ATOM  13832  CG  ASP B 364      -5.165   7.707  30.673  1.00 20.00           C  
ATOM  13833  OD1 ASP B 364      -6.385   7.482  30.895  1.00 20.00           O  
ATOM  13834  OD2 ASP B 364      -4.267   7.462  31.538  1.00 20.00           O  
ATOM  13835  N   PHE B 365      -3.046  10.065  31.316  1.00 20.00           N  
ATOM  13836  CA  PHE B 365      -2.489  10.216  32.672  1.00 20.00           C  
ATOM  13837  C   PHE B 365      -3.153   9.596  33.919  1.00 20.00           C  
ATOM  13838  O   PHE B 365      -2.900  10.054  35.055  1.00 20.00           O  
ATOM  13839  CB  PHE B 365      -2.065  11.663  32.992  1.00 20.00           C  
ATOM  13840  CG  PHE B 365      -2.620  12.721  32.082  1.00 20.00           C  
ATOM  13841  CD1 PHE B 365      -1.764  13.385  31.211  1.00 20.00           C  
ATOM  13842  CD2 PHE B 365      -3.959  13.120  32.165  1.00 20.00           C  
ATOM  13843  CE1 PHE B 365      -2.239  14.404  30.398  1.00 20.00           C  
ATOM  13844  CE2 PHE B 365      -4.458  14.106  31.355  1.00 20.00           C  
ATOM  13845  CZ  PHE B 365      -3.604  14.764  30.467  1.00 20.00           C  
ATOM  13846  N   THR B 366      -3.952   8.549  33.739  1.00 20.00           N  
ATOM  13847  CA  THR B 366      -4.409   7.800  34.930  1.00 20.00           C  
ATOM  13848  C   THR B 366      -4.029   6.321  34.833  1.00 20.00           C  
ATOM  13849  O   THR B 366      -3.181   5.833  35.600  1.00 20.00           O  
ATOM  13850  CB  THR B 366      -5.926   7.906  35.166  1.00 20.00           C  
ATOM  13851  OG1 THR B 366      -6.341   9.275  34.996  1.00 20.00           O  
ATOM  13852  CG2 THR B 366      -6.271   7.335  36.579  1.00 20.00           C  
ATOM  13853  N   THR B 367      -4.708   5.636  33.897  1.00 20.00           N  
ATOM  13854  CA  THR B 367      -4.368   4.320  33.399  1.00 20.00           C  
ATOM  13855  C   THR B 367      -2.865   4.232  33.265  1.00 20.00           C  
ATOM  13856  O   THR B 367      -2.290   3.167  33.457  1.00 20.00           O  
ATOM  13857  CB  THR B 367      -5.039   4.158  32.033  1.00 20.00           C  
ATOM  13858  OG1 THR B 367      -6.459   4.054  32.243  1.00 20.00           O  
ATOM  13859  CG2 THR B 367      -4.535   2.928  31.253  1.00 20.00           C  
ATOM  13860  N   GLN B 368      -2.246   5.376  32.978  1.00 20.00           N  
ATOM  13861  CA  GLN B 368      -0.807   5.488  32.830  1.00 20.00           C  
ATOM  13862  C   GLN B 368      -0.091   5.480  34.174  1.00 20.00           C  
ATOM  13863  O   GLN B 368       1.132   5.321  34.215  1.00 20.00           O  
ATOM  13864  CB  GLN B 368      -0.462   6.777  32.082  1.00 20.00           C  
ATOM  13865  CG  GLN B 368       0.913   6.763  31.513  1.00 20.00           C  
ATOM  13866  CD  GLN B 368       1.095   5.679  30.445  1.00 20.00           C  
ATOM  13867  OE1 GLN B 368       0.565   5.796  29.333  1.00 20.00           O  
ATOM  13868  NE2 GLN B 368       1.864   4.630  30.773  1.00 20.00           N  
ATOM  13869  N   ALA B 369      -0.850   5.661  35.265  1.00 20.00           N  
ATOM  13870  CA  ALA B 369      -0.265   5.782  36.609  1.00 20.00           C  
ATOM  13871  C   ALA B 369      -0.737   4.728  37.630  1.00 20.00           C  
ATOM  13872  O   ALA B 369      -0.342   4.752  38.797  1.00 20.00           O  
ATOM  13873  CB  ALA B 369      -0.479   7.191  37.160  1.00 20.00           C  
ATOM  13874  N   ALA B 370      -1.591   3.812  37.170  1.00 20.00           N  
ATOM  13875  CA  ALA B 370      -2.062   2.643  37.929  1.00 20.00           C  
ATOM  13876  C   ALA B 370      -1.801   1.447  37.037  1.00 20.00           C  
ATOM  13877  O   ALA B 370      -2.716   0.668  36.769  1.00 20.00           O  
ATOM  13878  CB  ALA B 370      -3.580   2.763  38.199  1.00 20.00           C  
ATOM  13879  N   LEU B 371      -0.547   1.355  36.558  1.00 20.00           N  
ATOM  13880  CA  LEU B 371      -0.114   0.467  35.452  1.00 20.00           C  
ATOM  13881  C   LEU B 371       1.426   0.483  35.300  1.00 20.00           C  
ATOM  13882  O   LEU B 371       2.024  -0.398  34.663  1.00 20.00           O  
ATOM  13883  CB  LEU B 371      -0.766   0.874  34.117  1.00 20.00           C  
ATOM  13884  CG  LEU B 371      -0.434  -0.018  32.910  1.00 20.00           C  
ATOM  13885  CD1 LEU B 371      -1.456  -1.156  32.762  1.00 20.00           C  
ATOM  13886  CD2 LEU B 371      -0.348   0.795  31.634  1.00 20.00           C  
ATOM  13887  N   TYR B 372       2.058   1.509  35.867  1.00 20.00           N  
ATOM  13888  CA  TYR B 372       3.516   1.571  35.973  1.00 20.00           C  
ATOM  13889  C   TYR B 372       3.844   0.738  37.230  1.00 20.00           C  
ATOM  13890  O   TYR B 372       4.929   0.157  37.373  1.00 20.00           O  
ATOM  13891  CB  TYR B 372       3.982   3.064  36.047  1.00 20.00           C  
ATOM  13892  CG  TYR B 372       5.318   3.356  36.730  1.00 20.00           C  
ATOM  13893  CD1 TYR B 372       6.491   3.608  36.001  1.00 20.00           C  
ATOM  13894  CD2 TYR B 372       5.393   3.395  38.110  1.00 20.00           C  
ATOM  13895  CE1 TYR B 372       7.715   3.869  36.647  1.00 20.00           C  
ATOM  13896  CE2 TYR B 372       6.597   3.657  38.773  1.00 20.00           C  
ATOM  13897  CZ  TYR B 372       7.749   3.891  38.049  1.00 20.00           C  
ATOM  13898  OH  TYR B 372       8.891   4.137  38.805  1.00 20.00           O  
ATOM  13899  N   THR B 373       2.835   0.604  38.089  1.00 20.00           N  
ATOM  13900  CA  THR B 373       3.022   0.226  39.493  1.00 20.00           C  
ATOM  13901  C   THR B 373       2.635  -1.244  39.819  1.00 20.00           C  
ATOM  13902  O   THR B 373       3.170  -1.871  40.739  1.00 20.00           O  
ATOM  13903  CB  THR B 373       2.222   1.246  40.292  1.00 20.00           C  
ATOM  13904  OG1 THR B 373       2.725   2.538  39.925  1.00 20.00           O  
ATOM  13905  CG2 THR B 373       2.331   1.061  41.779  1.00 20.00           C  
ATOM  13906  N   HIS B 374       1.694  -1.761  39.033  1.00 20.00           N  
ATOM  13907  CA  HIS B 374       1.230  -3.122  39.081  1.00 20.00           C  
ATOM  13908  C   HIS B 374       2.233  -3.812  38.187  1.00 20.00           C  
ATOM  13909  O   HIS B 374       1.867  -4.591  37.316  1.00 20.00           O  
ATOM  13910  CB  HIS B 374      -0.175  -3.134  38.464  1.00 20.00           C  
ATOM  13911  CG  HIS B 374      -0.479  -4.335  37.624  1.00 20.00           C  
ATOM  13912  ND1 HIS B 374      -0.441  -4.302  36.232  1.00 20.00           N  
ATOM  13913  CD2 HIS B 374      -0.813  -5.609  37.970  1.00 20.00           C  
ATOM  13914  CE1 HIS B 374      -0.735  -5.507  35.760  1.00 20.00           C  
ATOM  13915  NE2 HIS B 374      -0.967  -6.316  36.790  1.00 20.00           N  
ATOM  13916  N   HIS B 375       3.512  -3.490  38.380  1.00 20.00           N  
ATOM  13917  CA  HIS B 375       4.557  -3.782  37.405  1.00 20.00           C  
ATOM  13918  C   HIS B 375       5.701  -3.096  38.029  1.00 20.00           C  
ATOM  13919  O   HIS B 375       6.807  -3.082  37.478  1.00 20.00           O  
ATOM  13920  CB  HIS B 375       4.332  -3.044  36.085  1.00 20.00           C  
ATOM  13921  CG  HIS B 375       3.628  -3.840  35.033  1.00 20.00           C  
ATOM  13922  ND1 HIS B 375       3.683  -5.218  34.985  1.00 20.00           N  
ATOM  13923  CD2 HIS B 375       2.860  -3.452  33.984  1.00 20.00           C  
ATOM  13924  CE1 HIS B 375       2.962  -5.644  33.960  1.00 20.00           C  
ATOM  13925  NE2 HIS B 375       2.459  -4.597  33.330  1.00 20.00           N  
ATOM  13926  N   GLN B 376       5.394  -2.441  39.150  1.00 20.00           N  
ATOM  13927  CA  GLN B 376       6.400  -2.031  40.124  1.00 20.00           C  
ATOM  13928  C   GLN B 376       6.177  -2.841  41.398  1.00 20.00           C  
ATOM  13929  O   GLN B 376       7.141  -3.336  41.955  1.00 20.00           O  
ATOM  13930  CB  GLN B 376       6.326  -0.528  40.389  1.00 20.00           C  
ATOM  13931  CG  GLN B 376       7.215   0.271  39.492  1.00 20.00           C  
ATOM  13932  CD  GLN B 376       8.668  -0.064  39.693  1.00 20.00           C  
ATOM  13933  OE1 GLN B 376       9.053  -1.210  39.623  1.00 20.00           O  
ATOM  13934  NE2 GLN B 376       9.482   0.936  39.957  1.00 20.00           N  
ATOM  13935  N   TYR B 377       4.900  -2.931  41.849  1.00 20.00           N  
ATOM  13936  CA  TYR B 377       4.377  -4.013  42.749  1.00 20.00           C  
ATOM  13937  C   TYR B 377       4.144  -5.214  41.841  1.00 20.00           C  
ATOM  13938  O   TYR B 377       3.711  -5.048  40.677  1.00 20.00           O  
ATOM  13939  CB  TYR B 377       3.069  -3.624  43.445  1.00 20.00           C  
ATOM  13940  CG  TYR B 377       3.237  -2.619  44.538  1.00 20.00           C  
ATOM  13941  CD1 TYR B 377       3.371  -3.006  45.863  1.00 20.00           C  
ATOM  13942  CD2 TYR B 377       3.258  -1.277  44.241  1.00 20.00           C  
ATOM  13943  CE1 TYR B 377       3.516  -2.040  46.885  1.00 20.00           C  
ATOM  13944  CE2 TYR B 377       3.409  -0.307  45.234  1.00 20.00           C  
ATOM  13945  CZ  TYR B 377       3.543  -0.675  46.554  1.00 20.00           C  
ATOM  13946  OH  TYR B 377       3.726   0.311  47.518  1.00 20.00           O  
ATOM  13947  N   ILE B 378       4.443  -6.414  42.336  1.00 20.00           N  
ATOM  13948  CA  ILE B 378       5.038  -7.427  41.438  1.00 20.00           C  
ATOM  13949  C   ILE B 378       6.466  -6.878  41.217  1.00 20.00           C  
ATOM  13950  O   ILE B 378       6.806  -5.911  41.885  1.00 20.00           O  
ATOM  13951  CB  ILE B 378       4.312  -7.535  40.109  1.00 20.00           C  
ATOM  13952  CG1 ILE B 378       2.809  -7.724  40.344  1.00 20.00           C  
ATOM  13953  CG2 ILE B 378       4.844  -8.724  39.359  1.00 20.00           C  
ATOM  13954  CD1 ILE B 378       1.973  -7.275  39.177  1.00 20.00           C  
ATOM  13955  N   ALA B 379       7.322  -7.444  40.357  1.00 20.00           N  
ATOM  13956  CA  ALA B 379       8.616  -6.778  40.077  1.00 20.00           C  
ATOM  13957  C   ALA B 379       9.528  -6.494  41.298  1.00 20.00           C  
ATOM  13958  O   ALA B 379      10.734  -6.774  41.270  1.00 20.00           O  
ATOM  13959  CB  ALA B 379       8.375  -5.461  39.323  1.00 20.00           C  
ATOM  13960  N   GLY B 380       8.971  -5.822  42.308  1.00 20.00           N  
ATOM  13961  CA  GLY B 380       9.552  -5.756  43.632  1.00 20.00           C  
ATOM  13962  C   GLY B 380       9.102  -7.094  44.153  1.00 20.00           C  
ATOM  13963  O   GLY B 380       9.932  -7.940  44.458  1.00 20.00           O  
ATOM  13964  N   PHE B 381       7.783  -7.316  44.199  1.00 20.00           N  
ATOM  13965  CA  PHE B 381       7.216  -8.586  44.720  1.00 20.00           C  
ATOM  13966  C   PHE B 381       7.947  -9.838  44.220  1.00 20.00           C  
ATOM  13967  O   PHE B 381       7.932 -10.858  44.907  1.00 20.00           O  
ATOM  13968  CB  PHE B 381       5.706  -8.716  44.436  1.00 20.00           C  
ATOM  13969  CG  PHE B 381       4.812  -8.196  45.542  1.00 20.00           C  
ATOM  13970  CD1 PHE B 381       4.307  -6.891  45.502  1.00 20.00           C  
ATOM  13971  CD2 PHE B 381       4.453  -9.016  46.629  1.00 20.00           C  
ATOM  13972  CE1 PHE B 381       3.466  -6.419  46.545  1.00 20.00           C  
ATOM  13973  CE2 PHE B 381       3.624  -8.553  47.662  1.00 20.00           C  
ATOM  13974  CZ  PHE B 381       3.124  -7.268  47.615  1.00 20.00           C  
ATOM  13975  N   ILE B 382       8.584  -9.755  43.039  1.00 20.00           N  
ATOM  13976  CA  ILE B 382       9.353 -10.875  42.489  1.00 20.00           C  
ATOM  13977  C   ILE B 382      10.716 -10.922  43.233  1.00 20.00           C  
ATOM  13978  O   ILE B 382      10.733 -11.187  44.430  1.00 20.00           O  
ATOM  13979  CB  ILE B 382       9.369 -10.834  40.902  1.00 20.00           C  
ATOM  13980  CG1 ILE B 382       8.411 -11.891  40.329  1.00 20.00           C  
ATOM  13981  CG2 ILE B 382      10.730 -11.131  40.314  1.00 20.00           C  
ATOM  13982  CD1 ILE B 382       6.994 -11.428  40.099  1.00 20.00           C  
ATOM  13983  N   MET B 383      11.839 -10.693  42.544  1.00 20.00           N  
ATOM  13984  CA  MET B 383      13.058 -10.174  43.168  1.00 20.00           C  
ATOM  13985  C   MET B 383      13.310 -10.739  44.534  1.00 20.00           C  
ATOM  13986  O   MET B 383      14.356 -11.326  44.774  1.00 20.00           O  
ATOM  13987  CB  MET B 383      12.941  -8.651  43.329  1.00 20.00           C  
ATOM  13988  CG  MET B 383      14.158  -7.912  42.880  1.00 20.00           C  
ATOM  13989  SD  MET B 383      14.671  -8.562  41.272  1.00 20.00           S  
ATOM  13990  CE  MET B 383      16.485  -8.672  41.484  1.00 20.00           C  
ATOM  13991  N   THR B 384      12.367 -10.473  45.439  1.00 20.00           N  
ATOM  13992  CA  THR B 384      12.276 -11.135  46.735  1.00 20.00           C  
ATOM  13993  C   THR B 384      12.184 -12.663  46.570  1.00 20.00           C  
ATOM  13994  O   THR B 384      13.016 -13.411  47.102  1.00 20.00           O  
ATOM  13995  CB  THR B 384      11.020 -10.637  47.500  1.00 20.00           C  
ATOM  13996  OG1 THR B 384      10.207  -9.858  46.597  1.00 20.00           O  
ATOM  13997  CG2 THR B 384      11.391  -9.775  48.735  1.00 20.00           C  
ATOM  13998  N   GLY B 385      11.177 -13.119  45.818  1.00 20.00           N  
ATOM  13999  CA  GLY B 385      10.968 -14.560  45.580  1.00 20.00           C  
ATOM  14000  C   GLY B 385      12.107 -15.170  44.784  1.00 20.00           C  
ATOM  14001  O   GLY B 385      12.390 -16.348  44.860  1.00 20.00           O  
ATOM  14002  N   ALA B 386      12.756 -14.325  44.014  1.00 20.00           N  
ATOM  14003  CA  ALA B 386      13.923 -14.704  43.270  1.00 20.00           C  
ATOM  14004  C   ALA B 386      15.022 -15.055  44.260  1.00 20.00           C  
ATOM  14005  O   ALA B 386      15.690 -16.092  44.169  1.00 20.00           O  
ATOM  14006  CB  ALA B 386      14.348 -13.505  42.393  1.00 20.00           C  
ATOM  14007  N   PHE B 387      15.177 -14.135  45.208  1.00 20.00           N  
ATOM  14008  CA  PHE B 387      16.246 -14.131  46.184  1.00 20.00           C  
ATOM  14009  C   PHE B 387      15.926 -15.181  47.202  1.00 20.00           C  
ATOM  14010  O   PHE B 387      16.810 -15.571  47.968  1.00 20.00           O  
ATOM  14011  CB  PHE B 387      16.272 -12.787  46.890  1.00 20.00           C  
ATOM  14012  CG  PHE B 387      17.414 -11.917  46.499  1.00 20.00           C  
ATOM  14013  CD1 PHE B 387      18.723 -12.390  46.581  1.00 20.00           C  
ATOM  14014  CD2 PHE B 387      17.188 -10.588  46.099  1.00 20.00           C  
ATOM  14015  CE1 PHE B 387      19.783 -11.567  46.247  1.00 20.00           C  
ATOM  14016  CE2 PHE B 387      18.232  -9.746  45.789  1.00 20.00           C  
ATOM  14017  CZ  PHE B 387      19.530 -10.241  45.858  1.00 20.00           C  
ATOM  14018  N   ALA B 388      14.656 -15.627  47.188  1.00 20.00           N  
ATOM  14019  CA  ALA B 388      14.092 -16.574  48.176  1.00 20.00           C  
ATOM  14020  C   ALA B 388      14.064 -18.075  47.712  1.00 20.00           C  
ATOM  14021  O   ALA B 388      13.953 -18.995  48.558  1.00 20.00           O  
ATOM  14022  CB  ALA B 388      12.690 -16.089  48.676  1.00 20.00           C  
ATOM  14023  N   HIS B 389      14.192 -18.315  46.398  1.00 20.00           N  
ATOM  14024  CA  HIS B 389      14.368 -19.670  45.911  1.00 20.00           C  
ATOM  14025  C   HIS B 389      15.839 -19.991  45.633  1.00 20.00           C  
ATOM  14026  O   HIS B 389      16.216 -21.152  45.396  1.00 20.00           O  
ATOM  14027  CB  HIS B 389      13.513 -19.893  44.704  1.00 20.00           C  
ATOM  14028  CG  HIS B 389      12.056 -19.849  45.016  1.00 20.00           C  
ATOM  14029  ND1 HIS B 389      11.448 -18.721  45.528  1.00 20.00           N  
ATOM  14030  CD2 HIS B 389      11.081 -20.789  44.909  1.00 20.00           C  
ATOM  14031  CE1 HIS B 389      10.156 -18.964  45.713  1.00 20.00           C  
ATOM  14032  NE2 HIS B 389       9.906 -20.209  45.337  1.00 20.00           N  
ATOM  14033  N   GLY B 390      16.663 -18.937  45.697  1.00 20.00           N  
ATOM  14034  CA  GLY B 390      18.112 -19.065  45.751  1.00 20.00           C  
ATOM  14035  C   GLY B 390      18.703 -18.938  47.147  1.00 20.00           C  
ATOM  14036  O   GLY B 390      19.893 -18.686  47.270  1.00 20.00           O  
ATOM  14037  N   PRO B 391      17.862 -18.968  48.213  1.00 20.00           N  
ATOM  14038  CA  PRO B 391      18.174 -19.498  49.556  1.00 20.00           C  
ATOM  14039  C   PRO B 391      17.424 -20.762  49.965  1.00 20.00           C  
ATOM  14040  O   PRO B 391      17.328 -21.049  51.147  1.00 20.00           O  
ATOM  14041  CB  PRO B 391      17.716 -18.367  50.486  1.00 20.00           C  
ATOM  14042  CG  PRO B 391      16.625 -17.684  49.727  1.00 20.00           C  
ATOM  14043  CD  PRO B 391      16.605 -18.217  48.290  1.00 20.00           C  
ATOM  14044  N   ILE B 392      16.903 -21.497  48.991  1.00 20.00           N  
ATOM  14045  CA  ILE B 392      16.329 -22.820  49.217  1.00 20.00           C  
ATOM  14046  C   ILE B 392      17.222 -23.842  48.512  1.00 20.00           C  
ATOM  14047  O   ILE B 392      17.331 -24.995  48.950  1.00 20.00           O  
ATOM  14048  CB  ILE B 392      14.900 -22.902  48.637  1.00 20.00           C  
ATOM  14049  CG1 ILE B 392      13.935 -22.065  49.515  1.00 20.00           C  
ATOM  14050  CG2 ILE B 392      14.462 -24.347  48.525  1.00 20.00           C  
ATOM  14051  CD1 ILE B 392      12.435 -22.261  49.255  1.00 20.00           C  
ATOM  14052  N   PHE B 393      17.854 -23.389  47.413  1.00 20.00           N  
ATOM  14053  CA  PHE B 393      18.832 -24.192  46.674  1.00 20.00           C  
ATOM  14054  C   PHE B 393      19.918 -24.620  47.620  1.00 20.00           C  
ATOM  14055  O   PHE B 393      20.253 -25.791  47.683  1.00 20.00           O  
ATOM  14056  CB  PHE B 393      19.408 -23.430  45.462  1.00 20.00           C  
ATOM  14057  CG  PHE B 393      20.905 -23.481  45.350  1.00 20.00           C  
ATOM  14058  CD1 PHE B 393      21.655 -22.314  45.476  1.00 20.00           C  
ATOM  14059  CD2 PHE B 393      21.574 -24.678  45.126  1.00 20.00           C  
ATOM  14060  CE1 PHE B 393      23.026 -22.349  45.382  1.00 20.00           C  
ATOM  14061  CE2 PHE B 393      22.962 -24.706  45.050  1.00 20.00           C  
ATOM  14062  CZ  PHE B 393      23.679 -23.548  45.179  1.00 20.00           C  
ATOM  14063  N   PHE B 394      20.433 -23.648  48.376  1.00 20.00           N  
ATOM  14064  CA  PHE B 394      21.444 -23.865  49.408  1.00 20.00           C  
ATOM  14065  C   PHE B 394      21.062 -24.872  50.523  1.00 20.00           C  
ATOM  14066  O   PHE B 394      21.942 -25.498  51.117  1.00 20.00           O  
ATOM  14067  CB  PHE B 394      21.854 -22.520  50.005  1.00 20.00           C  
ATOM  14068  CG  PHE B 394      22.850 -21.775  49.169  1.00 20.00           C  
ATOM  14069  CD1 PHE B 394      22.789 -20.384  49.071  1.00 20.00           C  
ATOM  14070  CD2 PHE B 394      23.862 -22.455  48.479  1.00 20.00           C  
ATOM  14071  CE1 PHE B 394      23.742 -19.663  48.288  1.00 20.00           C  
ATOM  14072  CE2 PHE B 394      24.825 -21.759  47.697  1.00 20.00           C  
ATOM  14073  CZ  PHE B 394      24.761 -20.359  47.594  1.00 20.00           C  
ATOM  14074  N   ILE B 395      19.768 -25.069  50.793  1.00 20.00           N  
ATOM  14075  CA  ILE B 395      19.370 -26.084  51.802  1.00 20.00           C  
ATOM  14076  C   ILE B 395      18.802 -27.424  51.285  1.00 20.00           C  
ATOM  14077  O   ILE B 395      19.405 -28.455  51.539  1.00 20.00           O  
ATOM  14078  CB  ILE B 395      18.500 -25.479  52.910  1.00 20.00           C  
ATOM  14079  CG1 ILE B 395      17.504 -24.463  52.329  1.00 20.00           C  
ATOM  14080  CG2 ILE B 395      19.401 -24.698  53.833  1.00 20.00           C  
ATOM  14081  CD1 ILE B 395      16.096 -24.957  52.211  1.00 20.00           C  
ATOM  14082  N   ARG B 396      17.668 -27.437  50.568  1.00 20.00           N  
ATOM  14083  CA  ARG B 396      17.100 -28.728  50.142  1.00 20.00           C  
ATOM  14084  C   ARG B 396      18.092 -29.296  49.143  1.00 20.00           C  
ATOM  14085  O   ARG B 396      18.712 -30.310  49.472  1.00 20.00           O  
ATOM  14086  CB  ARG B 396      15.647 -28.652  49.612  1.00 20.00           C  
ATOM  14087  CG  ARG B 396      14.870 -27.442  50.136  1.00 20.00           C  
ATOM  14088  CD  ARG B 396      13.627 -27.744  50.973  1.00 20.00           C  
ATOM  14089  NE  ARG B 396      12.451 -27.150  50.364  1.00 20.00           N  
ATOM  14090  CZ  ARG B 396      11.248 -27.707  50.378  1.00 20.00           C  
ATOM  14091  NH1 ARG B 396      10.228 -27.111  49.780  1.00 20.00           N  
ATOM  14092  NH2 ARG B 396      11.055 -28.869  50.975  1.00 20.00           N  
ATOM  14093  N   ASP B 397      18.298 -28.622  47.985  1.00 20.00           N  
ATOM  14094  CA  ASP B 397      19.393 -28.986  47.041  1.00 20.00           C  
ATOM  14095  C   ASP B 397      20.811 -28.435  47.492  1.00 20.00           C  
ATOM  14096  O   ASP B 397      21.011 -28.222  48.705  1.00 20.00           O  
ATOM  14097  CB  ASP B 397      18.986 -28.786  45.541  1.00 20.00           C  
ATOM  14098  CG  ASP B 397      18.980 -27.295  45.065  1.00 20.00           C  
ATOM  14099  OD1 ASP B 397      20.057 -26.625  45.052  1.00 20.00           O  
ATOM  14100  OD2 ASP B 397      17.888 -26.813  44.622  1.00 20.00           O  
ATOM  14101  N   TYR B 398      21.788 -28.244  46.580  1.00 20.00           N  
ATOM  14102  CA  TYR B 398      23.208 -27.817  46.936  1.00 20.00           C  
ATOM  14103  C   TYR B 398      23.978 -28.948  47.612  1.00 20.00           C  
ATOM  14104  O   TYR B 398      23.327 -29.881  48.071  1.00 20.00           O  
ATOM  14105  CB  TYR B 398      23.279 -26.507  47.768  1.00 20.00           C  
ATOM  14106  CG  TYR B 398      24.692 -25.982  47.978  1.00 20.00           C  
ATOM  14107  CD1 TYR B 398      25.325 -26.119  49.219  1.00 20.00           C  
ATOM  14108  CD2 TYR B 398      25.403 -25.368  46.958  1.00 20.00           C  
ATOM  14109  CE1 TYR B 398      26.603 -25.654  49.440  1.00 20.00           C  
ATOM  14110  CE2 TYR B 398      26.686 -24.904  47.181  1.00 20.00           C  
ATOM  14111  CZ  TYR B 398      27.269 -25.060  48.422  1.00 20.00           C  
ATOM  14112  OH  TYR B 398      28.539 -24.638  48.665  1.00 20.00           O  
ATOM  14113  N   ASN B 399      25.328 -28.894  47.673  1.00 20.00           N  
ATOM  14114  CA  ASN B 399      26.109 -30.153  47.792  1.00 20.00           C  
ATOM  14115  C   ASN B 399      27.630 -30.033  48.014  1.00 20.00           C  
ATOM  14116  O   ASN B 399      28.428 -30.704  47.335  1.00 20.00           O  
ATOM  14117  CB  ASN B 399      25.836 -31.026  46.512  1.00 20.00           C  
ATOM  14118  CG  ASN B 399      26.287 -32.497  46.652  1.00 20.00           C  
ATOM  14119  OD1 ASN B 399      27.468 -32.795  46.924  1.00 20.00           O  
ATOM  14120  ND2 ASN B 399      25.342 -33.413  46.418  1.00 20.00           N  
ATOM  14121  N   PRO B 400      28.042 -29.280  49.032  1.00 20.00           N  
ATOM  14122  CA  PRO B 400      29.415 -28.766  49.229  1.00 20.00           C  
ATOM  14123  C   PRO B 400      30.579 -29.570  48.627  1.00 20.00           C  
ATOM  14124  O   PRO B 400      31.587 -28.971  48.230  1.00 20.00           O  
ATOM  14125  CB  PRO B 400      29.544 -28.740  50.753  1.00 20.00           C  
ATOM  14126  CG  PRO B 400      28.153 -28.445  51.211  1.00 20.00           C  
ATOM  14127  CD  PRO B 400      27.174 -28.959  50.183  1.00 20.00           C  
ATOM  14128  N   GLU B 401      30.446 -30.906  48.583  1.00 20.00           N  
ATOM  14129  CA  GLU B 401      31.515 -31.814  48.094  1.00 20.00           C  
ATOM  14130  C   GLU B 401      31.539 -31.802  46.560  1.00 20.00           C  
ATOM  14131  O   GLU B 401      32.548 -32.181  45.944  1.00 20.00           O  
ATOM  14132  CB  GLU B 401      31.323 -33.252  48.632  1.00 20.00           C  
ATOM  14133  CG  GLU B 401      32.631 -33.928  49.162  1.00 20.00           C  
ATOM  14134  CD  GLU B 401      32.419 -35.293  49.957  1.00 20.00           C  
ATOM  14135  OE1 GLU B 401      31.378 -35.995  49.728  1.00 20.00           O  
ATOM  14136  OE2 GLU B 401      33.320 -35.671  50.795  1.00 20.00           O  
ATOM  14137  N   GLN B 402      30.444 -31.317  45.955  1.00 20.00           N  
ATOM  14138  CA  GLN B 402      30.159 -31.482  44.514  1.00 20.00           C  
ATOM  14139  C   GLN B 402      30.276 -30.172  43.751  1.00 20.00           C  
ATOM  14140  O   GLN B 402      30.157 -30.135  42.509  1.00 20.00           O  
ATOM  14141  CB  GLN B 402      28.732 -32.019  44.383  1.00 20.00           C  
ATOM  14142  CG  GLN B 402      28.250 -32.437  43.000  1.00 20.00           C  
ATOM  14143  CD  GLN B 402      26.921 -33.196  43.097  1.00 20.00           C  
ATOM  14144  OE1 GLN B 402      25.835 -32.629  42.815  1.00 20.00           O  
ATOM  14145  NE2 GLN B 402      26.995 -34.478  43.526  1.00 20.00           N  
ATOM  14146  N   ASN B 403      30.491 -29.108  44.524  1.00 20.00           N  
ATOM  14147  CA  ASN B 403      30.521 -27.732  44.018  1.00 20.00           C  
ATOM  14148  C   ASN B 403      31.901 -27.027  44.272  1.00 20.00           C  
ATOM  14149  O   ASN B 403      32.198 -26.026  43.643  1.00 20.00           O  
ATOM  14150  CB  ASN B 403      29.340 -26.914  44.661  1.00 20.00           C  
ATOM  14151  CG  ASN B 403      28.215 -26.512  43.645  1.00 20.00           C  
ATOM  14152  OD1 ASN B 403      27.029 -26.603  43.957  1.00 20.00           O  
ATOM  14153  ND2 ASN B 403      28.598 -26.034  42.464  1.00 20.00           N  
ATOM  14154  N   ALA B 404      32.739 -27.587  45.161  1.00 20.00           N  
ATOM  14155  CA  ALA B 404      33.804 -26.827  45.885  1.00 20.00           C  
ATOM  14156  C   ALA B 404      35.042 -26.433  45.079  1.00 20.00           C  
ATOM  14157  O   ALA B 404      35.189 -26.840  43.948  1.00 20.00           O  
ATOM  14158  CB  ALA B 404      34.214 -27.558  47.203  1.00 20.00           C  
ATOM  14159  N   ASP B 405      35.954 -25.704  45.737  1.00 20.00           N  
ATOM  14160  CA  ASP B 405      36.864 -24.691  45.125  1.00 20.00           C  
ATOM  14161  C   ASP B 405      36.109 -23.887  44.097  1.00 20.00           C  
ATOM  14162  O   ASP B 405      36.604 -22.891  43.600  1.00 20.00           O  
ATOM  14163  CB  ASP B 405      38.220 -25.243  44.579  1.00 20.00           C  
ATOM  14164  CG  ASP B 405      38.114 -25.934  43.190  1.00 20.00           C  
ATOM  14165  OD1 ASP B 405      38.019 -27.191  43.182  1.00 20.00           O  
ATOM  14166  OD2 ASP B 405      38.156 -25.250  42.114  1.00 20.00           O  
ATOM  14167  N   ASN B 406      34.870 -24.317  43.859  1.00 20.00           N  
ATOM  14168  CA  ASN B 406      34.087 -23.977  42.663  1.00 20.00           C  
ATOM  14169  C   ASN B 406      33.241 -22.735  42.901  1.00 20.00           C  
ATOM  14170  O   ASN B 406      32.587 -22.595  43.934  1.00 20.00           O  
ATOM  14171  CB  ASN B 406      33.236 -25.213  42.275  1.00 20.00           C  
ATOM  14172  CG  ASN B 406      32.114 -24.912  41.312  1.00 20.00           C  
ATOM  14173  OD1 ASN B 406      32.004 -25.559  40.263  1.00 20.00           O  
ATOM  14174  ND2 ASN B 406      31.234 -23.969  41.685  1.00 20.00           N  
ATOM  14175  N   VAL B 407      33.233 -21.854  41.911  1.00 20.00           N  
ATOM  14176  CA  VAL B 407      32.920 -20.459  42.133  1.00 20.00           C  
ATOM  14177  C   VAL B 407      31.538 -20.138  42.744  1.00 20.00           C  
ATOM  14178  O   VAL B 407      31.310 -19.024  43.164  1.00 20.00           O  
ATOM  14179  CB  VAL B 407      33.265 -19.673  40.861  1.00 20.00           C  
ATOM  14180  CG1 VAL B 407      33.071 -20.573  39.591  1.00 20.00           C  
ATOM  14181  CG2 VAL B 407      32.516 -18.364  40.787  1.00 20.00           C  
ATOM  14182  N   LEU B 408      30.643 -21.117  42.848  1.00 20.00           N  
ATOM  14183  CA  LEU B 408      29.408 -20.949  43.643  1.00 20.00           C  
ATOM  14184  C   LEU B 408      29.750 -21.005  45.147  1.00 20.00           C  
ATOM  14185  O   LEU B 408      29.219 -20.241  45.982  1.00 20.00           O  
ATOM  14186  CB  LEU B 408      28.391 -22.047  43.280  1.00 20.00           C  
ATOM  14187  CG  LEU B 408      26.944 -22.058  43.814  1.00 20.00           C  
ATOM  14188  CD1 LEU B 408      26.418 -20.665  43.937  1.00 20.00           C  
ATOM  14189  CD2 LEU B 408      26.072 -22.841  42.851  1.00 20.00           C  
ATOM  14190  N   ALA B 409      30.639 -21.932  45.489  1.00 20.00           N  
ATOM  14191  CA  ALA B 409      31.347 -21.880  46.759  1.00 20.00           C  
ATOM  14192  C   ALA B 409      32.213 -20.610  46.715  1.00 20.00           C  
ATOM  14193  O   ALA B 409      32.077 -19.809  45.798  1.00 20.00           O  
ATOM  14194  CB  ALA B 409      32.195 -23.131  46.927  1.00 20.00           C  
ATOM  14195  N   ARG B 410      33.086 -20.395  47.695  1.00 20.00           N  
ATOM  14196  CA  ARG B 410      33.929 -19.217  47.661  1.00 20.00           C  
ATOM  14197  C   ARG B 410      32.973 -18.047  47.857  1.00 20.00           C  
ATOM  14198  O   ARG B 410      33.235 -17.118  48.635  1.00 20.00           O  
ATOM  14199  CB  ARG B 410      34.644 -19.130  46.297  1.00 20.00           C  
ATOM  14200  CG  ARG B 410      36.142 -18.882  46.378  1.00 20.00           C  
ATOM  14201  CD  ARG B 410      36.915 -20.125  46.860  1.00 20.00           C  
ATOM  14202  NE  ARG B 410      38.355 -19.861  47.080  1.00 20.00           N  
ATOM  14203  CZ  ARG B 410      38.879 -19.361  48.214  1.00 20.00           C  
ATOM  14204  NH1 ARG B 410      40.207 -19.158  48.319  1.00 20.00           N  
ATOM  14205  NH2 ARG B 410      38.071 -19.053  49.249  1.00 20.00           N  
ATOM  14206  N   MET B 411      31.843 -18.120  47.142  1.00 20.00           N  
ATOM  14207  CA  MET B 411      30.739 -17.188  47.296  1.00 20.00           C  
ATOM  14208  C   MET B 411      30.123 -17.355  48.662  1.00 20.00           C  
ATOM  14209  O   MET B 411      29.863 -16.366  49.351  1.00 20.00           O  
ATOM  14210  CB  MET B 411      29.668 -17.466  46.266  1.00 20.00           C  
ATOM  14211  CG  MET B 411      28.727 -16.315  46.160  1.00 20.00           C  
ATOM  14212  SD  MET B 411      29.804 -14.909  46.009  1.00 20.00           S  
ATOM  14213  CE  MET B 411      30.556 -15.334  44.426  1.00 20.00           C  
ATOM  14214  N   LEU B 412      29.858 -18.621  49.028  1.00 20.00           N  
ATOM  14215  CA  LEU B 412      29.606 -19.010  50.440  1.00 20.00           C  
ATOM  14216  C   LEU B 412      30.826 -18.698  51.306  1.00 20.00           C  
ATOM  14217  O   LEU B 412      30.796 -17.836  52.158  1.00 20.00           O  
ATOM  14218  CB  LEU B 412      29.230 -20.515  50.565  1.00 20.00           C  
ATOM  14219  CG  LEU B 412      27.830 -20.804  51.151  1.00 20.00           C  
ATOM  14220  CD1 LEU B 412      27.511 -19.821  52.336  1.00 20.00           C  
ATOM  14221  CD2 LEU B 412      26.745 -20.723  50.092  1.00 20.00           C  
ATOM  14222  N   GLU B 413      31.917 -19.407  51.030  1.00 20.00           N  
ATOM  14223  CA  GLU B 413      33.133 -19.277  51.824  1.00 20.00           C  
ATOM  14224  C   GLU B 413      33.461 -17.830  52.174  1.00 20.00           C  
ATOM  14225  O   GLU B 413      33.509 -17.518  53.349  1.00 20.00           O  
ATOM  14226  CB  GLU B 413      34.326 -20.031  51.181  1.00 20.00           C  
ATOM  14227  CG  GLU B 413      34.497 -21.492  51.721  1.00 20.00           C  
ATOM  14228  CD  GLU B 413      33.561 -22.574  51.077  1.00 20.00           C  
ATOM  14229  OE1 GLU B 413      32.806 -22.291  50.103  1.00 20.00           O  
ATOM  14230  OE2 GLU B 413      33.593 -23.738  51.558  1.00 20.00           O  
ATOM  14231  N   HIS B 414      33.619 -16.939  51.184  1.00 20.00           N  
ATOM  14232  CA  HIS B 414      34.092 -15.579  51.465  1.00 20.00           C  
ATOM  14233  C   HIS B 414      32.929 -14.650  51.732  1.00 20.00           C  
ATOM  14234  O   HIS B 414      32.902 -13.514  51.247  1.00 20.00           O  
ATOM  14235  CB  HIS B 414      35.018 -15.069  50.342  1.00 20.00           C  
ATOM  14236  CG  HIS B 414      34.356 -14.179  49.329  1.00 20.00           C  
ATOM  14237  ND1 HIS B 414      33.519 -14.653  48.330  1.00 20.00           N  
ATOM  14238  CD2 HIS B 414      34.451 -12.840  49.130  1.00 20.00           C  
ATOM  14239  CE1 HIS B 414      33.105 -13.639  47.574  1.00 20.00           C  
ATOM  14240  NE2 HIS B 414      33.657 -12.528  48.039  1.00 20.00           N  
ATOM  14241  N   LYS B 415      31.993 -15.149  52.562  1.00 20.00           N  
ATOM  14242  CA  LYS B 415      30.668 -14.523  52.808  1.00 20.00           C  
ATOM  14243  C   LYS B 415      30.568 -13.452  53.899  1.00 20.00           C  
ATOM  14244  O   LYS B 415      29.791 -12.492  53.753  1.00 20.00           O  
ATOM  14245  CB  LYS B 415      29.577 -15.582  53.088  1.00 20.00           C  
ATOM  14246  CG  LYS B 415      29.721 -16.334  54.436  1.00 20.00           C  
ATOM  14247  CD  LYS B 415      28.754 -17.498  54.516  1.00 20.00           C  
ATOM  14248  CE  LYS B 415      27.537 -17.099  55.286  1.00 20.00           C  
ATOM  14249  NZ  LYS B 415      27.877 -17.025  56.755  1.00 20.00           N  
ATOM  14250  N   GLU B 416      31.295 -13.600  55.000  1.00 20.00           N  
ATOM  14251  CA  GLU B 416      31.129 -12.601  56.033  1.00 20.00           C  
ATOM  14252  C   GLU B 416      31.346 -11.194  55.441  1.00 20.00           C  
ATOM  14253  O   GLU B 416      30.590 -10.265  55.764  1.00 20.00           O  
ATOM  14254  CB  GLU B 416      32.031 -12.862  57.238  1.00 20.00           C  
ATOM  14255  CG  GLU B 416      31.824 -14.216  57.865  1.00 20.00           C  
ATOM  14256  CD  GLU B 416      32.185 -15.366  56.896  1.00 20.00           C  
ATOM  14257  OE1 GLU B 416      33.410 -15.533  56.537  1.00 20.00           O  
ATOM  14258  OE2 GLU B 416      31.224 -16.100  56.504  1.00 20.00           O  
ATOM  14259  N   ALA B 417      32.354 -11.025  54.563  1.00 20.00           N  
ATOM  14260  CA  ALA B 417      32.581  -9.716  53.943  1.00 20.00           C  
ATOM  14261  C   ALA B 417      31.321  -9.319  53.204  1.00 20.00           C  
ATOM  14262  O   ALA B 417      30.766  -8.238  53.446  1.00 20.00           O  
ATOM  14263  CB  ALA B 417      33.753  -9.742  52.998  1.00 20.00           C  
ATOM  14264  N   ILE B 418      30.838 -10.228  52.340  1.00 20.00           N  
ATOM  14265  CA  ILE B 418      29.756  -9.892  51.398  1.00 20.00           C  
ATOM  14266  C   ILE B 418      28.594  -9.115  52.080  1.00 20.00           C  
ATOM  14267  O   ILE B 418      28.259  -8.019  51.619  1.00 20.00           O  
ATOM  14268  CB  ILE B 418      29.323 -11.095  50.471  1.00 20.00           C  
ATOM  14269  CG1 ILE B 418      29.587 -10.724  49.008  1.00 20.00           C  
ATOM  14270  CG2 ILE B 418      27.833 -11.510  50.687  1.00 20.00           C  
ATOM  14271  CD1 ILE B 418      28.849 -11.602  48.070  1.00 20.00           C  
ATOM  14272  N   ILE B 419      28.034  -9.638  53.183  1.00 20.00           N  
ATOM  14273  CA  ILE B 419      27.201  -8.814  54.046  1.00 20.00           C  
ATOM  14274  C   ILE B 419      28.151  -8.035  54.939  1.00 20.00           C  
ATOM  14275  O   ILE B 419      28.701  -8.577  55.884  1.00 20.00           O  
ATOM  14276  CB  ILE B 419      26.280  -9.631  54.987  1.00 20.00           C  
ATOM  14277  CG1 ILE B 419      26.027 -11.065  54.470  1.00 20.00           C  
ATOM  14278  CG2 ILE B 419      24.990  -8.854  55.267  1.00 20.00           C  
ATOM  14279  CD1 ILE B 419      26.847 -12.171  55.122  1.00 20.00           C  
ATOM  14280  N   SER B 420      28.381  -6.767  54.614  1.00 20.00           N  
ATOM  14281  CA  SER B 420      29.205  -5.842  55.436  1.00 20.00           C  
ATOM  14282  C   SER B 420      29.557  -4.717  54.495  1.00 20.00           C  
ATOM  14283  O   SER B 420      29.061  -3.618  54.638  1.00 20.00           O  
ATOM  14284  CB  SER B 420      30.474  -6.500  56.004  1.00 20.00           C  
ATOM  14285  OG  SER B 420      30.322  -7.915  56.121  1.00 20.00           O  
ATOM  14286  N   HIS B 421      30.386  -5.035  53.497  1.00 20.00           N  
ATOM  14287  CA  HIS B 421      30.467  -4.276  52.231  1.00 20.00           C  
ATOM  14288  C   HIS B 421      29.131  -4.188  51.454  1.00 20.00           C  
ATOM  14289  O   HIS B 421      29.074  -3.630  50.331  1.00 20.00           O  
ATOM  14290  CB  HIS B 421      31.533  -4.887  51.341  1.00 20.00           C  
ATOM  14291  CG  HIS B 421      32.910  -4.586  51.816  1.00 20.00           C  
ATOM  14292  ND1 HIS B 421      33.490  -5.250  52.879  1.00 20.00           N  
ATOM  14293  CD2 HIS B 421      33.804  -3.646  51.422  1.00 20.00           C  
ATOM  14294  CE1 HIS B 421      34.704  -4.757  53.096  1.00 20.00           C  
ATOM  14295  NE2 HIS B 421      34.918  -3.784  52.222  1.00 20.00           N  
ATOM  14296  N   LEU B 422      28.081  -4.775  52.051  1.00 20.00           N  
ATOM  14297  CA  LEU B 422      26.708  -4.496  51.671  1.00 20.00           C  
ATOM  14298  C   LEU B 422      26.196  -3.601  52.742  1.00 20.00           C  
ATOM  14299  O   LEU B 422      25.713  -2.533  52.415  1.00 20.00           O  
ATOM  14300  CB  LEU B 422      25.844  -5.758  51.622  1.00 20.00           C  
ATOM  14301  CG  LEU B 422      25.661  -6.467  50.274  1.00 20.00           C  
ATOM  14302  CD1 LEU B 422      25.629  -7.964  50.510  1.00 20.00           C  
ATOM  14303  CD2 LEU B 422      24.375  -6.013  49.720  1.00 20.00           C  
ATOM  14304  N   SER B 423      26.320  -4.013  54.016  1.00 20.00           N  
ATOM  14305  CA  SER B 423      25.766  -3.211  55.152  1.00 20.00           C  
ATOM  14306  C   SER B 423      26.417  -1.833  55.278  1.00 20.00           C  
ATOM  14307  O   SER B 423      25.782  -0.882  55.763  1.00 20.00           O  
ATOM  14308  CB  SER B 423      25.842  -3.955  56.514  1.00 20.00           C  
ATOM  14309  OG  SER B 423      26.901  -3.475  57.349  1.00 20.00           O  
ATOM  14310  N   TRP B 424      27.678  -1.731  54.840  1.00 20.00           N  
ATOM  14311  CA  TRP B 424      28.371  -0.456  54.829  1.00 20.00           C  
ATOM  14312  C   TRP B 424      27.749   0.515  53.806  1.00 20.00           C  
ATOM  14313  O   TRP B 424      27.843   1.748  53.976  1.00 20.00           O  
ATOM  14314  CB  TRP B 424      29.868  -0.635  54.548  1.00 20.00           C  
ATOM  14315  CG  TRP B 424      30.454   0.633  54.157  1.00 20.00           C  
ATOM  14316  CD1 TRP B 424      30.997   1.560  54.985  1.00 20.00           C  
ATOM  14317  CD2 TRP B 424      30.492   1.185  52.824  1.00 20.00           C  
ATOM  14318  NE1 TRP B 424      31.392   2.656  54.264  1.00 20.00           N  
ATOM  14319  CE2 TRP B 424      31.090   2.459  52.930  1.00 20.00           C  
ATOM  14320  CE3 TRP B 424      30.066   0.726  51.548  1.00 20.00           C  
ATOM  14321  CZ2 TRP B 424      31.292   3.294  51.803  1.00 20.00           C  
ATOM  14322  CZ3 TRP B 424      30.269   1.539  50.437  1.00 20.00           C  
ATOM  14323  CH2 TRP B 424      30.882   2.814  50.570  1.00 20.00           C  
ATOM  14324  N   ALA B 425      27.146  -0.026  52.734  1.00 20.00           N  
ATOM  14325  CA  ALA B 425      26.428   0.805  51.756  1.00 20.00           C  
ATOM  14326  C   ALA B 425      25.232   1.431  52.427  1.00 20.00           C  
ATOM  14327  O   ALA B 425      25.076   2.647  52.397  1.00 20.00           O  
ATOM  14328  CB  ALA B 425      25.980  -0.012  50.556  1.00 20.00           C  
ATOM  14329  N   SER B 426      24.406   0.589  53.060  1.00 20.00           N  
ATOM  14330  CA  SER B 426      23.158   1.052  53.700  1.00 20.00           C  
ATOM  14331  C   SER B 426      23.403   2.119  54.767  1.00 20.00           C  
ATOM  14332  O   SER B 426      23.001   3.268  54.590  1.00 20.00           O  
ATOM  14333  CB  SER B 426      22.336  -0.118  54.274  1.00 20.00           C  
ATOM  14334  OG  SER B 426      21.850  -0.945  53.222  1.00 20.00           O  
ATOM  14335  N   LEU B 427      24.085   1.734  55.853  1.00 20.00           N  
ATOM  14336  CA  LEU B 427      24.403   2.646  56.960  1.00 20.00           C  
ATOM  14337  C   LEU B 427      24.900   4.027  56.456  1.00 20.00           C  
ATOM  14338  O   LEU B 427      24.497   5.083  56.998  1.00 20.00           O  
ATOM  14339  CB  LEU B 427      25.386   1.975  57.945  1.00 20.00           C  
ATOM  14340  CG  LEU B 427      24.740   1.377  59.216  1.00 20.00           C  
ATOM  14341  CD1 LEU B 427      25.000  -0.110  59.293  1.00 20.00           C  
ATOM  14342  CD2 LEU B 427      25.215   2.052  60.521  1.00 20.00           C  
ATOM  14343  N   PHE B 428      25.749   4.020  55.420  1.00 20.00           N  
ATOM  14344  CA  PHE B 428      26.174   5.254  54.756  1.00 20.00           C  
ATOM  14345  C   PHE B 428      24.910   5.816  54.094  1.00 20.00           C  
ATOM  14346  O   PHE B 428      24.387   6.861  54.527  1.00 20.00           O  
ATOM  14347  CB  PHE B 428      27.299   4.955  53.727  1.00 20.00           C  
ATOM  14348  CG  PHE B 428      27.889   6.186  53.009  1.00 20.00           C  
ATOM  14349  CD1 PHE B 428      29.274   6.348  52.906  1.00 20.00           C  
ATOM  14350  CD2 PHE B 428      27.064   7.128  52.381  1.00 20.00           C  
ATOM  14351  CE1 PHE B 428      29.815   7.426  52.219  1.00 20.00           C  
ATOM  14352  CE2 PHE B 428      27.612   8.227  51.707  1.00 20.00           C  
ATOM  14353  CZ  PHE B 428      28.980   8.372  51.622  1.00 20.00           C  
ATOM  14354  N   LEU B 429      24.398   5.096  53.087  1.00 20.00           N  
ATOM  14355  CA  LEU B 429      23.162   5.494  52.399  1.00 20.00           C  
ATOM  14356  C   LEU B 429      21.994   5.800  53.361  1.00 20.00           C  
ATOM  14357  O   LEU B 429      20.977   6.404  52.984  1.00 20.00           O  
ATOM  14358  CB  LEU B 429      22.748   4.436  51.368  1.00 20.00           C  
ATOM  14359  CG  LEU B 429      23.337   4.770  49.993  1.00 20.00           C  
ATOM  14360  CD1 LEU B 429      22.450   4.172  48.944  1.00 20.00           C  
ATOM  14361  CD2 LEU B 429      23.491   6.309  49.801  1.00 20.00           C  
ATOM  14362  N   GLY B 430      22.164   5.368  54.610  1.00 20.00           N  
ATOM  14363  CA  GLY B 430      21.229   5.698  55.650  1.00 20.00           C  
ATOM  14364  C   GLY B 430      21.455   7.133  56.047  1.00 20.00           C  
ATOM  14365  O   GLY B 430      21.016   8.037  55.347  1.00 20.00           O  
ATOM  14366  N   PHE B 431      22.179   7.339  57.157  1.00 20.00           N  
ATOM  14367  CA  PHE B 431      22.219   8.646  57.840  1.00 20.00           C  
ATOM  14368  C   PHE B 431      22.533   9.837  56.927  1.00 20.00           C  
ATOM  14369  O   PHE B 431      22.322  10.986  57.309  1.00 20.00           O  
ATOM  14370  CB  PHE B 431      23.265   8.675  58.953  1.00 20.00           C  
ATOM  14371  CG  PHE B 431      23.596   7.344  59.554  1.00 20.00           C  
ATOM  14372  CD1 PHE B 431      22.674   6.632  60.287  1.00 20.00           C  
ATOM  14373  CD2 PHE B 431      24.888   6.852  59.473  1.00 20.00           C  
ATOM  14374  CE1 PHE B 431      23.052   5.439  60.891  1.00 20.00           C  
ATOM  14375  CE2 PHE B 431      25.252   5.675  60.076  1.00 20.00           C  
ATOM  14376  CZ  PHE B 431      24.342   4.969  60.770  1.00 20.00           C  
ATOM  14377  N   HIS B 432      23.073   9.565  55.736  1.00 20.00           N  
ATOM  14378  CA  HIS B 432      23.496  10.636  54.843  1.00 20.00           C  
ATOM  14379  C   HIS B 432      22.326  11.150  54.021  1.00 20.00           C  
ATOM  14380  O   HIS B 432      22.242  12.340  53.786  1.00 20.00           O  
ATOM  14381  CB  HIS B 432      24.703  10.219  53.982  1.00 20.00           C  
ATOM  14382  CG  HIS B 432      26.016  10.221  54.729  1.00 20.00           C  
ATOM  14383  ND1 HIS B 432      26.597  11.385  55.209  1.00 20.00           N  
ATOM  14384  CD2 HIS B 432      26.875   9.213  55.054  1.00 20.00           C  
ATOM  14385  CE1 HIS B 432      27.754  11.096  55.791  1.00 20.00           C  
ATOM  14386  NE2 HIS B 432      27.947   9.788  55.713  1.00 20.00           N  
ATOM  14387  N   THR B 433      21.411  10.262  53.622  1.00 20.00           N  
ATOM  14388  CA  THR B 433      20.107  10.706  53.088  1.00 20.00           C  
ATOM  14389  C   THR B 433      19.343  11.456  54.186  1.00 20.00           C  
ATOM  14390  O   THR B 433      18.894  12.569  53.947  1.00 20.00           O  
ATOM  14391  CB  THR B 433      19.222   9.551  52.552  1.00 20.00           C  
ATOM  14392  OG1 THR B 433      19.884   8.874  51.460  1.00 20.00           O  
ATOM  14393  CG2 THR B 433      17.908  10.073  52.057  1.00 20.00           C  
ATOM  14394  N   LEU B 434      19.243  10.852  55.385  1.00 20.00           N  
ATOM  14395  CA  LEU B 434      18.573  11.448  56.589  1.00 20.00           C  
ATOM  14396  C   LEU B 434      19.214  12.702  57.243  1.00 20.00           C  
ATOM  14397  O   LEU B 434      18.558  13.378  58.010  1.00 20.00           O  
ATOM  14398  CB  LEU B 434      18.319  10.368  57.680  1.00 20.00           C  
ATOM  14399  CG  LEU B 434      17.423  10.531  58.925  1.00 20.00           C  
ATOM  14400  CD1 LEU B 434      16.194  11.279  58.595  1.00 20.00           C  
ATOM  14401  CD2 LEU B 434      16.987   9.193  59.343  1.00 20.00           C  
ATOM  14402  N   GLY B 435      20.471  13.029  56.976  1.00 20.00           N  
ATOM  14403  CA  GLY B 435      20.927  14.340  57.379  1.00 20.00           C  
ATOM  14404  C   GLY B 435      20.171  15.263  56.436  1.00 20.00           C  
ATOM  14405  O   GLY B 435      19.437  16.182  56.859  1.00 20.00           O  
ATOM  14406  N   LEU B 436      20.319  14.968  55.138  1.00 20.00           N  
ATOM  14407  CA  LEU B 436      19.726  15.769  54.074  1.00 20.00           C  
ATOM  14408  C   LEU B 436      18.261  15.380  53.958  1.00 20.00           C  
ATOM  14409  O   LEU B 436      17.948  14.402  53.265  1.00 20.00           O  
ATOM  14410  CB  LEU B 436      20.457  15.499  52.736  1.00 20.00           C  
ATOM  14411  CG  LEU B 436      21.935  15.921  52.555  1.00 20.00           C  
ATOM  14412  CD1 LEU B 436      22.790  15.787  53.861  1.00 20.00           C  
ATOM  14413  CD2 LEU B 436      22.569  15.172  51.366  1.00 20.00           C  
ATOM  14414  N   TYR B 437      17.380  16.115  54.651  1.00 20.00           N  
ATOM  14415  CA  TYR B 437      15.933  15.853  54.674  1.00 20.00           C  
ATOM  14416  C   TYR B 437      15.327  16.192  56.036  1.00 20.00           C  
ATOM  14417  O   TYR B 437      14.137  16.582  56.132  1.00 20.00           O  
ATOM  14418  CB  TYR B 437      15.588  14.409  54.326  1.00 20.00           C  
ATOM  14419  CG  TYR B 437      15.044  14.224  52.917  1.00 20.00           C  
ATOM  14420  CD1 TYR B 437      14.342  15.257  52.263  1.00 20.00           C  
ATOM  14421  CD2 TYR B 437      15.199  12.994  52.236  1.00 20.00           C  
ATOM  14422  CE1 TYR B 437      13.812  15.075  50.976  1.00 20.00           C  
ATOM  14423  CE2 TYR B 437      14.676  12.800  50.929  1.00 20.00           C  
ATOM  14424  CZ  TYR B 437      13.984  13.851  50.321  1.00 20.00           C  
ATOM  14425  OH  TYR B 437      13.469  13.680  49.057  1.00 20.00           O  
ATOM  14426  N   VAL B 438      16.115  16.036  57.110  1.00 20.00           N  
ATOM  14427  CA  VAL B 438      15.696  16.677  58.349  1.00 20.00           C  
ATOM  14428  C   VAL B 438      16.264  18.059  58.212  1.00 20.00           C  
ATOM  14429  O   VAL B 438      15.493  18.990  58.166  1.00 20.00           O  
ATOM  14430  CB  VAL B 438      16.018  15.894  59.693  1.00 20.00           C  
ATOM  14431  CG1 VAL B 438      16.007  14.385  59.459  1.00 20.00           C  
ATOM  14432  CG2 VAL B 438      17.282  16.341  60.374  1.00 20.00           C  
ATOM  14433  N   HIS B 439      17.594  18.172  58.018  1.00 20.00           N  
ATOM  14434  CA  HIS B 439      18.294  19.469  57.870  1.00 20.00           C  
ATOM  14435  C   HIS B 439      17.470  20.407  56.971  1.00 20.00           C  
ATOM  14436  O   HIS B 439      17.171  21.543  57.319  1.00 20.00           O  
ATOM  14437  CB  HIS B 439      19.728  19.255  57.334  1.00 20.00           C  
ATOM  14438  CG  HIS B 439      20.441  20.534  56.973  1.00 20.00           C  
ATOM  14439  ND1 HIS B 439      21.680  20.886  57.500  1.00 20.00           N  
ATOM  14440  CD2 HIS B 439      20.082  21.551  56.132  1.00 20.00           C  
ATOM  14441  CE1 HIS B 439      22.049  22.061  56.993  1.00 20.00           C  
ATOM  14442  NE2 HIS B 439      21.099  22.484  56.163  1.00 20.00           N  
ATOM  14443  N   ASN B 440      17.085  19.861  55.824  1.00 20.00           N  
ATOM  14444  CA  ASN B 440      16.198  20.457  54.852  1.00 20.00           C  
ATOM  14445  C   ASN B 440      14.810  20.776  55.427  1.00 20.00           C  
ATOM  14446  O   ASN B 440      14.129  21.701  54.919  1.00 20.00           O  
ATOM  14447  CB  ASN B 440      16.052  19.479  53.682  1.00 20.00           C  
ATOM  14448  CG  ASN B 440      16.143  20.166  52.324  1.00 20.00           C  
ATOM  14449  OD1 ASN B 440      15.201  20.851  51.889  1.00 20.00           O  
ATOM  14450  ND2 ASN B 440      17.280  19.984  51.635  1.00 20.00           N  
ATOM  14451  N   ASP B 441      14.394  20.017  56.468  1.00 20.00           N  
ATOM  14452  CA  ASP B 441      13.170  20.333  57.288  1.00 20.00           C  
ATOM  14453  C   ASP B 441      13.372  21.098  58.667  1.00 20.00           C  
ATOM  14454  O   ASP B 441      12.427  21.699  59.195  1.00 20.00           O  
ATOM  14455  CB  ASP B 441      12.283  19.091  57.484  1.00 20.00           C  
ATOM  14456  CG  ASP B 441      10.811  19.443  57.496  1.00 20.00           C  
ATOM  14457  OD1 ASP B 441      10.055  19.111  58.439  1.00 20.00           O  
ATOM  14458  OD2 ASP B 441      10.403  20.112  56.545  1.00 20.00           O  
ATOM  14459  N   VAL B 442      14.583  21.088  59.244  1.00 20.00           N  
ATOM  14460  CA  VAL B 442      14.848  21.948  60.388  1.00 20.00           C  
ATOM  14461  C   VAL B 442      14.993  23.375  59.889  1.00 20.00           C  
ATOM  14462  O   VAL B 442      14.601  24.317  60.596  1.00 20.00           O  
ATOM  14463  CB  VAL B 442      16.170  21.649  61.103  1.00 20.00           C  
ATOM  14464  CG1 VAL B 442      16.015  22.010  62.585  1.00 20.00           C  
ATOM  14465  CG2 VAL B 442      16.609  20.214  60.945  1.00 20.00           C  
ATOM  14466  N   MET B 443      15.565  23.544  58.681  1.00 20.00           N  
ATOM  14467  CA  MET B 443      15.805  24.885  58.149  1.00 20.00           C  
ATOM  14468  C   MET B 443      14.538  25.655  57.721  1.00 20.00           C  
ATOM  14469  O   MET B 443      14.362  26.821  58.140  1.00 20.00           O  
ATOM  14470  CB  MET B 443      16.895  24.892  57.089  1.00 20.00           C  
ATOM  14471  CG  MET B 443      18.135  25.619  57.575  1.00 20.00           C  
ATOM  14472  SD  MET B 443      19.658  24.653  57.422  1.00 20.00           S  
ATOM  14473  CE  MET B 443      19.586  23.750  58.987  1.00 20.00           C  
ATOM  14474  N   LEU B 444      13.639  25.026  56.940  1.00 20.00           N  
ATOM  14475  CA  LEU B 444      12.241  25.530  56.915  1.00 20.00           C  
ATOM  14476  C   LEU B 444      11.624  25.254  58.294  1.00 20.00           C  
ATOM  14477  O   LEU B 444      12.136  24.448  59.078  1.00 20.00           O  
ATOM  14478  CB  LEU B 444      11.357  24.883  55.836  1.00 20.00           C  
ATOM  14479  CG  LEU B 444      11.528  25.048  54.324  1.00 20.00           C  
ATOM  14480  CD1 LEU B 444      11.873  26.452  53.947  1.00 20.00           C  
ATOM  14481  CD2 LEU B 444      12.599  24.073  53.850  1.00 20.00           C  
ATOM  14482  N   ALA B 445      10.509  25.919  58.585  1.00 20.00           N  
ATOM  14483  CA  ALA B 445       9.954  25.893  59.931  1.00 20.00           C  
ATOM  14484  C   ALA B 445      10.729  26.907  60.748  1.00 20.00           C  
ATOM  14485  O   ALA B 445      10.114  27.816  61.322  1.00 20.00           O  
ATOM  14486  CB  ALA B 445      10.070  24.511  60.547  1.00 20.00           C  
ATOM  14487  N   PHE B 446      12.073  26.760  60.773  1.00 20.00           N  
ATOM  14488  CA  PHE B 446      12.964  27.764  61.376  1.00 20.00           C  
ATOM  14489  C   PHE B 446      12.988  29.164  60.706  1.00 20.00           C  
ATOM  14490  O   PHE B 446      13.608  30.106  61.224  1.00 20.00           O  
ATOM  14491  CB  PHE B 446      14.370  27.196  61.514  1.00 20.00           C  
ATOM  14492  CG  PHE B 446      14.682  26.738  62.907  1.00 20.00           C  
ATOM  14493  CD1 PHE B 446      13.656  26.541  63.836  1.00 20.00           C  
ATOM  14494  CD2 PHE B 446      16.001  26.462  63.286  1.00 20.00           C  
ATOM  14495  CE1 PHE B 446      13.941  26.096  65.134  1.00 20.00           C  
ATOM  14496  CE2 PHE B 446      16.294  26.028  64.561  1.00 20.00           C  
ATOM  14497  CZ  PHE B 446      15.252  25.849  65.506  1.00 20.00           C  
ATOM  14498  N   GLY B 447      12.292  29.298  59.574  1.00 20.00           N  
ATOM  14499  CA  GLY B 447      12.202  30.563  58.872  1.00 20.00           C  
ATOM  14500  C   GLY B 447      13.179  30.716  57.717  1.00 20.00           C  
ATOM  14501  O   GLY B 447      12.997  31.566  56.856  1.00 20.00           O  
ATOM  14502  N   THR B 448      14.221  29.897  57.684  1.00 20.00           N  
ATOM  14503  CA  THR B 448      15.256  30.094  56.683  1.00 20.00           C  
ATOM  14504  C   THR B 448      15.192  29.096  55.504  1.00 20.00           C  
ATOM  14505  O   THR B 448      15.888  28.067  55.529  1.00 20.00           O  
ATOM  14506  CB  THR B 448      16.657  30.077  57.315  1.00 20.00           C  
ATOM  14507  OG1 THR B 448      17.555  29.395  56.416  1.00 20.00           O  
ATOM  14508  CG2 THR B 448      16.658  29.369  58.704  1.00 20.00           C  
ATOM  14509  N   PRO B 449      14.315  29.367  54.490  1.00 20.00           N  
ATOM  14510  CA  PRO B 449      14.348  28.671  53.186  1.00 20.00           C  
ATOM  14511  C   PRO B 449      15.722  28.586  52.483  1.00 20.00           C  
ATOM  14512  O   PRO B 449      16.060  27.524  51.981  1.00 20.00           O  
ATOM  14513  CB  PRO B 449      13.319  29.445  52.363  1.00 20.00           C  
ATOM  14514  CG  PRO B 449      12.291  29.880  53.427  1.00 20.00           C  
ATOM  14515  CD  PRO B 449      13.156  30.292  54.576  1.00 20.00           C  
ATOM  14516  N   GLU B 450      16.481  29.690  52.422  1.00 20.00           N  
ATOM  14517  CA  GLU B 450      17.951  29.665  52.275  1.00 20.00           C  
ATOM  14518  C   GLU B 450      18.546  28.534  53.213  1.00 20.00           C  
ATOM  14519  O   GLU B 450      17.786  27.730  53.797  1.00 20.00           O  
ATOM  14520  CB  GLU B 450      18.499  31.044  52.698  1.00 20.00           C  
ATOM  14521  CG  GLU B 450      18.586  32.119  51.602  1.00 20.00           C  
ATOM  14522  CD  GLU B 450      19.063  33.534  52.135  1.00 20.00           C  
ATOM  14523  OE1 GLU B 450      19.884  33.631  53.116  1.00 20.00           O  
ATOM  14524  OE2 GLU B 450      18.596  34.565  51.554  1.00 20.00           O  
ATOM  14525  N   LYS B 451      19.880  28.458  53.380  1.00 20.00           N  
ATOM  14526  CA  LYS B 451      20.498  27.498  54.315  1.00 20.00           C  
ATOM  14527  C   LYS B 451      20.135  26.040  54.029  1.00 20.00           C  
ATOM  14528  O   LYS B 451      20.941  25.141  54.241  1.00 20.00           O  
ATOM  14529  CB  LYS B 451      20.191  27.842  55.777  1.00 20.00           C  
ATOM  14530  CG  LYS B 451      21.109  28.919  56.394  1.00 20.00           C  
ATOM  14531  CD  LYS B 451      21.646  28.580  57.807  1.00 20.00           C  
ATOM  14532  CE  LYS B 451      20.540  28.239  58.839  1.00 20.00           C  
ATOM  14533  NZ  LYS B 451      21.024  27.581  60.139  1.00 20.00           N  
ATOM  14534  N   GLN B 452      18.914  25.799  53.569  1.00 20.00           N  
ATOM  14535  CA  GLN B 452      18.534  24.559  52.887  1.00 20.00           C  
ATOM  14536  C   GLN B 452      19.689  23.838  52.123  1.00 20.00           C  
ATOM  14537  O   GLN B 452      20.180  24.361  51.122  1.00 20.00           O  
ATOM  14538  CB  GLN B 452      17.455  24.961  51.880  1.00 20.00           C  
ATOM  14539  CG  GLN B 452      16.890  23.869  51.081  1.00 20.00           C  
ATOM  14540  CD  GLN B 452      15.578  23.411  51.622  1.00 20.00           C  
ATOM  14541  OE1 GLN B 452      14.612  23.315  50.872  1.00 20.00           O  
ATOM  14542  NE2 GLN B 452      15.517  23.124  52.929  1.00 20.00           N  
ATOM  14543  N   ILE B 453      20.127  22.655  52.579  1.00 20.00           N  
ATOM  14544  CA  ILE B 453      21.118  21.836  51.795  1.00 20.00           C  
ATOM  14545  C   ILE B 453      20.479  21.121  50.574  1.00 20.00           C  
ATOM  14546  O   ILE B 453      19.498  20.397  50.718  1.00 20.00           O  
ATOM  14547  CB  ILE B 453      21.983  20.842  52.712  1.00 20.00           C  
ATOM  14548  CG1 ILE B 453      23.017  20.029  51.877  1.00 20.00           C  
ATOM  14549  CG2 ILE B 453      21.098  19.910  53.514  1.00 20.00           C  
ATOM  14550  CD1 ILE B 453      24.480  20.617  51.871  1.00 20.00           C  
ATOM  14551  N   LEU B 454      21.035  21.337  49.377  1.00 20.00           N  
ATOM  14552  CA  LEU B 454      20.347  20.921  48.121  1.00 20.00           C  
ATOM  14553  C   LEU B 454      21.303  20.694  46.916  1.00 20.00           C  
ATOM  14554  O   LEU B 454      21.672  21.633  46.181  1.00 20.00           O  
ATOM  14555  CB  LEU B 454      19.216  21.925  47.733  1.00 20.00           C  
ATOM  14556  CG  LEU B 454      19.431  23.440  48.007  1.00 20.00           C  
ATOM  14557  CD1 LEU B 454      20.961  23.898  48.124  1.00 20.00           C  
ATOM  14558  CD2 LEU B 454      18.609  24.327  47.051  1.00 20.00           C  
ATOM  14559  N   ILE B 455      21.697  19.442  46.710  1.00 20.00           N  
ATOM  14560  CA  ILE B 455      22.694  19.148  45.671  1.00 20.00           C  
ATOM  14561  C   ILE B 455      22.018  18.979  44.309  1.00 20.00           C  
ATOM  14562  O   ILE B 455      21.051  18.202  44.198  1.00 20.00           O  
ATOM  14563  CB  ILE B 455      23.452  17.837  45.993  1.00 20.00           C  
ATOM  14564  CG1 ILE B 455      23.628  17.677  47.517  1.00 20.00           C  
ATOM  14565  CG2 ILE B 455      24.765  17.757  45.167  1.00 20.00           C  
ATOM  14566  CD1 ILE B 455      24.634  16.611  47.919  1.00 20.00           C  
ATOM  14567  N   GLU B 456      22.501  19.673  43.267  1.00 20.00           N  
ATOM  14568  CA  GLU B 456      21.960  19.367  41.936  1.00 20.00           C  
ATOM  14569  C   GLU B 456      22.266  17.899  41.594  1.00 20.00           C  
ATOM  14570  O   GLU B 456      23.216  17.327  42.126  1.00 20.00           O  
ATOM  14571  CB  GLU B 456      22.437  20.338  40.847  1.00 20.00           C  
ATOM  14572  CG  GLU B 456      21.807  21.748  40.970  1.00 20.00           C  
ATOM  14573  CD  GLU B 456      20.482  21.962  40.201  1.00 20.00           C  
ATOM  14574  OE1 GLU B 456      20.009  23.129  40.154  1.00 20.00           O  
ATOM  14575  OE2 GLU B 456      19.917  20.989  39.650  1.00 20.00           O  
ATOM  14576  N   PRO B 457      21.413  17.252  40.785  1.00 20.00           N  
ATOM  14577  CA  PRO B 457      21.728  15.889  40.393  1.00 20.00           C  
ATOM  14578  C   PRO B 457      22.629  15.868  39.133  1.00 20.00           C  
ATOM  14579  O   PRO B 457      22.178  15.512  38.025  1.00 20.00           O  
ATOM  14580  CB  PRO B 457      20.324  15.276  40.114  1.00 20.00           C  
ATOM  14581  CG  PRO B 457      19.335  16.391  40.311  1.00 20.00           C  
ATOM  14582  CD  PRO B 457      20.109  17.668  40.232  1.00 20.00           C  
ATOM  14583  N   ILE B 458      23.901  16.235  39.313  1.00 20.00           N  
ATOM  14584  CA  ILE B 458      24.756  16.497  38.160  1.00 20.00           C  
ATOM  14585  C   ILE B 458      24.827  15.265  37.230  1.00 20.00           C  
ATOM  14586  O   ILE B 458      24.274  15.319  36.109  1.00 20.00           O  
ATOM  14587  CB  ILE B 458      26.140  17.121  38.564  1.00 20.00           C  
ATOM  14588  CG1 ILE B 458      27.349  16.321  38.034  1.00 20.00           C  
ATOM  14589  CG2 ILE B 458      26.201  17.358  40.093  1.00 20.00           C  
ATOM  14590  CD1 ILE B 458      27.773  16.589  36.573  1.00 20.00           C  
ATOM  14591  N   PHE B 459      25.425  14.148  37.696  1.00 20.00           N  
ATOM  14592  CA  PHE B 459      25.664  12.967  36.827  1.00 20.00           C  
ATOM  14593  C   PHE B 459      24.374  12.455  36.242  1.00 20.00           C  
ATOM  14594  O   PHE B 459      24.431  11.592  35.389  1.00 20.00           O  
ATOM  14595  CB  PHE B 459      26.363  11.803  37.556  1.00 20.00           C  
ATOM  14596  CG  PHE B 459      27.362  12.225  38.606  1.00 20.00           C  
ATOM  14597  CD1 PHE B 459      28.361  13.154  38.319  1.00 20.00           C  
ATOM  14598  CD2 PHE B 459      27.334  11.648  39.866  1.00 20.00           C  
ATOM  14599  CE1 PHE B 459      29.284  13.538  39.284  1.00 20.00           C  
ATOM  14600  CE2 PHE B 459      28.258  12.011  40.841  1.00 20.00           C  
ATOM  14601  CZ  PHE B 459      29.237  12.965  40.554  1.00 20.00           C  
ATOM  14602  N   ALA B 460      23.225  12.957  36.730  1.00 20.00           N  
ATOM  14603  CA  ALA B 460      21.920  12.718  36.104  1.00 20.00           C  
ATOM  14604  C   ALA B 460      21.810  13.614  34.875  1.00 20.00           C  
ATOM  14605  O   ALA B 460      22.225  13.200  33.781  1.00 20.00           O  
ATOM  14606  CB  ALA B 460      20.792  13.003  37.064  1.00 20.00           C  
ATOM  14607  N   GLN B 461      21.293  14.847  35.031  1.00 20.00           N  
ATOM  14608  CA  GLN B 461      21.104  15.716  33.853  1.00 20.00           C  
ATOM  14609  C   GLN B 461      22.225  15.442  32.871  1.00 20.00           C  
ATOM  14610  O   GLN B 461      21.957  15.253  31.676  1.00 20.00           O  
ATOM  14611  CB  GLN B 461      20.971  17.210  34.186  1.00 20.00           C  
ATOM  14612  CG  GLN B 461      21.992  17.785  35.150  1.00 20.00           C  
ATOM  14613  CD  GLN B 461      21.319  18.691  36.178  1.00 20.00           C  
ATOM  14614  OE1 GLN B 461      21.932  19.630  36.721  1.00 20.00           O  
ATOM  14615  NE2 GLN B 461      20.042  18.414  36.463  1.00 20.00           N  
ATOM  14616  N   TRP B 462      23.459  15.349  33.382  1.00 20.00           N  
ATOM  14617  CA  TRP B 462      24.594  15.011  32.530  1.00 20.00           C  
ATOM  14618  C   TRP B 462      24.226  13.974  31.456  1.00 20.00           C  
ATOM  14619  O   TRP B 462      24.285  14.281  30.234  1.00 20.00           O  
ATOM  14620  CB  TRP B 462      25.784  14.531  33.343  1.00 20.00           C  
ATOM  14621  CG  TRP B 462      27.070  14.792  32.613  1.00 20.00           C  
ATOM  14622  CD1 TRP B 462      27.634  16.016  32.358  1.00 20.00           C  
ATOM  14623  CD2 TRP B 462      27.951  13.815  32.026  1.00 20.00           C  
ATOM  14624  NE1 TRP B 462      28.816  15.859  31.658  1.00 20.00           N  
ATOM  14625  CE2 TRP B 462      29.036  14.517  31.442  1.00 20.00           C  
ATOM  14626  CE3 TRP B 462      27.938  12.415  31.959  1.00 20.00           C  
ATOM  14627  CZ2 TRP B 462      30.094  13.867  30.799  1.00 20.00           C  
ATOM  14628  CZ3 TRP B 462      28.977  11.770  31.325  1.00 20.00           C  
ATOM  14629  CH2 TRP B 462      30.040  12.493  30.743  1.00 20.00           C  
ATOM  14630  N   ILE B 463      23.845  12.768  31.905  1.00 20.00           N  
ATOM  14631  CA  ILE B 463      23.220  11.780  31.019  1.00 20.00           C  
ATOM  14632  C   ILE B 463      21.955  12.484  30.509  1.00 20.00           C  
ATOM  14633  O   ILE B 463      20.962  12.580  31.236  1.00 20.00           O  
ATOM  14634  CB  ILE B 463      22.857  10.437  31.758  1.00 20.00           C  
ATOM  14635  CG1 ILE B 463      24.082   9.577  32.048  1.00 20.00           C  
ATOM  14636  CG2 ILE B 463      22.007   9.552  30.879  1.00 20.00           C  
ATOM  14637  CD1 ILE B 463      25.059  10.162  32.948  1.00 20.00           C  
ATOM  14638  N   GLN B 464      22.034  13.037  29.292  1.00 20.00           N  
ATOM  14639  CA  GLN B 464      20.914  13.733  28.612  1.00 20.00           C  
ATOM  14640  C   GLN B 464      21.357  15.030  27.914  1.00 20.00           C  
ATOM  14641  O   GLN B 464      20.823  15.379  26.840  1.00 20.00           O  
ATOM  14642  CB  GLN B 464      19.670  13.932  29.494  1.00 20.00           C  
ATOM  14643  CG  GLN B 464      19.699  15.158  30.362  1.00 20.00           C  
ATOM  14644  CD  GLN B 464      18.464  15.308  31.270  1.00 20.00           C  
ATOM  14645  OE1 GLN B 464      18.399  16.227  32.106  1.00 20.00           O  
ATOM  14646  NE2 GLN B 464      17.477  14.407  31.110  1.00 20.00           N  
ATOM  14647  N   SER B 465      22.358  15.731  28.471  1.00 20.00           N  
ATOM  14648  CA  SER B 465      23.064  16.709  27.617  1.00 20.00           C  
ATOM  14649  C   SER B 465      24.146  16.026  26.775  1.00 20.00           C  
ATOM  14650  O   SER B 465      25.064  16.672  26.254  1.00 20.00           O  
ATOM  14651  CB  SER B 465      23.662  17.870  28.386  1.00 20.00           C  
ATOM  14652  OG  SER B 465      24.251  18.743  27.423  1.00 20.00           O  
ATOM  14653  N   ALA B 466      24.018  14.707  26.662  1.00 20.00           N  
ATOM  14654  CA  ALA B 466      24.790  13.901  25.757  1.00 20.00           C  
ATOM  14655  C   ALA B 466      23.722  12.973  25.233  1.00 20.00           C  
ATOM  14656  O   ALA B 466      23.867  11.750  25.225  1.00 20.00           O  
ATOM  14657  CB  ALA B 466      25.838  13.145  26.516  1.00 20.00           C  
ATOM  14658  N   HIS B 467      22.607  13.580  24.829  1.00 20.00           N  
ATOM  14659  CA  HIS B 467      21.504  12.838  24.242  1.00 20.00           C  
ATOM  14660  C   HIS B 467      20.627  13.677  23.331  1.00 20.00           C  
ATOM  14661  O   HIS B 467      20.567  13.455  22.117  1.00 20.00           O  
ATOM  14662  CB  HIS B 467      20.626  12.238  25.337  1.00 20.00           C  
ATOM  14663  CG  HIS B 467      21.043  10.863  25.739  1.00 20.00           C  
ATOM  14664  ND1 HIS B 467      21.534  10.569  27.002  1.00 20.00           N  
ATOM  14665  CD2 HIS B 467      21.044   9.695  25.047  1.00 20.00           C  
ATOM  14666  CE1 HIS B 467      21.803   9.271  27.074  1.00 20.00           C  
ATOM  14667  NE2 HIS B 467      21.516   8.722  25.902  1.00 20.00           N  
ATOM  14668  N   GLY B 468      19.934  14.629  23.936  1.00 20.00           N  
ATOM  14669  CA  GLY B 468      18.914  15.386  23.243  1.00 20.00           C  
ATOM  14670  C   GLY B 468      18.471  16.531  24.141  1.00 20.00           C  
ATOM  14671  O   GLY B 468      17.901  17.522  23.651  1.00 20.00           O  
ATOM  14672  N   LYS B 469      18.715  16.400  25.465  1.00 20.00           N  
ATOM  14673  CA  LYS B 469      18.404  17.494  26.391  1.00 20.00           C  
ATOM  14674  C   LYS B 469      19.212  18.710  25.930  1.00 20.00           C  
ATOM  14675  O   LYS B 469      20.265  19.096  26.484  1.00 20.00           O  
ATOM  14676  CB  LYS B 469      18.611  17.156  27.892  1.00 20.00           C  
ATOM  14677  CG  LYS B 469      17.974  18.232  28.839  1.00 20.00           C  
ATOM  14678  CD  LYS B 469      18.249  18.071  30.345  1.00 20.00           C  
ATOM  14679  CE  LYS B 469      19.550  18.750  30.831  1.00 20.00           C  
ATOM  14680  NZ  LYS B 469      20.804  17.941  30.688  1.00 20.00           N  
ATOM  14681  N   THR B 470      18.679  19.272  24.851  1.00 20.00           N  
ATOM  14682  CA  THR B 470      19.136  20.505  24.291  1.00 20.00           C  
ATOM  14683  C   THR B 470      18.414  21.599  25.123  1.00 20.00           C  
ATOM  14684  O   THR B 470      17.636  22.432  24.609  1.00 20.00           O  
ATOM  14685  CB  THR B 470      18.871  20.504  22.753  1.00 20.00           C  
ATOM  14686  OG1 THR B 470      17.586  19.902  22.477  1.00 20.00           O  
ATOM  14687  CG2 THR B 470      19.933  19.646  22.035  1.00 20.00           C  
ATOM  14688  N   THR B 471      18.669  21.513  26.448  1.00 20.00           N  
ATOM  14689  CA  THR B 471      18.297  22.511  27.477  1.00 20.00           C  
ATOM  14690  C   THR B 471      19.286  23.674  27.470  1.00 20.00           C  
ATOM  14691  O   THR B 471      20.519  23.481  27.615  1.00 20.00           O  
ATOM  14692  CB  THR B 471      18.375  21.916  28.902  1.00 20.00           C  
ATOM  14693  OG1 THR B 471      19.055  20.657  28.843  1.00 20.00           O  
ATOM  14694  CG2 THR B 471      17.015  21.719  29.510  1.00 20.00           C  
ATOM  14695  N   TYR B 472      18.739  24.875  27.291  1.00 20.00           N  
ATOM  14696  CA  TYR B 472      19.507  26.116  27.410  1.00 20.00           C  
ATOM  14697  C   TYR B 472      21.023  25.982  27.123  1.00 20.00           C  
ATOM  14698  O   TYR B 472      21.845  26.340  27.964  1.00 20.00           O  
ATOM  14699  CB  TYR B 472      19.264  26.753  28.811  1.00 20.00           C  
ATOM  14700  CG  TYR B 472      19.064  25.807  30.019  1.00 20.00           C  
ATOM  14701  CD1 TYR B 472      19.945  24.740  30.276  1.00 20.00           C  
ATOM  14702  CD2 TYR B 472      18.002  26.019  30.924  1.00 20.00           C  
ATOM  14703  CE1 TYR B 472      19.749  23.893  31.371  1.00 20.00           C  
ATOM  14704  CE2 TYR B 472      17.800  25.177  32.026  1.00 20.00           C  
ATOM  14705  CZ  TYR B 472      18.677  24.121  32.247  1.00 20.00           C  
ATOM  14706  OH  TYR B 472      18.470  23.308  33.352  1.00 20.00           O  
ATOM  14707  N   GLY B 473      21.385  25.444  25.946  1.00 20.00           N  
ATOM  14708  CA  GLY B 473      22.807  25.314  25.508  1.00 20.00           C  
ATOM  14709  C   GLY B 473      23.744  24.569  26.460  1.00 20.00           C  
ATOM  14710  O   GLY B 473      23.306  23.634  27.163  1.00 20.00           O  
ATOM  14711  N   PHE B 474      25.020  25.015  26.479  1.00 20.00           N  
ATOM  14712  CA  PHE B 474      26.160  24.382  27.208  1.00 20.00           C  
ATOM  14713  C   PHE B 474      27.002  23.473  26.276  1.00 20.00           C  
ATOM  14714  O   PHE B 474      26.554  22.402  25.843  1.00 20.00           O  
ATOM  14715  CB  PHE B 474      25.692  23.622  28.488  1.00 20.00           C  
ATOM  14716  CG  PHE B 474      26.824  23.005  29.330  1.00 20.00           C  
ATOM  14717  CD1 PHE B 474      27.303  23.658  30.484  1.00 20.00           C  
ATOM  14718  CD2 PHE B 474      27.361  21.753  29.006  1.00 20.00           C  
ATOM  14719  CE1 PHE B 474      28.324  23.087  31.284  1.00 20.00           C  
ATOM  14720  CE2 PHE B 474      28.384  21.192  29.791  1.00 20.00           C  
ATOM  14721  CZ  PHE B 474      28.861  21.861  30.931  1.00 20.00           C  
ATOM  14722  N   ASP B 475      28.231  23.917  26.002  1.00 20.00           N  
ATOM  14723  CA  ASP B 475      29.237  23.153  25.244  1.00 20.00           C  
ATOM  14724  C   ASP B 475      29.409  21.658  25.624  1.00 20.00           C  
ATOM  14725  O   ASP B 475      28.928  20.755  24.894  1.00 20.00           O  
ATOM  14726  CB  ASP B 475      30.624  23.838  25.342  1.00 20.00           C  
ATOM  14727  CG  ASP B 475      30.639  25.237  24.772  1.00 20.00           C  
ATOM  14728  OD1 ASP B 475      31.095  26.157  25.503  1.00 20.00           O  
ATOM  14729  OD2 ASP B 475      30.203  25.418  23.602  1.00 20.00           O  
ATOM  14730  N   ILE B 476      30.086  21.429  26.773  1.00 20.00           N  
ATOM  14731  CA  ILE B 476      30.859  20.204  27.015  1.00 20.00           C  
ATOM  14732  C   ILE B 476      31.986  20.085  25.943  1.00 20.00           C  
ATOM  14733  O   ILE B 476      31.719  19.801  24.754  1.00 20.00           O  
ATOM  14734  CB  ILE B 476      29.956  18.903  27.168  1.00 20.00           C  
ATOM  14735  CG1 ILE B 476      29.621  18.652  28.654  1.00 20.00           C  
ATOM  14736  CG2 ILE B 476      30.633  17.643  26.577  1.00 20.00           C  
ATOM  14737  CD1 ILE B 476      28.483  17.671  28.881  1.00 20.00           C  
ATOM  14738  N   PRO B 477      33.241  20.401  26.359  1.00 20.00           N  
ATOM  14739  CA  PRO B 477      34.489  19.943  25.747  1.00 20.00           C  
ATOM  14740  C   PRO B 477      34.334  18.676  24.886  1.00 20.00           C  
ATOM  14741  O   PRO B 477      34.000  17.597  25.419  1.00 20.00           O  
ATOM  14742  CB  PRO B 477      35.358  19.681  26.984  1.00 20.00           C  
ATOM  14743  CG  PRO B 477      34.918  20.815  27.955  1.00 20.00           C  
ATOM  14744  CD  PRO B 477      33.544  21.307  27.490  1.00 20.00           C  
ATOM  14745  N   LEU B 478      34.629  18.844  23.572  1.00 20.00           N  
ATOM  14746  CA  LEU B 478      34.223  17.943  22.447  1.00 20.00           C  
ATOM  14747  C   LEU B 478      32.705  17.561  22.481  1.00 20.00           C  
ATOM  14748  O   LEU B 478      32.292  16.501  23.044  1.00 20.00           O  
ATOM  14749  CB  LEU B 478      35.196  16.746  22.204  1.00 20.00           C  
ATOM  14750  CG  LEU B 478      35.906  15.868  23.266  1.00 20.00           C  
ATOM  14751  CD1 LEU B 478      36.857  16.665  24.198  1.00 20.00           C  
ATOM  14752  CD2 LEU B 478      34.909  15.036  24.063  1.00 20.00           C  
ATOM  14753  N   SER B 479      31.906  18.461  21.867  1.00 20.00           N  
ATOM  14754  CA  SER B 479      30.426  18.404  21.776  1.00 20.00           C  
ATOM  14755  C   SER B 479      29.879  19.822  21.540  1.00 20.00           C  
ATOM  14756  O   SER B 479      29.074  20.017  20.604  1.00 20.00           O  
ATOM  14757  CB  SER B 479      29.794  17.878  23.073  1.00 20.00           C  
ATOM  14758  OG  SER B 479      29.881  18.866  24.109  1.00 20.00           O  
ATOM  14759  N   SER B 480      30.299  20.776  22.413  1.00 20.00           N  
ATOM  14760  CA  SER B 480      29.956  22.222  22.349  1.00 20.00           C  
ATOM  14761  C   SER B 480      28.449  22.563  22.165  1.00 20.00           C  
ATOM  14762  O   SER B 480      27.938  23.520  22.787  1.00 20.00           O  
ATOM  14763  CB  SER B 480      30.809  22.949  21.296  1.00 20.00           C  
ATOM  14764  OG  SER B 480      30.387  24.298  21.153  1.00 20.00           O  
ATOM  14765  N   THR B 481      27.775  21.737  21.345  1.00 20.00           N  
ATOM  14766  CA  THR B 481      26.416  21.906  20.766  1.00 20.00           C  
ATOM  14767  C   THR B 481      26.658  22.176  19.272  1.00 20.00           C  
ATOM  14768  O   THR B 481      25.732  22.274  18.454  1.00 20.00           O  
ATOM  14769  CB  THR B 481      25.445  22.898  21.525  1.00 20.00           C  
ATOM  14770  OG1 THR B 481      24.087  22.431  21.388  1.00 20.00           O  
ATOM  14771  CG2 THR B 481      25.579  24.391  21.050  1.00 20.00           C  
ATOM  14772  N   ASN B 482      27.951  22.297  18.946  1.00 20.00           N  
ATOM  14773  CA  ASN B 482      28.448  21.768  17.668  1.00 20.00           C  
ATOM  14774  C   ASN B 482      29.965  21.778  17.415  1.00 20.00           C  
ATOM  14775  O   ASN B 482      30.758  21.473  18.324  1.00 20.00           O  
ATOM  14776  CB  ASN B 482      27.645  22.261  16.433  1.00 20.00           C  
ATOM  14777  CG  ASN B 482      27.446  21.155  15.388  1.00 20.00           C  
ATOM  14778  OD1 ASN B 482      27.819  19.988  15.625  1.00 20.00           O  
ATOM  14779  ND2 ASN B 482      26.874  21.517  14.228  1.00 20.00           N  
ATOM  14780  N   GLY B 483      30.342  22.144  16.178  1.00 20.00           N  
ATOM  14781  CA  GLY B 483      31.668  21.848  15.630  1.00 20.00           C  
ATOM  14782  C   GLY B 483      31.666  20.342  15.412  1.00 20.00           C  
ATOM  14783  O   GLY B 483      31.103  19.844  14.431  1.00 20.00           O  
ATOM  14784  N   PRO B 484      32.314  19.593  16.321  1.00 20.00           N  
ATOM  14785  CA  PRO B 484      31.856  18.214  16.310  1.00 20.00           C  
ATOM  14786  C   PRO B 484      30.400  18.167  16.789  1.00 20.00           C  
ATOM  14787  O   PRO B 484      30.051  18.773  17.806  1.00 20.00           O  
ATOM  14788  CB  PRO B 484      32.800  17.497  17.323  1.00 20.00           C  
ATOM  14789  CG  PRO B 484      34.016  18.406  17.452  1.00 20.00           C  
ATOM  14790  CD  PRO B 484      33.416  19.817  17.291  1.00 20.00           C  
ATOM  14791  N   ALA B 485      29.562  17.502  16.002  1.00 20.00           N  
ATOM  14792  CA  ALA B 485      28.322  16.932  16.485  1.00 20.00           C  
ATOM  14793  C   ALA B 485      28.601  15.427  16.640  1.00 20.00           C  
ATOM  14794  O   ALA B 485      29.425  15.008  17.462  1.00 20.00           O  
ATOM  14795  CB  ALA B 485      27.228  17.175  15.457  1.00 20.00           C  
ATOM  14796  N   LEU B 486      27.906  14.634  15.824  1.00 20.00           N  
ATOM  14797  CA  LEU B 486      28.242  13.237  15.590  1.00 20.00           C  
ATOM  14798  C   LEU B 486      29.325  13.109  14.442  1.00 20.00           C  
ATOM  14799  O   LEU B 486      30.382  12.445  14.638  1.00 20.00           O  
ATOM  14800  CB  LEU B 486      26.970  12.451  15.192  1.00 20.00           C  
ATOM  14801  CG  LEU B 486      25.701  12.059  15.990  1.00 20.00           C  
ATOM  14802  CD1 LEU B 486      25.930  10.741  16.730  1.00 20.00           C  
ATOM  14803  CD2 LEU B 486      25.137  13.178  16.934  1.00 20.00           C  
ATOM  14804  N   ASN B 487      29.070  13.738  13.269  1.00 20.00           N  
ATOM  14805  CA  ASN B 487      29.941  13.584  12.078  1.00 20.00           C  
ATOM  14806  C   ASN B 487      29.721  12.224  11.434  1.00 20.00           C  
ATOM  14807  O   ASN B 487      29.535  12.134  10.205  1.00 20.00           O  
ATOM  14808  CB  ASN B 487      31.449  13.771  12.422  1.00 20.00           C  
ATOM  14809  CG  ASN B 487      32.413  13.153  11.351  1.00 20.00           C  
ATOM  14810  OD1 ASN B 487      32.085  13.084  10.144  1.00 20.00           O  
ATOM  14811  ND2 ASN B 487      33.616  12.730  11.802  1.00 20.00           N  
ATOM  14812  N   ALA B 488      29.777  11.183  12.277  1.00 20.00           N  
ATOM  14813  CA  ALA B 488      29.613   9.774  11.889  1.00 20.00           C  
ATOM  14814  C   ALA B 488      28.130   9.393  11.933  1.00 20.00           C  
ATOM  14815  O   ALA B 488      27.712   8.363  11.392  1.00 20.00           O  
ATOM  14816  CB  ALA B 488      30.378   8.913  12.841  1.00 20.00           C  
ATOM  14817  N   GLY B 489      27.346  10.229  12.610  1.00 20.00           N  
ATOM  14818  CA  GLY B 489      25.897  10.076  12.636  1.00 20.00           C  
ATOM  14819  C   GLY B 489      25.248  11.419  12.361  1.00 20.00           C  
ATOM  14820  O   GLY B 489      25.883  12.467  12.553  1.00 20.00           O  
ATOM  14821  N   ARG B 490      23.992  11.377  11.896  1.00 20.00           N  
ATOM  14822  CA  ARG B 490      23.191  12.584  11.676  1.00 20.00           C  
ATOM  14823  C   ARG B 490      21.762  12.259  11.236  1.00 20.00           C  
ATOM  14824  O   ARG B 490      20.959  11.722  12.035  1.00 20.00           O  
ATOM  14825  CB  ARG B 490      23.871  13.538  10.673  1.00 20.00           C  
ATOM  14826  CG  ARG B 490      24.785  14.583  11.333  1.00 20.00           C  
ATOM  14827  CD  ARG B 490      23.987  15.801  11.813  1.00 20.00           C  
ATOM  14828  NE  ARG B 490      23.125  16.261  10.721  1.00 20.00           N  
ATOM  14829  CZ  ARG B 490      23.563  16.826   9.590  1.00 20.00           C  
ATOM  14830  NH1 ARG B 490      24.872  17.037   9.363  1.00 20.00           N  
ATOM  14831  NH2 ARG B 490      22.679  17.166   8.665  1.00 20.00           N  
ATOM  14832  N   ASN B 491      21.454  12.589   9.965  1.00 20.00           N  
ATOM  14833  CA  ASN B 491      20.072  12.490   9.430  1.00 20.00           C  
ATOM  14834  C   ASN B 491      19.465  11.060   9.329  1.00 20.00           C  
ATOM  14835  O   ASN B 491      18.233  10.911   9.145  1.00 20.00           O  
ATOM  14836  CB  ASN B 491      19.905  13.311   8.119  1.00 20.00           C  
ATOM  14837  CG  ASN B 491      19.670  14.816   8.393  1.00 20.00           C  
ATOM  14838  OD1 ASN B 491      19.880  15.298   9.527  1.00 20.00           O  
ATOM  14839  ND2 ASN B 491      19.240  15.560   7.355  1.00 20.00           N  
ATOM  14840  N   ILE B 492      20.318  10.028   9.452  1.00 20.00           N  
ATOM  14841  CA  ILE B 492      19.835   8.683   9.785  1.00 20.00           C  
ATOM  14842  C   ILE B 492      19.665   8.499  11.325  1.00 20.00           C  
ATOM  14843  O   ILE B 492      20.382   9.141  12.131  1.00 20.00           O  
ATOM  14844  CB  ILE B 492      20.747   7.566   9.203  1.00 20.00           C  
ATOM  14845  CG1 ILE B 492      22.234   7.714   9.634  1.00 20.00           C  
ATOM  14846  CG2 ILE B 492      20.524   7.416   7.694  1.00 20.00           C  
ATOM  14847  CD1 ILE B 492      22.891   9.049   9.332  1.00 20.00           C  
ATOM  14848  N   TRP B 493      18.700   7.648  11.732  1.00 20.00           N  
ATOM  14849  CA  TRP B 493      18.597   7.181  13.144  1.00 20.00           C  
ATOM  14850  C   TRP B 493      17.895   8.155  14.147  1.00 20.00           C  
ATOM  14851  O   TRP B 493      16.680   8.041  14.419  1.00 20.00           O  
ATOM  14852  CB  TRP B 493      20.006   6.856  13.662  1.00 20.00           C  
ATOM  14853  CG  TRP B 493      20.387   5.422  13.891  1.00 20.00           C  
ATOM  14854  CD1 TRP B 493      21.028   4.577  13.015  1.00 20.00           C  
ATOM  14855  CD2 TRP B 493      20.273   4.703  15.130  1.00 20.00           C  
ATOM  14856  NE1 TRP B 493      21.294   3.369  13.622  1.00 20.00           N  
ATOM  14857  CE2 TRP B 493      20.842   3.422  14.923  1.00 20.00           C  
ATOM  14858  CE3 TRP B 493      19.744   5.017  16.401  1.00 20.00           C  
ATOM  14859  CZ2 TRP B 493      20.885   2.454  15.943  1.00 20.00           C  
ATOM  14860  CZ3 TRP B 493      19.783   4.045  17.414  1.00 20.00           C  
ATOM  14861  CH2 TRP B 493      20.344   2.780  17.174  1.00 20.00           C  
ATOM  14862  N   LEU B 494      18.679   9.074  14.722  1.00 20.00           N  
ATOM  14863  CA  LEU B 494      18.170  10.063  15.704  1.00 20.00           C  
ATOM  14864  C   LEU B 494      17.504  11.296  15.014  1.00 20.00           C  
ATOM  14865  O   LEU B 494      18.048  12.413  15.001  1.00 20.00           O  
ATOM  14866  CB  LEU B 494      19.274  10.446  16.739  1.00 20.00           C  
ATOM  14867  CG  LEU B 494      20.621  11.195  16.513  1.00 20.00           C  
ATOM  14868  CD1 LEU B 494      21.149  11.244  15.060  1.00 20.00           C  
ATOM  14869  CD2 LEU B 494      20.569  12.599  17.101  1.00 20.00           C  
ATOM  14870  N   PRO B 495      16.283  11.099  14.475  1.00 20.00           N  
ATOM  14871  CA  PRO B 495      15.736  12.087  13.554  1.00 20.00           C  
ATOM  14872  C   PRO B 495      14.985  13.103  14.385  1.00 20.00           C  
ATOM  14873  O   PRO B 495      15.605  13.975  14.998  1.00 20.00           O  
ATOM  14874  CB  PRO B 495      14.744  11.266  12.721  1.00 20.00           C  
ATOM  14875  CG  PRO B 495      14.217  10.200  13.705  1.00 20.00           C  
ATOM  14876  CD  PRO B 495      15.315  10.010  14.764  1.00 20.00           C  
ATOM  14877  N   GLY B 496      13.653  12.965  14.406  1.00 20.00           N  
ATOM  14878  CA  GLY B 496      12.796  13.688  15.343  1.00 20.00           C  
ATOM  14879  C   GLY B 496      12.802  12.942  16.670  1.00 20.00           C  
ATOM  14880  O   GLY B 496      12.685  13.548  17.740  1.00 20.00           O  
ATOM  14881  N   TRP B 497      12.965  11.619  16.596  1.00 20.00           N  
ATOM  14882  CA  TRP B 497      12.973  10.773  17.794  1.00 20.00           C  
ATOM  14883  C   TRP B 497      14.225  10.829  18.593  1.00 20.00           C  
ATOM  14884  O   TRP B 497      15.276  11.273  18.125  1.00 20.00           O  
ATOM  14885  CB  TRP B 497      12.715   9.316  17.456  1.00 20.00           C  
ATOM  14886  CG  TRP B 497      11.318   9.054  17.514  1.00 20.00           C  
ATOM  14887  CD1 TRP B 497      10.443   9.495  18.481  1.00 20.00           C  
ATOM  14888  CD2 TRP B 497      10.553   8.321  16.563  1.00 20.00           C  
ATOM  14889  NE1 TRP B 497       9.165   9.069  18.189  1.00 20.00           N  
ATOM  14890  CE2 TRP B 497       9.202   8.342  17.018  1.00 20.00           C  
ATOM  14891  CE3 TRP B 497      10.869   7.645  15.378  1.00 20.00           C  
ATOM  14892  CZ2 TRP B 497       8.164   7.711  16.324  1.00 20.00           C  
ATOM  14893  CZ3 TRP B 497       9.837   7.025  14.685  1.00 20.00           C  
ATOM  14894  CH2 TRP B 497       8.501   7.064  15.165  1.00 20.00           C  
ATOM  14895  N   LEU B 498      14.099  10.289  19.804  1.00 20.00           N  
ATOM  14896  CA  LEU B 498      14.990  10.632  20.910  1.00 20.00           C  
ATOM  14897  C   LEU B 498      15.369  12.124  20.791  1.00 20.00           C  
ATOM  14898  O   LEU B 498      16.537  12.522  20.996  1.00 20.00           O  
ATOM  14899  CB  LEU B 498      16.196   9.661  21.017  1.00 20.00           C  
ATOM  14900  CG  LEU B 498      17.325   9.548  19.964  1.00 20.00           C  
ATOM  14901  CD1 LEU B 498      18.446  10.583  20.249  1.00 20.00           C  
ATOM  14902  CD2 LEU B 498      17.872   8.091  19.885  1.00 20.00           C  
ATOM  14903  N   ASN B 499      14.351  12.917  20.418  1.00 20.00           N  
ATOM  14904  CA  ASN B 499      14.400  14.381  20.391  1.00 20.00           C  
ATOM  14905  C   ASN B 499      13.038  14.904  20.865  1.00 20.00           C  
ATOM  14906  O   ASN B 499      12.201  15.417  20.076  1.00 20.00           O  
ATOM  14907  CB  ASN B 499      14.793  14.920  19.003  1.00 20.00           C  
ATOM  14908  CG  ASN B 499      16.233  14.586  18.638  1.00 20.00           C  
ATOM  14909  OD1 ASN B 499      17.141  14.734  19.461  1.00 20.00           O  
ATOM  14910  ND2 ASN B 499      16.451  14.119  17.402  1.00 20.00           N  
ATOM  14911  N   ALA B 500      12.829  14.707  22.177  1.00 20.00           N  
ATOM  14912  CA  ALA B 500      11.675  15.238  22.916  1.00 20.00           C  
ATOM  14913  C   ALA B 500      12.105  16.480  23.703  1.00 20.00           C  
ATOM  14914  O   ALA B 500      11.284  17.394  23.940  1.00 20.00           O  
ATOM  14915  CB  ALA B 500      11.122  14.184  23.855  1.00 20.00           C  
ATOM  14916  N   ILE B 501      13.399  16.475  24.093  1.00 20.00           N  
ATOM  14917  CA  ILE B 501      14.118  17.585  24.781  1.00 20.00           C  
ATOM  14918  C   ILE B 501      13.634  17.899  26.237  1.00 20.00           C  
ATOM  14919  O   ILE B 501      13.751  17.044  27.135  1.00 20.00           O  
ATOM  14920  CB  ILE B 501      14.187  18.911  23.934  1.00 20.00           C  
ATOM  14921  CG1 ILE B 501      13.868  18.698  22.428  1.00 20.00           C  
ATOM  14922  CG2 ILE B 501      15.513  19.626  24.200  1.00 20.00           C  
ATOM  14923  CD1 ILE B 501      14.949  18.016  21.618  1.00 20.00           C  
ATOM  14924  N   ASN B 502      13.119  19.123  26.458  1.00 20.00           N  
ATOM  14925  CA  ASN B 502      12.447  19.480  27.720  1.00 20.00           C  
ATOM  14926  C   ASN B 502      10.936  19.246  27.724  1.00 20.00           C  
ATOM  14927  O   ASN B 502      10.375  18.820  28.760  1.00 20.00           O  
ATOM  14928  CB  ASN B 502      12.751  20.919  28.146  1.00 20.00           C  
ATOM  14929  CG  ASN B 502      13.698  20.978  29.342  1.00 20.00           C  
ATOM  14930  OD1 ASN B 502      13.473  21.735  30.310  1.00 20.00           O  
ATOM  14931  ND2 ASN B 502      14.757  20.154  29.297  1.00 20.00           N  
ATOM  14932  N   GLU B 503      10.288  19.503  26.575  1.00 20.00           N  
ATOM  14933  CA  GLU B 503       8.822  19.273  26.364  1.00 20.00           C  
ATOM  14934  C   GLU B 503       7.946  19.193  27.651  1.00 20.00           C  
ATOM  14935  O   GLU B 503       7.576  18.107  28.156  1.00 20.00           O  
ATOM  14936  CB  GLU B 503       8.596  18.076  25.420  1.00 20.00           C  
ATOM  14937  CG  GLU B 503       7.141  17.731  25.168  1.00 20.00           C  
ATOM  14938  CD  GLU B 503       7.002  16.776  24.005  1.00 20.00           C  
ATOM  14939  OE1 GLU B 503       5.917  16.796  23.354  1.00 20.00           O  
ATOM  14940  OE2 GLU B 503       7.993  16.024  23.737  1.00 20.00           O  
ATOM  14941  N   ASN B 504       7.641  20.370  28.183  1.00 20.00           N  
ATOM  14942  CA  ASN B 504       6.838  20.458  29.384  1.00 20.00           C  
ATOM  14943  C   ASN B 504       5.403  20.039  29.049  1.00 20.00           C  
ATOM  14944  O   ASN B 504       4.540  20.877  28.724  1.00 20.00           O  
ATOM  14945  CB  ASN B 504       6.903  21.877  29.977  1.00 20.00           C  
ATOM  14946  CG  ASN B 504       6.623  22.977  28.939  1.00 20.00           C  
ATOM  14947  OD1 ASN B 504       5.839  23.898  29.215  1.00 20.00           O  
ATOM  14948  ND2 ASN B 504       7.272  22.891  27.752  1.00 20.00           N  
ATOM  14949  N   SER B 505       5.174  18.720  29.118  1.00 20.00           N  
ATOM  14950  CA  SER B 505       3.900  18.095  28.739  1.00 20.00           C  
ATOM  14951  C   SER B 505       4.041  16.580  28.721  1.00 20.00           C  
ATOM  14952  O   SER B 505       3.100  15.863  29.075  1.00 20.00           O  
ATOM  14953  CB  SER B 505       3.461  18.555  27.332  1.00 20.00           C  
ATOM  14954  OG  SER B 505       4.294  17.990  26.300  1.00 20.00           O  
ATOM  14955  N   ASN B 506       5.230  16.119  28.283  1.00 20.00           N  
ATOM  14956  CA  ASN B 506       5.498  14.713  27.878  1.00 20.00           C  
ATOM  14957  C   ASN B 506       6.819  14.561  27.063  1.00 20.00           C  
ATOM  14958  O   ASN B 506       6.879  13.873  26.029  1.00 20.00           O  
ATOM  14959  CB  ASN B 506       4.289  14.103  27.094  1.00 20.00           C  
ATOM  14960  CG  ASN B 506       4.178  14.614  25.630  1.00 20.00           C  
ATOM  14961  OD1 ASN B 506       3.641  15.701  25.354  1.00 20.00           O  
ATOM  14962  ND2 ASN B 506       4.660  13.802  24.691  1.00 20.00           N  
ATOM  14963  N   SER B 507       7.877  15.218  27.537  1.00 20.00           N  
ATOM  14964  CA  SER B 507       9.204  15.174  26.879  1.00 20.00           C  
ATOM  14965  C   SER B 507      10.014  13.882  27.061  1.00 20.00           C  
ATOM  14966  O   SER B 507      11.163  13.820  26.625  1.00 20.00           O  
ATOM  14967  CB  SER B 507      10.071  16.319  27.416  1.00 20.00           C  
ATOM  14968  OG  SER B 507      11.230  16.510  26.615  1.00 20.00           O  
ATOM  14969  N   LEU B 508       9.459  12.865  27.717  1.00 20.00           N  
ATOM  14970  CA  LEU B 508      10.227  11.654  28.024  1.00 20.00           C  
ATOM  14971  C   LEU B 508      11.071  11.906  29.267  1.00 20.00           C  
ATOM  14972  O   LEU B 508      10.789  11.380  30.374  1.00 20.00           O  
ATOM  14973  CB  LEU B 508      11.139  11.224  26.851  1.00 20.00           C  
ATOM  14974  CG  LEU B 508      10.660  10.434  25.625  1.00 20.00           C  
ATOM  14975  CD1 LEU B 508       9.150  10.528  25.376  1.00 20.00           C  
ATOM  14976  CD2 LEU B 508      11.442  10.933  24.382  1.00 20.00           C  
ATOM  14977  N   PHE B 509      12.115  12.715  29.098  1.00 20.00           N  
ATOM  14978  CA  PHE B 509      13.016  12.987  30.218  1.00 20.00           C  
ATOM  14979  C   PHE B 509      12.530  14.284  30.917  1.00 20.00           C  
ATOM  14980  O   PHE B 509      12.414  15.350  30.255  1.00 20.00           O  
ATOM  14981  CB  PHE B 509      14.504  13.101  29.777  1.00 20.00           C  
ATOM  14982  CG  PHE B 509      15.023  11.955  28.900  1.00 20.00           C  
ATOM  14983  CD1 PHE B 509      16.307  11.443  29.112  1.00 20.00           C  
ATOM  14984  CD2 PHE B 509      14.276  11.440  27.843  1.00 20.00           C  
ATOM  14985  CE1 PHE B 509      16.832  10.419  28.309  1.00 20.00           C  
ATOM  14986  CE2 PHE B 509      14.784  10.410  27.031  1.00 20.00           C  
ATOM  14987  CZ  PHE B 509      16.067   9.895  27.267  1.00 20.00           C  
ATOM  14988  N   LEU B 510      12.224  14.162  32.235  1.00 20.00           N  
ATOM  14989  CA  LEU B 510      11.809  15.303  33.105  1.00 20.00           C  
ATOM  14990  C   LEU B 510      13.029  15.892  33.848  1.00 20.00           C  
ATOM  14991  O   LEU B 510      13.911  15.152  34.333  1.00 20.00           O  
ATOM  14992  CB  LEU B 510      10.622  14.958  34.056  1.00 20.00           C  
ATOM  14993  CG  LEU B 510      10.585  13.739  35.009  1.00 20.00           C  
ATOM  14994  CD1 LEU B 510       9.197  13.052  35.055  1.00 20.00           C  
ATOM  14995  CD2 LEU B 510      11.661  12.699  34.700  1.00 20.00           C  
ATOM  14996  N   THR B 511      13.047  17.223  33.946  1.00 20.00           N  
ATOM  14997  CA  THR B 511      14.302  17.976  33.905  1.00 20.00           C  
ATOM  14998  C   THR B 511      15.118  18.080  35.189  1.00 20.00           C  
ATOM  14999  O   THR B 511      15.852  19.071  35.388  1.00 20.00           O  
ATOM  15000  CB  THR B 511      14.057  19.376  33.355  1.00 20.00           C  
ATOM  15001  OG1 THR B 511      13.288  20.117  34.311  1.00 20.00           O  
ATOM  15002  CG2 THR B 511      13.276  19.281  32.064  1.00 20.00           C  
ATOM  15003  N   ILE B 512      14.977  17.058  36.046  1.00 20.00           N  
ATOM  15004  CA  ILE B 512      15.840  16.783  37.222  1.00 20.00           C  
ATOM  15005  C   ILE B 512      16.547  17.920  37.977  1.00 20.00           C  
ATOM  15006  O   ILE B 512      17.354  18.657  37.403  1.00 20.00           O  
ATOM  15007  CB  ILE B 512      16.873  15.707  36.882  1.00 20.00           C  
ATOM  15008  CG1 ILE B 512      17.095  15.644  35.358  1.00 20.00           C  
ATOM  15009  CG2 ILE B 512      16.378  14.382  37.380  1.00 20.00           C  
ATOM  15010  CD1 ILE B 512      18.177  14.662  34.903  1.00 20.00           C  
ATOM  15011  N   GLY B 513      16.225  18.039  39.279  1.00 20.00           N  
ATOM  15012  CA  GLY B 513      16.964  18.884  40.268  1.00 20.00           C  
ATOM  15013  C   GLY B 513      16.971  18.310  41.712  1.00 20.00           C  
ATOM  15014  O   GLY B 513      16.286  17.332  41.997  1.00 20.00           O  
ATOM  15015  N   PRO B 514      17.720  18.940  42.653  1.00 20.00           N  
ATOM  15016  CA  PRO B 514      17.911  18.524  44.039  1.00 20.00           C  
ATOM  15017  C   PRO B 514      16.765  17.799  44.718  1.00 20.00           C  
ATOM  15018  O   PRO B 514      17.008  17.110  45.720  1.00 20.00           O  
ATOM  15019  CB  PRO B 514      18.144  19.856  44.756  1.00 20.00           C  
ATOM  15020  CG  PRO B 514      18.957  20.596  43.845  1.00 20.00           C  
ATOM  15021  CD  PRO B 514      18.459  20.201  42.430  1.00 20.00           C  
ATOM  15022  N   GLY B 515      15.534  17.938  44.221  1.00 20.00           N  
ATOM  15023  CA  GLY B 515      14.442  17.064  44.722  1.00 20.00           C  
ATOM  15024  C   GLY B 515      14.657  15.584  44.377  1.00 20.00           C  
ATOM  15025  O   GLY B 515      14.265  14.676  45.150  1.00 20.00           O  
ATOM  15026  N   ASP B 516      15.313  15.371  43.219  1.00 20.00           N  
ATOM  15027  CA  ASP B 516      15.501  14.061  42.592  1.00 20.00           C  
ATOM  15028  C   ASP B 516      16.861  13.483  42.958  1.00 20.00           C  
ATOM  15029  O   ASP B 516      17.133  12.312  42.777  1.00 20.00           O  
ATOM  15030  CB  ASP B 516      15.355  14.183  41.065  1.00 20.00           C  
ATOM  15031  CG  ASP B 516      14.269  15.173  40.665  1.00 20.00           C  
ATOM  15032  OD1 ASP B 516      14.389  16.369  41.006  1.00 20.00           O  
ATOM  15033  OD2 ASP B 516      13.288  14.773  40.012  1.00 20.00           O  
ATOM  15034  N   PHE B 517      17.721  14.326  43.493  1.00 20.00           N  
ATOM  15035  CA  PHE B 517      19.006  13.872  44.000  1.00 20.00           C  
ATOM  15036  C   PHE B 517      18.803  13.420  45.446  1.00 20.00           C  
ATOM  15037  O   PHE B 517      19.764  13.335  46.216  1.00 20.00           O  
ATOM  15038  CB  PHE B 517      20.070  15.001  43.934  1.00 20.00           C  
ATOM  15039  CG  PHE B 517      21.367  14.670  44.642  1.00 20.00           C  
ATOM  15040  CD1 PHE B 517      22.568  14.657  43.932  1.00 20.00           C  
ATOM  15041  CD2 PHE B 517      21.380  14.374  46.031  1.00 20.00           C  
ATOM  15042  CE1 PHE B 517      23.765  14.338  44.598  1.00 20.00           C  
ATOM  15043  CE2 PHE B 517      22.542  14.063  46.699  1.00 20.00           C  
ATOM  15044  CZ  PHE B 517      23.738  14.041  45.997  1.00 20.00           C  
ATOM  15045  N   LEU B 518      17.563  13.139  45.841  1.00 20.00           N  
ATOM  15046  CA  LEU B 518      17.396  12.497  47.133  1.00 20.00           C  
ATOM  15047  C   LEU B 518      16.598  11.207  47.025  1.00 20.00           C  
ATOM  15048  O   LEU B 518      17.127  10.135  47.327  1.00 20.00           O  
ATOM  15049  CB  LEU B 518      16.842  13.474  48.181  1.00 20.00           C  
ATOM  15050  CG  LEU B 518      17.862  14.370  48.904  1.00 20.00           C  
ATOM  15051  CD1 LEU B 518      17.212  15.650  49.384  1.00 20.00           C  
ATOM  15052  CD2 LEU B 518      18.498  13.637  50.093  1.00 20.00           C  
ATOM  15053  N   VAL B 519      15.344  11.297  46.562  1.00 20.00           N  
ATOM  15054  CA  VAL B 519      14.509  10.099  46.385  1.00 20.00           C  
ATOM  15055  C   VAL B 519      15.403   9.086  45.708  1.00 20.00           C  
ATOM  15056  O   VAL B 519      15.480   7.950  46.151  1.00 20.00           O  
ATOM  15057  CB  VAL B 519      13.263  10.334  45.486  1.00 20.00           C  
ATOM  15058  CG1 VAL B 519      12.227   9.253  45.751  1.00 20.00           C  
ATOM  15059  CG2 VAL B 519      12.671  11.765  45.672  1.00 20.00           C  
ATOM  15060  N   HIS B 520      16.103   9.548  44.652  1.00 20.00           N  
ATOM  15061  CA  HIS B 520      17.068   8.779  43.849  1.00 20.00           C  
ATOM  15062  C   HIS B 520      18.249   8.240  44.663  1.00 20.00           C  
ATOM  15063  O   HIS B 520      18.962   7.366  44.185  1.00 20.00           O  
ATOM  15064  CB  HIS B 520      17.620   9.627  42.672  1.00 20.00           C  
ATOM  15065  CG  HIS B 520      16.989   9.327  41.335  1.00 20.00           C  
ATOM  15066  ND1 HIS B 520      15.872  10.000  40.869  1.00 20.00           N  
ATOM  15067  CD2 HIS B 520      17.331   8.434  40.361  1.00 20.00           C  
ATOM  15068  CE1 HIS B 520      15.540   9.520  39.673  1.00 20.00           C  
ATOM  15069  NE2 HIS B 520      16.412   8.574  39.339  1.00 20.00           N  
ATOM  15070  N   HIS B 521      18.482   8.764  45.866  1.00 20.00           N  
ATOM  15071  CA  HIS B 521      19.451   8.123  46.753  1.00 20.00           C  
ATOM  15072  C   HIS B 521      18.750   7.277  47.827  1.00 20.00           C  
ATOM  15073  O   HIS B 521      19.385   6.479  48.535  1.00 20.00           O  
ATOM  15074  CB  HIS B 521      20.419   9.151  47.336  1.00 20.00           C  
ATOM  15075  CG  HIS B 521      21.648   9.357  46.481  1.00 20.00           C  
ATOM  15076  ND1 HIS B 521      21.729   8.907  45.171  1.00 20.00           N  
ATOM  15077  CD2 HIS B 521      22.844   9.955  46.747  1.00 20.00           C  
ATOM  15078  CE1 HIS B 521      22.913   9.228  44.669  1.00 20.00           C  
ATOM  15079  NE2 HIS B 521      23.613   9.853  45.606  1.00 20.00           N  
ATOM  15080  N   ALA B 522      17.420   7.433  47.906  1.00 20.00           N  
ATOM  15081  CA  ALA B 522      16.576   6.729  48.887  1.00 20.00           C  
ATOM  15082  C   ALA B 522      15.760   5.541  48.267  1.00 20.00           C  
ATOM  15083  O   ALA B 522      15.156   4.733  49.007  1.00 20.00           O  
ATOM  15084  CB  ALA B 522      15.683   7.726  49.603  1.00 20.00           C  
ATOM  15085  N   ILE B 523      15.758   5.444  46.918  1.00 20.00           N  
ATOM  15086  CA  ILE B 523      15.455   4.192  46.204  1.00 20.00           C  
ATOM  15087  C   ILE B 523      16.744   3.367  46.210  1.00 20.00           C  
ATOM  15088  O   ILE B 523      16.681   2.147  46.140  1.00 20.00           O  
ATOM  15089  CB  ILE B 523      15.046   4.414  44.699  1.00 20.00           C  
ATOM  15090  CG1 ILE B 523      13.941   5.475  44.546  1.00 20.00           C  
ATOM  15091  CG2 ILE B 523      14.615   3.090  44.030  1.00 20.00           C  
ATOM  15092  CD1 ILE B 523      13.751   6.002  43.121  1.00 20.00           C  
ATOM  15093  N   ALA B 524      17.906   4.040  46.285  1.00 20.00           N  
ATOM  15094  CA  ALA B 524      19.217   3.358  46.334  1.00 20.00           C  
ATOM  15095  C   ALA B 524      19.549   2.777  47.729  1.00 20.00           C  
ATOM  15096  O   ALA B 524      20.153   1.685  47.827  1.00 20.00           O  
ATOM  15097  CB  ALA B 524      20.331   4.254  45.835  1.00 20.00           C  
ATOM  15098  N   LEU B 525      19.148   3.476  48.804  1.00 20.00           N  
ATOM  15099  CA  LEU B 525      19.192   2.878  50.149  1.00 20.00           C  
ATOM  15100  C   LEU B 525      18.154   1.726  50.389  1.00 20.00           C  
ATOM  15101  O   LEU B 525      18.141   1.089  51.471  1.00 20.00           O  
ATOM  15102  CB  LEU B 525      19.086   3.976  51.229  1.00 20.00           C  
ATOM  15103  CG  LEU B 525      18.515   3.755  52.666  1.00 20.00           C  
ATOM  15104  CD1 LEU B 525      16.963   3.846  52.671  1.00 20.00           C  
ATOM  15105  CD2 LEU B 525      18.998   2.512  53.425  1.00 20.00           C  
ATOM  15106  N   GLY B 526      17.287   1.469  49.402  1.00 20.00           N  
ATOM  15107  CA  GLY B 526      16.271   0.426  49.513  1.00 20.00           C  
ATOM  15108  C   GLY B 526      16.798  -0.913  49.028  1.00 20.00           C  
ATOM  15109  O   GLY B 526      17.111  -1.779  49.850  1.00 20.00           O  
ATOM  15110  N   LEU B 527      16.890  -1.090  47.699  1.00 20.00           N  
ATOM  15111  CA  LEU B 527      17.595  -2.268  47.112  1.00 20.00           C  
ATOM  15112  C   LEU B 527      19.125  -2.265  47.380  1.00 20.00           C  
ATOM  15113  O   LEU B 527      19.925  -1.800  46.546  1.00 20.00           O  
ATOM  15114  CB  LEU B 527      17.304  -2.449  45.595  1.00 20.00           C  
ATOM  15115  CG  LEU B 527      17.124  -1.265  44.635  1.00 20.00           C  
ATOM  15116  CD1 LEU B 527      15.677  -0.791  44.632  1.00 20.00           C  
ATOM  15117  CD2 LEU B 527      18.083  -0.122  44.978  1.00 20.00           C  
ATOM  15118  N   HIS B 528      19.495  -2.803  48.555  1.00 20.00           N  
ATOM  15119  CA  HIS B 528      20.807  -2.607  49.202  1.00 20.00           C  
ATOM  15120  C   HIS B 528      20.618  -3.088  50.626  1.00 20.00           C  
ATOM  15121  O   HIS B 528      21.248  -4.048  51.081  1.00 20.00           O  
ATOM  15122  CB  HIS B 528      21.236  -1.112  49.238  1.00 20.00           C  
ATOM  15123  CG  HIS B 528      22.429  -0.806  48.373  1.00 20.00           C  
ATOM  15124  ND1 HIS B 528      23.408  -1.747  48.085  1.00 20.00           N  
ATOM  15125  CD2 HIS B 528      22.813   0.330  47.745  1.00 20.00           C  
ATOM  15126  CE1 HIS B 528      24.338  -1.205  47.315  1.00 20.00           C  
ATOM  15127  NE2 HIS B 528      24.002   0.056  47.091  1.00 20.00           N  
ATOM  15128  N   THR B 529      19.735  -2.362  51.320  1.00 20.00           N  
ATOM  15129  CA  THR B 529      19.249  -2.750  52.621  1.00 20.00           C  
ATOM  15130  C   THR B 529      18.415  -3.984  52.347  1.00 20.00           C  
ATOM  15131  O   THR B 529      18.686  -5.026  52.950  1.00 20.00           O  
ATOM  15132  CB  THR B 529      18.411  -1.638  53.324  1.00 20.00           C  
ATOM  15133  OG1 THR B 529      19.031  -0.350  53.122  1.00 20.00           O  
ATOM  15134  CG2 THR B 529      18.305  -1.910  54.829  1.00 20.00           C  
ATOM  15135  N   THR B 530      17.457  -3.885  51.400  1.00 20.00           N  
ATOM  15136  CA  THR B 530      16.509  -4.990  51.046  1.00 20.00           C  
ATOM  15137  C   THR B 530      17.236  -6.293  50.760  1.00 20.00           C  
ATOM  15138  O   THR B 530      16.704  -7.385  50.947  1.00 20.00           O  
ATOM  15139  CB  THR B 530      15.666  -4.637  49.781  1.00 20.00           C  
ATOM  15140  OG1 THR B 530      14.773  -3.545  50.089  1.00 20.00           O  
ATOM  15141  CG2 THR B 530      14.858  -5.851  49.279  1.00 20.00           C  
ATOM  15142  N   THR B 531      18.483  -6.139  50.322  1.00 20.00           N  
ATOM  15143  CA  THR B 531      19.237  -7.220  49.750  1.00 20.00           C  
ATOM  15144  C   THR B 531      20.378  -7.637  50.671  1.00 20.00           C  
ATOM  15145  O   THR B 531      20.871  -8.756  50.541  1.00 20.00           O  
ATOM  15146  CB  THR B 531      19.770  -6.829  48.342  1.00 20.00           C  
ATOM  15147  OG1 THR B 531      21.012  -6.134  48.476  1.00 20.00           O  
ATOM  15148  CG2 THR B 531      18.760  -5.918  47.614  1.00 20.00           C  
ATOM  15149  N   LEU B 532      20.797  -6.754  51.591  1.00 20.00           N  
ATOM  15150  CA  LEU B 532      21.753  -7.154  52.623  1.00 20.00           C  
ATOM  15151  C   LEU B 532      21.027  -8.185  53.392  1.00 20.00           C  
ATOM  15152  O   LEU B 532      21.632  -9.122  53.860  1.00 20.00           O  
ATOM  15153  CB  LEU B 532      22.150  -6.022  53.578  1.00 20.00           C  
ATOM  15154  CG  LEU B 532      21.517  -5.890  54.986  1.00 20.00           C  
ATOM  15155  CD1 LEU B 532      22.343  -6.521  56.121  1.00 20.00           C  
ATOM  15156  CD2 LEU B 532      21.311  -4.413  55.257  1.00 20.00           C  
ATOM  15157  N   ILE B 533      19.711  -8.013  53.513  1.00 20.00           N  
ATOM  15158  CA  ILE B 533      18.907  -8.984  54.226  1.00 20.00           C  
ATOM  15159  C   ILE B 533      18.583 -10.238  53.386  1.00 20.00           C  
ATOM  15160  O   ILE B 533      18.771 -11.358  53.859  1.00 20.00           O  
ATOM  15161  CB  ILE B 533      17.722  -8.342  55.004  1.00 20.00           C  
ATOM  15162  CG1 ILE B 533      16.450  -9.156  54.836  1.00 20.00           C  
ATOM  15163  CG2 ILE B 533      17.506  -6.910  54.635  1.00 20.00           C  
ATOM  15164  CD1 ILE B 533      16.286 -10.149  55.927  1.00 20.00           C  
ATOM  15165  N   LEU B 534      18.170 -10.066  52.122  1.00 20.00           N  
ATOM  15166  CA  LEU B 534      18.059 -11.215  51.177  1.00 20.00           C  
ATOM  15167  C   LEU B 534      19.400 -11.936  50.880  1.00 20.00           C  
ATOM  15168  O   LEU B 534      19.492 -13.148  51.139  1.00 20.00           O  
ATOM  15169  CB  LEU B 534      17.279 -10.849  49.912  1.00 20.00           C  
ATOM  15170  CG  LEU B 534      15.787 -10.601  50.229  1.00 20.00           C  
ATOM  15171  CD1 LEU B 534      14.963 -10.469  48.979  1.00 20.00           C  
ATOM  15172  CD2 LEU B 534      15.178 -11.665  51.126  1.00 20.00           C  
ATOM  15173  N   VAL B 535      20.433 -11.207  50.389  1.00 20.00           N  
ATOM  15174  CA  VAL B 535      21.829 -11.739  50.354  1.00 20.00           C  
ATOM  15175  C   VAL B 535      22.183 -12.537  51.635  1.00 20.00           C  
ATOM  15176  O   VAL B 535      22.512 -13.728  51.565  1.00 20.00           O  
ATOM  15177  CB  VAL B 535      22.927 -10.652  50.100  1.00 20.00           C  
ATOM  15178  CG1 VAL B 535      23.082  -9.786  51.260  1.00 20.00           C  
ATOM  15179  CG2 VAL B 535      24.269 -11.293  49.971  1.00 20.00           C  
ATOM  15180  N   LYS B 536      22.097 -11.863  52.795  1.00 20.00           N  
ATOM  15181  CA  LYS B 536      22.248 -12.511  54.079  1.00 20.00           C  
ATOM  15182  C   LYS B 536      21.243 -13.639  54.207  1.00 20.00           C  
ATOM  15183  O   LYS B 536      21.658 -14.800  54.341  1.00 20.00           O  
ATOM  15184  CB  LYS B 536      22.033 -11.562  55.243  1.00 20.00           C  
ATOM  15185  CG  LYS B 536      22.132 -12.307  56.555  1.00 20.00           C  
ATOM  15186  CD  LYS B 536      21.293 -11.697  57.634  1.00 20.00           C  
ATOM  15187  CE  LYS B 536      21.603 -12.400  58.942  1.00 20.00           C  
ATOM  15188  NZ  LYS B 536      21.151 -11.558  60.104  1.00 20.00           N  
ATOM  15189  N   GLY B 537      19.933 -13.319  54.167  1.00 20.00           N  
ATOM  15190  CA  GLY B 537      18.885 -14.345  54.313  1.00 20.00           C  
ATOM  15191  C   GLY B 537      19.412 -15.621  53.677  1.00 20.00           C  
ATOM  15192  O   GLY B 537      19.650 -16.632  54.362  1.00 20.00           O  
ATOM  15193  N   ALA B 538      19.646 -15.526  52.358  1.00 20.00           N  
ATOM  15194  CA  ALA B 538      20.254 -16.575  51.562  1.00 20.00           C  
ATOM  15195  C   ALA B 538      21.624 -17.029  52.115  1.00 20.00           C  
ATOM  15196  O   ALA B 538      21.787 -18.185  52.566  1.00 20.00           O  
ATOM  15197  CB  ALA B 538      20.407 -16.088  50.140  1.00 20.00           C  
ATOM  15198  N   LEU B 539      22.603 -16.112  52.096  1.00 20.00           N  
ATOM  15199  CA  LEU B 539      24.001 -16.495  52.298  1.00 20.00           C  
ATOM  15200  C   LEU B 539      24.293 -17.298  53.595  1.00 20.00           C  
ATOM  15201  O   LEU B 539      25.461 -17.546  53.952  1.00 20.00           O  
ATOM  15202  CB  LEU B 539      24.980 -15.308  52.070  1.00 20.00           C  
ATOM  15203  CG  LEU B 539      25.809 -15.268  50.749  1.00 20.00           C  
ATOM  15204  CD1 LEU B 539      26.256 -16.645  50.191  1.00 20.00           C  
ATOM  15205  CD2 LEU B 539      25.044 -14.545  49.693  1.00 20.00           C  
ATOM  15206  N   ASP B 540      23.233 -17.708  54.289  1.00 20.00           N  
ATOM  15207  CA  ASP B 540      23.296 -18.837  55.226  1.00 20.00           C  
ATOM  15208  C   ASP B 540      21.898 -19.126  55.741  1.00 20.00           C  
ATOM  15209  O   ASP B 540      21.493 -18.676  56.842  1.00 20.00           O  
ATOM  15210  CB  ASP B 540      24.320 -18.694  56.385  1.00 20.00           C  
ATOM  15211  CG  ASP B 540      24.483 -17.273  56.850  1.00 20.00           C  
ATOM  15212  OD1 ASP B 540      23.747 -16.403  56.337  1.00 20.00           O  
ATOM  15213  OD2 ASP B 540      25.376 -17.017  57.704  1.00 20.00           O  
ATOM  15214  N   ALA B 541      21.158 -19.826  54.864  1.00 20.00           N  
ATOM  15215  CA  ALA B 541      20.046 -20.701  55.262  1.00 20.00           C  
ATOM  15216  C   ALA B 541      20.715 -22.000  55.727  1.00 20.00           C  
ATOM  15217  O   ALA B 541      20.080 -22.874  56.326  1.00 20.00           O  
ATOM  15218  CB  ALA B 541      19.105 -20.961  54.079  1.00 20.00           C  
ATOM  15219  N   ARG B 542      22.020 -22.081  55.452  1.00 20.00           N  
ATOM  15220  CA  ARG B 542      22.874 -23.178  55.869  1.00 20.00           C  
ATOM  15221  C   ARG B 542      23.193 -23.244  57.389  1.00 20.00           C  
ATOM  15222  O   ARG B 542      23.267 -24.345  57.958  1.00 20.00           O  
ATOM  15223  CB  ARG B 542      24.192 -23.134  55.062  1.00 20.00           C  
ATOM  15224  CG  ARG B 542      24.034 -23.471  53.608  1.00 20.00           C  
ATOM  15225  CD  ARG B 542      23.133 -24.667  53.500  1.00 20.00           C  
ATOM  15226  NE  ARG B 542      23.624 -25.598  52.503  1.00 20.00           N  
ATOM  15227  CZ  ARG B 542      24.655 -26.414  52.686  1.00 20.00           C  
ATOM  15228  NH1 ARG B 542      25.320 -26.428  53.824  1.00 20.00           N  
ATOM  15229  NH2 ARG B 542      25.027 -27.215  51.721  1.00 20.00           N  
ATOM  15230  N   GLY B 543      23.409 -22.091  58.033  1.00 20.00           N  
ATOM  15231  CA  GLY B 543      23.880 -22.074  59.409  1.00 20.00           C  
ATOM  15232  C   GLY B 543      24.958 -21.047  59.676  1.00 20.00           C  
ATOM  15233  O   GLY B 543      25.500 -20.439  58.750  1.00 20.00           O  
ATOM  15234  N   SER B 544      25.271 -20.885  60.969  1.00 20.00           N  
ATOM  15235  CA  SER B 544      26.130 -19.814  61.505  1.00 20.00           C  
ATOM  15236  C   SER B 544      26.226 -19.885  63.056  1.00 20.00           C  
ATOM  15237  O   SER B 544      25.209 -20.032  63.745  1.00 20.00           O  
ATOM  15238  CB  SER B 544      25.588 -18.421  61.090  1.00 20.00           C  
ATOM  15239  OG  SER B 544      26.450 -17.761  60.159  1.00 20.00           O  
ATOM  15240  N   LYS B 545      27.450 -19.742  63.580  1.00 20.00           N  
ATOM  15241  CA  LYS B 545      27.753 -19.506  65.021  1.00 20.00           C  
ATOM  15242  C   LYS B 545      26.659 -19.654  66.095  1.00 20.00           C  
ATOM  15243  O   LYS B 545      26.881 -20.351  67.111  1.00 20.00           O  
ATOM  15244  CB  LYS B 545      28.323 -18.113  65.189  1.00 20.00           C  
ATOM  15245  CG  LYS B 545      27.266 -17.044  65.510  1.00 20.00           C  
ATOM  15246  CD  LYS B 545      26.349 -16.690  64.335  1.00 20.00           C  
ATOM  15247  CE  LYS B 545      26.355 -15.212  64.094  1.00 20.00           C  
ATOM  15248  NZ  LYS B 545      27.496 -14.904  63.190  1.00 20.00           N  
ATOM  15249  N   LEU B 546      25.526 -18.953  65.892  1.00 20.00           N  
ATOM  15250  CA  LEU B 546      24.381 -18.963  66.804  1.00 20.00           C  
ATOM  15251  C   LEU B 546      23.549 -20.209  66.538  1.00 20.00           C  
ATOM  15252  O   LEU B 546      23.310 -21.028  67.442  1.00 20.00           O  
ATOM  15253  CB  LEU B 546      23.554 -17.713  66.575  1.00 20.00           C  
ATOM  15254  CG  LEU B 546      22.476 -17.283  67.587  1.00 20.00           C  
ATOM  15255  CD1 LEU B 546      21.154 -17.884  67.163  1.00 20.00           C  
ATOM  15256  CD2 LEU B 546      22.812 -17.606  69.070  1.00 20.00           C  
ATOM  15257  N   MET B 547      23.127 -20.359  65.282  1.00 20.00           N  
ATOM  15258  CA  MET B 547      22.725 -21.675  64.799  1.00 20.00           C  
ATOM  15259  C   MET B 547      23.726 -22.098  63.708  1.00 20.00           C  
ATOM  15260  O   MET B 547      23.555 -21.681  62.561  1.00 20.00           O  
ATOM  15261  CB  MET B 547      21.285 -21.672  64.251  1.00 20.00           C  
ATOM  15262  CG  MET B 547      20.668 -23.064  64.080  1.00 20.00           C  
ATOM  15263  SD  MET B 547      18.866 -22.973  63.841  1.00 20.00           S  
ATOM  15264  CE  MET B 547      18.448 -24.699  63.604  1.00 20.00           C  
ATOM  15265  N   PRO B 548      24.817 -22.848  64.085  1.00 20.00           N  
ATOM  15266  CA  PRO B 548      25.656 -23.665  63.205  1.00 20.00           C  
ATOM  15267  C   PRO B 548      24.919 -24.635  62.261  1.00 20.00           C  
ATOM  15268  O   PRO B 548      24.980 -24.467  61.039  1.00 20.00           O  
ATOM  15269  CB  PRO B 548      26.493 -24.456  64.210  1.00 20.00           C  
ATOM  15270  CG  PRO B 548      26.727 -23.506  65.259  1.00 20.00           C  
ATOM  15271  CD  PRO B 548      25.380 -22.875  65.462  1.00 20.00           C  
ATOM  15272  N   ASP B 549      24.254 -25.652  62.803  1.00 20.00           N  
ATOM  15273  CA  ASP B 549      23.768 -26.719  61.920  1.00 20.00           C  
ATOM  15274  C   ASP B 549      22.334 -26.491  61.429  1.00 20.00           C  
ATOM  15275  O   ASP B 549      21.485 -27.393  61.470  1.00 20.00           O  
ATOM  15276  CB  ASP B 549      23.944 -28.092  62.600  1.00 20.00           C  
ATOM  15277  CG  ASP B 549      23.350 -28.147  64.028  1.00 20.00           C  
ATOM  15278  OD1 ASP B 549      22.128 -27.845  64.207  1.00 20.00           O  
ATOM  15279  OD2 ASP B 549      24.111 -28.529  64.967  1.00 20.00           O  
ATOM  15280  N   LYS B 550      22.075 -25.287  60.929  1.00 20.00           N  
ATOM  15281  CA  LYS B 550      20.706 -24.801  60.707  1.00 20.00           C  
ATOM  15282  C   LYS B 550      19.907 -25.489  59.591  1.00 20.00           C  
ATOM  15283  O   LYS B 550      19.207 -24.798  58.863  1.00 20.00           O  
ATOM  15284  CB  LYS B 550      20.766 -23.284  60.428  1.00 20.00           C  
ATOM  15285  CG  LYS B 550      19.417 -22.597  60.126  1.00 20.00           C  
ATOM  15286  CD  LYS B 550      19.312 -21.214  60.729  1.00 20.00           C  
ATOM  15287  CE  LYS B 550      20.088 -20.193  59.918  1.00 20.00           C  
ATOM  15288  NZ  LYS B 550      20.801 -19.247  60.830  1.00 20.00           N  
ATOM  15289  N   LYS B 551      19.957 -26.825  59.456  1.00 20.00           N  
ATOM  15290  CA  LYS B 551      19.563 -27.433  58.144  1.00 20.00           C  
ATOM  15291  C   LYS B 551      18.751 -28.740  58.157  1.00 20.00           C  
ATOM  15292  O   LYS B 551      18.150 -29.093  59.180  1.00 20.00           O  
ATOM  15293  CB  LYS B 551      20.800 -27.572  57.250  1.00 20.00           C  
ATOM  15294  CG  LYS B 551      20.502 -27.544  55.790  1.00 20.00           C  
ATOM  15295  CD  LYS B 551      21.241 -28.691  55.076  1.00 20.00           C  
ATOM  15296  CE  LYS B 551      22.777 -28.457  54.919  1.00 20.00           C  
ATOM  15297  NZ  LYS B 551      23.551 -29.192  55.922  1.00 20.00           N  
ATOM  15298  N   ASP B 552      18.775 -29.436  56.999  1.00 20.00           N  
ATOM  15299  CA  ASP B 552      17.877 -30.592  56.570  1.00 20.00           C  
ATOM  15300  C   ASP B 552      16.427 -30.170  56.332  1.00 20.00           C  
ATOM  15301  O   ASP B 552      15.580 -30.995  55.981  1.00 20.00           O  
ATOM  15302  CB  ASP B 552      17.929 -31.856  57.482  1.00 20.00           C  
ATOM  15303  CG  ASP B 552      17.267 -31.637  58.850  1.00 20.00           C  
ATOM  15304  OD1 ASP B 552      16.115 -31.128  58.934  1.00 20.00           O  
ATOM  15305  OD2 ASP B 552      17.931 -31.971  59.863  1.00 20.00           O  
ATOM  15306  N   PHE B 553      16.170 -28.879  56.534  1.00 20.00           N  
ATOM  15307  CA  PHE B 553      14.842 -28.310  56.477  1.00 20.00           C  
ATOM  15308  C   PHE B 553      15.044 -26.866  56.115  1.00 20.00           C  
ATOM  15309  O   PHE B 553      14.092 -26.157  55.750  1.00 20.00           O  
ATOM  15310  CB  PHE B 553      14.185 -28.356  57.875  1.00 20.00           C  
ATOM  15311  CG  PHE B 553      15.018 -27.695  58.966  1.00 20.00           C  
ATOM  15312  CD1 PHE B 553      15.058 -26.304  59.085  1.00 20.00           C  
ATOM  15313  CD2 PHE B 553      15.761 -28.461  59.859  1.00 20.00           C  
ATOM  15314  CE1 PHE B 553      15.829 -25.691  60.037  1.00 20.00           C  
ATOM  15315  CE2 PHE B 553      16.523 -27.855  60.820  1.00 20.00           C  
ATOM  15316  CZ  PHE B 553      16.553 -26.459  60.910  1.00 20.00           C  
ATOM  15317  N   GLY B 554      16.291 -26.418  56.267  1.00 20.00           N  
ATOM  15318  CA  GLY B 554      16.612 -25.023  56.099  1.00 20.00           C  
ATOM  15319  C   GLY B 554      15.368 -24.182  56.282  1.00 20.00           C  
ATOM  15320  O   GLY B 554      14.995 -23.859  57.418  1.00 20.00           O  
ATOM  15321  N   TYR B 555      14.677 -23.920  55.166  1.00 20.00           N  
ATOM  15322  CA  TYR B 555      13.836 -22.735  55.041  1.00 20.00           C  
ATOM  15323  C   TYR B 555      13.045 -22.279  56.280  1.00 20.00           C  
ATOM  15324  O   TYR B 555      13.600 -21.562  57.134  1.00 20.00           O  
ATOM  15325  CB  TYR B 555      12.956 -22.761  53.778  1.00 20.00           C  
ATOM  15326  CG  TYR B 555      12.939 -21.390  53.167  1.00 20.00           C  
ATOM  15327  CD1 TYR B 555      14.020 -20.937  52.417  1.00 20.00           C  
ATOM  15328  CD2 TYR B 555      11.892 -20.516  53.403  1.00 20.00           C  
ATOM  15329  CE1 TYR B 555      14.048 -19.656  51.873  1.00 20.00           C  
ATOM  15330  CE2 TYR B 555      11.919 -19.223  52.862  1.00 20.00           C  
ATOM  15331  CZ  TYR B 555      13.005 -18.798  52.102  1.00 20.00           C  
ATOM  15332  OH  TYR B 555      13.043 -17.519  51.580  1.00 20.00           O  
ATOM  15333  N   SER B 556      11.769 -22.674  56.364  1.00 20.00           N  
ATOM  15334  CA  SER B 556      10.887 -22.155  57.400  1.00 20.00           C  
ATOM  15335  C   SER B 556      10.884 -23.081  58.587  1.00 20.00           C  
ATOM  15336  O   SER B 556      10.005 -23.921  58.733  1.00 20.00           O  
ATOM  15337  CB  SER B 556       9.447 -21.981  56.890  1.00 20.00           C  
ATOM  15338  OG  SER B 556       9.293 -20.850  56.050  1.00 20.00           O  
ATOM  15339  N   PHE B 557      11.877 -22.924  59.454  1.00 20.00           N  
ATOM  15340  CA  PHE B 557      11.806 -23.565  60.774  1.00 20.00           C  
ATOM  15341  C   PHE B 557      11.536 -22.532  61.872  1.00 20.00           C  
ATOM  15342  O   PHE B 557      11.788 -22.792  63.039  1.00 20.00           O  
ATOM  15343  CB  PHE B 557      13.121 -24.280  61.064  1.00 20.00           C  
ATOM  15344  CG  PHE B 557      14.130 -23.424  61.709  1.00 20.00           C  
ATOM  15345  CD1 PHE B 557      14.841 -22.501  60.955  1.00 20.00           C  
ATOM  15346  CD2 PHE B 557      14.371 -23.542  63.072  1.00 20.00           C  
ATOM  15347  CE1 PHE B 557      15.791 -21.683  61.551  1.00 20.00           C  
ATOM  15348  CE2 PHE B 557      15.292 -22.748  63.678  1.00 20.00           C  
ATOM  15349  CZ  PHE B 557      16.018 -21.799  62.919  1.00 20.00           C  
ATOM  15350  N   PRO B 558      11.022 -21.354  61.497  1.00 20.00           N  
ATOM  15351  CA  PRO B 558      10.871 -20.232  62.415  1.00 20.00           C  
ATOM  15352  C   PRO B 558      10.750 -20.543  63.899  1.00 20.00           C  
ATOM  15353  O   PRO B 558       9.954 -21.391  64.357  1.00 20.00           O  
ATOM  15354  CB  PRO B 558       9.607 -19.545  61.903  1.00 20.00           C  
ATOM  15355  CG  PRO B 558       9.552 -19.930  60.377  1.00 20.00           C  
ATOM  15356  CD  PRO B 558      10.535 -21.003  60.139  1.00 20.00           C  
ATOM  15357  N   CYS B 559      11.596 -19.806  64.607  1.00 20.00           N  
ATOM  15358  CA  CYS B 559      11.847 -19.902  66.039  1.00 20.00           C  
ATOM  15359  C   CYS B 559      12.944 -20.839  66.390  1.00 20.00           C  
ATOM  15360  O   CYS B 559      13.293 -21.746  65.654  1.00 20.00           O  
ATOM  15361  CB  CYS B 559      10.615 -20.303  66.848  1.00 20.00           C  
ATOM  15362  SG  CYS B 559      10.945 -20.165  68.648  1.00 20.00           S  
ATOM  15363  N   ASP B 560      13.477 -20.606  67.568  1.00 20.00           N  
ATOM  15364  CA  ASP B 560      14.148 -21.667  68.299  1.00 20.00           C  
ATOM  15365  C   ASP B 560      14.084 -21.421  69.830  1.00 20.00           C  
ATOM  15366  O   ASP B 560      13.617 -20.365  70.297  1.00 20.00           O  
ATOM  15367  CB  ASP B 560      15.591 -21.815  67.847  1.00 20.00           C  
ATOM  15368  CG  ASP B 560      16.469 -22.343  68.944  1.00 20.00           C  
ATOM  15369  OD1 ASP B 560      16.022 -23.208  69.747  1.00 20.00           O  
ATOM  15370  OD2 ASP B 560      17.620 -21.872  69.009  1.00 20.00           O  
ATOM  15371  N   GLY B 561      14.554 -22.380  70.614  1.00 20.00           N  
ATOM  15372  CA  GLY B 561      14.537 -22.179  72.032  1.00 20.00           C  
ATOM  15373  C   GLY B 561      15.226 -20.908  72.451  1.00 20.00           C  
ATOM  15374  O   GLY B 561      16.081 -20.386  71.719  1.00 20.00           O  
ATOM  15375  N   PRO B 562      14.857 -20.406  73.653  1.00 20.00           N  
ATOM  15376  CA  PRO B 562      15.487 -19.281  74.330  1.00 20.00           C  
ATOM  15377  C   PRO B 562      16.802 -19.782  74.884  1.00 20.00           C  
ATOM  15378  O   PRO B 562      17.098 -20.968  74.769  1.00 20.00           O  
ATOM  15379  CB  PRO B 562      14.514 -18.980  75.464  1.00 20.00           C  
ATOM  15380  CG  PRO B 562      13.906 -20.258  75.768  1.00 20.00           C  
ATOM  15381  CD  PRO B 562      13.764 -20.976  74.472  1.00 20.00           C  
ATOM  15382  N   GLY B 563      17.619 -18.921  75.467  1.00 20.00           N  
ATOM  15383  CA  GLY B 563      18.989 -19.372  75.706  1.00 20.00           C  
ATOM  15384  C   GLY B 563      19.781 -19.450  74.381  1.00 20.00           C  
ATOM  15385  O   GLY B 563      19.314 -18.965  73.344  1.00 20.00           O  
ATOM  15386  N   ARG B 564      20.971 -20.076  74.402  1.00 20.00           N  
ATOM  15387  CA  ARG B 564      22.064 -19.544  73.589  1.00 20.00           C  
ATOM  15388  C   ARG B 564      21.852 -18.054  73.862  1.00 20.00           C  
ATOM  15389  O   ARG B 564      21.412 -17.698  74.947  1.00 20.00           O  
ATOM  15390  CB  ARG B 564      21.938 -19.914  72.088  1.00 20.00           C  
ATOM  15391  CG  ARG B 564      22.898 -21.034  71.598  1.00 20.00           C  
ATOM  15392  CD  ARG B 564      22.272 -22.412  71.629  1.00 20.00           C  
ATOM  15393  NE  ARG B 564      21.209 -22.606  70.623  1.00 20.00           N  
ATOM  15394  CZ  ARG B 564      21.415 -23.044  69.365  1.00 20.00           C  
ATOM  15395  NH1 ARG B 564      22.656 -23.316  68.909  1.00 20.00           N  
ATOM  15396  NH2 ARG B 564      20.378 -23.212  68.546  1.00 20.00           N  
ATOM  15397  N   GLY B 565      22.089 -17.168  72.910  1.00 20.00           N  
ATOM  15398  CA  GLY B 565      21.963 -15.743  73.252  1.00 20.00           C  
ATOM  15399  C   GLY B 565      20.517 -15.288  73.483  1.00 20.00           C  
ATOM  15400  O   GLY B 565      20.272 -14.215  74.072  1.00 20.00           O  
ATOM  15401  N   GLY B 566      19.584 -16.142  73.043  1.00 20.00           N  
ATOM  15402  CA  GLY B 566      18.195 -15.773  72.694  1.00 20.00           C  
ATOM  15403  C   GLY B 566      18.088 -15.814  71.156  1.00 20.00           C  
ATOM  15404  O   GLY B 566      18.738 -15.017  70.461  1.00 20.00           O  
ATOM  15405  N   THR B 567      17.293 -16.753  70.621  1.00 20.00           N  
ATOM  15406  CA  THR B 567      17.283 -17.009  69.148  1.00 20.00           C  
ATOM  15407  C   THR B 567      15.894 -16.918  68.510  1.00 20.00           C  
ATOM  15408  O   THR B 567      14.924 -17.444  69.060  1.00 20.00           O  
ATOM  15409  CB  THR B 567      17.827 -18.379  68.852  1.00 20.00           C  
ATOM  15410  OG1 THR B 567      16.924 -19.343  69.403  1.00 20.00           O  
ATOM  15411  CG2 THR B 567      19.153 -18.553  69.551  1.00 20.00           C  
ATOM  15412  N   CYS B 568      15.783 -16.261  67.355  1.00 20.00           N  
ATOM  15413  CA  CYS B 568      14.446 -16.050  66.808  1.00 20.00           C  
ATOM  15414  C   CYS B 568      14.290 -16.172  65.275  1.00 20.00           C  
ATOM  15415  O   CYS B 568      14.817 -17.143  64.684  1.00 20.00           O  
ATOM  15416  CB  CYS B 568      13.791 -14.798  67.408  1.00 20.00           C  
ATOM  15417  SG  CYS B 568      12.795 -15.195  68.910  1.00 20.00           S  
ATOM  15418  N   ASP B 569      13.516 -15.247  64.665  1.00 20.00           N  
ATOM  15419  CA  ASP B 569      13.346 -15.153  63.191  1.00 20.00           C  
ATOM  15420  C   ASP B 569      14.727 -15.263  62.491  1.00 20.00           C  
ATOM  15421  O   ASP B 569      15.278 -14.294  61.937  1.00 20.00           O  
ATOM  15422  CB  ASP B 569      12.636 -13.837  62.778  1.00 20.00           C  
ATOM  15423  CG  ASP B 569      11.475 -13.439  63.720  1.00 20.00           C  
ATOM  15424  OD1 ASP B 569      10.500 -12.797  63.247  1.00 20.00           O  
ATOM  15425  OD2 ASP B 569      11.538 -13.740  64.937  1.00 20.00           O  
ATOM  15426  N   ILE B 570      15.295 -16.466  62.577  1.00 20.00           N  
ATOM  15427  CA  ILE B 570      16.601 -16.772  62.015  1.00 20.00           C  
ATOM  15428  C   ILE B 570      16.483 -18.063  61.184  1.00 20.00           C  
ATOM  15429  O   ILE B 570      17.331 -18.941  61.184  1.00 20.00           O  
ATOM  15430  CB  ILE B 570      17.701 -16.746  63.110  1.00 20.00           C  
ATOM  15431  CG1 ILE B 570      17.830 -18.070  63.870  1.00 20.00           C  
ATOM  15432  CG2 ILE B 570      17.363 -15.676  64.108  1.00 20.00           C  
ATOM  15433  CD1 ILE B 570      19.274 -18.361  64.336  1.00 20.00           C  
ATOM  15434  N   SER B 571      15.374 -18.161  60.470  1.00 20.00           N  
ATOM  15435  CA  SER B 571      15.300 -19.047  59.356  1.00 20.00           C  
ATOM  15436  C   SER B 571      15.388 -18.134  58.143  1.00 20.00           C  
ATOM  15437  O   SER B 571      14.828 -17.034  58.138  1.00 20.00           O  
ATOM  15438  CB  SER B 571      13.974 -19.745  59.375  1.00 20.00           C  
ATOM  15439  OG  SER B 571      13.018 -18.828  59.828  1.00 20.00           O  
ATOM  15440  N   ALA B 572      16.100 -18.593  57.114  1.00 20.00           N  
ATOM  15441  CA  ALA B 572      16.177 -17.877  55.847  1.00 20.00           C  
ATOM  15442  C   ALA B 572      14.794 -17.484  55.288  1.00 20.00           C  
ATOM  15443  O   ALA B 572      14.739 -16.674  54.348  1.00 20.00           O  
ATOM  15444  CB  ALA B 572      16.962 -18.705  54.798  1.00 20.00           C  
ATOM  15445  N   TRP B 573      13.699 -18.061  55.828  1.00 20.00           N  
ATOM  15446  CA  TRP B 573      12.350 -17.626  55.473  1.00 20.00           C  
ATOM  15447  C   TRP B 573      12.006 -16.345  56.177  1.00 20.00           C  
ATOM  15448  O   TRP B 573      11.298 -15.509  55.613  1.00 20.00           O  
ATOM  15449  CB  TRP B 573      11.291 -18.625  55.892  1.00 20.00           C  
ATOM  15450  CG  TRP B 573       9.869 -18.198  55.569  1.00 20.00           C  
ATOM  15451  CD1 TRP B 573       9.250 -18.318  54.371  1.00 20.00           C  
ATOM  15452  CD2 TRP B 573       8.890 -17.616  56.466  1.00 20.00           C  
ATOM  15453  NE1 TRP B 573       7.953 -17.847  54.446  1.00 20.00           N  
ATOM  15454  CE2 TRP B 573       7.707 -17.412  55.722  1.00 20.00           C  
ATOM  15455  CE3 TRP B 573       8.902 -17.248  57.821  1.00 20.00           C  
ATOM  15456  CZ2 TRP B 573       6.556 -16.869  56.278  1.00 20.00           C  
ATOM  15457  CZ3 TRP B 573       7.756 -16.701  58.373  1.00 20.00           C  
ATOM  15458  CH2 TRP B 573       6.602 -16.511  57.602  1.00 20.00           C  
ATOM  15459  N   ASP B 574      12.490 -16.200  57.420  1.00 20.00           N  
ATOM  15460  CA  ASP B 574      12.066 -15.109  58.314  1.00 20.00           C  
ATOM  15461  C   ASP B 574      12.930 -13.896  58.133  1.00 20.00           C  
ATOM  15462  O   ASP B 574      12.916 -12.929  58.898  1.00 20.00           O  
ATOM  15463  CB  ASP B 574      12.089 -15.592  59.757  1.00 20.00           C  
ATOM  15464  CG  ASP B 574      11.196 -16.772  59.952  1.00 20.00           C  
ATOM  15465  OD1 ASP B 574      11.460 -17.790  59.293  1.00 20.00           O  
ATOM  15466  OD2 ASP B 574      10.212 -16.682  60.724  1.00 20.00           O  
ATOM  15467  N   ASP B 575      13.702 -13.986  57.075  1.00 20.00           N  
ATOM  15468  CA  ASP B 575      14.582 -12.946  56.696  1.00 20.00           C  
ATOM  15469  C   ASP B 575      14.019 -12.540  55.342  1.00 20.00           C  
ATOM  15470  O   ASP B 575      13.889 -11.359  55.045  1.00 20.00           O  
ATOM  15471  CB  ASP B 575      16.004 -13.519  56.685  1.00 20.00           C  
ATOM  15472  CG  ASP B 575      16.367 -14.185  58.049  1.00 20.00           C  
ATOM  15473  OD1 ASP B 575      15.905 -13.687  59.124  1.00 20.00           O  
ATOM  15474  OD2 ASP B 575      17.104 -15.202  58.053  1.00 20.00           O  
ATOM  15475  N   PHE B 576      13.617 -13.540  54.552  1.00 20.00           N  
ATOM  15476  CA  PHE B 576      12.629 -13.346  53.503  1.00 20.00           C  
ATOM  15477  C   PHE B 576      11.413 -12.668  54.145  1.00 20.00           C  
ATOM  15478  O   PHE B 576      10.984 -11.596  53.685  1.00 20.00           O  
ATOM  15479  CB  PHE B 576      12.194 -14.678  52.905  1.00 20.00           C  
ATOM  15480  CG  PHE B 576      10.906 -14.592  52.169  1.00 20.00           C  
ATOM  15481  CD1 PHE B 576       9.692 -14.794  52.827  1.00 20.00           C  
ATOM  15482  CD2 PHE B 576      10.891 -14.277  50.803  1.00 20.00           C  
ATOM  15483  CE1 PHE B 576       8.484 -14.694  52.129  1.00 20.00           C  
ATOM  15484  CE2 PHE B 576       9.695 -14.184  50.098  1.00 20.00           C  
ATOM  15485  CZ  PHE B 576       8.493 -14.393  50.761  1.00 20.00           C  
ATOM  15486  N   TYR B 577      10.860 -13.276  55.213  1.00 20.00           N  
ATOM  15487  CA  TYR B 577       9.727 -12.669  55.902  1.00 20.00           C  
ATOM  15488  C   TYR B 577      10.133 -11.235  56.163  1.00 20.00           C  
ATOM  15489  O   TYR B 577       9.360 -10.315  55.895  1.00 20.00           O  
ATOM  15490  CB  TYR B 577       9.381 -13.378  57.220  1.00 20.00           C  
ATOM  15491  CG  TYR B 577       8.820 -12.446  58.289  1.00 20.00           C  
ATOM  15492  CD1 TYR B 577       7.450 -12.365  58.540  1.00 20.00           C  
ATOM  15493  CD2 TYR B 577       9.678 -11.628  59.053  1.00 20.00           C  
ATOM  15494  CE1 TYR B 577       6.946 -11.480  59.536  1.00 20.00           C  
ATOM  15495  CE2 TYR B 577       9.191 -10.729  60.020  1.00 20.00           C  
ATOM  15496  CZ  TYR B 577       7.830 -10.669  60.270  1.00 20.00           C  
ATOM  15497  OH  TYR B 577       7.353  -9.805  61.241  1.00 20.00           O  
ATOM  15498  N   LEU B 578      11.367 -11.031  56.645  1.00 20.00           N  
ATOM  15499  CA  LEU B 578      11.744  -9.692  57.118  1.00 20.00           C  
ATOM  15500  C   LEU B 578      12.027  -8.817  55.922  1.00 20.00           C  
ATOM  15501  O   LEU B 578      11.768  -7.620  55.962  1.00 20.00           O  
ATOM  15502  CB  LEU B 578      12.938  -9.711  58.118  1.00 20.00           C  
ATOM  15503  CG  LEU B 578      12.897  -8.765  59.358  1.00 20.00           C  
ATOM  15504  CD1 LEU B 578      12.236  -9.420  60.596  1.00 20.00           C  
ATOM  15505  CD2 LEU B 578      14.284  -8.251  59.701  1.00 20.00           C  
ATOM  15506  N   ALA B 579      12.529  -9.437  54.852  1.00 20.00           N  
ATOM  15507  CA  ALA B 579      12.866  -8.735  53.612  1.00 20.00           C  
ATOM  15508  C   ALA B 579      11.677  -7.957  53.104  1.00 20.00           C  
ATOM  15509  O   ALA B 579      11.784  -6.759  52.849  1.00 20.00           O  
ATOM  15510  CB  ALA B 579      13.334  -9.728  52.537  1.00 20.00           C  
ATOM  15511  N   VAL B 580      10.529  -8.646  53.017  1.00 20.00           N  
ATOM  15512  CA  VAL B 580       9.360  -8.161  52.264  1.00 20.00           C  
ATOM  15513  C   VAL B 580       8.780  -6.803  52.708  1.00 20.00           C  
ATOM  15514  O   VAL B 580       7.928  -6.233  52.005  1.00 20.00           O  
ATOM  15515  CB  VAL B 580       8.244  -9.163  52.317  1.00 20.00           C  
ATOM  15516  CG1 VAL B 580       7.432  -8.877  53.551  1.00 20.00           C  
ATOM  15517  CG2 VAL B 580       7.376  -9.086  51.029  1.00 20.00           C  
ATOM  15518  N   PHE B 581       9.242  -6.316  53.872  1.00 20.00           N  
ATOM  15519  CA  PHE B 581       8.902  -4.988  54.386  1.00 20.00           C  
ATOM  15520  C   PHE B 581       9.624  -3.876  53.591  1.00 20.00           C  
ATOM  15521  O   PHE B 581       9.000  -2.843  53.292  1.00 20.00           O  
ATOM  15522  CB  PHE B 581       9.219  -4.866  55.904  1.00 20.00           C  
ATOM  15523  CG  PHE B 581       8.230  -5.588  56.834  1.00 20.00           C  
ATOM  15524  CD1 PHE B 581       8.680  -6.560  57.736  1.00 20.00           C  
ATOM  15525  CD2 PHE B 581       6.873  -5.277  56.831  1.00 20.00           C  
ATOM  15526  CE1 PHE B 581       7.787  -7.215  58.620  1.00 20.00           C  
ATOM  15527  CE2 PHE B 581       5.974  -5.940  57.704  1.00 20.00           C  
ATOM  15528  CZ  PHE B 581       6.431  -6.902  58.593  1.00 20.00           C  
ATOM  15529  N   TRP B 582      10.920  -4.079  53.262  1.00 20.00           N  
ATOM  15530  CA  TRP B 582      11.721  -3.089  52.424  1.00 20.00           C  
ATOM  15531  C   TRP B 582      11.418  -3.118  50.880  1.00 20.00           C  
ATOM  15532  O   TRP B 582      11.425  -2.062  50.222  1.00 20.00           O  
ATOM  15533  CB  TRP B 582      13.259  -3.151  52.714  1.00 20.00           C  
ATOM  15534  CG  TRP B 582      13.645  -2.589  54.078  1.00 20.00           C  
ATOM  15535  CD1 TRP B 582      13.372  -3.146  55.335  1.00 20.00           C  
ATOM  15536  CD2 TRP B 582      14.353  -1.352  54.344  1.00 20.00           C  
ATOM  15537  NE1 TRP B 582      13.881  -2.337  56.348  1.00 20.00           N  
ATOM  15538  CE2 TRP B 582      14.484  -1.235  55.777  1.00 20.00           C  
ATOM  15539  CE3 TRP B 582      14.884  -0.331  53.526  1.00 20.00           C  
ATOM  15540  CZ2 TRP B 582      15.116  -0.151  56.388  1.00 20.00           C  
ATOM  15541  CZ3 TRP B 582      15.528   0.733  54.149  1.00 20.00           C  
ATOM  15542  CH2 TRP B 582      15.628   0.816  55.574  1.00 20.00           C  
ATOM  15543  N   MET B 583      11.156  -4.315  50.328  1.00 20.00           N  
ATOM  15544  CA  MET B 583      10.526  -4.445  49.017  1.00 20.00           C  
ATOM  15545  C   MET B 583       9.145  -3.745  49.053  1.00 20.00           C  
ATOM  15546  O   MET B 583       8.620  -3.321  48.005  1.00 20.00           O  
ATOM  15547  CB  MET B 583      10.406  -5.922  48.603  1.00 20.00           C  
ATOM  15548  CG  MET B 583       9.624  -6.180  47.297  1.00 20.00           C  
ATOM  15549  SD  MET B 583       7.846  -6.679  47.456  1.00 20.00           S  
ATOM  15550  CE  MET B 583       6.875  -5.167  47.207  1.00 20.00           C  
ATOM  15551  N   LEU B 584       8.558  -3.615  50.255  1.00 20.00           N  
ATOM  15552  CA  LEU B 584       7.338  -2.821  50.416  1.00 20.00           C  
ATOM  15553  C   LEU B 584       7.648  -1.400  50.934  1.00 20.00           C  
ATOM  15554  O   LEU B 584       6.794  -0.769  51.555  1.00 20.00           O  
ATOM  15555  CB  LEU B 584       6.348  -3.523  51.356  1.00 20.00           C  
ATOM  15556  CG  LEU B 584       4.843  -3.501  51.026  1.00 20.00           C  
ATOM  15557  CD1 LEU B 584       4.453  -4.692  50.171  1.00 20.00           C  
ATOM  15558  CD2 LEU B 584       4.006  -3.489  52.292  1.00 20.00           C  
ATOM  15559  N   ASN B 585       8.861  -0.894  50.681  1.00 20.00           N  
ATOM  15560  CA  ASN B 585       9.246   0.438  51.189  1.00 20.00           C  
ATOM  15561  C   ASN B 585      10.133   1.153  50.191  1.00 20.00           C  
ATOM  15562  O   ASN B 585      10.100   2.371  50.105  1.00 20.00           O  
ATOM  15563  CB  ASN B 585       9.957   0.352  52.569  1.00 20.00           C  
ATOM  15564  CG  ASN B 585      10.474   1.710  53.048  1.00 20.00           C  
ATOM  15565  OD1 ASN B 585      11.678   1.893  53.301  1.00 20.00           O  
ATOM  15566  ND2 ASN B 585       9.560   2.680  53.127  1.00 20.00           N  
ATOM  15567  N   THR B 586      10.967   0.386  49.486  1.00 20.00           N  
ATOM  15568  CA  THR B 586      11.471   0.822  48.185  1.00 20.00           C  
ATOM  15569  C   THR B 586      10.269   0.980  47.193  1.00 20.00           C  
ATOM  15570  O   THR B 586       9.795   2.098  46.936  1.00 20.00           O  
ATOM  15571  CB  THR B 586      12.461  -0.190  47.590  1.00 20.00           C  
ATOM  15572  OG1 THR B 586      13.475  -0.490  48.556  1.00 20.00           O  
ATOM  15573  CG2 THR B 586      13.098   0.371  46.350  1.00 20.00           C  
ATOM  15574  N   ILE B 587       9.786  -0.145  46.660  1.00 20.00           N  
ATOM  15575  CA  ILE B 587       8.633  -0.175  45.771  1.00 20.00           C  
ATOM  15576  C   ILE B 587       7.477   0.745  46.257  1.00 20.00           C  
ATOM  15577  O   ILE B 587       6.303   0.589  45.897  1.00 20.00           O  
ATOM  15578  CB  ILE B 587       8.288  -1.656  45.382  1.00 20.00           C  
ATOM  15579  CG1 ILE B 587       8.878  -1.926  44.010  1.00 20.00           C  
ATOM  15580  CG2 ILE B 587       6.808  -1.959  45.298  1.00 20.00           C  
ATOM  15581  CD1 ILE B 587       8.445  -0.917  42.991  1.00 20.00           C  
ATOM  15582  N   GLY B 588       7.848   1.743  47.052  1.00 20.00           N  
ATOM  15583  CA  GLY B 588       6.901   2.747  47.524  1.00 20.00           C  
ATOM  15584  C   GLY B 588       7.549   4.103  47.393  1.00 20.00           C  
ATOM  15585  O   GLY B 588       6.928   5.057  46.963  1.00 20.00           O  
ATOM  15586  N   TRP B 589       8.827   4.182  47.755  1.00 20.00           N  
ATOM  15587  CA  TRP B 589       9.534   5.445  47.615  1.00 20.00           C  
ATOM  15588  C   TRP B 589       9.554   5.684  46.128  1.00 20.00           C  
ATOM  15589  O   TRP B 589       9.068   6.702  45.660  1.00 20.00           O  
ATOM  15590  CB  TRP B 589      10.927   5.467  48.323  1.00 20.00           C  
ATOM  15591  CG  TRP B 589      10.748   5.620  49.805  1.00 20.00           C  
ATOM  15592  CD1 TRP B 589       9.624   6.108  50.447  1.00 20.00           C  
ATOM  15593  CD2 TRP B 589      11.674   5.290  50.842  1.00 20.00           C  
ATOM  15594  NE1 TRP B 589       9.781   6.076  51.825  1.00 20.00           N  
ATOM  15595  CE2 TRP B 589      11.040   5.595  52.102  1.00 20.00           C  
ATOM  15596  CE3 TRP B 589      12.977   4.765  50.851  1.00 20.00           C  
ATOM  15597  CZ2 TRP B 589      11.672   5.390  53.351  1.00 20.00           C  
ATOM  15598  CZ3 TRP B 589      13.612   4.552  52.126  1.00 20.00           C  
ATOM  15599  CH2 TRP B 589      12.945   4.870  53.338  1.00 20.00           C  
ATOM  15600  N   VAL B 590      10.009   4.677  45.395  1.00 20.00           N  
ATOM  15601  CA  VAL B 590      10.043   4.743  43.948  1.00 20.00           C  
ATOM  15602  C   VAL B 590       8.658   5.124  43.403  1.00 20.00           C  
ATOM  15603  O   VAL B 590       8.530   6.188  42.813  1.00 20.00           O  
ATOM  15604  CB  VAL B 590      10.691   3.488  43.282  1.00 20.00           C  
ATOM  15605  CG1 VAL B 590      10.080   2.222  43.776  1.00 20.00           C  
ATOM  15606  CG2 VAL B 590      10.552   3.566  41.797  1.00 20.00           C  
ATOM  15607  N   THR B 591       7.612   4.321  43.631  1.00 20.00           N  
ATOM  15608  CA  THR B 591       6.302   4.661  43.024  1.00 20.00           C  
ATOM  15609  C   THR B 591       5.689   6.007  43.461  1.00 20.00           C  
ATOM  15610  O   THR B 591       5.399   6.833  42.593  1.00 20.00           O  
ATOM  15611  CB  THR B 591       5.252   3.522  43.056  1.00 20.00           C  
ATOM  15612  OG1 THR B 591       4.061   3.989  42.397  1.00 20.00           O  
ATOM  15613  CG2 THR B 591       4.902   3.079  44.469  1.00 20.00           C  
ATOM  15614  N   PHE B 592       5.476   6.191  44.781  1.00 20.00           N  
ATOM  15615  CA  PHE B 592       5.349   7.501  45.465  1.00 20.00           C  
ATOM  15616  C   PHE B 592       5.896   8.702  44.697  1.00 20.00           C  
ATOM  15617  O   PHE B 592       5.212   9.715  44.520  1.00 20.00           O  
ATOM  15618  CB  PHE B 592       6.177   7.448  46.758  1.00 20.00           C  
ATOM  15619  CG  PHE B 592       5.356   7.439  48.011  1.00 20.00           C  
ATOM  15620  CD1 PHE B 592       4.715   6.273  48.437  1.00 20.00           C  
ATOM  15621  CD2 PHE B 592       5.232   8.600  48.773  1.00 20.00           C  
ATOM  15622  CE1 PHE B 592       3.952   6.266  49.583  1.00 20.00           C  
ATOM  15623  CE2 PHE B 592       4.472   8.595  49.927  1.00 20.00           C  
ATOM  15624  CZ  PHE B 592       3.824   7.420  50.341  1.00 20.00           C  
ATOM  15625  N   TYR B 593       7.174   8.575  44.308  1.00 20.00           N  
ATOM  15626  CA  TYR B 593       7.927   9.572  43.559  1.00 20.00           C  
ATOM  15627  C   TYR B 593       7.198   9.890  42.241  1.00 20.00           C  
ATOM  15628  O   TYR B 593       6.519  10.917  42.177  1.00 20.00           O  
ATOM  15629  CB  TYR B 593       9.387   9.105  43.417  1.00 20.00           C  
ATOM  15630  CG  TYR B 593      10.296   9.801  42.426  1.00 20.00           C  
ATOM  15631  CD1 TYR B 593      11.354   9.097  41.820  1.00 20.00           C  
ATOM  15632  CD2 TYR B 593      10.142  11.147  42.101  1.00 20.00           C  
ATOM  15633  CE1 TYR B 593      12.213   9.705  40.901  1.00 20.00           C  
ATOM  15634  CE2 TYR B 593      10.998  11.753  41.183  1.00 20.00           C  
ATOM  15635  CZ  TYR B 593      12.021  11.023  40.594  1.00 20.00           C  
ATOM  15636  OH  TYR B 593      12.857  11.627  39.702  1.00 20.00           O  
ATOM  15637  N   TRP B 594       7.258   9.026  41.224  1.00 20.00           N  
ATOM  15638  CA  TRP B 594       6.412   9.271  40.032  1.00 20.00           C  
ATOM  15639  C   TRP B 594       5.004   9.524  40.561  1.00 20.00           C  
ATOM  15640  O   TRP B 594       4.440   8.679  41.267  1.00 20.00           O  
ATOM  15641  CB  TRP B 594       6.355   8.051  39.091  1.00 20.00           C  
ATOM  15642  CG  TRP B 594       5.216   8.135  38.083  1.00 20.00           C  
ATOM  15643  CD1 TRP B 594       3.935   8.645  38.295  1.00 20.00           C  
ATOM  15644  CD2 TRP B 594       5.241   7.700  36.731  1.00 20.00           C  
ATOM  15645  NE1 TRP B 594       3.176   8.567  37.139  1.00 20.00           N  
ATOM  15646  CE2 TRP B 594       3.946   7.986  36.163  1.00 20.00           C  
ATOM  15647  CE3 TRP B 594       6.214   7.101  35.935  1.00 20.00           C  
ATOM  15648  CZ2 TRP B 594       3.614   7.686  34.851  1.00 20.00           C  
ATOM  15649  CZ3 TRP B 594       5.883   6.803  34.634  1.00 20.00           C  
ATOM  15650  CH2 TRP B 594       4.590   7.099  34.090  1.00 20.00           C  
ATOM  15651  N   HIS B 595       4.409  10.661  40.229  1.00 20.00           N  
ATOM  15652  CA  HIS B 595       3.104  10.932  40.805  1.00 20.00           C  
ATOM  15653  C   HIS B 595       3.427  11.722  42.099  1.00 20.00           C  
ATOM  15654  O   HIS B 595       3.966  11.190  43.086  1.00 20.00           O  
ATOM  15655  CB  HIS B 595       2.413   9.598  41.014  1.00 20.00           C  
ATOM  15656  CG  HIS B 595       1.111   9.668  41.743  1.00 20.00           C  
ATOM  15657  ND1 HIS B 595      -0.100   9.819  41.091  1.00 20.00           N  
ATOM  15658  CD2 HIS B 595       0.819   9.522  43.066  1.00 20.00           C  
ATOM  15659  CE1 HIS B 595      -1.085   9.778  41.986  1.00 20.00           C  
ATOM  15660  NE2 HIS B 595      -0.553   9.603  43.193  1.00 20.00           N  
ATOM  15661  N   TRP B 596       3.095  13.018  42.043  1.00 20.00           N  
ATOM  15662  CA  TRP B 596       3.978  14.075  42.512  1.00 20.00           C  
ATOM  15663  C   TRP B 596       5.074  13.874  41.501  1.00 20.00           C  
ATOM  15664  O   TRP B 596       5.715  12.824  41.475  1.00 20.00           O  
ATOM  15665  CB  TRP B 596       4.499  13.838  43.928  1.00 20.00           C  
ATOM  15666  CG  TRP B 596       4.393  15.050  44.765  1.00 20.00           C  
ATOM  15667  CD1 TRP B 596       3.291  15.833  44.919  1.00 20.00           C  
ATOM  15668  CD2 TRP B 596       5.406  15.617  45.584  1.00 20.00           C  
ATOM  15669  NE1 TRP B 596       3.544  16.847  45.782  1.00 20.00           N  
ATOM  15670  CE2 TRP B 596       4.843  16.747  46.215  1.00 20.00           C  
ATOM  15671  CE3 TRP B 596       6.743  15.279  45.859  1.00 20.00           C  
ATOM  15672  CZ2 TRP B 596       5.565  17.554  47.101  1.00 20.00           C  
ATOM  15673  CZ3 TRP B 596       7.467  16.079  46.741  1.00 20.00           C  
ATOM  15674  CH2 TRP B 596       6.872  17.205  47.348  1.00 20.00           C  
ATOM  15675  N   LYS B 597       5.252  14.842  40.612  1.00 20.00           N  
ATOM  15676  CA  LYS B 597       5.852  14.541  39.316  1.00 20.00           C  
ATOM  15677  C   LYS B 597       4.682  13.848  38.607  1.00 20.00           C  
ATOM  15678  O   LYS B 597       3.924  13.105  39.241  1.00 20.00           O  
ATOM  15679  CB  LYS B 597       7.075  13.599  39.458  1.00 20.00           C  
ATOM  15680  CG  LYS B 597       7.974  13.510  38.218  1.00 20.00           C  
ATOM  15681  CD  LYS B 597       8.847  14.762  38.020  1.00 20.00           C  
ATOM  15682  CE  LYS B 597      10.272  14.600  38.632  1.00 20.00           C  
ATOM  15683  NZ  LYS B 597      11.092  13.404  38.157  1.00 20.00           N  
ATOM  15684  N   HIS B 598       4.479  14.139  37.323  1.00 20.00           N  
ATOM  15685  CA  HIS B 598       3.275  13.649  36.656  1.00 20.00           C  
ATOM  15686  C   HIS B 598       2.034  14.422  37.128  1.00 20.00           C  
ATOM  15687  O   HIS B 598       1.600  15.354  36.426  1.00 20.00           O  
ATOM  15688  CB  HIS B 598       3.141  12.136  36.832  1.00 20.00           C  
ATOM  15689  CG  HIS B 598       4.288  11.391  36.223  1.00 20.00           C  
ATOM  15690  ND1 HIS B 598       5.369  10.956  36.966  1.00 20.00           N  
ATOM  15691  CD2 HIS B 598       4.569  11.081  34.926  1.00 20.00           C  
ATOM  15692  CE1 HIS B 598       6.256  10.381  36.160  1.00 20.00           C  
ATOM  15693  NE2 HIS B 598       5.792  10.441  34.917  1.00 20.00           N  
ATOM  15694  N   ILE B 599       1.479  14.072  38.303  1.00 20.00           N  
ATOM  15695  CA  ILE B 599       0.466  14.947  38.957  1.00 20.00           C  
ATOM  15696  C   ILE B 599       0.723  16.452  38.658  1.00 20.00           C  
ATOM  15697  O   ILE B 599       0.075  17.059  37.804  1.00 20.00           O  
ATOM  15698  CB  ILE B 599       0.367  14.719  40.515  1.00 20.00           C  
ATOM  15699  CG1 ILE B 599      -0.082  13.280  40.834  1.00 20.00           C  
ATOM  15700  CG2 ILE B 599      -0.623  15.706  41.163  1.00 20.00           C  
ATOM  15701  CD1 ILE B 599      -0.198  13.018  42.351  1.00 20.00           C  
ATOM  15702  N   THR B 600       1.684  17.034  39.355  1.00 20.00           N  
ATOM  15703  CA  THR B 600       2.057  18.387  39.089  1.00 20.00           C  
ATOM  15704  C   THR B 600       2.404  18.590  37.612  1.00 20.00           C  
ATOM  15705  O   THR B 600       1.999  19.596  37.036  1.00 20.00           O  
ATOM  15706  CB  THR B 600       3.212  18.812  39.996  1.00 20.00           C  
ATOM  15707  OG1 THR B 600       4.288  17.849  39.922  1.00 20.00           O  
ATOM  15708  CG2 THR B 600       2.722  18.898  41.449  1.00 20.00           C  
ATOM  15709  N   LEU B 601       3.118  17.640  36.984  1.00 20.00           N  
ATOM  15710  CA  LEU B 601       3.579  17.836  35.591  1.00 20.00           C  
ATOM  15711  C   LEU B 601       2.410  17.698  34.596  1.00 20.00           C  
ATOM  15712  O   LEU B 601       2.594  17.650  33.350  1.00 20.00           O  
ATOM  15713  CB  LEU B 601       4.781  16.928  35.229  1.00 20.00           C  
ATOM  15714  CG  LEU B 601       5.508  17.045  33.839  1.00 20.00           C  
ATOM  15715  CD1 LEU B 601       5.155  15.894  32.866  1.00 20.00           C  
ATOM  15716  CD2 LEU B 601       5.376  18.430  33.145  1.00 20.00           C  
ATOM  15717  N   TRP B 602       1.195  17.633  35.153  1.00 20.00           N  
ATOM  15718  CA  TRP B 602       0.005  17.696  34.301  1.00 20.00           C  
ATOM  15719  C   TRP B 602      -0.825  18.956  34.529  1.00 20.00           C  
ATOM  15720  O   TRP B 602      -0.268  20.042  34.418  1.00 20.00           O  
ATOM  15721  CB  TRP B 602      -0.787  16.378  34.312  1.00 20.00           C  
ATOM  15722  CG  TRP B 602      -0.027  15.309  33.555  1.00 20.00           C  
ATOM  15723  CD1 TRP B 602       0.555  15.440  32.316  1.00 20.00           C  
ATOM  15724  CD2 TRP B 602       0.250  13.965  33.998  1.00 20.00           C  
ATOM  15725  NE1 TRP B 602       1.152  14.261  31.952  1.00 20.00           N  
ATOM  15726  CE2 TRP B 602       0.983  13.336  32.960  1.00 20.00           C  
ATOM  15727  CE3 TRP B 602      -0.074  13.225  35.157  1.00 20.00           C  
ATOM  15728  CZ2 TRP B 602       1.405  12.000  33.044  1.00 20.00           C  
ATOM  15729  CZ3 TRP B 602       0.338  11.915  35.246  1.00 20.00           C  
ATOM  15730  CH2 TRP B 602       1.076  11.310  34.196  1.00 20.00           C  
ATOM  15731  N   ARG B 603      -2.117  18.840  34.852  1.00 20.00           N  
ATOM  15732  CA  ARG B 603      -3.003  20.020  34.803  1.00 20.00           C  
ATOM  15733  C   ARG B 603      -2.482  21.221  35.625  1.00 20.00           C  
ATOM  15734  O   ARG B 603      -3.269  21.923  36.305  1.00 20.00           O  
ATOM  15735  CB  ARG B 603      -4.463  19.671  35.177  1.00 20.00           C  
ATOM  15736  CG  ARG B 603      -5.471  20.703  34.658  1.00 20.00           C  
ATOM  15737  CD  ARG B 603      -6.194  21.462  35.785  1.00 20.00           C  
ATOM  15738  NE  ARG B 603      -7.481  20.801  36.088  1.00 20.00           N  
ATOM  15739  CZ  ARG B 603      -7.745  20.061  37.181  1.00 20.00           C  
ATOM  15740  NH1 ARG B 603      -6.816  19.890  38.129  1.00 20.00           N  
ATOM  15741  NH2 ARG B 603      -8.953  19.505  37.331  1.00 20.00           N  
ATOM  15742  N   GLY B 604      -1.162  21.460  35.543  1.00 20.00           N  
ATOM  15743  CA  GLY B 604      -0.525  22.537  36.283  1.00 20.00           C  
ATOM  15744  C   GLY B 604       0.996  22.480  36.341  1.00 20.00           C  
ATOM  15745  O   GLY B 604       1.676  21.922  35.469  1.00 20.00           O  
ATOM  15746  N   ASN B 605       1.516  23.055  37.422  1.00 20.00           N  
ATOM  15747  CA  ASN B 605       2.933  23.419  37.588  1.00 20.00           C  
ATOM  15748  C   ASN B 605       3.980  22.284  37.472  1.00 20.00           C  
ATOM  15749  O   ASN B 605       3.678  21.200  36.967  1.00 20.00           O  
ATOM  15750  CB  ASN B 605       3.080  24.111  38.968  1.00 20.00           C  
ATOM  15751  CG  ASN B 605       2.524  23.261  40.126  1.00 20.00           C  
ATOM  15752  OD1 ASN B 605       2.161  23.804  41.163  1.00 20.00           O  
ATOM  15753  ND2 ASN B 605       2.462  21.930  39.952  1.00 20.00           N  
ATOM  15754  N   VAL B 606       5.215  22.596  37.910  1.00 20.00           N  
ATOM  15755  CA  VAL B 606       6.247  21.629  38.282  1.00 20.00           C  
ATOM  15756  C   VAL B 606       7.163  22.263  39.344  1.00 20.00           C  
ATOM  15757  O   VAL B 606       7.841  21.560  40.082  1.00 20.00           O  
ATOM  15758  CB  VAL B 606       7.087  21.051  37.074  1.00 20.00           C  
ATOM  15759  CG1 VAL B 606       6.372  19.885  36.429  1.00 20.00           C  
ATOM  15760  CG2 VAL B 606       7.434  22.114  36.018  1.00 20.00           C  
ATOM  15761  N   SER B 607       7.168  23.591  39.458  1.00 20.00           N  
ATOM  15762  CA  SER B 607       7.957  24.229  40.531  1.00 20.00           C  
ATOM  15763  C   SER B 607       7.657  23.503  41.814  1.00 20.00           C  
ATOM  15764  O   SER B 607       8.421  23.576  42.762  1.00 20.00           O  
ATOM  15765  CB  SER B 607       7.548  25.682  40.773  1.00 20.00           C  
ATOM  15766  OG  SER B 607       6.739  25.771  41.954  1.00 20.00           O  
ATOM  15767  N   GLN B 608       6.512  22.832  41.836  1.00 20.00           N  
ATOM  15768  CA  GLN B 608       5.910  22.286  43.053  1.00 20.00           C  
ATOM  15769  C   GLN B 608       6.750  21.197  43.739  1.00 20.00           C  
ATOM  15770  O   GLN B 608       7.060  21.298  44.927  1.00 20.00           O  
ATOM  15771  CB  GLN B 608       4.517  21.755  42.706  1.00 20.00           C  
ATOM  15772  CG  GLN B 608       3.724  21.338  43.897  1.00 20.00           C  
ATOM  15773  CD  GLN B 608       3.660  22.417  44.940  1.00 20.00           C  
ATOM  15774  OE1 GLN B 608       2.617  22.599  45.588  1.00 20.00           O  
ATOM  15775  NE2 GLN B 608       4.775  23.144  45.122  1.00 20.00           N  
ATOM  15776  N   PHE B 609       7.069  20.159  42.965  1.00 20.00           N  
ATOM  15777  CA  PHE B 609       8.034  19.129  43.297  1.00 20.00           C  
ATOM  15778  C   PHE B 609       9.443  19.716  43.467  1.00 20.00           C  
ATOM  15779  O   PHE B 609      10.242  19.209  44.245  1.00 20.00           O  
ATOM  15780  CB  PHE B 609       8.037  18.118  42.139  1.00 20.00           C  
ATOM  15781  CG  PHE B 609       8.891  16.908  42.369  1.00 20.00           C  
ATOM  15782  CD1 PHE B 609       8.362  15.779  42.969  1.00 20.00           C  
ATOM  15783  CD2 PHE B 609      10.208  16.879  41.947  1.00 20.00           C  
ATOM  15784  CE1 PHE B 609       9.130  14.681  43.160  1.00 20.00           C  
ATOM  15785  CE2 PHE B 609      10.973  15.779  42.157  1.00 20.00           C  
ATOM  15786  CZ  PHE B 609      10.431  14.684  42.760  1.00 20.00           C  
ATOM  15787  N   ASN B 610       9.746  20.782  42.722  1.00 20.00           N  
ATOM  15788  CA  ASN B 610      11.049  21.454  42.817  1.00 20.00           C  
ATOM  15789  C   ASN B 610      11.389  21.864  44.266  1.00 20.00           C  
ATOM  15790  O   ASN B 610      11.895  21.012  44.987  1.00 20.00           O  
ATOM  15791  CB  ASN B 610      11.165  22.596  41.794  1.00 20.00           C  
ATOM  15792  CG  ASN B 610      10.939  22.126  40.326  1.00 20.00           C  
ATOM  15793  OD1 ASN B 610      11.178  20.963  39.968  1.00 20.00           O  
ATOM  15794  ND2 ASN B 610      10.489  23.052  39.478  1.00 20.00           N  
ATOM  15795  N   GLU B 611      11.074  23.079  44.745  1.00 20.00           N  
ATOM  15796  CA  GLU B 611      11.425  23.431  46.163  1.00 20.00           C  
ATOM  15797  C   GLU B 611      10.613  22.693  47.251  1.00 20.00           C  
ATOM  15798  O   GLU B 611      10.834  22.899  48.467  1.00 20.00           O  
ATOM  15799  CB  GLU B 611      11.354  24.938  46.482  1.00 20.00           C  
ATOM  15800  CG  GLU B 611      10.939  25.829  45.374  1.00 20.00           C  
ATOM  15801  CD  GLU B 611       9.445  26.050  45.357  1.00 20.00           C  
ATOM  15802  OE1 GLU B 611       9.063  27.194  44.987  1.00 20.00           O  
ATOM  15803  OE2 GLU B 611       8.653  25.106  45.702  1.00 20.00           O  
ATOM  15804  N   SER B 612       9.664  21.856  46.821  1.00 20.00           N  
ATOM  15805  CA  SER B 612       8.832  21.091  47.765  1.00 20.00           C  
ATOM  15806  C   SER B 612       8.892  19.600  47.456  1.00 20.00           C  
ATOM  15807  O   SER B 612       7.854  18.965  47.270  1.00 20.00           O  
ATOM  15808  CB  SER B 612       7.363  21.614  47.795  1.00 20.00           C  
ATOM  15809  OG  SER B 612       6.497  20.811  48.600  1.00 20.00           O  
ATOM  15810  N   SER B 613      10.123  19.080  47.338  1.00 20.00           N  
ATOM  15811  CA  SER B 613      10.448  17.655  47.538  1.00 20.00           C  
ATOM  15812  C   SER B 613      11.891  17.596  48.027  1.00 20.00           C  
ATOM  15813  O   SER B 613      12.405  16.509  48.321  1.00 20.00           O  
ATOM  15814  CB  SER B 613      10.306  16.824  46.250  1.00 20.00           C  
ATOM  15815  OG  SER B 613      11.398  17.051  45.333  1.00 20.00           O  
ATOM  15816  N   THR B 614      12.545  18.770  48.075  1.00 20.00           N  
ATOM  15817  CA  THR B 614      13.884  18.895  48.682  1.00 20.00           C  
ATOM  15818  C   THR B 614      13.810  18.742  50.201  1.00 20.00           C  
ATOM  15819  O   THR B 614      14.834  18.622  50.871  1.00 20.00           O  
ATOM  15820  CB  THR B 614      14.596  20.216  48.367  1.00 20.00           C  
ATOM  15821  OG1 THR B 614      15.950  20.137  48.852  1.00 20.00           O  
ATOM  15822  CG2 THR B 614      13.897  21.382  49.048  1.00 20.00           C  
ATOM  15823  N   TYR B 615      12.600  18.733  50.753  1.00 20.00           N  
ATOM  15824  CA  TYR B 615      12.455  18.376  52.149  1.00 20.00           C  
ATOM  15825  C   TYR B 615      11.382  17.298  52.351  1.00 20.00           C  
ATOM  15826  O   TYR B 615      10.978  16.617  51.412  1.00 20.00           O  
ATOM  15827  CB  TYR B 615      12.228  19.623  53.021  1.00 20.00           C  
ATOM  15828  CG  TYR B 615      11.067  20.518  52.591  1.00 20.00           C  
ATOM  15829  CD1 TYR B 615      10.614  20.528  51.252  1.00 20.00           C  
ATOM  15830  CD2 TYR B 615      10.438  21.368  53.514  1.00 20.00           C  
ATOM  15831  CE1 TYR B 615       9.561  21.334  50.854  1.00 20.00           C  
ATOM  15832  CE2 TYR B 615       9.379  22.185  53.120  1.00 20.00           C  
ATOM  15833  CZ  TYR B 615       8.950  22.163  51.785  1.00 20.00           C  
ATOM  15834  OH  TYR B 615       7.914  22.966  51.349  1.00 20.00           O  
ATOM  15835  N   LEU B 616      10.940  17.143  53.599  1.00 20.00           N  
ATOM  15836  CA  LEU B 616      10.297  15.924  54.046  1.00 20.00           C  
ATOM  15837  C   LEU B 616       8.830  16.215  54.433  1.00 20.00           C  
ATOM  15838  O   LEU B 616       7.896  15.729  53.811  1.00 20.00           O  
ATOM  15839  CB  LEU B 616      11.087  15.393  55.265  1.00 20.00           C  
ATOM  15840  CG  LEU B 616      11.394  13.902  55.455  1.00 20.00           C  
ATOM  15841  CD1 LEU B 616      10.479  12.972  54.676  1.00 20.00           C  
ATOM  15842  CD2 LEU B 616      12.845  13.638  55.142  1.00 20.00           C  
ATOM  15843  N   MET B 617       8.645  17.000  55.493  1.00 20.00           N  
ATOM  15844  CA  MET B 617       7.362  17.578  55.813  1.00 20.00           C  
ATOM  15845  C   MET B 617       7.015  18.499  54.660  1.00 20.00           C  
ATOM  15846  O   MET B 617       7.683  19.524  54.418  1.00 20.00           O  
ATOM  15847  CB  MET B 617       7.485  18.383  57.098  1.00 20.00           C  
ATOM  15848  CG  MET B 617       6.567  19.567  57.173  1.00 20.00           C  
ATOM  15849  SD  MET B 617       5.800  19.584  58.785  1.00 20.00           S  
ATOM  15850  CE  MET B 617       4.503  18.351  58.484  1.00 20.00           C  
ATOM  15851  N   GLY B 618       5.957  18.135  53.956  1.00 20.00           N  
ATOM  15852  CA  GLY B 618       5.702  18.740  52.664  1.00 20.00           C  
ATOM  15853  C   GLY B 618       5.494  17.595  51.718  1.00 20.00           C  
ATOM  15854  O   GLY B 618       4.523  17.581  50.951  1.00 20.00           O  
ATOM  15855  N   TRP B 619       6.396  16.619  51.790  1.00 20.00           N  
ATOM  15856  CA  TRP B 619       6.092  15.317  51.216  1.00 20.00           C  
ATOM  15857  C   TRP B 619       4.825  14.749  51.855  1.00 20.00           C  
ATOM  15858  O   TRP B 619       4.020  14.129  51.185  1.00 20.00           O  
ATOM  15859  CB  TRP B 619       7.263  14.344  51.372  1.00 20.00           C  
ATOM  15860  CG  TRP B 619       7.931  14.044  50.089  1.00 20.00           C  
ATOM  15861  CD1 TRP B 619       9.130  14.499  49.689  1.00 20.00           C  
ATOM  15862  CD2 TRP B 619       7.423  13.232  49.025  1.00 20.00           C  
ATOM  15863  NE1 TRP B 619       9.419  14.032  48.434  1.00 20.00           N  
ATOM  15864  CE2 TRP B 619       8.384  13.236  48.009  1.00 20.00           C  
ATOM  15865  CE3 TRP B 619       6.244  12.493  48.842  1.00 20.00           C  
ATOM  15866  CZ2 TRP B 619       8.211  12.533  46.796  1.00 20.00           C  
ATOM  15867  CZ3 TRP B 619       6.067  11.794  47.660  1.00 20.00           C  
ATOM  15868  CH2 TRP B 619       7.045  11.824  46.641  1.00 20.00           C  
ATOM  15869  N   LEU B 620       4.646  14.984  53.149  1.00 20.00           N  
ATOM  15870  CA  LEU B 620       3.380  14.701  53.819  1.00 20.00           C  
ATOM  15871  C   LEU B 620       2.290  15.776  53.593  1.00 20.00           C  
ATOM  15872  O   LEU B 620       1.132  15.435  53.305  1.00 20.00           O  
ATOM  15873  CB  LEU B 620       3.635  14.557  55.310  1.00 20.00           C  
ATOM  15874  CG  LEU B 620       2.384  14.365  56.121  1.00 20.00           C  
ATOM  15875  CD1 LEU B 620       2.370  12.908  56.483  1.00 20.00           C  
ATOM  15876  CD2 LEU B 620       2.498  15.253  57.330  1.00 20.00           C  
ATOM  15877  N   ARG B 621       2.657  17.060  53.738  1.00 20.00           N  
ATOM  15878  CA  ARG B 621       1.689  18.150  53.586  1.00 20.00           C  
ATOM  15879  C   ARG B 621       1.102  18.229  52.189  1.00 20.00           C  
ATOM  15880  O   ARG B 621      -0.087  17.943  52.037  1.00 20.00           O  
ATOM  15881  CB  ARG B 621       2.258  19.522  53.992  1.00 20.00           C  
ATOM  15882  CG  ARG B 621       1.306  20.708  53.643  1.00 20.00           C  
ATOM  15883  CD  ARG B 621       2.052  22.016  53.330  1.00 20.00           C  
ATOM  15884  NE  ARG B 621       3.459  21.773  52.955  1.00 20.00           N  
ATOM  15885  CZ  ARG B 621       4.400  22.701  52.708  1.00 20.00           C  
ATOM  15886  NH1 ARG B 621       4.130  24.025  52.750  1.00 20.00           N  
ATOM  15887  NH2 ARG B 621       5.642  22.276  52.421  1.00 20.00           N  
ATOM  15888  N   ASP B 622       1.905  18.625  51.184  1.00 20.00           N  
ATOM  15889  CA  ASP B 622       1.356  18.879  49.838  1.00 20.00           C  
ATOM  15890  C   ASP B 622       1.754  17.799  48.820  1.00 20.00           C  
ATOM  15891  O   ASP B 622       2.796  17.880  48.198  1.00 20.00           O  
ATOM  15892  CB  ASP B 622       1.612  20.324  49.359  1.00 20.00           C  
ATOM  15893  CG  ASP B 622       2.949  20.900  49.838  1.00 20.00           C  
ATOM  15894  OD1 ASP B 622       2.980  22.063  50.338  1.00 20.00           O  
ATOM  15895  OD2 ASP B 622       3.975  20.196  49.683  1.00 20.00           O  
ATOM  15896  N   TYR B 623       0.836  16.848  48.613  1.00 20.00           N  
ATOM  15897  CA  TYR B 623       1.060  15.374  48.397  1.00 20.00           C  
ATOM  15898  C   TYR B 623       1.016  14.627  49.715  1.00 20.00           C  
ATOM  15899  O   TYR B 623       1.733  14.974  50.640  1.00 20.00           O
[truncated: 73,711 more chars]
