# Supplementary material for: Alignment of Helical Membrane Protein Sequences Using AlignMe
Source: PLoS One. 2013 Mar 4;8(3):e57731. doi: 10.1371/journal.pone.0057731 (PMC3587630; doi:10.1371/journal.pone.0057731)
Supplement: File S2 — Dataset of HOMEP2 homologous membrane proteins. (GZ) [file pone.0057731.s002.gz › HOMEP2010_pdbs/pentameric_ion_channels/2VL0_D.pdb]

ATOM   7507  N   PRO D  11     -78.655 -25.652 -82.004  1.00120.66           N  
ATOM   7508  CA  PRO D  11     -79.242 -25.518 -80.640  1.00120.10           C  
ATOM   7509  C   PRO D  11     -80.691 -25.032 -80.737  1.00119.84           C  
ATOM   7510  O   PRO D  11     -80.935 -23.849 -80.949  1.00119.46           O  
ATOM   7511  CB  PRO D  11     -78.384 -24.513 -79.890  1.00116.84           C  
ATOM   7512  CG  PRO D  11     -77.875 -23.656 -81.046  1.00118.72           C  
ATOM   7513  CD  PRO D  11     -77.608 -24.637 -82.205  1.00118.61           C  
ATOM   7514  N   VAL D  12     -81.647 -25.947 -80.580  1.00119.93           N  
ATOM   7515  CA  VAL D  12     -83.068 -25.610 -80.669  1.00119.97           C  
ATOM   7516  C   VAL D  12     -83.538 -24.652 -79.569  1.00122.38           C  
ATOM   7517  O   VAL D  12     -83.228 -24.835 -78.389  1.00123.45           O  
ATOM   7518  CB  VAL D  12     -83.948 -26.869 -80.590  1.00117.10           C  
ATOM   7519  CG1 VAL D  12     -85.328 -26.568 -81.144  1.00113.42           C  
ATOM   7520  CG2 VAL D  12     -83.292 -28.006 -81.328  1.00116.07           C  
ATOM   7521  N   ASP D  13     -84.297 -23.633 -79.963  1.00123.31           N  
ATOM   7522  CA  ASP D  13     -84.823 -22.650 -79.022  1.00121.32           C  
ATOM   7523  C   ASP D  13     -86.242 -23.004 -78.604  1.00119.95           C  
ATOM   7524  O   ASP D  13     -87.151 -23.058 -79.435  1.00117.85           O  
ATOM   7525  CB  ASP D  13     -84.810 -21.250 -79.646  1.00123.69           C  
ATOM   7526  CG  ASP D  13     -83.500 -20.516 -79.412  1.00125.18           C  
ATOM   7527  OD1 ASP D  13     -83.302 -19.434 -80.017  1.00125.65           O  
ATOM   7528  OD2 ASP D  13     -82.678 -21.022 -78.616  1.00122.74           O  
ATOM   7529  N   VAL D  14     -86.417 -23.248 -77.307  1.00119.28           N  
ATOM   7530  CA  VAL D  14     -87.722 -23.590 -76.752  1.00117.89           C  
ATOM   7531  C   VAL D  14     -88.205 -22.506 -75.797  1.00117.49           C  
ATOM   7532  O   VAL D  14     -87.426 -21.979 -75.003  1.00116.36           O  
ATOM   7533  CB  VAL D  14     -87.684 -24.919 -75.973  1.00115.75           C  
ATOM   7534  CG1 VAL D  14     -89.054 -25.219 -75.399  1.00115.72           C  
ATOM   7535  CG2 VAL D  14     -87.254 -26.040 -76.883  1.00113.89           C  
ATOM   7536  N   SER D  15     -89.493 -22.178 -75.884  1.00116.70           N  
ATOM   7537  CA  SER D  15     -90.091 -21.167 -75.020  1.00114.92           C  
ATOM   7538  C   SER D  15     -91.139 -21.828 -74.137  1.00112.71           C  
ATOM   7539  O   SER D  15     -92.174 -22.288 -74.616  1.00110.05           O  
ATOM   7540  CB  SER D  15     -90.740 -20.064 -75.849  1.00117.48           C  
ATOM   7541  OG  SER D  15     -91.306 -19.082 -74.998  1.00120.01           O  
ATOM   7542  N   VAL D  16     -90.854 -21.866 -72.839  1.00111.66           N  
ATOM   7543  CA  VAL D  16     -91.737 -22.488 -71.861  1.00109.64           C  
ATOM   7544  C   VAL D  16     -92.634 -21.496 -71.128  1.00108.37           C  
ATOM   7545  O   VAL D  16     -92.255 -20.347 -70.896  1.00109.00           O  
ATOM   7546  CB  VAL D  16     -90.921 -23.278 -70.817  1.00107.92           C  
ATOM   7547  CG1 VAL D  16     -91.840 -23.898 -69.802  1.00108.14           C  
ATOM   7548  CG2 VAL D  16     -90.114 -24.360 -71.503  1.00108.39           C  
ATOM   7549  N   SER D  17     -93.828 -21.965 -70.768  1.00106.00           N  
ATOM   7550  CA  SER D  17     -94.819 -21.167 -70.052  1.00103.11           C  
ATOM   7551  C   SER D  17     -95.527 -22.077 -69.055  1.00101.36           C  
ATOM   7552  O   SER D  17     -96.267 -22.970 -69.447  1.00102.05           O  
ATOM   7553  CB  SER D  17     -95.836 -20.601 -71.033  1.00102.53           C  
ATOM   7554  OG  SER D  17     -95.178 -19.967 -72.109  1.00108.93           O  
ATOM   7555  N   ILE D  18     -95.292 -21.850 -67.767  1.00 99.72           N  
ATOM   7556  CA  ILE D  18     -95.890 -22.659 -66.705  1.00 97.34           C  
ATOM   7557  C   ILE D  18     -97.078 -21.937 -66.084  1.00 96.63           C  
ATOM   7558  O   ILE D  18     -96.966 -20.777 -65.699  1.00 99.62           O  
ATOM   7559  CB  ILE D  18     -94.867 -22.940 -65.571  1.00 96.33           C  
ATOM   7560  CG1 ILE D  18     -93.631 -23.645 -66.119  1.00 94.29           C  
ATOM   7561  CG2 ILE D  18     -95.493 -23.806 -64.513  1.00 96.71           C  
ATOM   7562  CD1 ILE D  18     -93.931 -24.981 -66.749  1.00 98.19           C  
ATOM   7563  N   PHE D  19     -98.212 -22.621 -65.975  1.00 95.24           N  
ATOM   7564  CA  PHE D  19     -99.402 -22.020 -65.382  1.00 95.37           C  
ATOM   7565  C   PHE D  19     -99.740 -22.682 -64.054  1.00 95.32           C  
ATOM   7566  O   PHE D  19    -100.300 -23.774 -64.046  1.00 97.10           O  
ATOM   7567  CB  PHE D  19    -100.596 -22.166 -66.322  1.00 96.71           C  
ATOM   7568  CG  PHE D  19    -100.525 -21.286 -67.528  1.00100.76           C  
ATOM   7569  CD1 PHE D  19     -99.480 -21.408 -68.430  1.00103.88           C  
ATOM   7570  CD2 PHE D  19    -101.497 -20.324 -67.756  1.00103.08           C  
ATOM   7571  CE1 PHE D  19     -99.398 -20.581 -69.539  1.00105.85           C  
ATOM   7572  CE2 PHE D  19    -101.427 -19.493 -68.858  1.00106.23           C  
ATOM   7573  CZ  PHE D  19    -100.376 -19.621 -69.754  1.00107.96           C  
ATOM   7574  N   ILE D  20     -99.406 -22.038 -62.936  1.00 93.94           N  
ATOM   7575  CA  ILE D  20     -99.705 -22.614 -61.627  1.00 91.09           C  
ATOM   7576  C   ILE D  20    -101.202 -22.485 -61.384  1.00 91.65           C  
ATOM   7577  O   ILE D  20    -101.763 -21.398 -61.503  1.00 94.63           O  
ATOM   7578  CB  ILE D  20     -98.944 -21.893 -60.490  1.00 88.21           C  
ATOM   7579  CG1 ILE D  20     -97.464 -21.772 -60.840  1.00 86.48           C  
ATOM   7580  CG2 ILE D  20     -99.068 -22.684 -59.205  1.00 83.72           C  
ATOM   7581  CD1 ILE D  20     -96.748 -23.096 -60.960  1.00 83.92           C  
ATOM   7582  N   ASN D  21    -101.848 -23.599 -61.058  1.00 90.95           N  
ATOM   7583  CA  ASN D  21    -103.285 -23.616 -60.802  1.00 91.22           C  
ATOM   7584  C   ASN D  21    -103.664 -23.769 -59.348  1.00 92.46           C  
ATOM   7585  O   ASN D  21    -104.729 -23.326 -58.932  1.00 93.54           O  
ATOM   7586  CB  ASN D  21    -103.946 -24.754 -61.550  1.00 91.96           C  
ATOM   7587  CG  ASN D  21    -104.683 -24.284 -62.746  1.00 94.12           C  
ATOM   7588  OD1 ASN D  21    -104.922 -23.091 -62.900  1.00 93.90           O  
ATOM   7589  ND2 ASN D  21    -105.065 -25.213 -63.609  1.00 98.89           N  
ATOM   7590  N   LYS D  22    -102.802 -24.418 -58.577  1.00 93.70           N  
ATOM   7591  CA  LYS D  22    -103.077 -24.650 -57.169  1.00 91.46           C  
ATOM   7592  C   LYS D  22    -101.873 -25.331 -56.538  1.00 89.34           C  
ATOM   7593  O   LYS D  22    -101.354 -26.310 -57.067  1.00 90.67           O  
ATOM   7594  CB  LYS D  22    -104.324 -25.541 -57.050  1.00 93.22           C  
ATOM   7595  CG  LYS D  22    -104.686 -26.043 -55.652  1.00 95.95           C  
ATOM   7596  CD  LYS D  22    -105.876 -27.030 -55.721  1.00 94.66           C  
ATOM   7597  CE  LYS D  22    -106.309 -27.519 -54.346  1.00 89.07           C  
ATOM   7598  NZ  LYS D  22    -106.781 -26.408 -53.480  1.00 89.30           N  
ATOM   7599  N   ILE D  23    -101.403 -24.785 -55.430  1.00 87.31           N  
ATOM   7600  CA  ILE D  23    -100.290 -25.392 -54.721  1.00 86.37           C  
ATOM   7601  C   ILE D  23    -100.888 -25.856 -53.404  1.00 88.31           C  
ATOM   7602  O   ILE D  23    -101.263 -25.039 -52.570  1.00 92.22           O  
ATOM   7603  CB  ILE D  23     -99.167 -24.392 -54.420  1.00 80.61           C  
ATOM   7604  CG1 ILE D  23     -98.623 -23.800 -55.710  1.00 79.96           C  
ATOM   7605  CG2 ILE D  23     -98.037 -25.090 -53.712  1.00 77.22           C  
ATOM   7606  CD1 ILE D  23     -97.469 -22.826 -55.476  1.00 74.50           C  
ATOM   7607  N   TYR D  24    -100.994 -27.161 -53.211  1.00 87.99           N  
ATOM   7608  CA  TYR D  24    -101.573 -27.659 -51.983  1.00 88.75           C  
ATOM   7609  C   TYR D  24    -100.834 -28.872 -51.445  1.00 90.01           C  
ATOM   7610  O   TYR D  24     -99.799 -29.274 -51.973  1.00 88.71           O  
ATOM   7611  CB  TYR D  24    -103.039 -28.019 -52.218  1.00 88.59           C  
ATOM   7612  CG  TYR D  24    -103.225 -29.205 -53.128  1.00 89.07           C  
ATOM   7613  CD1 TYR D  24    -103.237 -29.061 -54.513  1.00 88.37           C  
ATOM   7614  CD2 TYR D  24    -103.354 -30.486 -52.599  1.00 91.89           C  
ATOM   7615  CE1 TYR D  24    -103.373 -30.168 -55.352  1.00 88.76           C  
ATOM   7616  CE2 TYR D  24    -103.488 -31.601 -53.426  1.00 94.38           C  
ATOM   7617  CZ  TYR D  24    -103.497 -31.436 -54.798  1.00 92.47           C  
ATOM   7618  OH  TYR D  24    -103.625 -32.552 -55.591  1.00 93.04           O  
ATOM   7619  N   GLY D  25    -101.386 -29.434 -50.376  1.00 91.52           N  
ATOM   7620  CA  GLY D  25    -100.831 -30.619 -49.751  1.00 92.74           C  
ATOM   7621  C   GLY D  25     -99.364 -30.617 -49.384  1.00 92.51           C  
ATOM   7622  O   GLY D  25     -98.590 -31.390 -49.935  1.00 93.07           O  
ATOM   7623  N   VAL D  26     -98.966 -29.770 -48.449  1.00 91.97           N  
ATOM   7624  CA  VAL D  26     -97.569 -29.754 -48.046  1.00 93.84           C  
ATOM   7625  C   VAL D  26     -97.299 -30.905 -47.086  1.00 96.52           C  
ATOM   7626  O   VAL D  26     -97.974 -31.040 -46.073  1.00 98.56           O  
ATOM   7627  CB  VAL D  26     -97.213 -28.464 -47.328  1.00 93.82           C  
ATOM   7628  CG1 VAL D  26     -95.726 -28.450 -47.005  1.00 91.26           C  
ATOM   7629  CG2 VAL D  26     -97.614 -27.283 -48.173  1.00 94.80           C  
ATOM   7630  N   ASN D  27     -96.313 -31.737 -47.394  1.00 99.72           N  
ATOM   7631  CA  ASN D  27     -95.990 -32.862 -46.519  1.00101.48           C  
ATOM   7632  C   ASN D  27     -94.722 -32.587 -45.733  1.00102.52           C  
ATOM   7633  O   ASN D  27     -93.630 -32.971 -46.137  1.00103.49           O  
ATOM   7634  CB  ASN D  27     -95.802 -34.141 -47.323  1.00102.80           C  
ATOM   7635  CG  ASN D  27     -95.541 -35.329 -46.440  1.00103.09           C  
ATOM   7636  OD1 ASN D  27     -94.633 -35.311 -45.608  1.00103.66           O  
ATOM   7637  ND2 ASN D  27     -96.339 -36.372 -46.607  1.00106.98           N  
ATOM   7638  N   THR D  28     -94.883 -31.928 -44.598  1.00104.02           N  
ATOM   7639  CA  THR D  28     -93.771 -31.560 -43.735  1.00105.00           C  
ATOM   7640  C   THR D  28     -92.617 -32.560 -43.596  1.00103.23           C  
ATOM   7641  O   THR D  28     -91.450 -32.176 -43.694  1.00103.00           O  
ATOM   7642  CB  THR D  28     -94.290 -31.226 -42.333  1.00108.60           C  
ATOM   7643  OG1 THR D  28     -94.970 -32.369 -41.791  1.00113.70           O  
ATOM   7644  CG2 THR D  28     -95.255 -30.046 -42.403  1.00107.37           C  
ATOM   7645  N   LEU D  29     -92.926 -33.832 -43.373  1.00101.74           N  
ATOM   7646  CA  LEU D  29     -91.865 -34.816 -43.196  1.00102.29           C  
ATOM   7647  C   LEU D  29     -91.029 -35.121 -44.437  1.00103.35           C  
ATOM   7648  O   LEU D  29     -89.810 -35.251 -44.343  1.00105.35           O  
ATOM   7649  CB  LEU D  29     -92.436 -36.118 -42.649  1.00102.68           C  
ATOM   7650  CG  LEU D  29     -91.674 -36.708 -41.457  1.00104.71           C  
ATOM   7651  CD1 LEU D  29     -92.135 -38.147 -41.244  1.00105.89           C  
ATOM   7652  CD2 LEU D  29     -90.162 -36.663 -41.699  1.00105.80           C  
ATOM   7653  N   GLU D  30     -91.674 -35.242 -45.592  1.00103.55           N  
ATOM   7654  CA  GLU D  30     -90.961 -35.540 -46.833  1.00104.09           C  
ATOM   7655  C   GLU D  30     -90.560 -34.295 -47.605  1.00103.32           C  
ATOM   7656  O   GLU D  30     -89.944 -34.399 -48.665  1.00103.69           O  
ATOM   7657  CB  GLU D  30     -91.823 -36.379 -47.762  1.00108.40           C  
ATOM   7658  CG  GLU D  30     -92.481 -37.576 -47.124  1.00120.11           C  
ATOM   7659  CD  GLU D  30     -93.292 -38.379 -48.132  1.00126.81           C  
ATOM   7660  OE1 GLU D  30     -94.063 -37.755 -48.905  1.00128.96           O  
ATOM   7661  OE2 GLU D  30     -93.162 -39.627 -48.147  1.00130.22           O  
ATOM   7662  N   GLN D  31     -90.918 -33.122 -47.090  1.00102.97           N  
ATOM   7663  CA  GLN D  31     -90.602 -31.867 -47.767  1.00101.70           C  
ATOM   7664  C   GLN D  31     -91.134 -31.987 -49.202  1.00 99.45           C  
ATOM   7665  O   GLN D  31     -90.402 -31.930 -50.185  1.00 97.59           O  
ATOM   7666  CB  GLN D  31     -89.088 -31.627 -47.717  1.00104.26           C  
ATOM   7667  CG  GLN D  31     -88.572 -31.428 -46.285  1.00105.97           C  
ATOM   7668  CD  GLN D  31     -87.062 -31.373 -46.194  1.00108.70           C  
ATOM   7669  OE1 GLN D  31     -86.413 -30.538 -46.836  1.00108.09           O  
ATOM   7670  NE2 GLN D  31     -86.491 -32.262 -45.385  1.00109.03           N  
ATOM   7671  N   THR D  32     -92.449 -32.147 -49.275  1.00 98.28           N  
ATOM   7672  CA  THR D  32     -93.193 -32.339 -50.506  1.00 96.30           C  
ATOM   7673  C   THR D  32     -94.386 -31.404 -50.566  1.00 95.75           C  
ATOM   7674  O   THR D  32     -94.898 -30.982 -49.545  1.00 98.05           O  
ATOM   7675  CB  THR D  32     -93.733 -33.764 -50.539  1.00 97.27           C  
ATOM   7676  OG1 THR D  32     -92.644 -34.674 -50.703  1.00 98.03           O  
ATOM   7677  CG2 THR D  32     -94.757 -33.937 -51.636  1.00100.95           C  
ATOM   7678  N   TYR D  33     -94.830 -31.089 -51.772  1.00 96.11           N  
ATOM   7679  CA  TYR D  33     -96.000 -30.238 -51.976  1.00 97.58           C  
ATOM   7680  C   TYR D  33     -96.531 -30.507 -53.367  1.00 97.95           C  
ATOM   7681  O   TYR D  33     -95.756 -30.703 -54.297  1.00101.49           O  
ATOM   7682  CB  TYR D  33     -95.662 -28.755 -51.832  1.00 99.68           C  
ATOM   7683  CG  TYR D  33     -94.456 -28.297 -52.609  1.00102.38           C  
ATOM   7684  CD1 TYR D  33     -93.168 -28.506 -52.114  1.00104.04           C  
ATOM   7685  CD2 TYR D  33     -94.594 -27.675 -53.851  1.00101.46           C  
ATOM   7686  CE1 TYR D  33     -92.045 -28.109 -52.833  1.00103.90           C  
ATOM   7687  CE2 TYR D  33     -93.479 -27.279 -54.580  1.00102.35           C  
ATOM   7688  CZ  TYR D  33     -92.209 -27.502 -54.064  1.00103.04           C  
ATOM   7689  OH  TYR D  33     -91.098 -27.140 -54.783  1.00104.74           O  
ATOM   7690  N   LYS D  34     -97.848 -30.521 -53.516  1.00 96.84           N  
ATOM   7691  CA  LYS D  34     -98.441 -30.817 -54.812  1.00 96.93           C  
ATOM   7692  C   LYS D  34     -98.714 -29.575 -55.630  1.00 96.59           C  
ATOM   7693  O   LYS D  34     -99.076 -28.545 -55.071  1.00100.13           O  
ATOM   7694  CB  LYS D  34     -99.731 -31.609 -54.610  1.00 96.67           C  
ATOM   7695  CG  LYS D  34     -99.489 -32.923 -53.912  1.00 98.71           C  
ATOM   7696  CD  LYS D  34    -100.743 -33.745 -53.754  1.00102.56           C  
ATOM   7697  CE  LYS D  34    -100.399 -35.085 -53.121  1.00107.87           C  
ATOM   7698  NZ  LYS D  34    -101.590 -35.937 -52.884  1.00112.85           N  
ATOM   7699  N   VAL D  35     -98.530 -29.672 -56.948  1.00 93.91           N  
ATOM   7700  CA  VAL D  35     -98.776 -28.543 -57.838  1.00 91.29           C  
ATOM   7701  C   VAL D  35     -99.595 -28.978 -59.042  1.00 90.26           C  
ATOM   7702  O   VAL D  35     -99.273 -29.962 -59.702  1.00 89.64           O  
ATOM   7703  CB  VAL D  35     -97.458 -27.911 -58.339  1.00 90.09           C  
ATOM   7704  CG1 VAL D  35     -97.747 -26.605 -59.049  1.00 88.13           C  
ATOM   7705  CG2 VAL D  35     -96.519 -27.669 -57.178  1.00 88.69           C  
ATOM   7706  N   ASP D  36    -100.667 -28.243 -59.311  1.00 89.58           N  
ATOM   7707  CA  ASP D  36    -101.530 -28.528 -60.443  1.00 91.78           C  
ATOM   7708  C   ASP D  36    -101.417 -27.349 -61.391  1.00 93.39           C  
ATOM   7709  O   ASP D  36    -101.477 -26.205 -60.952  1.00 93.80           O  
ATOM   7710  CB  ASP D  36    -102.975 -28.655 -59.987  1.00 93.39           C  
ATOM   7711  CG  ASP D  36    -103.926 -28.909 -61.133  1.00 96.64           C  
ATOM   7712  OD1 ASP D  36    -104.032 -30.073 -61.576  1.00 96.58           O  
ATOM   7713  OD2 ASP D  36    -104.562 -27.938 -61.593  1.00 99.34           O  
ATOM   7714  N   GLY D  37    -101.251 -27.624 -62.683  1.00 94.74           N  
ATOM   7715  CA  GLY D  37    -101.137 -26.557 -63.665  1.00 94.29           C  
ATOM   7716  C   GLY D  37    -100.882 -27.080 -65.064  1.00 93.93           C  
ATOM   7717  O   GLY D  37    -101.002 -28.282 -65.311  1.00 93.13           O  
ATOM   7718  N   TYR D  38    -100.532 -26.185 -65.982  1.00 92.94           N  
ATOM   7719  CA  TYR D  38    -100.258 -26.590 -67.350  1.00 93.68           C  
ATOM   7720  C   TYR D  38     -98.848 -26.189 -67.759  1.00 95.00           C  
ATOM   7721  O   TYR D  38     -98.295 -25.234 -67.211  1.00 95.42           O  
ATOM   7722  CB  TYR D  38    -101.219 -25.911 -68.320  1.00 93.07           C  
ATOM   7723  CG  TYR D  38    -102.686 -26.043 -68.008  1.00 93.38           C  
ATOM   7724  CD1 TYR D  38    -103.256 -25.368 -66.939  1.00 93.69           C  
ATOM   7725  CD2 TYR D  38    -103.520 -26.798 -68.828  1.00 95.04           C  
ATOM   7726  CE1 TYR D  38    -104.632 -25.434 -66.698  1.00 96.49           C  
ATOM   7727  CE2 TYR D  38    -104.895 -26.872 -68.595  1.00 96.30           C  
ATOM   7728  CZ  TYR D  38    -105.444 -26.188 -67.533  1.00 95.54           C  
ATOM   7729  OH  TYR D  38    -106.803 -26.246 -67.328  1.00 94.30           O  
ATOM   7730  N   ILE D  39     -98.263 -26.927 -68.703  1.00 95.32           N  
ATOM   7731  CA  ILE D  39     -96.951 -26.570 -69.232  1.00 97.08           C  
ATOM   7732  C   ILE D  39     -97.182 -26.287 -70.701  1.00100.99           C  
ATOM   7733  O   ILE D  39     -97.981 -26.973 -71.341  1.00102.41           O  
ATOM   7734  CB  ILE D  39     -95.920 -27.695 -69.187  1.00 93.11           C  
ATOM   7735  CG1 ILE D  39     -95.530 -28.009 -67.762  1.00 96.24           C  
ATOM   7736  CG2 ILE D  39     -94.646 -27.251 -69.897  1.00 88.77           C  
ATOM   7737  CD1 ILE D  39     -94.289 -28.888 -67.688  1.00 95.69           C  
ATOM   7738  N   VAL D  40     -96.497 -25.278 -71.233  1.00103.41           N  
ATOM   7739  CA  VAL D  40     -96.621 -24.936 -72.645  1.00104.25           C  
ATOM   7740  C   VAL D  40     -95.217 -24.712 -73.194  1.00106.99           C  
ATOM   7741  O   VAL D  40     -94.501 -23.811 -72.748  1.00107.34           O  
ATOM   7742  CB  VAL D  40     -97.461 -23.657 -72.867  1.00100.91           C  
ATOM   7743  CG1 VAL D  40     -98.220 -23.765 -74.168  1.00 97.80           C  
ATOM   7744  CG2 VAL D  40     -98.429 -23.461 -71.736  1.00100.92           C  
ATOM   7745  N   ALA D  41     -94.821 -25.555 -74.144  1.00108.84           N  
ATOM   7746  CA  ALA D  41     -93.508 -25.451 -74.764  1.00111.00           C  
ATOM   7747  C   ALA D  41     -93.675 -25.131 -76.252  1.00114.04           C  
ATOM   7748  O   ALA D  41     -94.510 -25.731 -76.937  1.00114.44           O  
ATOM   7749  CB  ALA D  41     -92.752 -26.751 -74.582  1.00106.15           C  
ATOM   7750  N   GLN D  42     -92.897 -24.172 -76.747  1.00116.80           N  
ATOM   7751  CA  GLN D  42     -92.979 -23.791 -78.154  1.00120.24           C  
ATOM   7752  C   GLN D  42     -91.597 -23.711 -78.792  1.00121.75           C  
ATOM   7753  O   GLN D  42     -90.672 -23.116 -78.235  1.00121.15           O  
ATOM   7754  CB  GLN D  42     -93.701 -22.449 -78.301  1.00121.27           C  
ATOM   7755  CG  GLN D  42     -93.873 -21.982 -79.734  1.00123.85           C  
ATOM   7756  CD  GLN D  42     -94.746 -20.747 -79.838  1.00127.73           C  
ATOM   7757  OE1 GLN D  42     -94.921 -20.186 -80.922  1.00130.14           O  
ATOM   7758  NE2 GLN D  42     -95.305 -20.319 -78.708  1.00129.47           N  
ATOM   7759  N   TRP D  43     -91.475 -24.337 -79.961  1.00123.45           N  
ATOM   7760  CA  TRP D  43     -90.238 -24.384 -80.741  1.00124.73           C  
ATOM   7761  C   TRP D  43     -90.626 -24.402 -82.222  1.00125.33           C  
ATOM   7762  O   TRP D  43     -91.776 -24.704 -82.562  1.00125.40           O  
ATOM   7763  CB  TRP D  43     -89.426 -25.638 -80.388  1.00123.66           C  
ATOM   7764  CG  TRP D  43     -90.275 -26.810 -79.982  1.00124.58           C  
ATOM   7765  CD1 TRP D  43     -90.898 -27.004 -78.775  1.00125.81           C  
ATOM   7766  CD2 TRP D  43     -90.619 -27.929 -80.788  1.00123.62           C  
ATOM   7767  NE1 TRP D  43     -91.611 -28.180 -78.785  1.00122.08           N  
ATOM   7768  CE2 TRP D  43     -91.457 -28.767 -80.010  1.00124.79           C  
ATOM   7769  CE3 TRP D  43     -90.303 -28.309 -82.093  1.00123.09           C  
ATOM   7770  CZ2 TRP D  43     -91.978 -29.956 -80.496  1.00127.96           C  
ATOM   7771  CZ3 TRP D  43     -90.821 -29.493 -82.580  1.00128.20           C  
ATOM   7772  CH2 TRP D  43     -91.651 -30.306 -81.782  1.00131.73           C  
ATOM   7773  N   THR D  44     -89.682 -24.072 -83.100  1.00124.81           N  
ATOM   7774  CA  THR D  44     -89.974 -24.039 -84.526  1.00123.69           C  
ATOM   7775  C   THR D  44     -89.327 -25.164 -85.308  1.00123.73           C  
ATOM   7776  O   THR D  44     -88.151 -25.459 -85.131  1.00123.22           O  
ATOM   7777  CB  THR D  44     -89.521 -22.724 -85.150  1.00123.86           C  
ATOM   7778  OG1 THR D  44     -90.071 -21.628 -84.411  1.00122.45           O  
ATOM   7779  CG2 THR D  44     -89.994 -22.645 -86.592  1.00125.98           C  
ATOM   7780  N   GLY D  45     -90.107 -25.781 -86.186  1.00125.14           N  
ATOM   7781  CA  GLY D  45     -89.593 -26.868 -86.994  1.00128.98           C  
ATOM   7782  C   GLY D  45     -89.729 -26.548 -88.469  1.00131.22           C  
ATOM   7783  O   GLY D  45     -90.180 -25.463 -88.840  1.00131.85           O  
ATOM   7784  N   LYS D  46     -89.337 -27.493 -89.315  1.00132.51           N  
ATOM   7785  CA  LYS D  46     -89.418 -27.308 -90.755  1.00131.97           C  
ATOM   7786  C   LYS D  46     -90.882 -27.102 -91.137  1.00130.02           C  
ATOM   7787  O   LYS D  46     -91.704 -27.999 -90.959  1.00130.11           O  
ATOM   7788  CB  LYS D  46     -88.874 -28.548 -91.479  1.00135.94           C  
ATOM   7789  CG  LYS D  46     -87.951 -29.440 -90.644  1.00137.76           C  
ATOM   7790  CD  LYS D  46     -86.713 -28.699 -90.158  1.00139.69           C  
ATOM   7791  CE  LYS D  46     -85.853 -29.603 -89.295  1.00140.70           C  
ATOM   7792  NZ  LYS D  46     -84.668 -28.886 -88.763  1.00143.44           N  
ATOM   7793  N   PRO D  47     -91.228 -25.915 -91.661  1.00128.15           N  
ATOM   7794  CA  PRO D  47     -92.609 -25.622 -92.061  1.00127.08           C  
ATOM   7795  C   PRO D  47     -93.334 -26.852 -92.593  1.00126.46           C  
ATOM   7796  O   PRO D  47     -92.729 -27.727 -93.199  1.00126.42           O  
ATOM   7797  CB  PRO D  47     -92.448 -24.508 -93.096  1.00126.66           C  
ATOM   7798  CG  PRO D  47     -90.930 -24.435 -93.357  1.00128.92           C  
ATOM   7799  CD  PRO D  47     -90.329 -24.828 -92.062  1.00127.13           C  
ATOM   7800  N   ARG D  48     -94.638 -26.910 -92.366  1.00127.53           N  
ATOM   7801  CA  ARG D  48     -95.425 -28.072 -92.755  1.00129.59           C  
ATOM   7802  C   ARG D  48     -96.719 -27.734 -93.482  1.00130.81           C  
ATOM   7803  O   ARG D  48     -97.220 -26.613 -93.414  1.00129.75           O  
ATOM   7804  CB  ARG D  48     -95.734 -28.871 -91.485  1.00132.37           C  
ATOM   7805  CG  ARG D  48     -96.394 -30.229 -91.649  1.00133.10           C  
ATOM   7806  CD  ARG D  48     -96.576 -30.905 -90.274  1.00130.19           C  
ATOM   7807  NE  ARG D  48     -95.338 -30.942 -89.484  1.00128.57           N  
ATOM   7808  CZ  ARG D  48     -94.881 -29.945 -88.719  1.00128.08           C  
ATOM   7809  NH1 ARG D  48     -95.555 -28.804 -88.614  1.00125.41           N  
ATOM   7810  NH2 ARG D  48     -93.734 -30.083 -88.063  1.00126.48           N  
ATOM   7811  N   LYS D  49     -97.259 -28.722 -94.179  1.00133.05           N  
ATOM   7812  CA  LYS D  49     -98.500 -28.531 -94.902  1.00137.06           C  
ATOM   7813  C   LYS D  49     -99.611 -29.006 -93.975  1.00138.58           C  
ATOM   7814  O   LYS D  49     -99.782 -30.208 -93.756  1.00138.56           O  
ATOM   7815  CB  LYS D  49     -98.497 -29.357 -96.188  1.00139.47           C  
ATOM   7816  CG  LYS D  49     -99.135 -28.661 -97.388  1.00142.80           C  
ATOM   7817  CD  LYS D  49     -98.328 -27.434 -97.813  1.00147.58           C  
ATOM   7818  CE  LYS D  49     -98.870 -26.790 -99.091  1.00149.60           C  
ATOM   7819  NZ  LYS D  49     -98.066 -25.595 -99.505  1.00149.88           N  
ATOM   7820  N   THR D  50    -100.355 -28.053 -93.421  1.00139.89           N  
ATOM   7821  CA  THR D  50    -101.448 -28.362 -92.504  1.00140.07           C  
ATOM   7822  C   THR D  50    -102.802 -28.313 -93.210  1.00138.63           C  
ATOM   7823  O   THR D  50    -103.114 -27.345 -93.903  1.00137.05           O  
ATOM   7824  CB  THR D  50    -101.485 -27.362 -91.332  1.00142.03           C  
ATOM   7825  OG1 THR D  50    -102.402 -26.304 -91.637  1.00144.52           O  
ATOM   7826  CG2 THR D  50    -100.105 -26.756 -91.104  1.00141.39           C  
ATOM   7827  N   PRO D  51    -103.628 -29.358 -93.032  1.00138.47           N  
ATOM   7828  CA  PRO D  51    -104.957 -29.453 -93.644  1.00138.98           C  
ATOM   7829  C   PRO D  51    -105.676 -28.128 -93.532  1.00138.84           C  
ATOM   7830  O   PRO D  51    -105.684 -27.526 -92.468  1.00139.24           O  
ATOM   7831  CB  PRO D  51    -105.625 -30.547 -92.828  1.00139.40           C  
ATOM   7832  CG  PRO D  51    -104.477 -31.473 -92.558  1.00139.97           C  
ATOM   7833  CD  PRO D  51    -103.371 -30.519 -92.163  1.00139.38           C  
ATOM   7834  N   GLY D  52    -106.278 -27.675 -94.625  1.00139.55           N  
ATOM   7835  CA  GLY D  52    -106.953 -26.389 -94.604  1.00140.46           C  
ATOM   7836  C   GLY D  52    -105.899 -25.293 -94.649  1.00141.11           C  
ATOM   7837  O   GLY D  52    -105.695 -24.655 -95.681  1.00140.63           O  
ATOM   7838  N   ASP D  53    -105.226 -25.087 -93.519  1.00141.78           N  
ATOM   7839  CA  ASP D  53    -104.165 -24.092 -93.394  1.00140.61           C  
ATOM   7840  C   ASP D  53    -103.957 -23.657 -91.944  1.00138.63           C  
ATOM   7841  O   ASP D  53    -102.829 -23.659 -91.440  1.00137.79           O  
ATOM   7842  CB  ASP D  53    -104.470 -22.858 -94.227  1.00142.25           C  
ATOM   7843  CG  ASP D  53    -103.225 -22.110 -94.595  1.00145.78           C  
ATOM   7844  OD1 ASP D  53    -102.317 -22.022 -93.739  1.00148.44           O  
ATOM   7845  OD2 ASP D  53    -103.153 -21.611 -95.736  1.00148.37           O  
ATOM   7846  N   LYS D  54    -105.043 -23.267 -91.284  1.00135.57           N  
ATOM   7847  CA  LYS D  54    -104.963 -22.839 -89.897  1.00133.56           C  
ATOM   7848  C   LYS D  54    -104.339 -23.963 -89.069  1.00132.01           C  
ATOM   7849  O   LYS D  54    -104.821 -25.092 -89.099  1.00131.18           O  
ATOM   7850  CB  LYS D  54    -106.358 -22.490 -89.372  1.00133.61           C  
ATOM   7851  CG  LYS D  54    -107.000 -21.293 -90.070  1.00132.78           C  
ATOM   7852  CD  LYS D  54    -108.215 -20.771 -89.301  1.00130.87           C  
ATOM   7853  CE  LYS D  54    -108.795 -19.521 -89.952  1.00127.89           C  
ATOM   7854  NZ  LYS D  54    -109.960 -18.966 -89.205  1.00125.14           N  
ATOM   7855  N   PRO D  55    -103.269 -23.657 -88.304  1.00130.53           N  
ATOM   7856  CA  PRO D  55    -102.569 -24.641 -87.473  1.00127.48           C  
ATOM   7857  C   PRO D  55    -103.372 -25.883 -87.146  1.00125.61           C  
ATOM   7858  O   PRO D  55    -104.563 -25.815 -86.837  1.00123.15           O  
ATOM   7859  CB  PRO D  55    -102.158 -23.839 -86.230  1.00127.72           C  
ATOM   7860  CG  PRO D  55    -102.918 -22.536 -86.340  1.00128.71           C  
ATOM   7861  CD  PRO D  55    -102.970 -22.303 -87.817  1.00130.82           C  
ATOM   7862  N   LEU D  56    -102.699 -27.024 -87.233  1.00124.53           N  
ATOM   7863  CA  LEU D  56    -103.323 -28.309 -86.981  1.00123.94           C  
ATOM   7864  C   LEU D  56    -103.430 -28.570 -85.486  1.00123.65           C  
ATOM   7865  O   LEU D  56    -102.644 -28.027 -84.708  1.00125.22           O  
ATOM   7866  CB  LEU D  56    -102.504 -29.406 -87.654  1.00122.14           C  
ATOM   7867  CG  LEU D  56    -103.274 -30.694 -87.925  1.00121.81           C  
ATOM   7868  CD1 LEU D  56    -103.328 -31.545 -86.676  1.00122.97           C  
ATOM   7869  CD2 LEU D  56    -104.674 -30.340 -88.424  1.00120.88           C  
ATOM   7870  N   ILE D  57    -104.406 -29.387 -85.083  1.00121.82           N  
ATOM   7871  CA  ILE D  57    -104.601 -29.716 -83.668  1.00119.09           C  
ATOM   7872  C   ILE D  57    -104.672 -31.210 -83.377  1.00118.59           C  
ATOM   7873  O   ILE D  57    -105.676 -31.876 -83.636  1.00117.84           O  
ATOM   7874  CB  ILE D  57    -105.858 -29.006 -83.086  1.00116.87           C  
ATOM   7875  CG1 ILE D  57    -105.466 -27.593 -82.637  1.00116.15           C  
ATOM   7876  CG2 ILE D  57    -106.436 -29.792 -81.920  1.00112.41           C  
ATOM   7877  CD1 ILE D  57    -106.603 -26.769 -82.096  1.00113.31           C  
ATOM   7878  N   VAL D  58    -103.576 -31.715 -82.828  1.00118.09           N  
ATOM   7879  CA  VAL D  58    -103.435 -33.115 -82.465  1.00119.06           C  
ATOM   7880  C   VAL D  58    -103.662 -33.227 -80.964  1.00120.67           C  
ATOM   7881  O   VAL D  58    -102.911 -32.631 -80.182  1.00120.66           O  
ATOM   7882  CB  VAL D  58    -102.018 -33.600 -82.782  1.00118.89           C  
ATOM   7883  CG1 VAL D  58    -101.873 -35.065 -82.431  1.00118.94           C  
ATOM   7884  CG2 VAL D  58    -101.715 -33.358 -84.245  1.00119.73           C  
ATOM   7885  N   GLU D  59    -104.681 -33.983 -80.552  1.00121.26           N  
ATOM   7886  CA  GLU D  59    -104.956 -34.109 -79.123  1.00121.10           C  
ATOM   7887  C   GLU D  59    -104.249 -35.252 -78.406  1.00118.65           C  
ATOM   7888  O   GLU D  59    -103.063 -35.469 -78.624  1.00119.74           O  
ATOM   7889  CB  GLU D  59    -106.474 -34.116 -78.850  1.00123.41           C  
ATOM   7890  CG  GLU D  59    -107.075 -32.692 -78.996  1.00127.91           C  
ATOM   7891  CD  GLU D  59    -108.527 -32.531 -78.530  1.00129.24           C  
ATOM   7892  OE1 GLU D  59    -109.397 -33.337 -78.940  1.00130.25           O  
ATOM   7893  OE2 GLU D  59    -108.797 -31.570 -77.765  1.00125.30           O  
ATOM   7894  N   ASN D  60    -104.956 -35.984 -77.558  1.00115.91           N  
ATOM   7895  CA  ASN D  60    -104.317 -37.033 -76.773  1.00113.33           C  
ATOM   7896  C   ASN D  60    -103.754 -38.266 -77.470  1.00113.82           C  
ATOM   7897  O   ASN D  60    -102.580 -38.282 -77.837  1.00114.74           O  
ATOM   7898  CB  ASN D  60    -105.259 -37.427 -75.649  1.00109.60           C  
ATOM   7899  CG  ASN D  60    -105.633 -36.239 -74.800  1.00105.51           C  
ATOM   7900  OD1 ASN D  60    -104.763 -35.560 -74.261  1.00102.72           O  
ATOM   7901  ND2 ASN D  60    -106.925 -35.965 -74.692  1.00103.06           N  
ATOM   7902  N   THR D  61    -104.568 -39.304 -77.626  1.00114.09           N  
ATOM   7903  CA  THR D  61    -104.130 -40.541 -78.280  1.00113.80           C  
ATOM   7904  C   THR D  61    -103.215 -40.280 -79.482  1.00113.60           C  
ATOM   7905  O   THR D  61    -102.152 -40.890 -79.620  1.00112.33           O  
ATOM   7906  CB  THR D  61    -105.346 -41.347 -78.791  1.00114.89           C  
ATOM   7907  OG1 THR D  61    -106.228 -41.622 -77.700  1.00114.90           O  
ATOM   7908  CG2 THR D  61    -104.901 -42.660 -79.435  1.00114.89           C  
ATOM   7909  N   GLN D  62    -103.653 -39.360 -80.338  1.00113.40           N  
ATOM   7910  CA  GLN D  62    -102.957 -38.996 -81.566  1.00111.66           C  
ATOM   7911  C   GLN D  62    -101.496 -38.582 -81.480  1.00111.19           C  
ATOM   7912  O   GLN D  62    -100.699 -39.015 -82.302  1.00112.06           O  
ATOM   7913  CB  GLN D  62    -103.744 -37.904 -82.292  1.00112.86           C  
ATOM   7914  CG  GLN D  62    -105.159 -38.306 -82.676  1.00112.84           C  
ATOM   7915  CD  GLN D  62    -105.217 -39.665 -83.346  1.00114.35           C  
ATOM   7916  OE1 GLN D  62    -105.133 -40.700 -82.683  1.00113.84           O  
ATOM   7917  NE2 GLN D  62    -105.352 -39.669 -84.668  1.00114.43           N  
ATOM   7918  N   ILE D  63    -101.137 -37.742 -80.512  1.00112.11           N  
ATOM   7919  CA  ILE D  63     -99.753 -37.291 -80.389  1.00112.01           C  
ATOM   7920  C   ILE D  63     -98.740 -38.425 -80.454  1.00113.25           C  
ATOM   7921  O   ILE D  63     -97.729 -38.315 -81.148  1.00111.58           O  
ATOM   7922  CB  ILE D  63     -99.515 -36.506 -79.090  1.00110.43           C  
ATOM   7923  CG1 ILE D  63    -100.218 -35.149 -79.177  1.00111.52           C  
ATOM   7924  CG2 ILE D  63     -98.023 -36.306 -78.878  1.00109.26           C  
ATOM   7925  CD1 ILE D  63    -100.035 -34.267 -77.963  1.00113.52           C  
ATOM   7926  N   GLU D  64     -99.003 -39.515 -79.737  1.00115.65           N  
ATOM   7927  CA  GLU D  64     -98.080 -40.646 -79.745  1.00116.80           C  
ATOM   7928  C   GLU D  64     -97.889 -41.188 -81.161  1.00115.60           C  
ATOM   7929  O   GLU D  64     -96.842 -41.745 -81.481  1.00115.10           O  
ATOM   7930  CB  GLU D  64     -98.578 -41.760 -78.819  1.00119.13           C  
ATOM   7931  CG  GLU D  64     -97.658 -42.975 -78.785  1.00126.81           C  
ATOM   7932  CD  GLU D  64     -98.188 -44.105 -77.909  1.00134.39           C  
ATOM   7933  OE1 GLU D  64     -97.619 -45.224 -77.963  1.00135.26           O  
ATOM   7934  OE2 GLU D  64     -99.169 -43.874 -77.164  1.00138.79           O  
ATOM   7935  N   ARG D  65     -98.904 -41.019 -82.006  1.00114.87           N  
ATOM   7936  CA  ARG D  65     -98.835 -41.483 -83.390  1.00112.49           C  
ATOM   7937  C   ARG D  65     -97.880 -40.630 -84.208  1.00110.44           C  
ATOM   7938  O   ARG D  65     -97.014 -41.152 -84.898  1.00108.70           O  
ATOM   7939  CB  ARG D  65    -100.218 -41.454 -84.043  1.00113.73           C  
ATOM   7940  CG  ARG D  65    -101.158 -42.562 -83.590  1.00120.20           C  
ATOM   7941  CD  ARG D  65    -102.465 -42.511 -84.375  1.00127.94           C  
ATOM   7942  NE  ARG D  65    -102.250 -42.639 -85.820  1.00132.83           N  
ATOM   7943  CZ  ARG D  65    -103.180 -42.420 -86.750  1.00134.32           C  
ATOM   7944  NH1 ARG D  65    -104.407 -42.053 -86.399  1.00134.89           N  
ATOM   7945  NH2 ARG D  65    -102.883 -42.569 -88.037  1.00134.81           N  
ATOM   7946  N   TRP D  66     -98.042 -39.315 -84.130  1.00110.02           N  
ATOM   7947  CA  TRP D  66     -97.184 -38.398 -84.866  1.00109.99           C  
ATOM   7948  C   TRP D  66     -95.711 -38.555 -84.524  1.00111.82           C  
ATOM   7949  O   TRP D  66     -94.850 -38.168 -85.309  1.00112.57           O  
ATOM   7950  CB  TRP D  66     -97.604 -36.953 -84.620  1.00107.23           C  
ATOM   7951  CG  TRP D  66     -98.793 -36.541 -85.413  1.00104.74           C  
ATOM   7952  CD1 TRP D  66    -100.070 -37.014 -85.297  1.00101.83           C  
ATOM   7953  CD2 TRP D  66     -98.817 -35.573 -86.459  1.00103.74           C  
ATOM   7954  NE1 TRP D  66    -100.889 -36.396 -86.208  1.00 98.58           N  
ATOM   7955  CE2 TRP D  66    -100.144 -35.503 -86.932  1.00102.82           C  
ATOM   7956  CE3 TRP D  66     -97.844 -34.750 -87.040  1.00104.73           C  
ATOM   7957  CZ2 TRP D  66    -100.522 -34.649 -87.965  1.00105.15           C  
ATOM   7958  CZ3 TRP D  66     -98.219 -33.900 -88.070  1.00107.08           C  
ATOM   7959  CH2 TRP D  66     -99.549 -33.854 -88.519  1.00107.43           C  
ATOM   7960  N   ILE D  67     -95.415 -39.097 -83.347  1.00113.70           N  
ATOM   7961  CA  ILE D  67     -94.022 -39.315 -82.954  1.00114.24           C  
ATOM   7962  C   ILE D  67     -93.487 -40.484 -83.797  1.00117.05           C  
ATOM   7963  O   ILE D  67     -92.352 -40.453 -84.291  1.00115.19           O  
ATOM   7964  CB  ILE D  67     -93.907 -39.656 -81.438  1.00109.88           C  
ATOM   7965  CG1 ILE D  67     -93.807 -38.377 -80.610  1.00102.98           C  
ATOM   7966  CG2 ILE D  67     -92.697 -40.524 -81.180  1.00111.86           C  
ATOM   7967  CD1 ILE D  67     -95.079 -37.598 -80.521  1.00 99.85           C  
ATOM   7968  N   ASN D  68     -94.334 -41.501 -83.967  1.00119.62           N  
ATOM   7969  CA  ASN D  68     -94.007 -42.696 -84.741  1.00121.47           C  
ATOM   7970  C   ASN D  68     -93.782 -42.392 -86.218  1.00122.61           C  
ATOM   7971  O   ASN D  68     -93.307 -43.240 -86.971  1.00123.44           O  
ATOM   7972  CB  ASN D  68     -95.124 -43.729 -84.597  1.00122.88           C  
ATOM   7973  CG  ASN D  68     -95.116 -44.408 -83.244  1.00125.89           C  
ATOM   7974  OD1 ASN D  68     -95.015 -43.750 -82.203  1.00127.25           O  
ATOM   7975  ND2 ASN D  68     -95.228 -45.737 -83.249  1.00127.07           N  
ATOM   7976  N   ASN D  69     -94.134 -41.184 -86.635  1.00123.94           N  
ATOM   7977  CA  ASN D  69     -93.946 -40.787 -88.023  1.00124.48           C  
ATOM   7978  C   ASN D  69     -92.874 -39.706 -88.132  1.00123.93           C  
ATOM   7979  O   ASN D  69     -92.926 -38.851 -89.016  1.00125.95           O  
ATOM   7980  CB  ASN D  69     -95.261 -40.279 -88.629  1.00125.58           C  
ATOM   7981  CG  ASN D  69     -96.314 -41.362 -88.728  1.00126.24           C  
ATOM   7982  OD1 ASN D  69     -95.999 -42.554 -88.770  1.00125.00           O  
ATOM   7983  ND2 ASN D  69     -97.576 -40.952 -88.787  1.00126.59           N  
ATOM   7984  N   GLY D  70     -91.909 -39.735 -87.221  1.00122.46           N  
ATOM   7985  CA  GLY D  70     -90.840 -38.755 -87.274  1.00121.21           C  
ATOM   7986  C   GLY D  70     -90.962 -37.521 -86.399  1.00120.09           C  
ATOM   7987  O   GLY D  70     -89.982 -37.122 -85.767  1.00120.88           O  
ATOM   7988  N   LEU D  71     -92.144 -36.907 -86.361  1.00117.51           N  
ATOM   7989  CA  LEU D  71     -92.359 -35.702 -85.552  1.00114.06           C  
ATOM   7990  C   LEU D  71     -91.661 -35.849 -84.214  1.00112.42           C  
ATOM   7991  O   LEU D  71     -92.026 -36.709 -83.410  1.00113.85           O  
ATOM   7992  CB  LEU D  71     -93.850 -35.468 -85.294  1.00110.62           C  
ATOM   7993  CG  LEU D  71     -94.287 -34.031 -84.985  1.00107.51           C  
ATOM   7994  CD1 LEU D  71     -95.672 -34.082 -84.383  1.00105.71           C  
ATOM   7995  CD2 LEU D  71     -93.317 -33.339 -84.042  1.00103.02           C  
ATOM   7996  N   TRP D  72     -90.662 -35.012 -83.967  1.00108.91           N  
ATOM   7997  CA  TRP D  72     -89.946 -35.094 -82.709  1.00106.07           C  
ATOM   7998  C   TRP D  72     -90.631 -34.192 -81.700  1.00104.47           C  
ATOM   7999  O   TRP D  72     -91.178 -33.155 -82.064  1.00103.42           O  
ATOM   8000  CB  TRP D  72     -88.478 -34.686 -82.901  1.00106.94           C  
ATOM   8001  CG  TRP D  72     -88.102 -33.364 -82.296  1.00107.15           C  
ATOM   8002  CD1 TRP D  72     -88.716 -32.158 -82.498  1.00109.03           C  
ATOM   8003  CD2 TRP D  72     -87.033 -33.118 -81.382  1.00105.86           C  
ATOM   8004  NE1 TRP D  72     -88.100 -31.175 -81.759  1.00107.00           N  
ATOM   8005  CE2 TRP D  72     -87.062 -31.734 -81.066  1.00105.66           C  
ATOM   8006  CE3 TRP D  72     -86.055 -33.927 -80.798  1.00103.27           C  
ATOM   8007  CZ2 TRP D  72     -86.151 -31.143 -80.192  1.00102.52           C  
ATOM   8008  CZ3 TRP D  72     -85.154 -33.341 -79.930  1.00106.83           C  
ATOM   8009  CH2 TRP D  72     -85.208 -31.957 -79.633  1.00107.28           C  
ATOM   8010  N   VAL D  73     -90.621 -34.614 -80.440  1.00103.54           N  
ATOM   8011  CA  VAL D  73     -91.211 -33.857 -79.341  1.00100.14           C  
ATOM   8012  C   VAL D  73     -90.274 -34.081 -78.155  1.00100.25           C  
ATOM   8013  O   VAL D  73     -90.205 -35.169 -77.593  1.00 99.76           O  
ATOM   8014  CB  VAL D  73     -92.619 -34.363 -78.977  1.00 96.61           C  
ATOM   8015  CG1 VAL D  73     -93.311 -33.329 -78.154  1.00 97.98           C  
ATOM   8016  CG2 VAL D  73     -93.432 -34.656 -80.220  1.00 93.21           C  
ATOM   8017  N   PRO D  74     -89.525 -33.048 -77.769  1.00101.64           N  
ATOM   8018  CA  PRO D  74     -88.572 -33.106 -76.656  1.00103.10           C  
ATOM   8019  C   PRO D  74     -89.184 -33.508 -75.319  1.00104.25           C  
ATOM   8020  O   PRO D  74     -90.226 -32.989 -74.913  1.00105.66           O  
ATOM   8021  CB  PRO D  74     -88.009 -31.685 -76.602  1.00103.26           C  
ATOM   8022  CG  PRO D  74     -88.226 -31.162 -77.982  1.00105.67           C  
ATOM   8023  CD  PRO D  74     -89.580 -31.697 -78.343  1.00103.62           C  
ATOM   8024  N   ALA D  75     -88.530 -34.435 -74.627  1.00103.56           N  
ATOM   8025  CA  ALA D  75     -89.006 -34.864 -73.318  1.00101.68           C  
ATOM   8026  C   ALA D  75     -88.465 -33.896 -72.266  1.00100.58           C  
ATOM   8027  O   ALA D  75     -87.267 -33.891 -71.964  1.00100.53           O  
ATOM   8028  CB  ALA D  75     -88.534 -36.276 -73.018  1.00 99.44           C  
ATOM   8029  N   LEU D  76     -89.347 -33.066 -71.720  1.00 98.39           N  
ATOM   8030  CA  LEU D  76     -88.947 -32.111 -70.701  1.00 95.65           C  
ATOM   8031  C   LEU D  76     -89.239 -32.698 -69.323  1.00 95.92           C  
ATOM   8032  O   LEU D  76     -90.387 -32.769 -68.902  1.00 98.13           O  
ATOM   8033  CB  LEU D  76     -89.714 -30.808 -70.891  1.00 91.30           C  
ATOM   8034  CG  LEU D  76     -89.569 -30.203 -72.278  1.00 87.83           C  
ATOM   8035  CD1 LEU D  76     -90.194 -28.813 -72.300  1.00 85.28           C  
ATOM   8036  CD2 LEU D  76     -88.095 -30.140 -72.634  1.00 83.94           C  
ATOM   8037  N   GLU D  77     -88.200 -33.128 -68.621  1.00 94.69           N  
ATOM   8038  CA  GLU D  77     -88.385 -33.709 -67.302  1.00 94.53           C  
ATOM   8039  C   GLU D  77     -88.520 -32.648 -66.230  1.00 94.58           C  
ATOM   8040  O   GLU D  77     -88.016 -31.537 -66.374  1.00 96.09           O  
ATOM   8041  CB  GLU D  77     -87.208 -34.618 -66.945  1.00 96.79           C  
ATOM   8042  CG  GLU D  77     -87.258 -35.151 -65.514  1.00101.08           C  
ATOM   8043  CD  GLU D  77     -86.123 -36.109 -65.179  1.00101.28           C  
ATOM   8044  OE1 GLU D  77     -84.944 -35.710 -65.312  1.00102.21           O  
ATOM   8045  OE2 GLU D  77     -86.415 -37.259 -64.775  1.00 97.17           O  
ATOM   8046  N   PHE D  78     -89.211 -33.008 -65.155  1.00 93.03           N  
ATOM   8047  CA  PHE D  78     -89.410 -32.127 -64.017  1.00 91.07           C  
ATOM   8048  C   PHE D  78     -88.402 -32.574 -62.967  1.00 91.98           C  
ATOM   8049  O   PHE D  78     -88.726 -33.342 -62.070  1.00 94.44           O  
ATOM   8050  CB  PHE D  78     -90.830 -32.293 -63.494  1.00 89.15           C  
ATOM   8051  CG  PHE D  78     -91.776 -31.218 -63.941  1.00 87.81           C  
ATOM   8052  CD1 PHE D  78     -93.070 -31.538 -64.345  1.00 85.27           C  
ATOM   8053  CD2 PHE D  78     -91.405 -29.877 -63.886  1.00 85.64           C  
ATOM   8054  CE1 PHE D  78     -93.975 -30.544 -64.676  1.00 80.71           C  
ATOM   8055  CE2 PHE D  78     -92.311 -28.874 -64.217  1.00 81.64           C  
ATOM   8056  CZ  PHE D  78     -93.593 -29.210 -64.610  1.00 80.74           C  
ATOM   8057  N   ILE D  79     -87.172 -32.098 -63.099  1.00 91.91           N  
ATOM   8058  CA  ILE D  79     -86.082 -32.449 -62.198  1.00 93.57           C  
ATOM   8059  C   ILE D  79     -86.405 -32.800 -60.753  1.00 92.92           C  
ATOM   8060  O   ILE D  79     -85.925 -33.812 -60.248  1.00 94.03           O  
ATOM   8061  CB  ILE D  79     -85.019 -31.335 -62.178  1.00 98.27           C  
ATOM   8062  CG1 ILE D  79     -84.222 -31.368 -63.483  1.00101.87           C  
ATOM   8063  CG2 ILE D  79     -84.091 -31.504 -60.968  1.00 98.26           C  
ATOM   8064  CD1 ILE D  79     -83.435 -32.655 -63.682  1.00107.79           C  
ATOM   8065  N   ASN D  80     -87.202 -31.971 -60.084  1.00 92.32           N  
ATOM   8066  CA  ASN D  80     -87.526 -32.200 -58.677  1.00 89.80           C  
ATOM   8067  C   ASN D  80     -88.898 -32.778 -58.374  1.00 88.22           C  
ATOM   8068  O   ASN D  80     -89.542 -32.353 -57.428  1.00 90.88           O  
ATOM   8069  CB  ASN D  80     -87.358 -30.895 -57.889  1.00 90.36           C  
ATOM   8070  CG  ASN D  80     -88.355 -29.831 -58.299  1.00 89.97           C  
ATOM   8071  OD1 ASN D  80     -88.467 -29.489 -59.474  1.00 93.10           O  
ATOM   8072  ND2 ASN D  80     -89.079 -29.295 -57.327  1.00 89.59           N  
ATOM   8073  N   VAL D  81     -89.350 -33.749 -59.155  1.00 86.56           N  
ATOM   8074  CA  VAL D  81     -90.654 -34.338 -58.899  1.00 86.32           C  
ATOM   8075  C   VAL D  81     -90.545 -35.699 -58.266  1.00 88.29           C  
ATOM   8076  O   VAL D  81     -89.906 -36.598 -58.808  1.00 90.24           O  
ATOM   8077  CB  VAL D  81     -91.486 -34.481 -60.180  1.00 83.61           C  
ATOM   8078  CG1 VAL D  81     -92.654 -35.420 -59.947  1.00 81.28           C  
ATOM   8079  CG2 VAL D  81     -92.007 -33.136 -60.585  1.00 83.71           C  
ATOM   8080  N   VAL D  82     -91.164 -35.850 -57.106  1.00 89.20           N  
ATOM   8081  CA  VAL D  82     -91.149 -37.134 -56.439  1.00 93.15           C  
ATOM   8082  C   VAL D  82     -92.164 -37.987 -57.178  1.00 93.64           C  
ATOM   8083  O   VAL D  82     -93.363 -37.700 -57.156  1.00 93.55           O  
ATOM   8084  CB  VAL D  82     -91.539 -37.004 -54.954  1.00 94.41           C  
ATOM   8085  CG1 VAL D  82     -91.829 -38.378 -54.356  1.00 92.97           C  
ATOM   8086  CG2 VAL D  82     -90.402 -36.338 -54.192  1.00 93.95           C  
ATOM   8087  N   GLY D  83     -91.671 -39.020 -57.854  1.00 94.60           N  
ATOM   8088  CA  GLY D  83     -92.548 -39.897 -58.607  1.00 95.57           C  
ATOM   8089  C   GLY D  83     -92.596 -39.476 -60.056  1.00 95.64           C  
ATOM   8090  O   GLY D  83     -91.572 -39.122 -60.636  1.00 95.86           O  
ATOM   8091  N   SER D  84     -93.785 -39.520 -60.641  1.00 94.14           N  
ATOM   8092  CA  SER D  84     -93.970 -39.117 -62.026  1.00 92.40           C  
ATOM   8093  C   SER D  84     -95.354 -38.497 -62.159  1.00 90.83           C  
ATOM   8094  O   SER D  84     -96.369 -39.156 -61.983  1.00 90.37           O  
ATOM   8095  CB  SER D  84     -93.811 -40.315 -62.957  1.00 91.84           C  
ATOM   8096  OG  SER D  84     -94.597 -41.397 -62.505  1.00 96.55           O  
ATOM   8097  N   PRO D  85     -95.400 -37.204 -62.475  1.00 90.95           N  
ATOM   8098  CA  PRO D  85     -96.591 -36.378 -62.651  1.00 90.26           C  
ATOM   8099  C   PRO D  85     -97.809 -37.083 -63.185  1.00 90.37           C  
ATOM   8100  O   PRO D  85     -97.711 -38.099 -63.856  1.00 90.79           O  
ATOM   8101  CB  PRO D  85     -96.111 -35.294 -63.593  1.00 91.47           C  
ATOM   8102  CG  PRO D  85     -94.724 -35.081 -63.132  1.00 94.36           C  
ATOM   8103  CD  PRO D  85     -94.213 -36.497 -62.981  1.00 93.97           C  
ATOM   8104  N   ASP D  86     -98.965 -36.524 -62.867  1.00 92.06           N  
ATOM   8105  CA  ASP D  86    -100.229 -37.059 -63.327  1.00 96.36           C  
ATOM   8106  C   ASP D  86    -100.589 -36.201 -64.515  1.00 98.12           C  
ATOM   8107  O   ASP D  86    -101.050 -35.077 -64.344  1.00 98.60           O  
ATOM   8108  CB  ASP D  86    -101.302 -36.895 -62.255  1.00102.12           C  
ATOM   8109  CG  ASP D  86    -102.658 -37.437 -62.693  1.00108.40           C  
ATOM   8110  OD1 ASP D  86    -102.963 -37.349 -63.903  1.00112.43           O  
ATOM   8111  OD2 ASP D  86    -103.425 -37.937 -61.829  1.00109.68           O  
ATOM   8112  N   THR D  87    -100.375 -36.718 -65.717  1.00 99.91           N  
ATOM   8113  CA  THR D  87    -100.680 -35.958 -66.917  1.00100.86           C  
ATOM   8114  C   THR D  87    -102.151 -35.982 -67.273  1.00101.63           C  
ATOM   8115  O   THR D  87    -102.780 -37.038 -67.318  1.00102.03           O  
ATOM   8116  CB  THR D  87     -99.887 -36.472 -68.116  1.00101.89           C  
ATOM   8117  OG1 THR D  87     -98.521 -36.064 -67.985  1.00103.61           O  
ATOM   8118  CG2 THR D  87    -100.463 -35.927 -69.406  1.00101.07           C  
ATOM   8119  N   GLY D  88    -102.693 -34.798 -67.520  1.00102.57           N  
ATOM   8120  CA  GLY D  88    -104.088 -34.687 -67.890  1.00103.37           C  
ATOM   8121  C   GLY D  88    -104.187 -34.721 -69.399  1.00102.44           C  
ATOM   8122  O   GLY D  88    -103.858 -35.728 -70.014  1.00102.25           O  
ATOM   8123  N   ASN D  89    -104.621 -33.618 -69.997  1.00101.89           N  
ATOM   8124  CA  ASN D  89    -104.755 -33.545 -71.444  1.00101.76           C  
ATOM   8125  C   ASN D  89    -103.488 -33.040 -72.129  1.00102.91           C  
ATOM   8126  O   ASN D  89    -102.957 -31.981 -71.791  1.00103.60           O  
ATOM   8127  CB  ASN D  89    -105.928 -32.634 -71.822  1.00101.45           C  
ATOM   8128  CG  ASN D  89    -107.273 -33.274 -71.568  1.00 97.92           C  
ATOM   8129  OD1 ASN D  89    -107.664 -34.210 -72.256  1.00 90.85           O  
ATOM   8130  ND2 ASN D  89    -107.989 -32.768 -70.574  1.00 99.99           N  
ATOM   8131  N   LYS D  90    -103.003 -33.814 -73.091  1.00104.08           N  
ATOM   8132  CA  LYS D  90    -101.827 -33.433 -73.849  1.00105.85           C  
ATOM   8133  C   LYS D  90    -102.386 -32.811 -75.120  1.00107.84           C  
ATOM   8134  O   LYS D  90    -103.534 -33.074 -75.475  1.00108.70           O  
ATOM   8135  CB  LYS D  90    -100.996 -34.662 -74.196  1.00104.76           C  
ATOM   8136  CG  LYS D  90    -100.508 -35.427 -73.001  1.00105.71           C  
ATOM   8137  CD  LYS D  90     -99.605 -36.568 -73.415  1.00109.17           C  
ATOM   8138  CE  LYS D  90     -99.196 -37.400 -72.205  1.00113.96           C  
ATOM   8139  NZ  LYS D  90     -98.272 -38.516 -72.554  1.00117.70           N  
ATOM   8140  N   ARG D  91    -101.590 -32.000 -75.812  1.00110.08           N  
ATOM   8141  CA  ARG D  91    -102.067 -31.355 -77.031  1.00110.86           C  
ATOM   8142  C   ARG D  91    -100.943 -30.737 -77.845  1.00112.38           C  
ATOM   8143  O   ARG D  91    -100.126 -29.969 -77.325  1.00113.08           O  
ATOM   8144  CB  ARG D  91    -103.071 -30.262 -76.673  1.00111.62           C  
ATOM   8145  CG  ARG D  91    -103.713 -29.549 -77.841  1.00110.17           C  
ATOM   8146  CD  ARG D  91    -104.074 -28.133 -77.427  1.00110.53           C  
ATOM   8147  NE  ARG D  91    -102.929 -27.235 -77.515  1.00113.10           N  
ATOM   8148  CZ  ARG D  91    -102.921 -25.999 -77.039  1.00115.82           C  
ATOM   8149  NH1 ARG D  91    -104.005 -25.527 -76.432  1.00116.22           N  
ATOM   8150  NH2 ARG D  91    -101.842 -25.234 -77.190  1.00115.55           N  
ATOM   8151  N   LEU D  92    -100.909 -31.075 -79.128  1.00113.09           N  
ATOM   8152  CA  LEU D  92     -99.908 -30.522 -80.026  1.00113.00           C  
ATOM   8153  C   LEU D  92    -100.573 -29.609 -81.043  1.00114.41           C  
ATOM   8154  O   LEU D  92    -101.537 -30.004 -81.707  1.00115.09           O  
ATOM   8155  CB  LEU D  92     -99.156 -31.632 -80.764  1.00107.38           C  
ATOM   8156  CG  LEU D  92     -97.908 -32.139 -80.054  1.00106.13           C  
ATOM   8157  CD1 LEU D  92     -97.147 -33.073 -80.963  1.00104.03           C  
ATOM   8158  CD2 LEU D  92     -97.035 -30.962 -79.669  1.00105.30           C  
ATOM   8159  N   MET D  93    -100.080 -28.378 -81.140  1.00114.26           N  
ATOM   8160  CA  MET D  93    -100.610 -27.439 -82.113  1.00113.52           C  
ATOM   8161  C   MET D  93     -99.485 -27.197 -83.125  1.00112.81           C  
ATOM   8162  O   MET D  93     -98.457 -26.591 -82.814  1.00111.08           O  
ATOM   8163  CB  MET D  93    -101.050 -26.140 -81.431  1.00115.49           C  
ATOM   8164  CG  MET D  93    -101.772 -25.173 -82.358  1.00116.26           C  
ATOM   8165  SD  MET D  93    -102.530 -23.781 -81.505  1.00119.54           S  
ATOM   8166  CE  MET D  93    -104.239 -23.975 -81.988  1.00118.63           C  
ATOM   8167  N   LEU D  94     -99.688 -27.714 -84.333  1.00112.37           N  
ATOM   8168  CA  LEU D  94     -98.724 -27.611 -85.415  1.00111.90           C  
ATOM   8169  C   LEU D  94     -99.083 -26.490 -86.372  1.00114.47           C  
ATOM   8170  O   LEU D  94    -100.175 -26.480 -86.945  1.00111.76           O  
ATOM   8171  CB  LEU D  94     -98.697 -28.916 -86.189  1.00107.80           C  
ATOM   8172  CG  LEU D  94     -98.508 -30.171 -85.350  1.00104.54           C  
ATOM   8173  CD1 LEU D  94     -98.901 -31.371 -86.172  1.00103.44           C  
ATOM   8174  CD2 LEU D  94     -97.077 -30.273 -84.865  1.00102.10           C  
ATOM   8175  N   PHE D  95     -98.155 -25.554 -86.547  1.00117.86           N  
ATOM   8176  CA  PHE D  95     -98.371 -24.433 -87.448  1.00122.20           C  
ATOM   8177  C   PHE D  95     -97.754 -24.716 -88.813  1.00124.39           C  
ATOM   8178  O   PHE D  95     -96.760 -25.440 -88.907  1.00124.16           O  
ATOM   8179  CB  PHE D  95     -97.762 -23.151 -86.872  1.00122.39           C  
ATOM   8180  CG  PHE D  95     -98.572 -22.538 -85.775  1.00121.11           C  
ATOM   8181  CD1 PHE D  95     -98.649 -23.145 -84.535  1.00121.99           C  
ATOM   8182  CD2 PHE D  95     -99.274 -21.360 -85.991  1.00121.64           C  
ATOM   8183  CE1 PHE D  95     -99.415 -22.593 -83.523  1.00122.97           C  
ATOM   8184  CE2 PHE D  95    -100.043 -20.800 -84.989  1.00122.40           C  
ATOM   8185  CZ  PHE D  95    -100.113 -21.417 -83.750  1.00123.47           C  
ATOM   8186  N   PRO D  96     -98.340 -24.148 -89.888  1.00125.49           N  
ATOM   8187  CA  PRO D  96     -97.835 -24.346 -91.248  1.00125.20           C  
ATOM   8188  C   PRO D  96     -96.436 -23.758 -91.405  1.00125.05           C  
ATOM   8189  O   PRO D  96     -95.585 -24.313 -92.106  1.00125.37           O  
ATOM   8190  CB  PRO D  96     -98.877 -23.627 -92.104  1.00124.88           C  
ATOM   8191  CG  PRO D  96     -99.321 -22.519 -91.218  1.00124.25           C  
ATOM   8192  CD  PRO D  96     -99.490 -23.224 -89.898  1.00125.95           C  
ATOM   8193  N   ASP D  97     -96.201 -22.640 -90.730  1.00124.58           N  
ATOM   8194  CA  ASP D  97     -94.913 -21.963 -90.788  1.00126.28           C  
ATOM   8195  C   ASP D  97     -93.839 -22.699 -90.004  1.00126.42           C  
ATOM   8196  O   ASP D  97     -92.753 -22.166 -89.764  1.00125.27           O  
ATOM   8197  CB  ASP D  97     -95.061 -20.533 -90.272  1.00127.52           C  
ATOM   8198  CG  ASP D  97     -95.807 -20.465 -88.961  1.00128.61           C  
ATOM   8199  OD1 ASP D  97     -95.202 -20.785 -87.922  1.00131.72           O  
ATOM   8200  OD2 ASP D  97     -97.004 -20.103 -88.968  1.00128.00           O  
ATOM   8201  N   GLY D  98     -94.156 -23.926 -89.603  1.00127.70           N  
ATOM   8202  CA  GLY D  98     -93.207 -24.737 -88.859  1.00128.51           C  
ATOM   8203  C   GLY D  98     -93.502 -24.939 -87.382  1.00127.34           C  
ATOM   8204  O   GLY D  98     -93.985 -25.997 -86.974  1.00126.74           O  
ATOM   8205  N   ARG D  99     -93.205 -23.907 -86.594  1.00126.66           N  
ATOM   8206  CA  ARG D  99     -93.385 -23.903 -85.144  1.00125.35           C  
ATOM   8207  C   ARG D  99     -94.439 -24.846 -84.588  1.00124.79           C  
ATOM   8208  O   ARG D  99     -95.520 -25.025 -85.159  1.00124.80           O  
ATOM   8209  CB  ARG D  99     -93.680 -22.486 -84.647  1.00125.00           C  
ATOM   8210  CG  ARG D  99     -95.015 -21.944 -85.086  1.00124.53           C  
ATOM   8211  CD  ARG D  99     -95.184 -20.515 -84.647  1.00125.51           C  
ATOM   8212  NE  ARG D  99     -96.446 -19.976 -85.128  1.00130.66           N  
ATOM   8213  CZ  ARG D  99     -96.831 -18.720 -84.950  1.00133.71           C  
ATOM   8214  NH1 ARG D  99     -96.040 -17.878 -84.298  1.00133.28           N  
ATOM   8215  NH2 ARG D  99     -98.005 -18.309 -85.419  1.00135.96           N  
ATOM   8216  N   VAL D 100     -94.094 -25.433 -83.448  1.00123.41           N  
ATOM   8217  CA  VAL D 100     -94.948 -26.373 -82.743  1.00121.69           C  
ATOM   8218  C   VAL D 100     -95.157 -25.921 -81.303  1.00120.91           C  
ATOM   8219  O   VAL D 100     -94.224 -25.470 -80.637  1.00120.34           O  
ATOM   8220  CB  VAL D 100     -94.324 -27.775 -82.735  1.00120.30           C  
ATOM   8221  CG1 VAL D 100     -95.037 -28.659 -81.743  1.00122.48           C  
ATOM   8222  CG2 VAL D 100     -94.415 -28.380 -84.120  1.00122.05           C  
ATOM   8223  N   ILE D 101     -96.394 -26.050 -80.834  1.00119.50           N  
ATOM   8224  CA  ILE D 101     -96.753 -25.661 -79.478  1.00116.31           C  
ATOM   8225  C   ILE D 101     -97.305 -26.849 -78.699  1.00115.53           C  
ATOM   8226  O   ILE D 101     -98.335 -27.430 -79.062  1.00112.60           O  
ATOM   8227  CB  ILE D 101     -97.812 -24.544 -79.491  1.00115.69           C  
ATOM   8228  CG1 ILE D 101     -97.185 -23.246 -79.989  1.00114.98           C  
ATOM   8229  CG2 ILE D 101     -98.394 -24.354 -78.107  1.00116.40           C  
ATOM   8230  CD1 ILE D 101     -98.175 -22.117 -80.155  1.00112.93           C  
ATOM   8231  N   TYR D 102     -96.605 -27.205 -77.627  1.00115.83           N  
ATOM   8232  CA  TYR D 102     -97.011 -28.314 -76.770  1.00115.55           C  
ATOM   8233  C   TYR D 102     -97.688 -27.773 -75.525  1.00114.65           C  
ATOM   8234  O   TYR D 102     -97.128 -26.941 -74.811  1.00114.61           O  
ATOM   8235  CB  TYR D 102     -95.804 -29.151 -76.356  1.00116.02           C  
ATOM   8236  CG  TYR D 102     -96.152 -30.331 -75.477  1.00113.85           C  
ATOM   8237  CD1 TYR D 102     -97.103 -31.260 -75.878  1.00111.04           C  
ATOM   8238  CD2 TYR D 102     -95.508 -30.531 -74.259  1.00113.61           C  
ATOM   8239  CE1 TYR D 102     -97.402 -32.352 -75.094  1.00113.59           C  
ATOM   8240  CE2 TYR D 102     -95.798 -31.625 -73.464  1.00114.02           C  
ATOM   8241  CZ  TYR D 102     -96.747 -32.534 -73.885  1.00114.91           C  
ATOM   8242  OH  TYR D 102     -97.044 -33.625 -73.097  1.00115.46           O  
ATOM   8243  N   ASN D 103     -98.892 -28.263 -75.269  1.00112.73           N  
ATOM   8244  CA  ASN D 103     -99.661 -27.817 -74.126  1.00111.40           C  
ATOM   8245  C   ASN D 103    -100.252 -29.023 -73.418  1.00109.11           C  
ATOM   8246  O   ASN D 103    -100.950 -29.829 -74.020  1.00109.51           O  
ATOM   8247  CB  ASN D 103    -100.770 -26.866 -74.603  1.00115.29           C  
ATOM   8248  CG  ASN D 103    -101.683 -26.397 -73.475  1.00118.86           C  
ATOM   8249  OD1 ASN D 103    -101.217 -25.883 -72.455  1.00119.28           O  
ATOM   8250  ND2 ASN D 103    -102.997 -26.559 -73.664  1.00119.08           N  
ATOM   8251  N   ALA D 104     -99.960 -29.152 -72.133  1.00106.46           N  
ATOM   8252  CA  ALA D 104    -100.488 -30.265 -71.370  1.00103.84           C  
ATOM   8253  C   ALA D 104    -100.687 -29.865 -69.913  1.00102.91           C  
ATOM   8254  O   ALA D 104     -99.939 -29.040 -69.376  1.00103.22           O  
ATOM   8255  CB  ALA D 104     -99.550 -31.452 -71.473  1.00102.82           C  
ATOM   8256  N   ARG D 105    -101.711 -30.444 -69.288  1.00101.22           N  
ATOM   8257  CA  ARG D 105    -102.019 -30.167 -67.893  1.00 98.28           C  
ATOM   8258  C   ARG D 105    -101.406 -31.223 -67.007  1.00 95.64           C  
ATOM   8259  O   ARG D 105    -101.466 -32.407 -67.318  1.00 95.43           O  
ATOM   8260  CB  ARG D 105    -103.519 -30.144 -67.659  1.00 98.17           C  
ATOM   8261  CG  ARG D 105    -103.850 -29.963 -66.204  1.00 98.68           C  
ATOM   8262  CD  ARG D 105    -105.277 -29.543 -66.016  1.00 99.53           C  
ATOM   8263  NE  ARG D 105    -105.549 -29.283 -64.613  1.00 99.54           N  
ATOM   8264  CZ  ARG D 105    -106.668 -28.736 -64.161  1.00101.36           C  
ATOM   8265  NH1 ARG D 105    -107.623 -28.389 -65.012  1.00101.89           N  
ATOM   8266  NH2 ARG D 105    -106.827 -28.533 -62.861  1.00103.27           N  
ATOM   8267  N   PHE D 106    -100.835 -30.797 -65.890  1.00 93.13           N  
ATOM   8268  CA  PHE D 106    -100.191 -31.735 -64.993  1.00 93.78           C  
ATOM   8269  C   PHE D 106    -100.522 -31.490 -63.535  1.00 95.47           C  
ATOM   8270  O   PHE D 106    -100.991 -30.417 -63.158  1.00 95.79           O  
ATOM   8271  CB  PHE D 106     -98.685 -31.640 -65.156  1.00 89.57           C  
ATOM   8272  CG  PHE D 106     -98.111 -30.391 -64.577  1.00 88.35           C  
ATOM   8273  CD1 PHE D 106     -97.720 -30.339 -63.250  1.00 86.16           C  
ATOM   8274  CD2 PHE D 106     -98.005 -29.248 -65.347  1.00 90.77           C  
ATOM   8275  CE1 PHE D 106     -97.241 -29.165 -62.699  1.00 88.17           C  
ATOM   8276  CE2 PHE D 106     -97.525 -28.064 -64.802  1.00 90.87           C  
ATOM   8277  CZ  PHE D 106     -97.139 -28.024 -63.477  1.00 88.33           C  
ATOM   8278  N   LEU D 107    -100.246 -32.507 -62.725  1.00 96.02           N  
ATOM   8279  CA  LEU D 107    -100.450 -32.481 -61.283  1.00 93.95           C  
ATOM   8280  C   LEU D 107     -99.414 -33.419 -60.718  1.00 94.06           C  
ATOM   8281  O   LEU D 107     -99.507 -34.627 -60.915  1.00 94.34           O  
ATOM   8282  CB  LEU D 107    -101.825 -33.006 -60.900  1.00 91.47           C  
ATOM   8283  CG  LEU D 107    -101.889 -33.328 -59.412  1.00 85.41           C  
ATOM   8284  CD1 LEU D 107    -101.460 -32.109 -58.620  1.00 87.04           C  
ATOM   8285  CD2 LEU D 107    -103.284 -33.749 -59.044  1.00 83.60           C  
ATOM   8286  N   GLY D 108     -98.426 -32.871 -60.027  1.00 94.53           N  
ATOM   8287  CA  GLY D 108     -97.394 -33.723 -59.476  1.00 94.11           C  
ATOM   8288  C   GLY D 108     -96.914 -33.280 -58.120  1.00 92.90           C  
ATOM   8289  O   GLY D 108     -97.188 -32.159 -57.686  1.00 91.28           O  
ATOM   8290  N   SER D 109     -96.204 -34.176 -57.447  1.00 92.48           N  
ATOM   8291  CA  SER D 109     -95.654 -33.884 -56.137  1.00 93.44           C  
ATOM   8292  C   SER D 109     -94.199 -33.496 -56.304  1.00 93.48           C  
ATOM   8293  O   SER D 109     -93.391 -34.290 -56.789  1.00 95.08           O  
ATOM   8294  CB  SER D 109     -95.756 -35.105 -55.229  1.00 94.10           C  
ATOM   8295  OG  SER D 109     -97.101 -35.357 -54.866  1.00 99.56           O  
ATOM   8296  N   PHE D 110     -93.869 -32.276 -55.903  1.00 92.23           N  
ATOM   8297  CA  PHE D 110     -92.510 -31.797 -56.024  1.00 94.42           C  
ATOM   8298  C   PHE D 110     -91.757 -31.791 -54.697  1.00 97.61           C  
ATOM   8299  O   PHE D 110     -92.354 -31.739 -53.623  1.00 98.72           O  
ATOM   8300  CB  PHE D 110     -92.521 -30.408 -56.645  1.00 91.18           C  
ATOM   8301  CG  PHE D 110     -93.120 -30.376 -58.014  1.00 91.78           C  
ATOM   8302  CD1 PHE D 110     -94.468 -30.655 -58.199  1.00 93.35           C  
ATOM   8303  CD2 PHE D 110     -92.342 -30.070 -59.125  1.00 89.66           C  
ATOM   8304  CE1 PHE D 110     -95.037 -30.628 -59.473  1.00 93.07           C  
ATOM   8305  CE2 PHE D 110     -92.900 -30.040 -60.399  1.00 88.88           C  
ATOM   8306  CZ  PHE D 110     -94.250 -30.319 -60.573  1.00 90.97           C  
ATOM   8307  N   SER D 111     -90.435 -31.865 -54.782  1.00100.40           N  
ATOM   8308  CA  SER D 111     -89.594 -31.876 -53.602  1.00103.57           C  
ATOM   8309  C   SER D 111     -88.798 -30.584 -53.537  1.00105.43           C  
ATOM   8310  O   SER D 111     -88.628 -29.896 -54.545  1.00103.98           O  
ATOM   8311  CB  SER D 111     -88.644 -33.072 -53.655  1.00106.71           C  
ATOM   8312  OG  SER D 111     -87.867 -33.160 -52.473  1.00115.80           O  
ATOM   8313  N   ASN D 112     -88.311 -30.263 -52.344  1.00109.19           N  
ATOM   8314  CA  ASN D 112     -87.526 -29.056 -52.121  1.00112.63           C  
ATOM   8315  C   ASN D 112     -87.135 -28.994 -50.646  1.00113.27           C  
ATOM   8316  O   ASN D 112     -87.854 -29.491 -49.783  1.00113.65           O  
ATOM   8317  CB  ASN D 112     -88.355 -27.814 -52.474  1.00114.79           C  
ATOM   8318  CG  ASN D 112     -87.536 -26.525 -52.450  1.00118.56           C  
ATOM   8319  OD1 ASN D 112     -86.582 -26.385 -51.682  1.00120.45           O  
ATOM   8320  ND2 ASN D 112     -87.925 -25.568 -53.285  1.00120.09           N  
ATOM   8321  N   ASP D 113     -85.988 -28.390 -50.361  1.00114.05           N  
ATOM   8322  CA  ASP D 113     -85.539 -28.241 -48.985  1.00112.98           C  
ATOM   8323  C   ASP D 113     -86.500 -27.308 -48.273  1.00109.84           C  
ATOM   8324  O   ASP D 113     -86.680 -26.157 -48.664  1.00107.64           O  
ATOM   8325  CB  ASP D 113     -84.129 -27.646 -48.932  1.00119.42           C  
ATOM   8326  CG  ASP D 113     -83.059 -28.647 -49.319  1.00126.37           C  
ATOM   8327  OD1 ASP D 113     -82.972 -29.700 -48.644  1.00131.56           O  
ATOM   8328  OD2 ASP D 113     -82.308 -28.379 -50.288  1.00128.87           O  
ATOM   8329  N   MET D 114     -87.125 -27.810 -47.226  1.00107.63           N  
ATOM   8330  CA  MET D 114     -88.055 -26.995 -46.481  1.00107.01           C  
ATOM   8331  C   MET D 114     -87.690 -27.022 -45.008  1.00108.40           C  
ATOM   8332  O   MET D 114     -87.532 -28.090 -44.407  1.00108.02           O  
ATOM   8333  CB  MET D 114     -89.481 -27.502 -46.700  1.00105.15           C  
ATOM   8334  CG  MET D 114     -89.952 -27.417 -48.150  1.00 97.16           C  
ATOM   8335  SD  MET D 114     -91.566 -28.183 -48.418  1.00 86.67           S  
ATOM   8336  CE  MET D 114     -92.618 -26.800 -48.260  1.00 88.34           C  
ATOM   8337  N   ASP D 115     -87.546 -25.830 -44.439  1.00109.16           N  
ATOM   8338  CA  ASP D 115     -87.187 -25.668 -43.034  1.00111.32           C  
ATOM   8339  C   ASP D 115     -88.413 -25.252 -42.233  1.00110.34           C  
ATOM   8340  O   ASP D 115     -88.922 -24.153 -42.413  1.00110.78           O  
ATOM   8341  CB  ASP D 115     -86.096 -24.598 -42.903  1.00114.93           C  
ATOM   8342  CG  ASP D 115     -85.632 -24.399 -41.469  1.00117.13           C  
ATOM   8343  OD1 ASP D 115     -86.499 -24.212 -40.589  1.00120.11           O  
ATOM   8344  OD2 ASP D 115     -84.402 -24.417 -41.227  1.00113.84           O  
ATOM   8345  N   PHE D 116     -88.885 -26.123 -41.348  1.00110.26           N  
ATOM   8346  CA  PHE D 116     -90.057 -25.798 -40.555  1.00113.31           C  
ATOM   8347  C   PHE D 116     -89.707 -25.540 -39.101  1.00116.52           C  
ATOM   8348  O   PHE D 116     -90.503 -25.848 -38.213  1.00118.25           O  
ATOM   8349  CB  PHE D 116     -91.091 -26.925 -40.624  1.00111.33           C  
ATOM   8350  CG  PHE D 116     -91.516 -27.280 -42.020  1.00110.64           C  
ATOM   8351  CD1 PHE D 116     -90.841 -28.260 -42.732  1.00111.27           C  
ATOM   8352  CD2 PHE D 116     -92.591 -26.639 -42.626  1.00109.62           C  
ATOM   8353  CE1 PHE D 116     -91.230 -28.598 -44.025  1.00108.70           C  
ATOM   8354  CE2 PHE D 116     -92.985 -26.972 -43.922  1.00108.20           C  
ATOM   8355  CZ  PHE D 116     -92.304 -27.952 -44.619  1.00107.14           C  
ATOM   8356  N   ARG D 117     -88.528 -24.970 -38.857  1.00118.58           N  
ATOM   8357  CA  ARG D 117     -88.075 -24.682 -37.495  1.00119.68           C  
ATOM   8358  C   ARG D 117     -88.979 -23.733 -36.697  1.00120.48           C  
ATOM   8359  O   ARG D 117     -89.269 -23.989 -35.527  1.00123.16           O  
ATOM   8360  CB  ARG D 117     -86.672 -24.093 -37.526  1.00120.56           C  
ATOM   8361  CG  ARG D 117     -85.584 -25.004 -38.053  1.00119.18           C  
ATOM   8362  CD  ARG D 117     -84.401 -24.124 -38.414  1.00122.86           C  
ATOM   8363  NE  ARG D 117     -83.220 -24.859 -38.832  1.00124.03           N  
ATOM   8364  CZ  ARG D 117     -82.585 -25.739 -38.067  1.00127.21           C  
ATOM   8365  NH1 ARG D 117     -83.028 -25.999 -36.843  1.00124.58           N  
ATOM   8366  NH2 ARG D 117     -81.492 -26.340 -38.520  1.00131.63           N  
ATOM   8367  N   LEU D 118     -89.416 -22.641 -37.320  1.00118.82           N  
ATOM   8368  CA  LEU D 118     -90.270 -21.660 -36.648  1.00118.17           C  
ATOM   8369  C   LEU D 118     -91.737 -21.915 -36.973  1.00118.45           C  
ATOM   8370  O   LEU D 118     -92.551 -20.993 -37.005  1.00116.69           O  
ATOM   8371  CB  LEU D 118     -89.876 -20.259 -37.104  1.00116.67           C  
ATOM   8372  CG  LEU D 118     -88.630 -20.185 -37.995  1.00116.38           C  
ATOM   8373  CD1 LEU D 118     -88.462 -18.765 -38.504  1.00117.27           C  
ATOM   8374  CD2 LEU D 118     -87.397 -20.628 -37.230  1.00111.71           C  
ATOM   8375  N   PHE D 119     -92.053 -23.189 -37.174  1.00120.59           N  
ATOM   8376  CA  PHE D 119     -93.380 -23.655 -37.559  1.00123.68           C  
ATOM   8377  C   PHE D 119     -94.586 -22.729 -37.532  1.00127.21           C  
ATOM   8378  O   PHE D 119     -95.112 -22.374 -38.586  1.00131.92           O  
ATOM   8379  CB  PHE D 119     -93.781 -24.917 -36.810  1.00118.39           C  
ATOM   8380  CG  PHE D 119     -95.180 -25.344 -37.121  1.00114.22           C  
ATOM   8381  CD1 PHE D 119     -95.540 -25.661 -38.427  1.00110.87           C  
ATOM   8382  CD2 PHE D 119     -96.158 -25.350 -36.137  1.00114.25           C  
ATOM   8383  CE1 PHE D 119     -96.850 -25.968 -38.747  1.00111.86           C  
ATOM   8384  CE2 PHE D 119     -97.474 -25.658 -36.448  1.00114.16           C  
ATOM   8385  CZ  PHE D 119     -97.820 -25.968 -37.757  1.00114.16           C  
ATOM   8386  N   PRO D 120     -95.062 -22.347 -36.338  1.00127.89           N  
ATOM   8387  CA  PRO D 120     -96.234 -21.463 -36.311  1.00127.29           C  
ATOM   8388  C   PRO D 120     -96.140 -20.349 -37.348  1.00127.97           C  
ATOM   8389  O   PRO D 120     -97.155 -19.919 -37.909  1.00127.90           O  
ATOM   8390  CB  PRO D 120     -96.223 -20.931 -34.887  1.00127.39           C  
ATOM   8391  CG  PRO D 120     -95.605 -22.068 -34.118  1.00128.88           C  
ATOM   8392  CD  PRO D 120     -94.457 -22.460 -35.000  1.00126.22           C  
ATOM   8393  N   PHE D 121     -94.906 -19.904 -37.602  1.00128.52           N  
ATOM   8394  CA  PHE D 121     -94.628 -18.836 -38.562  1.00128.20           C  
ATOM   8395  C   PHE D 121     -93.578 -19.288 -39.573  1.00128.17           C  
ATOM   8396  O   PHE D 121     -92.381 -19.076 -39.376  1.00126.64           O  
ATOM   8397  CB  PHE D 121     -94.131 -17.594 -37.818  1.00126.96           C  
ATOM   8398  CG  PHE D 121     -94.788 -17.394 -36.475  1.00127.10           C  
ATOM   8399  CD1 PHE D 121     -94.204 -17.908 -35.318  1.00122.84           C  
ATOM   8400  CD2 PHE D 121     -96.021 -16.745 -36.375  1.00126.70           C  
ATOM   8401  CE1 PHE D 121     -94.835 -17.782 -34.091  1.00119.82           C  
ATOM   8402  CE2 PHE D 121     -96.659 -16.616 -35.146  1.00123.73           C  
ATOM   8403  CZ  PHE D 121     -96.065 -17.137 -34.003  1.00120.47           C  
ATOM   8404  N   ASP D 122     -94.046 -19.907 -40.655  1.00128.75           N  
ATOM   8405  CA  ASP D 122     -93.180 -20.417 -41.713  1.00127.37           C  
ATOM   8406  C   ASP D 122     -92.932 -19.451 -42.863  1.00128.24           C  
ATOM   8407  O   ASP D 122     -93.789 -18.637 -43.221  1.00129.97           O  
ATOM   8408  CB  ASP D 122     -93.767 -21.693 -42.319  1.00125.64           C  
ATOM   8409  CG  ASP D 122     -93.433 -22.919 -41.528  1.00122.43           C  
ATOM   8410  OD1 ASP D 122     -92.281 -23.004 -41.062  1.00120.92           O  
ATOM   8411  OD2 ASP D 122     -94.311 -23.800 -41.389  1.00121.98           O  
ATOM   8412  N   ARG D 123     -91.748 -19.576 -43.449  1.00126.83           N  
ATOM   8413  CA  ARG D 123     -91.341 -18.783 -44.597  1.00125.14           C  
ATOM   8414  C   ARG D 123     -90.813 -19.821 -45.571  1.00122.18           C  
ATOM   8415  O   ARG D 123     -89.637 -20.177 -45.536  1.00121.73           O  
ATOM   8416  CB  ARG D 123     -90.228 -17.805 -44.218  1.00129.52           C  
ATOM   8417  CG  ARG D 123     -90.682 -16.644 -43.342  1.00139.89           C  
ATOM   8418  CD  ARG D 123     -91.563 -15.658 -44.107  1.00148.33           C  
ATOM   8419  NE  ARG D 123     -90.824 -14.962 -45.159  1.00156.07           N  
ATOM   8420  CZ  ARG D 123     -89.816 -14.121 -44.941  1.00158.74           C  
ATOM   8421  NH1 ARG D 123     -89.423 -13.867 -43.699  1.00160.71           N  
ATOM   8422  NH2 ARG D 123     -89.197 -13.539 -45.965  1.00158.80           N  
ATOM   8423  N   GLN D 124     -91.690 -20.330 -46.423  1.00119.20           N  
ATOM   8424  CA  GLN D 124     -91.286 -21.342 -47.381  1.00116.03           C  
ATOM   8425  C   GLN D 124     -91.305 -20.820 -48.811  1.00114.99           C  
ATOM   8426  O   GLN D 124     -91.807 -19.715 -49.077  1.00114.10           O  
ATOM   8427  CB  GLN D 124     -92.211 -22.548 -47.272  1.00115.28           C  
ATOM   8428  CG  GLN D 124     -91.473 -23.830 -47.047  1.00115.38           C  
ATOM   8429  CD  GLN D 124     -90.674 -23.787 -45.774  1.00114.08           C  
ATOM   8430  OE1 GLN D 124     -91.234 -23.624 -44.694  1.00113.14           O  
ATOM   8431  NE2 GLN D 124     -89.359 -23.929 -45.889  1.00112.41           N  
ATOM   8432  N   GLN D 125     -90.747 -21.616 -49.724  1.00112.09           N  
ATOM   8433  CA  GLN D 125     -90.729 -21.257 -51.137  1.00110.05           C  
ATOM   8434  C   GLN D 125     -90.867 -22.480 -52.037  1.00106.84           C  
ATOM   8435  O   GLN D 125     -90.007 -23.353 -52.066  1.00104.77           O  
ATOM   8436  CB  GLN D 125     -89.461 -20.480 -51.487  1.00113.80           C  
ATOM   8437  CG  GLN D 125     -88.281 -21.310 -51.953  1.00119.45           C  
ATOM   8438  CD  GLN D 125     -87.144 -20.444 -52.480  1.00123.23           C  
ATOM   8439  OE1 GLN D 125     -87.367 -19.522 -53.270  1.00125.62           O  
ATOM   8440  NE2 GLN D 125     -85.920 -20.743 -52.053  1.00122.68           N  
ATOM   8441  N   PHE D 126     -91.974 -22.516 -52.771  1.00105.36           N  
ATOM   8442  CA  PHE D 126     -92.308 -23.608 -53.679  1.00102.84           C  
ATOM   8443  C   PHE D 126     -91.544 -23.474 -54.989  1.00 99.27           C  
ATOM   8444  O   PHE D 126     -91.601 -22.439 -55.637  1.00 98.91           O  
ATOM   8445  CB  PHE D 126     -93.827 -23.604 -53.908  1.00102.00           C  
ATOM   8446  CG  PHE D 126     -94.620 -23.662 -52.626  1.00101.77           C  
ATOM   8447  CD1 PHE D 126     -95.811 -22.968 -52.500  1.00101.52           C  
ATOM   8448  CD2 PHE D 126     -94.151 -24.398 -51.529  1.00100.88           C  
ATOM   8449  CE1 PHE D 126     -96.525 -22.999 -51.301  1.00 99.63           C  
ATOM   8450  CE2 PHE D 126     -94.854 -24.435 -50.333  1.00 95.78           C  
ATOM   8451  CZ  PHE D 126     -96.041 -23.734 -50.220  1.00 97.71           C  
ATOM   8452  N   VAL D 127     -90.840 -24.532 -55.375  1.00 96.15           N  
ATOM   8453  CA  VAL D 127     -90.038 -24.508 -56.582  1.00 93.23           C  
ATOM   8454  C   VAL D 127     -90.335 -25.583 -57.619  1.00 93.26           C  
ATOM   8455  O   VAL D 127     -90.667 -26.716 -57.287  1.00 94.47           O  
ATOM   8456  CB  VAL D 127     -88.560 -24.610 -56.213  1.00 90.96           C  
ATOM   8457  CG1 VAL D 127     -87.708 -24.597 -57.462  1.00 93.02           C  
ATOM   8458  CG2 VAL D 127     -88.191 -23.474 -55.294  1.00 90.43           C  
ATOM   8459  N   LEU D 128     -90.203 -25.206 -58.885  1.00 91.94           N  
ATOM   8460  CA  LEU D 128     -90.395 -26.115 -60.001  1.00 92.39           C  
ATOM   8461  C   LEU D 128     -89.076 -26.114 -60.760  1.00 94.81           C  
ATOM   8462  O   LEU D 128     -88.376 -25.104 -60.759  1.00 96.33           O  
ATOM   8463  CB  LEU D 128     -91.521 -25.620 -60.909  1.00 88.19           C  
ATOM   8464  CG  LEU D 128     -92.910 -26.176 -60.601  1.00 87.91           C  
ATOM   8465  CD1 LEU D 128     -93.245 -25.897 -59.159  1.00 85.17           C  
ATOM   8466  CD2 LEU D 128     -93.943 -25.568 -61.522  1.00 86.34           C  
ATOM   8467  N   GLU D 129     -88.725 -27.237 -61.388  1.00 96.66           N  
ATOM   8468  CA  GLU D 129     -87.486 -27.321 -62.155  1.00 97.34           C  
ATOM   8469  C   GLU D 129     -87.606 -28.155 -63.422  1.00 97.15           C  
ATOM   8470  O   GLU D 129     -87.540 -29.380 -63.371  1.00 97.45           O  
ATOM   8471  CB  GLU D 129     -86.356 -27.867 -61.286  1.00 98.81           C  
ATOM   8472  CG  GLU D 129     -85.885 -26.880 -60.233  1.00106.65           C  
ATOM   8473  CD  GLU D 129     -84.603 -27.317 -59.552  1.00112.92           C  
ATOM   8474  OE1 GLU D 129     -84.618 -28.375 -58.884  1.00116.78           O  
ATOM   8475  OE2 GLU D 129     -83.580 -26.603 -59.684  1.00114.46           O  
ATOM   8476  N   LEU D 130     -87.790 -27.473 -64.553  1.00 96.22           N  
ATOM   8477  CA  LEU D 130     -87.907 -28.115 -65.856  1.00 95.16           C  
ATOM   8478  C   LEU D 130     -86.517 -28.251 -66.433  1.00 97.90           C  
ATOM   8479  O   LEU D 130     -85.630 -27.472 -66.100  1.00 99.15           O  
ATOM   8480  CB  LEU D 130     -88.748 -27.266 -66.804  1.00 88.40           C  
ATOM   8481  CG  LEU D 130     -90.057 -27.893 -67.257  1.00 86.86           C  
ATOM   8482  CD1 LEU D 130     -90.718 -27.016 -68.291  1.00 86.77           C  
ATOM   8483  CD2 LEU D 130     -89.783 -29.252 -67.835  1.00 83.89           C  
ATOM   8484  N   GLU D 131     -86.326 -29.242 -67.296  1.00101.19           N  
ATOM   8485  CA  GLU D 131     -85.032 -29.471 -67.932  1.00104.47           C  
ATOM   8486  C   GLU D 131     -85.119 -30.622 -68.924  1.00106.85           C  
ATOM   8487  O   GLU D 131     -85.598 -31.700 -68.591  1.00108.62           O  
ATOM   8488  CB  GLU D 131     -83.966 -29.795 -66.888  1.00102.30           C  
ATOM   8489  CG  GLU D 131     -82.601 -30.035 -67.485  1.00102.14           C  
ATOM   8490  CD  GLU D 131     -81.609 -30.515 -66.456  1.00105.87           C  
ATOM   8491  OE1 GLU D 131     -81.397 -29.805 -65.450  1.00107.62           O  
ATOM   8492  OE2 GLU D 131     -81.040 -31.608 -66.650  1.00107.60           O  
ATOM   8493  N   PRO D 132     -84.668 -30.402 -70.165  1.00108.54           N  
ATOM   8494  CA  PRO D 132     -84.708 -31.449 -71.185  1.00107.41           C  
ATOM   8495  C   PRO D 132     -84.074 -32.715 -70.639  1.00107.54           C  
ATOM   8496  O   PRO D 132     -82.947 -32.688 -70.139  1.00107.02           O  
ATOM   8497  CB  PRO D 132     -83.901 -30.839 -72.320  1.00109.59           C  
ATOM   8498  CG  PRO D 132     -84.248 -29.393 -72.217  1.00111.86           C  
ATOM   8499  CD  PRO D 132     -84.144 -29.144 -70.726  1.00111.71           C  
ATOM   8500  N   PHE D 133     -84.796 -33.824 -70.745  1.00108.37           N  
ATOM   8501  CA  PHE D 133     -84.314 -35.098 -70.220  1.00111.59           C  
ATOM   8502  C   PHE D 133     -83.100 -35.683 -70.917  1.00112.88           C  
ATOM   8503  O   PHE D 133     -82.258 -36.320 -70.276  1.00113.97           O  
ATOM   8504  CB  PHE D 133     -85.430 -36.143 -70.242  1.00111.93           C  
ATOM   8505  CG  PHE D 133     -85.022 -37.466 -69.665  1.00110.94           C  
ATOM   8506  CD1 PHE D 133     -84.611 -37.564 -68.339  1.00112.20           C  
ATOM   8507  CD2 PHE D 133     -85.034 -38.606 -70.447  1.00111.17           C  
ATOM   8508  CE1 PHE D 133     -84.219 -38.782 -67.800  1.00113.33           C  
ATOM   8509  CE2 PHE D 133     -84.644 -39.827 -69.918  1.00114.70           C  
ATOM   8510  CZ  PHE D 133     -84.235 -39.915 -68.590  1.00114.38           C  
ATOM   8511  N   SER D 134     -83.010 -35.474 -72.224  1.00113.96           N  
ATOM   8512  CA  SER D 134     -81.898 -36.023 -72.976  1.00114.01           C  
ATOM   8513  C   SER D 134     -81.351 -35.146 -74.094  1.00114.50           C  
ATOM   8514  O   SER D 134     -80.907 -35.661 -75.113  1.00116.43           O  
ATOM   8515  CB  SER D 134     -82.305 -37.382 -73.541  1.00111.94           C  
ATOM   8516  OG  SER D 134     -83.635 -37.354 -74.028  1.00109.51           O  
ATOM   8517  N   TYR D 135     -81.360 -33.831 -73.914  1.00114.64           N  
ATOM   8518  CA  TYR D 135     -80.842 -32.956 -74.954  1.00115.24           C  
ATOM   8519  C   TYR D 135     -79.889 -31.853 -74.499  1.00118.16           C  
ATOM   8520  O   TYR D 135     -80.284 -30.860 -73.893  1.00119.58           O  
ATOM   8521  CB  TYR D 135     -81.997 -32.370 -75.761  1.00110.97           C  
ATOM   8522  CG  TYR D 135     -82.637 -33.404 -76.648  1.00108.77           C  
ATOM   8523  CD1 TYR D 135     -83.875 -33.958 -76.329  1.00109.37           C  
ATOM   8524  CD2 TYR D 135     -81.972 -33.880 -77.780  1.00107.17           C  
ATOM   8525  CE1 TYR D 135     -84.438 -34.967 -77.118  1.00109.93           C  
ATOM   8526  CE2 TYR D 135     -82.521 -34.887 -78.571  1.00107.17           C  
ATOM   8527  CZ  TYR D 135     -83.755 -35.426 -78.235  1.00107.63           C  
ATOM   8528  OH  TYR D 135     -84.313 -36.407 -79.019  1.00104.19           O  
ATOM   8529  N   ASN D 136     -78.618 -32.056 -74.826  1.00121.40           N  
ATOM   8530  CA  ASN D 136     -77.528 -31.142 -74.503  1.00123.41           C  
ATOM   8531  C   ASN D 136     -77.735 -29.749 -75.126  1.00122.78           C  
ATOM   8532  O   ASN D 136     -77.759 -28.723 -74.424  1.00117.38           O  
ATOM   8533  CB  ASN D 136     -76.230 -31.766 -75.009  1.00127.57           C  
ATOM   8534  CG  ASN D 136     -75.016 -31.004 -74.572  1.00133.80           C  
ATOM   8535  OD1 ASN D 136     -74.853 -30.706 -73.387  1.00140.05           O  
ATOM   8536  ND2 ASN D 136     -74.142 -30.686 -75.521  1.00136.29           N  
ATOM   8537  N   ASN D 137     -77.857 -29.722 -76.454  1.00124.09           N  
ATOM   8538  CA  ASN D 137     -78.098 -28.472 -77.165  1.00123.24           C  
ATOM   8539  C   ASN D 137     -79.476 -28.374 -77.792  1.00123.71           C  
ATOM   8540  O   ASN D 137     -79.689 -28.565 -78.998  1.00120.64           O  
ATOM   8541  CB  ASN D 137     -77.002 -28.188 -78.178  1.00117.53           C  
ATOM   8542  CG  ASN D 137     -75.822 -27.561 -77.519  1.00116.01           C  
ATOM   8543  OD1 ASN D 137     -75.988 -26.855 -76.519  1.00117.25           O  
ATOM   8544  ND2 ASN D 137     -74.629 -27.805 -78.042  1.00113.38           N  
ATOM   8545  N   GLN D 138     -80.398 -28.071 -76.885  1.00123.98           N  
ATOM   8546  CA  GLN D 138     -81.817 -27.879 -77.109  1.00123.02           C  
ATOM   8547  C   GLN D 138     -82.020 -26.883 -75.972  1.00121.41           C  
ATOM   8548  O   GLN D 138     -82.294 -27.261 -74.837  1.00121.64           O  
ATOM   8549  CB  GLN D 138     -82.553 -29.195 -76.844  1.00125.57           C  
ATOM   8550  CG  GLN D 138     -84.016 -29.225 -77.248  1.00125.70           C  
ATOM   8551  CD  GLN D 138     -84.917 -28.625 -76.202  1.00122.41           C  
ATOM   8552  OE1 GLN D 138     -84.852 -27.431 -75.921  1.00120.78           O  
ATOM   8553  NE2 GLN D 138     -85.765 -29.456 -75.612  1.00120.63           N  
ATOM   8554  N   GLN D 139     -81.826 -25.612 -76.296  1.00120.03           N  
ATOM   8555  CA  GLN D 139     -81.898 -24.515 -75.343  1.00120.39           C  
ATOM   8556  C   GLN D 139     -83.281 -23.962 -75.005  1.00119.20           C  
ATOM   8557  O   GLN D 139     -84.128 -23.795 -75.887  1.00119.38           O  
ATOM   8558  CB  GLN D 139     -81.007 -23.380 -75.852  1.00124.28           C  
ATOM   8559  CG  GLN D 139     -81.011 -22.123 -74.996  1.00133.19           C  
ATOM   8560  CD  GLN D 139     -80.150 -21.015 -75.581  1.00136.56           C  
ATOM   8561  OE1 GLN D 139     -78.944 -21.191 -75.788  1.00139.98           O  
ATOM   8562  NE2 GLN D 139     -80.766 -19.863 -75.849  1.00133.79           N  
ATOM   8563  N   LEU D 140     -83.492 -23.675 -73.715  1.00116.82           N  
ATOM   8564  CA  LEU D 140     -84.750 -23.109 -73.227  1.00111.29           C  
ATOM   8565  C   LEU D 140     -84.602 -21.586 -73.320  1.00113.12           C  
ATOM   8566  O   LEU D 140     -83.816 -20.967 -72.592  1.00111.47           O  
ATOM   8567  CB  LEU D 140     -85.034 -23.573 -71.777  1.00101.95           C  
ATOM   8568  CG  LEU D 140     -85.522 -25.024 -71.561  1.00 92.04           C  
ATOM   8569  CD1 LEU D 140     -85.386 -25.459 -70.126  1.00 79.16           C  
ATOM   8570  CD2 LEU D 140     -86.952 -25.139 -71.999  1.00 87.18           C  
ATOM   8571  N   ARG D 141     -85.355 -21.017 -74.261  1.00115.50           N  
ATOM   8572  CA  ARG D 141     -85.375 -19.590 -74.572  1.00119.29           C  
ATOM   8573  C   ARG D 141     -85.839 -18.709 -73.421  1.00119.62           C  
ATOM   8574  O   ARG D 141     -85.040 -18.316 -72.581  1.00120.51           O  
ATOM   8575  CB  ARG D 141     -86.274 -19.371 -75.782  1.00123.35           C  
ATOM   8576  CG  ARG D 141     -85.902 -18.183 -76.639  1.00136.06           C  
ATOM   8577  CD  ARG D 141     -86.526 -18.309 -78.036  1.00146.65           C  
ATOM   8578  NE  ARG D 141     -86.087 -17.249 -78.946  1.00153.99           N  
ATOM   8579  CZ  ARG D 141     -86.392 -17.191 -80.240  1.00155.77           C  
ATOM   8580  NH1 ARG D 141     -87.143 -18.135 -80.798  1.00155.71           N  
ATOM   8581  NH2 ARG D 141     -85.944 -16.183 -80.976  1.00157.19           N  
ATOM   8582  N   PHE D 142     -87.126 -18.380 -73.395  1.00120.97           N  
ATOM   8583  CA  PHE D 142     -87.669 -17.554 -72.319  1.00122.94           C  
ATOM   8584  C   PHE D 142     -88.753 -18.270 -71.521  1.00119.66           C  
ATOM   8585  O   PHE D 142     -89.660 -18.871 -72.097  1.00117.71           O  
ATOM   8586  CB  PHE D 142     -88.230 -16.223 -72.852  1.00133.57           C  
ATOM   8587  CG  PHE D 142     -88.387 -16.159 -74.356  1.00146.82           C  
ATOM   8588  CD1 PHE D 142     -89.193 -17.075 -75.037  1.00152.95           C  
ATOM   8589  CD2 PHE D 142     -87.758 -15.141 -75.088  1.00151.07           C  
ATOM   8590  CE1 PHE D 142     -89.372 -16.979 -76.433  1.00156.33           C  
ATOM   8591  CE2 PHE D 142     -87.928 -15.034 -76.480  1.00153.61           C  
ATOM   8592  CZ  PHE D 142     -88.737 -15.954 -77.153  1.00155.84           C  
ATOM   8593  N   SER D 143     -88.657 -18.189 -70.194  1.00117.26           N  
ATOM   8594  CA  SER D 143     -89.616 -18.839 -69.304  1.00114.36           C  
ATOM   8595  C   SER D 143     -90.582 -17.878 -68.622  1.00115.41           C  
ATOM   8596  O   SER D 143     -90.153 -16.911 -68.004  1.00116.05           O  
ATOM   8597  CB  SER D 143     -88.878 -19.616 -68.233  1.00109.25           C  
ATOM   8598  OG  SER D 143     -89.805 -20.199 -67.348  1.00 99.87           O  
ATOM   8599  N   ASP D 144     -91.880 -18.167 -68.719  1.00116.03           N  
ATOM   8600  CA  ASP D 144     -92.929 -17.330 -68.125  1.00117.34           C  
ATOM   8601  C   ASP D 144     -93.900 -18.131 -67.261  1.00117.31           C  
ATOM   8602  O   ASP D 144     -94.391 -19.173 -67.686  1.00118.15           O  
ATOM   8603  CB  ASP D 144     -93.722 -16.624 -69.223  1.00120.69           C  
ATOM   8604  CG  ASP D 144     -92.913 -15.557 -69.935  1.00125.83           C  
ATOM   8605  OD1 ASP D 144     -92.627 -14.511 -69.317  1.00129.01           O  
ATOM   8606  OD2 ASP D 144     -92.555 -15.757 -71.114  1.00131.17           O  
ATOM   8607  N   ILE D 145     -94.192 -17.625 -66.064  1.00117.09           N  
ATOM   8608  CA  ILE D 145     -95.095 -18.284 -65.113  1.00116.75           C  
ATOM   8609  C   ILE D 145     -96.304 -17.433 -64.747  1.00117.52           C  
ATOM   8610  O   ILE D 145     -96.156 -16.290 -64.321  1.00118.44           O  
ATOM   8611  CB  ILE D 145     -94.365 -18.628 -63.802  1.00115.04           C  
ATOM   8612  CG1 ILE D 145     -93.100 -17.777 -63.666  1.00117.76           C  
ATOM   8613  CG2 ILE D 145     -94.018 -20.090 -63.773  1.00114.64           C  
ATOM   8614  CD1 ILE D 145     -93.326 -16.256 -63.749  1.00121.49           C  
ATOM   8615  N   GLN D 146     -97.497 -17.999 -64.896  1.00118.85           N  
ATOM   8616  CA  GLN D 146     -98.720 -17.278 -64.580  1.00122.24           C  
ATOM   8617  C   GLN D 146     -99.287 -17.722 -63.224  1.00127.26           C  
ATOM   8618  O   GLN D 146    -100.061 -18.673 -63.154  1.00127.58           O  
ATOM   8619  CB  GLN D 146     -99.780 -17.508 -65.665  1.00118.13           C  
ATOM   8620  CG  GLN D 146     -99.250 -17.760 -67.072  1.00114.82           C  
ATOM   8621  CD  GLN D 146     -98.526 -16.574 -67.676  1.00115.80           C  
ATOM   8622  OE1 GLN D 146     -97.530 -16.108 -67.137  1.00119.18           O  
ATOM   8623  NE2 GLN D 146     -99.019 -16.087 -68.809  1.00115.44           N  
ATOM   8624  N   VAL D 147     -98.895 -17.040 -62.149  1.00133.38           N  
ATOM   8625  CA  VAL D 147     -99.394 -17.356 -60.807  1.00137.37           C  
ATOM   8626  C   VAL D 147    -100.760 -16.705 -60.684  1.00142.08           C  
ATOM   8627  O   VAL D 147    -100.997 -15.909 -59.776  1.00140.97           O  
ATOM   8628  CB  VAL D 147     -98.515 -16.751 -59.697  1.00135.22           C  
ATOM   8629  CG1 VAL D 147     -98.941 -17.302 -58.356  1.00133.66           C  
ATOM   8630  CG2 VAL D 147     -97.057 -17.032 -59.961  1.00136.76           C  
ATOM   8631  N   TYR D 148    -101.651 -17.030 -61.613  1.00148.55           N  
ATOM   8632  CA  TYR D 148    -102.979 -16.447 -61.608  1.00155.57           C  
ATOM   8633  C   TYR D 148    -103.785 -16.829 -60.380  1.00158.59           C  
ATOM   8634  O   TYR D 148    -104.854 -17.443 -60.461  1.00158.14           O  
ATOM   8635  CB  TYR D 148    -103.712 -16.795 -62.909  1.00160.14           C  
ATOM   8636  CG  TYR D 148    -103.437 -15.786 -64.022  1.00165.41           C  
ATOM   8637  CD1 TYR D 148    -104.007 -15.933 -65.290  1.00167.40           C  
ATOM   8638  CD2 TYR D 148    -102.636 -14.656 -63.788  1.00166.41           C  
ATOM   8639  CE1 TYR D 148    -103.794 -14.977 -66.296  1.00168.79           C  
ATOM   8640  CE2 TYR D 148    -102.417 -13.697 -64.783  1.00167.10           C  
ATOM   8641  CZ  TYR D 148    -103.001 -13.862 -66.035  1.00169.14           C  
ATOM   8642  OH  TYR D 148    -102.806 -12.912 -67.019  1.00169.63           O  
ATOM   8643  N   THR D 149    -103.224 -16.445 -59.237  1.00162.87           N  
ATOM   8644  CA  THR D 149    -103.812 -16.667 -57.927  1.00167.95           C  
ATOM   8645  C   THR D 149    -104.091 -15.260 -57.359  1.00172.41           C  
ATOM   8646  O   THR D 149    -103.604 -14.249 -57.889  1.00171.04           O  
ATOM   8647  CB  THR D 149    -102.836 -17.453 -56.982  1.00166.39           C  
ATOM   8648  OG1 THR D 149    -102.365 -18.635 -57.641  1.00162.80           O  
ATOM   8649  CG2 THR D 149    -103.546 -17.876 -55.702  1.00163.11           C  
ATOM   8650  N   GLU D 150    -104.874 -15.209 -56.284  1.00177.42           N  
ATOM   8651  CA  GLU D 150    -105.270 -13.957 -55.637  1.00181.06           C  
ATOM   8652  C   GLU D 150    -104.341 -13.499 -54.503  1.00183.35           C  
ATOM   8653  O   GLU D 150    -104.433 -13.981 -53.371  1.00183.80           O  
ATOM   8654  CB  GLU D 150    -106.703 -14.111 -55.109  1.00181.51           C  
ATOM   8655  CG  GLU D 150    -106.866 -15.089 -53.937  1.00182.65           C  
ATOM   8656  CD  GLU D 150    -106.159 -16.423 -54.160  1.00183.91           C  
ATOM   8657  OE1 GLU D 150    -106.603 -17.208 -55.030  1.00183.80           O  
ATOM   8658  OE2 GLU D 150    -105.147 -16.683 -53.466  1.00184.04           O  
ATOM   8659  N   ASN D 151    -103.456 -12.553 -54.809  1.00184.90           N  
ATOM   8660  CA  ASN D 151    -102.506 -12.031 -53.823  1.00186.28           C  
ATOM   8661  C   ASN D 151    -103.142 -11.515 -52.527  1.00187.74           C  
ATOM   8662  O   ASN D 151    -102.656 -11.809 -51.428  1.00188.40           O  
ATOM   8663  CB  ASN D 151    -101.667 -10.920 -54.457  1.00184.86           C  
ATOM   8664  CG  ASN D 151    -100.753 -11.438 -55.539  1.00183.71           C  
ATOM   8665  OD1 ASN D 151     -99.761 -12.106 -55.254  1.00183.76           O  
ATOM   8666  ND2 ASN D 151    -101.091 -11.149 -56.792  1.00183.94           N  
ATOM   8667  N   ILE D 152    -104.221 -10.744 -52.659  1.00188.63           N  
ATOM   8668  CA  ILE D 152    -104.918 -10.180 -51.500  1.00188.13           C  
ATOM   8669  C   ILE D 152    -106.447 -10.331 -51.638  1.00187.41           C  
ATOM   8670  O   ILE D 152    -107.206  -9.491 -51.148  1.00187.81           O  
ATOM   8671  CB  ILE D 152    -104.561  -8.655 -51.309  1.00187.91           C  
ATOM   8672  CG1 ILE D 152    -103.040  -8.439 -51.384  1.00186.66           C  
ATOM   8673  CG2 ILE D 152    -105.088  -8.147 -49.962  1.00186.11           C  
ATOM   8674  CD1 ILE D 152    -102.245  -9.036 -50.230  1.00185.43           C  
ATOM   8675  N   ASP D 153    -106.892 -11.396 -52.307  1.00185.26           N  
ATOM   8676  CA  ASP D 153    -108.328 -11.650 -52.494  1.00183.63           C  
ATOM   8677  C   ASP D 153    -108.781 -12.691 -51.456  1.00181.86           C  
ATOM   8678  O   ASP D 153    -109.739 -12.473 -50.706  1.00181.97           O  
ATOM   8679  CB  ASP D 153    -108.589 -12.154 -53.919  1.00183.99           C  
ATOM   8680  CG  ASP D 153    -110.060 -12.140 -54.294  1.00184.78           C  
ATOM   8681  OD1 ASP D 153    -110.629 -11.035 -54.439  1.00183.94           O  
ATOM   8682  OD2 ASP D 153    -110.643 -13.235 -54.446  1.00185.79           O  
ATOM   8683  N   ASN D 154    -108.092 -13.828 -51.433  1.00178.77           N  
ATOM   8684  CA  ASN D 154    -108.354 -14.889 -50.465  1.00174.45           C  
ATOM   8685  C   ASN D 154    -106.987 -15.108 -49.853  1.00172.03           C  
ATOM   8686  O   ASN D 154    -105.974 -14.986 -50.542  1.00172.67           O  
ATOM   8687  CB  ASN D 154    -108.802 -16.189 -51.139  1.00174.03           C  
ATOM   8688  CG  ASN D 154    -110.163 -16.079 -51.778  1.00173.61           C  
ATOM   8689  OD1 ASN D 154    -111.143 -15.721 -51.124  1.00173.88           O  
ATOM   8690  ND2 ASN D 154    -110.235 -16.397 -53.065  1.00172.87           N  
ATOM   8691  N   GLU D 155    -106.946 -15.417 -48.568  1.00168.02           N  
ATOM   8692  CA  GLU D 155    -105.672 -15.642 -47.903  1.00163.61           C  
ATOM   8693  C   GLU D 155    -105.925 -16.319 -46.574  1.00160.96           C  
ATOM   8694  O   GLU D 155    -105.222 -17.252 -46.169  1.00159.38           O  
ATOM   8695  CB  GLU D 155    -104.952 -14.309 -47.669  1.00162.02           C  
ATOM   8696  CG  GLU D 155    -104.274 -13.736 -48.902  1.00158.19           C  
ATOM   8697  CD  GLU D 155    -103.586 -12.423 -48.629  1.00156.74           C  
ATOM   8698  OE1 GLU D 155    -104.267 -11.483 -48.164  1.00153.91           O  
ATOM   8699  OE2 GLU D 155    -102.366 -12.332 -48.879  1.00156.53           O  
ATOM   8700  N   GLU D 156    -106.964 -15.847 -45.910  1.00157.53           N  
ATOM   8701  CA  GLU D 156    -107.316 -16.364 -44.618  1.00154.07           C  
ATOM   8702  C   GLU D 156    -108.463 -17.341 -44.740  1.00153.97           C  
ATOM   8703  O   GLU D 156    -109.237 -17.555 -43.812  1.00153.67           O  
ATOM   8704  CB  GLU D 156    -107.587 -15.163 -43.738  1.00150.75           C  
ATOM   8705  CG  GLU D 156    -106.359 -14.266 -43.850  1.00148.27           C  
ATOM   8706  CD  GLU D 156    -106.556 -12.865 -43.366  1.00147.54           C  
ATOM   8707  OE1 GLU D 156    -106.880 -12.689 -42.173  1.00149.56           O  
ATOM   8708  OE2 GLU D 156    -106.366 -11.940 -44.184  1.00145.00           O  
ATOM   8709  N   ILE D 157    -108.524 -17.938 -45.928  1.00154.66           N  
ATOM   8710  CA  ILE D 157    -109.491 -18.967 -46.317  1.00155.59           C  
ATOM   8711  C   ILE D 157    -108.593 -20.093 -46.820  1.00154.46           C  
ATOM   8712  O   ILE D 157    -109.011 -21.251 -46.967  1.00154.37           O  
ATOM   8713  CB  ILE D 157    -110.426 -18.485 -47.472  1.00157.81           C  
ATOM   8714  CG1 ILE D 157    -111.789 -18.120 -46.890  1.00160.05           C  
ATOM   8715  CG2 ILE D 157    -110.587 -19.572 -48.558  1.00157.20           C  
ATOM   8716  CD1 ILE D 157    -112.447 -19.257 -46.114  1.00161.46           C  
ATOM   8717  N   ASP D 158    -107.346 -19.709 -47.083  1.00152.43           N  
ATOM   8718  CA  ASP D 158    -106.313 -20.614 -47.556  1.00148.93           C  
ATOM   8719  C   ASP D 158    -105.209 -20.652 -46.508  1.00145.72           C  
ATOM   8720  O   ASP D 158    -104.982 -19.681 -45.777  1.00144.07           O  
ATOM   8721  CB  ASP D 158    -105.760 -20.136 -48.902  1.00150.45           C  
ATOM   8722  CG  ASP D 158    -106.856 -19.895 -49.926  1.00152.46           C  
ATOM   8723  OD1 ASP D 158    -107.623 -20.840 -50.222  1.00153.57           O  
ATOM   8724  OD2 ASP D 158    -106.953 -18.755 -50.430  1.00152.10           O  
ATOM   8725  N   GLU D 159    -104.525 -21.786 -46.450  1.00142.59           N  
ATOM   8726  CA  GLU D 159    -103.459 -22.012 -45.487  1.00138.56           C  
ATOM   8727  C   GLU D 159    -102.208 -21.148 -45.694  1.00135.71           C  
ATOM   8728  O   GLU D 159    -101.568 -20.740 -44.721  1.00132.13           O  
ATOM   8729  CB  GLU D 159    -103.095 -23.500 -45.512  1.00138.83           C  
ATOM   8730  CG  GLU D 159    -102.234 -23.972 -44.360  1.00139.86           C  
ATOM   8731  CD  GLU D 159    -102.090 -25.484 -44.338  1.00140.89           C  
ATOM   8732  OE1 GLU D 159    -101.453 -26.007 -43.395  1.00139.26           O  
ATOM   8733  OE2 GLU D 159    -102.616 -26.145 -45.265  1.00140.68           O  
ATOM   8734  N   TRP D 160    -101.878 -20.859 -46.956  1.00134.10           N  
ATOM   8735  CA  TRP D 160    -100.688 -20.071 -47.296  1.00130.47           C  
ATOM   8736  C   TRP D 160    -100.952 -18.748 -48.007  1.00131.24           C  
ATOM   8737  O   TRP D 160    -101.899 -18.627 -48.788  1.00132.56           O  
ATOM   8738  CB  TRP D 160     -99.747 -20.886 -48.189  1.00125.17           C  
ATOM   8739  CG  TRP D 160     -99.316 -22.188 -47.606  1.00119.84           C  
ATOM   8740  CD1 TRP D 160    -100.008 -23.368 -47.621  1.00119.82           C  
ATOM   8741  CD2 TRP D 160     -98.113 -22.438 -46.875  1.00114.25           C  
ATOM   8742  NE1 TRP D 160     -99.308 -24.336 -46.938  1.00116.95           N  
ATOM   8743  CE2 TRP D 160     -98.142 -23.791 -46.470  1.00114.28           C  
ATOM   8744  CE3 TRP D 160     -97.012 -21.650 -46.521  1.00108.04           C  
ATOM   8745  CZ2 TRP D 160     -97.110 -24.370 -45.727  1.00112.10           C  
ATOM   8746  CZ3 TRP D 160     -95.990 -22.225 -45.786  1.00105.83           C  
ATOM   8747  CH2 TRP D 160     -96.045 -23.572 -45.396  1.00108.32           C  
ATOM   8748  N   TRP D 161    -100.090 -17.766 -47.738  1.00131.20           N  
ATOM   8749  CA  TRP D 161    -100.162 -16.441 -48.367  1.00132.20           C  
ATOM   8750  C   TRP D 161     -98.941 -16.356 -49.276  1.00130.47           C  
ATOM   8751  O   TRP D 161     -97.864 -16.788 -48.886  1.00131.54           O  
ATOM   8752  CB  TRP D 161    -100.115 -15.329 -47.314  1.00135.96           C  
ATOM   8753  CG  TRP D 161    -101.208 -15.447 -46.281  1.00145.26           C  
ATOM   8754  CD1 TRP D 161    -102.461 -15.981 -46.461  1.00149.51           C  
ATOM   8755  CD2 TRP D 161    -101.148 -15.031 -44.907  1.00147.55           C  
ATOM   8756  NE1 TRP D 161    -103.178 -15.926 -45.285  1.00150.54           N  
ATOM   8757  CE2 TRP D 161    -102.398 -15.349 -44.317  1.00149.70           C  
ATOM   8758  CE3 TRP D 161    -100.162 -14.423 -44.117  1.00145.45           C  
ATOM   8759  CZ2 TRP D 161    -102.683 -15.080 -42.971  1.00148.98           C  
ATOM   8760  CZ3 TRP D 161    -100.447 -14.157 -42.778  1.00145.45           C  
ATOM   8761  CH2 TRP D 161    -101.699 -14.487 -42.221  1.00147.73           C  
ATOM   8762  N   ILE D 162     -99.089 -15.796 -50.473  1.00128.37           N  
ATOM   8763  CA  ILE D 162     -97.973 -15.746 -51.420  1.00125.79           C  
ATOM   8764  C   ILE D 162     -97.299 -14.381 -51.594  1.00127.30           C  
ATOM   8765  O   ILE D 162     -97.347 -13.544 -50.702  1.00129.91           O  
ATOM   8766  CB  ILE D 162     -98.426 -16.255 -52.804  1.00122.23           C  
ATOM   8767  CG1 ILE D 162     -99.434 -17.391 -52.645  1.00122.31           C  
ATOM   8768  CG2 ILE D 162     -97.256 -16.806 -53.560  1.00119.76           C  
ATOM   8769  CD1 ILE D 162    -100.835 -16.927 -52.286  1.00124.34           C  
ATOM   8770  N   ARG D 163     -96.649 -14.174 -52.739  1.00128.05           N  
ATOM   8771  CA  ARG D 163     -95.961 -12.912 -53.057  1.00126.89           C  
ATOM   8772  C   ARG D 163     -96.036 -12.626 -54.566  1.00125.23           C  
ATOM   8773  O   ARG D 163     -96.876 -11.847 -55.004  1.00126.93           O  
ATOM   8774  CB  ARG D 163     -94.496 -12.973 -52.616  1.00127.35           C  
ATOM   8775  CG  ARG D 163     -94.302 -13.111 -51.125  1.00128.65           C  
ATOM   8776  CD  ARG D 163     -94.700 -11.836 -50.418  1.00135.62           C  
ATOM   8777  NE  ARG D 163     -94.499 -11.920 -48.970  1.00144.09           N  
ATOM   8778  CZ  ARG D 163     -94.626 -10.889 -48.134  1.00147.94           C  
ATOM   8779  NH1 ARG D 163     -94.952  -9.691 -48.603  1.00151.42           N  
ATOM   8780  NH2 ARG D 163     -94.430 -11.051 -46.828  1.00146.87           N  
ATOM   8781  N   LYS D 164     -95.168 -13.259 -55.354  1.00122.48           N  
ATOM   8782  CA  LYS D 164     -95.150 -13.078 -56.807  1.00119.36           C  
ATOM   8783  C   LYS D 164     -94.227 -14.108 -57.466  1.00119.29           C  
ATOM   8784  O   LYS D 164     -93.254 -14.546 -56.854  1.00122.16           O  
ATOM   8785  CB  LYS D 164     -94.671 -11.668 -57.148  1.00118.49           C  
ATOM   8786  CG  LYS D 164     -94.713 -11.321 -58.629  1.00115.47           C  
ATOM   8787  CD  LYS D 164     -96.136 -11.159 -59.131  1.00110.40           C  
ATOM   8788  CE  LYS D 164     -96.547 -12.281 -60.074  1.00107.16           C  
ATOM   8789  NZ  LYS D 164     -96.652 -13.601 -59.413  1.00101.53           N  
ATOM   8790  N   ALA D 165     -94.527 -14.488 -58.708  1.00116.82           N  
ATOM   8791  CA  ALA D 165     -93.732 -15.470 -59.455  1.00114.77           C  
ATOM   8792  C   ALA D 165     -92.242 -15.138 -59.452  1.00115.04           C  
ATOM   8793  O   ALA D 165     -91.836 -14.102 -58.936  1.00118.70           O  
ATOM   8794  CB  ALA D 165     -94.230 -15.536 -60.870  1.00112.02           C  
ATOM   8795  N   SER D 166     -91.420 -16.010 -60.023  1.00113.36           N  
ATOM   8796  CA  SER D 166     -89.976 -15.753 -60.076  1.00114.67           C  
ATOM   8797  C   SER D 166     -89.232 -16.762 -60.946  1.00116.71           C  
ATOM   8798  O   SER D 166     -89.053 -17.914 -60.558  1.00118.57           O  
ATOM   8799  CB  SER D 166     -89.375 -15.763 -58.673  1.00113.27           C  
ATOM   8800  OG  SER D 166     -87.981 -15.525 -58.743  1.00111.31           O  
ATOM   8801  N   THR D 167     -88.776 -16.321 -62.115  1.00118.02           N  
ATOM   8802  CA  THR D 167     -88.084 -17.203 -63.048  1.00116.97           C  
ATOM   8803  C   THR D 167     -86.570 -17.169 -62.855  1.00116.00           C  
ATOM   8804  O   THR D 167     -86.062 -16.520 -61.936  1.00114.54           O  
ATOM   8805  CB  THR D 167     -88.418 -16.813 -64.503  1.00119.31           C  
ATOM   8806  OG1 THR D 167     -89.805 -16.470 -64.603  1.00122.67           O  
ATOM   8807  CG2 THR D 167     -88.129 -17.963 -65.461  1.00120.86           C  
ATOM   8808  N   HIS D 168     -85.866 -17.880 -63.733  1.00116.23           N  
ATOM   8809  CA  HIS D 168     -84.408 -17.978 -63.712  1.00117.08           C  
ATOM   8810  C   HIS D 168     -83.874 -19.154 -64.550  1.00117.04           C  
ATOM   8811  O   HIS D 168     -83.828 -20.289 -64.069  1.00117.36           O  
ATOM   8812  CB  HIS D 168     -83.909 -18.124 -62.272  1.00119.02           C  
ATOM   8813  CG  HIS D 168     -82.455 -18.466 -62.170  1.00123.02           C  
ATOM   8814  ND1 HIS D 168     -81.476 -17.778 -62.855  1.00121.81           N  
ATOM   8815  CD2 HIS D 168     -81.813 -19.413 -61.447  1.00126.42           C  
ATOM   8816  CE1 HIS D 168     -80.293 -18.286 -62.558  1.00121.46           C  
ATOM   8817  NE2 HIS D 168     -80.470 -19.278 -61.706  1.00126.66           N  
ATOM   8818  N   ILE D 169     -83.479 -18.882 -65.796  1.00116.14           N  
ATOM   8819  CA  ILE D 169     -82.925 -19.914 -66.677  1.00113.00           C  
ATOM   8820  C   ILE D 169     -81.445 -20.019 -66.341  1.00114.24           C  
ATOM   8821  O   ILE D 169     -80.846 -19.062 -65.860  1.00115.58           O  
ATOM   8822  CB  ILE D 169     -83.033 -19.537 -68.160  1.00109.50           C  
ATOM   8823  CG1 ILE D 169     -84.421 -18.975 -68.472  1.00109.85           C  
ATOM   8824  CG2 ILE D 169     -82.728 -20.748 -69.009  1.00107.47           C  
ATOM   8825  CD1 ILE D 169     -85.559 -19.898 -68.152  1.00108.52           C  
ATOM   8826  N   SER D 170     -80.847 -21.173 -66.592  1.00115.19           N  
ATOM   8827  CA  SER D 170     -79.436 -21.359 -66.279  1.00116.61           C  
ATOM   8828  C   SER D 170     -78.913 -22.605 -66.966  1.00117.60           C  
ATOM   8829  O   SER D 170     -79.655 -23.290 -67.656  1.00119.43           O  
ATOM   8830  CB  SER D 170     -79.245 -21.481 -64.764  1.00116.98           C  
ATOM   8831  OG  SER D 170     -79.998 -22.560 -64.235  1.00115.70           O  
ATOM   8832  N   ASP D 171     -77.635 -22.899 -66.777  1.00118.56           N  
ATOM   8833  CA  ASP D 171     -77.026 -24.069 -67.393  1.00119.46           C  
ATOM   8834  C   ASP D 171     -76.425 -24.974 -66.340  1.00121.13           C  
ATOM   8835  O   ASP D 171     -75.585 -24.541 -65.555  1.00122.19           O  
ATOM   8836  CB  ASP D 171     -75.941 -23.634 -68.373  1.00120.66           C  
ATOM   8837  CG  ASP D 171     -76.499 -23.242 -69.725  1.00121.65           C  
ATOM   8838  OD1 ASP D 171     -77.420 -22.403 -69.782  1.00121.54           O  
ATOM   8839  OD2 ASP D 171     -76.010 -23.776 -70.739  1.00122.67           O  
ATOM   8840  N   ILE D 172     -76.856 -26.232 -66.323  1.00122.93           N  
ATOM   8841  CA  ILE D 172     -76.354 -27.206 -65.352  1.00125.77           C  
ATOM   8842  C   ILE D 172     -75.304 -28.098 -66.003  1.00127.15           C  
ATOM   8843  O   ILE D 172     -75.484 -28.546 -67.137  1.00127.35           O  
ATOM   8844  CB  ILE D 172     -77.498 -28.097 -64.789  1.00125.87           C  
ATOM   8845  CG1 ILE D 172     -78.399 -27.279 -63.861  1.00126.93           C  
ATOM   8846  CG2 ILE D 172     -76.923 -29.263 -64.011  1.00125.45           C  
ATOM   8847  CD1 ILE D 172     -79.078 -26.099 -64.528  1.00130.28           C  
ATOM   8848  N   ARG D 173     -74.211 -28.346 -65.283  1.00128.79           N  
ATOM   8849  CA  ARG D 173     -73.128 -29.180 -65.794  1.00131.55           C  
ATOM   8850  C   ARG D 173     -72.978 -30.485 -65.017  1.00133.05           C  
ATOM   8851  O   ARG D 173     -72.682 -30.477 -63.826  1.00133.22           O  
ATOM   8852  CB  ARG D 173     -71.796 -28.425 -65.747  1.00133.99           C  
ATOM   8853  CG  ARG D 173     -70.600 -29.263 -66.205  1.00139.90           C  
ATOM   8854  CD  ARG D 173     -69.255 -28.544 -66.044  1.00143.82           C  
ATOM   8855  NE  ARG D 173     -69.208 -27.284 -66.783  1.00149.55           N  
ATOM   8856  CZ  ARG D 173     -69.459 -26.091 -66.250  1.00152.27           C  
ATOM   8857  NH1 ARG D 173     -69.771 -25.988 -64.963  1.00154.74           N  
ATOM   8858  NH2 ARG D 173     -69.411 -25.001 -67.008  1.00151.50           N  
ATOM   8859  N   TYR D 174     -73.190 -31.605 -65.701  1.00135.65           N  
ATOM   8860  CA  TYR D 174     -73.050 -32.925 -65.092  1.00137.99           C  
ATOM   8861  C   TYR D 174     -71.668 -33.395 -65.516  1.00142.55           C  
ATOM   8862  O   TYR D 174     -71.357 -33.413 -66.702  1.00143.45           O  
ATOM   8863  CB  TYR D 174     -74.121 -33.879 -65.621  1.00133.28           C  
ATOM   8864  CG  TYR D 174     -75.547 -33.411 -65.403  1.00127.43           C  
ATOM   8865  CD1 TYR D 174     -76.209 -32.636 -66.359  1.00124.50           C  
ATOM   8866  CD2 TYR D 174     -76.232 -33.739 -64.237  1.00123.24           C  
ATOM   8867  CE1 TYR D 174     -77.516 -32.203 -66.154  1.00121.25           C  
ATOM   8868  CE2 TYR D 174     -77.534 -33.311 -64.025  1.00120.51           C  
ATOM   8869  CZ  TYR D 174     -78.169 -32.544 -64.984  1.00120.23           C  
ATOM   8870  OH  TYR D 174     -79.453 -32.107 -64.768  1.00119.53           O  
ATOM   8871  N   ASP D 175     -70.838 -33.787 -64.561  1.00147.94           N  
ATOM   8872  CA  ASP D 175     -69.469 -34.189 -64.878  1.00154.04           C  
ATOM   8873  C   ASP D 175     -69.260 -35.621 -65.361  1.00158.48           C  
ATOM   8874  O   ASP D 175     -68.141 -35.994 -65.709  1.00159.91           O  
ATOM   8875  CB  ASP D 175     -68.594 -33.952 -63.658  1.00154.29           C  
ATOM   8876  CG  ASP D 175     -69.075 -32.786 -62.838  1.00157.69           C  
ATOM   8877  OD1 ASP D 175     -69.017 -31.646 -63.348  1.00159.89           O  
ATOM   8878  OD2 ASP D 175     -69.531 -33.013 -61.693  1.00160.24           O  
ATOM   8879  N   HIS D 176     -70.322 -36.417 -65.409  1.00162.88           N  
ATOM   8880  CA  HIS D 176     -70.183 -37.804 -65.823  1.00166.88           C  
ATOM   8881  C   HIS D 176     -71.328 -38.312 -66.697  1.00169.58           C  
ATOM   8882  O   HIS D 176     -71.823 -39.410 -66.492  1.00170.39           O  
ATOM   8883  CB  HIS D 176     -70.048 -38.684 -64.576  1.00167.54           C  
ATOM   8884  CG  HIS D 176     -70.160 -37.934 -63.283  1.00169.24           C  
ATOM   8885  ND1 HIS D 176     -69.127 -37.836 -62.378  1.00170.20           N  
ATOM   8886  CD2 HIS D 176     -71.176 -37.191 -62.773  1.00169.78           C  
ATOM   8887  CE1 HIS D 176     -69.491 -37.059 -61.370  1.00170.37           C  
ATOM   8888  NE2 HIS D 176     -70.731 -36.656 -61.592  1.00170.47           N  
ATOM   8889  N   LEU D 177     -71.744 -37.504 -67.670  1.00171.83           N  
ATOM   8890  CA  LEU D 177     -72.850 -37.861 -68.570  1.00174.17           C  
ATOM   8891  C   LEU D 177     -72.588 -39.101 -69.436  1.00175.89           C  
ATOM   8892  O   LEU D 177     -72.231 -40.168 -68.918  1.00175.68           O  
ATOM   8893  CB  LEU D 177     -73.183 -36.688 -69.494  1.00173.07           C  
ATOM   8894  CG  LEU D 177     -74.226 -35.711 -68.979  1.00172.05           C  
ATOM   8895  CD1 LEU D 177     -74.109 -34.415 -69.737  1.00170.23           C  
ATOM   8896  CD2 LEU D 177     -75.624 -36.315 -69.121  1.00171.89           C  
ATOM   8897  N   SER D 178     -72.799 -38.958 -70.750  1.00178.34           N  
ATOM   8898  CA  SER D 178     -72.594 -40.042 -71.717  1.00179.37           C  
ATOM   8899  C   SER D 178     -71.151 -40.028 -72.228  1.00180.08           C  
ATOM   8900  O   SER D 178     -70.361 -39.149 -71.873  1.00180.51           O  
ATOM   8901  CB  SER D 178     -73.565 -39.903 -72.905  1.00177.80           C  
ATOM   8902  OG  SER D 178     -74.907 -40.186 -72.533  1.00175.32           O  
ATOM   8903  N   SER D 179     -70.814 -41.011 -73.057  1.00179.92           N  
ATOM   8904  CA  SER D 179     -69.473 -41.128 -73.625  1.00178.62           C  
ATOM   8905  C   SER D 179     -69.211 -39.952 -74.569  1.00178.80           C  
ATOM   8906  O   SER D 179     -69.205 -40.113 -75.795  1.00178.69           O  
ATOM   8907  CB  SER D 179     -69.340 -42.449 -74.394  1.00177.67           C  
ATOM   8908  OG  SER D 179     -69.652 -43.570 -73.579  1.00174.46           O  
ATOM   8909  N   VAL D 180     -68.994 -38.771 -73.994  1.00178.59           N  
ATOM   8910  CA  VAL D 180     -68.752 -37.570 -74.785  1.00177.76           C  
ATOM   8911  C   VAL D 180     -67.720 -36.627 -74.165  1.00177.56           C  
ATOM   8912  O   VAL D 180     -67.645 -36.479 -72.945  1.00176.55           O  
ATOM   8913  CB  VAL D 180     -70.071 -36.796 -75.007  1.00177.21           C  
ATOM   8914  CG1 VAL D 180     -70.702 -36.453 -73.670  1.00177.09           C  
ATOM   8915  CG2 VAL D 180     -69.809 -35.545 -75.821  1.00175.84           C  
ATOM   8916  N   GLN D 181     -66.927 -35.995 -75.028  1.00178.09           N  
ATOM   8917  CA  GLN D 181     -65.888 -35.060 -74.601  1.00178.12           C  
ATOM   8918  C   GLN D 181     -66.043 -33.639 -75.177  1.00177.64           C  
ATOM   8919  O   GLN D 181     -65.883 -32.658 -74.439  1.00177.20           O  
ATOM   8920  CB  GLN D 181     -64.488 -35.609 -74.954  1.00178.56           C  
ATOM   8921  CG  GLN D 181     -64.190 -35.735 -76.461  1.00179.15           C  
ATOM   8922  CD  GLN D 181     -62.781 -36.240 -76.776  1.00179.25           C  
ATOM   8923  OE1 GLN D 181     -61.785 -35.686 -76.304  1.00179.14           O  
ATOM   8924  NE2 GLN D 181     -62.697 -37.289 -77.592  1.00178.64           N  
ATOM   8925  N   PRO D 182     -66.377 -33.507 -76.488  1.00176.56           N  
ATOM   8926  CA  PRO D 182     -66.525 -32.168 -77.074  1.00174.65           C  
ATOM   8927  C   PRO D 182     -67.049 -31.090 -76.125  1.00173.20           C  
ATOM   8928  O   PRO D 182     -66.455 -30.016 -76.039  1.00173.32           O  
ATOM   8929  CB  PRO D 182     -67.447 -32.417 -78.267  1.00173.85           C  
ATOM   8930  CG  PRO D 182     -66.976 -33.739 -78.745  1.00173.26           C  
ATOM   8931  CD  PRO D 182     -66.858 -34.527 -77.445  1.00175.59           C  
ATOM   8932  N   ASN D 183     -68.136 -31.377 -75.405  1.00171.03           N  
ATOM   8933  CA  ASN D 183     -68.700 -30.399 -74.476  1.00167.56           C  
ATOM   8934  C   ASN D 183     -70.140 -30.738 -74.097  1.00164.34           C  
ATOM   8935  O   ASN D 183     -70.867 -29.889 -73.585  1.00164.06           O  
ATOM   8936  CB  ASN D 183     -68.661 -29.008 -75.116  1.00169.73           C  
ATOM   8937  CG  ASN D 183     -68.555 -27.897 -74.097  1.00171.74           C  
ATOM   8938  OD1 ASN D 183     -67.640 -27.878 -73.271  1.00174.01           O  
ATOM   8939  ND2 ASN D 183     -69.487 -26.954 -74.156  1.00172.60           N  
ATOM   8940  N   GLN D 184     -70.546 -31.979 -74.347  1.00161.15           N  
ATOM   8941  CA  GLN D 184     -71.905 -32.420 -74.041  1.00157.77           C  
ATOM   8942  C   GLN D 184     -72.112 -32.724 -72.559  1.00153.99           C  
ATOM   8943  O   GLN D 184     -71.975 -33.864 -72.124  1.00154.46           O  
ATOM   8944  CB  GLN D 184     -72.264 -33.664 -74.869  1.00159.56           C  
ATOM   8945  CG  GLN D 184     -72.460 -33.428 -76.371  1.00161.36           C  
ATOM   8946  CD  GLN D 184     -71.254 -32.788 -77.050  1.00161.70           C  
ATOM   8947  OE1 GLN D 184     -70.974 -31.600 -76.862  1.00160.85           O  
ATOM   8948  NE2 GLN D 184     -70.535 -33.578 -77.845  1.00161.81           N  
ATOM   8949  N   ASN D 185     -72.454 -31.699 -71.789  1.00150.32           N  
ATOM   8950  CA  ASN D 185     -72.686 -31.862 -70.363  1.00146.06           C  
ATOM   8951  C   ASN D 185     -73.361 -30.633 -69.781  1.00143.98           C  
ATOM   8952  O   ASN D 185     -73.367 -30.439 -68.570  1.00144.08           O  
ATOM   8953  CB  ASN D 185     -71.368 -32.103 -69.639  1.00145.46           C  
ATOM   8954  CG  ASN D 185     -70.381 -30.979 -69.851  1.00145.44           C  
ATOM   8955  OD1 ASN D 185     -69.308 -30.954 -69.248  1.00144.49           O  
ATOM   8956  ND2 ASN D 185     -70.737 -30.038 -70.717  1.00146.56           N  
ATOM   8957  N   GLU D 186     -73.924 -29.802 -70.649  1.00141.13           N  
ATOM   8958  CA  GLU D 186     -74.596 -28.590 -70.208  1.00137.68           C  
ATOM   8959  C   GLU D 186     -76.017 -28.448 -70.739  1.00134.34           C  
ATOM   8960  O   GLU D 186     -76.229 -28.140 -71.923  1.00135.02           O  
ATOM   8961  CB  GLU D 186     -73.766 -27.361 -70.592  1.00139.87           C  
ATOM   8962  CG  GLU D 186     -72.634 -27.071 -69.613  1.00141.92           C  
ATOM   8963  CD  GLU D 186     -71.795 -25.869 -70.007  1.00143.26           C  
ATOM   8964  OE1 GLU D 186     -72.369 -24.811 -70.341  1.00144.61           O  
ATOM   8965  OE2 GLU D 186     -70.554 -25.980 -69.970  1.00142.87           O  
ATOM   8966  N   PHE D 187     -76.981 -28.674 -69.846  1.00128.83           N  
ATOM   8967  CA  PHE D 187     -78.398 -28.568 -70.176  1.00122.86           C  
ATOM   8968  C   PHE D 187     -78.965 -27.298 -69.559  1.00118.02           C  
ATOM   8969  O   PHE D 187     -78.544 -26.884 -68.478  1.00115.25           O  
ATOM   8970  CB  PHE D 187     -79.180 -29.762 -69.627  1.00124.90           C  
ATOM   8971  CG  PHE D 187     -78.624 -31.096 -70.025  1.00122.90           C  
ATOM   8972  CD1 PHE D 187     -77.417 -31.537 -69.506  1.00121.84           C  
ATOM   8973  CD2 PHE D 187     -79.327 -31.922 -70.899  1.00119.94           C  
ATOM   8974  CE1 PHE D 187     -76.917 -32.775 -69.848  1.00121.64           C  
ATOM   8975  CE2 PHE D 187     -78.837 -33.160 -71.249  1.00118.15           C  
ATOM   8976  CZ  PHE D 187     -77.630 -33.592 -70.721  1.00121.48           C  
ATOM   8977  N   SER D 188     -79.920 -26.680 -70.244  1.00113.41           N  
ATOM   8978  CA  SER D 188     -80.517 -25.467 -69.719  1.00111.91           C  
ATOM   8979  C   SER D 188     -81.707 -25.847 -68.855  1.00110.41           C  
ATOM   8980  O   SER D 188     -82.595 -26.582 -69.292  1.00110.51           O  
ATOM   8981  CB  SER D 188     -80.941 -24.527 -70.854  1.00110.26           C  
ATOM   8982  OG  SER D 188     -81.805 -25.181 -71.756  1.00108.41           O  
ATOM   8983  N   ARG D 189     -81.701 -25.341 -67.623  1.00108.09           N  
ATOM   8984  CA  ARG D 189     -82.748 -25.619 -66.649  1.00105.28           C  
ATOM   8985  C   ARG D 189     -83.554 -24.399 -66.208  1.00103.41           C  
ATOM   8986  O   ARG D 189     -82.994 -23.424 -65.719  1.00105.26           O  
ATOM   8987  CB  ARG D 189     -82.133 -26.271 -65.413  1.00104.03           C  
ATOM   8988  CG  ARG D 189     -83.100 -26.432 -64.257  1.00103.53           C  
ATOM   8989  CD  ARG D 189     -82.409 -26.992 -63.027  1.00103.33           C  
ATOM   8990  NE  ARG D 189     -81.730 -28.255 -63.305  1.00101.48           N  
ATOM   8991  CZ  ARG D 189     -81.170 -29.023 -62.377  1.00 98.86           C  
ATOM   8992  NH1 ARG D 189     -81.206 -28.662 -61.102  1.00100.62           N  
ATOM   8993  NH2 ARG D 189     -80.572 -30.150 -62.724  1.00 94.56           N  
ATOM   8994  N   ILE D 190     -84.871 -24.468 -66.376  1.00 99.96           N  
ATOM   8995  CA  ILE D 190     -85.760 -23.392 -65.965  1.00 95.28           C  
ATOM   8996  C   ILE D 190     -86.051 -23.649 -64.502  1.00 95.12           C  
ATOM   8997  O   ILE D 190     -86.402 -24.755 -64.140  1.00 96.97           O  
ATOM   8998  CB  ILE D 190     -87.079 -23.457 -66.711  1.00 90.99           C  
ATOM   8999  CG1 ILE D 190     -86.821 -23.403 -68.206  1.00 89.43           C  
ATOM   9000  CG2 ILE D 190     -87.974 -22.334 -66.271  1.00 88.82           C  
ATOM   9001  CD1 ILE D 190     -88.055 -23.619 -69.029  1.00 92.69           C  
ATOM   9002  N   THR D 191     -85.896 -22.644 -63.656  1.00 95.14           N  
ATOM   9003  CA  THR D 191     -86.168 -22.820 -62.233  1.00 96.04           C  
ATOM   9004  C   THR D 191     -87.175 -21.776 -61.786  1.00 97.85           C  
ATOM   9005  O   THR D 191     -86.858 -20.595 -61.735  1.00101.18           O  
ATOM   9006  CB  THR D 191     -84.890 -22.661 -61.387  1.00 93.40           C  
ATOM   9007  OG1 THR D 191     -83.911 -23.607 -61.823  1.00 90.78           O  
ATOM   9008  CG2 THR D 191     -85.188 -22.900 -59.921  1.00 87.76           C  
ATOM   9009  N   VAL D 192     -88.390 -22.201 -61.465  1.00 97.48           N  
ATOM   9010  CA  VAL D 192     -89.410 -21.261 -61.031  1.00 97.40           C  
ATOM   9011  C   VAL D 192     -89.495 -21.254 -59.509  1.00 99.68           C  
ATOM   9012  O   VAL D 192     -89.307 -22.291 -58.875  1.00100.48           O  
ATOM   9013  CB  VAL D 192     -90.767 -21.639 -61.620  1.00 95.52           C  
ATOM   9014  CG1 VAL D 192     -91.798 -20.588 -61.277  1.00 92.82           C  
ATOM   9015  CG2 VAL D 192     -90.644 -21.784 -63.111  1.00 93.84           C  
ATOM   9016  N   ARG D 193     -89.763 -20.081 -58.932  1.00102.27           N  
ATOM   9017  CA  ARG D 193     -89.880 -19.915 -57.477  1.00104.79           C  
ATOM   9018  C   ARG D 193     -91.078 -19.061 -57.033  1.00106.16           C  
ATOM   9019  O   ARG D 193     -91.300 -17.956 -57.531  1.00108.27           O  
ATOM   9020  CB  ARG D 193     -88.604 -19.300 -56.900  1.00103.49           C  
ATOM   9021  CG  ARG D 193     -87.408 -20.206 -56.950  1.00106.13           C  
ATOM   9022  CD  ARG D 193     -86.326 -19.675 -56.051  1.00114.13           C  
ATOM   9023  NE  ARG D 193     -85.232 -20.626 -55.903  1.00122.41           N  
ATOM   9024  CZ  ARG D 193     -84.342 -20.898 -56.851  1.00126.81           C  
ATOM   9025  NH1 ARG D 193     -84.410 -20.285 -58.030  1.00127.07           N  
ATOM   9026  NH2 ARG D 193     -83.388 -21.794 -56.621  1.00128.50           N  
ATOM   9027  N   ILE D 194     -91.846 -19.585 -56.087  1.00105.41           N  
ATOM   9028  CA  ILE D 194     -93.004 -18.884 -55.566  1.00104.15           C  
ATOM   9029  C   ILE D 194     -92.788 -18.808 -54.066  1.00105.31           C  
ATOM   9030  O   ILE D 194     -92.593 -19.831 -53.426  1.00106.78           O  
ATOM   9031  CB  ILE D 194     -94.303 -19.667 -55.854  1.00102.48           C  
ATOM   9032  CG1 ILE D 194     -94.485 -19.861 -57.361  1.00100.14           C  
ATOM   9033  CG2 ILE D 194     -95.486 -18.919 -55.303  1.00100.62           C  
ATOM   9034  CD1 ILE D 194     -95.740 -20.638 -57.732  1.00 97.62           C  
ATOM   9035  N   ASP D 195     -92.801 -17.604 -53.507  1.00105.95           N  
ATOM   9036  CA  ASP D 195     -92.598 -17.438 -52.072  1.00108.37           C  
ATOM   9037  C   ASP D 195     -93.889 -17.406 -51.291  1.00110.11           C  
ATOM   9038  O   ASP D 195     -94.848 -16.749 -51.690  1.00111.70           O  
ATOM   9039  CB  ASP D 195     -91.829 -16.163 -51.794  1.00110.71           C  
ATOM   9040  CG  ASP D 195     -90.356 -16.331 -52.008  1.00115.65           C  
ATOM   9041  OD1 ASP D 195     -89.763 -17.186 -51.323  1.00118.40           O  
ATOM   9042  OD2 ASP D 195     -89.786 -15.619 -52.857  1.00120.58           O  
ATOM   9043  N   ALA D 196     -93.907 -18.097 -50.160  1.00110.67           N  
ATOM   9044  CA  ALA D 196     -95.112 -18.137 -49.357  1.00113.50           C  
ATOM   9045  C   ALA D 196     -94.851 -18.096 -47.857  1.00115.34           C  
ATOM   9046  O   ALA D 196     -93.780 -18.481 -47.383  1.00114.01           O  
ATOM   9047  CB  ALA D 196     -95.931 -19.387 -49.719  1.00113.81           C  
ATOM   9048  N   VAL D 197     -95.851 -17.604 -47.128  1.00118.03           N  
ATOM   9049  CA  VAL D 197     -95.813 -17.511 -45.676  1.00118.28           C  
ATOM   9050  C   VAL D 197     -97.057 -18.206 -45.115  1.00122.16           C  
ATOM   9051  O   VAL D 197     -98.156 -18.093 -45.683  1.00122.83           O  
ATOM   9052  CB  VAL D 197     -95.799 -16.058 -45.217  1.00113.54           C  
ATOM   9053  CG1 VAL D 197     -95.943 -15.996 -43.714  1.00113.53           C  
ATOM   9054  CG2 VAL D 197     -94.509 -15.407 -45.646  1.00106.83           C  
ATOM   9055  N   ARG D 198     -96.874 -18.921 -44.005  1.00124.55           N  
ATOM   9056  CA  ARG D 198     -97.963 -19.662 -43.367  1.00127.77           C  
ATOM   9057  C   ARG D 198     -98.975 -18.758 -42.657  1.00129.24           C  
ATOM   9058  O   ARG D 198     -98.613 -17.701 -42.140  1.00129.32           O  
ATOM   9059  CB  ARG D 198     -97.389 -20.673 -42.370  1.00125.11           C  
ATOM   9060  CG  ARG D 198     -98.429 -21.592 -41.751  1.00124.12           C  
ATOM   9061  CD  ARG D 198     -97.799 -22.451 -40.676  1.00124.11           C  
ATOM   9062  NE  ARG D 198     -96.858 -23.422 -41.220  1.00119.90           N  
ATOM   9063  CZ  ARG D 198     -97.223 -24.470 -41.944  1.00119.77           C  
ATOM   9064  NH1 ARG D 198     -98.510 -24.674 -42.201  1.00122.85           N  
ATOM   9065  NH2 ARG D 198     -96.310 -25.307 -42.410  1.00117.64           N  
ATOM   9066  N   ASN D 199    -100.240 -19.182 -42.645  1.00130.69           N  
ATOM   9067  CA  ASN D 199    -101.315 -18.432 -41.997  1.00132.00           C  
ATOM   9068  C   ASN D 199    -101.335 -18.788 -40.497  1.00131.65           C  
ATOM   9069  O   ASN D 199    -101.998 -19.747 -40.085  1.00133.04           O  
ATOM   9070  CB  ASN D 199    -102.647 -18.802 -42.657  1.00135.15           C  
ATOM   9071  CG  ASN D 199    -103.816 -18.010 -42.100  1.00137.13           C  
ATOM   9072  OD1 ASN D 199    -104.962 -18.191 -42.525  1.00140.32           O  
ATOM   9073  ND2 ASN D 199    -103.534 -17.126 -41.146  1.00133.37           N  
ATOM   9074  N   PRO D 200    -100.621 -18.003 -39.662  1.00129.29           N  
ATOM   9075  CA  PRO D 200    -100.507 -18.196 -38.208  1.00127.97           C  
ATOM   9076  C   PRO D 200    -101.803 -18.350 -37.416  1.00128.50           C  
ATOM   9077  O   PRO D 200    -101.884 -19.184 -36.515  1.00129.22           O  
ATOM   9078  CB  PRO D 200     -99.701 -16.978 -37.758  1.00124.43           C  
ATOM   9079  CG  PRO D 200     -98.892 -16.645 -38.965  1.00125.07           C  
ATOM   9080  CD  PRO D 200     -99.923 -16.772 -40.057  1.00126.67           C  
ATOM   9081  N   SER D 201    -102.805 -17.544 -37.749  1.00129.03           N  
ATOM   9082  CA  SER D 201    -104.099 -17.580 -37.070  1.00129.88           C  
ATOM   9083  C   SER D 201    -104.363 -18.834 -36.222  1.00129.06           C  
ATOM   9084  O   SER D 201    -103.967 -18.889 -35.058  1.00128.65           O  
ATOM   9085  CB  SER D 201    -105.236 -17.400 -38.091  1.00133.12           C  
ATOM   9086  OG  SER D 201    -105.266 -18.448 -39.051  1.00136.87           O  
ATOM   9087  N   TYR D 202    -105.024 -19.830 -36.815  1.00128.21           N  
ATOM   9088  CA  TYR D 202    -105.378 -21.071 -36.126  1.00127.18           C  
ATOM   9089  C   TYR D 202    -104.417 -21.501 -35.024  1.00127.21           C  
ATOM   9090  O   TYR D 202    -104.831 -21.726 -33.884  1.00126.56           O  
ATOM   9091  CB  TYR D 202    -105.520 -22.231 -37.120  1.00126.45           C  
ATOM   9092  CG  TYR D 202    -106.018 -23.503 -36.464  1.00127.71           C  
ATOM   9093  CD1 TYR D 202    -107.356 -23.636 -36.082  1.00130.60           C  
ATOM   9094  CD2 TYR D 202    -105.146 -24.550 -36.168  1.00127.28           C  
ATOM   9095  CE1 TYR D 202    -107.817 -24.780 -35.417  1.00130.79           C  
ATOM   9096  CE2 TYR D 202    -105.595 -25.699 -35.499  1.00129.61           C  
ATOM   9097  CZ  TYR D 202    -106.933 -25.806 -35.128  1.00130.46           C  
ATOM   9098  OH  TYR D 202    -107.399 -26.925 -34.469  1.00129.16           O  
ATOM   9099  N   TYR D 203    -103.136 -21.617 -35.365  1.00127.33           N  
ATOM   9100  CA  TYR D 203    -102.127 -22.059 -34.405  1.00126.74           C  
ATOM   9101  C   TYR D 203    -101.936 -21.143 -33.197  1.00125.08           C  
ATOM   9102  O   TYR D 203    -101.634 -21.613 -32.100  1.00126.27           O  
ATOM   9103  CB  TYR D 203    -100.790 -22.296 -35.123  1.00127.22           C  
ATOM   9104  CG  TYR D 203    -100.914 -23.264 -36.282  1.00128.17           C  
ATOM   9105  CD1 TYR D 203    -101.070 -22.799 -37.586  1.00128.33           C  
ATOM   9106  CD2 TYR D 203    -100.928 -24.643 -36.069  1.00128.88           C  
ATOM   9107  CE1 TYR D 203    -101.240 -23.678 -38.654  1.00129.87           C  
ATOM   9108  CE2 TYR D 203    -101.099 -25.532 -37.129  1.00131.13           C  
ATOM   9109  CZ  TYR D 203    -101.254 -25.040 -38.422  1.00131.24           C  
ATOM   9110  OH  TYR D 203    -101.421 -25.901 -39.488  1.00132.82           O  
ATOM   9111  N   LEU D 204    -102.117 -19.842 -33.385  1.00122.48           N  
ATOM   9112  CA  LEU D 204    -101.973 -18.897 -32.283  1.00120.15           C  
ATOM   9113  C   LEU D 204    -103.113 -19.034 -31.291  1.00121.37           C  
ATOM   9114  O   LEU D 204    -102.902 -19.277 -30.101  1.00120.17           O  
ATOM   9115  CB  LEU D 204    -101.975 -17.474 -32.810  1.00115.96           C  
ATOM   9116  CG  LEU D 204    -100.734 -17.109 -33.596  1.00114.73           C  
ATOM   9117  CD1 LEU D 204    -100.954 -15.805 -34.320  1.00112.99           C  
ATOM   9118  CD2 LEU D 204     -99.562 -17.029 -32.640  1.00111.46           C  
ATOM   9119  N   TRP D 205    -104.326 -18.881 -31.811  1.00122.95           N  
ATOM   9120  CA  TRP D 205    -105.549 -18.938 -31.020  1.00123.46           C  
ATOM   9121  C   TRP D 205    -105.988 -20.299 -30.496  1.00122.33           C  
ATOM   9122  O   TRP D 205    -106.879 -20.374 -29.651  1.00122.10           O  
ATOM   9123  CB  TRP D 205    -106.682 -18.286 -31.814  1.00125.08           C  
ATOM   9124  CG  TRP D 205    -106.393 -16.847 -32.043  1.00130.00           C  
ATOM   9125  CD1 TRP D 205    -105.361 -16.325 -32.769  1.00132.23           C  
ATOM   9126  CD2 TRP D 205    -107.058 -15.737 -31.439  1.00133.33           C  
ATOM   9127  NE1 TRP D 205    -105.336 -14.957 -32.647  1.00133.69           N  
ATOM   9128  CE2 TRP D 205    -106.368 -14.569 -31.836  1.00133.66           C  
ATOM   9129  CE3 TRP D 205    -108.169 -15.614 -30.598  1.00135.25           C  
ATOM   9130  CZ2 TRP D 205    -106.749 -13.299 -31.418  1.00134.33           C  
ATOM   9131  CZ3 TRP D 205    -108.548 -14.353 -30.182  1.00135.94           C  
ATOM   9132  CH2 TRP D 205    -107.839 -13.209 -30.594  1.00135.67           C  
ATOM   9133  N   SER D 206    -105.368 -21.372 -30.976  1.00120.31           N  
ATOM   9134  CA  SER D 206    -105.742 -22.694 -30.509  1.00119.06           C  
ATOM   9135  C   SER D 206    -104.566 -23.446 -29.914  1.00118.73           C  
ATOM   9136  O   SER D 206    -104.744 -24.515 -29.331  1.00119.95           O  
ATOM   9137  CB  SER D 206    -106.359 -23.502 -31.650  1.00119.18           C  
ATOM   9138  OG  SER D 206    -107.611 -22.957 -32.031  1.00120.38           O  
ATOM   9139  N   PHE D 207    -103.366 -22.892 -30.049  1.00117.58           N  
ATOM   9140  CA  PHE D 207    -102.187 -23.552 -29.510  1.00117.45           C  
ATOM   9141  C   PHE D 207    -101.281 -22.664 -28.676  1.00116.56           C  
ATOM   9142  O   PHE D 207    -101.030 -22.969 -27.514  1.00118.56           O  
ATOM   9143  CB  PHE D 207    -101.367 -24.198 -30.629  1.00120.33           C  
ATOM   9144  CG  PHE D 207    -102.020 -25.406 -31.237  1.00125.42           C  
ATOM   9145  CD1 PHE D 207    -103.045 -25.272 -32.173  1.00127.41           C  
ATOM   9146  CD2 PHE D 207    -101.631 -26.682 -30.853  1.00129.44           C  
ATOM   9147  CE1 PHE D 207    -103.674 -26.395 -32.718  1.00127.13           C  
ATOM   9148  CE2 PHE D 207    -102.255 -27.812 -31.392  1.00131.89           C  
ATOM   9149  CZ  PHE D 207    -103.279 -27.665 -32.326  1.00129.75           C  
ATOM   9150  N   ILE D 208    -100.784 -21.571 -29.248  1.00114.90           N  
ATOM   9151  CA  ILE D 208     -99.891 -20.690 -28.499  1.00112.89           C  
ATOM   9152  C   ILE D 208    -100.577 -20.090 -27.269  1.00113.47           C  
ATOM   9153  O   ILE D 208    -100.061 -20.185 -26.150  1.00113.61           O  
ATOM   9154  CB  ILE D 208     -99.379 -19.516 -29.354  1.00110.59           C  
ATOM   9155  CG1 ILE D 208     -99.131 -19.962 -30.789  1.00109.67           C  
ATOM   9156  CG2 ILE D 208     -98.078 -19.005 -28.769  1.00108.67           C  
ATOM   9157  CD1 ILE D 208     -98.021 -20.978 -30.921  1.00110.04           C  
ATOM   9158  N   LEU D 209    -101.742 -19.478 -27.486  1.00112.09           N  
ATOM   9159  CA  LEU D 209    -102.499 -18.833 -26.416  1.00108.60           C  
ATOM   9160  C   LEU D 209    -102.788 -19.768 -25.241  1.00106.31           C  
ATOM   9161  O   LEU D 209    -102.173 -19.645 -24.180  1.00105.31           O  
ATOM   9162  CB  LEU D 209    -103.811 -18.265 -26.978  1.00107.48           C  
ATOM   9163  CG  LEU D 209    -104.624 -17.242 -26.175  1.00106.20           C  
ATOM   9164  CD1 LEU D 209    -105.925 -16.939 -26.917  1.00104.63           C  
ATOM   9165  CD2 LEU D 209    -104.936 -17.769 -24.796  1.00107.45           C  
ATOM   9166  N   PRO D 210    -103.720 -20.720 -25.415  1.00104.09           N  
ATOM   9167  CA  PRO D 210    -104.019 -21.624 -24.304  1.00103.51           C  
ATOM   9168  C   PRO D 210    -102.798 -22.260 -23.658  1.00103.81           C  
ATOM   9169  O   PRO D 210    -102.814 -22.563 -22.467  1.00104.28           O  
ATOM   9170  CB  PRO D 210    -104.963 -22.646 -24.933  1.00102.16           C  
ATOM   9171  CG  PRO D 210    -104.568 -22.634 -26.363  1.00104.06           C  
ATOM   9172  CD  PRO D 210    -104.386 -21.178 -26.645  1.00102.49           C  
ATOM   9173  N   LEU D 211    -101.738 -22.456 -24.432  1.00104.23           N  
ATOM   9174  CA  LEU D 211    -100.528 -23.058 -23.886  1.00106.30           C  
ATOM   9175  C   LEU D 211     -99.908 -22.061 -22.930  1.00108.32           C  
ATOM   9176  O   LEU D 211     -99.260 -22.442 -21.956  1.00109.64           O  
ATOM   9177  CB  LEU D 211     -99.541 -23.409 -25.007  1.00106.45           C  
ATOM   9178  CG  LEU D 211     -98.204 -24.086 -24.674  1.00103.82           C  
ATOM   9179  CD1 LEU D 211     -97.217 -23.065 -24.173  1.00104.90           C  
ATOM   9180  CD2 LEU D 211     -98.416 -25.178 -23.657  1.00 99.73           C  
ATOM   9181  N   GLY D 212    -100.122 -20.781 -23.215  1.00109.16           N  
ATOM   9182  CA  GLY D 212     -99.590 -19.733 -22.366  1.00110.55           C  
ATOM   9183  C   GLY D 212    -100.380 -19.622 -21.077  1.00111.19           C  
ATOM   9184  O   GLY D 212     -99.804 -19.497 -19.995  1.00112.07           O  
ATOM   9185  N   LEU D 213    -101.705 -19.671 -21.194  1.00110.82           N  
ATOM   9186  CA  LEU D 213    -102.581 -19.588 -20.031  1.00111.64           C  
ATOM   9187  C   LEU D 213    -102.335 -20.769 -19.089  1.00114.32           C  
ATOM   9188  O   LEU D 213    -102.585 -20.685 -17.885  1.00116.59           O  
ATOM   9189  CB  LEU D 213    -104.050 -19.569 -20.467  1.00104.45           C  
ATOM   9190  CG  LEU D 213    -104.467 -18.469 -21.440  1.00 95.75           C  
ATOM   9191  CD1 LEU D 213    -105.972 -18.440 -21.515  1.00 89.68           C  
ATOM   9192  CD2 LEU D 213    -103.944 -17.127 -20.984  1.00 92.20           C  
ATOM   9193  N   ILE D 214    -101.852 -21.874 -19.645  1.00114.85           N  
ATOM   9194  CA  ILE D 214    -101.552 -23.048 -18.845  1.00115.33           C  
ATOM   9195  C   ILE D 214    -100.259 -22.783 -18.090  1.00115.43           C  
ATOM   9196  O   ILE D 214    -100.146 -23.096 -16.913  1.00115.14           O  
ATOM   9197  CB  ILE D 214    -101.374 -24.291 -19.732  1.00116.58           C  
ATOM   9198  CG1 ILE D 214    -102.715 -24.672 -20.360  1.00117.33           C  
ATOM   9199  CG2 ILE D 214    -100.814 -25.441 -18.914  1.00115.95           C  
ATOM   9200  CD1 ILE D 214    -103.783 -25.032 -19.348  1.00118.75           C  
ATOM   9201  N   ILE D 215     -99.286 -22.197 -18.777  1.00116.74           N  
ATOM   9202  CA  ILE D 215     -98.008 -21.891 -18.157  1.00119.55           C  
ATOM   9203  C   ILE D 215     -98.213 -20.795 -17.120  1.00121.51           C  
ATOM   9204  O   ILE D 215     -97.551 -20.786 -16.079  1.00123.89           O  
ATOM   9205  CB  ILE D 215     -96.972 -21.414 -19.200  1.00119.31           C  
ATOM   9206  CG1 ILE D 215     -96.894 -22.414 -20.355  1.00117.80           C  
ATOM   9207  CG2 ILE D 215     -95.601 -21.265 -18.548  1.00120.44           C  
ATOM   9208  CD1 ILE D 215     -96.571 -23.832 -19.937  1.00115.16           C  
ATOM   9209  N   ALA D 216     -99.130 -19.873 -17.412  1.00122.46           N  
ATOM   9210  CA  ALA D 216     -99.443 -18.771 -16.505  1.00122.84           C  
ATOM   9211  C   ALA D 216    -100.068 -19.354 -15.250  1.00123.94           C  
ATOM   9212  O   ALA D 216     -99.475 -19.309 -14.167  1.00123.86           O  
ATOM   9213  CB  ALA D 216    -100.418 -17.813 -17.161  1.00121.04           C  
ATOM   9214  N   ALA D 217    -101.266 -19.913 -15.414  1.00124.44           N  
ATOM   9215  CA  ALA D 217    -101.999 -20.528 -14.311  1.00125.62           C  
ATOM   9216  C   ALA D 217    -101.155 -21.597 -13.619  1.00126.06           C  
ATOM   9217  O   ALA D 217    -101.513 -22.106 -12.558  1.00125.85           O  
ATOM   9218  CB  ALA D 217    -103.299 -21.130 -14.823  1.00124.75           C  
ATOM   9219  N   SER D 218    -100.033 -21.939 -14.237  1.00127.30           N  
ATOM   9220  CA  SER D 218     -99.127 -22.922 -13.673  1.00128.44           C  
ATOM   9221  C   SER D 218     -98.506 -22.340 -12.417  1.00129.64           C  
ATOM   9222  O   SER D 218     -98.435 -23.004 -11.387  1.00129.45           O  
ATOM   9223  CB  SER D 218     -98.020 -23.259 -14.675  1.00128.71           C  
ATOM   9224  OG  SER D 218     -96.965 -23.978 -14.059  1.00129.08           O  
ATOM   9225  N   TRP D 219     -98.073 -21.085 -12.511  1.00131.22           N  
ATOM   9226  CA  TRP D 219     -97.422 -20.398 -11.399  1.00133.69           C  
ATOM   9227  C   TRP D 219     -98.317 -20.122 -10.202  1.00134.43           C  
ATOM   9228  O   TRP D 219     -97.832 -20.026  -9.069  1.00133.57           O  
ATOM   9229  CB  TRP D 219     -96.824 -19.077 -11.876  1.00134.96           C  
ATOM   9230  CG  TRP D 219     -95.984 -19.204 -13.098  1.00137.22           C  
ATOM   9231  CD1 TRP D 219     -95.016 -20.141 -13.340  1.00137.63           C  
ATOM   9232  CD2 TRP D 219     -95.997 -18.335 -14.236  1.00137.06           C  
ATOM   9233  NE1 TRP D 219     -94.426 -19.903 -14.559  1.00138.15           N  
ATOM   9234  CE2 TRP D 219     -95.008 -18.800 -15.129  1.00137.61           C  
ATOM   9235  CE3 TRP D 219     -96.748 -17.203 -14.585  1.00134.87           C  
ATOM   9236  CZ2 TRP D 219     -94.749 -18.173 -16.351  1.00136.48           C  
ATOM   9237  CZ3 TRP D 219     -96.491 -16.581 -15.798  1.00133.99           C  
ATOM   9238  CH2 TRP D 219     -95.498 -17.068 -16.666  1.00135.81           C  
ATOM   9239  N   SER D 220     -99.617 -19.988 -10.452  1.00135.38           N  
ATOM   9240  CA  SER D 220    -100.573 -19.709  -9.384  1.00136.70           C  
ATOM   9241  C   SER D 220    -100.630 -20.842  -8.364  1.00137.32           C  
ATOM   9242  O   SER D 220    -101.542 -20.904  -7.540  1.00136.20           O  
ATOM   9243  CB  SER D 220    -101.970 -19.465  -9.965  1.00137.08           C  
ATOM   9244  OG  SER D 220    -102.501 -20.633 -10.565  1.00138.74           O  
ATOM   9245  N   VAL D 221     -99.650 -21.738  -8.428  1.00138.98           N  
ATOM   9246  CA  VAL D 221     -99.578 -22.861  -7.507  1.00141.08           C  
ATOM   9247  C   VAL D 221     -98.901 -22.354  -6.239  1.00143.41           C  
ATOM   9248  O   VAL D 221     -98.872 -23.039  -5.214  1.00144.86           O  
ATOM   9249  CB  VAL D 221     -98.747 -24.023  -8.106  1.00139.94           C  
ATOM   9250  CG1 VAL D 221     -97.270 -23.673  -8.087  1.00140.60           C  
ATOM   9251  CG2 VAL D 221     -99.007 -25.303  -7.340  1.00138.37           C  
ATOM   9252  N   PHE D 222     -98.361 -21.140  -6.325  1.00144.77           N  
ATOM   9253  CA  PHE D 222     -97.680 -20.510  -5.202  1.00145.67           C  
ATOM   9254  C   PHE D 222     -98.633 -19.758  -4.291  1.00146.31           C  
ATOM   9255  O   PHE D 222     -98.346 -19.557  -3.109  1.00147.00           O  
ATOM   9256  CB  PHE D 222     -96.593 -19.572  -5.718  1.00144.15           C  
ATOM   9257  CG  PHE D 222     -95.371 -20.288  -6.194  1.00144.31           C  
ATOM   9258  CD1 PHE D 222     -94.302 -19.584  -6.721  1.00145.68           C  
ATOM   9259  CD2 PHE D 222     -95.269 -21.675  -6.076  1.00144.13           C  
ATOM   9260  CE1 PHE D 222     -93.143 -20.252  -7.122  1.00147.55           C  
ATOM   9261  CE2 PHE D 222     -94.117 -22.352  -6.472  1.00144.93           C  
ATOM   9262  CZ  PHE D 222     -93.049 -21.640  -6.994  1.00145.66           C  
ATOM   9263  N   TRP D 223     -99.771 -19.351  -4.842  1.00146.49           N  
ATOM   9264  CA  TRP D 223    -100.769 -18.630  -4.070  1.00146.62           C  
ATOM   9265  C   TRP D 223    -101.642 -19.603  -3.295  1.00146.54           C  
ATOM   9266  O   TRP D 223    -102.820 -19.346  -3.036  1.00146.17           O  
ATOM   9267  CB  TRP D 223    -101.603 -17.741  -4.990  1.00146.43           C  
ATOM   9268  CG  TRP D 223    -100.768 -16.656  -5.581  1.00147.72           C  
ATOM   9269  CD1 TRP D 223     -99.576 -16.808  -6.230  1.00148.52           C  
ATOM   9270  CD2 TRP D 223    -101.038 -15.250  -5.562  1.00149.36           C  
ATOM   9271  NE1 TRP D 223     -99.085 -15.586  -6.615  1.00149.41           N  
ATOM   9272  CE2 TRP D 223     -99.960 -14.611  -6.218  1.00150.11           C  
ATOM   9273  CE3 TRP D 223    -102.083 -14.467  -5.056  1.00150.86           C  
ATOM   9274  CZ2 TRP D 223     -99.897 -13.223  -6.384  1.00152.04           C  
ATOM   9275  CZ3 TRP D 223    -102.022 -13.083  -5.220  1.00152.99           C  
ATOM   9276  CH2 TRP D 223    -100.933 -12.477  -5.879  1.00153.71           C  
ATOM   9277  N   LEU D 224    -101.038 -20.733  -2.942  1.00146.55           N  
ATOM   9278  CA  LEU D 224    -101.693 -21.764  -2.155  1.00147.45           C  
ATOM   9279  C   LEU D 224    -101.033 -21.722  -0.782  1.00148.92           C  
ATOM   9280  O   LEU D 224     -99.810 -21.601  -0.676  1.00149.05           O  
ATOM   9281  CB  LEU D 224    -101.493 -23.139  -2.785  1.00145.97           C  
ATOM   9282  CG  LEU D 224    -102.436 -23.500  -3.930  1.00144.60           C  
ATOM   9283  CD1 LEU D 224    -102.063 -24.865  -4.459  1.00145.10           C  
ATOM   9284  CD2 LEU D 224    -103.876 -23.502  -3.444  1.00142.03           C  
ATOM   9285  N   GLU D 225    -101.846 -21.823   0.266  1.00149.97           N  
ATOM   9286  CA  GLU D 225    -101.349 -21.761   1.637  1.00149.79           C  
ATOM   9287  C   GLU D 225    -100.479 -22.956   2.027  1.00148.38           C  
ATOM   9288  O   GLU D 225     -99.250 -22.860   2.050  1.00146.93           O  
ATOM   9289  CB  GLU D 225    -102.528 -21.631   2.614  1.00151.57           C  
ATOM   9290  CG  GLU D 225    -103.561 -20.534   2.266  1.00156.29           C  
ATOM   9291  CD  GLU D 225    -102.944 -19.163   1.948  1.00160.04           C  
ATOM   9292  OE1 GLU D 225    -101.949 -18.772   2.599  1.00161.33           O  
ATOM   9293  OE2 GLU D 225    -103.471 -18.463   1.051  1.00160.94           O  
ATOM   9294  N   SER D 226    -101.128 -24.076   2.330  1.00147.54           N  
ATOM   9295  CA  SER D 226    -100.442 -25.300   2.736  1.00147.75           C  
ATOM   9296  C   SER D 226     -99.267 -25.707   1.851  1.00148.31           C  
ATOM   9297  O   SER D 226     -99.054 -25.145   0.781  1.00147.76           O  
ATOM   9298  CB  SER D 226    -101.444 -26.454   2.799  1.00146.52           C  
ATOM   9299  OG  SER D 226    -100.793 -27.698   2.999  1.00145.00           O  
ATOM   9300  N   PHE D 227     -98.504 -26.689   2.325  1.00149.55           N  
ATOM   9301  CA  PHE D 227     -97.354 -27.214   1.597  1.00150.47           C  
ATOM   9302  C   PHE D 227     -97.826 -28.359   0.715  1.00150.41           C  
ATOM   9303  O   PHE D 227     -97.393 -28.491  -0.426  1.00150.69           O  
ATOM   9304  CB  PHE D 227     -96.290 -27.735   2.567  1.00151.74           C  
ATOM   9305  CG  PHE D 227     -95.371 -28.764   1.962  1.00152.45           C  
ATOM   9306  CD1 PHE D 227     -94.443 -28.405   0.988  1.00152.27           C  
ATOM   9307  CD2 PHE D 227     -95.451 -30.100   2.353  1.00153.27           C  
ATOM   9308  CE1 PHE D 227     -93.604 -29.363   0.411  1.00152.74           C  
ATOM   9309  CE2 PHE D 227     -94.620 -31.065   1.785  1.00153.77           C  
ATOM   9310  CZ  PHE D 227     -93.693 -30.695   0.811  1.00153.90           C  
ATOM   9311  N   SER D 228     -98.710 -29.188   1.260  1.00150.43           N  
ATOM   9312  CA  SER D 228     -99.248 -30.320   0.527  1.00151.58           C  
ATOM   9313  C   SER D 228    -100.038 -29.826  -0.671  1.00152.43           C  
ATOM   9314  O   SER D 228     -99.987 -30.423  -1.748  1.00154.25           O  
ATOM   9315  CB  SER D 228    -100.148 -31.150   1.432  1.00150.94           C  
ATOM   9316  OG  SER D 228     -99.386 -31.718   2.479  1.00153.58           O  
ATOM   9317  N   GLU D 229    -100.771 -28.734  -0.483  1.00152.09           N  
ATOM   9318  CA  GLU D 229    -101.551 -28.160  -1.572  1.00152.32           C  
ATOM   9319  C   GLU D 229    -100.592 -27.623  -2.637  1.00151.27           C  
ATOM   9320  O   GLU D 229    -100.744 -27.918  -3.824  1.00151.61           O  
ATOM   9321  CB  GLU D 229    -102.428 -27.026  -1.052  1.00154.60           C  
ATOM   9322  CG  GLU D 229    -103.254 -27.400   0.161  1.00158.62           C  
ATOM   9323  CD  GLU D 229    -104.070 -26.233   0.701  1.00161.47           C  
ATOM   9324  OE1 GLU D 229    -103.468 -25.185   1.032  1.00162.50           O  
ATOM   9325  OE2 GLU D 229    -105.312 -26.368   0.798  1.00161.81           O  
ATOM   9326  N   ARG D 230     -99.602 -26.843  -2.201  1.00149.71           N  
ATOM   9327  CA  ARG D 230     -98.604 -26.260  -3.099  1.00147.41           C  
ATOM   9328  C   ARG D 230     -97.890 -27.317  -3.945  1.00145.27           C  
ATOM   9329  O   ARG D 230     -97.500 -27.043  -5.079  1.00146.00           O  
ATOM   9330  CB  ARG D 230     -97.576 -25.437  -2.295  1.00148.48           C  
ATOM   9331  CG  ARG D 230     -97.990 -23.974  -2.058  1.00149.51           C  
ATOM   9332  CD  ARG D 230     -97.509 -23.390  -0.714  1.00151.26           C  
ATOM   9333  NE  ARG D 230     -96.083 -23.066  -0.649  1.00154.34           N  
ATOM   9334  CZ  ARG D 230     -95.176 -23.777   0.023  1.00156.78           C  
ATOM   9335  NH1 ARG D 230     -95.539 -24.868   0.693  1.00156.35           N  
ATOM   9336  NH2 ARG D 230     -93.903 -23.387   0.041  1.00157.10           N  
ATOM   9337  N   LEU D 231     -97.733 -28.524  -3.404  1.00142.49           N  
ATOM   9338  CA  LEU D 231     -97.062 -29.606  -4.126  1.00139.18           C  
ATOM   9339  C   LEU D 231     -98.021 -30.497  -4.914  1.00138.61           C  
ATOM   9340  O   LEU D 231     -97.904 -30.608  -6.130  1.00138.84           O  
ATOM   9341  CB  LEU D 231     -96.226 -30.455  -3.154  1.00135.13           C  
ATOM   9342  CG  LEU D 231     -95.503 -31.690  -3.700  1.00129.09           C  
ATOM   9343  CD1 LEU D 231     -94.314 -32.021  -2.832  1.00126.02           C  
ATOM   9344  CD2 LEU D 231     -96.462 -32.858  -3.753  1.00127.10           C  
ATOM   9345  N   GLN D 232     -98.967 -31.126  -4.227  1.00138.15           N  
ATOM   9346  CA  GLN D 232     -99.924 -32.008  -4.887  1.00138.77           C  
ATOM   9347  C   GLN D 232    -100.650 -31.377  -6.068  1.00138.30           C  
ATOM   9348  O   GLN D 232    -101.128 -32.082  -6.956  1.00138.12           O  
ATOM   9349  CB  GLN D 232    -100.954 -32.524  -3.880  1.00139.73           C  
ATOM   9350  CG  GLN D 232    -100.426 -33.605  -2.952  1.00141.69           C  
ATOM   9351  CD  GLN D 232    -101.504 -34.182  -2.058  1.00141.79           C  
ATOM   9352  OE1 GLN D 232    -102.545 -34.636  -2.531  1.00138.76           O  
ATOM   9353  NE2 GLN D 232    -101.256 -34.170  -0.757  1.00146.41           N  
ATOM   9354  N   THR D 233    -100.736 -30.054  -6.080  1.00138.10           N  
ATOM   9355  CA  THR D 233    -101.409 -29.357  -7.166  1.00139.33           C  
ATOM   9356  C   THR D 233    -100.550 -29.272  -8.422  1.00140.23           C  
ATOM   9357  O   THR D 233    -101.080 -29.176  -9.529  1.00141.76           O  
ATOM   9358  CB  THR D 233    -101.817 -27.939  -6.744  1.00140.44           C  
ATOM   9359  OG1 THR D 233    -102.835 -28.024  -5.740  1.00142.90           O  
ATOM   9360  CG2 THR D 233    -102.344 -27.146  -7.937  1.00139.98           C  
ATOM   9361  N   SER D 234     -99.229 -29.303  -8.257  1.00140.45           N  
ATOM   9362  CA  SER D 234     -98.324 -29.245  -9.407  1.00139.73           C  
ATOM   9363  C   SER D 234     -98.250 -30.622 -10.078  1.00138.49           C  
ATOM   9364  O   SER D 234     -97.675 -30.777 -11.155  1.00138.56           O  
ATOM   9365  CB  SER D 234     -96.921 -28.783  -8.981  1.00139.23           C  
ATOM   9366  OG  SER D 234     -96.314 -29.707  -8.101  1.00139.32           O  
ATOM   9367  N   PHE D 235     -98.843 -31.619  -9.428  1.00136.50           N  
ATOM   9368  CA  PHE D 235     -98.878 -32.972  -9.961  1.00133.59           C  
ATOM   9369  C   PHE D 235    -100.060 -33.095 -10.909  1.00132.17           C  
ATOM   9370  O   PHE D 235    -100.055 -33.920 -11.814  1.00132.75           O  
ATOM   9371  CB  PHE D 235     -98.989 -33.982  -8.821  1.00133.51           C  
ATOM   9372  CG  PHE D 235     -97.665 -34.362  -8.234  1.00132.78           C  
ATOM   9373  CD1 PHE D 235     -96.725 -33.389  -7.928  1.00132.88           C  
ATOM   9374  CD2 PHE D 235     -97.348 -35.694  -8.003  1.00133.44           C  
ATOM   9375  CE1 PHE D 235     -95.487 -33.736  -7.403  1.00133.91           C  
ATOM   9376  CE2 PHE D 235     -96.112 -36.051  -7.477  1.00133.62           C  
ATOM   9377  CZ  PHE D 235     -95.179 -35.069  -7.177  1.00133.78           C  
ATOM   9378  N   THR D 236    -101.075 -32.268 -10.687  1.00130.31           N  
ATOM   9379  CA  THR D 236    -102.252 -32.242 -11.546  1.00128.54           C  
ATOM   9380  C   THR D 236    -101.927 -31.226 -12.637  1.00127.64           C  
ATOM   9381  O   THR D 236    -102.569 -31.173 -13.685  1.00127.86           O  
ATOM   9382  CB  THR D 236    -103.503 -31.802 -10.761  1.00128.62           C  
ATOM   9383  OG1 THR D 236    -103.882 -32.853  -9.863  1.00129.74           O  
ATOM   9384  CG2 THR D 236    -104.666 -31.485 -11.705  1.00125.84           C  
ATOM   9385  N   LEU D 237    -100.900 -30.429 -12.370  1.00125.99           N  
ATOM   9386  CA  LEU D 237    -100.437 -29.415 -13.300  1.00124.93           C  
ATOM   9387  C   LEU D 237     -99.473 -30.110 -14.267  1.00124.49           C  
ATOM   9388  O   LEU D 237     -99.401 -29.766 -15.449  1.00124.84           O  
ATOM   9389  CB  LEU D 237     -99.722 -28.304 -12.526  1.00125.64           C  
ATOM   9390  CG  LEU D 237     -99.908 -26.854 -12.982  1.00127.21           C  
ATOM   9391  CD1 LEU D 237    -101.385 -26.508 -13.004  1.00125.45           C  
ATOM   9392  CD2 LEU D 237     -99.161 -25.918 -12.038  1.00128.53           C  
ATOM   9393  N   MET D 238     -98.740 -31.096 -13.749  1.00123.27           N  
ATOM   9394  CA  MET D 238     -97.788 -31.876 -14.545  1.00121.00           C  
ATOM   9395  C   MET D 238     -98.592 -32.714 -15.532  1.00118.91           C  
ATOM   9396  O   MET D 238     -98.281 -32.768 -16.717  1.00116.44           O  
ATOM   9397  CB  MET D 238     -96.973 -32.804 -13.637  1.00122.54           C  
ATOM   9398  CG  MET D 238     -95.834 -33.537 -14.336  1.00122.68           C  
ATOM   9399  SD  MET D 238     -94.496 -32.430 -14.871  1.00125.57           S  
ATOM   9400  CE  MET D 238     -93.098 -33.018 -13.888  1.00122.62           C  
ATOM   9401  N   LEU D 239     -99.632 -33.360 -15.013  1.00117.80           N  
ATOM   9402  CA  LEU D 239    -100.534 -34.203 -15.791  1.00114.52           C  
ATOM   9403  C   LEU D 239    -101.215 -33.373 -16.871  1.00113.24           C  
ATOM   9404  O   LEU D 239    -101.624 -33.904 -17.896  1.00112.39           O  
ATOM   9405  CB  LEU D 239    -101.585 -34.818 -14.856  1.00114.05           C  
ATOM   9406  CG  LEU D 239    -102.599 -35.877 -15.302  1.00111.16           C  
ATOM   9407  CD1 LEU D 239    -103.668 -35.263 -16.190  1.00108.64           C  
ATOM   9408  CD2 LEU D 239    -101.862 -37.003 -15.993  1.00111.45           C  
ATOM   9409  N   THR D 240    -101.332 -32.068 -16.638  1.00112.69           N  
ATOM   9410  CA  THR D 240    -101.958 -31.170 -17.605  1.00111.94           C  
ATOM   9411  C   THR D 240    -101.057 -30.853 -18.798  1.00111.61           C  
ATOM   9412  O   THR D 240    -101.510 -30.869 -19.943  1.00111.10           O  
ATOM   9413  CB  THR D 240    -102.392 -29.852 -16.939  1.00111.71           C  
ATOM   9414  OG1 THR D 240    -103.598 -30.076 -16.201  1.00112.90           O  
ATOM   9415  CG2 THR D 240    -102.632 -28.769 -17.987  1.00112.31           C  
ATOM   9416  N   VAL D 241     -99.787 -30.557 -18.535  1.00111.13           N  
ATOM   9417  CA  VAL D 241     -98.850 -30.257 -19.613  1.00109.75           C  
ATOM   9418  C   VAL D 241     -98.656 -31.482 -20.519  1.00110.45           C  
ATOM   9419  O   VAL D 241     -98.441 -31.347 -21.722  1.00110.16           O  
ATOM   9420  CB  VAL D 241     -97.486 -29.797 -19.051  1.00108.37           C  
ATOM   9421  CG1 VAL D 241     -96.498 -29.569 -20.189  1.00106.44           C  
ATOM   9422  CG2 VAL D 241     -97.672 -28.523 -18.245  1.00103.22           C  
ATOM   9423  N   VAL D 242     -98.727 -32.678 -19.941  1.00110.98           N  
ATOM   9424  CA  VAL D 242     -98.587 -33.899 -20.727  1.00110.07           C  
ATOM   9425  C   VAL D 242     -99.835 -34.044 -21.580  1.00110.54           C  
ATOM   9426  O   VAL D 242     -99.755 -34.340 -22.763  1.00110.46           O  
ATOM   9427  CB  VAL D 242     -98.451 -35.153 -19.836  1.00109.25           C  
ATOM   9428  CG1 VAL D 242     -98.659 -36.413 -20.668  1.00106.23           C  
ATOM   9429  CG2 VAL D 242     -97.075 -35.185 -19.196  1.00107.60           C  
ATOM   9430  N   ALA D 243    -100.992 -33.832 -20.968  1.00111.60           N  
ATOM   9431  CA  ALA D 243    -102.253 -33.925 -21.685  1.00112.85           C  
ATOM   9432  C   ALA D 243    -102.285 -32.889 -22.806  1.00113.92           C  
ATOM   9433  O   ALA D 243    -103.022 -33.033 -23.776  1.00114.86           O  
ATOM   9434  CB  ALA D 243    -103.407 -33.698 -20.731  1.00112.67           C  
ATOM   9435  N   TYR D 244    -101.485 -31.839 -22.677  1.00114.32           N  
ATOM   9436  CA  TYR D 244    -101.450 -30.813 -23.708  1.00114.98           C  
ATOM   9437  C   TYR D 244    -100.446 -31.159 -24.808  1.00116.88           C  
ATOM   9438  O   TYR D 244    -100.726 -30.978 -25.991  1.00117.36           O  
ATOM   9439  CB  TYR D 244    -101.081 -29.462 -23.112  1.00113.33           C  
ATOM   9440  CG  TYR D 244    -101.407 -28.313 -24.034  1.00110.76           C  
ATOM   9441  CD1 TYR D 244    -102.723 -27.868 -24.176  1.00110.44           C  
ATOM   9442  CD2 TYR D 244    -100.414 -27.695 -24.793  1.00107.96           C  
ATOM   9443  CE1 TYR D 244    -103.043 -26.839 -25.050  1.00107.74           C  
ATOM   9444  CE2 TYR D 244    -100.724 -26.665 -25.671  1.00106.18           C  
ATOM   9445  CZ  TYR D 244    -102.040 -26.246 -25.794  1.00107.20           C  
ATOM   9446  OH  TYR D 244    -102.359 -25.244 -26.674  1.00107.17           O  
ATOM   9447  N   ALA D 245     -99.270 -31.640 -24.417  1.00118.35           N  
ATOM   9448  CA  ALA D 245     -98.245 -32.019 -25.384  1.00118.51           C  
ATOM   9449  C   ALA D 245     -98.832 -33.077 -26.311  1.00119.69           C  
ATOM   9450  O   ALA D 245     -98.443 -33.198 -27.465  1.00119.69           O  
ATOM   9451  CB  ALA D 245     -97.024 -32.575 -24.661  1.00116.57           C  
ATOM   9452  N   PHE D 246     -99.786 -33.833 -25.781  1.00122.08           N  
ATOM   9453  CA  PHE D 246    -100.461 -34.901 -26.507  1.00123.78           C  
ATOM   9454  C   PHE D 246    -101.393 -34.321 -27.563  1.00122.45           C  
ATOM   9455  O   PHE D 246    -101.371 -34.725 -28.720  1.00120.81           O  
ATOM   9456  CB  PHE D 246    -101.256 -35.740 -25.510  1.00129.93           C  
ATOM   9457  CG  PHE D 246    -101.787 -37.016 -26.072  1.00138.18           C  
ATOM   9458  CD1 PHE D 246    -101.587 -37.349 -27.408  1.00141.84           C  
ATOM   9459  CD2 PHE D 246    -102.510 -37.886 -25.261  1.00141.82           C  
ATOM   9460  CE1 PHE D 246    -102.099 -38.529 -27.928  1.00144.91           C  
ATOM   9461  CE2 PHE D 246    -103.027 -39.068 -25.770  1.00144.40           C  
ATOM   9462  CZ  PHE D 246    -102.825 -39.392 -27.106  1.00145.23           C  
ATOM   9463  N   TYR D 247    -102.224 -33.379 -27.135  1.00123.42           N  
ATOM   9464  CA  TYR D 247    -103.170 -32.684 -28.006  1.00123.56           C  
ATOM   9465  C   TYR D 247    -102.397 -31.959 -29.106  1.00122.85           C  
ATOM   9466  O   TYR D 247    -102.832 -31.904 -30.257  1.00121.90           O  
ATOM   9467  CB  TYR D 247    -103.966 -31.677 -27.161  1.00123.86           C  
ATOM   9468  CG  TYR D 247    -104.585 -30.507 -27.901  1.00122.18           C  
ATOM   9469  CD1 TYR D 247    -105.867 -30.590 -28.439  1.00121.12           C  
ATOM   9470  CD2 TYR D 247    -103.905 -29.289 -28.001  1.00120.98           C  
ATOM   9471  CE1 TYR D 247    -106.462 -29.484 -29.052  1.00121.06           C  
ATOM   9472  CE2 TYR D 247    -104.488 -28.181 -28.611  1.00120.01           C  
ATOM   9473  CZ  TYR D 247    -105.765 -28.282 -29.133  1.00120.30           C  
ATOM   9474  OH  TYR D 247    -106.339 -27.179 -29.727  1.00118.43           O  
ATOM   9475  N   THR D 248    -101.246 -31.408 -28.732  1.00121.92           N  
ATOM   9476  CA  THR D 248    -100.390 -30.678 -29.656  1.00121.67           C  
ATOM   9477  C   THR D 248     -99.789 -31.573 -30.726  1.00120.87           C  
ATOM   9478  O   THR D 248     -99.895 -31.289 -31.914  1.00121.41           O  
ATOM   9479  CB  THR D 248     -99.230 -29.981 -28.910  1.00122.37           C  
ATOM   9480  OG1 THR D 248     -99.734 -28.842 -28.204  1.00124.37           O  
ATOM   9481  CG2 THR D 248     -98.141 -29.538 -29.887  1.00122.03           C  
ATOM   9482  N   SER D 249     -99.153 -32.653 -30.294  1.00120.39           N  
ATOM   9483  CA  SER D 249     -98.509 -33.581 -31.210  1.00119.60           C  
ATOM   9484  C   SER D 249     -99.457 -34.302 -32.163  1.00118.74           C  
ATOM   9485  O   SER D 249     -99.151 -34.462 -33.342  1.00118.77           O  
ATOM   9486  CB  SER D 249     -97.708 -34.607 -30.412  1.00120.55           C  
ATOM   9487  OG  SER D 249     -96.677 -33.972 -29.677  1.00120.80           O  
ATOM   9488  N   ASN D 250    -100.601 -34.741 -31.656  1.00117.86           N  
ATOM   9489  CA  ASN D 250    -101.562 -35.450 -32.484  1.00116.07           C  
ATOM   9490  C   ASN D 250    -102.132 -34.567 -33.584  1.00114.54           C  
ATOM   9491  O   ASN D 250    -102.554 -35.071 -34.619  1.00114.26           O  
ATOM   9492  CB  ASN D 250    -102.690 -36.008 -31.607  1.00118.93           C  
ATOM   9493  CG  ASN D 250    -103.798 -36.680 -32.415  1.00120.72           C  
ATOM   9494  OD1 ASN D 250    -104.652 -36.012 -32.997  1.00123.83           O  
ATOM   9495  ND2 ASN D 250    -103.784 -38.009 -32.452  1.00119.45           N  
ATOM   9496  N   ILE D 251    -102.130 -33.253 -33.376  1.00114.12           N  
ATOM   9497  CA  ILE D 251    -102.676 -32.331 -34.375  1.00114.75           C  
ATOM   9498  C   ILE D 251    -101.644 -31.568 -35.212  1.00114.69           C  
ATOM   9499  O   ILE D 251    -101.958 -31.100 -36.306  1.00115.73           O  
ATOM   9500  CB  ILE D 251    -103.643 -31.302 -33.717  1.00114.73           C  
ATOM   9501  CG1 ILE D 251    -104.896 -32.016 -33.217  1.00115.76           C  
ATOM   9502  CG2 ILE D 251    -104.070 -30.245 -34.727  1.00113.49           C  
ATOM   9503  CD1 ILE D 251    -105.680 -32.716 -34.325  1.00117.28           C  
ATOM   9504  N   LEU D 252    -100.420 -31.441 -34.710  1.00114.67           N  
ATOM   9505  CA  LEU D 252     -99.370 -30.726 -35.439  1.00113.72           C  
ATOM   9506  C   LEU D 252     -98.589 -31.629 -36.397  1.00113.51           C  
ATOM   9507  O   LEU D 252     -98.549 -32.848 -36.234  1.00116.55           O  
ATOM   9508  CB  LEU D 252     -98.404 -30.064 -34.453  1.00112.97           C  
ATOM   9509  CG  LEU D 252     -98.466 -28.540 -34.360  1.00111.45           C  
ATOM   9510  CD1 LEU D 252     -99.907 -28.075 -34.203  1.00108.32           C  
ATOM   9511  CD2 LEU D 252     -97.599 -28.078 -33.195  1.00110.66           C  
ATOM   9512  N   PRO D 253     -97.953 -31.036 -37.413  1.00111.23           N  
ATOM   9513  CA  PRO D 253     -97.169 -31.762 -38.415  1.00111.69           C  
ATOM   9514  C   PRO D 253     -95.890 -32.351 -37.847  1.00113.42           C  
ATOM   9515  O   PRO D 253     -95.056 -31.626 -37.316  1.00115.16           O  
ATOM   9516  CB  PRO D 253     -96.883 -30.691 -39.449  1.00110.07           C  
ATOM   9517  CG  PRO D 253     -96.738 -29.477 -38.604  1.00106.92           C  
ATOM   9518  CD  PRO D 253     -97.908 -29.590 -37.670  1.00107.96           C  
ATOM   9519  N   ARG D 254     -95.730 -33.664 -37.967  1.00114.43           N  
ATOM   9520  CA  ARG D 254     -94.537 -34.325 -37.451  1.00117.03           C  
ATOM   9521  C   ARG D 254     -93.272 -33.852 -38.167  1.00115.58           C  
ATOM   9522  O   ARG D 254     -93.267 -33.686 -39.383  1.00113.88           O  
ATOM   9523  CB  ARG D 254     -94.659 -35.848 -37.590  1.00122.46           C  
ATOM   9524  CG  ARG D 254     -95.660 -36.507 -36.647  1.00130.84           C  
ATOM   9525  CD  ARG D 254     -97.090 -36.094 -36.966  1.00139.54           C  
ATOM   9526  NE  ARG D 254     -98.074 -36.821 -36.162  1.00144.88           N  
ATOM   9527  CZ  ARG D 254     -99.395 -36.695 -36.292  1.00147.63           C  
ATOM   9528  NH1 ARG D 254     -99.912 -35.868 -37.197  1.00148.30           N  
ATOM   9529  NH2 ARG D 254    -100.206 -37.401 -35.515  1.00148.66           N  
ATOM   9530  N   LEU D 255     -92.208 -33.631 -37.397  1.00115.90           N  
ATOM   9531  CA  LEU D 255     -90.921 -33.195 -37.937  1.00115.37           C  
ATOM   9532  C   LEU D 255     -89.793 -33.886 -37.178  1.00116.52           C  
ATOM   9533  O   LEU D 255     -90.019 -34.530 -36.155  1.00117.18           O  
ATOM   9534  CB  LEU D 255     -90.760 -31.680 -37.804  1.00112.62           C  
ATOM   9535  CG  LEU D 255     -91.854 -30.791 -38.399  1.00111.57           C  
ATOM   9536  CD1 LEU D 255     -91.466 -29.333 -38.236  1.00111.25           C  
ATOM   9537  CD2 LEU D 255     -92.048 -31.109 -39.857  1.00110.88           C  
ATOM   9538  N   PRO D 256     -88.561 -33.778 -37.684  1.00117.66           N  
ATOM   9539  CA  PRO D 256     -87.398 -34.397 -37.042  1.00120.13           C  
ATOM   9540  C   PRO D 256     -86.733 -33.483 -36.025  1.00121.50           C  
ATOM   9541  O   PRO D 256     -85.768 -33.867 -35.367  1.00123.00           O  
ATOM   9542  CB  PRO D 256     -86.483 -34.699 -38.216  1.00121.45           C  
ATOM   9543  CG  PRO D 256     -86.733 -33.548 -39.103  1.00122.38           C  
ATOM   9544  CD  PRO D 256     -88.240 -33.379 -39.062  1.00119.25           C  
ATOM   9545  N   TYR D 257     -87.254 -32.268 -35.912  1.00122.78           N  
ATOM   9546  CA  TYR D 257     -86.729 -31.286 -34.973  1.00123.44           C  
ATOM   9547  C   TYR D 257     -87.874 -30.607 -34.227  1.00122.97           C  
ATOM   9548  O   TYR D 257     -89.044 -30.826 -34.542  1.00124.12           O  
ATOM   9549  CB  TYR D 257     -85.880 -30.252 -35.719  1.00125.03           C  
ATOM   9550  CG  TYR D 257     -86.479 -29.763 -37.021  1.00126.15           C  
ATOM   9551  CD1 TYR D 257     -86.956 -28.457 -37.154  1.00128.38           C  
ATOM   9552  CD2 TYR D 257     -86.560 -30.603 -38.125  1.00125.32           C  
ATOM   9553  CE1 TYR D 257     -87.497 -28.009 -38.363  1.00129.27           C  
ATOM   9554  CE2 TYR D 257     -87.098 -30.167 -39.331  1.00126.76           C  
ATOM   9555  CZ  TYR D 257     -87.564 -28.873 -39.445  1.00127.45           C  
ATOM   9556  OH  TYR D 257     -88.094 -28.449 -40.640  1.00125.70           O  
ATOM   9557  N   THR D 258     -87.542 -29.787 -33.237  1.00122.04           N  
ATOM   9558  CA  THR D 258     -88.562 -29.098 -32.453  1.00121.58           C  
ATOM   9559  C   THR D 258     -88.896 -27.713 -32.982  1.00121.54           C  
ATOM   9560  O   THR D 258     -88.010 -26.950 -33.370  1.00121.37           O  
ATOM   9561  CB  THR D 258     -88.125 -28.949 -31.003  1.00121.62           C  
ATOM   9562  OG1 THR D 258     -86.806 -28.390 -30.971  1.00123.70           O  
ATOM   9563  CG2 THR D 258     -88.127 -30.303 -30.303  1.00121.09           C  
ATOM   9564  N   THR D 259     -90.185 -27.398 -32.994  1.00121.43           N  
ATOM   9565  CA  THR D 259     -90.648 -26.103 -33.466  1.00121.79           C  
ATOM   9566  C   THR D 259     -90.691 -25.173 -32.258  1.00122.61           C  
ATOM   9567  O   THR D 259     -90.130 -25.497 -31.204  1.00123.24           O  
ATOM   9568  CB  THR D 259     -92.061 -26.208 -34.098  1.00121.07           C  
ATOM   9569  OG1 THR D 259     -93.051 -26.305 -33.070  1.00121.35           O  
ATOM   9570  CG2 THR D 259     -92.157 -27.447 -34.970  1.00118.18           C  
ATOM   9571  N   VAL D 260     -91.345 -24.022 -32.411  1.00121.98           N  
ATOM   9572  CA  VAL D 260     -91.466 -23.063 -31.313  1.00119.50           C  
ATOM   9573  C   VAL D 260     -92.388 -23.673 -30.254  1.00117.13           C  
ATOM   9574  O   VAL D 260     -92.051 -23.743 -29.072  1.00114.67           O  
ATOM   9575  CB  VAL D 260     -92.085 -21.734 -31.791  1.00120.43           C  
ATOM   9576  CG1 VAL D 260     -91.654 -20.604 -30.865  1.00117.47           C  
ATOM   9577  CG2 VAL D 260     -91.695 -21.461 -33.244  1.00121.78           C  
ATOM   9578  N   ILE D 261     -93.555 -24.119 -30.701  1.00115.48           N  
ATOM   9579  CA  ILE D 261     -94.530 -24.741 -29.828  1.00115.39           C  
ATOM   9580  C   ILE D 261     -93.934 -25.935 -29.082  1.00118.61           C  
ATOM   9581  O   ILE D 261     -94.227 -26.150 -27.906  1.00119.77           O  
ATOM   9582  CB  ILE D 261     -95.748 -25.214 -30.637  1.00112.26           C  
ATOM   9583  CG1 ILE D 261     -96.535 -24.004 -31.128  1.00109.03           C  
ATOM   9584  CG2 ILE D 261     -96.616 -26.140 -29.801  1.00110.80           C  
ATOM   9585  CD1 ILE D 261     -97.842 -24.366 -31.783  1.00108.39           C  
ATOM   9586  N   ASP D 262     -93.105 -26.717 -29.768  1.00121.88           N  
ATOM   9587  CA  ASP D 262     -92.481 -27.888 -29.151  1.00124.38           C  
ATOM   9588  C   ASP D 262     -91.657 -27.455 -27.949  1.00123.09           C  
ATOM   9589  O   ASP D 262     -91.453 -28.222 -27.011  1.00123.35           O  
ATOM   9590  CB  ASP D 262     -91.571 -28.622 -30.153  1.00128.91           C  
ATOM   9591  CG  ASP D 262     -92.353 -29.398 -31.204  1.00133.51           C  
ATOM   9592  OD1 ASP D 262     -93.166 -30.273 -30.822  1.00135.96           O  
ATOM   9593  OD2 ASP D 262     -92.146 -29.137 -32.412  1.00136.27           O  
ATOM   9594  N   GLN D 263     -91.198 -26.213 -27.982  1.00120.93           N  
ATOM   9595  CA  GLN D 263     -90.383 -25.690 -26.909  1.00120.78           C  
ATOM   9596  C   GLN D 263     -91.211 -25.117 -25.770  1.00120.60           C  
ATOM   9597  O   GLN D 263     -90.875 -25.312 -24.606  1.00121.17           O  
ATOM   9598  CB  GLN D 263     -89.444 -24.641 -27.473  1.00122.88           C  
ATOM   9599  CG  GLN D 263     -88.651 -25.153 -28.659  1.00126.19           C  
ATOM   9600  CD  GLN D 263     -87.792 -24.080 -29.282  1.00129.94           C  
ATOM   9601  OE1 GLN D 263     -86.895 -23.536 -28.634  1.00131.58           O  
ATOM   9602  NE2 GLN D 263     -88.062 -23.762 -30.547  1.00130.99           N  
ATOM   9603  N   MET D 264     -92.288 -24.409 -26.093  1.00120.27           N  
ATOM   9604  CA  MET D 264     -93.141 -23.849 -25.048  1.00119.09           C  
ATOM   9605  C   MET D 264     -93.615 -25.012 -24.184  1.00118.70           C  
ATOM   9606  O   MET D 264     -93.864 -24.855 -22.991  1.00119.01           O  
ATOM   9607  CB  MET D 264     -94.359 -23.134 -25.645  1.00120.11           C  
ATOM   9608  CG  MET D 264     -94.052 -21.946 -26.548  1.00120.63           C  
ATOM   9609  SD  MET D 264     -95.556 -21.006 -26.953  1.00123.13           S  
ATOM   9610  CE  MET D 264     -94.984 -19.327 -26.759  1.00119.95           C  
ATOM   9611  N   ILE D 265     -93.735 -26.184 -24.800  1.00117.93           N  
ATOM   9612  CA  ILE D 265     -94.164 -27.379 -24.091  1.00117.22           C  
ATOM   9613  C   ILE D 265     -93.060 -27.859 -23.157  1.00116.93           C  
ATOM   9614  O   ILE D 265     -93.333 -28.370 -22.072  1.00116.67           O  
ATOM   9615  CB  ILE D 265     -94.519 -28.513 -25.070  1.00115.84           C  
ATOM   9616  CG1 ILE D 265     -95.735 -28.114 -25.915  1.00112.92           C  
ATOM   9617  CG2 ILE D 265     -94.796 -29.792 -24.295  1.00117.66           C  
ATOM   9618  CD1 ILE D 265     -97.011 -27.927 -25.125  1.00108.73           C  
ATOM   9619  N   ILE D 266     -91.813 -27.697 -23.585  1.00117.74           N  
ATOM   9620  CA  ILE D 266     -90.678 -28.102 -22.765  1.00117.23           C  
ATOM   9621  C   ILE D 266     -90.580 -27.089 -21.630  1.00117.42           C  
ATOM   9622  O   ILE D 266     -90.329 -27.451 -20.487  1.00117.56           O  
ATOM   9623  CB  ILE D 266     -89.345 -28.078 -23.556  1.00117.37           C  
ATOM   9624  CG1 ILE D 266     -89.548 -28.617 -24.971  1.00117.81           C  
ATOM   9625  CG2 ILE D 266     -88.311 -28.931 -22.847  1.00115.89           C  
ATOM   9626  CD1 ILE D 266     -90.103 -30.016 -25.022  1.00119.37           C  
ATOM   9627  N   ALA D 267     -90.790 -25.816 -21.958  1.00117.62           N  
ATOM   9628  CA  ALA D 267     -90.729 -24.740 -20.973  1.00117.34           C  
ATOM   9629  C   ALA D 267     -91.731 -24.993 -19.855  1.00118.68           C  
ATOM   9630  O   ALA D 267     -91.408 -24.847 -18.675  1.00118.31           O  
ATOM   9631  CB  ALA D 267     -91.015 -23.400 -21.643  1.00115.74           C  
ATOM   9632  N   GLY D 268     -92.948 -25.370 -20.238  1.00120.95           N  
ATOM   9633  CA  GLY D 268     -93.981 -25.653 -19.260  1.00123.69           C  
ATOM   9634  C   GLY D 268     -93.576 -26.812 -18.371  1.00125.93           C  
ATOM   9635  O   GLY D 268     -93.947 -26.864 -17.201  1.00125.30           O  
ATOM   9636  N   TYR D 269     -92.811 -27.743 -18.934  1.00128.65           N  
ATOM   9637  CA  TYR D 269     -92.325 -28.912 -18.202  1.00131.33           C  
ATOM   9638  C   TYR D 269     -91.255 -28.523 -17.184  1.00132.31           C  
ATOM   9639  O   TYR D 269     -91.140 -29.143 -16.121  1.00133.40           O  
ATOM   9640  CB  TYR D 269     -91.748 -29.936 -19.180  1.00133.03           C  
ATOM   9641  CG  TYR D 269     -92.766 -30.900 -19.747  1.00135.21           C  
ATOM   9642  CD1 TYR D 269     -92.622 -31.418 -21.033  1.00136.09           C  
ATOM   9643  CD2 TYR D 269     -93.849 -31.329 -18.982  1.00134.90           C  
ATOM   9644  CE1 TYR D 269     -93.531 -32.339 -21.541  1.00135.41           C  
ATOM   9645  CE2 TYR D 269     -94.759 -32.251 -19.482  1.00134.91           C  
ATOM   9646  CZ  TYR D 269     -94.594 -32.748 -20.758  1.00135.27           C  
ATOM   9647  OH  TYR D 269     -95.501 -33.655 -21.244  1.00137.69           O  
ATOM   9648  N   GLY D 270     -90.471 -27.500 -17.528  1.00131.95           N  
ATOM   9649  CA  GLY D 270     -89.422 -27.021 -16.645  1.00130.76           C  
ATOM   9650  C   GLY D 270     -90.017 -26.125 -15.580  1.00130.37           C  
ATOM   9651  O   GLY D 270     -89.651 -26.206 -14.406  1.00130.53           O  
ATOM   9652  N   SER D 271     -90.942 -25.265 -15.993  1.00129.05           N  
ATOM   9653  CA  SER D 271     -91.614 -24.360 -15.070  1.00129.36           C  
ATOM   9654  C   SER D 271     -92.254 -25.143 -13.924  1.00128.17           C  
ATOM   9655  O   SER D 271     -92.177 -24.749 -12.763  1.00128.36           O  
ATOM   9656  CB  SER D 271     -92.691 -23.565 -15.811  1.00132.00           C  
ATOM   9657  OG  SER D 271     -93.509 -22.831 -14.910  1.00135.36           O  
ATOM   9658  N   ILE D 272     -92.891 -26.256 -14.259  1.00127.41           N  
ATOM   9659  CA  ILE D 272     -93.536 -27.086 -13.259  1.00127.21           C  
ATOM   9660  C   ILE D 272     -92.539 -27.910 -12.449  1.00128.59           C  
ATOM   9661  O   ILE D 272     -92.794 -28.208 -11.286  1.00129.62           O  
ATOM   9662  CB  ILE D 272     -94.574 -28.016 -13.911  1.00126.38           C  
ATOM   9663  CG1 ILE D 272     -95.811 -27.205 -14.292  1.00122.92           C  
ATOM   9664  CG2 ILE D 272     -94.941 -29.144 -12.972  1.00126.66           C  
ATOM   9665  CD1 ILE D 272     -96.935 -28.037 -14.864  1.00120.56           C  
ATOM   9666  N   PHE D 273     -91.412 -28.285 -13.052  1.00129.93           N  
ATOM   9667  CA  PHE D 273     -90.397 -29.054 -12.328  1.00130.85           C  
ATOM   9668  C   PHE D 273     -89.637 -28.090 -11.418  1.00130.91           C  
ATOM   9669  O   PHE D 273     -89.180 -28.466 -10.339  1.00131.62           O  
ATOM   9670  CB  PHE D 273     -89.415 -29.738 -13.290  1.00131.48           C  
ATOM   9671  CG  PHE D 273     -88.501 -30.744 -12.621  1.00130.59           C  
ATOM   9672  CD1 PHE D 273     -89.024 -31.890 -12.018  1.00130.55           C  
ATOM   9673  CD2 PHE D 273     -87.118 -30.554 -12.607  1.00127.34           C  
ATOM   9674  CE1 PHE D 273     -88.183 -32.835 -11.413  1.00126.94           C  
ATOM   9675  CE2 PHE D 273     -86.272 -31.492 -12.005  1.00125.17           C  
ATOM   9676  CZ  PHE D 273     -86.808 -32.633 -11.408  1.00124.74           C  
ATOM   9677  N   ALA D 274     -89.503 -26.845 -11.864  1.00130.42           N  
ATOM   9678  CA  ALA D 274     -88.828 -25.826 -11.075  1.00130.11           C  
ATOM   9679  C   ALA D 274     -89.641 -25.648  -9.800  1.00130.21           C  
ATOM   9680  O   ALA D 274     -89.112 -25.768  -8.697  1.00130.29           O  
ATOM   9681  CB  ALA D 274     -88.773 -24.517 -11.844  1.00129.82           C  
ATOM   9682  N   ALA D 275     -90.932 -25.372  -9.971  1.00130.57           N  
ATOM   9683  CA  ALA D 275     -91.861 -25.186  -8.857  1.00131.29           C  
ATOM   9684  C   ALA D 275     -91.807 -26.360  -7.885  1.00131.99           C  
ATOM   9685  O   ALA D 275     -91.847 -26.169  -6.667  1.00132.85           O  
ATOM   9686  CB  ALA D 275     -93.275 -25.026  -9.382  1.00130.71           C  
ATOM   9687  N   ILE D 276     -91.732 -27.574  -8.428  1.00132.09           N  
ATOM   9688  CA  ILE D 276     -91.654 -28.775  -7.606  1.00131.36           C  
ATOM   9689  C   ILE D 276     -90.449 -28.699  -6.686  1.00131.91           C  
ATOM   9690  O   ILE D 276     -90.549 -29.035  -5.512  1.00133.10           O  
ATOM   9691  CB  ILE D 276     -91.542 -30.056  -8.463  1.00130.01           C  
ATOM   9692  CG1 ILE D 276     -92.937 -30.519  -8.878  1.00128.10           C  
ATOM   9693  CG2 ILE D 276     -90.831 -31.163  -7.682  1.00128.78           C  
ATOM   9694  CD1 ILE D 276     -93.774 -30.993  -7.726  1.00124.81           C  
ATOM   9695  N   LEU D 277     -89.311 -28.257  -7.215  1.00131.84           N  
ATOM   9696  CA  LEU D 277     -88.105 -28.145  -6.401  1.00131.99           C  
ATOM   9697  C   LEU D 277     -88.238 -27.065  -5.330  1.00132.74           C  
ATOM   9698  O   LEU D 277     -88.022 -27.332  -4.147  1.00133.50           O  
ATOM   9699  CB  LEU D 277     -86.882 -27.870  -7.279  1.00130.22           C  
ATOM   9700  CG  LEU D 277     -86.495 -29.022  -8.213  1.00130.33           C  
ATOM   9701  CD1 LEU D 277     -85.142 -28.722  -8.854  1.00127.65           C  
ATOM   9702  CD2 LEU D 277     -86.443 -30.339  -7.434  1.00126.42           C  
ATOM   9703  N   LEU D 278     -88.591 -25.849  -5.733  1.00132.99           N  
ATOM   9704  CA  LEU D 278     -88.756 -24.775  -4.764  1.00133.34           C  
ATOM   9705  C   LEU D 278     -89.714 -25.191  -3.657  1.00134.27           C  
ATOM   9706  O   LEU D 278     -89.374 -25.125  -2.479  1.00136.16           O  
ATOM   9707  CB  LEU D 278     -89.297 -23.506  -5.426  1.00133.24           C  
ATOM   9708  CG  LEU D 278     -88.353 -22.688  -6.304  1.00133.59           C  
ATOM   9709  CD1 LEU D 278     -88.967 -21.310  -6.541  1.00130.83           C  
ATOM   9710  CD2 LEU D 278     -87.000 -22.558  -5.621  1.00134.11           C  
ATOM   9711  N   ILE D 279     -90.911 -25.623  -4.038  1.00134.16           N  
ATOM   9712  CA  ILE D 279     -91.915 -26.023  -3.064  1.00135.27           C  
ATOM   9713  C   ILE D 279     -91.456 -27.121  -2.110  1.00138.07           C  
ATOM   9714  O   ILE D 279     -91.814 -27.112  -0.931  1.00138.71           O  
ATOM   9715  CB  ILE D 279     -93.211 -26.447  -3.774  1.00132.87           C  
ATOM   9716  CG1 ILE D 279     -93.801 -25.229  -4.490  1.00132.82           C  
ATOM   9717  CG2 ILE D 279     -94.199 -27.022  -2.772  1.00130.99           C  
ATOM   9718  CD1 ILE D 279     -95.127 -25.469  -5.159  1.00132.82           C  
ATOM   9719  N   ILE D 280     -90.659 -28.061  -2.608  1.00141.24           N  
ATOM   9720  CA  ILE D 280     -90.160 -29.147  -1.765  1.00144.76           C  
ATOM   9721  C   ILE D 280     -88.809 -28.736  -1.190  1.00146.47           C  
ATOM   9722  O   ILE D 280     -88.031 -29.564  -0.719  1.00147.62           O  
ATOM   9723  CB  ILE D 280     -90.008 -30.467  -2.561  1.00145.50           C  
ATOM   9724  CG1 ILE D 280     -91.312 -30.782  -3.298  1.00147.02           C  
ATOM   9725  CG2 ILE D 280     -89.707 -31.620  -1.617  1.00142.40           C  
ATOM   9726  CD1 ILE D 280     -91.238 -32.006  -4.192  1.00148.42           C  
ATOM   9727  N   PHE D 281     -88.544 -27.437  -1.247  1.00147.95           N  
ATOM   9728  CA  PHE D 281     -87.313 -26.865  -0.721  1.00150.26           C  
ATOM   9729  C   PHE D 281     -87.714 -25.871   0.367  1.00152.16           C  
ATOM   9730  O   PHE D 281     -87.242 -25.955   1.501  1.00152.58           O  
ATOM   9731  CB  PHE D 281     -86.544 -26.149  -1.833  1.00150.58           C  
ATOM   9732  CG  PHE D 281     -85.348 -25.377  -1.348  1.00151.69           C  
ATOM   9733  CD1 PHE D 281     -84.268 -26.035  -0.765  1.00149.78           C  
ATOM   9734  CD2 PHE D 281     -85.302 -23.986  -1.477  1.00152.74           C  
ATOM   9735  CE1 PHE D 281     -83.160 -25.320  -0.319  1.00149.43           C  
ATOM   9736  CE2 PHE D 281     -84.198 -23.261  -1.034  1.00151.67           C  
ATOM   9737  CZ  PHE D 281     -83.124 -23.929  -0.454  1.00150.49           C  
ATOM   9738  N   ALA D 282     -88.596 -24.938   0.008  1.00153.71           N  
ATOM   9739  CA  ALA D 282     -89.086 -23.926   0.938  1.00154.60           C  
ATOM   9740  C   ALA D 282     -89.529 -24.617   2.221  1.00155.61           C  
ATOM   9741  O   ALA D 282     -89.199 -24.179   3.323  1.00156.23           O  
ATOM   9742  CB  ALA D 282     -90.258 -23.166   0.321  1.00152.76           C  
ATOM   9743  N   HIS D 283     -90.266 -25.712   2.070  1.00156.36           N  
ATOM   9744  CA  HIS D 283     -90.752 -26.459   3.219  1.00158.14           C  
ATOM   9745  C   HIS D 283     -89.637 -27.080   4.050  1.00159.93           C  
ATOM   9746  O   HIS D 283     -89.440 -26.698   5.202  1.00160.64           O  
ATOM   9747  CB  HIS D 283     -91.709 -27.563   2.781  1.00156.57           C  
ATOM   9748  CG  HIS D 283     -92.381 -28.259   3.923  1.00155.39           C  
ATOM   9749  ND1 HIS D 283     -93.286 -27.629   4.752  1.00154.28           N  
ATOM   9750  CD2 HIS D 283     -92.277 -29.530   4.377  1.00154.38           C  
ATOM   9751  CE1 HIS D 283     -93.711 -28.483   5.667  1.00152.92           C  
ATOM   9752  NE2 HIS D 283     -93.114 -29.643   5.461  1.00154.12           N  
ATOM   9753  N   HIS D 284     -88.912 -28.036   3.472  1.00161.43           N  
ATOM   9754  CA  HIS D 284     -87.840 -28.707   4.199  1.00163.59           C  
ATOM   9755  C   HIS D 284     -86.546 -27.944   4.368  1.00164.59           C  
ATOM   9756  O   HIS D 284     -85.496 -28.518   4.668  1.00162.88           O  
ATOM   9757  CB  HIS D 284     -87.584 -30.079   3.601  1.00165.31           C  
ATOM   9758  CG  HIS D 284     -88.544 -31.113   4.092  1.00169.06           C  
ATOM   9759  ND1 HIS D 284     -88.563 -31.540   5.402  1.00170.50           N  
ATOM   9760  CD2 HIS D 284     -89.556 -31.763   3.469  1.00170.89           C  
ATOM   9761  CE1 HIS D 284     -89.545 -32.410   5.566  1.00170.92           C  
ATOM   9762  NE2 HIS D 284     -90.162 -32.563   4.408  1.00171.82           N  
ATOM   9763  N   ARG D 285     -86.637 -26.638   4.170  1.00167.10           N  
ATOM   9764  CA  ARG D 285     -85.501 -25.770   4.387  1.00170.52           C  
ATOM   9765  C   ARG D 285     -85.917 -25.107   5.693  1.00172.89           C  
ATOM   9766  O   ARG D 285     -85.852 -23.886   5.844  1.00174.30           O  
ATOM   9767  CB  ARG D 285     -85.355 -24.725   3.270  1.00170.33           C  
ATOM   9768  CG  ARG D 285     -84.070 -23.879   3.339  1.00169.61           C  
ATOM   9769  CD  ARG D 285     -83.159 -24.304   4.495  1.00171.68           C  
ATOM   9770  NE  ARG D 285     -82.834 -25.731   4.430  1.00172.46           N  
ATOM   9771  CZ  ARG D 285     -82.574 -26.498   5.487  1.00171.58           C  
ATOM   9772  NH1 ARG D 285     -82.594 -25.984   6.713  1.00170.02           N  
ATOM   9773  NH2 ARG D 285     -82.310 -27.789   5.317  1.00171.26           N  
ATOM   9774  N   GLN D 286     -86.361 -25.949   6.626  1.00174.84           N  
ATOM   9775  CA  GLN D 286     -86.840 -25.508   7.931  1.00176.18           C  
ATOM   9776  C   GLN D 286     -85.926 -25.751   9.128  1.00177.78           C  
ATOM   9777  O   GLN D 286     -85.072 -26.642   9.124  1.00177.61           O  
ATOM   9778  CB  GLN D 286     -88.214 -26.135   8.222  1.00174.34           C  
ATOM   9779  CG  GLN D 286     -88.465 -27.522   7.611  1.00171.55           C  
ATOM   9780  CD  GLN D 286     -87.517 -28.600   8.101  1.00168.45           C  
ATOM   9781  OE1 GLN D 286     -87.272 -28.731   9.299  1.00167.00           O  
ATOM   9782  NE2 GLN D 286     -86.992 -29.392   7.170  1.00165.63           N  
ATOM   9783  N   ALA D 287     -86.127 -24.929  10.153  1.00179.58           N  
ATOM   9784  CA  ALA D 287     -85.380 -25.022  11.397  1.00181.60           C  
ATOM   9785  C   ALA D 287     -86.316 -25.655  12.428  1.00183.36           C  
ATOM   9786  O   ALA D 287     -85.959 -25.804  13.598  1.00183.71           O  
ATOM   9787  CB  ALA D 287     -84.942 -23.631  11.855  1.00179.93           C  
ATOM   9788  N   ASN D 288     -87.521 -26.016  11.975  1.00185.33           N  
ATOM   9789  CA  ASN D 288     -88.538 -26.649  12.825  1.00186.17           C  
ATOM   9790  C   ASN D 288     -89.377 -27.688  12.062  1.00186.60           C  
ATOM   9791  O   ASN D 288     -89.721 -28.741  12.608  1.00185.85           O  
ATOM   9792  CB  ASN D 288     -89.465 -25.586  13.460  1.00185.20           C  
ATOM   9793  CG  ASN D 288     -90.249 -24.771  12.428  1.00183.97           C  
ATOM   9794  OD1 ASN D 288     -89.670 -24.082  11.586  1.00182.34           O  
ATOM   9795  ND2 ASN D 288     -91.576 -24.841  12.503  1.00181.71           N  
ATOM   9796  N   GLY D 289     -89.692 -27.392  10.802  1.00187.42           N  
ATOM   9797  CA  GLY D 289     -90.486 -28.304   9.994  1.00187.57           C  
ATOM   9798  C   GLY D 289     -91.377 -27.569   9.004  1.00188.16           C  
ATOM   9799  O   GLY D 289     -91.378 -27.873   7.809  1.00187.97           O  
ATOM   9800  N   VAL D 290     -92.136 -26.600   9.512  1.00189.02           N  
ATOM   9801  CA  VAL D 290     -93.045 -25.788   8.701  1.00188.41           C  
ATOM   9802  C   VAL D 290     -92.425 -24.397   8.471  1.00187.47           C  
ATOM   9803  O   VAL D 290     -93.140 -23.415   8.246  1.00187.76           O  
ATOM   9804  CB  VAL D 290     -94.442 -25.625   9.407  1.00188.33           C  
ATOM   9805  CG1 VAL D 290     -95.431 -24.919   8.484  1.00187.77           C  
ATOM   9806  CG2 VAL D 290     -94.994 -26.987   9.813  1.00186.44           C  
ATOM   9807  N   GLU D 291     -91.095 -24.314   8.534  1.00184.93           N  
ATOM   9808  CA  GLU D 291     -90.417 -23.038   8.326  1.00181.84           C  
ATOM   9809  C   GLU D 291     -90.384 -22.728   6.840  1.00181.57           C  
ATOM   9810  O   GLU D 291     -89.314 -22.581   6.252  1.00180.97           O  
ATOM   9811  CB  GLU D 291     -88.980 -23.067   8.862  1.00179.47           C  
ATOM   9812  CG  GLU D 291     -88.298 -21.689   8.891  1.00175.18           C  
ATOM   9813  CD  GLU D 291     -86.774 -21.762   8.913  1.00171.57           C  
ATOM   9814  OE1 GLU D 291     -86.188 -22.209   7.910  1.00170.38           O  
ATOM   9815  OE2 GLU D 291     -86.158 -21.371   9.926  1.00168.69           O  
ATOM   9816  N   ASP D 292     -91.561 -22.650   6.231  1.00181.38           N  
ATOM   9817  CA  ASP D 292     -91.661 -22.338   4.811  1.00181.44           C  
ATOM   9818  C   ASP D 292     -91.076 -20.930   4.631  1.00180.63           C  
ATOM   9819  O   ASP D 292     -91.668 -19.957   5.097  1.00180.82           O  
ATOM   9820  CB  ASP D 292     -93.136 -22.362   4.372  1.00182.06           C  
ATOM   9821  CG  ASP D 292     -93.819 -23.707   4.644  1.00182.32           C  
ATOM   9822  OD1 ASP D 292     -93.422 -24.724   4.033  1.00182.26           O  
ATOM   9823  OD2 ASP D 292     -94.759 -23.744   5.469  1.00181.21           O  
ATOM   9824  N   ASP D 293     -89.913 -20.819   3.982  1.00179.40           N  
ATOM   9825  CA  ASP D 293     -89.282 -19.509   3.776  1.00178.10           C  
ATOM   9826  C   ASP D 293     -90.329 -18.539   3.227  1.00177.58           C  
ATOM   9827  O   ASP D 293     -90.726 -18.634   2.068  1.00177.61           O  
ATOM   9828  CB  ASP D 293     -88.101 -19.611   2.796  1.00177.24           C  
ATOM   9829  CG  ASP D 293     -86.968 -20.494   3.310  1.00177.29           C  
ATOM   9830  OD1 ASP D 293     -85.968 -20.669   2.578  1.00176.66           O  
ATOM   9831  OD2 ASP D 293     -87.068 -21.012   4.441  1.00178.31           O  
ATOM   9832  N   LEU D 294     -90.764 -17.602   4.066  1.00177.10           N  
ATOM   9833  CA  LEU D 294     -91.796 -16.637   3.691  1.00175.93           C  
ATOM   9834  C   LEU D 294     -91.597 -15.909   2.354  1.00174.24           C  
ATOM   9835  O   LEU D 294     -92.574 -15.619   1.659  1.00173.39           O  
ATOM   9836  CB  LEU D 294     -91.992 -15.628   4.835  1.00177.59           C  
ATOM   9837  CG  LEU D 294     -93.425 -15.140   5.112  1.00178.61           C  
ATOM   9838  CD1 LEU D 294     -94.383 -16.327   5.227  1.00178.53           C  
ATOM   9839  CD2 LEU D 294     -93.441 -14.322   6.398  1.00177.08           C  
ATOM   9840  N   LEU D 295     -90.349 -15.615   1.986  1.00172.71           N  
ATOM   9841  CA  LEU D 295     -90.088 -14.931   0.717  1.00170.65           C  
ATOM   9842  C   LEU D 295     -90.033 -15.893  -0.469  1.00169.78           C  
ATOM   9843  O   LEU D 295     -90.538 -15.582  -1.551  1.00169.03           O  
ATOM   9844  CB  LEU D 295     -88.783 -14.120   0.781  1.00169.02           C  
ATOM   9845  CG  LEU D 295     -88.812 -12.758   1.489  1.00166.70           C  
ATOM   9846  CD1 LEU D 295     -87.468 -12.075   1.298  1.00164.40           C  
ATOM   9847  CD2 LEU D 295     -89.928 -11.880   0.924  1.00164.33           C  
ATOM   9848  N   ILE D 296     -89.417 -17.055  -0.269  1.00169.03           N  
ATOM   9849  CA  ILE D 296     -89.318 -18.048  -1.335  1.00168.01           C  
ATOM   9850  C   ILE D 296     -90.714 -18.616  -1.618  1.00168.39           C  
ATOM   9851  O   ILE D 296     -91.129 -18.678  -2.775  1.00170.32           O  
ATOM   9852  CB  ILE D 296     -88.337 -19.207  -0.962  1.00166.51           C  
ATOM   9853  CG1 ILE D 296     -87.902 -19.955  -2.226  1.00162.60           C  
ATOM   9854  CG2 ILE D 296     -89.007 -20.196  -0.013  1.00167.15           C  
ATOM   9855  CD1 ILE D 296     -86.974 -21.125  -1.949  1.00158.96           C  
ATOM   9856  N   GLN D 297     -91.437 -19.014  -0.567  1.00167.37           N  
ATOM   9857  CA  GLN D 297     -92.789 -19.556  -0.719  1.00165.36           C  
ATOM   9858  C   GLN D 297     -93.642 -18.468  -1.370  1.00164.71           C  
ATOM   9859  O   GLN D 297     -94.713 -18.739  -1.921  1.00163.58           O  
ATOM   9860  CB  GLN D 297     -93.378 -19.933   0.649  1.00165.51           C  
ATOM   9861  CG  GLN D 297     -93.557 -18.743   1.613  1.00166.85           C  
ATOM   9862  CD  GLN D 297     -94.216 -19.118   2.945  1.00165.81           C  
ATOM   9863  OE1 GLN D 297     -95.342 -19.609   2.980  1.00166.50           O  
ATOM   9864  NE2 GLN D 297     -93.514 -18.877   4.042  1.00164.66           N  
ATOM   9865  N   ARG D 298     -93.139 -17.237  -1.307  1.00164.87           N  
ATOM   9866  CA  ARG D 298     -93.819 -16.079  -1.874  1.00165.03           C  
ATOM   9867  C   ARG D 298     -93.035 -15.459  -3.035  1.00164.30           C  
ATOM   9868  O   ARG D 298     -92.918 -14.236  -3.144  1.00162.08           O  
ATOM   9869  CB  ARG D 298     -94.040 -15.027  -0.793  1.00166.80           C  
ATOM   9870  CG  ARG D 298     -94.945 -13.885  -1.215  1.00170.39           C  
ATOM   9871  CD  ARG D 298     -94.586 -12.629  -0.446  1.00173.88           C  
ATOM   9872  NE  ARG D 298     -94.494 -12.885   0.988  1.00175.08           N  
ATOM   9873  CZ  ARG D 298     -93.877 -12.084   1.850  1.00175.70           C  
ATOM   9874  NH1 ARG D 298     -93.290 -10.969   1.424  1.00175.48           N  
ATOM   9875  NH2 ARG D 298     -93.844 -12.399   3.138  1.00175.81           N  
ATOM   9876  N   CYS D 299     -92.478 -16.312  -3.888  1.00165.18           N  
ATOM   9877  CA  CYS D 299     -91.742 -15.850  -5.061  1.00164.96           C  
ATOM   9878  C   CYS D 299     -92.776 -15.947  -6.177  1.00164.01           C  
ATOM   9879  O   CYS D 299     -92.473 -16.245  -7.336  1.00163.20           O  
ATOM   9880  CB  CYS D 299     -90.524 -16.752  -5.341  1.00166.21           C  
ATOM   9881  SG  CYS D 299     -90.847 -18.444  -5.929  1.00164.80           S  
ATOM   9882  N   ARG D 300     -94.016 -15.692  -5.770  1.00162.50           N  
ATOM   9883  CA  ARG D 300     -95.185 -15.724  -6.628  1.00161.13           C  
ATOM   9884  C   ARG D 300     -95.057 -14.758  -7.799  1.00160.79           C  
ATOM   9885  O   ARG D 300     -95.894 -14.738  -8.699  1.00161.71           O  
ATOM   9886  CB  ARG D 300     -96.407 -15.361  -5.797  1.00160.86           C  
ATOM   9887  CG  ARG D 300     -96.490 -16.102  -4.479  1.00160.73           C  
ATOM   9888  CD  ARG D 300     -97.671 -15.612  -3.665  1.00163.15           C  
ATOM   9889  NE  ARG D 300     -97.780 -16.308  -2.386  1.00165.57           N  
ATOM   9890  CZ  ARG D 300     -98.792 -16.158  -1.533  1.00166.38           C  
ATOM   9891  NH1 ARG D 300     -99.791 -15.332  -1.822  1.00166.31           N  
ATOM   9892  NH2 ARG D 300     -98.807 -16.833  -0.389  1.00165.21           N  
ATOM   9893  N   LEU D 301     -94.011 -13.945  -7.775  1.00159.99           N  
ATOM   9894  CA  LEU D 301     -93.774 -12.985  -8.840  1.00159.30           C  
ATOM   9895  C   LEU D 301     -92.281 -13.026  -9.161  1.00160.13           C  
ATOM   9896  O   LEU D 301     -91.764 -12.197  -9.909  1.00160.03           O  
ATOM   9897  CB  LEU D 301     -94.217 -11.585  -8.383  1.00156.78           C  
ATOM   9898  CG  LEU D 301     -94.293 -10.441  -9.399  1.00154.35           C  
ATOM   9899  CD1 LEU D 301     -95.464  -9.541  -9.069  1.00151.89           C  
ATOM   9900  CD2 LEU D 301     -92.998  -9.656  -9.394  1.00153.45           C  
ATOM   9901  N   ALA D 302     -91.597 -14.017  -8.591  1.00161.21           N  
ATOM   9902  CA  ALA D 302     -90.166 -14.192  -8.808  1.00162.25           C  
ATOM   9903  C   ALA D 302     -89.917 -14.777 -10.194  1.00163.35           C  
ATOM   9904  O   ALA D 302     -89.407 -14.082 -11.079  1.00162.91           O  
ATOM   9905  CB  ALA D 302     -89.579 -15.098  -7.742  1.00161.22           C  
ATOM   9906  N   PHE D 303     -90.265 -16.050 -10.394  1.00164.65           N  
ATOM   9907  CA  PHE D 303     -90.062 -16.636 -11.715  1.00165.07           C  
ATOM   9908  C   PHE D 303     -91.241 -16.501 -12.691  1.00165.25           C  
ATOM   9909  O   PHE D 303     -91.137 -16.924 -13.845  1.00165.80           O  
ATOM   9910  CB  PHE D 303     -89.553 -18.105 -11.643  1.00163.78           C  
ATOM   9911  CG  PHE D 303     -90.526 -19.110 -11.061  1.00160.01           C  
ATOM   9912  CD1 PHE D 303     -91.904 -18.933 -11.145  1.00158.25           C  
ATOM   9913  CD2 PHE D 303     -90.037 -20.298 -10.512  1.00156.98           C  
ATOM   9914  CE1 PHE D 303     -92.775 -19.921 -10.700  1.00157.38           C  
ATOM   9915  CE2 PHE D 303     -90.896 -21.289 -10.065  1.00154.99           C  
ATOM   9916  CZ  PHE D 303     -92.267 -21.103 -10.161  1.00156.63           C  
ATOM   9917  N   PRO D 304     -92.386 -15.935 -12.241  1.00164.31           N  
ATOM   9918  CA  PRO D 304     -93.477 -15.805 -13.212  1.00163.19           C  
ATOM   9919  C   PRO D 304     -92.998 -14.798 -14.259  1.00162.98           C  
ATOM   9920  O   PRO D 304     -93.355 -14.876 -15.436  1.00162.64           O  
ATOM   9921  CB  PRO D 304     -94.627 -15.265 -12.367  1.00161.63           C  
ATOM   9922  CG  PRO D 304     -94.387 -15.911 -11.053  1.00161.58           C  
ATOM   9923  CD  PRO D 304     -92.896 -15.726 -10.872  1.00163.29           C  
ATOM   9924  N   LEU D 305     -92.177 -13.854 -13.800  1.00162.39           N  
ATOM   9925  CA  LEU D 305     -91.594 -12.831 -14.658  1.00162.40           C  
ATOM   9926  C   LEU D 305     -90.159 -13.259 -14.923  1.00162.80           C  
ATOM   9927  O   LEU D 305     -89.519 -12.794 -15.865  1.00163.55           O  
ATOM   9928  CB  LEU D 305     -91.621 -11.455 -13.976  1.00161.34           C  
ATOM   9929  CG  LEU D 305     -90.844 -11.197 -12.680  1.00161.10           C  
ATOM   9930  CD1 LEU D 305     -89.341 -11.265 -12.913  1.00161.16           C  
ATOM   9931  CD2 LEU D 305     -91.219  -9.819 -12.165  1.00160.31           C  
ATOM   9932  N   GLY D 306     -89.655 -14.141 -14.064  1.00162.62           N  
ATOM   9933  CA  GLY D 306     -88.312 -14.655 -14.233  1.00163.44           C  
ATOM   9934  C   GLY D 306     -88.395 -15.713 -15.316  1.00164.69           C  
ATOM   9935  O   GLY D 306     -87.404 -16.365 -15.653  1.00165.05           O  
ATOM   9936  N   PHE D 307     -89.607 -15.880 -15.849  1.00165.24           N  
ATOM   9937  CA  PHE D 307     -89.892 -16.838 -16.915  1.00164.78           C  
ATOM   9938  C   PHE D 307     -90.002 -16.062 -18.227  1.00164.08           C  
ATOM   9939  O   PHE D 307     -90.023 -16.641 -19.314  1.00163.76           O  
ATOM   9940  CB  PHE D 307     -91.202 -17.575 -16.639  1.00164.73           C  
ATOM   9941  CG  PHE D 307     -91.329 -18.876 -17.372  1.00165.09           C  
ATOM   9942  CD1 PHE D 307     -90.463 -19.930 -17.092  1.00165.38           C  
ATOM   9943  CD2 PHE D 307     -92.311 -19.050 -18.343  1.00164.34           C  
ATOM   9944  CE1 PHE D 307     -90.574 -21.143 -17.768  1.00165.87           C  
ATOM   9945  CE2 PHE D 307     -92.432 -20.256 -19.023  1.00164.36           C  
ATOM   9946  CZ  PHE D 307     -91.561 -21.306 -18.736  1.00165.50           C  
ATOM   9947  N   LEU D 308     -90.102 -14.742 -18.108  1.00163.97           N  
ATOM   9948  CA  LEU D 308     -90.154 -13.864 -19.270  1.00163.63           C  
ATOM   9949  C   LEU D 308     -88.687 -13.548 -19.565  1.00164.95           C  
ATOM   9950  O   LEU D 308     -88.355 -12.893 -20.555  1.00165.17           O  
ATOM   9951  CB  LEU D 308     -90.926 -12.579 -18.947  1.00160.02           C  
ATOM   9952  CG  LEU D 308     -92.455 -12.658 -18.918  1.00156.17           C  
ATOM   9953  CD1 LEU D 308     -92.907 -13.814 -18.048  1.00153.45           C  
ATOM   9954  CD2 LEU D 308     -93.012 -11.345 -18.405  1.00153.71           C  
ATOM   9955  N   ALA D 309     -87.822 -14.028 -18.672  1.00165.83           N  
ATOM   9956  CA  ALA D 309     -86.378 -13.860 -18.782  1.00166.06           C  
ATOM   9957  C   ALA D 309     -85.836 -15.135 -19.417  1.00167.24           C  
ATOM   9958  O   ALA D 309     -84.849 -15.103 -20.149  1.00167.05           O  
ATOM   9959  CB  ALA D 309     -85.769 -13.658 -17.408  1.00164.33           C  
ATOM   9960  N   ILE D 310     -86.498 -16.255 -19.120  1.00168.75           N  
ATOM   9961  CA  ILE D 310     -86.135 -17.571 -19.663  1.00169.75           C  
ATOM   9962  C   ILE D 310     -86.760 -17.681 -21.062  1.00170.00           C  
ATOM   9963  O   ILE D 310     -86.320 -18.476 -21.900  1.00169.35           O  
ATOM   9964  CB  ILE D 310     -86.700 -18.733 -18.781  1.00169.76           C  
ATOM   9965  CG1 ILE D 310     -86.289 -18.542 -17.314  1.00169.09           C  
ATOM   9966  CG2 ILE D 310     -86.205 -20.083 -19.309  1.00167.14           C  
ATOM   9967  CD1 ILE D 310     -86.998 -19.481 -16.342  1.00167.04           C  
ATOM   9968  N   GLY D 311     -87.795 -16.873 -21.291  1.00170.15           N  
ATOM   9969  CA  GLY D 311     -88.485 -16.862 -22.567  1.00170.04           C  
ATOM   9970  C   GLY D 311     -87.868 -15.870 -23.534  1.00170.76           C  
ATOM   9971  O   GLY D 311     -87.973 -16.033 -24.747  1.00170.82           O  
ATOM   9972  N   CYS D 312     -87.232 -14.831 -23.002  1.00171.51           N  
ATOM   9973  CA  CYS D 312     -86.587 -13.835 -23.847  1.00172.37           C  
ATOM   9974  C   CYS D 312     -85.124 -14.203 -24.079  1.00173.43           C  
ATOM   9975  O   CYS D 312     -84.330 -13.389 -24.551  1.00173.58           O  
ATOM   9976  CB  CYS D 312     -86.716 -12.445 -23.225  1.00171.82           C  
ATOM   9977  SG  CYS D 312     -88.409 -11.794 -23.316  1.00169.00           S  
ATOM   9978  N   VAL D 313     -84.785 -15.444 -23.732  1.00174.63           N  
ATOM   9979  CA  VAL D 313     -83.444 -15.996 -23.930  1.00175.08           C  
ATOM   9980  C   VAL D 313     -83.578 -17.089 -25.003  1.00175.30           C  
ATOM   9981  O   VAL D 313     -82.589 -17.523 -25.604  1.00174.36           O  
ATOM   9982  CB  VAL D 313     -82.868 -16.590 -22.620  1.00174.99           C  
ATOM   9983  CG1 VAL D 313     -81.603 -17.389 -22.915  1.00175.24           C  
ATOM   9984  CG2 VAL D 313     -82.544 -15.466 -21.648  1.00173.57           C  
ATOM   9985  N   LEU D 314     -84.819 -17.525 -25.226  1.00175.25           N  
ATOM   9986  CA  LEU D 314     -85.143 -18.515 -26.255  1.00174.50           C  
ATOM   9987  C   LEU D 314     -85.420 -17.691 -27.518  1.00175.07           C  
ATOM   9988  O   LEU D 314     -85.575 -18.236 -28.617  1.00175.87           O  
ATOM   9989  CB  LEU D 314     -86.400 -19.316 -25.874  1.00172.62           C  
ATOM   9990  CG  LEU D 314     -86.296 -20.447 -24.848  1.00169.91           C  
ATOM   9991  CD1 LEU D 314     -87.687 -20.934 -24.462  1.00167.66           C  
ATOM   9992  CD2 LEU D 314     -85.476 -21.581 -25.437  1.00168.63           C  
ATOM   9993  N   VAL D 315     -85.487 -16.369 -27.324  1.00174.78           N  
ATOM   9994  CA  VAL D 315     -85.726 -15.389 -28.388  1.00173.05           C  
ATOM   9995  C   VAL D 315     -84.418 -14.614 -28.639  1.00173.68           C  
ATOM   9996  O   VAL D 315     -84.425 -13.501 -29.168  1.00173.16           O  
ATOM   9997  CB  VAL D 315     -86.865 -14.394 -27.992  1.00170.60           C  
ATOM   9998  CG1 VAL D 315     -87.175 -13.456 -29.142  1.00168.41           C  
ATOM   9999  CG2 VAL D 315     -88.119 -15.162 -27.608  1.00167.48           C  
ATOM  10000  N   ILE D 316     -83.298 -15.229 -28.254  1.00174.46           N  
ATOM  10001  CA  ILE D 316     -81.958 -14.655 -28.425  1.00174.49           C  
ATOM  10002  C   ILE D 316     -81.017 -15.660 -29.117  1.00175.41           C  
ATOM  10003  O   ILE D 316     -80.627 -15.409 -30.282  1.00175.56           O  
ATOM  10004  CB  ILE D 316     -81.335 -14.259 -27.058  1.00172.65           C  
ATOM  10005  CG1 ILE D 316     -82.088 -13.072 -26.460  1.00170.94           C  
ATOM  10006  CG2 ILE D 316     -79.862 -13.919 -27.226  1.00171.41           C  
ATOM  10007  CD1 ILE D 316     -81.552 -12.643 -25.111  1.00171.05           C  
