# Supplementary material for: Alignment of Helical Membrane Protein Sequences Using AlignMe
Source: PLoS One. 2013 Mar 4;8(3):e57731. doi: 10.1371/journal.pone.0057731 (PMC3587630; doi:10.1371/journal.pone.0057731)
Supplement: File S2 — Dataset of HOMEP2 homologous membrane proteins. (GZ) [file pone.0057731.s002.gz › HOMEP2010_pdbs/pentameric_ion_channels/3EAM_B.pdb]

ATOM   2527  N   VAL B   5      12.747 -22.644  -2.986  1.00 85.31           N  
ATOM   2528  CA  VAL B   5      12.920 -22.874  -1.513  1.00 84.99           C  
ATOM   2529  C   VAL B   5      12.753 -21.582  -0.654  1.00 84.71           C  
ATOM   2530  O   VAL B   5      13.581 -20.660  -0.682  1.00 84.48           O  
ATOM   2531  CB  VAL B   5      14.289 -23.628  -1.162  1.00 85.35           C  
ATOM   2532  CG1 VAL B   5      14.491 -24.918  -2.053  1.00 84.19           C  
ATOM   2533  CG2 VAL B   5      15.501 -22.668  -1.192  1.00 84.51           C  
ATOM   2534  N   SER B   6      11.639 -21.534   0.073  1.00 84.03           N  
ATOM   2535  CA  SER B   6      11.375 -20.555   1.124  1.00 82.96           C  
ATOM   2536  C   SER B   6      10.124 -21.090   1.834  1.00 82.23           C  
ATOM   2537  O   SER B   6       9.434 -21.976   1.300  1.00 82.29           O  
ATOM   2538  CB  SER B   6      11.144 -19.189   0.531  1.00 82.89           C  
ATOM   2539  OG  SER B   6      10.146 -19.303  -0.451  1.00 84.01           O  
ATOM   2540  N   PRO B   7       9.815 -20.563   3.020  1.00 81.36           N  
ATOM   2541  CA  PRO B   7       8.959 -21.253   3.992  1.00 80.91           C  
ATOM   2542  C   PRO B   7       7.605 -21.693   3.449  1.00 80.70           C  
ATOM   2543  O   PRO B   7       7.058 -21.069   2.576  1.00 80.88           O  
ATOM   2544  CB  PRO B   7       8.772 -20.205   5.087  1.00 80.94           C  
ATOM   2545  CG  PRO B   7       9.084 -18.892   4.443  1.00 80.90           C  
ATOM   2546  CD  PRO B   7      10.083 -19.166   3.384  1.00 81.29           C  
ATOM   2547  N   PRO B   8       7.054 -22.772   3.970  1.00 80.51           N  
ATOM   2548  CA  PRO B   8       5.708 -23.179   3.559  1.00 80.48           C  
ATOM   2549  C   PRO B   8       4.622 -22.254   4.117  1.00 80.57           C  
ATOM   2550  O   PRO B   8       4.655 -21.893   5.294  1.00 80.08           O  
ATOM   2551  CB  PRO B   8       5.582 -24.583   4.137  1.00 80.32           C  
ATOM   2552  CG  PRO B   8       6.560 -24.616   5.223  1.00 80.50           C  
ATOM   2553  CD  PRO B   8       7.700 -23.743   4.847  1.00 80.13           C  
ATOM   2554  N   PRO B   9       3.643 -21.894   3.281  1.00 80.92           N  
ATOM   2555  CA  PRO B   9       2.697 -20.845   3.656  1.00 80.93           C  
ATOM   2556  C   PRO B   9       1.529 -21.399   4.459  1.00 80.70           C  
ATOM   2557  O   PRO B   9       1.282 -22.583   4.390  1.00 79.12           O  
ATOM   2558  CB  PRO B   9       2.236 -20.303   2.311  1.00 80.99           C  
ATOM   2559  CG  PRO B   9       2.425 -21.496   1.350  1.00 81.41           C  
ATOM   2560  CD  PRO B   9       3.292 -22.529   2.000  1.00 80.97           C  
ATOM   2561  N   PRO B  10       0.838 -20.535   5.229  1.00 81.43           N  
ATOM   2562  CA  PRO B  10      -0.193 -20.945   6.205  1.00 82.43           C  
ATOM   2563  C   PRO B  10      -1.468 -21.399   5.520  1.00 83.90           C  
ATOM   2564  O   PRO B  10      -1.874 -20.758   4.535  1.00 84.28           O  
ATOM   2565  CB  PRO B  10      -0.483 -19.660   6.999  1.00 82.32           C  
ATOM   2566  CG  PRO B  10       0.479 -18.621   6.493  1.00 82.24           C  
ATOM   2567  CD  PRO B  10       1.035 -19.076   5.180  1.00 81.25           C  
ATOM   2568  N   ILE B  11      -2.099 -22.483   6.001  1.00 85.05           N  
ATOM   2569  CA  ILE B  11      -3.474 -22.805   5.539  1.00 85.93           C  
ATOM   2570  C   ILE B  11      -4.363 -21.647   5.988  1.00 85.75           C  
ATOM   2571  O   ILE B  11      -4.846 -20.916   5.161  1.00 86.22           O  
ATOM   2572  CB  ILE B  11      -4.073 -24.193   6.030  1.00 86.41           C  
ATOM   2573  CG1 ILE B  11      -3.458 -24.633   7.385  1.00 87.58           C  
ATOM   2574  CG2 ILE B  11      -3.974 -25.278   4.930  1.00 85.87           C  
ATOM   2575  CD1 ILE B  11      -4.262 -25.722   8.196  1.00 87.33           C  
ATOM   2576  N   ALA B  12      -4.527 -21.443   7.293  1.00 85.64           N  
ATOM   2577  CA  ALA B  12      -5.157 -20.207   7.820  1.00 85.22           C  
ATOM   2578  C   ALA B  12      -4.193 -18.979   7.865  1.00 84.60           C  
ATOM   2579  O   ALA B  12      -3.715 -18.439   6.840  1.00 83.72           O  
ATOM   2580  CB  ALA B  12      -5.771 -20.485   9.260  1.00 85.23           C  
ATOM   2581  N   ASP B  13      -3.936 -18.540   9.093  1.00 84.26           N  
ATOM   2582  CA  ASP B  13      -2.801 -17.672   9.382  1.00 83.77           C  
ATOM   2583  C   ASP B  13      -2.102 -18.137  10.704  1.00 82.10           C  
ATOM   2584  O   ASP B  13      -1.808 -17.324  11.583  1.00 81.93           O  
ATOM   2585  CB  ASP B  13      -3.248 -16.197   9.418  1.00 84.55           C  
ATOM   2586  CG  ASP B  13      -2.084 -15.232   9.680  1.00 86.73           C  
ATOM   2587  OD1 ASP B  13      -2.180 -14.429  10.642  1.00 87.72           O  
ATOM   2588  OD2 ASP B  13      -1.061 -15.307   8.948  1.00 88.22           O  
ATOM   2589  N   GLU B  14      -1.867 -19.455  10.839  1.00 79.64           N  
ATOM   2590  CA  GLU B  14      -1.093 -20.033  11.970  1.00 77.00           C  
ATOM   2591  C   GLU B  14       0.443 -19.941  11.790  1.00 74.37           C  
ATOM   2592  O   GLU B  14       0.964 -19.779  10.665  1.00 73.79           O  
ATOM   2593  CB  GLU B  14      -1.512 -21.491  12.305  1.00 76.98           C  
ATOM   2594  CG  GLU B  14      -2.446 -22.160  11.310  1.00 79.22           C  
ATOM   2595  CD  GLU B  14      -1.781 -22.556   9.991  1.00 82.08           C  
ATOM   2596  OE1 GLU B  14      -1.624 -21.726   9.061  1.00 82.24           O  
ATOM   2597  OE2 GLU B  14      -1.435 -23.741   9.855  1.00 83.93           O  
ATOM   2598  N   PRO B  15       1.169 -20.021  12.919  1.00 71.62           N  
ATOM   2599  CA  PRO B  15       2.627 -20.063  12.884  1.00 69.00           C  
ATOM   2600  C   PRO B  15       3.055 -21.469  12.444  1.00 66.07           C  
ATOM   2601  O   PRO B  15       2.285 -22.419  12.656  1.00 66.09           O  
ATOM   2602  CB  PRO B  15       3.012 -19.764  14.352  1.00 69.22           C  
ATOM   2603  CG  PRO B  15       1.813 -20.250  15.184  1.00 70.03           C  
ATOM   2604  CD  PRO B  15       0.615 -20.176  14.284  1.00 71.48           C  
ATOM   2605  N   LEU B  16       4.240 -21.607  11.841  1.00 62.44           N  
ATOM   2606  CA  LEU B  16       4.785 -22.932  11.531  1.00 59.67           C  
ATOM   2607  C   LEU B  16       5.452 -23.616  12.770  1.00 58.77           C  
ATOM   2608  O   LEU B  16       6.375 -23.048  13.408  1.00 58.60           O  
ATOM   2609  CB  LEU B  16       5.762 -22.841  10.388  1.00 58.79           C  
ATOM   2610  CG  LEU B  16       6.421 -24.192  10.126  1.00 58.73           C  
ATOM   2611  CD1 LEU B  16       5.448 -25.248   9.714  1.00 58.72           C  
ATOM   2612  CD2 LEU B  16       7.490 -24.043   9.088  1.00 59.61           C  
ATOM   2613  N   THR B  17       4.946 -24.800  13.135  1.00 56.66           N  
ATOM   2614  CA  THR B  17       5.432 -25.511  14.286  1.00 54.74           C  
ATOM   2615  C   THR B  17       6.566 -26.458  13.881  1.00 54.48           C  
ATOM   2616  O   THR B  17       6.384 -27.316  13.017  1.00 55.24           O  
ATOM   2617  CB  THR B  17       4.310 -26.316  14.931  1.00 54.19           C  
ATOM   2618  OG1 THR B  17       3.705 -25.512  15.914  1.00 54.19           O  
ATOM   2619  CG2 THR B  17       4.821 -27.552  15.644  1.00 52.91           C  
ATOM   2620  N   VAL B  18       7.746 -26.307  14.491  1.00 53.16           N  
ATOM   2621  CA  VAL B  18       8.805 -27.275  14.283  1.00 50.99           C  
ATOM   2622  C   VAL B  18       8.964 -28.100  15.537  1.00 50.17           C  
ATOM   2623  O   VAL B  18       9.294 -27.595  16.617  1.00 49.87           O  
ATOM   2624  CB  VAL B  18      10.125 -26.623  13.904  1.00 50.85           C  
ATOM   2625  CG1 VAL B  18      11.138 -27.705  13.607  1.00 51.18           C  
ATOM   2626  CG2 VAL B  18       9.957 -25.708  12.711  1.00 48.99           C  
ATOM   2627  N   ASN B  19       8.685 -29.374  15.397  1.00 49.16           N  
ATOM   2628  CA  ASN B  19       8.921 -30.285  16.470  1.00 49.41           C  
ATOM   2629  C   ASN B  19      10.403 -30.681  16.519  1.00 49.56           C  
ATOM   2630  O   ASN B  19      11.002 -30.995  15.473  1.00 49.35           O  
ATOM   2631  CB  ASN B  19       8.076 -31.552  16.305  1.00 50.05           C  
ATOM   2632  CG  ASN B  19       6.630 -31.299  16.522  1.00 50.73           C  
ATOM   2633  OD1 ASN B  19       6.129 -31.390  17.637  1.00 52.85           O  
ATOM   2634  ND2 ASN B  19       5.942 -30.902  15.457  1.00 53.83           N  
ATOM   2635  N   THR B  20      10.974 -30.681  17.736  1.00 48.62           N  
ATOM   2636  CA  THR B  20      12.366 -30.961  17.939  1.00 47.14           C  
ATOM   2637  C   THR B  20      12.531 -32.070  18.943  1.00 47.00           C  
ATOM   2638  O   THR B  20      11.639 -32.346  19.742  1.00 46.59           O  
ATOM   2639  CB  THR B  20      13.080 -29.753  18.486  1.00 46.52           C  
ATOM   2640  OG1 THR B  20      12.714 -29.558  19.855  1.00 46.81           O  
ATOM   2641  CG2 THR B  20      12.689 -28.553  17.725  1.00 46.51           C  
ATOM   2642  N   GLY B  21      13.703 -32.694  18.891  1.00 46.78           N  
ATOM   2643  CA  GLY B  21      14.175 -33.613  19.913  1.00 45.67           C  
ATOM   2644  C   GLY B  21      15.676 -33.739  19.858  1.00 45.10           C  
ATOM   2645  O   GLY B  21      16.292 -33.541  18.808  1.00 45.17           O  
ATOM   2646  N   ILE B  22      16.264 -34.025  21.009  1.00 43.82           N  
ATOM   2647  CA  ILE B  22      17.677 -34.175  21.119  1.00 42.09           C  
ATOM   2648  C   ILE B  22      17.882 -35.490  21.794  1.00 41.92           C  
ATOM   2649  O   ILE B  22      17.268 -35.774  22.802  1.00 40.82           O  
ATOM   2650  CB  ILE B  22      18.329 -33.004  21.941  1.00 42.25           C  
ATOM   2651  CG1 ILE B  22      18.127 -31.681  21.185  1.00 40.73           C  
ATOM   2652  CG2 ILE B  22      19.843 -33.337  22.288  1.00 41.34           C  
ATOM   2653  CD1 ILE B  22      18.842 -30.549  21.685  1.00 39.21           C  
ATOM   2654  N   TYR B  23      18.747 -36.310  21.209  1.00 42.40           N  
ATOM   2655  CA  TYR B  23      19.096 -37.621  21.779  1.00 42.95           C  
ATOM   2656  C   TYR B  23      20.626 -37.770  21.943  1.00 43.66           C  
ATOM   2657  O   TYR B  23      21.369 -37.848  20.913  1.00 44.06           O  
ATOM   2658  CB  TYR B  23      18.589 -38.712  20.861  1.00 42.94           C  
ATOM   2659  CG  TYR B  23      18.799 -40.068  21.420  1.00 43.95           C  
ATOM   2660  CD1 TYR B  23      17.865 -40.620  22.270  1.00 44.55           C  
ATOM   2661  CD2 TYR B  23      19.953 -40.798  21.122  1.00 44.98           C  
ATOM   2662  CE1 TYR B  23      18.054 -41.865  22.805  1.00 45.22           C  
ATOM   2663  CE2 TYR B  23      20.158 -42.049  21.659  1.00 46.46           C  
ATOM   2664  CZ  TYR B  23      19.189 -42.578  22.497  1.00 47.11           C  
ATOM   2665  OH  TYR B  23      19.332 -43.824  23.065  1.00 49.82           O  
ATOM   2666  N   LEU B  24      21.086 -37.797  23.206  1.00 43.61           N  
ATOM   2667  CA  LEU B  24      22.514 -37.676  23.517  1.00 43.96           C  
ATOM   2668  C   LEU B  24      23.142 -39.017  23.302  1.00 45.06           C  
ATOM   2669  O   LEU B  24      22.685 -39.993  23.868  1.00 44.88           O  
ATOM   2670  CB  LEU B  24      22.750 -37.301  24.969  1.00 43.28           C  
ATOM   2671  CG  LEU B  24      22.002 -36.134  25.604  1.00 43.43           C  
ATOM   2672  CD1 LEU B  24      22.220 -36.162  27.074  1.00 40.21           C  
ATOM   2673  CD2 LEU B  24      22.489 -34.805  25.024  1.00 43.44           C  
ATOM   2674  N   ILE B  25      24.200 -39.051  22.491  1.00 46.32           N  
ATOM   2675  CA  ILE B  25      24.986 -40.227  22.281  1.00 46.74           C  
ATOM   2676  C   ILE B  25      26.212 -40.133  23.174  1.00 47.73           C  
ATOM   2677  O   ILE B  25      26.523 -41.073  23.831  1.00 47.42           O  
ATOM   2678  CB  ILE B  25      25.358 -40.336  20.829  1.00 46.73           C  
ATOM   2679  CG1 ILE B  25      24.080 -40.415  19.989  1.00 46.91           C  
ATOM   2680  CG2 ILE B  25      26.238 -41.539  20.585  1.00 48.39           C  
ATOM   2681  CD1 ILE B  25      24.277 -40.017  18.417  1.00 47.16           C  
ATOM   2682  N   GLU B  26      26.868 -38.983  23.253  1.00 49.52           N  
ATOM   2683  CA  GLU B  26      28.090 -38.849  24.053  1.00 51.54           C  
ATOM   2684  C   GLU B  26      28.111 -37.575  24.892  1.00 52.50           C  
ATOM   2685  O   GLU B  26      27.666 -36.521  24.433  1.00 52.48           O  
ATOM   2686  CB  GLU B  26      29.339 -38.848  23.143  1.00 51.68           C  
ATOM   2687  CG  GLU B  26      29.734 -40.201  22.525  1.00 56.94           C  
ATOM   2688  CD  GLU B  26      29.830 -41.328  23.592  1.00 65.47           C  
ATOM   2689  OE1 GLU B  26      29.634 -41.031  24.809  1.00 71.77           O  
ATOM   2690  OE2 GLU B  26      30.094 -42.513  23.254  1.00 66.83           O  
ATOM   2691  N   CYS B  27      28.683 -37.672  26.095  1.00 54.25           N  
ATOM   2692  CA  CYS B  27      28.986 -36.513  26.974  1.00 56.11           C  
ATOM   2693  C   CYS B  27      30.381 -36.478  27.505  1.00 55.75           C  
ATOM   2694  O   CYS B  27      30.793 -37.379  28.216  1.00 57.09           O  
ATOM   2695  CB  CYS B  27      28.140 -36.584  28.213  1.00 56.07           C  
ATOM   2696  SG  CYS B  27      26.774 -35.669  27.954  1.00 65.05           S  
ATOM   2697  N   TYR B  28      31.124 -35.430  27.253  1.00 55.91           N  
ATOM   2698  CA  TYR B  28      32.511 -35.437  27.770  1.00 55.81           C  
ATOM   2699  C   TYR B  28      33.014 -34.046  28.151  1.00 54.86           C  
ATOM   2700  O   TYR B  28      32.316 -33.032  27.931  1.00 55.29           O  
ATOM   2701  CB  TYR B  28      33.480 -36.104  26.772  1.00 55.97           C  
ATOM   2702  CG  TYR B  28      33.303 -35.688  25.323  1.00 56.39           C  
ATOM   2703  CD1 TYR B  28      32.103 -35.949  24.653  1.00 56.18           C  
ATOM   2704  CD2 TYR B  28      34.355 -35.072  24.605  1.00 56.47           C  
ATOM   2705  CE1 TYR B  28      31.919 -35.581  23.320  1.00 58.31           C  
ATOM   2706  CE2 TYR B  28      34.183 -34.714  23.221  1.00 57.64           C  
ATOM   2707  CZ  TYR B  28      32.960 -34.980  22.595  1.00 58.59           C  
ATOM   2708  OH  TYR B  28      32.745 -34.637  21.285  1.00 57.18           O  
ATOM   2709  N   SER B  29      34.210 -34.000  28.720  1.00 52.40           N  
ATOM   2710  CA  SER B  29      34.834 -32.725  28.981  1.00 51.01           C  
ATOM   2711  C   SER B  29      33.923 -31.693  29.673  1.00 49.80           C  
ATOM   2712  O   SER B  29      33.835 -30.561  29.194  1.00 50.06           O  
ATOM   2713  CB  SER B  29      35.383 -32.102  27.696  1.00 50.55           C  
ATOM   2714  OG  SER B  29      36.049 -33.086  26.939  1.00 52.52           O  
ATOM   2715  N   LEU B  30      33.274 -32.042  30.787  1.00 47.34           N  
ATOM   2716  CA  LEU B  30      32.741 -30.988  31.608  1.00 45.58           C  
ATOM   2717  C   LEU B  30      33.923 -30.352  32.243  1.00 44.23           C  
ATOM   2718  O   LEU B  30      34.502 -30.895  33.127  1.00 43.94           O  
ATOM   2719  CB  LEU B  30      31.814 -31.486  32.707  1.00 45.74           C  
ATOM   2720  CG  LEU B  30      30.900 -30.360  33.221  1.00 46.18           C  
ATOM   2721  CD1 LEU B  30      29.826 -30.940  34.106  1.00 48.68           C  
ATOM   2722  CD2 LEU B  30      31.635 -29.351  33.997  1.00 46.84           C  
ATOM   2723  N   ASP B  31      34.230 -29.153  31.804  1.00 43.27           N  
ATOM   2724  CA  ASP B  31      35.377 -28.393  32.253  1.00 42.47           C  
ATOM   2725  C   ASP B  31      34.945 -27.352  33.276  1.00 41.72           C  
ATOM   2726  O   ASP B  31      34.359 -26.326  32.930  1.00 41.11           O  
ATOM   2727  CB  ASP B  31      35.965 -27.737  30.997  1.00 42.83           C  
ATOM   2728  CG  ASP B  31      37.128 -26.822  31.269  1.00 45.33           C  
ATOM   2729  OD1 ASP B  31      37.900 -26.616  30.287  1.00 47.94           O  
ATOM   2730  OD2 ASP B  31      37.244 -26.266  32.401  1.00 48.35           O  
ATOM   2731  N   ASP B  32      35.240 -27.588  34.538  1.00 41.17           N  
ATOM   2732  CA  ASP B  32      34.795 -26.653  35.584  1.00 41.07           C  
ATOM   2733  C   ASP B  32      35.242 -25.198  35.431  1.00 41.06           C  
ATOM   2734  O   ASP B  32      34.429 -24.248  35.582  1.00 40.49           O  
ATOM   2735  CB  ASP B  32      35.215 -27.171  36.950  1.00 41.20           C  
ATOM   2736  CG  ASP B  32      34.500 -28.455  37.320  1.00 43.29           C  
ATOM   2737  OD1 ASP B  32      33.286 -28.410  37.387  1.00 46.91           O  
ATOM   2738  OD2 ASP B  32      35.115 -29.530  37.486  1.00 46.73           O  
ATOM   2739  N   LYS B  33      36.547 -25.022  35.196  1.00 41.43           N  
ATOM   2740  CA  LYS B  33      37.117 -23.697  35.000  1.00 41.65           C  
ATOM   2741  C   LYS B  33      36.398 -22.958  33.875  1.00 41.53           C  
ATOM   2742  O   LYS B  33      35.919 -21.874  34.137  1.00 41.14           O  
ATOM   2743  CB  LYS B  33      38.596 -23.793  34.639  1.00 42.60           C  
ATOM   2744  CG  LYS B  33      39.532 -23.212  35.659  1.00 44.44           C  
ATOM   2745  CD  LYS B  33      40.969 -23.656  35.422  1.00 48.40           C  
ATOM   2746  CE  LYS B  33      41.881 -22.458  35.687  1.00 54.74           C  
ATOM   2747  NZ  LYS B  33      41.786 -21.827  37.085  1.00 58.54           N  
ATOM   2748  N   ALA B  34      36.332 -23.521  32.644  1.00 40.72           N  
ATOM   2749  CA  ALA B  34      35.706 -22.823  31.487  1.00 40.61           C  
ATOM   2750  C   ALA B  34      34.175 -22.791  31.527  1.00 41.90           C  
ATOM   2751  O   ALA B  34      33.512 -22.072  30.775  1.00 42.71           O  
ATOM   2752  CB  ALA B  34      36.150 -23.438  30.169  1.00 40.41           C  
ATOM   2753  N   GLU B  35      33.595 -23.628  32.373  1.00 42.76           N  
ATOM   2754  CA  GLU B  35      32.165 -23.780  32.428  1.00 42.59           C  
ATOM   2755  C   GLU B  35      31.515 -24.224  31.146  1.00 41.71           C  
ATOM   2756  O   GLU B  35      30.492 -23.706  30.769  1.00 41.71           O  
ATOM   2757  CB  GLU B  35      31.561 -22.509  32.939  1.00 42.95           C  
ATOM   2758  CG  GLU B  35      31.225 -22.685  34.427  1.00 48.40           C  
ATOM   2759  CD  GLU B  35      31.217 -21.381  35.213  1.00 55.21           C  
ATOM   2760  OE1 GLU B  35      32.248 -20.674  35.219  1.00 56.35           O  
ATOM   2761  OE2 GLU B  35      30.169 -21.063  35.818  1.00 60.12           O  
ATOM   2762  N   THR B  36      32.098 -25.225  30.503  1.00 41.07           N  
ATOM   2763  CA  THR B  36      31.582 -25.743  29.270  1.00 40.48           C  
ATOM   2764  C   THR B  36      31.580 -27.271  29.337  1.00 41.47           C  
ATOM   2765  O   THR B  36      32.221 -27.895  30.228  1.00 41.34           O  
ATOM   2766  CB  THR B  36      32.462 -25.355  28.106  1.00 39.87           C  
ATOM   2767  OG1 THR B  36      33.691 -26.051  28.214  1.00 38.59           O  
ATOM   2768  CG2 THR B  36      32.753 -23.894  28.142  1.00 39.35           C  
ATOM   2769  N   PHE B  37      30.850 -27.888  28.394  1.00 41.92           N  
ATOM   2770  CA  PHE B  37      30.868 -29.353  28.222  1.00 42.00           C  
ATOM   2771  C   PHE B  37      30.704 -29.700  26.747  1.00 41.94           C  
ATOM   2772  O   PHE B  37      30.297 -28.864  25.965  1.00 41.96           O  
ATOM   2773  CB  PHE B  37      29.843 -30.054  29.120  1.00 41.49           C  
ATOM   2774  CG  PHE B  37      28.437 -29.851  28.693  1.00 41.93           C  
ATOM   2775  CD1 PHE B  37      27.739 -28.723  29.085  1.00 43.31           C  
ATOM   2776  CD2 PHE B  37      27.792 -30.778  27.913  1.00 46.30           C  
ATOM   2777  CE1 PHE B  37      26.409 -28.522  28.714  1.00 45.76           C  
ATOM   2778  CE2 PHE B  37      26.463 -30.597  27.516  1.00 48.82           C  
ATOM   2779  CZ  PHE B  37      25.765 -29.461  27.918  1.00 48.13           C  
ATOM   2780  N   LYS B  38      31.078 -30.908  26.358  1.00 42.25           N  
ATOM   2781  CA  LYS B  38      31.006 -31.262  24.955  1.00 43.26           C  
ATOM   2782  C   LYS B  38      29.883 -32.254  24.772  1.00 43.24           C  
ATOM   2783  O   LYS B  38      29.640 -33.101  25.632  1.00 43.64           O  
ATOM   2784  CB  LYS B  38      32.357 -31.816  24.456  1.00 43.49           C  
ATOM   2785  CG  LYS B  38      33.516 -30.767  24.407  1.00 46.75           C  
ATOM   2786  CD  LYS B  38      34.569 -31.128  23.342  1.00 55.18           C  
ATOM   2787  CE  LYS B  38      36.051 -30.896  23.767  1.00 58.35           C  
ATOM   2788  NZ  LYS B  38      36.489 -29.519  23.343  1.00 62.01           N  
ATOM   2789  N   VAL B  39      29.157 -32.151  23.671  1.00 43.19           N  
ATOM   2790  CA  VAL B  39      28.030 -33.072  23.504  1.00 43.56           C  
ATOM   2791  C   VAL B  39      28.021 -33.587  22.093  1.00 43.60           C  
ATOM   2792  O   VAL B  39      28.372 -32.856  21.154  1.00 44.00           O  
ATOM   2793  CB  VAL B  39      26.628 -32.413  23.915  1.00 43.38           C  
ATOM   2794  CG1 VAL B  39      26.102 -31.494  22.851  1.00 44.69           C  
ATOM   2795  CG2 VAL B  39      25.605 -33.447  24.115  1.00 43.41           C  
ATOM   2796  N   ASN B  40      27.653 -34.850  21.959  1.00 43.89           N  
ATOM   2797  CA  ASN B  40      27.460 -35.454  20.645  1.00 44.67           C  
ATOM   2798  C   ASN B  40      26.084 -36.162  20.631  1.00 44.33           C  
ATOM   2799  O   ASN B  40      25.830 -37.031  21.521  1.00 43.62           O  
ATOM   2800  CB  ASN B  40      28.574 -36.461  20.399  1.00 45.41           C  
ATOM   2801  CG  ASN B  40      28.653 -36.916  18.958  1.00 49.52           C  
ATOM   2802  OD1 ASN B  40      27.719 -37.466  18.370  1.00 54.30           O  
ATOM   2803  ND2 ASN B  40      29.812 -36.728  18.387  1.00 56.34           N  
ATOM   2804  N   ALA B  41      25.210 -35.785  19.658  1.00 43.55           N  
ATOM   2805  CA  ALA B  41      23.780 -36.122  19.720  1.00 42.89           C  
ATOM   2806  C   ALA B  41      23.065 -36.124  18.402  1.00 43.46           C  
ATOM   2807  O   ALA B  41      23.541 -35.467  17.427  1.00 42.95           O  
ATOM   2808  CB  ALA B  41      23.077 -35.158  20.612  1.00 43.00           C  
ATOM   2809  N   PHE B  42      21.900 -36.840  18.397  1.00 43.39           N  
ATOM   2810  CA  PHE B  42      20.873 -36.698  17.321  1.00 43.08           C  
ATOM   2811  C   PHE B  42      20.066 -35.431  17.590  1.00 43.21           C  
ATOM   2812  O   PHE B  42      19.695 -35.176  18.731  1.00 43.51           O  
ATOM   2813  CB  PHE B  42      19.941 -37.893  17.258  1.00 42.47           C  
ATOM   2814  CG  PHE B  42      20.517 -39.082  16.522  1.00 44.30           C  
ATOM   2815  CD1 PHE B  42      21.309 -38.933  15.363  1.00 45.25           C  
ATOM   2816  CD2 PHE B  42      20.286 -40.378  16.980  1.00 45.19           C  
ATOM   2817  CE1 PHE B  42      21.832 -40.050  14.694  1.00 44.22           C  
ATOM   2818  CE2 PHE B  42      20.825 -41.499  16.299  1.00 44.11           C  
ATOM   2819  CZ  PHE B  42      21.583 -41.314  15.163  1.00 44.26           C  
ATOM   2820  N   LEU B  43      19.874 -34.602  16.572  1.00 43.65           N  
ATOM   2821  CA  LEU B  43      18.877 -33.517  16.600  1.00 44.24           C  
ATOM   2822  C   LEU B  43      17.793 -33.903  15.603  1.00 45.48           C  
ATOM   2823  O   LEU B  43      18.097 -34.131  14.402  1.00 46.22           O  
ATOM   2824  CB  LEU B  43      19.458 -32.197  16.122  1.00 43.63           C  
ATOM   2825  CG  LEU B  43      18.484 -31.046  15.906  1.00 41.57           C  
ATOM   2826  CD1 LEU B  43      18.043 -30.594  17.248  1.00 38.99           C  
ATOM   2827  CD2 LEU B  43      19.138 -29.859  15.158  1.00 42.42           C  
ATOM   2828  N   SER B  44      16.544 -34.006  16.064  1.00 45.65           N  
ATOM   2829  CA  SER B  44      15.478 -34.327  15.116  1.00 46.41           C  
ATOM   2830  C   SER B  44      14.540 -33.136  14.917  1.00 46.03           C  
ATOM   2831  O   SER B  44      14.278 -32.417  15.842  1.00 45.83           O  
ATOM   2832  CB  SER B  44      14.765 -35.608  15.508  1.00 46.31           C  
ATOM   2833  OG  SER B  44      13.854 -35.329  16.546  1.00 50.02           O  
ATOM   2834  N   LEU B  45      14.126 -32.904  13.683  1.00 46.46           N  
ATOM   2835  CA  LEU B  45      13.229 -31.816  13.363  1.00 47.28           C  
ATOM   2836  C   LEU B  45      12.079 -32.339  12.499  1.00 48.70           C  
ATOM   2837  O   LEU B  45      12.297 -33.094  11.564  1.00 48.55           O  
ATOM   2838  CB  LEU B  45      13.957 -30.712  12.612  1.00 46.59           C  
ATOM   2839  CG  LEU B  45      15.175 -30.091  13.300  1.00 44.27           C  
ATOM   2840  CD1 LEU B  45      15.697 -28.980  12.439  1.00 41.78           C  
ATOM   2841  CD2 LEU B  45      14.838 -29.558  14.652  1.00 41.38           C  
ATOM   2842  N   SER B  46      10.845 -31.949  12.828  1.00 50.44           N  
ATOM   2843  CA  SER B  46       9.670 -32.297  12.022  1.00 50.99           C  
ATOM   2844  C   SER B  46       8.711 -31.124  11.827  1.00 51.54           C  
ATOM   2845  O   SER B  46       8.509 -30.287  12.722  1.00 52.03           O  
ATOM   2846  CB  SER B  46       8.952 -33.438  12.660  1.00 50.70           C  
ATOM   2847  OG  SER B  46       8.237 -34.074  11.651  1.00 53.27           O  
ATOM   2848  N   TRP B  47       8.140 -31.042  10.641  1.00 52.41           N  
ATOM   2849  CA  TRP B  47       7.259 -29.918  10.303  1.00 53.67           C  
ATOM   2850  C   TRP B  47       6.509 -30.197   9.004  1.00 55.18           C  
ATOM   2851  O   TRP B  47       7.005 -30.915   8.148  1.00 54.63           O  
ATOM   2852  CB  TRP B  47       8.046 -28.637  10.161  1.00 52.73           C  
ATOM   2853  CG  TRP B  47       8.867 -28.633   8.936  1.00 52.38           C  
ATOM   2854  CD1 TRP B  47       8.557 -28.087   7.745  1.00 51.27           C  
ATOM   2855  CD2 TRP B  47      10.171 -29.203   8.781  1.00 53.57           C  
ATOM   2856  NE1 TRP B  47       9.591 -28.268   6.833  1.00 52.51           N  
ATOM   2857  CE2 TRP B  47      10.585 -28.966   7.452  1.00 52.88           C  
ATOM   2858  CE3 TRP B  47      11.042 -29.898   9.647  1.00 53.41           C  
ATOM   2859  CZ2 TRP B  47      11.801 -29.401   6.972  1.00 52.85           C  
ATOM   2860  CZ3 TRP B  47      12.258 -30.319   9.173  1.00 52.72           C  
ATOM   2861  CH2 TRP B  47      12.624 -30.070   7.843  1.00 53.04           C  
ATOM   2862  N   LYS B  48       5.304 -29.642   8.881  1.00 57.56           N  
ATOM   2863  CA  LYS B  48       4.464 -29.827   7.698  1.00 59.37           C  
ATOM   2864  C   LYS B  48       4.920 -28.912   6.579  1.00 59.73           C  
ATOM   2865  O   LYS B  48       5.049 -27.704   6.730  1.00 59.83           O  
ATOM   2866  CB  LYS B  48       2.990 -29.514   8.037  1.00 60.07           C  
ATOM   2867  CG  LYS B  48       1.961 -29.920   6.955  1.00 62.65           C  
ATOM   2868  CD  LYS B  48       1.283 -31.278   7.235  1.00 66.05           C  
ATOM   2869  CE  LYS B  48      -0.053 -31.135   8.018  1.00 67.96           C  
ATOM   2870  NZ  LYS B  48      -0.815 -32.437   7.970  1.00 67.04           N  
ATOM   2871  N   ASP B  49       5.161 -29.486   5.431  1.00 61.06           N  
ATOM   2872  CA  ASP B  49       5.293 -28.672   4.248  1.00 63.13           C  
ATOM   2873  C   ASP B  49       4.440 -29.194   3.106  1.00 64.32           C  
ATOM   2874  O   ASP B  49       4.824 -30.153   2.451  1.00 64.05           O  
ATOM   2875  CB  ASP B  49       6.723 -28.584   3.797  1.00 63.32           C  
ATOM   2876  CG  ASP B  49       6.871 -27.798   2.523  1.00 64.35           C  
ATOM   2877  OD1 ASP B  49       5.864 -27.321   2.019  1.00 64.55           O  
ATOM   2878  OD2 ASP B  49       7.980 -27.652   2.001  1.00 66.97           O  
ATOM   2879  N   ARG B  50       3.294 -28.536   2.882  1.00 66.01           N  
ATOM   2880  CA  ARG B  50       2.217 -29.074   2.039  1.00 67.70           C  
ATOM   2881  C   ARG B  50       2.597 -29.114   0.582  1.00 67.31           C  
ATOM   2882  O   ARG B  50       2.170 -29.984  -0.135  1.00 67.44           O  
ATOM   2883  CB  ARG B  50       0.869 -28.373   2.274  1.00 68.49           C  
ATOM   2884  CG  ARG B  50      -0.135 -29.239   3.071  1.00 72.58           C  
ATOM   2885  CD  ARG B  50      -1.400 -28.469   3.290  1.00 80.57           C  
ATOM   2886  NE  ARG B  50      -1.365 -27.711   4.520  1.00 86.62           N  
ATOM   2887  CZ  ARG B  50      -1.582 -28.251   5.714  1.00 89.82           C  
ATOM   2888  NH1 ARG B  50      -1.815 -29.544   5.827  1.00 90.69           N  
ATOM   2889  NH2 ARG B  50      -1.549 -27.509   6.806  1.00 90.07           N  
ATOM   2890  N   ARG B  51       3.459 -28.202   0.180  1.00 67.42           N  
ATOM   2891  CA  ARG B  51       4.067 -28.209  -1.139  1.00 67.78           C  
ATOM   2892  C   ARG B  51       4.757 -29.496  -1.442  1.00 68.42           C  
ATOM   2893  O   ARG B  51       5.161 -29.745  -2.551  1.00 68.96           O  
ATOM   2894  CB  ARG B  51       5.102 -27.106  -1.260  1.00 67.24           C  
ATOM   2895  CG  ARG B  51       4.502 -25.743  -1.362  1.00 68.68           C  
ATOM   2896  CD  ARG B  51       5.538 -24.653  -1.261  1.00 70.77           C  
ATOM   2897  NE  ARG B  51       6.204 -24.740   0.028  1.00 71.65           N  
ATOM   2898  CZ  ARG B  51       7.395 -24.234   0.270  1.00 71.11           C  
ATOM   2899  NH1 ARG B  51       8.024 -23.614  -0.681  1.00 71.75           N  
ATOM   2900  NH2 ARG B  51       7.955 -24.364   1.447  1.00 72.12           N  
ATOM   2901  N   LEU B  52       4.918 -30.342  -0.463  1.00 69.54           N  
ATOM   2902  CA  LEU B  52       5.684 -31.540  -0.731  1.00 69.91           C  
ATOM   2903  C   LEU B  52       4.857 -32.767  -0.851  1.00 70.45           C  
ATOM   2904  O   LEU B  52       5.394 -33.844  -0.842  1.00 70.73           O  
ATOM   2905  CB  LEU B  52       6.739 -31.732   0.340  1.00 69.97           C  
ATOM   2906  CG  LEU B  52       7.903 -30.732   0.275  1.00 69.05           C  
ATOM   2907  CD1 LEU B  52       8.870 -31.014   1.380  1.00 67.50           C  
ATOM   2908  CD2 LEU B  52       8.591 -30.819  -1.044  1.00 67.65           C  
ATOM   2909  N   ALA B  53       3.567 -32.617  -1.069  1.00 69.67           N  
ATOM   2910  CA  ALA B  53       2.732 -33.792  -1.024  1.00 68.83           C  
ATOM   2911  C   ALA B  53       2.955 -34.564  -2.318  1.00 68.44           C  
ATOM   2912  O   ALA B  53       3.438 -33.996  -3.296  1.00 66.97           O  
ATOM   2913  CB  ALA B  53       1.314 -33.414  -0.815  1.00 68.37           C  
ATOM   2914  N   PHE B  54       2.663 -35.860  -2.290  1.00 68.67           N  
ATOM   2915  CA  PHE B  54       2.866 -36.709  -3.450  1.00 69.90           C  
ATOM   2916  C   PHE B  54       1.990 -37.954  -3.364  1.00 71.51           C  
ATOM   2917  O   PHE B  54       1.492 -38.316  -2.270  1.00 71.15           O  
ATOM   2918  CB  PHE B  54       4.331 -37.129  -3.579  1.00 69.38           C  
ATOM   2919  CG  PHE B  54       4.845 -37.861  -2.395  1.00 69.30           C  
ATOM   2920  CD1 PHE B  54       5.359 -37.172  -1.301  1.00 71.04           C  
ATOM   2921  CD2 PHE B  54       4.796 -39.227  -2.353  1.00 69.63           C  
ATOM   2922  CE1 PHE B  54       5.794 -37.846  -0.169  1.00 72.15           C  
ATOM   2923  CE2 PHE B  54       5.232 -39.918  -1.243  1.00 70.58           C  
ATOM   2924  CZ  PHE B  54       5.744 -39.235  -0.159  1.00 72.44           C  
ATOM   2925  N   ASP B  55       1.810 -38.598  -4.523  1.00 72.76           N  
ATOM   2926  CA  ASP B  55       1.060 -39.823  -4.608  1.00 74.48           C  
ATOM   2927  C   ASP B  55       1.970 -41.071  -4.667  1.00 75.07           C  
ATOM   2928  O   ASP B  55       2.749 -41.249  -5.627  1.00 74.69           O  
ATOM   2929  CB  ASP B  55       0.186 -39.738  -5.852  1.00 75.54           C  
ATOM   2930  CG  ASP B  55      -1.119 -40.622  -5.773  1.00 78.67           C  
ATOM   2931  OD1 ASP B  55      -1.207 -41.708  -5.092  1.00 78.08           O  
ATOM   2932  OD2 ASP B  55      -2.074 -40.190  -6.472  1.00 82.13           O  
ATOM   2933  N   PRO B  56       1.873 -41.952  -3.642  1.00 76.12           N  
ATOM   2934  CA  PRO B  56       2.637 -43.203  -3.623  1.00 76.89           C  
ATOM   2935  C   PRO B  56       2.441 -43.959  -4.938  1.00 78.11           C  
ATOM   2936  O   PRO B  56       3.416 -44.325  -5.591  1.00 77.79           O  
ATOM   2937  CB  PRO B  56       2.002 -43.969  -2.467  1.00 76.47           C  
ATOM   2938  CG  PRO B  56       1.513 -42.927  -1.573  1.00 75.94           C  
ATOM   2939  CD  PRO B  56       1.001 -41.841  -2.461  1.00 75.68           C  
ATOM   2940  N   VAL B  57       1.178 -44.169  -5.317  1.00 79.75           N  
ATOM   2941  CA  VAL B  57       0.803 -44.658  -6.660  1.00 81.23           C  
ATOM   2942  C   VAL B  57       1.499 -44.052  -7.920  1.00 82.00           C  
ATOM   2943  O   VAL B  57       2.053 -44.760  -8.765  1.00 81.64           O  
ATOM   2944  CB  VAL B  57      -0.709 -44.346  -6.920  1.00 81.63           C  
ATOM   2945  CG1 VAL B  57      -1.130 -44.731  -8.371  1.00 82.32           C  
ATOM   2946  CG2 VAL B  57      -1.661 -44.933  -5.798  1.00 81.47           C  
ATOM   2947  N   ARG B  58       1.475 -42.727  -8.021  1.00 83.23           N  
ATOM   2948  CA  ARG B  58       1.950 -42.025  -9.199  1.00 84.31           C  
ATOM   2949  C   ARG B  58       3.443 -41.773  -9.026  1.00 84.61           C  
ATOM   2950  O   ARG B  58       4.015 -41.060  -9.836  1.00 85.38           O  
ATOM   2951  CB  ARG B  58       1.228 -40.674  -9.465  1.00 84.37           C  
ATOM   2952  CG  ARG B  58      -0.098 -40.736 -10.290  1.00 86.77           C  
ATOM   2953  CD  ARG B  58      -0.374 -39.436 -11.151  1.00 89.43           C  
ATOM   2954  NE  ARG B  58       0.008 -38.153 -10.513  1.00 91.06           N  
ATOM   2955  CZ  ARG B  58      -0.598 -37.566  -9.452  1.00 93.28           C  
ATOM   2956  NH1 ARG B  58      -0.143 -36.402  -8.995  1.00 92.95           N  
ATOM   2957  NH2 ARG B  58      -1.650 -38.113  -8.820  1.00 93.18           N  
ATOM   2958  N   SER B  59       4.089 -42.304  -7.988  1.00 84.57           N  
ATOM   2959  CA  SER B  59       5.551 -42.045  -7.828  1.00 84.32           C  
ATOM   2960  C   SER B  59       6.346 -43.284  -7.331  1.00 83.26           C  
ATOM   2961  O   SER B  59       7.575 -43.267  -7.211  1.00 82.28           O  
ATOM   2962  CB  SER B  59       5.829 -40.771  -6.975  1.00 84.71           C  
ATOM   2963  OG  SER B  59       5.974 -41.064  -5.583  1.00 86.54           O  
ATOM   2964  N   GLY B  60       5.610 -44.359  -7.055  1.00 82.67           N  
ATOM   2965  CA  GLY B  60       6.194 -45.665  -6.764  1.00 81.93           C  
ATOM   2966  C   GLY B  60       6.525 -45.920  -5.310  1.00 81.24           C  
ATOM   2967  O   GLY B  60       6.364 -47.041  -4.813  1.00 81.50           O  
ATOM   2968  N   VAL B  61       6.932 -44.852  -4.626  1.00 80.10           N  
ATOM   2969  CA  VAL B  61       7.554 -44.913  -3.301  1.00 78.42           C  
ATOM   2970  C   VAL B  61       6.642 -44.472  -2.093  1.00 77.21           C  
ATOM   2971  O   VAL B  61       5.924 -43.487  -2.209  1.00 77.22           O  
ATOM   2972  CB  VAL B  61       8.876 -44.103  -3.405  1.00 78.12           C  
ATOM   2973  CG1 VAL B  61       8.649 -42.609  -3.119  1.00 76.73           C  
ATOM   2974  CG2 VAL B  61       9.966 -44.751  -2.573  1.00 79.23           C  
ATOM   2975  N   ARG B  62       6.633 -45.207  -0.968  1.00 76.05           N  
ATOM   2976  CA  ARG B  62       5.782 -44.841   0.217  1.00 75.28           C  
ATOM   2977  C   ARG B  62       6.286 -43.582   0.907  1.00 73.63           C  
ATOM   2978  O   ARG B  62       5.524 -42.816   1.479  1.00 72.66           O  
ATOM   2979  CB  ARG B  62       5.684 -45.962   1.296  1.00 76.05           C  
ATOM   2980  CG  ARG B  62       4.468 -46.970   1.217  1.00 80.07           C  
ATOM   2981  CD  ARG B  62       4.706 -48.145   0.189  1.00 87.15           C  
ATOM   2982  NE  ARG B  62       4.850 -49.532   0.714  1.00 91.58           N  
ATOM   2983  CZ  ARG B  62       5.807 -50.004   1.546  1.00 93.43           C  
ATOM   2984  NH1 ARG B  62       6.755 -49.211   2.070  1.00 92.95           N  
ATOM   2985  NH2 ARG B  62       5.795 -51.296   1.896  1.00 93.01           N  
ATOM   2986  N   VAL B  63       7.598 -43.411   0.909  1.00 72.68           N  
ATOM   2987  CA  VAL B  63       8.213 -42.237   1.502  1.00 71.77           C  
ATOM   2988  C   VAL B  63       9.174 -41.666   0.488  1.00 71.37           C  
ATOM   2989  O   VAL B  63       9.740 -42.408  -0.284  1.00 72.24           O  
ATOM   2990  CB  VAL B  63       8.982 -42.565   2.807  1.00 71.36           C  
ATOM   2991  CG1 VAL B  63       9.859 -41.398   3.190  1.00 70.31           C  
ATOM   2992  CG2 VAL B  63       8.012 -42.842   3.928  1.00 71.25           C  
ATOM   2993  N   LYS B  64       9.356 -40.357   0.458  1.00 70.59           N  
ATOM   2994  CA  LYS B  64      10.404 -39.815  -0.373  1.00 69.72           C  
ATOM   2995  C   LYS B  64      11.569 -39.448   0.496  1.00 69.42           C  
ATOM   2996  O   LYS B  64      11.407 -38.983   1.621  1.00 69.02           O  
ATOM   2997  CB  LYS B  64       9.940 -38.581  -1.138  1.00 69.79           C  
ATOM   2998  CG  LYS B  64       9.067 -38.858  -2.325  1.00 69.44           C  
ATOM   2999  CD  LYS B  64       9.254 -37.722  -3.283  1.00 70.35           C  
ATOM   3000  CE  LYS B  64       8.044 -37.498  -4.135  1.00 71.68           C  
ATOM   3001  NZ  LYS B  64       8.468 -36.743  -5.324  1.00 71.49           N  
ATOM   3002  N   THR B  65      12.760 -39.668  -0.040  1.00 69.85           N  
ATOM   3003  CA  THR B  65      13.994 -39.165   0.565  1.00 69.57           C  
ATOM   3004  C   THR B  65      14.427 -37.926  -0.161  1.00 70.60           C  
ATOM   3005  O   THR B  65      14.348 -37.865  -1.368  1.00 71.51           O  
ATOM   3006  CB  THR B  65      15.079 -40.186   0.501  1.00 68.47           C  
ATOM   3007  OG1 THR B  65      14.830 -41.124   1.536  1.00 66.20           O  
ATOM   3008  CG2 THR B  65      16.374 -39.552   0.757  1.00 68.15           C  
ATOM   3009  N   TYR B  66      14.801 -36.889   0.561  1.00 72.47           N  
ATOM   3010  CA  TYR B  66      15.286 -35.703  -0.118  1.00 71.95           C  
ATOM   3011  C   TYR B  66      16.650 -35.418   0.418  1.00 71.82           C  
ATOM   3012  O   TYR B  66      17.024 -35.836   1.505  1.00 71.75           O  
ATOM   3013  CB  TYR B  66      14.403 -34.482   0.093  1.00 71.69           C  
ATOM   3014  CG  TYR B  66      13.098 -34.442  -0.650  1.00 71.94           C  
ATOM   3015  CD1 TYR B  66      11.953 -34.993  -0.096  1.00 72.39           C  
ATOM   3016  CD2 TYR B  66      12.986 -33.803  -1.871  1.00 72.04           C  
ATOM   3017  CE1 TYR B  66      10.735 -34.930  -0.756  1.00 72.68           C  
ATOM   3018  CE2 TYR B  66      11.768 -33.733  -2.546  1.00 71.50           C  
ATOM   3019  CZ  TYR B  66      10.648 -34.281  -1.988  1.00 72.42           C  
ATOM   3020  OH  TYR B  66       9.431 -34.191  -2.651  1.00 72.71           O  
ATOM   3021  N   GLU B  67      17.404 -34.705  -0.391  1.00 72.02           N  
ATOM   3022  CA  GLU B  67      18.706 -34.145  -0.030  1.00 72.38           C  
ATOM   3023  C   GLU B  67      18.518 -32.733   0.474  1.00 71.76           C  
ATOM   3024  O   GLU B  67      17.771 -31.948  -0.113  1.00 71.85           O  
ATOM   3025  CB  GLU B  67      19.602 -34.048  -1.280  1.00 72.93           C  
ATOM   3026  CG  GLU B  67      20.141 -35.379  -1.790  1.00 75.61           C  
ATOM   3027  CD  GLU B  67      21.193 -35.960  -0.841  1.00 80.02           C  
ATOM   3028  OE1 GLU B  67      21.099 -37.149  -0.461  1.00 80.20           O  
ATOM   3029  OE2 GLU B  67      22.110 -35.210  -0.451  1.00 82.47           O  
ATOM   3030  N   PRO B  68      19.240 -32.377   1.530  1.00 71.40           N  
ATOM   3031  CA  PRO B  68      19.084 -31.081   2.208  1.00 71.01           C  
ATOM   3032  C   PRO B  68      18.731 -29.912   1.310  1.00 70.74           C  
ATOM   3033  O   PRO B  68      17.733 -29.231   1.555  1.00 70.80           O  
ATOM   3034  CB  PRO B  68      20.431 -30.854   2.859  1.00 70.26           C  
ATOM   3035  CG  PRO B  68      20.902 -32.238   3.156  1.00 71.02           C  
ATOM   3036  CD  PRO B  68      20.214 -33.232   2.219  1.00 71.31           C  
ATOM   3037  N   GLU B  69      19.517 -29.671   0.280  1.00 70.43           N  
ATOM   3038  CA  GLU B  69      19.301 -28.499  -0.568  1.00 70.48           C  
ATOM   3039  C   GLU B  69      18.077 -28.572  -1.482  1.00 69.33           C  
ATOM   3040  O   GLU B  69      17.692 -27.548  -2.048  1.00 69.51           O  
ATOM   3041  CB  GLU B  69      20.529 -28.207  -1.405  1.00 71.12           C  
ATOM   3042  CG  GLU B  69      21.258 -29.481  -1.888  1.00 75.61           C  
ATOM   3043  CD  GLU B  69      21.937 -30.244  -0.711  1.00 81.54           C  
ATOM   3044  OE1 GLU B  69      22.569 -29.546   0.131  1.00 82.12           O  
ATOM   3045  OE2 GLU B  69      21.821 -31.523  -0.623  1.00 83.57           O  
ATOM   3046  N   ALA B  70      17.459 -29.749  -1.622  1.00 67.76           N  
ATOM   3047  CA  ALA B  70      16.274 -29.855  -2.464  1.00 66.00           C  
ATOM   3048  C   ALA B  70      15.005 -29.190  -1.842  1.00 65.13           C  
ATOM   3049  O   ALA B  70      14.133 -28.717  -2.586  1.00 65.05           O  
ATOM   3050  CB  ALA B  70      16.054 -31.299  -2.872  1.00 65.80           C  
ATOM   3051  N   ILE B  71      14.933 -29.105  -0.501  1.00 63.56           N  
ATOM   3052  CA  ILE B  71      13.718 -28.628   0.187  1.00 61.82           C  
ATOM   3053  C   ILE B  71      14.005 -27.572   1.233  1.00 60.51           C  
ATOM   3054  O   ILE B  71      15.098 -27.478   1.682  1.00 61.28           O  
ATOM   3055  CB  ILE B  71      12.935 -29.797   0.863  1.00 61.62           C  
ATOM   3056  CG1 ILE B  71      13.748 -30.446   1.964  1.00 59.21           C  
ATOM   3057  CG2 ILE B  71      12.478 -30.797  -0.181  1.00 62.04           C  
ATOM   3058  CD1 ILE B  71      12.892 -31.117   2.934  1.00 57.98           C  
ATOM   3059  N   TRP B  72      13.016 -26.784   1.628  1.00 58.91           N  
ATOM   3060  CA  TRP B  72      13.172 -25.846   2.734  1.00 57.19           C  
ATOM   3061  C   TRP B  72      13.345 -26.574   4.034  1.00 56.66           C  
ATOM   3062  O   TRP B  72      12.618 -27.531   4.342  1.00 57.68           O  
ATOM   3063  CB  TRP B  72      11.934 -24.995   2.862  1.00 57.05           C  
ATOM   3064  CG  TRP B  72      12.013 -23.945   3.870  1.00 55.99           C  
ATOM   3065  CD1 TRP B  72      12.523 -22.715   3.686  1.00 56.00           C  
ATOM   3066  CD2 TRP B  72      11.500 -23.979   5.211  1.00 56.20           C  
ATOM   3067  NE1 TRP B  72      12.392 -21.973   4.826  1.00 57.37           N  
ATOM   3068  CE2 TRP B  72      11.767 -22.726   5.785  1.00 56.24           C  
ATOM   3069  CE3 TRP B  72      10.846 -24.938   5.976  1.00 56.45           C  
ATOM   3070  CZ2 TRP B  72      11.406 -22.400   7.096  1.00 54.48           C  
ATOM   3071  CZ3 TRP B  72      10.501 -24.615   7.270  1.00 56.17           C  
ATOM   3072  CH2 TRP B  72      10.787 -23.353   7.818  1.00 55.12           C  
ATOM   3073  N   ILE B  73      14.305 -26.102   4.805  1.00 55.19           N  
ATOM   3074  CA  ILE B  73      14.603 -26.634   6.113  1.00 53.01           C  
ATOM   3075  C   ILE B  73      14.712 -25.468   7.074  1.00 52.35           C  
ATOM   3076  O   ILE B  73      15.319 -24.476   6.775  1.00 52.01           O  
ATOM   3077  CB  ILE B  73      15.906 -27.393   6.032  1.00 52.51           C  
ATOM   3078  CG1 ILE B  73      15.685 -28.575   5.093  1.00 51.39           C  
ATOM   3079  CG2 ILE B  73      16.372 -27.827   7.404  1.00 52.55           C  
ATOM   3080  CD1 ILE B  73      16.868 -29.389   4.802  1.00 51.70           C  
ATOM   3081  N   PRO B  74      14.094 -25.571   8.233  1.00 51.63           N  
ATOM   3082  CA  PRO B  74      14.170 -24.405   9.075  1.00 51.45           C  
ATOM   3083  C   PRO B  74      15.533 -24.274   9.682  1.00 51.66           C  
ATOM   3084  O   PRO B  74      16.158 -25.266  10.057  1.00 52.15           O  
ATOM   3085  CB  PRO B  74      13.149 -24.686  10.161  1.00 51.46           C  
ATOM   3086  CG  PRO B  74      13.001 -26.170  10.175  1.00 51.15           C  
ATOM   3087  CD  PRO B  74      13.309 -26.667   8.812  1.00 51.22           C  
ATOM   3088  N   GLU B  75      15.989 -23.044   9.810  1.00 51.75           N  
ATOM   3089  CA  GLU B  75      17.283 -22.782  10.437  1.00 51.71           C  
ATOM   3090  C   GLU B  75      17.245 -22.844  11.937  1.00 50.83           C  
ATOM   3091  O   GLU B  75      17.090 -21.814  12.530  1.00 51.25           O  
ATOM   3092  CB  GLU B  75      17.770 -21.390  10.057  1.00 51.51           C  
ATOM   3093  CG  GLU B  75      18.327 -21.357   8.665  1.00 55.55           C  
ATOM   3094  CD  GLU B  75      18.329 -19.961   8.067  1.00 62.18           C  
ATOM   3095  OE1 GLU B  75      18.426 -18.952   8.847  1.00 61.23           O  
ATOM   3096  OE2 GLU B  75      18.232 -19.884   6.798  1.00 66.95           O  
ATOM   3097  N   ILE B  76      17.383 -24.020  12.549  1.00 50.02           N  
ATOM   3098  CA  ILE B  76      17.490 -24.101  14.022  1.00 49.18           C  
ATOM   3099  C   ILE B  76      18.943 -23.834  14.450  1.00 48.57           C  
ATOM   3100  O   ILE B  76      19.868 -24.341  13.818  1.00 48.81           O  
ATOM   3101  CB  ILE B  76      17.100 -25.501  14.541  1.00 49.34           C  
ATOM   3102  CG1 ILE B  76      15.695 -25.874  14.086  1.00 50.64           C  
ATOM   3103  CG2 ILE B  76      17.292 -25.618  16.054  1.00 48.80           C  
ATOM   3104  CD1 ILE B  76      14.704 -24.773  14.191  1.00 52.23           C  
ATOM   3105  N   ARG B  77      19.159 -23.050  15.500  1.00 47.48           N  
ATOM   3106  CA  ARG B  77      20.507 -22.848  16.004  1.00 46.72           C  
ATOM   3107  C   ARG B  77      20.557 -23.084  17.517  1.00 46.38           C  
ATOM   3108  O   ARG B  77      19.501 -23.094  18.165  1.00 46.62           O  
ATOM   3109  CB  ARG B  77      20.991 -21.465  15.597  1.00 46.31           C  
ATOM   3110  CG  ARG B  77      21.129 -21.304  14.059  1.00 47.90           C  
ATOM   3111  CD  ARG B  77      21.601 -19.907  13.649  1.00 51.11           C  
ATOM   3112  NE  ARG B  77      20.857 -18.838  14.353  1.00 54.55           N  
ATOM   3113  CZ  ARG B  77      19.761 -18.217  13.868  1.00 55.83           C  
ATOM   3114  NH1 ARG B  77      19.274 -18.540  12.661  1.00 51.96           N  
ATOM   3115  NH2 ARG B  77      19.139 -17.278  14.604  1.00 55.28           N  
ATOM   3116  N   PHE B  78      21.736 -23.324  18.089  1.00 45.82           N  
ATOM   3117  CA  PHE B  78      21.849 -23.396  19.541  1.00 45.97           C  
ATOM   3118  C   PHE B  78      22.203 -22.015  20.066  1.00 45.62           C  
ATOM   3119  O   PHE B  78      22.943 -21.283  19.444  1.00 46.02           O  
ATOM   3120  CB  PHE B  78      22.932 -24.372  19.940  1.00 46.51           C  
ATOM   3121  CG  PHE B  78      22.624 -25.808  19.599  1.00 50.40           C  
ATOM   3122  CD1 PHE B  78      21.813 -26.549  20.384  1.00 54.71           C  
ATOM   3123  CD2 PHE B  78      23.141 -26.412  18.498  1.00 54.26           C  
ATOM   3124  CE1 PHE B  78      21.536 -27.853  20.071  1.00 55.51           C  
ATOM   3125  CE2 PHE B  78      22.845 -27.724  18.214  1.00 54.80           C  
ATOM   3126  CZ  PHE B  78      22.062 -28.423  19.000  1.00 54.50           C  
ATOM   3127  N   VAL B  79      21.673 -21.618  21.204  1.00 45.04           N  
ATOM   3128  CA  VAL B  79      22.069 -20.324  21.742  1.00 44.26           C  
ATOM   3129  C   VAL B  79      23.475 -20.384  22.362  1.00 44.13           C  
ATOM   3130  O   VAL B  79      24.389 -19.701  21.903  1.00 44.05           O  
ATOM   3131  CB  VAL B  79      21.060 -19.808  22.804  1.00 44.35           C  
ATOM   3132  CG1 VAL B  79      21.525 -18.511  23.390  1.00 42.57           C  
ATOM   3133  CG2 VAL B  79      19.701 -19.637  22.203  1.00 43.50           C  
ATOM   3134  N   ASN B  80      23.628 -21.205  23.396  1.00 43.40           N  
ATOM   3135  CA  ASN B  80      24.833 -21.203  24.222  1.00 43.81           C  
ATOM   3136  C   ASN B  80      25.947 -22.143  23.714  1.00 45.06           C  
ATOM   3137  O   ASN B  80      26.496 -22.949  24.460  1.00 44.43           O  
ATOM   3138  CB  ASN B  80      24.470 -21.536  25.689  1.00 42.81           C  
ATOM   3139  CG  ASN B  80      23.618 -22.798  25.802  1.00 41.43           C  
ATOM   3140  OD1 ASN B  80      22.671 -22.971  25.046  1.00 42.01           O  
ATOM   3141  ND2 ASN B  80      23.959 -23.686  26.715  1.00 39.22           N  
ATOM   3142  N   VAL B  81      26.256 -22.059  22.429  1.00 47.18           N  
ATOM   3143  CA  VAL B  81      27.467 -22.695  21.940  1.00 48.96           C  
ATOM   3144  C   VAL B  81      28.611 -21.696  21.692  1.00 51.75           C  
ATOM   3145  O   VAL B  81      28.377 -20.428  21.619  1.00 52.48           O  
ATOM   3146  CB  VAL B  81      27.235 -23.485  20.686  1.00 48.25           C  
ATOM   3147  CG1 VAL B  81      26.466 -24.757  21.027  1.00 48.04           C  
ATOM   3148  CG2 VAL B  81      26.594 -22.595  19.638  1.00 47.25           C  
ATOM   3149  N   GLU B  82      29.846 -22.263  21.601  1.00 53.98           N  
ATOM   3150  CA  GLU B  82      31.041 -21.520  21.169  1.00 55.65           C  
ATOM   3151  C   GLU B  82      30.985 -21.229  19.649  1.00 56.41           C  
ATOM   3152  O   GLU B  82      31.008 -20.042  19.155  1.00 56.10           O  
ATOM   3153  CB  GLU B  82      32.234 -22.314  21.586  1.00 55.49           C  
ATOM   3154  CG  GLU B  82      32.114 -22.615  23.086  1.00 60.73           C  
ATOM   3155  CD  GLU B  82      33.378 -22.254  23.911  1.00 66.94           C  
ATOM   3156  OE1 GLU B  82      34.489 -22.296  23.315  1.00 70.25           O  
ATOM   3157  OE2 GLU B  82      33.266 -21.931  25.136  1.00 66.15           O  
ATOM   3158  N   ASN B  83      30.843 -22.313  18.902  1.00 57.06           N  
ATOM   3159  CA  ASN B  83      30.737 -22.183  17.480  1.00 58.07           C  
ATOM   3160  C   ASN B  83      29.514 -22.847  17.020  1.00 58.08           C  
ATOM   3161  O   ASN B  83      28.991 -23.691  17.725  1.00 58.96           O  
ATOM   3162  CB  ASN B  83      31.984 -22.786  16.856  1.00 58.43           C  
ATOM   3163  CG  ASN B  83      33.215 -22.102  17.395  1.00 60.91           C  
ATOM   3164  OD1 ASN B  83      33.673 -22.396  18.508  1.00 62.68           O  
ATOM   3165  ND2 ASN B  83      33.676 -21.081  16.674  1.00 65.27           N  
ATOM   3166  N   ALA B  84      29.019 -22.442  15.859  1.00 58.25           N  
ATOM   3167  CA  ALA B  84      28.052 -23.244  15.137  1.00 58.11           C  
ATOM   3168  C   ALA B  84      28.433 -24.744  15.278  1.00 58.16           C  
ATOM   3169  O   ALA B  84      29.604 -25.124  15.045  1.00 58.36           O  
ATOM   3170  CB  ALA B  84      28.023 -22.808  13.621  1.00 58.04           C  
ATOM   3171  N   ARG B  85      27.466 -25.559  15.693  1.00 57.48           N  
ATOM   3172  CA  ARG B  85      27.641 -26.992  15.784  1.00 57.21           C  
ATOM   3173  C   ARG B  85      28.152 -27.628  14.471  1.00 57.86           C  
ATOM   3174  O   ARG B  85      27.957 -27.068  13.383  1.00 57.30           O  
ATOM   3175  CB  ARG B  85      26.301 -27.637  16.185  1.00 56.63           C  
ATOM   3176  CG  ARG B  85      25.182 -27.404  15.157  1.00 54.89           C  
ATOM   3177  CD  ARG B  85      24.034 -28.335  15.381  1.00 52.23           C  
ATOM   3178  NE  ARG B  85      23.029 -28.381  14.303  1.00 51.53           N  
ATOM   3179  CZ  ARG B  85      22.120 -27.433  14.078  1.00 49.25           C  
ATOM   3180  NH1 ARG B  85      22.183 -26.360  14.834  1.00 48.92           N  
ATOM   3181  NH2 ARG B  85      21.187 -27.532  13.108  1.00 45.47           N  
ATOM   3182  N   ASP B  86      28.777 -28.810  14.609  1.00 58.29           N  
ATOM   3183  CA  ASP B  86      29.158 -29.675  13.518  1.00 59.03           C  
ATOM   3184  C   ASP B  86      28.103 -30.680  13.201  1.00 58.11           C  
ATOM   3185  O   ASP B  86      27.844 -31.539  14.038  1.00 58.25           O  
ATOM   3186  CB  ASP B  86      30.313 -30.494  13.979  1.00 60.76           C  
ATOM   3187  CG  ASP B  86      31.566 -30.145  13.262  1.00 67.16           C  
ATOM   3188  OD1 ASP B  86      31.441 -29.537  12.159  1.00 73.01           O  
ATOM   3189  OD2 ASP B  86      32.667 -30.500  13.795  1.00 74.73           O  
ATOM   3190  N   ALA B  87      27.518 -30.620  12.001  1.00 56.85           N  
ATOM   3191  CA  ALA B  87      26.332 -31.409  11.741  1.00 55.29           C  
ATOM   3192  C   ALA B  87      26.418 -32.270  10.516  1.00 54.79           C  
ATOM   3193  O   ALA B  87      26.804 -31.819   9.478  1.00 54.57           O  
ATOM   3194  CB  ALA B  87      25.170 -30.478  11.636  1.00 55.36           C  
ATOM   3195  N   ASP B  88      26.026 -33.520  10.646  1.00 54.98           N  
ATOM   3196  CA  ASP B  88      25.888 -34.404   9.496  1.00 55.44           C  
ATOM   3197  C   ASP B  88      24.454 -34.781   9.295  1.00 54.65           C  
ATOM   3198  O   ASP B  88      23.869 -35.455  10.177  1.00 54.61           O  
ATOM   3199  CB  ASP B  88      26.689 -35.684   9.707  1.00 56.60           C  
ATOM   3200  CG  ASP B  88      28.153 -35.551   9.189  1.00 64.61           C  
ATOM   3201  OD1 ASP B  88      28.767 -34.423   9.166  1.00 66.86           O  
ATOM   3202  OD2 ASP B  88      28.690 -36.609   8.774  1.00 74.38           O  
ATOM   3203  N   VAL B  89      23.862 -34.369   8.161  1.00 53.85           N  
ATOM   3204  CA  VAL B  89      22.483 -34.763   7.916  1.00 52.72           C  
ATOM   3205  C   VAL B  89      22.429 -36.278   7.789  1.00 52.54           C  
ATOM   3206  O   VAL B  89      23.098 -36.836   6.953  1.00 52.18           O  
ATOM   3207  CB  VAL B  89      21.894 -34.075   6.706  1.00 52.51           C  
ATOM   3208  CG1 VAL B  89      20.655 -34.824   6.297  1.00 51.87           C  
ATOM   3209  CG2 VAL B  89      21.600 -32.585   7.012  1.00 49.98           C  
ATOM   3210  N   VAL B  90      21.688 -36.948   8.652  1.00 52.67           N  
ATOM   3211  CA  VAL B  90      21.590 -38.399   8.540  1.00 53.48           C  
ATOM   3212  C   VAL B  90      20.527 -38.872   7.561  1.00 54.51           C  
ATOM   3213  O   VAL B  90      20.730 -39.844   6.879  1.00 54.74           O  
ATOM   3214  CB  VAL B  90      21.346 -39.063   9.893  1.00 53.46           C  
ATOM   3215  CG1 VAL B  90      21.137 -40.579   9.754  1.00 50.74           C  
ATOM   3216  CG2 VAL B  90      22.497 -38.777  10.810  1.00 53.64           C  
ATOM   3217  N   ASP B  91      19.408 -38.163   7.477  1.00 55.73           N  
ATOM   3218  CA  ASP B  91      18.258 -38.612   6.715  1.00 56.83           C  
ATOM   3219  C   ASP B  91      17.181 -37.538   6.660  1.00 56.63           C  
ATOM   3220  O   ASP B  91      16.962 -36.846   7.635  1.00 56.60           O  
ATOM   3221  CB  ASP B  91      17.733 -39.883   7.350  1.00 57.76           C  
ATOM   3222  CG  ASP B  91      16.329 -40.225   6.910  1.00 62.42           C  
ATOM   3223  OD1 ASP B  91      16.173 -40.491   5.679  1.00 65.48           O  
ATOM   3224  OD2 ASP B  91      15.401 -40.256   7.799  1.00 65.97           O  
ATOM   3225  N   ILE B  92      16.530 -37.372   5.514  1.00 57.12           N  
ATOM   3226  CA  ILE B  92      15.295 -36.574   5.436  1.00 57.44           C  
ATOM   3227  C   ILE B  92      14.150 -37.382   4.818  1.00 58.29           C  
ATOM   3228  O   ILE B  92      14.252 -37.753   3.683  1.00 58.43           O  
ATOM   3229  CB  ILE B  92      15.533 -35.334   4.608  1.00 57.18           C  
ATOM   3230  CG1 ILE B  92      16.671 -34.509   5.242  1.00 56.76           C  
ATOM   3231  CG2 ILE B  92      14.238 -34.542   4.467  1.00 56.18           C  
ATOM   3232  CD1 ILE B  92      16.942 -33.154   4.625  1.00 54.87           C  
ATOM   3233  N   SER B  93      13.098 -37.682   5.574  1.00 59.77           N  
ATOM   3234  CA  SER B  93      11.908 -38.380   5.072  1.00 61.27           C  
ATOM   3235  C   SER B  93      10.682 -37.458   4.932  1.00 62.31           C  
ATOM   3236  O   SER B  93      10.356 -36.715   5.858  1.00 62.86           O  
ATOM   3237  CB  SER B  93      11.540 -39.514   6.026  1.00 60.96           C  
ATOM   3238  OG  SER B  93      12.407 -40.607   5.830  1.00 61.84           O  
ATOM   3239  N   VAL B  94      10.000 -37.531   3.787  1.00 63.33           N  
ATOM   3240  CA  VAL B  94       8.684 -36.907   3.630  1.00 64.04           C  
ATOM   3241  C   VAL B  94       7.554 -37.927   3.439  1.00 64.44           C  
ATOM   3242  O   VAL B  94       7.637 -38.734   2.530  1.00 64.36           O  
ATOM   3243  CB  VAL B  94       8.692 -35.941   2.468  1.00 63.89           C  
ATOM   3244  CG1 VAL B  94       7.398 -35.193   2.465  1.00 63.95           C  
ATOM   3245  CG2 VAL B  94       9.818 -34.979   2.640  1.00 63.58           C  
ATOM   3246  N   SER B  95       6.533 -37.915   4.304  1.00 65.15           N  
ATOM   3247  CA  SER B  95       5.386 -38.785   4.088  1.00 65.97           C  
ATOM   3248  C   SER B  95       4.417 -38.008   3.125  1.00 66.34           C  
ATOM   3249  O   SER B  95       4.495 -36.792   3.012  1.00 66.81           O  
ATOM   3250  CB  SER B  95       4.821 -39.344   5.413  1.00 65.75           C  
ATOM   3251  OG  SER B  95       4.343 -38.320   6.274  1.00 67.78           O  
ATOM   3252  N   PRO B  96       3.597 -38.714   2.330  1.00 65.11           N  
ATOM   3253  CA  PRO B  96       2.804 -38.143   1.228  1.00 64.02           C  
ATOM   3254  C   PRO B  96       2.027 -36.862   1.545  1.00 63.54           C  
ATOM   3255  O   PRO B  96       1.819 -36.044   0.657  1.00 62.66           O  
ATOM   3256  CB  PRO B  96       1.852 -39.246   0.909  1.00 63.92           C  
ATOM   3257  CG  PRO B  96       2.545 -40.491   1.418  1.00 64.42           C  
ATOM   3258  CD  PRO B  96       3.192 -40.088   2.648  1.00 64.95           C  
ATOM   3259  N   ASP B  97       1.638 -36.684   2.806  1.00 63.51           N  
ATOM   3260  CA  ASP B  97       0.890 -35.508   3.265  1.00 63.86           C  
ATOM   3261  C   ASP B  97       1.778 -34.325   3.326  1.00 63.63           C  
ATOM   3262  O   ASP B  97       1.341 -33.168   3.384  1.00 63.73           O  
ATOM   3263  CB  ASP B  97       0.291 -35.717   4.657  1.00 64.14           C  
ATOM   3264  CG  ASP B  97       1.304 -35.525   5.778  1.00 65.66           C  
ATOM   3265  OD1 ASP B  97       2.328 -36.275   5.818  1.00 63.94           O  
ATOM   3266  OD2 ASP B  97       1.046 -34.606   6.609  1.00 67.65           O  
ATOM   3267  N   GLY B  98       3.047 -34.631   3.353  1.00 64.15           N  
ATOM   3268  CA  GLY B  98       4.035 -33.598   3.334  1.00 63.37           C  
ATOM   3269  C   GLY B  98       4.638 -33.340   4.699  1.00 62.79           C  
ATOM   3270  O   GLY B  98       5.225 -32.292   4.877  1.00 62.88           O  
ATOM   3271  N   THR B  99       4.465 -34.249   5.667  1.00 61.63           N  
ATOM   3272  CA  THR B  99       5.160 -34.139   6.946  1.00 60.36           C  
ATOM   3273  C   THR B  99       6.643 -34.508   6.720  1.00 59.92           C  
ATOM   3274  O   THR B  99       6.964 -35.562   6.160  1.00 60.07           O  
ATOM   3275  CB  THR B  99       4.534 -35.039   8.026  1.00 60.35           C  
ATOM   3276  OG1 THR B  99       3.325 -34.427   8.499  1.00 60.95           O  
ATOM   3277  CG2 THR B  99       5.497 -35.228   9.174  1.00 58.71           C  
ATOM   3278  N   VAL B 100       7.545 -33.607   7.105  1.00 58.50           N  
ATOM   3279  CA  VAL B 100       8.983 -33.849   6.964  1.00 56.74           C  
ATOM   3280  C   VAL B 100       9.587 -34.296   8.304  1.00 55.74           C  
ATOM   3281  O   VAL B 100       9.326 -33.704   9.363  1.00 55.13           O  
ATOM   3282  CB  VAL B 100       9.730 -32.611   6.459  1.00 56.94           C  
ATOM   3283  CG1 VAL B 100      11.161 -32.914   6.235  1.00 56.79           C  
ATOM   3284  CG2 VAL B 100       9.155 -32.137   5.184  1.00 56.02           C  
ATOM   3285  N   GLN B 101      10.356 -35.384   8.237  1.00 54.85           N  
ATOM   3286  CA  GLN B 101      11.162 -35.889   9.340  1.00 53.95           C  
ATOM   3287  C   GLN B 101      12.655 -35.706   9.007  1.00 52.34           C  
ATOM   3288  O   GLN B 101      13.191 -36.295   8.084  1.00 52.04           O  
ATOM   3289  CB  GLN B 101      10.803 -37.328   9.669  1.00 53.84           C  
ATOM   3290  CG  GLN B 101       9.460 -37.336  10.325  1.00 58.27           C  
ATOM   3291  CD  GLN B 101       9.267 -38.472  11.241  1.00 64.57           C  
ATOM   3292  OE1 GLN B 101       9.011 -39.591  10.799  1.00 66.73           O  
ATOM   3293  NE2 GLN B 101       9.386 -38.212  12.551  1.00 67.06           N  
ATOM   3294  N   TYR B 102      13.304 -34.820   9.746  1.00 50.41           N  
ATOM   3295  CA  TYR B 102      14.701 -34.509   9.548  1.00 48.79           C  
ATOM   3296  C   TYR B 102      15.536 -35.048  10.721  1.00 48.18           C  
ATOM   3297  O   TYR B 102      15.156 -34.869  11.907  1.00 47.81           O  
ATOM   3298  CB  TYR B 102      14.828 -33.020   9.498  1.00 48.71           C  
ATOM   3299  CG  TYR B 102      16.227 -32.481   9.513  1.00 49.01           C  
ATOM   3300  CD1 TYR B 102      16.945 -32.359  10.736  1.00 48.46           C  
ATOM   3301  CD2 TYR B 102      16.818 -32.003   8.329  1.00 47.15           C  
ATOM   3302  CE1 TYR B 102      18.239 -31.841  10.753  1.00 46.47           C  
ATOM   3303  CE2 TYR B 102      18.084 -31.465   8.341  1.00 45.20           C  
ATOM   3304  CZ  TYR B 102      18.779 -31.399   9.546  1.00 46.16           C  
ATOM   3305  OH  TYR B 102      20.012 -30.861   9.534  1.00 47.28           O  
ATOM   3306  N   LEU B 103      16.646 -35.733  10.390  1.00 46.73           N  
ATOM   3307  CA  LEU B 103      17.585 -36.252  11.402  1.00 45.84           C  
ATOM   3308  C   LEU B 103      19.072 -35.893  11.153  1.00 46.20           C  
ATOM   3309  O   LEU B 103      19.622 -36.150  10.106  1.00 46.33           O  
ATOM   3310  CB  LEU B 103      17.438 -37.746  11.568  1.00 44.46           C  
ATOM   3311  CG  LEU B 103      18.199 -38.243  12.783  1.00 42.15           C  
ATOM   3312  CD1 LEU B 103      17.719 -37.541  14.061  1.00 38.23           C  
ATOM   3313  CD2 LEU B 103      18.088 -39.720  12.919  1.00 38.98           C  
ATOM   3314  N   GLU B 104      19.713 -35.248  12.110  1.00 46.23           N  
ATOM   3315  CA  GLU B 104      21.124 -34.910  11.957  1.00 46.10           C  
ATOM   3316  C   GLU B 104      21.866 -35.415  13.160  1.00 45.67           C  
ATOM   3317  O   GLU B 104      21.288 -35.555  14.260  1.00 45.62           O  
ATOM   3318  CB  GLU B 104      21.367 -33.404  11.807  1.00 45.81           C  
ATOM   3319  CG  GLU B 104      21.199 -32.592  13.071  1.00 46.42           C  
ATOM   3320  CD  GLU B 104      21.638 -31.139  12.888  1.00 47.52           C  
ATOM   3321  OE1 GLU B 104      21.416 -30.521  11.828  1.00 46.74           O  
ATOM   3322  OE2 GLU B 104      22.233 -30.613  13.819  1.00 46.82           O  
ATOM   3323  N   ARG B 105      23.154 -35.709  12.954  1.00 44.63           N  
ATOM   3324  CA  ARG B 105      24.038 -35.952  14.096  1.00 43.66           C  
ATOM   3325  C   ARG B 105      25.015 -34.835  14.254  1.00 42.45           C  
ATOM   3326  O   ARG B 105      25.630 -34.390  13.294  1.00 42.65           O  
ATOM   3327  CB  ARG B 105      24.775 -37.245  13.936  1.00 44.01           C  
ATOM   3328  CG  ARG B 105      25.242 -37.793  15.227  1.00 46.09           C  
ATOM   3329  CD  ARG B 105      25.972 -39.076  14.992  1.00 48.78           C  
ATOM   3330  NE  ARG B 105      26.914 -39.306  16.086  1.00 49.58           N  
ATOM   3331  CZ  ARG B 105      27.377 -40.505  16.398  1.00 49.45           C  
ATOM   3332  NH1 ARG B 105      26.966 -41.582  15.687  1.00 49.55           N  
ATOM   3333  NH2 ARG B 105      28.230 -40.608  17.413  1.00 48.55           N  
ATOM   3334  N   PHE B 106      25.125 -34.316  15.454  1.00 41.04           N  
ATOM   3335  CA  PHE B 106      25.928 -33.108  15.628  1.00 40.34           C  
ATOM   3336  C   PHE B 106      26.825 -33.265  16.834  1.00 40.29           C  
ATOM   3337  O   PHE B 106      26.665 -34.198  17.655  1.00 40.19           O  
ATOM   3338  CB  PHE B 106      25.071 -31.837  15.761  1.00 39.86           C  
ATOM   3339  CG  PHE B 106      24.403 -31.700  17.095  1.00 39.76           C  
ATOM   3340  CD1 PHE B 106      25.021 -31.004  18.119  1.00 40.15           C  
ATOM   3341  CD2 PHE B 106      23.182 -32.292  17.352  1.00 38.11           C  
ATOM   3342  CE1 PHE B 106      24.421 -30.906  19.400  1.00 40.66           C  
ATOM   3343  CE2 PHE B 106      22.601 -32.188  18.607  1.00 38.77           C  
ATOM   3344  CZ  PHE B 106      23.209 -31.488  19.635  1.00 39.52           C  
ATOM   3345  N   SER B 107      27.816 -32.379  16.915  1.00 40.45           N  
ATOM   3346  CA  SER B 107      28.705 -32.283  18.102  1.00 40.51           C  
ATOM   3347  C   SER B 107      28.882 -30.830  18.334  1.00 39.97           C  
ATOM   3348  O   SER B 107      28.933 -30.023  17.374  1.00 39.55           O  
ATOM   3349  CB  SER B 107      30.079 -32.979  17.934  1.00 40.57           C  
ATOM   3350  OG  SER B 107      30.704 -32.649  16.686  1.00 42.87           O  
ATOM   3351  N   ALA B 108      28.900 -30.476  19.612  1.00 39.90           N  
ATOM   3352  CA  ALA B 108      29.109 -29.070  19.979  1.00 40.32           C  
ATOM   3353  C   ALA B 108      29.681 -28.903  21.367  1.00 40.30           C  
ATOM   3354  O   ALA B 108      29.564 -29.814  22.220  1.00 39.66           O  
ATOM   3355  CB  ALA B 108      27.836 -28.250  19.838  1.00 40.51           C  
ATOM   3356  N   ARG B 109      30.327 -27.741  21.546  1.00 40.51           N  
ATOM   3357  CA  ARG B 109      30.842 -27.281  22.839  1.00 41.08           C  
ATOM   3358  C   ARG B 109      29.884 -26.209  23.398  1.00 39.69           C  
ATOM   3359  O   ARG B 109      29.721 -25.106  22.851  1.00 38.85           O  
ATOM   3360  CB  ARG B 109      32.327 -26.799  22.770  1.00 41.80           C  
ATOM   3361  CG  ARG B 109      32.880 -26.376  24.149  1.00 45.57           C  
ATOM   3362  CD  ARG B 109      34.371 -26.709  24.456  1.00 54.53           C  
ATOM   3363  NE  ARG B 109      35.210 -25.538  24.518  1.00 61.60           N  
ATOM   3364  CZ  ARG B 109      35.882 -24.871  25.478  1.00 63.08           C  
ATOM   3365  NH1 ARG B 109      36.446 -23.796  24.989  1.00 65.40           N  
ATOM   3366  NH2 ARG B 109      36.060 -25.137  26.781  1.00 60.14           N  
ATOM   3367  N   VAL B 110      29.256 -26.580  24.493  1.00 38.96           N  
ATOM   3368  CA  VAL B 110      28.153 -25.830  25.097  1.00 39.13           C  
ATOM   3369  C   VAL B 110      28.570 -25.038  26.335  1.00 39.51           C  
ATOM   3370  O   VAL B 110      29.252 -25.583  27.188  1.00 40.16           O  
ATOM   3371  CB  VAL B 110      27.077 -26.820  25.556  1.00 38.75           C  
ATOM   3372  CG1 VAL B 110      25.887 -26.110  26.069  1.00 37.28           C  
ATOM   3373  CG2 VAL B 110      26.707 -27.721  24.407  1.00 38.44           C  
ATOM   3374  N   LEU B 111      28.191 -23.760  26.405  1.00 39.85           N  
ATOM   3375  CA  LEU B 111      28.503 -22.836  27.518  1.00 40.50           C  
ATOM   3376  C   LEU B 111      27.417 -22.941  28.560  1.00 40.53           C  
ATOM   3377  O   LEU B 111      26.254 -22.779  28.277  1.00 41.08           O  
ATOM   3378  CB  LEU B 111      28.416 -21.413  27.040  1.00 40.95           C  
ATOM   3379  CG  LEU B 111      29.564 -20.435  27.058  1.00 45.40           C  
ATOM   3380  CD1 LEU B 111      30.230 -20.229  28.539  1.00 47.70           C  
ATOM   3381  CD2 LEU B 111      30.574 -20.860  25.867  1.00 48.75           C  
ATOM   3382  N   SER B 112      27.742 -23.155  29.802  1.00 41.19           N  
ATOM   3383  CA  SER B 112      26.640 -23.287  30.732  1.00 42.15           C  
ATOM   3384  C   SER B 112      27.158 -23.161  32.150  1.00 42.45           C  
ATOM   3385  O   SER B 112      27.952 -23.976  32.628  1.00 41.98           O  
ATOM   3386  CB  SER B 112      25.913 -24.598  30.502  1.00 42.73           C  
ATOM   3387  OG  SER B 112      24.602 -24.644  31.045  1.00 45.52           O  
ATOM   3388  N   PRO B 113      26.713 -22.098  32.829  1.00 43.44           N  
ATOM   3389  CA  PRO B 113      27.309 -21.665  34.122  1.00 43.75           C  
ATOM   3390  C   PRO B 113      27.043 -22.713  35.217  1.00 43.17           C  
ATOM   3391  O   PRO B 113      26.028 -23.388  35.157  1.00 43.00           O  
ATOM   3392  CB  PRO B 113      26.600 -20.347  34.403  1.00 43.58           C  
ATOM   3393  CG  PRO B 113      25.330 -20.448  33.625  1.00 43.52           C  
ATOM   3394  CD  PRO B 113      25.545 -21.289  32.443  1.00 43.07           C  
ATOM   3395  N   LEU B 114      27.971 -22.881  36.157  1.00 42.35           N  
ATOM   3396  CA  LEU B 114      27.828 -23.851  37.238  1.00 41.59           C  
ATOM   3397  C   LEU B 114      27.793 -23.078  38.551  1.00 41.79           C  
ATOM   3398  O   LEU B 114      28.418 -22.004  38.723  1.00 42.22           O  
ATOM   3399  CB  LEU B 114      28.996 -24.839  37.272  1.00 41.07           C  
ATOM   3400  CG  LEU B 114      29.315 -25.394  35.898  1.00 42.51           C  
ATOM   3401  CD1 LEU B 114      30.638 -26.082  35.889  1.00 43.84           C  
ATOM   3402  CD2 LEU B 114      28.233 -26.328  35.455  1.00 42.59           C  
ATOM   3403  N   ASP B 115      27.061 -23.616  39.508  1.00 41.23           N  
ATOM   3404  CA  ASP B 115      27.020 -22.983  40.772  1.00 40.93           C  
ATOM   3405  C   ASP B 115      28.032 -23.668  41.708  1.00 40.67           C  
ATOM   3406  O   ASP B 115      27.804 -24.779  42.183  1.00 41.48           O  
ATOM   3407  CB  ASP B 115      25.606 -23.066  41.306  1.00 40.95           C  
ATOM   3408  CG  ASP B 115      25.448 -22.321  42.642  1.00 44.05           C  
ATOM   3409  OD1 ASP B 115      26.463 -21.840  43.168  1.00 45.01           O  
ATOM   3410  OD2 ASP B 115      24.330 -22.203  43.192  1.00 48.41           O  
ATOM   3411  N   PHE B 116      29.140 -23.019  42.017  1.00 39.51           N  
ATOM   3412  CA  PHE B 116      30.173 -23.741  42.757  1.00 39.22           C  
ATOM   3413  C   PHE B 116      30.040 -23.713  44.287  1.00 39.10           C  
ATOM   3414  O   PHE B 116      30.845 -24.287  44.992  1.00 38.34           O  
ATOM   3415  CB  PHE B 116      31.553 -23.272  42.303  1.00 39.54           C  
ATOM   3416  CG  PHE B 116      31.911 -23.748  40.947  1.00 39.77           C  
ATOM   3417  CD1 PHE B 116      32.449 -25.036  40.787  1.00 40.06           C  
ATOM   3418  CD2 PHE B 116      31.682 -22.934  39.836  1.00 38.43           C  
ATOM   3419  CE1 PHE B 116      32.741 -25.510  39.540  1.00 39.00           C  
ATOM   3420  CE2 PHE B 116      31.980 -23.381  38.576  1.00 39.72           C  
ATOM   3421  CZ  PHE B 116      32.529 -24.672  38.417  1.00 39.86           C  
ATOM   3422  N   ARG B 117      29.000 -23.038  44.781  1.00 40.01           N  
ATOM   3423  CA  ARG B 117      28.701 -22.919  46.213  1.00 39.92           C  
ATOM   3424  C   ARG B 117      28.877 -24.193  47.054  1.00 40.32           C  
ATOM   3425  O   ARG B 117      29.400 -24.145  48.155  1.00 41.00           O  
ATOM   3426  CB  ARG B 117      27.316 -22.324  46.428  1.00 39.00           C  
ATOM   3427  CG  ARG B 117      27.326 -20.856  46.809  1.00 41.90           C  
ATOM   3428  CD  ARG B 117      26.013 -19.997  46.576  1.00 43.25           C  
ATOM   3429  NE  ARG B 117      25.831 -19.799  45.151  1.00 47.46           N  
ATOM   3430  CZ  ARG B 117      25.905 -18.640  44.506  1.00 48.54           C  
ATOM   3431  NH1 ARG B 117      26.089 -17.533  45.173  1.00 46.62           N  
ATOM   3432  NH2 ARG B 117      25.737 -18.606  43.179  1.00 49.71           N  
ATOM   3433  N   ARG B 118      28.479 -25.349  46.572  1.00 40.65           N  
ATOM   3434  CA  ARG B 118      28.641 -26.533  47.418  1.00 41.15           C  
ATOM   3435  C   ARG B 118      29.711 -27.534  46.949  1.00 41.92           C  
ATOM   3436  O   ARG B 118      29.648 -28.754  47.270  1.00 42.89           O  
ATOM   3437  CB  ARG B 118      27.308 -27.261  47.523  1.00 41.02           C  
ATOM   3438  CG  ARG B 118      26.256 -26.421  48.034  1.00 41.84           C  
ATOM   3439  CD  ARG B 118      25.027 -27.215  48.168  1.00 47.32           C  
ATOM   3440  NE  ARG B 118      23.963 -26.486  48.886  1.00 51.98           N  
ATOM   3441  CZ  ARG B 118      22.726 -26.967  49.063  1.00 53.99           C  
ATOM   3442  NH1 ARG B 118      22.424 -28.160  48.554  1.00 55.61           N  
ATOM   3443  NH2 ARG B 118      21.802 -26.280  49.746  1.00 53.49           N  
ATOM   3444  N   TYR B 119      30.662 -27.060  46.150  1.00 41.69           N  
ATOM   3445  CA  TYR B 119      31.758 -27.900  45.683  1.00 41.22           C  
ATOM   3446  C   TYR B 119      32.582 -28.481  46.868  1.00 40.84           C  
ATOM   3447  O   TYR B 119      32.970 -27.761  47.785  1.00 41.14           O  
ATOM   3448  CB  TYR B 119      32.635 -27.030  44.812  1.00 41.47           C  
ATOM   3449  CG  TYR B 119      33.817 -27.719  44.197  1.00 42.52           C  
ATOM   3450  CD1 TYR B 119      35.004 -27.849  44.898  1.00 40.76           C  
ATOM   3451  CD2 TYR B 119      33.753 -28.208  42.887  1.00 43.06           C  
ATOM   3452  CE1 TYR B 119      36.098 -28.453  44.323  1.00 41.69           C  
ATOM   3453  CE2 TYR B 119      34.858 -28.810  42.313  1.00 44.36           C  
ATOM   3454  CZ  TYR B 119      36.036 -28.932  43.046  1.00 42.52           C  
ATOM   3455  OH  TYR B 119      37.126 -29.547  42.491  1.00 42.31           O  
ATOM   3456  N   PRO B 120      32.890 -29.785  46.834  1.00 40.03           N  
ATOM   3457  CA  PRO B 120      32.657 -30.605  45.691  1.00 39.64           C  
ATOM   3458  C   PRO B 120      31.430 -31.472  45.883  1.00 39.54           C  
ATOM   3459  O   PRO B 120      31.367 -32.566  45.324  1.00 39.19           O  
ATOM   3460  CB  PRO B 120      33.928 -31.463  45.678  1.00 39.57           C  
ATOM   3461  CG  PRO B 120      34.201 -31.706  47.106  1.00 37.69           C  
ATOM   3462  CD  PRO B 120      33.787 -30.455  47.805  1.00 39.18           C  
ATOM   3463  N   PHE B 121      30.465 -31.023  46.680  1.00 39.49           N  
ATOM   3464  CA  PHE B 121      29.242 -31.831  46.880  1.00 40.12           C  
ATOM   3465  C   PHE B 121      28.066 -31.263  46.087  1.00 40.79           C  
ATOM   3466  O   PHE B 121      26.940 -31.377  46.494  1.00 42.61           O  
ATOM   3467  CB  PHE B 121      28.884 -31.936  48.382  1.00 39.25           C  
ATOM   3468  CG  PHE B 121      29.981 -32.489  49.191  1.00 39.15           C  
ATOM   3469  CD1 PHE B 121      30.223 -33.861  49.204  1.00 40.74           C  
ATOM   3470  CD2 PHE B 121      30.838 -31.646  49.856  1.00 38.76           C  
ATOM   3471  CE1 PHE B 121      31.272 -34.385  49.903  1.00 39.05           C  
ATOM   3472  CE2 PHE B 121      31.897 -32.156  50.579  1.00 38.31           C  
ATOM   3473  CZ  PHE B 121      32.113 -33.517  50.602  1.00 39.05           C  
ATOM   3474  N   ASP B 122      28.334 -30.639  44.956  1.00 41.13           N  
ATOM   3475  CA  ASP B 122      27.361 -29.866  44.198  1.00 40.70           C  
ATOM   3476  C   ASP B 122      26.627 -30.651  43.116  1.00 40.52           C  
ATOM   3477  O   ASP B 122      27.006 -31.781  42.722  1.00 40.14           O  
ATOM   3478  CB  ASP B 122      28.087 -28.714  43.553  1.00 40.69           C  
ATOM   3479  CG  ASP B 122      29.291 -29.175  42.680  1.00 42.82           C  
ATOM   3480  OD1 ASP B 122      30.265 -29.871  43.135  1.00 43.83           O  
ATOM   3481  OD2 ASP B 122      29.269 -28.810  41.488  1.00 45.08           O  
ATOM   3482  N   SER B 123      25.544 -30.042  42.648  1.00 40.57           N  
ATOM   3483  CA  SER B 123      24.777 -30.572  41.482  1.00 40.71           C  
ATOM   3484  C   SER B 123      24.563 -29.417  40.561  1.00 40.05           C  
ATOM   3485  O   SER B 123      24.699 -28.270  40.992  1.00 39.74           O  
ATOM   3486  CB  SER B 123      23.414 -31.126  41.843  1.00 40.05           C  
ATOM   3487  OG  SER B 123      23.614 -32.174  42.753  1.00 42.89           O  
ATOM   3488  N   GLN B 124      24.217 -29.712  39.310  1.00 39.51           N  
ATOM   3489  CA  GLN B 124      24.200 -28.704  38.291  1.00 39.29           C  
ATOM   3490  C   GLN B 124      23.063 -29.082  37.377  1.00 39.86           C  
ATOM   3491  O   GLN B 124      22.678 -30.254  37.274  1.00 40.54           O  
ATOM   3492  CB  GLN B 124      25.553 -28.733  37.540  1.00 39.16           C  
ATOM   3493  CG  GLN B 124      26.767 -28.480  38.435  1.00 37.90           C  
ATOM   3494  CD  GLN B 124      26.686 -27.095  39.065  1.00 40.26           C  
ATOM   3495  OE1 GLN B 124      26.077 -26.165  38.499  1.00 43.73           O  
ATOM   3496  NE2 GLN B 124      27.272 -26.947  40.239  1.00 35.59           N  
ATOM   3497  N   THR B 125      22.528 -28.097  36.682  1.00 40.20           N  
ATOM   3498  CA  THR B 125      21.639 -28.337  35.560  1.00 39.78           C  
ATOM   3499  C   THR B 125      22.255 -27.769  34.322  1.00 40.21           C  
ATOM   3500  O   THR B 125      22.291 -26.563  34.144  1.00 41.02           O  
ATOM   3501  CB  THR B 125      20.292 -27.608  35.764  1.00 39.77           C  
ATOM   3502  OG1 THR B 125      19.691 -28.057  36.977  1.00 39.90           O  
ATOM   3503  CG2 THR B 125      19.278 -27.951  34.667  1.00 40.36           C  
ATOM   3504  N   LEU B 126      22.738 -28.612  33.433  1.00 40.85           N  
ATOM   3505  CA  LEU B 126      23.270 -28.061  32.190  1.00 41.85           C  
ATOM   3506  C   LEU B 126      22.102 -27.767  31.244  1.00 42.21           C  
ATOM   3507  O   LEU B 126      21.117 -28.457  31.274  1.00 42.78           O  
ATOM   3508  CB  LEU B 126      24.285 -29.032  31.577  1.00 41.62           C  
ATOM   3509  CG  LEU B 126      25.281 -29.564  32.607  1.00 40.59           C  
ATOM   3510  CD1 LEU B 126      26.250 -30.597  31.953  1.00 40.35           C  
ATOM   3511  CD2 LEU B 126      25.985 -28.410  33.380  1.00 36.25           C  
ATOM   3512  N   HIS B 127      22.212 -26.733  30.427  1.00 42.25           N  
ATOM   3513  CA  HIS B 127      21.184 -26.428  29.427  1.00 42.24           C  
ATOM   3514  C   HIS B 127      21.691 -26.502  27.990  1.00 42.34           C  
ATOM   3515  O   HIS B 127      22.793 -26.027  27.661  1.00 43.36           O  
ATOM   3516  CB  HIS B 127      20.724 -24.984  29.632  1.00 42.38           C  
ATOM   3517  CG  HIS B 127      20.196 -24.723  30.998  1.00 43.60           C  
ATOM   3518  ND1 HIS B 127      18.853 -24.805  31.303  1.00 46.45           N  
ATOM   3519  CD2 HIS B 127      20.824 -24.404  32.150  1.00 43.68           C  
ATOM   3520  CE1 HIS B 127      18.672 -24.550  32.584  1.00 46.19           C  
ATOM   3521  NE2 HIS B 127      19.854 -24.308  33.125  1.00 44.82           N  
ATOM   3522  N   ILE B 128      20.884 -27.036  27.099  1.00 41.64           N  
ATOM   3523  CA  ILE B 128      21.122 -26.778  25.691  1.00 40.65           C  
ATOM   3524  C   ILE B 128      19.889 -26.029  25.215  1.00 40.94           C  
ATOM   3525  O   ILE B 128      18.770 -26.571  25.354  1.00 41.62           O  
ATOM   3526  CB  ILE B 128      21.318 -28.103  24.947  1.00 40.56           C  
ATOM   3527  CG1 ILE B 128      22.475 -28.916  25.591  1.00 39.19           C  
ATOM   3528  CG2 ILE B 128      21.535 -27.847  23.476  1.00 38.53           C  
ATOM   3529  CD1 ILE B 128      22.568 -30.343  25.152  1.00 36.80           C  
ATOM   3530  N   TYR B 129      20.044 -24.771  24.776  1.00 40.11           N  
ATOM   3531  CA  TYR B 129      18.926 -23.960  24.233  1.00 40.43           C  
ATOM   3532  C   TYR B 129      18.812 -23.931  22.700  1.00 41.27           C  
ATOM   3533  O   TYR B 129      19.644 -23.299  22.024  1.00 42.19           O  
ATOM   3534  CB  TYR B 129      19.052 -22.504  24.639  1.00 40.16           C  
ATOM   3535  CG  TYR B 129      19.008 -22.279  26.129  1.00 41.79           C  
ATOM   3536  CD1 TYR B 129      17.848 -22.478  26.839  1.00 39.82           C  
ATOM   3537  CD2 TYR B 129      20.156 -21.866  26.830  1.00 43.42           C  
ATOM   3538  CE1 TYR B 129      17.806 -22.307  28.190  1.00 39.38           C  
ATOM   3539  CE2 TYR B 129      20.124 -21.688  28.203  1.00 43.46           C  
ATOM   3540  CZ  TYR B 129      18.925 -21.901  28.882  1.00 41.83           C  
ATOM   3541  OH  TYR B 129      18.859 -21.742  30.257  1.00 43.67           O  
ATOM   3542  N   LEU B 130      17.762 -24.557  22.162  1.00 41.24           N  
ATOM   3543  CA  LEU B 130      17.433 -24.519  20.738  1.00 41.69           C  
ATOM   3544  C   LEU B 130      16.726 -23.243  20.437  1.00 41.93           C  
ATOM   3545  O   LEU B 130      15.885 -22.821  21.233  1.00 42.34           O  
ATOM   3546  CB  LEU B 130      16.509 -25.666  20.341  1.00 41.54           C  
ATOM   3547  CG  LEU B 130      17.184 -27.007  20.095  1.00 42.48           C  
ATOM   3548  CD1 LEU B 130      16.330 -27.797  19.179  1.00 40.13           C  
ATOM   3549  CD2 LEU B 130      18.626 -26.772  19.486  1.00 45.35           C  
ATOM   3550  N   ILE B 131      17.045 -22.621  19.302  1.00 41.42           N  
ATOM   3551  CA  ILE B 131      16.314 -21.434  18.927  1.00 41.47           C  
ATOM   3552  C   ILE B 131      15.941 -21.396  17.429  1.00 42.14           C  
ATOM   3553  O   ILE B 131      16.524 -22.086  16.613  1.00 42.47           O  
ATOM   3554  CB  ILE B 131      17.042 -20.158  19.407  1.00 41.13           C  
ATOM   3555  CG1 ILE B 131      16.071 -18.987  19.439  1.00 41.25           C  
ATOM   3556  CG2 ILE B 131      18.253 -19.825  18.540  1.00 40.75           C  
ATOM   3557  CD1 ILE B 131      16.420 -17.967  20.507  1.00 41.36           C  
ATOM   3558  N   VAL B 132      14.946 -20.601  17.073  1.00 42.98           N  
ATOM   3559  CA  VAL B 132      14.661 -20.306  15.662  1.00 43.52           C  
ATOM   3560  C   VAL B 132      14.099 -18.883  15.527  1.00 45.23           C  
ATOM   3561  O   VAL B 132      13.445 -18.350  16.411  1.00 44.68           O  
ATOM   3562  CB  VAL B 132      13.766 -21.350  14.982  1.00 43.02           C  
ATOM   3563  CG1 VAL B 132      12.387 -21.352  15.582  1.00 43.20           C  
ATOM   3564  CG2 VAL B 132      13.708 -21.105  13.540  1.00 40.49           C  
ATOM   3565  N   ARG B 133      14.458 -18.242  14.428  1.00 47.91           N  
ATOM   3566  CA  ARG B 133      14.061 -16.866  14.169  1.00 50.03           C  
ATOM   3567  C   ARG B 133      13.031 -16.838  12.987  1.00 51.80           C  
ATOM   3568  O   ARG B 133      13.197 -17.492  11.943  1.00 52.00           O  
ATOM   3569  CB  ARG B 133      15.307 -16.004  13.905  1.00 49.13           C  
ATOM   3570  CG  ARG B 133      15.061 -14.874  12.949  1.00 50.03           C  
ATOM   3571  CD  ARG B 133      16.179 -13.854  12.865  1.00 51.12           C  
ATOM   3572  NE  ARG B 133      16.091 -12.973  14.015  1.00 52.43           N  
ATOM   3573  CZ  ARG B 133      15.854 -11.680  13.960  1.00 50.78           C  
ATOM   3574  NH1 ARG B 133      15.768 -11.008  15.097  1.00 49.15           N  
ATOM   3575  NH2 ARG B 133      15.713 -11.086  12.785  1.00 49.74           N  
ATOM   3576  N   SER B 134      11.954 -16.086  13.174  1.00 54.03           N  
ATOM   3577  CA  SER B 134      10.885 -16.060  12.191  1.00 55.69           C  
ATOM   3578  C   SER B 134      11.329 -15.359  10.948  1.00 57.10           C  
ATOM   3579  O   SER B 134      12.115 -14.456  10.998  1.00 56.30           O  
ATOM   3580  CB  SER B 134       9.644 -15.393  12.767  1.00 55.31           C  
ATOM   3581  OG  SER B 134       9.228 -16.076  13.936  1.00 56.00           O  
ATOM   3582  N   VAL B 135      10.838 -15.821   9.811  1.00 60.15           N  
ATOM   3583  CA  VAL B 135      11.171 -15.195   8.547  1.00 62.85           C  
ATOM   3584  C   VAL B 135      10.097 -14.157   8.248  1.00 65.32           C  
ATOM   3585  O   VAL B 135       9.195 -13.884   9.088  1.00 65.15           O  
ATOM   3586  CB  VAL B 135      11.233 -16.200   7.437  1.00 62.42           C  
ATOM   3587  CG1 VAL B 135      12.479 -17.053   7.575  1.00 61.54           C  
ATOM   3588  CG2 VAL B 135       9.998 -17.046   7.501  1.00 62.75           C  
ATOM   3589  N   ASP B 136      10.194 -13.548   7.067  1.00 68.14           N  
ATOM   3590  CA  ASP B 136       9.237 -12.484   6.779  1.00 70.66           C  
ATOM   3591  C   ASP B 136       7.746 -12.966   6.477  1.00 70.24           C  
ATOM   3592  O   ASP B 136       6.747 -12.437   7.020  1.00 69.90           O  
ATOM   3593  CB  ASP B 136       9.790 -11.449   5.773  1.00 71.62           C  
ATOM   3594  CG  ASP B 136       8.981 -10.122   5.868  1.00 77.13           C  
ATOM   3595  OD1 ASP B 136       7.967  -9.947   5.116  1.00 80.92           O  
ATOM   3596  OD2 ASP B 136       9.283  -9.289   6.779  1.00 81.00           O  
ATOM   3597  N   THR B 137       7.613 -14.000   5.653  1.00 70.02           N  
ATOM   3598  CA  THR B 137       6.281 -14.499   5.325  1.00 69.44           C  
ATOM   3599  C   THR B 137       5.596 -15.305   6.447  1.00 68.52           C  
ATOM   3600  O   THR B 137       4.403 -15.588   6.354  1.00 69.27           O  
ATOM   3601  CB  THR B 137       6.310 -15.333   4.024  1.00 69.66           C  
ATOM   3602  OG1 THR B 137       7.501 -16.130   4.014  1.00 70.76           O  
ATOM   3603  CG2 THR B 137       6.294 -14.405   2.795  1.00 69.70           C  
ATOM   3604  N   ARG B 138       6.322 -15.738   7.476  1.00 67.49           N  
ATOM   3605  CA  ARG B 138       5.659 -16.385   8.632  1.00 65.78           C  
ATOM   3606  C   ARG B 138       6.499 -16.655   9.849  1.00 64.58           C  
ATOM   3607  O   ARG B 138       7.713 -16.553   9.797  1.00 64.29           O  
ATOM   3608  CB  ARG B 138       4.855 -17.645   8.281  1.00 65.83           C  
ATOM   3609  CG  ARG B 138       5.648 -18.891   8.034  1.00 63.19           C  
ATOM   3610  CD  ARG B 138       4.652 -19.933   7.430  1.00 60.39           C  
ATOM   3611  NE  ARG B 138       3.555 -20.228   8.344  1.00 57.09           N  
ATOM   3612  CZ  ARG B 138       2.978 -21.436   8.460  1.00 57.19           C  
ATOM   3613  NH1 ARG B 138       3.357 -22.471   7.692  1.00 52.29           N  
ATOM   3614  NH2 ARG B 138       1.989 -21.621   9.358  1.00 56.46           N  
ATOM   3615  N   ASN B 139       5.788 -16.952  10.945  1.00 63.15           N  
ATOM   3616  CA  ASN B 139       6.365 -17.111  12.277  1.00 61.63           C  
ATOM   3617  C   ASN B 139       6.577 -18.573  12.523  1.00 60.46           C  
ATOM   3618  O   ASN B 139       5.671 -19.401  12.254  1.00 60.83           O  
ATOM   3619  CB  ASN B 139       5.457 -16.508  13.350  1.00 61.60           C  
ATOM   3620  CG  ASN B 139       5.379 -15.007  13.234  1.00 63.61           C  
ATOM   3621  OD1 ASN B 139       5.989 -14.413  12.332  1.00 65.96           O  
ATOM   3622  ND2 ASN B 139       4.648 -14.377  14.138  1.00 65.18           N  
ATOM   3623  N   ILE B 140       7.783 -18.896  12.996  1.00 57.86           N  
ATOM   3624  CA  ILE B 140       8.107 -20.276  13.267  1.00 55.00           C  
ATOM   3625  C   ILE B 140       8.233 -20.457  14.763  1.00 53.75           C  
ATOM   3626  O   ILE B 140       8.686 -19.577  15.496  1.00 53.92           O  
ATOM   3627  CB  ILE B 140       9.364 -20.724  12.483  1.00 55.02           C  
ATOM   3628  CG1 ILE B 140       9.336 -20.095  11.082  1.00 52.38           C  
ATOM   3629  CG2 ILE B 140       9.408 -22.239  12.448  1.00 55.19           C  
ATOM   3630  CD1 ILE B 140      10.494 -20.295  10.232  1.00 51.54           C  
ATOM   3631  N   VAL B 141       7.807 -21.595  15.243  1.00 52.35           N  
ATOM   3632  CA  VAL B 141       7.673 -21.736  16.671  1.00 51.00           C  
ATOM   3633  C   VAL B 141       8.118 -23.143  16.970  1.00 50.26           C  
ATOM   3634  O   VAL B 141       7.878 -24.044  16.151  1.00 49.76           O  
ATOM   3635  CB  VAL B 141       6.192 -21.485  17.047  1.00 51.20           C  
ATOM   3636  CG1 VAL B 141       5.579 -22.623  17.933  1.00 51.63           C  
ATOM   3637  CG2 VAL B 141       6.057 -20.115  17.641  1.00 50.29           C  
ATOM   3638  N   LEU B 142       8.785 -23.353  18.105  1.00 49.20           N  
ATOM   3639  CA  LEU B 142       9.343 -24.692  18.368  1.00 48.78           C  
ATOM   3640  C   LEU B 142       8.482 -25.504  19.332  1.00 48.78           C  
ATOM   3641  O   LEU B 142       7.777 -24.933  20.162  1.00 49.54           O  
ATOM   3642  CB  LEU B 142      10.792 -24.601  18.884  1.00 48.54           C  
ATOM   3643  CG  LEU B 142      11.864 -23.983  17.960  1.00 47.29           C  
ATOM   3644  CD1 LEU B 142      13.199 -23.927  18.670  1.00 47.44           C  
ATOM   3645  CD2 LEU B 142      11.959 -24.782  16.685  1.00 43.43           C  
ATOM   3646  N   ALA B 143       8.528 -26.826  19.216  1.00 48.19           N  
ATOM   3647  CA  ALA B 143       7.970 -27.698  20.249  1.00 48.03           C  
ATOM   3648  C   ALA B 143       8.798 -28.961  20.431  1.00 48.45           C  
ATOM   3649  O   ALA B 143       9.583 -29.353  19.569  1.00 47.84           O  
ATOM   3650  CB  ALA B 143       6.554 -28.071  19.931  1.00 47.57           C  
ATOM   3651  N   VAL B 144       8.585 -29.597  21.570  1.00 49.19           N  
ATOM   3652  CA  VAL B 144       9.327 -30.780  21.933  1.00 49.64           C  
ATOM   3653  C   VAL B 144       8.453 -31.985  21.586  1.00 50.51           C  
ATOM   3654  O   VAL B 144       7.362 -32.116  22.140  1.00 51.22           O  
ATOM   3655  CB  VAL B 144       9.522 -30.838  23.467  1.00 49.11           C  
ATOM   3656  CG1 VAL B 144      10.204 -32.137  23.861  1.00 47.97           C  
ATOM   3657  CG2 VAL B 144      10.233 -29.600  23.978  1.00 49.68           C  
ATOM   3658  N   ASP B 145       8.899 -32.877  20.711  1.00 50.89           N  
ATOM   3659  CA  ASP B 145       8.276 -34.199  20.652  1.00 51.43           C  
ATOM   3660  C   ASP B 145       8.898 -35.179  21.700  1.00 51.73           C  
ATOM   3661  O   ASP B 145       9.962 -35.754  21.441  1.00 52.17           O  
ATOM   3662  CB  ASP B 145       8.380 -34.734  19.214  1.00 51.80           C  
ATOM   3663  CG  ASP B 145       8.061 -36.233  19.095  1.00 53.17           C  
ATOM   3664  OD1 ASP B 145       7.850 -36.894  20.127  1.00 55.66           O  
ATOM   3665  OD2 ASP B 145       8.052 -36.761  17.962  1.00 54.11           O  
ATOM   3666  N   LEU B 146       8.252 -35.376  22.858  1.00 51.89           N  
ATOM   3667  CA  LEU B 146       8.864 -36.128  23.967  1.00 52.32           C  
ATOM   3668  C   LEU B 146       9.295 -37.494  23.565  1.00 52.43           C  
ATOM   3669  O   LEU B 146      10.079 -38.141  24.223  1.00 51.91           O  
ATOM   3670  CB  LEU B 146       7.901 -36.272  25.119  1.00 52.63           C  
ATOM   3671  CG  LEU B 146       7.609 -34.999  25.920  1.00 55.13           C  
ATOM   3672  CD1 LEU B 146       6.283 -35.194  26.639  1.00 56.45           C  
ATOM   3673  CD2 LEU B 146       8.769 -34.588  26.930  1.00 57.67           C  
ATOM   3674  N   GLU B 147       8.767 -37.938  22.463  1.00 53.55           N  
ATOM   3675  CA  GLU B 147       9.097 -39.242  21.994  1.00 55.73           C  
ATOM   3676  C   GLU B 147      10.547 -39.367  21.591  1.00 55.18           C  
ATOM   3677  O   GLU B 147      11.061 -40.463  21.458  1.00 55.57           O  
ATOM   3678  CB  GLU B 147       8.235 -39.500  20.749  1.00 57.29           C  
ATOM   3679  CG  GLU B 147       7.894 -40.968  20.483  1.00 62.60           C  
ATOM   3680  CD  GLU B 147       6.844 -41.463  21.443  1.00 69.67           C  
ATOM   3681  OE1 GLU B 147       5.688 -41.545  20.971  1.00 73.10           O  
ATOM   3682  OE2 GLU B 147       7.167 -41.735  22.648  1.00 72.39           O  
ATOM   3683  N   LYS B 148      11.181 -38.230  21.337  1.00 54.66           N  
ATOM   3684  CA  LYS B 148      12.445 -38.194  20.652  1.00 53.81           C  
ATOM   3685  C   LYS B 148      13.468 -37.434  21.450  1.00 53.18           C  
ATOM   3686  O   LYS B 148      14.454 -36.955  20.872  1.00 53.75           O  
ATOM   3687  CB  LYS B 148      12.238 -37.537  19.299  1.00 53.69           C  
ATOM   3688  CG  LYS B 148      11.776 -38.494  18.257  1.00 55.15           C  
ATOM   3689  CD  LYS B 148      11.137 -37.750  17.120  1.00 58.70           C  
ATOM   3690  CE  LYS B 148      11.214 -38.515  15.775  1.00 60.62           C  
ATOM   3691  NZ  LYS B 148      11.094 -39.990  15.849  1.00 60.50           N  
ATOM   3692  N   VAL B 149      13.211 -37.296  22.748  1.00 51.56           N  
ATOM   3693  CA  VAL B 149      14.143 -36.738  23.677  1.00 50.78           C  
ATOM   3694  C   VAL B 149      14.691 -37.884  24.494  1.00 51.55           C  
ATOM   3695  O   VAL B 149      13.923 -38.652  25.023  1.00 51.96           O  
ATOM   3696  CB  VAL B 149      13.437 -35.779  24.608  1.00 50.16           C  
ATOM   3697  CG1 VAL B 149      14.350 -35.387  25.749  1.00 49.67           C  
ATOM   3698  CG2 VAL B 149      12.981 -34.572  23.854  1.00 48.73           C  
ATOM   3699  N   GLY B 150      16.008 -38.053  24.589  1.00 52.99           N  
ATOM   3700  CA  GLY B 150      16.558 -39.176  25.386  1.00 54.03           C  
ATOM   3701  C   GLY B 150      18.058 -39.193  25.430  1.00 55.07           C  
ATOM   3702  O   GLY B 150      18.694 -38.205  25.070  1.00 55.71           O  
ATOM   3703  N   LYS B 151      18.628 -40.300  25.887  1.00 56.15           N  
ATOM   3704  CA  LYS B 151      20.066 -40.467  25.901  1.00 57.67           C  
ATOM   3705  C   LYS B 151      20.390 -41.945  25.927  1.00 58.96           C  
ATOM   3706  O   LYS B 151      19.651 -42.696  26.489  1.00 58.98           O  
ATOM   3707  CB  LYS B 151      20.646 -39.756  27.109  1.00 57.18           C  
ATOM   3708  CG  LYS B 151      20.558 -40.526  28.339  1.00 58.04           C  
ATOM   3709  CD  LYS B 151      20.224 -39.627  29.503  1.00 59.88           C  
ATOM   3710  CE  LYS B 151      20.039 -40.429  30.806  1.00 59.71           C  
ATOM   3711  NZ  LYS B 151      21.220 -41.284  30.973  1.00 59.08           N  
ATOM   3712  N   ASN B 152      21.480 -42.392  25.321  1.00 61.49           N  
ATOM   3713  CA  ASN B 152      21.779 -43.817  25.408  1.00 64.39           C  
ATOM   3714  C   ASN B 152      22.350 -44.181  26.780  1.00 66.10           C  
ATOM   3715  O   ASN B 152      22.843 -43.304  27.520  1.00 65.83           O  
ATOM   3716  CB  ASN B 152      22.559 -44.374  24.166  1.00 64.93           C  
ATOM   3717  CG  ASN B 152      24.123 -44.442  24.360  1.00 66.50           C  
ATOM   3718  OD1 ASN B 152      24.639 -45.201  25.199  1.00 68.90           O  
ATOM   3719  ND2 ASN B 152      24.866 -43.726  23.516  1.00 66.55           N  
ATOM   3720  N   ASP B 153      22.246 -45.466  27.128  1.00 68.54           N  
ATOM   3721  CA  ASP B 153      22.591 -45.950  28.488  1.00 70.83           C  
ATOM   3722  C   ASP B 153      24.053 -45.790  28.924  1.00 71.08           C  
ATOM   3723  O   ASP B 153      24.324 -45.490  30.078  1.00 70.85           O  
ATOM   3724  CB  ASP B 153      22.185 -47.421  28.636  1.00 72.08           C  
ATOM   3725  CG  ASP B 153      20.643 -47.654  28.482  1.00 76.48           C  
ATOM   3726  OD1 ASP B 153      19.848 -46.840  29.021  1.00 80.57           O  
ATOM   3727  OD2 ASP B 153      20.225 -48.666  27.841  1.00 78.74           O  
ATOM   3728  N   ASP B 154      24.976 -46.026  27.994  1.00 71.78           N  
ATOM   3729  CA  ASP B 154      26.420 -45.780  28.169  1.00 72.66           C  
ATOM   3730  C   ASP B 154      26.857 -44.348  28.351  1.00 72.13           C  
ATOM   3731  O   ASP B 154      28.054 -44.176  28.566  1.00 73.31           O  
ATOM   3732  CB  ASP B 154      27.232 -46.136  26.905  1.00 73.65           C  
ATOM   3733  CG  ASP B 154      26.818 -47.423  26.277  1.00 76.98           C  
ATOM   3734  OD1 ASP B 154      26.223 -48.250  27.019  1.00 79.90           O  
ATOM   3735  OD2 ASP B 154      27.098 -47.592  25.057  1.00 78.79           O  
ATOM   3736  N   VAL B 155      26.001 -43.332  28.141  1.00 70.54           N  
ATOM   3737  CA  VAL B 155      26.473 -41.930  28.237  1.00 68.99           C  
ATOM   3738  C   VAL B 155      26.964 -41.711  29.662  1.00 68.65           C  
ATOM   3739  O   VAL B 155      26.177 -41.692  30.591  1.00 69.24           O  
ATOM   3740  CB  VAL B 155      25.392 -40.896  27.835  1.00 68.57           C  
ATOM   3741  CG1 VAL B 155      25.747 -39.455  28.282  1.00 66.64           C  
ATOM   3742  CG2 VAL B 155      25.273 -40.910  26.363  1.00 69.02           C  
ATOM   3743  N   PHE B 156      28.275 -41.632  29.831  1.00 67.46           N  
ATOM   3744  CA  PHE B 156      28.886 -41.473  31.130  1.00 66.16           C  
ATOM   3745  C   PHE B 156      29.595 -40.107  31.010  1.00 64.41           C  
ATOM   3746  O   PHE B 156      30.128 -39.726  29.954  1.00 64.78           O  
ATOM   3747  CB  PHE B 156      29.899 -42.611  31.359  1.00 67.21           C  
ATOM   3748  CG  PHE B 156      31.205 -42.452  30.542  1.00 70.42           C  
ATOM   3749  CD1 PHE B 156      31.210 -42.597  29.121  1.00 72.47           C  
ATOM   3750  CD2 PHE B 156      32.417 -42.123  31.185  1.00 73.92           C  
ATOM   3751  CE1 PHE B 156      32.395 -42.408  28.356  1.00 73.97           C  
ATOM   3752  CE2 PHE B 156      33.605 -41.941  30.424  1.00 76.08           C  
ATOM   3753  CZ  PHE B 156      33.586 -42.081  29.001  1.00 74.96           C  
ATOM   3754  N   LEU B 157      29.606 -39.341  32.070  1.00 61.64           N  
ATOM   3755  CA  LEU B 157      30.336 -38.103  32.012  1.00 58.16           C  
ATOM   3756  C   LEU B 157      31.290 -38.184  33.176  1.00 56.71           C  
ATOM   3757  O   LEU B 157      30.887 -38.090  34.314  1.00 56.13           O  
ATOM   3758  CB  LEU B 157      29.355 -36.959  32.152  1.00 57.55           C  
ATOM   3759  CG  LEU B 157      29.909 -35.575  32.264  1.00 56.32           C  
ATOM   3760  CD1 LEU B 157      30.560 -35.156  30.942  1.00 57.56           C  
ATOM   3761  CD2 LEU B 157      28.775 -34.679  32.628  1.00 56.41           C  
ATOM   3762  N   THR B 158      32.560 -38.408  32.884  1.00 55.38           N  
ATOM   3763  CA  THR B 158      33.592 -38.560  33.922  1.00 54.14           C  
ATOM   3764  C   THR B 158      33.487 -37.657  35.156  1.00 53.53           C  
ATOM   3765  O   THR B 158      33.547 -36.423  35.055  1.00 53.90           O  
ATOM   3766  CB  THR B 158      34.950 -38.365  33.344  1.00 53.89           C  
ATOM   3767  OG1 THR B 158      35.197 -39.427  32.426  1.00 54.63           O  
ATOM   3768  CG2 THR B 158      35.978 -38.409  34.439  1.00 54.14           C  
ATOM   3769  N   GLY B 159      33.335 -38.280  36.325  1.00 52.33           N  
ATOM   3770  CA  GLY B 159      33.385 -37.530  37.579  1.00 50.75           C  
ATOM   3771  C   GLY B 159      32.054 -36.922  37.995  1.00 49.17           C  
ATOM   3772  O   GLY B 159      31.964 -36.203  39.004  1.00 49.01           O  
ATOM   3773  N   TRP B 160      31.033 -37.255  37.217  1.00 47.62           N  
ATOM   3774  CA  TRP B 160      29.674 -36.817  37.411  1.00 46.28           C  
ATOM   3775  C   TRP B 160      28.673 -37.984  37.285  1.00 46.39           C  
ATOM   3776  O   TRP B 160      28.872 -38.908  36.529  1.00 45.86           O  
ATOM   3777  CB  TRP B 160      29.341 -35.805  36.334  1.00 45.40           C  
ATOM   3778  CG  TRP B 160      30.103 -34.571  36.473  1.00 43.78           C  
ATOM   3779  CD1 TRP B 160      31.319 -34.298  35.925  1.00 40.74           C  
ATOM   3780  CD2 TRP B 160      29.718 -33.406  37.213  1.00 41.67           C  
ATOM   3781  NE1 TRP B 160      31.714 -33.019  36.260  1.00 40.36           N  
ATOM   3782  CE2 TRP B 160      30.764 -32.461  37.073  1.00 40.21           C  
ATOM   3783  CE3 TRP B 160      28.619 -33.083  37.998  1.00 39.17           C  
ATOM   3784  CZ2 TRP B 160      30.731 -31.212  37.683  1.00 39.21           C  
ATOM   3785  CZ3 TRP B 160      28.581 -31.856  38.585  1.00 39.90           C  
ATOM   3786  CH2 TRP B 160      29.632 -30.925  38.428  1.00 40.48           C  
ATOM   3787  N   ASP B 161      27.572 -37.916  38.028  1.00 46.84           N  
ATOM   3788  CA  ASP B 161      26.419 -38.808  37.836  1.00 46.66           C  
ATOM   3789  C   ASP B 161      25.361 -38.128  37.054  1.00 47.34           C  
ATOM   3790  O   ASP B 161      25.014 -36.994  37.352  1.00 47.81           O  
ATOM   3791  CB  ASP B 161      25.827 -39.203  39.148  1.00 45.87           C  
ATOM   3792  CG  ASP B 161      26.611 -40.230  39.789  1.00 46.17           C  
ATOM   3793  OD1 ASP B 161      26.966 -41.141  39.071  1.00 47.77           O  
ATOM   3794  OD2 ASP B 161      26.913 -40.142  40.980  1.00 45.39           O  
ATOM   3795  N   ILE B 162      24.837 -38.812  36.046  1.00 48.50           N  
ATOM   3796  CA  ILE B 162      23.773 -38.217  35.249  1.00 49.69           C  
ATOM   3797  C   ILE B 162      22.412 -38.572  35.804  1.00 50.85           C  
ATOM   3798  O   ILE B 162      21.997 -39.731  35.768  1.00 50.97           O  
ATOM   3799  CB  ILE B 162      23.879 -38.670  33.817  1.00 49.77           C  
ATOM   3800  CG1 ILE B 162      25.280 -38.315  33.287  1.00 51.26           C  
ATOM   3801  CG2 ILE B 162      22.784 -38.072  32.984  1.00 48.28           C  
ATOM   3802  CD1 ILE B 162      25.470 -38.670  31.855  1.00 52.62           C  
ATOM   3803  N   GLU B 163      21.720 -37.579  36.351  1.00 52.22           N  
ATOM   3804  CA  GLU B 163      20.355 -37.814  36.810  1.00 53.55           C  
ATOM   3805  C   GLU B 163      19.315 -37.919  35.716  1.00 53.14           C  
ATOM   3806  O   GLU B 163      18.545 -38.840  35.767  1.00 54.46           O  
ATOM   3807  CB  GLU B 163      19.876 -36.741  37.757  1.00 54.59           C  
ATOM   3808  CG  GLU B 163      19.961 -37.161  39.199  1.00 60.83           C  
ATOM   3809  CD  GLU B 163      21.404 -37.325  39.634  1.00 68.63           C  
ATOM   3810  OE1 GLU B 163      21.801 -38.474  40.005  1.00 71.34           O  
ATOM   3811  OE2 GLU B 163      22.149 -36.294  39.605  1.00 71.74           O  
ATOM   3812  N   SER B 164      19.253 -36.988  34.757  1.00 52.05           N  
ATOM   3813  CA  SER B 164      18.134 -36.968  33.787  1.00 51.10           C  
ATOM   3814  C   SER B 164      18.328 -35.980  32.653  1.00 50.95           C  
ATOM   3815  O   SER B 164      19.030 -34.950  32.811  1.00 51.21           O  
ATOM   3816  CB  SER B 164      16.802 -36.620  34.491  1.00 50.26           C  
ATOM   3817  OG  SER B 164      16.796 -35.290  34.959  1.00 50.53           O  
ATOM   3818  N   PHE B 165      17.698 -36.287  31.511  1.00 50.11           N  
ATOM   3819  CA  PHE B 165      17.725 -35.363  30.358  1.00 48.97           C  
ATOM   3820  C   PHE B 165      16.263 -35.129  29.972  1.00 49.15           C  
ATOM   3821  O   PHE B 165      15.591 -36.056  29.583  1.00 49.21           O  
ATOM   3822  CB  PHE B 165      18.575 -35.920  29.186  1.00 47.53           C  
ATOM   3823  CG  PHE B 165      18.777 -34.952  28.069  1.00 45.11           C  
ATOM   3824  CD1 PHE B 165      19.331 -33.710  28.300  1.00 43.97           C  
ATOM   3825  CD2 PHE B 165      18.424 -35.298  26.778  1.00 43.75           C  
ATOM   3826  CE1 PHE B 165      19.505 -32.806  27.262  1.00 42.60           C  
ATOM   3827  CE2 PHE B 165      18.595 -34.410  25.748  1.00 42.58           C  
ATOM   3828  CZ  PHE B 165      19.133 -33.139  26.004  1.00 42.12           C  
ATOM   3829  N   THR B 166      15.763 -33.909  30.124  1.00 49.47           N  
ATOM   3830  CA  THR B 166      14.375 -33.601  29.782  1.00 49.73           C  
ATOM   3831  C   THR B 166      14.258 -32.191  29.177  1.00 50.76           C  
ATOM   3832  O   THR B 166      15.164 -31.334  29.343  1.00 51.81           O  
ATOM   3833  CB  THR B 166      13.451 -33.647  31.023  1.00 49.51           C  
ATOM   3834  OG1 THR B 166      13.622 -32.450  31.798  1.00 49.15           O  
ATOM   3835  CG2 THR B 166      13.705 -34.866  31.896  1.00 49.37           C  
ATOM   3836  N   ALA B 167      13.160 -31.924  28.467  1.00 50.65           N  
ATOM   3837  CA  ALA B 167      13.005 -30.573  27.913  1.00 50.15           C  
ATOM   3838  C   ALA B 167      11.859 -29.884  28.580  1.00 50.30           C  
ATOM   3839  O   ALA B 167      10.878 -30.518  28.984  1.00 51.01           O  
ATOM   3840  CB  ALA B 167      12.813 -30.595  26.405  1.00 49.58           C  
ATOM   3841  N   VAL B 168      11.993 -28.586  28.742  1.00 50.41           N  
ATOM   3842  CA  VAL B 168      10.870 -27.786  29.163  1.00 50.48           C  
ATOM   3843  C   VAL B 168      10.025 -27.593  27.905  1.00 51.59           C  
ATOM   3844  O   VAL B 168      10.474 -26.966  26.945  1.00 52.18           O  
ATOM   3845  CB  VAL B 168      11.352 -26.461  29.720  1.00 49.78           C  
ATOM   3846  CG1 VAL B 168      10.168 -25.615  30.142  1.00 48.70           C  
ATOM   3847  CG2 VAL B 168      12.362 -26.722  30.858  1.00 48.80           C  
ATOM   3848  N   VAL B 169       8.817 -28.163  27.923  1.00 52.64           N  
ATOM   3849  CA  VAL B 169       7.960 -28.306  26.719  1.00 52.70           C  
ATOM   3850  C   VAL B 169       7.451 -27.014  26.143  1.00 52.64           C  
ATOM   3851  O   VAL B 169       7.220 -26.967  24.955  1.00 52.59           O  
ATOM   3852  CB  VAL B 169       6.736 -29.242  26.933  1.00 52.28           C  
ATOM   3853  CG1 VAL B 169       7.220 -30.620  27.338  1.00 53.28           C  
ATOM   3854  CG2 VAL B 169       5.835 -28.714  28.005  1.00 52.41           C  
ATOM   3855  N   LYS B 170       7.301 -25.971  26.961  1.00 53.02           N  
ATOM   3856  CA  LYS B 170       6.763 -24.679  26.499  1.00 53.97           C  
ATOM   3857  C   LYS B 170       7.842 -23.667  26.122  1.00 52.85           C  
ATOM   3858  O   LYS B 170       8.517 -23.144  27.008  1.00 53.07           O  
ATOM   3859  CB  LYS B 170       5.923 -24.071  27.661  1.00 55.65           C  
ATOM   3860  CG  LYS B 170       5.217 -22.696  27.396  1.00 60.29           C  
ATOM   3861  CD  LYS B 170       3.812 -22.963  26.746  1.00 70.76           C  
ATOM   3862  CE  LYS B 170       2.813 -23.587  27.772  1.00 74.87           C  
ATOM   3863  NZ  LYS B 170       2.382 -22.535  28.766  1.00 78.02           N  
ATOM   3864  N   PRO B 171       7.987 -23.339  24.833  1.00 51.80           N  
ATOM   3865  CA  PRO B 171       9.048 -22.395  24.368  1.00 51.84           C  
ATOM   3866  C   PRO B 171       8.950 -21.035  24.995  1.00 51.55           C  
ATOM   3867  O   PRO B 171       7.871 -20.671  25.409  1.00 52.65           O  
ATOM   3868  CB  PRO B 171       8.764 -22.212  22.859  1.00 51.37           C  
ATOM   3869  CG  PRO B 171       7.461 -22.768  22.642  1.00 51.15           C  
ATOM   3870  CD  PRO B 171       7.131 -23.774  23.739  1.00 51.14           C  
ATOM   3871  N   ALA B 172      10.053 -20.294  25.054  1.00 51.18           N  
ATOM   3872  CA  ALA B 172      10.013 -18.909  25.454  1.00 51.36           C  
ATOM   3873  C   ALA B 172       9.960 -18.197  24.119  1.00 52.26           C  
ATOM   3874  O   ALA B 172      10.843 -18.390  23.302  1.00 53.17           O  
ATOM   3875  CB  ALA B 172      11.250 -18.514  26.248  1.00 50.07           C  
ATOM   3876  N   ASN B 173       8.911 -17.414  23.850  1.00 52.59           N  
ATOM   3877  CA  ASN B 173       8.867 -16.638  22.600  1.00 52.95           C  
ATOM   3878  C   ASN B 173       9.076 -15.144  22.832  1.00 53.06           C  
ATOM   3879  O   ASN B 173       8.505 -14.612  23.757  1.00 54.10           O  
ATOM   3880  CB  ASN B 173       7.560 -16.904  21.900  1.00 52.97           C  
ATOM   3881  CG  ASN B 173       7.440 -18.339  21.463  1.00 55.74           C  
ATOM   3882  OD1 ASN B 173       8.450 -19.045  21.365  1.00 60.14           O  
ATOM   3883  ND2 ASN B 173       6.224 -18.795  21.204  1.00 56.02           N  
ATOM   3884  N   PHE B 174       9.904 -14.455  22.055  1.00 52.64           N  
ATOM   3885  CA  PHE B 174      10.182 -13.073  22.396  1.00 52.58           C  
ATOM   3886  C   PHE B 174      10.646 -12.387  21.148  1.00 53.54           C  
ATOM   3887  O   PHE B 174      10.884 -13.039  20.132  1.00 53.52           O  
ATOM   3888  CB  PHE B 174      11.226 -12.980  23.509  1.00 52.02           C  
ATOM   3889  CG  PHE B 174      12.495 -13.681  23.177  1.00 52.12           C  
ATOM   3890  CD1 PHE B 174      13.606 -12.961  22.750  1.00 51.47           C  
ATOM   3891  CD2 PHE B 174      12.565 -15.064  23.242  1.00 51.42           C  
ATOM   3892  CE1 PHE B 174      14.769 -13.604  22.420  1.00 51.01           C  
ATOM   3893  CE2 PHE B 174      13.702 -15.716  22.908  1.00 50.88           C  
ATOM   3894  CZ  PHE B 174      14.820 -14.995  22.490  1.00 51.03           C  
ATOM   3895  N   ALA B 175      10.748 -11.067  21.205  1.00 54.72           N  
ATOM   3896  CA  ALA B 175      11.164 -10.320  20.045  1.00 55.77           C  
ATOM   3897  C   ALA B 175      12.638 -10.024  20.142  1.00 56.83           C  
ATOM   3898  O   ALA B 175      13.129  -9.759  21.219  1.00 57.12           O  
ATOM   3899  CB  ALA B 175      10.392  -9.032  19.957  1.00 55.96           C  
ATOM   3900  N   LEU B 176      13.354 -10.066  19.026  1.00 58.12           N  
ATOM   3901  CA  LEU B 176      14.762  -9.748  19.059  1.00 59.19           C  
ATOM   3902  C   LEU B 176      15.030  -9.038  17.770  1.00 60.20           C  
ATOM   3903  O   LEU B 176      14.956  -9.660  16.700  1.00 59.58           O  
ATOM   3904  CB  LEU B 176      15.619 -11.022  19.222  1.00 58.95           C  
ATOM   3905  CG  LEU B 176      17.138 -10.899  19.128  1.00 58.33           C  
ATOM   3906  CD1 LEU B 176      17.661  -9.575  19.733  1.00 56.02           C  
ATOM   3907  CD2 LEU B 176      17.747 -12.136  19.803  1.00 56.65           C  
ATOM   3908  N   GLU B 177      15.306  -7.732  17.882  1.00 61.69           N  
ATOM   3909  CA  GLU B 177      15.560  -6.918  16.704  1.00 63.35           C  
ATOM   3910  C   GLU B 177      14.431  -7.148  15.713  1.00 63.64           C  
ATOM   3911  O   GLU B 177      14.658  -7.539  14.541  1.00 63.73           O  
ATOM   3912  CB  GLU B 177      16.895  -7.303  16.026  1.00 64.14           C  
ATOM   3913  CG  GLU B 177      18.199  -6.878  16.752  1.00 66.90           C  
ATOM   3914  CD  GLU B 177      19.398  -6.999  15.829  1.00 68.98           C  
ATOM   3915  OE1 GLU B 177      20.572  -6.904  16.304  1.00 68.38           O  
ATOM   3916  OE2 GLU B 177      19.139  -7.181  14.605  1.00 69.27           O  
ATOM   3917  N   ASP B 178      13.206  -6.977  16.198  1.00 63.91           N  
ATOM   3918  CA  ASP B 178      12.084  -6.870  15.266  1.00 64.43           C  
ATOM   3919  C   ASP B 178      11.644  -8.113  14.516  1.00 63.02           C  
ATOM   3920  O   ASP B 178      11.084  -8.005  13.423  1.00 63.15           O  
ATOM   3921  CB  ASP B 178      12.380  -5.787  14.225  1.00 65.51           C  
ATOM   3922  CG  ASP B 178      11.579  -4.548  14.491  1.00 70.33           C  
ATOM   3923  OD1 ASP B 178      10.336  -4.566  14.169  1.00 74.14           O  
ATOM   3924  OD2 ASP B 178      12.187  -3.603  15.079  1.00 75.78           O  
ATOM   3925  N   ARG B 179      11.934  -9.277  15.070  1.00 61.27           N  
ATOM   3926  CA  ARG B 179      11.422 -10.500  14.526  1.00 59.41           C  
ATOM   3927  C   ARG B 179      11.165 -11.377  15.712  1.00 58.39           C  
ATOM   3928  O   ARG B 179      11.721 -11.193  16.789  1.00 58.10           O  
ATOM   3929  CB  ARG B 179      12.424 -11.142  13.576  1.00 59.22           C  
ATOM   3930  CG  ARG B 179      12.516 -10.503  12.224  1.00 61.15           C  
ATOM   3931  CD  ARG B 179      11.568 -11.124  11.272  1.00 66.58           C  
ATOM   3932  NE  ARG B 179      11.515 -10.345  10.067  1.00 71.89           N  
ATOM   3933  CZ  ARG B 179      12.329 -10.420   9.019  1.00 75.58           C  
ATOM   3934  NH1 ARG B 179      13.307 -11.304   8.958  1.00 76.33           N  
ATOM   3935  NH2 ARG B 179      12.126  -9.597   7.995  1.00 76.56           N  
ATOM   3936  N   LEU B 180      10.298 -12.337  15.530  1.00 57.51           N  
ATOM   3937  CA  LEU B 180      10.005 -13.232  16.607  1.00 57.10           C  
ATOM   3938  C   LEU B 180      11.059 -14.365  16.667  1.00 56.37           C  
ATOM   3939  O   LEU B 180      11.466 -14.914  15.602  1.00 56.17           O  
ATOM   3940  CB  LEU B 180       8.630 -13.837  16.383  1.00 57.95           C  
ATOM   3941  CG  LEU B 180       8.033 -14.326  17.698  1.00 60.75           C  
ATOM   3942  CD1 LEU B 180       6.916 -13.303  18.138  1.00 62.87           C  
ATOM   3943  CD2 LEU B 180       7.575 -15.831  17.621  1.00 60.31           C  
ATOM   3944  N   GLU B 181      11.481 -14.705  17.900  1.00 54.51           N  
ATOM   3945  CA  GLU B 181      12.432 -15.747  18.131  1.00 52.56           C  
ATOM   3946  C   GLU B 181      11.753 -16.760  19.100  1.00 51.65           C  
ATOM   3947  O   GLU B 181      11.163 -16.348  20.092  1.00 51.57           O  
ATOM   3948  CB  GLU B 181      13.755 -15.125  18.607  1.00 52.03           C  
ATOM   3949  CG  GLU B 181      14.952 -15.947  18.126  1.00 55.32           C  
ATOM   3950  CD  GLU B 181      16.061 -15.205  17.307  1.00 57.02           C  
ATOM   3951  OE1 GLU B 181      15.883 -13.988  16.942  1.00 55.23           O  
ATOM   3952  OE2 GLU B 181      17.111 -15.906  17.040  1.00 57.24           O  
ATOM   3953  N   SER B 182      11.772 -18.068  18.771  1.00 50.70           N  
ATOM   3954  CA  SER B 182      11.221 -19.138  19.618  1.00 49.38           C  
ATOM   3955  C   SER B 182      12.319 -20.057  20.152  1.00 48.69           C  
ATOM   3956  O   SER B 182      12.935 -20.776  19.362  1.00 48.71           O  
ATOM   3957  CB  SER B 182      10.235 -20.006  18.807  1.00 50.14           C  
ATOM   3958  OG  SER B 182       9.417 -20.900  19.618  1.00 50.57           O  
ATOM   3959  N   LYS B 183      12.488 -20.095  21.483  1.00 47.13           N  
ATOM   3960  CA  LYS B 183      13.597 -20.768  22.169  1.00 45.97           C  
ATOM   3961  C   LYS B 183      13.145 -21.901  23.152  1.00 46.00           C  
ATOM   3962  O   LYS B 183      12.174 -21.749  23.917  1.00 45.99           O  
ATOM   3963  CB  LYS B 183      14.469 -19.683  22.856  1.00 45.68           C  
ATOM   3964  CG  LYS B 183      15.238 -20.069  24.097  1.00 44.59           C  
ATOM   3965  CD  LYS B 183      16.182 -18.934  24.392  1.00 45.26           C  
ATOM   3966  CE  LYS B 183      16.787 -18.912  25.820  1.00 49.64           C  
ATOM   3967  NZ  LYS B 183      15.970 -18.204  26.892  1.00 51.74           N  
ATOM   3968  N   LEU B 184      13.855 -23.040  23.112  1.00 44.93           N  
ATOM   3969  CA  LEU B 184      13.551 -24.213  23.944  1.00 43.84           C  
ATOM   3970  C   LEU B 184      14.692 -24.544  24.915  1.00 43.59           C  
ATOM   3971  O   LEU B 184      15.870 -24.401  24.559  1.00 44.29           O  
ATOM   3972  CB  LEU B 184      13.358 -25.401  23.038  1.00 43.63           C  
ATOM   3973  CG  LEU B 184      11.985 -25.576  22.411  1.00 44.74           C  
ATOM   3974  CD1 LEU B 184      12.038 -26.823  21.524  1.00 44.77           C  
ATOM   3975  CD2 LEU B 184      10.918 -25.731  23.514  1.00 44.22           C  
ATOM   3976  N   ASP B 185      14.363 -25.000  26.132  1.00 42.70           N  
ATOM   3977  CA  ASP B 185      15.360 -25.243  27.177  1.00 41.01           C  
ATOM   3978  C   ASP B 185      15.433 -26.741  27.417  1.00 41.17           C  
ATOM   3979  O   ASP B 185      14.574 -27.296  28.113  1.00 40.38           O  
ATOM   3980  CB  ASP B 185      14.994 -24.469  28.438  1.00 39.79           C  
ATOM   3981  CG  ASP B 185      15.932 -24.714  29.585  1.00 42.67           C  
ATOM   3982  OD1 ASP B 185      15.791 -24.106  30.656  1.00 45.49           O  
ATOM   3983  OD2 ASP B 185      16.841 -25.529  29.484  1.00 45.68           O  
ATOM   3984  N   TYR B 186      16.460 -27.397  26.830  1.00 41.60           N  
ATOM   3985  CA  TYR B 186      16.806 -28.794  27.198  1.00 41.60           C  
ATOM   3986  C   TYR B 186      17.722 -28.823  28.444  1.00 42.10           C  
ATOM   3987  O   TYR B 186      18.680 -28.011  28.542  1.00 42.53           O  
ATOM   3988  CB  TYR B 186      17.444 -29.475  26.014  1.00 41.22           C  
ATOM   3989  CG  TYR B 186      16.482 -29.787  24.901  1.00 40.63           C  
ATOM   3990  CD1 TYR B 186      16.058 -31.076  24.688  1.00 40.94           C  
ATOM   3991  CD2 TYR B 186      16.022 -28.802  24.040  1.00 41.62           C  
ATOM   3992  CE1 TYR B 186      15.188 -31.401  23.646  1.00 41.70           C  
ATOM   3993  CE2 TYR B 186      15.158 -29.105  22.993  1.00 43.24           C  
ATOM   3994  CZ  TYR B 186      14.737 -30.422  22.812  1.00 42.46           C  
ATOM   3995  OH  TYR B 186      13.880 -30.789  21.791  1.00 42.56           O  
ATOM   3996  N   GLN B 187      17.420 -29.703  29.402  1.00 41.80           N  
ATOM   3997  CA  GLN B 187      18.145 -29.713  30.671  1.00 41.92           C  
ATOM   3998  C   GLN B 187      18.771 -31.044  30.992  1.00 42.75           C  
ATOM   3999  O   GLN B 187      18.150 -32.119  30.855  1.00 43.39           O  
ATOM   4000  CB  GLN B 187      17.236 -29.316  31.786  1.00 41.11           C  
ATOM   4001  CG  GLN B 187      16.258 -28.275  31.329  1.00 42.90           C  
ATOM   4002  CD  GLN B 187      15.549 -27.572  32.471  1.00 43.88           C  
ATOM   4003  OE1 GLN B 187      15.122 -28.188  33.458  1.00 42.92           O  
ATOM   4004  NE2 GLN B 187      15.436 -26.268  32.341  1.00 41.61           N  
ATOM   4005  N   LEU B 188      20.029 -30.989  31.393  1.00 43.07           N  
ATOM   4006  CA  LEU B 188      20.743 -32.207  31.662  1.00 43.37           C  
ATOM   4007  C   LEU B 188      21.173 -32.036  33.090  1.00 44.01           C  
ATOM   4008  O   LEU B 188      21.876 -31.073  33.428  1.00 44.12           O  
ATOM   4009  CB  LEU B 188      21.910 -32.421  30.686  1.00 42.97           C  
ATOM   4010  CG  LEU B 188      22.873 -33.505  31.125  1.00 42.84           C  
ATOM   4011  CD1 LEU B 188      22.134 -34.792  31.132  1.00 41.00           C  
ATOM   4012  CD2 LEU B 188      24.035 -33.552  30.184  1.00 41.91           C  
ATOM   4013  N   ARG B 189      20.676 -32.940  33.942  1.00 44.80           N  
ATOM   4014  CA  ARG B 189      20.815 -32.822  35.408  1.00 44.88           C  
ATOM   4015  C   ARG B 189      21.863 -33.772  35.901  1.00 44.10           C  
ATOM   4016  O   ARG B 189      21.777 -34.996  35.690  1.00 44.57           O  
ATOM   4017  CB  ARG B 189      19.489 -33.088  36.119  1.00 44.74           C  
ATOM   4018  CG  ARG B 189      18.900 -31.813  36.768  1.00 49.17           C  
ATOM   4019  CD  ARG B 189      17.372 -31.964  37.235  1.00 54.27           C  
ATOM   4020  NE  ARG B 189      16.533 -31.412  36.179  1.00 58.67           N  
ATOM   4021  CZ  ARG B 189      15.975 -30.211  36.221  1.00 59.26           C  
ATOM   4022  NH1 ARG B 189      16.108 -29.473  37.324  1.00 61.47           N  
ATOM   4023  NH2 ARG B 189      15.289 -29.762  35.166  1.00 55.32           N  
ATOM   4024  N   ILE B 190      22.879 -33.211  36.535  1.00 42.65           N  
ATOM   4025  CA  ILE B 190      24.014 -34.037  36.926  1.00 40.92           C  
ATOM   4026  C   ILE B 190      24.365 -33.739  38.377  1.00 41.41           C  
ATOM   4027  O   ILE B 190      24.019 -32.663  38.925  1.00 40.78           O  
ATOM   4028  CB  ILE B 190      25.206 -33.792  36.004  1.00 39.71           C  
ATOM   4029  CG1 ILE B 190      25.645 -32.321  36.129  1.00 36.63           C  
ATOM   4030  CG2 ILE B 190      24.801 -34.181  34.592  1.00 37.72           C  
ATOM   4031  CD1 ILE B 190      26.909 -32.032  35.373  1.00 33.69           C  
ATOM   4032  N   SER B 191      25.032 -34.696  39.014  1.00 41.72           N  
ATOM   4033  CA  SER B 191      25.692 -34.390  40.277  1.00 42.70           C  
ATOM   4034  C   SER B 191      27.120 -35.005  40.406  1.00 42.48           C  
ATOM   4035  O   SER B 191      27.388 -36.116  39.922  1.00 42.02           O  
ATOM   4036  CB  SER B 191      24.815 -34.797  41.448  1.00 42.38           C  
ATOM   4037  OG  SER B 191      24.678 -36.187  41.401  1.00 45.61           O  
ATOM   4038  N   ARG B 192      27.996 -34.257  41.086  1.00 41.90           N  
ATOM   4039  CA  ARG B 192      29.409 -34.519  41.080  1.00 41.51           C  
ATOM   4040  C   ARG B 192      29.704 -35.727  41.993  1.00 42.09           C  
ATOM   4041  O   ARG B 192      29.129 -35.849  43.064  1.00 42.29           O  
ATOM   4042  CB  ARG B 192      30.129 -33.245  41.511  1.00 40.80           C  
ATOM   4043  CG  ARG B 192      31.563 -33.410  41.770  1.00 39.58           C  
ATOM   4044  CD  ARG B 192      32.227 -32.036  42.061  1.00 38.56           C  
ATOM   4045  NE  ARG B 192      32.891 -31.513  40.871  1.00 38.03           N  
ATOM   4046  CZ  ARG B 192      32.536 -30.384  40.277  1.00 39.97           C  
ATOM   4047  NH1 ARG B 192      31.555 -29.644  40.748  1.00 38.05           N  
ATOM   4048  NH2 ARG B 192      33.184 -29.971  39.208  1.00 41.45           N  
ATOM   4049  N   GLN B 193      30.558 -36.641  41.557  1.00 42.07           N  
ATOM   4050  CA  GLN B 193      30.936 -37.711  42.408  1.00 41.98           C  
ATOM   4051  C   GLN B 193      32.029 -37.160  43.264  1.00 43.05           C  
ATOM   4052  O   GLN B 193      33.167 -36.957  42.797  1.00 43.58           O  
ATOM   4053  CB  GLN B 193      31.437 -38.879  41.599  1.00 41.51           C  
ATOM   4054  CG  GLN B 193      30.539 -39.137  40.480  1.00 42.37           C  
ATOM   4055  CD  GLN B 193      31.046 -40.170  39.526  1.00 43.96           C  
ATOM   4056  OE1 GLN B 193      32.271 -40.262  39.231  1.00 45.97           O  
ATOM   4057  NE2 GLN B 193      30.099 -40.929  38.987  1.00 38.76           N  
ATOM   4058  N   TYR B 194      31.688 -36.921  44.521  1.00 43.66           N  
ATOM   4059  CA  TYR B 194      32.626 -36.277  45.440  1.00 44.90           C  
ATOM   4060  C   TYR B 194      33.600 -37.240  46.062  1.00 44.41           C  
ATOM   4061  O   TYR B 194      34.529 -36.845  46.745  1.00 44.28           O  
ATOM   4062  CB  TYR B 194      31.865 -35.596  46.554  1.00 46.30           C  
ATOM   4063  CG  TYR B 194      30.891 -36.548  47.214  1.00 49.33           C  
ATOM   4064  CD1 TYR B 194      31.315 -37.378  48.244  1.00 52.15           C  
ATOM   4065  CD2 TYR B 194      29.576 -36.651  46.788  1.00 50.34           C  
ATOM   4066  CE1 TYR B 194      30.462 -38.257  48.839  1.00 53.45           C  
ATOM   4067  CE2 TYR B 194      28.724 -37.521  47.385  1.00 52.75           C  
ATOM   4068  CZ  TYR B 194      29.177 -38.317  48.412  1.00 54.83           C  
ATOM   4069  OH  TYR B 194      28.350 -39.194  49.031  1.00 55.43           O  
ATOM   4070  N   PHE B 195      33.371 -38.516  45.829  1.00 44.22           N  
ATOM   4071  CA  PHE B 195      34.192 -39.551  46.441  1.00 44.11           C  
ATOM   4072  C   PHE B 195      35.657 -39.247  46.508  1.00 42.96           C  
ATOM   4073  O   PHE B 195      36.221 -39.201  47.557  1.00 42.99           O  
ATOM   4074  CB  PHE B 195      34.007 -40.854  45.693  1.00 44.79           C  
ATOM   4075  CG  PHE B 195      34.803 -41.956  46.236  1.00 47.01           C  
ATOM   4076  CD1 PHE B 195      36.127 -42.095  45.892  1.00 50.29           C  
ATOM   4077  CD2 PHE B 195      34.233 -42.880  47.091  1.00 50.83           C  
ATOM   4078  CE1 PHE B 195      36.870 -43.147  46.387  1.00 51.29           C  
ATOM   4079  CE2 PHE B 195      34.992 -43.917  47.604  1.00 51.70           C  
ATOM   4080  CZ  PHE B 195      36.318 -44.033  47.248  1.00 49.90           C  
ATOM   4081  N   SER B 196      36.276 -39.035  45.376  1.00 42.64           N  
ATOM   4082  CA  SER B 196      37.733 -38.984  45.364  1.00 42.89           C  
ATOM   4083  C   SER B 196      38.316 -37.769  46.086  1.00 41.80           C  
ATOM   4084  O   SER B 196      39.453 -37.839  46.573  1.00 41.97           O  
ATOM   4085  CB  SER B 196      38.268 -39.020  43.918  1.00 43.48           C  
ATOM   4086  OG  SER B 196      37.882 -37.807  43.267  1.00 45.32           O  
ATOM   4087  N   TYR B 197      37.571 -36.669  46.121  1.00 40.54           N  
ATOM   4088  CA  TYR B 197      37.984 -35.500  46.893  1.00 40.26           C  
ATOM   4089  C   TYR B 197      38.344 -35.837  48.349  1.00 40.70           C  
ATOM   4090  O   TYR B 197      39.127 -35.114  48.976  1.00 41.77           O  
ATOM   4091  CB  TYR B 197      36.929 -34.393  46.864  1.00 38.98           C  
ATOM   4092  CG  TYR B 197      36.755 -33.858  45.526  1.00 39.02           C  
ATOM   4093  CD1 TYR B 197      37.451 -32.728  45.129  1.00 40.28           C  
ATOM   4094  CD2 TYR B 197      35.954 -34.511  44.597  1.00 40.70           C  
ATOM   4095  CE1 TYR B 197      37.336 -32.213  43.814  1.00 40.62           C  
ATOM   4096  CE2 TYR B 197      35.816 -34.020  43.271  1.00 39.95           C  
ATOM   4097  CZ  TYR B 197      36.522 -32.862  42.891  1.00 41.05           C  
ATOM   4098  OH  TYR B 197      36.444 -32.380  41.601  1.00 39.90           O  
ATOM   4099  N   ILE B 198      37.782 -36.924  48.869  1.00 40.31           N  
ATOM   4100  CA  ILE B 198      37.983 -37.299  50.236  1.00 40.14           C  
ATOM   4101  C   ILE B 198      39.393 -37.769  50.539  1.00 40.25           C  
ATOM   4102  O   ILE B 198      40.060 -37.123  51.333  1.00 40.00           O  
ATOM   4103  CB  ILE B 198      36.913 -38.302  50.708  1.00 40.88           C  
ATOM   4104  CG1 ILE B 198      35.611 -37.531  50.806  1.00 42.06           C  
ATOM   4105  CG2 ILE B 198      37.281 -38.954  52.080  1.00 37.50           C  
ATOM   4106  CD1 ILE B 198      34.421 -38.431  50.964  1.00 43.32           C  
ATOM   4107  N   PRO B 199      39.842 -38.881  49.920  1.00 40.19           N  
ATOM   4108  CA  PRO B 199      41.244 -39.272  50.071  1.00 40.72           C  
ATOM   4109  C   PRO B 199      42.320 -38.306  49.394  1.00 41.68           C  
ATOM   4110  O   PRO B 199      43.500 -38.244  49.841  1.00 42.51           O  
ATOM   4111  CB  PRO B 199      41.281 -40.685  49.442  1.00 39.87           C  
ATOM   4112  CG  PRO B 199      40.206 -40.719  48.507  1.00 39.43           C  
ATOM   4113  CD  PRO B 199      39.113 -39.789  49.020  1.00 39.42           C  
ATOM   4114  N   ASN B 200      41.961 -37.588  48.339  1.00 41.56           N  
ATOM   4115  CA  ASN B 200      42.977 -36.816  47.648  1.00 42.87           C  
ATOM   4116  C   ASN B 200      43.252 -35.432  48.241  1.00 42.59           C  
ATOM   4117  O   ASN B 200      44.350 -34.856  48.057  1.00 42.34           O  
ATOM   4118  CB  ASN B 200      42.605 -36.641  46.175  1.00 43.88           C  
ATOM   4119  CG  ASN B 200      42.766 -37.932  45.369  1.00 47.02           C  
ATOM   4120  OD1 ASN B 200      43.852 -38.565  45.350  1.00 49.65           O  
ATOM   4121  ND2 ASN B 200      41.699 -38.309  44.659  1.00 49.90           N  
ATOM   4122  N   ILE B 201      42.245 -34.883  48.919  1.00 41.78           N  
ATOM   4123  CA  ILE B 201      42.327 -33.491  49.355  1.00 40.93           C  
ATOM   4124  C   ILE B 201      41.911 -33.266  50.799  1.00 40.54           C  
ATOM   4125  O   ILE B 201      42.706 -32.790  51.626  1.00 40.19           O  
ATOM   4126  CB  ILE B 201      41.530 -32.562  48.426  1.00 40.53           C  
ATOM   4127  CG1 ILE B 201      42.257 -32.483  47.091  1.00 40.47           C  
ATOM   4128  CG2 ILE B 201      41.475 -31.132  49.020  1.00 40.20           C  
ATOM   4129  CD1 ILE B 201      41.451 -31.897  45.980  1.00 42.26           C  
ATOM   4130  N   ILE B 202      40.662 -33.615  51.085  1.00 39.64           N  
ATOM   4131  CA  ILE B 202      40.098 -33.356  52.380  1.00 39.01           C  
ATOM   4132  C   ILE B 202      40.871 -33.999  53.531  1.00 39.38           C  
ATOM   4133  O   ILE B 202      41.339 -33.309  54.449  1.00 39.03           O  
ATOM   4134  CB  ILE B 202      38.594 -33.664  52.424  1.00 38.88           C  
ATOM   4135  CG1 ILE B 202      37.846 -32.736  51.462  1.00 39.66           C  
ATOM   4136  CG2 ILE B 202      38.048 -33.381  53.771  1.00 35.54           C  
ATOM   4137  CD1 ILE B 202      36.387 -33.048  51.317  1.00 41.15           C  
ATOM   4138  N   LEU B 203      41.044 -35.309  53.479  1.00 39.36           N  
ATOM   4139  CA  LEU B 203      41.724 -35.995  54.589  1.00 39.11           C  
ATOM   4140  C   LEU B 203      43.198 -35.553  54.706  1.00 40.08           C  
ATOM   4141  O   LEU B 203      43.678 -35.220  55.804  1.00 40.23           O  
ATOM   4142  CB  LEU B 203      41.586 -37.545  54.521  1.00 38.75           C  
ATOM   4143  CG  LEU B 203      40.173 -38.147  54.776  1.00 36.89           C  
ATOM   4144  CD1 LEU B 203      40.232 -39.642  54.674  1.00 35.10           C  
ATOM   4145  CD2 LEU B 203      39.546 -37.736  56.068  1.00 31.93           C  
ATOM   4146  N   PRO B 204      43.937 -35.539  53.577  1.00 40.48           N  
ATOM   4147  CA  PRO B 204      45.325 -35.074  53.714  1.00 40.54           C  
ATOM   4148  C   PRO B 204      45.379 -33.731  54.388  1.00 40.88           C  
ATOM   4149  O   PRO B 204      46.190 -33.503  55.272  1.00 41.04           O  
ATOM   4150  CB  PRO B 204      45.805 -35.001  52.267  1.00 40.59           C  
ATOM   4151  CG  PRO B 204      45.044 -36.141  51.611  1.00 40.61           C  
ATOM   4152  CD  PRO B 204      43.688 -36.201  52.287  1.00 40.05           C  
ATOM   4153  N   MET B 205      44.477 -32.864  53.996  1.00 41.64           N  
ATOM   4154  CA  MET B 205      44.432 -31.558  54.568  1.00 42.67           C  
ATOM   4155  C   MET B 205      44.144 -31.625  56.045  1.00 43.04           C  
ATOM   4156  O   MET B 205      44.712 -30.863  56.820  1.00 43.82           O  
ATOM   4157  CB  MET B 205      43.376 -30.758  53.865  1.00 42.85           C  
ATOM   4158  CG  MET B 205      43.328 -29.348  54.278  1.00 44.57           C  
ATOM   4159  SD  MET B 205      42.216 -28.475  53.143  1.00 51.43           S  
ATOM   4160  CE  MET B 205      42.861 -29.017  51.576  1.00 51.66           C  
ATOM   4161  N   LEU B 206      43.279 -32.536  56.455  1.00 43.60           N  
ATOM   4162  CA  LEU B 206      42.985 -32.664  57.896  1.00 44.81           C  
ATOM   4163  C   LEU B 206      44.173 -33.244  58.658  1.00 45.27           C  
ATOM   4164  O   LEU B 206      44.539 -32.716  59.725  1.00 45.99           O  
ATOM   4165  CB  LEU B 206      41.732 -33.505  58.186  1.00 44.85           C  
ATOM   4166  CG  LEU B 206      40.371 -32.898  57.777  1.00 46.30           C  
ATOM   4167  CD1 LEU B 206      39.327 -33.816  58.289  1.00 47.15           C  
ATOM   4168  CD2 LEU B 206      40.120 -31.460  58.296  1.00 46.05           C  
ATOM   4169  N   PHE B 207      44.788 -34.300  58.119  1.00 44.47           N  
ATOM   4170  CA  PHE B 207      45.976 -34.873  58.720  1.00 43.69           C  
ATOM   4171  C   PHE B 207      47.028 -33.840  59.010  1.00 42.24           C  
ATOM   4172  O   PHE B 207      47.571 -33.775  60.123  1.00 41.53           O  
ATOM   4173  CB  PHE B 207      46.570 -35.935  57.830  1.00 44.73           C  
ATOM   4174  CG  PHE B 207      45.781 -37.174  57.777  1.00 48.90           C  
ATOM   4175  CD1 PHE B 207      44.992 -37.555  58.859  1.00 55.71           C  
ATOM   4176  CD2 PHE B 207      45.835 -37.985  56.682  1.00 51.86           C  
ATOM   4177  CE1 PHE B 207      44.218 -38.753  58.845  1.00 56.29           C  
ATOM   4178  CE2 PHE B 207      45.100 -39.170  56.633  1.00 55.64           C  
ATOM   4179  CZ  PHE B 207      44.285 -39.562  57.719  1.00 57.02           C  
ATOM   4180  N   ILE B 208      47.343 -33.023  58.019  1.00 40.84           N  
ATOM   4181  CA  ILE B 208      48.390 -32.048  58.272  1.00 40.18           C  
ATOM   4182  C   ILE B 208      47.974 -31.053  59.361  1.00 39.55           C  
ATOM   4183  O   ILE B 208      48.770 -30.736  60.218  1.00 39.58           O  
ATOM   4184  CB  ILE B 208      48.957 -31.390  56.999  1.00 39.79           C  
ATOM   4185  CG1 ILE B 208      47.836 -30.860  56.141  1.00 41.67           C  
ATOM   4186  CG2 ILE B 208      49.673 -32.401  56.182  1.00 38.37           C  
ATOM   4187  CD1 ILE B 208      48.197 -29.610  55.428  1.00 44.63           C  
ATOM   4188  N   LEU B 209      46.713 -30.623  59.359  1.00 38.96           N  
ATOM   4189  CA  LEU B 209      46.198 -29.794  60.437  1.00 38.47           C  
ATOM   4190  C   LEU B 209      46.355 -30.445  61.840  1.00 39.29           C  
ATOM   4191  O   LEU B 209      46.849 -29.788  62.782  1.00 39.32           O  
ATOM   4192  CB  LEU B 209      44.739 -29.441  60.179  1.00 37.98           C  
ATOM   4193  CG  LEU B 209      44.054 -28.635  61.297  1.00 35.68           C  
ATOM   4194  CD1 LEU B 209      44.730 -27.361  61.453  1.00 31.65           C  
ATOM   4195  CD2 LEU B 209      42.561 -28.380  61.039  1.00 33.40           C  
ATOM   4196  N   PHE B 210      45.952 -31.713  61.980  1.00 38.98           N  
ATOM   4197  CA  PHE B 210      46.062 -32.404  63.244  1.00 39.56           C  
ATOM   4198  C   PHE B 210      47.515 -32.542  63.679  1.00 39.56           C  
ATOM   4199  O   PHE B 210      47.901 -32.330  64.841  1.00 39.55           O  
ATOM   4200  CB  PHE B 210      45.383 -33.741  63.149  1.00 39.87           C  
ATOM   4201  CG  PHE B 210      43.867 -33.649  62.858  1.00 43.58           C  
ATOM   4202  CD1 PHE B 210      43.147 -32.443  63.066  1.00 45.10           C  
ATOM   4203  CD2 PHE B 210      43.137 -34.781  62.418  1.00 43.70           C  
ATOM   4204  CE1 PHE B 210      41.751 -32.375  62.804  1.00 43.35           C  
ATOM   4205  CE2 PHE B 210      41.758 -34.700  62.169  1.00 41.12           C  
ATOM   4206  CZ  PHE B 210      41.074 -33.489  62.343  1.00 40.83           C  
ATOM   4207  N   ILE B 211      48.367 -32.842  62.721  1.00 39.78           N  
ATOM   4208  CA  ILE B 211      49.790 -32.867  63.026  1.00 39.16           C  
ATOM   4209  C   ILE B 211      50.248 -31.541  63.659  1.00 39.25           C  
ATOM   4210  O   ILE B 211      50.963 -31.521  64.645  1.00 39.42           O  
ATOM   4211  CB  ILE B 211      50.616 -33.250  61.788  1.00 39.32           C  
ATOM   4212  CG1 ILE B 211      50.364 -34.742  61.462  1.00 38.50           C  
ATOM   4213  CG2 ILE B 211      52.145 -32.881  61.974  1.00 36.35           C  
ATOM   4214  CD1 ILE B 211      51.153 -35.232  60.244  1.00 37.86           C  
ATOM   4215  N   SER B 212      49.775 -30.426  63.140  1.00 39.47           N  
ATOM   4216  CA  SER B 212      50.122 -29.124  63.741  1.00 39.92           C  
ATOM   4217  C   SER B 212      49.760 -29.056  65.225  1.00 39.67           C  
ATOM   4218  O   SER B 212      50.490 -28.501  66.019  1.00 39.20           O  
ATOM   4219  CB  SER B 212      49.485 -27.940  62.975  1.00 39.71           C  
ATOM   4220  OG  SER B 212      48.238 -27.515  63.525  1.00 41.04           O  
ATOM   4221  N   TRP B 213      48.647 -29.659  65.599  1.00 39.98           N  
ATOM   4222  CA  TRP B 213      48.168 -29.501  66.945  1.00 40.26           C  
ATOM   4223  C   TRP B 213      49.027 -30.259  67.958  1.00 40.44           C  
ATOM   4224  O   TRP B 213      48.919 -30.021  69.166  1.00 40.71           O  
ATOM   4225  CB  TRP B 213      46.714 -29.922  67.012  1.00 40.17           C  
ATOM   4226  CG  TRP B 213      45.840 -29.019  66.268  1.00 40.88           C  
ATOM   4227  CD1 TRP B 213      46.162 -27.801  65.819  1.00 43.04           C  
ATOM   4228  CD2 TRP B 213      44.465 -29.233  65.911  1.00 42.99           C  
ATOM   4229  NE1 TRP B 213      45.098 -27.232  65.158  1.00 44.92           N  
ATOM   4230  CE2 TRP B 213      44.030 -28.094  65.229  1.00 44.12           C  
ATOM   4231  CE3 TRP B 213      43.558 -30.281  66.101  1.00 42.98           C  
ATOM   4232  CZ2 TRP B 213      42.718 -27.961  64.755  1.00 43.00           C  
ATOM   4233  CZ3 TRP B 213      42.277 -30.139  65.625  1.00 40.76           C  
ATOM   4234  CH2 TRP B 213      41.874 -28.996  64.959  1.00 41.44           C  
ATOM   4235  N   THR B 214      49.876 -31.167  67.476  1.00 40.19           N  
ATOM   4236  CA  THR B 214      50.796 -31.841  68.364  1.00 39.89           C  
ATOM   4237  C   THR B 214      51.738 -30.824  68.965  1.00 40.23           C  
ATOM   4238  O   THR B 214      52.373 -31.125  69.937  1.00 40.51           O  
ATOM   4239  CB  THR B 214      51.678 -32.936  67.686  1.00 40.19           C  
ATOM   4240  OG1 THR B 214      52.616 -32.332  66.786  1.00 41.34           O  
ATOM   4241  CG2 THR B 214      50.872 -33.903  66.937  1.00 37.29           C  
ATOM   4242  N   ALA B 215      51.863 -29.629  68.412  1.00 40.86           N  
ATOM   4243  CA  ALA B 215      52.614 -28.588  69.121  1.00 41.65           C  
ATOM   4244  C   ALA B 215      52.085 -28.322  70.532  1.00 42.83           C  
ATOM   4245  O   ALA B 215      52.843 -27.879  71.379  1.00 44.04           O  
ATOM   4246  CB  ALA B 215      52.585 -27.330  68.358  1.00 41.64           C  
ATOM   4247  N   PHE B 216      50.801 -28.590  70.788  1.00 43.29           N  
ATOM   4248  CA  PHE B 216      50.196 -28.351  72.109  1.00 43.56           C  
ATOM   4249  C   PHE B 216      50.674 -29.364  73.178  1.00 44.61           C  
ATOM   4250  O   PHE B 216      50.249 -29.318  74.360  1.00 45.17           O  
ATOM   4251  CB  PHE B 216      48.648 -28.321  72.034  1.00 42.90           C  
ATOM   4252  CG  PHE B 216      48.113 -27.341  71.004  1.00 41.77           C  
ATOM   4253  CD1 PHE B 216      48.648 -26.020  70.944  1.00 39.08           C  
ATOM   4254  CD2 PHE B 216      47.111 -27.721  70.102  1.00 37.33           C  
ATOM   4255  CE1 PHE B 216      48.219 -25.083  69.991  1.00 35.75           C  
ATOM   4256  CE2 PHE B 216      46.644 -26.798  69.159  1.00 38.78           C  
ATOM   4257  CZ  PHE B 216      47.194 -25.466  69.085  1.00 36.62           C  
ATOM   4258  N   TRP B 217      51.520 -30.303  72.775  1.00 44.36           N  
ATOM   4259  CA  TRP B 217      51.957 -31.295  73.715  1.00 45.13           C  
ATOM   4260  C   TRP B 217      53.450 -31.202  73.796  1.00 45.77           C  
ATOM   4261  O   TRP B 217      54.098 -32.120  74.283  1.00 46.39           O  
ATOM   4262  CB  TRP B 217      51.495 -32.704  73.355  1.00 44.58           C  
ATOM   4263  CG  TRP B 217      50.088 -33.043  73.813  1.00 47.59           C  
ATOM   4264  CD1 TRP B 217      49.728 -33.636  74.989  1.00 49.80           C  
ATOM   4265  CD2 TRP B 217      48.877 -32.827  73.083  1.00 50.72           C  
ATOM   4266  NE1 TRP B 217      48.372 -33.788  75.050  1.00 49.49           N  
ATOM   4267  CE2 TRP B 217      47.815 -33.306  73.892  1.00 51.24           C  
ATOM   4268  CE3 TRP B 217      48.578 -32.246  71.827  1.00 53.56           C  
ATOM   4269  CZ2 TRP B 217      46.439 -33.239  73.483  1.00 53.52           C  
ATOM   4270  CZ3 TRP B 217      47.212 -32.172  71.396  1.00 55.80           C  
ATOM   4271  CH2 TRP B 217      46.149 -32.664  72.240  1.00 55.93           C  
ATOM   4272  N   SER B 218      53.996 -30.066  73.352  1.00 46.02           N  
ATOM   4273  CA  SER B 218      55.439 -29.873  73.285  1.00 45.70           C  
ATOM   4274  C   SER B 218      55.840 -28.565  73.885  1.00 46.00           C  
ATOM   4275  O   SER B 218      55.208 -27.555  73.606  1.00 46.67           O  
ATOM   4276  CB  SER B 218      55.864 -29.782  71.851  1.00 46.30           C  
ATOM   4277  OG  SER B 218      57.047 -28.989  71.763  1.00 46.95           O  
ATOM   4278  N   THR B 219      56.893 -28.562  74.711  1.00 46.26           N  
ATOM   4279  CA  THR B 219      57.454 -27.304  75.301  1.00 45.42           C  
ATOM   4280  C   THR B 219      58.666 -26.771  74.524  1.00 45.21           C  
ATOM   4281  O   THR B 219      59.329 -25.826  74.970  1.00 46.50           O  
ATOM   4282  CB  THR B 219      57.857 -27.431  76.814  1.00 45.48           C  
ATOM   4283  OG1 THR B 219      58.489 -28.680  77.068  1.00 45.35           O  
ATOM   4284  CG2 THR B 219      56.620 -27.341  77.699  1.00 44.52           C  
ATOM   4285  N   SER B 220      58.955 -27.368  73.366  1.00 43.62           N  
ATOM   4286  CA  SER B 220      60.034 -26.936  72.544  1.00 42.19           C  
ATOM   4287  C   SER B 220      59.648 -25.879  71.503  1.00 42.24           C  
ATOM   4288  O   SER B 220      59.065 -26.178  70.482  1.00 42.46           O  
ATOM   4289  CB  SER B 220      60.571 -28.152  71.832  1.00 41.93           C  
ATOM   4290  OG  SER B 220      61.570 -27.748  70.916  1.00 41.22           O  
ATOM   4291  N   TYR B 221      59.984 -24.626  71.744  1.00 42.62           N  
ATOM   4292  CA  TYR B 221      59.630 -23.567  70.781  1.00 43.24           C  
ATOM   4293  C   TYR B 221      60.131 -23.888  69.379  1.00 44.12           C  
ATOM   4294  O   TYR B 221      59.376 -23.780  68.408  1.00 44.27           O  
ATOM   4295  CB  TYR B 221      60.150 -22.201  71.222  1.00 42.41           C  
ATOM   4296  CG  TYR B 221      59.779 -21.047  70.310  1.00 43.20           C  
ATOM   4297  CD1 TYR B 221      58.472 -20.863  69.883  1.00 44.12           C  
ATOM   4298  CD2 TYR B 221      60.708 -20.068  69.941  1.00 45.32           C  
ATOM   4299  CE1 TYR B 221      58.102 -19.777  69.090  1.00 44.99           C  
ATOM   4300  CE2 TYR B 221      60.335 -18.952  69.141  1.00 43.34           C  
ATOM   4301  CZ  TYR B 221      59.052 -18.836  68.708  1.00 45.53           C  
ATOM   4302  OH  TYR B 221      58.678 -17.765  67.894  1.00 48.02           O  
ATOM   4303  N   GLU B 222      61.395 -24.299  69.270  1.00 45.04           N  
ATOM   4304  CA  GLU B 222      61.978 -24.530  67.949  1.00 46.31           C  
ATOM   4305  C   GLU B 222      61.285 -25.702  67.230  1.00 45.17           C  
ATOM   4306  O   GLU B 222      61.003 -25.653  66.029  1.00 45.61           O  
ATOM   4307  CB  GLU B 222      63.555 -24.495  67.902  1.00 47.02           C  
ATOM   4308  CG  GLU B 222      64.350 -24.785  69.185  1.00 54.79           C  
ATOM   4309  CD  GLU B 222      64.069 -23.811  70.380  1.00 64.52           C  
ATOM   4310  OE1 GLU B 222      63.601 -24.297  71.470  1.00 66.60           O  
ATOM   4311  OE2 GLU B 222      64.342 -22.576  70.240  1.00 64.93           O  
ATOM   4312  N   ALA B 223      60.920 -26.716  67.989  1.00 44.04           N  
ATOM   4313  CA  ALA B 223      60.137 -27.790  67.432  1.00 42.78           C  
ATOM   4314  C   ALA B 223      58.785 -27.262  66.951  1.00 42.47           C  
ATOM   4315  O   ALA B 223      58.387 -27.511  65.808  1.00 42.64           O  
ATOM   4316  CB  ALA B 223      59.930 -28.843  68.480  1.00 42.73           C  
ATOM   4317  N   ASN B 224      58.074 -26.536  67.818  1.00 41.43           N  
ATOM   4318  CA  ASN B 224      56.729 -26.155  67.496  1.00 40.54           C  
ATOM   4319  C   ASN B 224      56.715 -25.308  66.245  1.00 40.38           C  
ATOM   4320  O   ASN B 224      55.917 -25.528  65.317  1.00 40.18           O  
ATOM   4321  CB  ASN B 224      56.104 -25.429  68.657  1.00 40.46           C  
ATOM   4322  CG  ASN B 224      56.070 -26.260  69.875  1.00 40.88           C  
ATOM   4323  OD1 ASN B 224      56.140 -27.469  69.804  1.00 42.42           O  
ATOM   4324  ND2 ASN B 224      56.020 -25.619  71.017  1.00 40.95           N  
ATOM   4325  N   VAL B 225      57.606 -24.326  66.227  1.00 39.92           N  
ATOM   4326  CA  VAL B 225      57.712 -23.421  65.109  1.00 39.34           C  
ATOM   4327  C   VAL B 225      57.865 -24.226  63.823  1.00 39.23           C  
ATOM   4328  O   VAL B 225      57.283 -23.904  62.771  1.00 39.65           O  
ATOM   4329  CB  VAL B 225      58.883 -22.444  65.344  1.00 39.67           C  
ATOM   4330  CG1 VAL B 225      59.527 -21.975  64.016  1.00 40.52           C  
ATOM   4331  CG2 VAL B 225      58.406 -21.279  66.168  1.00 38.28           C  
ATOM   4332  N   THR B 226      58.622 -25.306  63.899  1.00 38.58           N  
ATOM   4333  CA  THR B 226      58.737 -26.173  62.743  1.00 38.29           C  
ATOM   4334  C   THR B 226      57.461 -26.917  62.432  1.00 38.37           C  
ATOM   4335  O   THR B 226      57.009 -26.908  61.320  1.00 38.35           O  
ATOM   4336  CB  THR B 226      59.877 -27.129  62.899  1.00 38.32           C  
ATOM   4337  OG1 THR B 226      61.078 -26.372  62.780  1.00 39.38           O  
ATOM   4338  CG2 THR B 226      59.850 -28.198  61.803  1.00 37.22           C  
ATOM   4339  N   LEU B 227      56.855 -27.561  63.417  1.00 38.62           N  
ATOM   4340  CA  LEU B 227      55.588 -28.226  63.153  1.00 38.67           C  
ATOM   4341  C   LEU B 227      54.604 -27.303  62.499  1.00 38.52           C  
ATOM   4342  O   LEU B 227      53.966 -27.698  61.530  1.00 38.79           O  
ATOM   4343  CB  LEU B 227      54.967 -28.739  64.415  1.00 39.06           C  
ATOM   4344  CG  LEU B 227      55.511 -30.033  64.961  1.00 41.03           C  
ATOM   4345  CD1 LEU B 227      55.181 -30.119  66.441  1.00 42.54           C  
ATOM   4346  CD2 LEU B 227      54.921 -31.200  64.162  1.00 41.60           C  
ATOM   4347  N   VAL B 228      54.480 -26.074  62.998  1.00 38.23           N  
ATOM   4348  CA  VAL B 228      53.308 -25.272  62.638  1.00 38.58           C  
ATOM   4349  C   VAL B 228      53.521 -24.631  61.277  1.00 39.35           C  
ATOM   4350  O   VAL B 228      52.618 -24.606  60.404  1.00 39.95           O  
ATOM   4351  CB  VAL B 228      52.868 -24.291  63.784  1.00 38.69           C  
ATOM   4352  CG1 VAL B 228      51.689 -23.463  63.389  1.00 35.37           C  
ATOM   4353  CG2 VAL B 228      52.516 -25.110  65.048  1.00 38.08           C  
ATOM   4354  N   VAL B 229      54.750 -24.207  61.045  1.00 39.65           N  
ATOM   4355  CA  VAL B 229      55.043 -23.479  59.820  1.00 39.37           C  
ATOM   4356  C   VAL B 229      55.121 -24.423  58.645  1.00 38.88           C  
ATOM   4357  O   VAL B 229      54.625 -24.133  57.567  1.00 39.04           O  
ATOM   4358  CB  VAL B 229      56.289 -22.644  60.016  1.00 39.73           C  
ATOM   4359  CG1 VAL B 229      56.818 -22.168  58.692  1.00 39.31           C  
ATOM   4360  CG2 VAL B 229      55.905 -21.490  60.952  1.00 38.76           C  
ATOM   4361  N   SER B 230      55.652 -25.597  58.900  1.00 38.14           N  
ATOM   4362  CA  SER B 230      55.755 -26.623  57.875  1.00 38.41           C  
ATOM   4363  C   SER B 230      54.405 -27.087  57.346  1.00 37.87           C  
ATOM   4364  O   SER B 230      54.152 -27.060  56.133  1.00 37.93           O  
ATOM   4365  CB  SER B 230      56.445 -27.852  58.432  1.00 38.87           C  
ATOM   4366  OG  SER B 230      57.846 -27.703  58.319  1.00 41.39           O  
ATOM   4367  N   THR B 231      53.552 -27.555  58.251  1.00 36.51           N  
ATOM   4368  CA  THR B 231      52.194 -27.905  57.863  1.00 35.09           C  
ATOM   4369  C   THR B 231      51.437 -26.741  57.196  1.00 34.88           C  
ATOM   4370  O   THR B 231      50.697 -26.963  56.227  1.00 34.54           O  
ATOM   4371  CB  THR B 231      51.431 -28.382  59.050  1.00 35.06           C  
ATOM   4372  OG1 THR B 231      51.672 -27.488  60.143  1.00 35.70           O  
ATOM   4373  CG2 THR B 231      51.932 -29.746  59.419  1.00 32.65           C  
ATOM   4374  N   LEU B 232      51.657 -25.509  57.677  1.00 33.99           N  
ATOM   4375  CA  LEU B 232      51.006 -24.336  57.086  1.00 33.10           C  
ATOM   4376  C   LEU B 232      51.343 -24.301  55.611  1.00 33.69           C  
ATOM   4377  O   LEU B 232      50.491 -24.022  54.740  1.00 34.51           O  
ATOM   4378  CB  LEU B 232      51.480 -23.026  57.741  1.00 32.53           C  
ATOM   4379  CG  LEU B 232      50.995 -21.787  56.949  1.00 30.14           C  
ATOM   4380  CD1 LEU B 232      49.519 -21.800  56.823  1.00 27.65           C  
ATOM   4381  CD2 LEU B 232      51.397 -20.543  57.623  1.00 29.43           C  
ATOM   4382  N   ILE B 233      52.596 -24.579  55.328  1.00 32.99           N  
ATOM   4383  CA  ILE B 233      53.026 -24.544  53.979  1.00 32.98           C  
ATOM   4384  C   ILE B 233      52.312 -25.630  53.144  1.00 32.98           C  
ATOM   4385  O   ILE B 233      51.753 -25.371  52.062  1.00 32.78           O  
ATOM   4386  CB  ILE B 233      54.573 -24.644  53.952  1.00 33.84           C  
ATOM   4387  CG1 ILE B 233      55.140 -23.216  54.143  1.00 33.91           C  
ATOM   4388  CG2 ILE B 233      55.057 -25.365  52.676  1.00 32.19           C  
ATOM   4389  CD1 ILE B 233      56.561 -23.151  54.520  1.00 36.30           C  
ATOM   4390  N   ALA B 234      52.293 -26.848  53.659  1.00 33.14           N  
ATOM   4391  CA  ALA B 234      51.567 -27.919  53.004  1.00 33.11           C  
ATOM   4392  C   ALA B 234      50.138 -27.485  52.775  1.00 33.99           C  
ATOM   4393  O   ALA B 234      49.546 -27.866  51.755  1.00 34.86           O  
ATOM   4394  CB  ALA B 234      51.610 -29.209  53.811  1.00 31.68           C  
ATOM   4395  N   HIS B 235      49.559 -26.696  53.680  1.00 34.06           N  
ATOM   4396  CA  HIS B 235      48.182 -26.309  53.482  1.00 35.04           C  
ATOM   4397  C   HIS B 235      48.099 -25.367  52.296  1.00 35.71           C  
ATOM   4398  O   HIS B 235      47.232 -25.521  51.389  1.00 36.22           O  
ATOM   4399  CB  HIS B 235      47.662 -25.618  54.709  1.00 36.26           C  
ATOM   4400  CG  HIS B 235      46.220 -25.228  54.624  1.00 37.74           C  
ATOM   4401  ND1 HIS B 235      45.202 -26.154  54.590  1.00 40.10           N  
ATOM   4402  CD2 HIS B 235      45.625 -24.008  54.584  1.00 39.16           C  
ATOM   4403  CE1 HIS B 235      44.036 -25.526  54.528  1.00 40.39           C  
ATOM   4404  NE2 HIS B 235      44.269 -24.222  54.511  1.00 40.10           N  
ATOM   4405  N   ILE B 236      49.007 -24.395  52.274  1.00 35.13           N  
ATOM   4406  CA  ILE B 236      49.073 -23.537  51.116  1.00 35.11           C  
ATOM   4407  C   ILE B 236      49.097 -24.376  49.840  1.00 34.38           C  
ATOM   4408  O   ILE B 236      48.370 -24.086  48.890  1.00 33.86           O  
ATOM   4409  CB  ILE B 236      50.281 -22.625  51.167  1.00 35.79           C  
ATOM   4410  CG1 ILE B 236      50.028 -21.515  52.182  1.00 36.78           C  
ATOM   4411  CG2 ILE B 236      50.531 -21.964  49.805  1.00 35.82           C  
ATOM   4412  CD1 ILE B 236      51.266 -21.004  52.711  1.00 38.80           C  
ATOM   4413  N   ALA B 237      49.912 -25.430  49.808  1.00 33.77           N  
ATOM   4414  CA  ALA B 237      49.956 -26.280  48.597  1.00 33.60           C  
ATOM   4415  C   ALA B 237      48.552 -26.796  48.239  1.00 33.37           C  
ATOM   4416  O   ALA B 237      48.092 -26.653  47.083  1.00 32.95           O  
ATOM   4417  CB  ALA B 237      50.970 -27.431  48.723  1.00 32.56           C  
ATOM   4418  N   PHE B 238      47.845 -27.345  49.217  1.00 33.06           N  
ATOM   4419  CA  PHE B 238      46.523 -27.851  48.877  1.00 33.61           C  
ATOM   4420  C   PHE B 238      45.616 -26.722  48.399  1.00 33.57           C  
ATOM   4421  O   PHE B 238      44.939 -26.860  47.381  1.00 32.90           O  
ATOM   4422  CB  PHE B 238      45.912 -28.629  50.026  1.00 33.45           C  
ATOM   4423  CG  PHE B 238      46.459 -30.023  50.153  1.00 35.03           C  
ATOM   4424  CD1 PHE B 238      46.230 -30.965  49.151  1.00 34.01           C  
ATOM   4425  CD2 PHE B 238      47.235 -30.390  51.255  1.00 35.89           C  
ATOM   4426  CE1 PHE B 238      46.725 -32.229  49.250  1.00 31.96           C  
ATOM   4427  CE2 PHE B 238      47.731 -31.692  51.365  1.00 35.79           C  
ATOM   4428  CZ  PHE B 238      47.474 -32.612  50.347  1.00 32.77           C  
ATOM   4429  N   ASN B 239      45.658 -25.593  49.112  1.00 33.56           N  
ATOM   4430  CA  ASN B 239      44.934 -24.397  48.666  1.00 33.18           C  
ATOM   4431  C   ASN B 239      45.218 -24.081  47.180  1.00 32.78           C  
ATOM   4432  O   ASN B 239      44.300 -24.003  46.355  1.00 32.33           O  
ATOM   4433  CB  ASN B 239      45.307 -23.201  49.547  1.00 33.58           C  
ATOM   4434  CG  ASN B 239      44.448 -21.976  49.281  1.00 34.55           C  
ATOM   4435  OD1 ASN B 239      43.639 -21.986  48.328  1.00 39.12           O  
ATOM   4436  ND2 ASN B 239      44.614 -20.908  50.099  1.00 33.13           N  
ATOM   4437  N   ILE B 240      46.480 -23.911  46.831  1.00 31.78           N  
ATOM   4438  CA  ILE B 240      46.792 -23.646  45.466  1.00 31.66           C  
ATOM   4439  C   ILE B 240      46.227 -24.734  44.541  1.00 32.77           C  
ATOM   4440  O   ILE B 240      45.580 -24.437  43.535  1.00 32.51           O  
ATOM   4441  CB  ILE B 240      48.298 -23.444  45.273  1.00 31.73           C  
ATOM   4442  CG1 ILE B 240      48.655 -22.024  45.756  1.00 30.60           C  
ATOM   4443  CG2 ILE B 240      48.680 -23.562  43.806  1.00 29.79           C  
ATOM   4444  CD1 ILE B 240      50.020 -21.781  46.190  1.00 24.14           C  
ATOM   4445  N   LEU B 241      46.448 -25.998  44.881  1.00 33.95           N  
ATOM   4446  CA  LEU B 241      45.953 -27.108  44.047  1.00 34.34           C  
ATOM   4447  C   LEU B 241      44.459 -26.946  43.809  1.00 35.97           C  
ATOM   4448  O   LEU B 241      43.987 -26.833  42.681  1.00 35.83           O  
ATOM   4449  CB  LEU B 241      46.215 -28.455  44.720  1.00 33.72           C  
ATOM   4450  CG  LEU B 241      45.742 -29.737  44.030  1.00 32.31           C  
ATOM   4451  CD1 LEU B 241      46.327 -29.860  42.681  1.00 30.46           C  
ATOM   4452  CD2 LEU B 241      46.112 -30.974  44.785  1.00 30.28           C  
ATOM   4453  N   VAL B 242      43.698 -26.937  44.885  1.00 37.87           N  
ATOM   4454  CA  VAL B 242      42.258 -26.827  44.784  1.00 39.67           C  
ATOM   4455  C   VAL B 242      41.843 -25.619  43.967  1.00 42.13           C  
ATOM   4456  O   VAL B 242      40.961 -25.765  43.144  1.00 43.22           O  
ATOM   4457  CB  VAL B 242      41.572 -26.731  46.178  1.00 39.61           C  
ATOM   4458  CG1 VAL B 242      40.191 -26.069  46.066  1.00 37.56           C  
ATOM   4459  CG2 VAL B 242      41.519 -28.127  46.900  1.00 38.80           C  
ATOM   4460  N   GLU B 243      42.453 -24.439  44.152  1.00 44.75           N  
ATOM   4461  CA  GLU B 243      41.996 -23.248  43.394  1.00 46.81           C  
ATOM   4462  C   GLU B 243      42.402 -23.279  41.925  1.00 47.90           C  
ATOM   4463  O   GLU B 243      41.765 -22.618  41.142  1.00 49.58           O  
ATOM   4464  CB  GLU B 243      42.280 -21.903  44.092  1.00 46.67           C  
ATOM   4465  CG  GLU B 243      43.631 -21.356  43.851  1.00 50.78           C  
ATOM   4466  CD  GLU B 243      44.046 -20.213  44.806  1.00 56.42           C  
ATOM   4467  OE1 GLU B 243      44.204 -20.411  46.048  1.00 57.57           O  
ATOM   4468  OE2 GLU B 243      44.241 -19.102  44.276  1.00 59.90           O  
ATOM   4469  N   THR B 244      43.368 -24.096  41.511  1.00 49.31           N  
ATOM   4470  CA  THR B 244      43.669 -24.220  40.054  1.00 50.74           C  
ATOM   4471  C   THR B 244      42.620 -25.030  39.288  1.00 51.15           C  
ATOM   4472  O   THR B 244      42.474 -24.892  38.092  1.00 52.14           O  
ATOM   4473  CB  THR B 244      45.121 -24.812  39.731  1.00 51.06           C  
ATOM   4474  OG1 THR B 244      45.133 -26.232  39.915  1.00 50.77           O  
ATOM   4475  CG2 THR B 244      46.183 -24.172  40.584  1.00 50.46           C  
ATOM   4476  N   ASN B 245      41.915 -25.900  39.975  1.00 51.74           N  
ATOM   4477  CA  ASN B 245      40.772 -26.622  39.396  1.00 52.96           C  
ATOM   4478  C   ASN B 245      39.398 -25.932  39.358  1.00 51.31           C  
ATOM   4479  O   ASN B 245      38.464 -26.494  38.856  1.00 51.93           O  
ATOM   4480  CB  ASN B 245      40.534 -27.889  40.224  1.00 55.49           C  
ATOM   4481  CG  ASN B 245      41.291 -29.096  39.661  1.00 63.23           C  
ATOM   4482  OD1 ASN B 245      41.324 -29.283  38.406  1.00 69.92           O  
ATOM   4483  ND2 ASN B 245      41.926 -29.918  40.568  1.00 66.49           N  
ATOM   4484  N   LEU B 246      39.232 -24.774  39.976  1.00 49.11           N  
ATOM   4485  CA  LEU B 246      37.968 -24.094  40.016  1.00 46.37           C  
ATOM   4486  C   LEU B 246      38.150 -22.778  39.342  1.00 45.59           C  
ATOM   4487  O   LEU B 246      39.260 -22.218  39.346  1.00 45.81           O  
ATOM   4488  CB  LEU B 246      37.638 -23.783  41.447  1.00 46.45           C  
ATOM   4489  CG  LEU B 246      37.139 -24.937  42.315  1.00 47.47           C  
ATOM   4490  CD1 LEU B 246      36.778 -24.382  43.669  1.00 46.23           C  
ATOM   4491  CD2 LEU B 246      35.934 -25.588  41.713  1.00 48.47           C  
ATOM   4492  N   PRO B 247      37.066 -22.224  38.785  1.00 44.59           N  
ATOM   4493  CA  PRO B 247      37.106 -20.837  38.316  1.00 43.80           C  
ATOM   4494  C   PRO B 247      37.018 -19.853  39.482  1.00 43.36           C  
ATOM   4495  O   PRO B 247      36.801 -20.231  40.599  1.00 43.83           O  
ATOM   4496  CB  PRO B 247      35.880 -20.744  37.430  1.00 43.51           C  
ATOM   4497  CG  PRO B 247      34.938 -21.744  38.017  1.00 43.48           C  
ATOM   4498  CD  PRO B 247      35.748 -22.841  38.578  1.00 44.56           C  
ATOM   4499  N   LYS B 248      37.221 -18.585  39.227  1.00 43.09           N  
ATOM   4500  CA  LYS B 248      37.193 -17.604  40.301  1.00 42.58           C  
ATOM   4501  C   LYS B 248      35.772 -17.125  40.510  1.00 42.85           C  
ATOM   4502  O   LYS B 248      35.207 -16.470  39.619  1.00 43.32           O  
ATOM   4503  CB  LYS B 248      38.074 -16.420  39.907  1.00 42.06           C  
ATOM   4504  CG  LYS B 248      39.516 -16.691  40.211  1.00 43.65           C  
ATOM   4505  CD  LYS B 248      40.417 -15.667  39.738  1.00 46.85           C  
ATOM   4506  CE  LYS B 248      41.537 -16.430  39.078  1.00 51.01           C  
ATOM   4507  NZ  LYS B 248      42.805 -15.683  38.957  1.00 51.07           N  
ATOM   4508  N   THR B 249      35.171 -17.398  41.661  1.00 42.21           N  
ATOM   4509  CA  THR B 249      33.775 -16.991  41.816  1.00 41.73           C  
ATOM   4510  C   THR B 249      33.549 -15.755  42.652  1.00 41.84           C  
ATOM   4511  O   THR B 249      34.289 -15.489  43.583  1.00 42.52           O  
ATOM   4512  CB  THR B 249      32.926 -18.145  42.379  1.00 41.49           C  
ATOM   4513  OG1 THR B 249      33.357 -18.487  43.686  1.00 39.13           O  
ATOM   4514  CG2 THR B 249      33.087 -19.361  41.534  1.00 42.16           C  
ATOM   4515  N   PRO B 250      32.462 -15.022  42.390  1.00 42.28           N  
ATOM   4516  CA  PRO B 250      32.229 -13.884  43.301  1.00 42.16           C  
ATOM   4517  C   PRO B 250      31.559 -14.293  44.591  1.00 42.44           C  
ATOM   4518  O   PRO B 250      30.991 -13.451  45.249  1.00 44.32           O  
ATOM   4519  CB  PRO B 250      31.284 -12.966  42.496  1.00 41.06           C  
ATOM   4520  CG  PRO B 250      30.685 -13.828  41.437  1.00 40.06           C  
ATOM   4521  CD  PRO B 250      31.308 -15.232  41.500  1.00 41.68           C  
ATOM   4522  N   TYR B 251      31.599 -15.568  44.950  1.00 41.87           N  
ATOM   4523  CA  TYR B 251      30.942 -16.037  46.205  1.00 41.18           C  
ATOM   4524  C   TYR B 251      31.874 -17.020  46.853  1.00 42.10           C  
ATOM   4525  O   TYR B 251      32.743 -17.547  46.156  1.00 43.63           O  
ATOM   4526  CB  TYR B 251      29.587 -16.712  45.968  1.00 39.36           C  
ATOM   4527  CG  TYR B 251      29.587 -17.737  44.873  1.00 37.98           C  
ATOM   4528  CD1 TYR B 251      29.239 -17.389  43.551  1.00 35.27           C  
ATOM   4529  CD2 TYR B 251      29.964 -19.061  45.126  1.00 38.00           C  
ATOM   4530  CE1 TYR B 251      29.272 -18.317  42.508  1.00 33.50           C  
ATOM   4531  CE2 TYR B 251      29.981 -20.036  44.064  1.00 38.02           C  
ATOM   4532  CZ  TYR B 251      29.654 -19.640  42.769  1.00 37.16           C  
ATOM   4533  OH  TYR B 251      29.724 -20.604  41.795  1.00 38.93           O  
ATOM   4534  N   MET B 252      31.747 -17.282  48.156  1.00 42.25           N  
ATOM   4535  CA  MET B 252      32.640 -18.254  48.806  1.00 41.80           C  
ATOM   4536  C   MET B 252      32.155 -19.652  48.413  1.00 41.25           C  
ATOM   4537  O   MET B 252      30.971 -19.828  48.182  1.00 41.95           O  
ATOM   4538  CB  MET B 252      32.583 -17.998  50.316  1.00 41.75           C  
ATOM   4539  CG  MET B 252      33.869 -18.304  51.111  1.00 45.17           C  
ATOM   4540  SD  MET B 252      35.289 -17.267  50.705  1.00 50.33           S  
ATOM   4541  CE  MET B 252      34.353 -15.775  50.408  1.00 48.55           C  
ATOM   4542  N   THR B 253      33.024 -20.627  48.229  1.00 40.63           N  
ATOM   4543  CA  THR B 253      32.495 -21.978  47.959  1.00 40.67           C  
ATOM   4544  C   THR B 253      32.688 -22.776  49.252  1.00 41.13           C  
ATOM   4545  O   THR B 253      33.418 -22.345  50.161  1.00 42.06           O  
ATOM   4546  CB  THR B 253      33.215 -22.721  46.799  1.00 40.41           C  
ATOM   4547  OG1 THR B 253      34.541 -23.064  47.220  1.00 41.23           O  
ATOM   4548  CG2 THR B 253      33.344 -21.841  45.590  1.00 40.12           C  
ATOM   4549  N   TYR B 254      32.047 -23.930  49.370  1.00 40.67           N  
ATOM   4550  CA  TYR B 254      32.112 -24.647  50.601  1.00 40.24           C  
ATOM   4551  C   TYR B 254      33.550 -25.033  50.962  1.00 41.13           C  
ATOM   4552  O   TYR B 254      34.032 -24.638  52.034  1.00 41.52           O  
ATOM   4553  CB  TYR B 254      31.221 -25.852  50.522  1.00 40.28           C  
ATOM   4554  CG  TYR B 254      31.277 -26.722  51.764  1.00 39.63           C  
ATOM   4555  CD1 TYR B 254      31.494 -28.115  51.640  1.00 39.93           C  
ATOM   4556  CD2 TYR B 254      31.095 -26.179  53.032  1.00 35.73           C  
ATOM   4557  CE1 TYR B 254      31.544 -28.942  52.745  1.00 39.57           C  
ATOM   4558  CE2 TYR B 254      31.166 -26.974  54.123  1.00 37.55           C  
ATOM   4559  CZ  TYR B 254      31.388 -28.355  53.978  1.00 40.01           C  
ATOM   4560  OH  TYR B 254      31.492 -29.180  55.058  1.00 40.81           O  
ATOM   4561  N   THR B 255      34.239 -25.786  50.085  1.00 41.20           N  
ATOM   4562  CA  THR B 255      35.687 -26.048  50.204  1.00 40.82           C  
ATOM   4563  C   THR B 255      36.465 -24.752  50.380  1.00 40.83           C  
ATOM   4564  O   THR B 255      37.275 -24.652  51.266  1.00 41.80           O  
ATOM   4565  CB  THR B 255      36.219 -26.751  48.991  1.00 40.42           C  
ATOM   4566  OG1 THR B 255      35.441 -27.919  48.796  1.00 44.46           O  
ATOM   4567  CG2 THR B 255      37.610 -27.198  49.223  1.00 40.50           C  
ATOM   4568  N   GLY B 256      36.208 -23.735  49.571  1.00 40.02           N  
ATOM   4569  CA  GLY B 256      36.897 -22.485  49.761  1.00 40.23           C  
ATOM   4570  C   GLY B 256      36.922 -22.021  51.207  1.00 40.89           C  
ATOM   4571  O   GLY B 256      37.959 -21.591  51.755  1.00 41.23           O  
ATOM   4572  N   ALA B 257      35.751 -22.093  51.835  1.00 41.23           N  
ATOM   4573  CA  ALA B 257      35.531 -21.620  53.215  1.00 40.60           C  
ATOM   4574  C   ALA B 257      36.336 -22.464  54.215  1.00 40.03           C  
ATOM   4575  O   ALA B 257      37.012 -21.949  55.097  1.00 39.65           O  
ATOM   4576  CB  ALA B 257      34.024 -21.666  53.545  1.00 39.94           C  
ATOM   4577  N   ILE B 258      36.249 -23.777  54.081  1.00 39.65           N  
ATOM   4578  CA  ILE B 258      36.974 -24.641  54.977  1.00 39.46           C  
ATOM   4579  C   ILE B 258      38.452 -24.361  54.890  1.00 39.32           C  
ATOM   4580  O   ILE B 258      39.097 -24.086  55.950  1.00 39.85           O  
ATOM   4581  CB  ILE B 258      36.737 -26.096  54.679  1.00 39.98           C  
ATOM   4582  CG1 ILE B 258      35.274 -26.434  54.938  1.00 40.03           C  
ATOM   4583  CG2 ILE B 258      37.608 -26.957  55.577  1.00 39.54           C  
ATOM   4584  CD1 ILE B 258      34.948 -27.820  54.458  1.00 41.94           C  
ATOM   4585  N   ILE B 259      38.975 -24.417  53.657  1.00 37.85           N  
ATOM   4586  CA  ILE B 259      40.319 -23.949  53.350  1.00 37.53           C  
ATOM   4587  C   ILE B 259      40.646 -22.598  54.014  1.00 38.01           C  
ATOM   4588  O   ILE B 259      41.674 -22.462  54.670  1.00 37.91           O  
ATOM   4589  CB  ILE B 259      40.565 -23.815  51.813  1.00 37.86           C  
ATOM   4590  CG1 ILE B 259      39.938 -24.960  51.006  1.00 38.09           C  
ATOM   4591  CG2 ILE B 259      42.045 -23.639  51.487  1.00 35.38           C  
ATOM   4592  CD1 ILE B 259      40.923 -25.951  50.487  1.00 39.45           C  
ATOM   4593  N   PHE B 260      39.798 -21.587  53.847  1.00 38.28           N  
ATOM   4594  CA  PHE B 260      40.175 -20.260  54.387  1.00 39.40           C  
ATOM   4595  C   PHE B 260      40.205 -20.270  55.923  1.00 40.47           C  
ATOM   4596  O   PHE B 260      41.146 -19.831  56.569  1.00 40.72           O  
ATOM   4597  CB  PHE B 260      39.234 -19.169  53.896  1.00 38.83           C  
ATOM   4598  CG  PHE B 260      39.498 -17.842  54.524  1.00 39.59           C  
ATOM   4599  CD1 PHE B 260      38.665 -17.326  55.515  1.00 41.73           C  
ATOM   4600  CD2 PHE B 260      40.583 -17.110  54.157  1.00 40.90           C  
ATOM   4601  CE1 PHE B 260      38.891 -16.098  56.099  1.00 42.17           C  
ATOM   4602  CE2 PHE B 260      40.822 -15.856  54.752  1.00 42.46           C  
ATOM   4603  CZ  PHE B 260      39.974 -15.367  55.731  1.00 42.57           C  
ATOM   4604  N   MET B 261      39.140 -20.784  56.509  1.00 41.21           N  
ATOM   4605  CA  MET B 261      39.092 -20.918  57.918  1.00 41.72           C  
ATOM   4606  C   MET B 261      40.394 -21.548  58.470  1.00 41.62           C  
ATOM   4607  O   MET B 261      40.975 -21.095  59.486  1.00 41.54           O  
ATOM   4608  CB  MET B 261      37.898 -21.789  58.277  1.00 42.01           C  
ATOM   4609  CG  MET B 261      37.464 -21.534  59.683  1.00 44.64           C  
ATOM   4610  SD  MET B 261      36.193 -22.713  60.095  1.00 55.65           S  
ATOM   4611  CE  MET B 261      36.925 -24.305  59.700  1.00 52.12           C  
ATOM   4612  N   ILE B 262      40.838 -22.624  57.821  1.00 40.29           N  
ATOM   4613  CA  ILE B 262      41.926 -23.341  58.408  1.00 38.91           C  
ATOM   4614  C   ILE B 262      43.157 -22.453  58.532  1.00 38.98           C  
ATOM   4615  O   ILE B 262      43.922 -22.645  59.464  1.00 39.44           O  
ATOM   4616  CB  ILE B 262      42.250 -24.600  57.658  1.00 38.96           C  
ATOM   4617  CG1 ILE B 262      41.270 -25.714  58.016  1.00 37.30           C  
ATOM   4618  CG2 ILE B 262      43.659 -25.022  57.938  1.00 37.56           C  
ATOM   4619  CD1 ILE B 262      41.266 -26.820  56.941  1.00 37.80           C  
ATOM   4620  N   TYR B 263      43.335 -21.460  57.656  1.00 38.23           N  
ATOM   4621  CA  TYR B 263      44.432 -20.502  57.851  1.00 38.21           C  
ATOM   4622  C   TYR B 263      44.297 -19.861  59.206  1.00 39.29           C  
ATOM   4623  O   TYR B 263      45.290 -19.615  59.896  1.00 39.40           O  
ATOM   4624  CB  TYR B 263      44.464 -19.354  56.828  1.00 37.66           C  
ATOM   4625  CG  TYR B 263      45.063 -19.689  55.483  1.00 38.36           C  
ATOM   4626  CD1 TYR B 263      46.400 -19.522  55.247  1.00 38.63           C  
ATOM   4627  CD2 TYR B 263      44.259 -20.173  54.438  1.00 39.53           C  
ATOM   4628  CE1 TYR B 263      46.934 -19.843  54.011  1.00 39.41           C  
ATOM   4629  CE2 TYR B 263      44.769 -20.493  53.211  1.00 38.63           C  
ATOM   4630  CZ  TYR B 263      46.101 -20.322  52.990  1.00 39.70           C  
ATOM   4631  OH  TYR B 263      46.573 -20.648  51.751  1.00 42.19           O  
ATOM   4632  N   LEU B 264      43.070 -19.546  59.597  1.00 40.33           N  
ATOM   4633  CA  LEU B 264      42.897 -18.833  60.846  1.00 41.45           C  
ATOM   4634  C   LEU B 264      43.417 -19.702  61.982  1.00 41.67           C  
ATOM   4635  O   LEU B 264      44.103 -19.233  62.920  1.00 42.09           O  
ATOM   4636  CB  LEU B 264      41.433 -18.416  61.017  1.00 42.09           C  
ATOM   4637  CG  LEU B 264      40.978 -17.261  60.084  1.00 44.03           C  
ATOM   4638  CD1 LEU B 264      39.453 -17.063  60.064  1.00 44.79           C  
ATOM   4639  CD2 LEU B 264      41.683 -15.963  60.470  1.00 47.20           C  
ATOM   4640  N   PHE B 265      43.139 -20.991  61.858  1.00 41.57           N  
ATOM   4641  CA  PHE B 265      43.638 -21.928  62.828  1.00 41.38           C  
ATOM   4642  C   PHE B 265      45.168 -21.994  62.924  1.00 40.50           C  
ATOM   4643  O   PHE B 265      45.720 -22.101  64.020  1.00 40.88           O  
ATOM   4644  CB  PHE B 265      43.038 -23.299  62.597  1.00 41.42           C  
ATOM   4645  CG  PHE B 265      41.668 -23.446  63.168  1.00 43.61           C  
ATOM   4646  CD1 PHE B 265      41.467 -24.103  64.372  1.00 44.19           C  
ATOM   4647  CD2 PHE B 265      40.559 -22.956  62.469  1.00 46.63           C  
ATOM   4648  CE1 PHE B 265      40.189 -24.277  64.878  1.00 45.61           C  
ATOM   4649  CE2 PHE B 265      39.278 -23.115  62.970  1.00 45.74           C  
ATOM   4650  CZ  PHE B 265      39.089 -23.770  64.184  1.00 45.85           C  
ATOM   4651  N   TYR B 266      45.853 -21.918  61.795  1.00 39.97           N  
ATOM   4652  CA  TYR B 266      47.318 -21.910  61.802  1.00 39.83           C  
ATOM   4653  C   TYR B 266      47.834 -20.637  62.435  1.00 40.10           C  
ATOM   4654  O   TYR B 266      48.743 -20.681  63.288  1.00 39.48           O  
ATOM   4655  CB  TYR B 266      47.881 -22.031  60.382  1.00 39.83           C  
ATOM   4656  CG  TYR B 266      47.826 -23.420  59.841  1.00 40.53           C  
ATOM   4657  CD1 TYR B 266      48.789 -24.365  60.195  1.00 41.57           C  
ATOM   4658  CD2 TYR B 266      46.806 -23.826  59.008  1.00 41.31           C  
ATOM   4659  CE1 TYR B 266      48.745 -25.675  59.708  1.00 40.79           C  
ATOM   4660  CE2 TYR B 266      46.760 -25.138  58.532  1.00 42.78           C  
ATOM   4661  CZ  TYR B 266      47.725 -26.043  58.898  1.00 41.54           C  
ATOM   4662  OH  TYR B 266      47.655 -27.316  58.433  1.00 43.97           O  
ATOM   4663  N   PHE B 267      47.250 -19.507  62.021  1.00 40.43           N  
ATOM   4664  CA  PHE B 267      47.594 -18.242  62.600  1.00 41.44           C  
ATOM   4665  C   PHE B 267      47.423 -18.252  64.130  1.00 41.89           C  
ATOM   4666  O   PHE B 267      48.356 -17.874  64.847  1.00 42.57           O  
ATOM   4667  CB  PHE B 267      46.784 -17.123  61.988  1.00 42.53           C  
ATOM   4668  CG  PHE B 267      47.287 -15.781  62.370  1.00 45.45           C  
ATOM   4669  CD1 PHE B 267      48.447 -15.297  61.826  1.00 49.07           C  
ATOM   4670  CD2 PHE B 267      46.643 -15.023  63.334  1.00 49.08           C  
ATOM   4671  CE1 PHE B 267      48.950 -14.056  62.213  1.00 50.96           C  
ATOM   4672  CE2 PHE B 267      47.149 -13.786  63.735  1.00 51.18           C  
ATOM   4673  CZ  PHE B 267      48.314 -13.319  63.173  1.00 51.25           C  
ATOM   4674  N   VAL B 268      46.273 -18.713  64.652  1.00 41.27           N  
ATOM   4675  CA  VAL B 268      46.137 -18.741  66.101  1.00 40.81           C  
ATOM   4676  C   VAL B 268      47.086 -19.759  66.792  1.00 41.09           C  
ATOM   4677  O   VAL B 268      47.771 -19.431  67.784  1.00 41.15           O  
ATOM   4678  CB  VAL B 268      44.699 -18.890  66.547  1.00 41.07           C  
ATOM   4679  CG1 VAL B 268      44.647 -18.872  68.047  1.00 39.42           C  
ATOM   4680  CG2 VAL B 268      43.890 -17.765  65.989  1.00 39.35           C  
ATOM   4681  N   ALA B 269      47.174 -20.970  66.262  1.00 40.49           N  
ATOM   4682  CA  ALA B 269      48.291 -21.855  66.645  1.00 40.70           C  
ATOM   4683  C   ALA B 269      49.702 -21.174  66.731  1.00 41.07           C  
ATOM   4684  O   ALA B 269      50.448 -21.329  67.713  1.00 40.63           O  
ATOM   4685  CB  ALA B 269      48.351 -23.031  65.733  1.00 40.29           C  
ATOM   4686  N   VAL B 270      50.092 -20.420  65.719  1.00 41.23           N  
ATOM   4687  CA  VAL B 270      51.390 -19.748  65.851  1.00 41.78           C  
ATOM   4688  C   VAL B 270      51.379 -18.791  67.073  1.00 42.27           C  
ATOM   4689  O   VAL B 270      52.300 -18.799  67.899  1.00 42.00           O  
ATOM   4690  CB  VAL B 270      51.842 -19.045  64.526  1.00 41.46           C  
ATOM   4691  CG1 VAL B 270      52.898 -18.009  64.766  1.00 40.09           C  
ATOM   4692  CG2 VAL B 270      52.371 -20.055  63.596  1.00 41.20           C  
ATOM   4693  N   ILE B 271      50.323 -17.998  67.207  1.00 42.16           N  
ATOM   4694  CA  ILE B 271      50.233 -17.112  68.340  1.00 42.39           C  
ATOM   4695  C   ILE B 271      50.447 -17.925  69.616  1.00 42.84           C  
ATOM   4696  O   ILE B 271      51.361 -17.627  70.407  1.00 43.33           O  
ATOM   4697  CB  ILE B 271      48.873 -16.388  68.402  1.00 42.83           C  
ATOM   4698  CG1 ILE B 271      48.559 -15.630  67.100  1.00 43.44           C  
ATOM   4699  CG2 ILE B 271      48.832 -15.379  69.542  1.00 42.25           C  
ATOM   4700  CD1 ILE B 271      49.465 -14.478  66.854  1.00 42.88           C  
ATOM   4701  N   GLU B 272      49.654 -18.980  69.809  1.00 42.40           N  
ATOM   4702  CA  GLU B 272      49.795 -19.778  71.034  1.00 42.50           C  
ATOM   4703  C   GLU B 272      51.222 -20.288  71.234  1.00 42.05           C  
ATOM   4704  O   GLU B 272      51.779 -20.223  72.321  1.00 42.38           O  
ATOM   4705  CB  GLU B 272      48.808 -20.941  71.063  1.00 43.09           C  
ATOM   4706  CG  GLU B 272      48.755 -21.729  72.378  1.00 46.22           C  
ATOM   4707  CD  GLU B 272      49.928 -22.716  72.546  1.00 53.69           C  
ATOM   4708  OE1 GLU B 272      50.593 -23.017  71.539  1.00 56.30           O  
ATOM   4709  OE2 GLU B 272      50.204 -23.207  73.679  1.00 56.26           O  
ATOM   4710  N   VAL B 273      51.819 -20.803  70.178  1.00 41.34           N  
ATOM   4711  CA  VAL B 273      53.182 -21.255  70.258  1.00 40.50           C  
ATOM   4712  C   VAL B 273      54.104 -20.128  70.713  1.00 41.09           C  
ATOM   4713  O   VAL B 273      55.030 -20.343  71.525  1.00 41.50           O  
ATOM   4714  CB  VAL B 273      53.618 -21.874  68.902  1.00 40.24           C  
ATOM   4715  CG1 VAL B 273      55.094 -21.655  68.614  1.00 38.75           C  
ATOM   4716  CG2 VAL B 273      53.263 -23.350  68.857  1.00 38.50           C  
ATOM   4717  N   THR B 274      53.820 -18.922  70.229  1.00 41.17           N  
ATOM   4718  CA  THR B 274      54.635 -17.746  70.546  1.00 41.98           C  
ATOM   4719  C   THR B 274      54.448 -17.327  72.027  1.00 42.98           C  
ATOM   4720  O   THR B 274      55.419 -17.109  72.758  1.00 42.91           O  
ATOM   4721  CB  THR B 274      54.262 -16.548  69.639  1.00 41.42           C  
ATOM   4722  OG1 THR B 274      54.484 -16.863  68.258  1.00 43.30           O  
ATOM   4723  CG2 THR B 274      55.089 -15.387  69.949  1.00 40.29           C  
ATOM   4724  N   VAL B 275      53.190 -17.218  72.456  1.00 43.56           N  
ATOM   4725  CA  VAL B 275      52.866 -16.802  73.799  1.00 44.12           C  
ATOM   4726  C   VAL B 275      53.507 -17.768  74.817  1.00 44.66           C  
ATOM   4727  O   VAL B 275      54.220 -17.340  75.769  1.00 44.12           O  
ATOM   4728  CB  VAL B 275      51.347 -16.816  73.974  1.00 44.23           C  
ATOM   4729  CG1 VAL B 275      50.983 -16.810  75.467  1.00 45.11           C  
ATOM   4730  CG2 VAL B 275      50.762 -15.657  73.274  1.00 43.55           C  
ATOM   4731  N   GLN B 276      53.233 -19.062  74.611  1.00 44.82           N  
ATOM   4732  CA  GLN B 276      53.792 -20.103  75.459  1.00 45.28           C  
ATOM   4733  C   GLN B 276      55.289 -19.939  75.631  1.00 45.26           C  
ATOM   4734  O   GLN B 276      55.801 -19.971  76.739  1.00 45.06           O  
ATOM   4735  CB  GLN B 276      53.554 -21.472  74.876  1.00 45.68           C  
ATOM   4736  CG  GLN B 276      54.149 -22.653  75.727  1.00 46.89           C  
ATOM   4737  CD  GLN B 276      54.357 -23.927  74.869  1.00 48.08           C  
ATOM   4738  OE1 GLN B 276      54.652 -23.801  73.685  1.00 52.37           O  
ATOM   4739  NE2 GLN B 276      54.180 -25.126  75.444  1.00 44.63           N  
ATOM   4740  N   HIS B 277      56.006 -19.792  74.534  1.00 45.43           N  
ATOM   4741  CA  HIS B 277      57.438 -19.579  74.646  1.00 45.56           C  
ATOM   4742  C   HIS B 277      57.755 -18.294  75.415  1.00 45.79           C  
ATOM   4743  O   HIS B 277      58.528 -18.283  76.364  1.00 45.85           O  
ATOM   4744  CB  HIS B 277      58.007 -19.492  73.258  1.00 45.87           C  
ATOM   4745  CG  HIS B 277      59.439 -19.066  73.195  1.00 45.52           C  
ATOM   4746  ND1 HIS B 277      60.483 -19.925  73.468  1.00 43.86           N  
ATOM   4747  CD2 HIS B 277      60.007 -17.915  72.765  1.00 45.99           C  
ATOM   4748  CE1 HIS B 277      61.636 -19.310  73.272  1.00 44.25           C  
ATOM   4749  NE2 HIS B 277      61.376 -18.098  72.824  1.00 47.89           N  
ATOM   4750  N   TYR B 278      57.144 -17.199  75.021  1.00 46.18           N  
ATOM   4751  CA  TYR B 278      57.409 -15.954  75.669  1.00 46.21           C  
ATOM   4752  C   TYR B 278      57.261 -16.097  77.167  1.00 46.65           C  
ATOM   4753  O   TYR B 278      58.141 -15.715  77.919  1.00 46.79           O  
ATOM   4754  CB  TYR B 278      56.407 -14.940  75.158  1.00 46.58           C  
ATOM   4755  CG  TYR B 278      56.700 -13.537  75.574  1.00 46.01           C  
ATOM   4756  CD1 TYR B 278      56.007 -12.934  76.619  1.00 46.44           C  
ATOM   4757  CD2 TYR B 278      57.671 -12.819  74.927  1.00 46.14           C  
ATOM   4758  CE1 TYR B 278      56.299 -11.659  76.996  1.00 46.70           C  
ATOM   4759  CE2 TYR B 278      57.957 -11.567  75.276  1.00 47.30           C  
ATOM   4760  CZ  TYR B 278      57.289 -10.978  76.297  1.00 48.14           C  
ATOM   4761  OH  TYR B 278      57.657  -9.669  76.577  1.00 52.00           O  
ATOM   4762  N   LEU B 279      56.133 -16.630  77.613  1.00 46.73           N  
ATOM   4763  CA  LEU B 279      55.927 -16.739  79.034  1.00 46.73           C  
ATOM   4764  C   LEU B 279      57.072 -17.552  79.631  1.00 48.02           C  
ATOM   4765  O   LEU B 279      57.693 -17.132  80.604  1.00 49.34           O  
ATOM   4766  CB  LEU B 279      54.561 -17.331  79.341  1.00 45.78           C  
ATOM   4767  CG  LEU B 279      53.449 -16.406  78.871  1.00 43.88           C  
ATOM   4768  CD1 LEU B 279      52.196 -17.179  78.895  1.00 43.31           C  
ATOM   4769  CD2 LEU B 279      53.334 -15.217  79.738  1.00 41.69           C  
ATOM   4770  N   LYS B 280      57.400 -18.678  79.016  1.00 49.08           N  
ATOM   4771  CA  LYS B 280      58.468 -19.535  79.513  1.00 50.29           C  
ATOM   4772  C   LYS B 280      59.773 -18.762  79.701  1.00 50.83           C  
ATOM   4773  O   LYS B 280      60.436 -18.860  80.726  1.00 51.04           O  
ATOM   4774  CB  LYS B 280      58.657 -20.747  78.589  1.00 50.58           C  
ATOM   4775  CG  LYS B 280      60.055 -21.533  78.677  1.00 54.10           C  
ATOM   4776  CD  LYS B 280      59.986 -23.034  78.211  1.00 58.14           C  
ATOM   4777  CE  LYS B 280      59.030 -23.910  79.148  1.00 60.96           C  
ATOM   4778  NZ  LYS B 280      57.500 -23.502  79.160  1.00 58.55           N  
ATOM   4779  N   VAL B 281      60.145 -17.962  78.727  1.00 51.28           N  
ATOM   4780  CA  VAL B 281      61.399 -17.244  78.848  1.00 52.02           C  
ATOM   4781  C   VAL B 281      61.374 -16.236  79.995  1.00 53.20           C  
ATOM   4782  O   VAL B 281      62.389 -15.919  80.609  1.00 53.67           O  
ATOM   4783  CB  VAL B 281      61.739 -16.547  77.523  1.00 51.59           C  
ATOM   4784  CG1 VAL B 281      62.769 -15.468  77.712  1.00 48.56           C  
ATOM   4785  CG2 VAL B 281      62.208 -17.581  76.515  1.00 49.82           C  
ATOM   4786  N   GLU B 282      60.182 -15.756  80.285  1.00 54.61           N  
ATOM   4787  CA  GLU B 282      59.951 -14.703  81.253  1.00 55.86           C  
ATOM   4788  C   GLU B 282      59.729 -15.356  82.618  1.00 56.31           C  
ATOM   4789  O   GLU B 282      59.255 -14.740  83.584  1.00 56.56           O  
ATOM   4790  CB  GLU B 282      58.696 -14.025  80.808  1.00 56.18           C  
ATOM   4791  CG  GLU B 282      58.649 -12.600  81.017  1.00 59.48           C  
ATOM   4792  CD  GLU B 282      57.230 -12.127  80.788  1.00 66.51           C  
ATOM   4793  OE1 GLU B 282      56.241 -12.872  81.098  1.00 65.27           O  
ATOM   4794  OE2 GLU B 282      57.106 -11.000  80.270  1.00 71.85           O  
ATOM   4795  N   SER B 283      60.042 -16.639  82.671  1.00 56.26           N  
ATOM   4796  CA  SER B 283      59.985 -17.360  83.898  1.00 56.23           C  
ATOM   4797  C   SER B 283      58.614 -17.467  84.481  1.00 56.53           C  
ATOM   4798  O   SER B 283      58.493 -17.428  85.698  1.00 57.24           O  
ATOM   4799  CB  SER B 283      60.941 -16.751  84.902  1.00 55.83           C  
ATOM   4800  OG  SER B 283      62.134 -17.510  84.917  1.00 54.75           O  
ATOM   4801  N   GLN B 284      57.591 -17.612  83.631  1.00 56.55           N  
ATOM   4802  CA  GLN B 284      56.301 -18.091  84.135  1.00 57.38           C  
ATOM   4803  C   GLN B 284      55.658 -19.202  83.315  1.00 56.47           C  
ATOM   4804  O   GLN B 284      54.706 -18.952  82.601  1.00 55.98           O  
ATOM   4805  CB  GLN B 284      55.314 -16.952  84.449  1.00 57.88           C  
ATOM   4806  CG  GLN B 284      55.154 -15.986  83.344  1.00 61.88           C  
ATOM   4807  CD  GLN B 284      54.804 -14.594  83.856  1.00 68.95           C  
ATOM   4808  OE1 GLN B 284      55.686 -13.923  84.382  1.00 72.96           O  
ATOM   4809  NE2 GLN B 284      53.522 -14.141  83.692  1.00 69.08           N  
ATOM   4810  N   PRO B 285      56.150 -20.454  83.485  1.00 55.98           N  
ATOM   4811  CA  PRO B 285      55.715 -21.663  82.840  1.00 55.08           C  
ATOM   4812  C   PRO B 285      54.355 -22.125  83.298  1.00 54.51           C  
ATOM   4813  O   PRO B 285      53.721 -22.870  82.601  1.00 55.42           O  
ATOM   4814  CB  PRO B 285      56.759 -22.684  83.305  1.00 54.94           C  
ATOM   4815  CG  PRO B 285      57.900 -21.941  83.704  1.00 55.16           C  
ATOM   4816  CD  PRO B 285      57.279 -20.761  84.376  1.00 56.42           C  
ATOM   4817  N   ALA B 286      53.915 -21.739  84.469  1.00 53.84           N  
ATOM   4818  CA  ALA B 286      52.633 -22.203  84.864  1.00 53.34           C  
ATOM   4819  C   ALA B 286      51.516 -21.544  84.049  1.00 53.77           C  
ATOM   4820  O   ALA B 286      50.555 -22.251  83.708  1.00 54.06           O  
ATOM   4821  CB  ALA B 286      52.442 -22.013  86.300  1.00 52.48           C  
ATOM   4822  N   ARG B 287      51.612 -20.235  83.729  1.00 53.90           N  
ATOM   4823  CA  ARG B 287      50.551 -19.621  82.872  1.00 55.11           C  
ATOM   4824  C   ARG B 287      50.588 -20.295  81.506  1.00 54.13           C  
ATOM   4825  O   ARG B 287      49.564 -20.783  80.972  1.00 54.17           O  
ATOM   4826  CB  ARG B 287      50.646 -18.094  82.672  1.00 55.65           C  
ATOM   4827  CG  ARG B 287      50.673 -17.268  83.969  1.00 64.10           C  
ATOM   4828  CD  ARG B 287      49.776 -15.949  84.012  1.00 75.45           C  
ATOM   4829  NE  ARG B 287      49.844 -15.118  82.793  1.00 83.56           N  
ATOM   4830  CZ  ARG B 287      48.805 -14.845  81.974  1.00 86.96           C  
ATOM   4831  NH1 ARG B 287      47.577 -15.346  82.224  1.00 86.01           N  
ATOM   4832  NH2 ARG B 287      49.003 -14.069  80.883  1.00 88.24           N  
ATOM   4833  N   ALA B 288      51.790 -20.316  80.947  1.00 52.74           N  
ATOM   4834  CA  ALA B 288      52.043 -21.049  79.748  1.00 51.39           C  
ATOM   4835  C   ALA B 288      51.390 -22.417  79.811  1.00 50.82           C  
ATOM   4836  O   ALA B 288      50.588 -22.743  78.944  1.00 51.62           O  
ATOM   4837  CB  ALA B 288      53.502 -21.160  79.524  1.00 51.13           C  
ATOM   4838  N   ALA B 289      51.692 -23.196  80.840  1.00 49.51           N  
ATOM   4839  CA  ALA B 289      51.206 -24.560  80.930  1.00 49.00           C  
ATOM   4840  C   ALA B 289      49.699 -24.621  80.758  1.00 49.26           C  
ATOM   4841  O   ALA B 289      49.172 -25.589  80.179  1.00 49.35           O  
ATOM   4842  CB  ALA B 289      51.590 -25.187  82.247  1.00 47.93           C  
ATOM   4843  N   SER B 290      48.990 -23.617  81.262  1.00 48.87           N  
ATOM   4844  CA  SER B 290      47.583 -23.804  81.307  1.00 49.68           C  
ATOM   4845  C   SER B 290      46.943 -23.203  80.085  1.00 49.77           C  
ATOM   4846  O   SER B 290      45.843 -23.625  79.688  1.00 51.10           O  
ATOM   4847  CB  SER B 290      46.985 -23.283  82.597  1.00 50.13           C  
ATOM   4848  OG  SER B 290      47.308 -21.945  82.638  1.00 51.74           O  
ATOM   4849  N   ILE B 291      47.633 -22.264  79.450  1.00 48.88           N  
ATOM   4850  CA  ILE B 291      47.268 -21.882  78.079  1.00 47.29           C  
ATOM   4851  C   ILE B 291      47.408 -23.066  77.096  1.00 47.37           C  
ATOM   4852  O   ILE B 291      46.510 -23.354  76.305  1.00 46.96           O  
ATOM   4853  CB  ILE B 291      48.064 -20.687  77.606  1.00 46.69           C  
ATOM   4854  CG1 ILE B 291      47.541 -19.442  78.315  1.00 45.08           C  
ATOM   4855  CG2 ILE B 291      47.855 -20.471  76.135  1.00 46.05           C  
ATOM   4856  CD1 ILE B 291      48.487 -18.337  78.356  1.00 42.16           C  
ATOM   4857  N   THR B 292      48.486 -23.805  77.197  1.00 47.41           N  
ATOM   4858  CA  THR B 292      48.637 -24.959  76.343  1.00 48.77           C  
ATOM   4859  C   THR B 292      47.621 -26.010  76.675  1.00 49.74           C  
ATOM   4860  O   THR B 292      47.011 -26.594  75.774  1.00 50.65           O  
ATOM   4861  CB  THR B 292      50.030 -25.563  76.457  1.00 48.47           C  
ATOM   4862  OG1 THR B 292      50.975 -24.510  76.659  1.00 52.63           O  
ATOM   4863  CG2 THR B 292      50.460 -26.214  75.190  1.00 47.73           C  
ATOM   4864  N   ARG B 293      47.392 -26.253  77.959  1.00 50.63           N  
ATOM   4865  CA  ARG B 293      46.456 -27.316  78.331  1.00 51.13           C  
ATOM   4866  C   ARG B 293      45.071 -26.988  77.795  1.00 50.30           C  
ATOM   4867  O   ARG B 293      44.341 -27.882  77.355  1.00 49.99           O  
ATOM   4868  CB  ARG B 293      46.487 -27.640  79.841  1.00 51.54           C  
ATOM   4869  CG  ARG B 293      47.564 -28.757  80.189  1.00 57.20           C  
ATOM   4870  CD  ARG B 293      47.718 -29.224  81.724  1.00 64.11           C  
ATOM   4871  NE  ARG B 293      48.313 -28.182  82.597  1.00 70.39           N  
ATOM   4872  CZ  ARG B 293      47.630 -27.235  83.281  1.00 71.25           C  
ATOM   4873  NH1 ARG B 293      46.291 -27.170  83.258  1.00 71.48           N  
ATOM   4874  NH2 ARG B 293      48.289 -26.341  84.011  1.00 70.55           N  
ATOM   4875  N   ALA B 294      44.737 -25.703  77.775  1.00 49.62           N  
ATOM   4876  CA  ALA B 294      43.433 -25.305  77.276  1.00 49.98           C  
ATOM   4877  C   ALA B 294      43.364 -25.644  75.782  1.00 50.44           C  
ATOM   4878  O   ALA B 294      42.414 -26.352  75.305  1.00 50.95           O  
ATOM   4879  CB  ALA B 294      43.189 -23.820  77.507  1.00 49.77           C  
ATOM   4880  N   SER B 295      44.404 -25.192  75.070  1.00 49.93           N  
ATOM   4881  CA  SER B 295      44.463 -25.267  73.626  1.00 49.26           C  
ATOM   4882  C   SER B 295      44.245 -26.673  73.114  1.00 49.22           C  
ATOM   4883  O   SER B 295      43.536 -26.866  72.123  1.00 49.65           O  
ATOM   4884  CB  SER B 295      45.794 -24.731  73.151  1.00 49.12           C  
ATOM   4885  OG  SER B 295      45.891 -23.367  73.517  1.00 49.82           O  
ATOM   4886  N   ARG B 296      44.830 -27.658  73.789  1.00 48.29           N  
ATOM   4887  CA  ARG B 296      44.535 -29.052  73.491  1.00 48.05           C  
ATOM   4888  C   ARG B 296      43.051 -29.379  73.335  1.00 47.68           C  
ATOM   4889  O   ARG B 296      42.707 -30.286  72.570  1.00 46.99           O  
ATOM   4890  CB  ARG B 296      45.092 -29.956  74.577  1.00 48.41           C  
ATOM   4891  CG  ARG B 296      46.546 -29.827  74.816  1.00 49.57           C  
ATOM   4892  CD  ARG B 296      46.965 -30.688  76.005  1.00 51.53           C  
ATOM   4893  NE  ARG B 296      48.405 -30.497  76.256  1.00 53.75           N  
ATOM   4894  CZ  ARG B 296      49.037 -30.986  77.304  1.00 50.92           C  
ATOM   4895  NH1 ARG B 296      48.320 -31.690  78.177  1.00 51.63           N  
ATOM   4896  NH2 ARG B 296      50.346 -30.778  77.444  1.00 48.72           N  
ATOM   4897  N   ILE B 297      42.181 -28.687  74.079  1.00 47.55           N  
ATOM   4898  CA  ILE B 297      40.764 -28.985  73.974  1.00 47.88           C  
ATOM   4899  C   ILE B 297      40.124 -27.959  73.053  1.00 47.56           C  
ATOM   4900  O   ILE B 297      39.397 -28.292  72.102  1.00 47.01           O  
ATOM   4901  CB  ILE B 297      40.097 -29.059  75.368  1.00 48.51           C  
ATOM   4902  CG1 ILE B 297      40.490 -30.388  76.034  1.00 49.35           C  
ATOM   4903  CG2 ILE B 297      38.559 -28.923  75.281  1.00 47.10           C  
ATOM   4904  CD1 ILE B 297      40.670 -30.254  77.596  1.00 49.10           C  
ATOM   4905  N   ALA B 298      40.434 -26.710  73.320  1.00 47.00           N  
ATOM   4906  CA  ALA B 298      39.836 -25.631  72.549  1.00 47.80           C  
ATOM   4907  C   ALA B 298      39.956 -25.827  71.027  1.00 48.20           C  
ATOM   4908  O   ALA B 298      38.912 -25.803  70.303  1.00 49.46           O  
ATOM   4909  CB  ALA B 298      40.421 -24.227  72.957  1.00 47.62           C  
ATOM   4910  N   PHE B 299      41.191 -25.971  70.537  1.00 46.97           N  
ATOM   4911  CA  PHE B 299      41.390 -26.118  69.120  1.00 46.45           C  
ATOM   4912  C   PHE B 299      40.442 -27.166  68.470  1.00 46.60           C  
ATOM   4913  O   PHE B 299      39.583 -26.813  67.646  1.00 46.24           O  
ATOM   4914  CB  PHE B 299      42.867 -26.352  68.809  1.00 46.77           C  
ATOM   4915  CG  PHE B 299      43.669 -25.072  68.800  1.00 47.52           C  
ATOM   4916  CD1 PHE B 299      44.023 -24.470  67.587  1.00 46.68           C  
ATOM   4917  CD2 PHE B 299      44.026 -24.425  70.001  1.00 46.75           C  
ATOM   4918  CE1 PHE B 299      44.703 -23.255  67.548  1.00 45.73           C  
ATOM   4919  CE2 PHE B 299      44.717 -23.215  69.972  1.00 46.58           C  
ATOM   4920  CZ  PHE B 299      45.053 -22.626  68.727  1.00 46.28           C  
ATOM   4921  N   PRO B 300      40.550 -28.451  68.859  1.00 46.57           N  
ATOM   4922  CA  PRO B 300      39.657 -29.426  68.194  1.00 46.63           C  
ATOM   4923  C   PRO B 300      38.175 -29.048  68.380  1.00 47.56           C  
ATOM   4924  O   PRO B 300      37.395 -29.078  67.410  1.00 48.54           O  
ATOM   4925  CB  PRO B 300      39.990 -30.765  68.866  1.00 45.70           C  
ATOM   4926  CG  PRO B 300      41.263 -30.528  69.625  1.00 45.92           C  
ATOM   4927  CD  PRO B 300      41.416 -29.056  69.888  1.00 46.33           C  
ATOM   4928  N   VAL B 301      37.781 -28.659  69.593  1.00 47.77           N  
ATOM   4929  CA  VAL B 301      36.365 -28.321  69.833  1.00 47.48           C  
ATOM   4930  C   VAL B 301      35.869 -27.164  68.946  1.00 47.36           C  
ATOM   4931  O   VAL B 301      34.811 -27.285  68.283  1.00 47.66           O  
ATOM   4932  CB  VAL B 301      36.039 -28.026  71.347  1.00 47.86           C  
ATOM   4933  CG1 VAL B 301      34.848 -27.039  71.468  1.00 46.16           C  
ATOM   4934  CG2 VAL B 301      35.853 -29.357  72.138  1.00 45.26           C  
ATOM   4935  N   VAL B 302      36.608 -26.060  68.928  1.00 46.32           N  
ATOM   4936  CA  VAL B 302      36.172 -24.937  68.114  1.00 46.26           C  
ATOM   4937  C   VAL B 302      36.244 -25.325  66.630  1.00 46.86           C  
ATOM   4938  O   VAL B 302      35.435 -24.902  65.837  1.00 46.91           O  
ATOM   4939  CB  VAL B 302      37.018 -23.660  68.368  1.00 46.43           C  
ATOM   4940  CG1 VAL B 302      36.553 -22.514  67.495  1.00 43.92           C  
ATOM   4941  CG2 VAL B 302      37.039 -23.266  69.857  1.00 45.21           C  
ATOM   4942  N   PHE B 303      37.206 -26.154  66.255  1.00 47.69           N  
ATOM   4943  CA  PHE B 303      37.318 -26.566  64.854  1.00 48.11           C  
ATOM   4944  C   PHE B 303      36.071 -27.326  64.441  1.00 49.24           C  
ATOM   4945  O   PHE B 303      35.538 -27.119  63.333  1.00 49.25           O  
ATOM   4946  CB  PHE B 303      38.571 -27.422  64.582  1.00 47.32           C  
ATOM   4947  CG  PHE B 303      38.796 -27.724  63.122  1.00 44.97           C  
ATOM   4948  CD1 PHE B 303      38.619 -29.007  62.643  1.00 41.12           C  
ATOM   4949  CD2 PHE B 303      39.155 -26.718  62.223  1.00 41.50           C  
ATOM   4950  CE1 PHE B 303      38.807 -29.318  61.300  1.00 40.13           C  
ATOM   4951  CE2 PHE B 303      39.332 -27.018  60.897  1.00 40.72           C  
ATOM   4952  CZ  PHE B 303      39.162 -28.348  60.433  1.00 40.67           C  
ATOM   4953  N   LEU B 304      35.612 -28.200  65.341  1.00 50.60           N  
ATOM   4954  CA  LEU B 304      34.418 -29.032  65.123  1.00 51.61           C  
ATOM   4955  C   LEU B 304      33.190 -28.145  65.118  1.00 51.64           C  
ATOM   4956  O   LEU B 304      32.389 -28.207  64.209  1.00 52.13           O  
ATOM   4957  CB  LEU B 304      34.343 -30.053  66.245  1.00 52.78           C  
ATOM   4958  CG  LEU B 304      33.486 -31.325  66.231  1.00 54.79           C  
ATOM   4959  CD1 LEU B 304      32.376 -31.284  67.316  1.00 53.90           C  
ATOM   4960  CD2 LEU B 304      32.949 -31.638  64.835  1.00 56.65           C  
ATOM   4961  N   LEU B 305      33.073 -27.274  66.106  1.00 51.76           N  
ATOM   4962  CA  LEU B 305      31.947 -26.342  66.126  1.00 52.33           C  
ATOM   4963  C   LEU B 305      31.872 -25.495  64.878  1.00 51.88           C  
ATOM   4964  O   LEU B 305      30.783 -25.382  64.267  1.00 52.67           O  
ATOM   4965  CB  LEU B 305      31.912 -25.438  67.383  1.00 52.71           C  
ATOM   4966  CG  LEU B 305      31.463 -26.068  68.743  1.00 55.23           C  
ATOM   4967  CD1 LEU B 305      30.704 -25.012  69.617  1.00 56.10           C  
ATOM   4968  CD2 LEU B 305      30.613 -27.422  68.651  1.00 52.90           C  
ATOM   4969  N   ALA B 306      32.990 -24.884  64.505  1.00 50.91           N  
ATOM   4970  CA  ALA B 306      33.003 -24.034  63.321  1.00 50.50           C  
ATOM   4971  C   ALA B 306      32.573 -24.833  62.052  1.00 50.90           C  
ATOM   4972  O   ALA B 306      31.809 -24.318  61.172  1.00 50.57           O  
ATOM   4973  CB  ALA B 306      34.374 -23.407  63.116  1.00 49.73           C  
ATOM   4974  N   ASN B 307      33.018 -26.094  61.954  1.00 50.54           N  
ATOM   4975  CA  ASN B 307      32.617 -26.883  60.793  1.00 50.58           C  
ATOM   4976  C   ASN B 307      31.132 -27.143  60.696  1.00 50.89           C  
ATOM   4977  O   ASN B 307      30.551 -26.994  59.605  1.00 51.90           O  
ATOM   4978  CB  ASN B 307      33.439 -28.139  60.634  1.00 50.34           C  
ATOM   4979  CG  ASN B 307      34.657 -27.888  59.774  1.00 51.23           C  
ATOM   4980  OD1 ASN B 307      35.757 -27.586  60.277  1.00 51.88           O  
ATOM   4981  ND2 ASN B 307      34.447 -27.921  58.468  1.00 50.57           N  
ATOM   4982  N   ILE B 308      30.516 -27.498  61.835  1.00 50.59           N  
ATOM   4983  CA  ILE B 308      29.075 -27.719  61.899  1.00 49.47           C  
ATOM   4984  C   ILE B 308      28.341 -26.452  61.488  1.00 48.94           C  
ATOM   4985  O   ILE B 308      27.461 -26.505  60.627  1.00 48.69           O  
ATOM   4986  CB  ILE B 308      28.654 -28.191  63.288  1.00 49.93           C  
ATOM   4987  CG1 ILE B 308      29.164 -29.637  63.479  1.00 49.50           C  
ATOM   4988  CG2 ILE B 308      27.127 -28.117  63.435  1.00 48.50           C  
ATOM   4989  CD1 ILE B 308      29.301 -30.106  64.924  1.00 48.72           C  
ATOM   4990  N   ILE B 309      28.726 -25.315  62.057  1.00 47.56           N  
ATOM   4991  CA  ILE B 309      28.165 -24.065  61.598  1.00 47.09           C  
ATOM   4992  C   ILE B 309      28.295 -23.906  60.083  1.00 48.01           C  
ATOM   4993  O   ILE B 309      27.306 -23.558  59.424  1.00 48.91           O  
ATOM   4994  CB  ILE B 309      28.785 -22.865  62.312  1.00 47.31           C  
ATOM   4995  CG1 ILE B 309      28.532 -22.976  63.830  1.00 46.99           C  
ATOM   4996  CG2 ILE B 309      28.293 -21.557  61.702  1.00 43.46           C  
ATOM   4997  CD1 ILE B 309      29.213 -21.927  64.712  1.00 44.29           C  
ATOM   4998  N   LEU B 310      29.469 -24.171  59.497  1.00 47.68           N  
ATOM   4999  CA  LEU B 310      29.572 -24.043  58.023  1.00 47.31           C  
ATOM   5000  C   LEU B 310      28.680 -25.028  57.269  1.00 47.53           C  
ATOM   5001  O   LEU B 310      27.990 -24.652  56.339  1.00 47.34           O  
ATOM   5002  CB  LEU B 310      30.991 -24.190  57.519  1.00 46.81           C  
ATOM   5003  CG  LEU B 310      31.899 -22.975  57.647  1.00 47.06           C  
ATOM   5004  CD1 LEU B 310      33.226 -23.275  56.957  1.00 46.66           C  
ATOM   5005  CD2 LEU B 310      31.305 -21.726  57.061  1.00 46.49           C  
ATOM   5006  N   ALA B 311      28.683 -26.292  57.663  1.00 47.81           N  
ATOM   5007  CA  ALA B 311      27.898 -27.250  56.916  1.00 48.87           C  
ATOM   5008  C   ALA B 311      26.443 -26.803  56.915  1.00 50.13           C  
ATOM   5009  O   ALA B 311      25.725 -26.846  55.890  1.00 49.91           O  
ATOM   5010  CB  ALA B 311      28.046 -28.617  57.474  1.00 47.75           C  
ATOM   5011  N   PHE B 312      26.015 -26.341  58.074  1.00 51.59           N  
ATOM   5012  CA  PHE B 312      24.694 -25.785  58.196  1.00 53.34           C  
ATOM   5013  C   PHE B 312      24.523 -24.600  57.222  1.00 52.37           C  
ATOM   5014  O   PHE B 312      23.670 -24.662  56.345  1.00 52.02           O  
ATOM   5015  CB  PHE B 312      24.386 -25.434  59.659  1.00 54.69           C  
ATOM   5016  CG  PHE B 312      23.017 -24.900  59.866  1.00 59.52           C  
ATOM   5017  CD1 PHE B 312      22.803 -23.517  60.036  1.00 64.59           C  
ATOM   5018  CD2 PHE B 312      21.929 -25.751  59.867  1.00 63.71           C  
ATOM   5019  CE1 PHE B 312      21.492 -22.975  60.221  1.00 66.28           C  
ATOM   5020  CE2 PHE B 312      20.597 -25.235  60.040  1.00 65.84           C  
ATOM   5021  CZ  PHE B 312      20.387 -23.845  60.220  1.00 65.83           C  
ATOM   5022  N   LEU B 313      25.344 -23.555  57.329  1.00 51.72           N  
ATOM   5023  CA  LEU B 313      25.209 -22.457  56.359  1.00 51.93           C  
ATOM   5024  C   LEU B 313      25.180 -22.950  54.932  1.00 51.96           C  
ATOM   5025  O   LEU B 313      24.493 -22.371  54.154  1.00 52.50           O  
ATOM   5026  CB  LEU B 313      26.276 -21.383  56.463  1.00 51.80           C  
ATOM   5027  CG  LEU B 313      26.246 -20.525  57.726  1.00 54.42           C  
ATOM   5028  CD1 LEU B 313      27.119 -19.255  57.544  1.00 55.06           C  
ATOM   5029  CD2 LEU B 313      24.792 -20.187  58.230  1.00 52.22           C  
ATOM   5030  N   PHE B 314      25.884 -24.016  54.569  1.00 51.95           N  
ATOM   5031  CA  PHE B 314      26.032 -24.290  53.150  1.00 51.57           C  
ATOM   5032  C   PHE B 314      25.057 -25.317  52.665  1.00 52.18           C  
ATOM   5033  O   PHE B 314      24.744 -25.411  51.485  1.00 52.65           O  
ATOM   5034  CB  PHE B 314      27.453 -24.714  52.835  1.00 51.48           C  
ATOM   5035  CG  PHE B 314      28.370 -23.565  52.479  1.00 49.80           C  
ATOM   5036  CD1 PHE B 314      28.648 -23.282  51.159  1.00 47.82           C  
ATOM   5037  CD2 PHE B 314      28.966 -22.794  53.454  1.00 48.20           C  
ATOM   5038  CE1 PHE B 314      29.482 -22.253  50.830  1.00 47.18           C  
ATOM   5039  CE2 PHE B 314      29.793 -21.772  53.133  1.00 46.84           C  
ATOM   5040  CZ  PHE B 314      30.051 -21.492  51.837  1.00 46.94           C  
ATOM   5041  N   PHE B 315      24.578 -26.124  53.572  1.00 52.35           N  
ATOM   5042  CA  PHE B 315      23.815 -27.239  53.105  1.00 52.78           C  
ATOM   5043  C   PHE B 315      22.453 -27.329  53.769  1.00 53.67           C  
ATOM   5044  O   PHE B 315      22.035 -26.577  54.679  1.00 53.95           O  
ATOM   5045  CB  PHE B 315      24.560 -28.517  53.370  1.00 52.04           C  
ATOM   5046  CG  PHE B 315      25.734 -28.701  52.518  1.00 51.71           C  
ATOM   5047  CD1 PHE B 315      25.593 -29.115  51.215  1.00 51.35           C  
ATOM   5048  CD2 PHE B 315      27.004 -28.474  53.034  1.00 51.01           C  
ATOM   5049  CE1 PHE B 315      26.723 -29.331  50.424  1.00 51.65           C  
ATOM   5050  CE2 PHE B 315      28.129 -28.642  52.261  1.00 49.55           C  
ATOM   5051  CZ  PHE B 315      27.987 -29.082  50.954  1.00 51.28           C  
