# Supplementary material for: Alignment of Helical Membrane Protein Sequences Using AlignMe
Source: PLoS One. 2013 Mar 4;8(3):e57731. doi: 10.1371/journal.pone.0057731 (PMC3587630; doi:10.1371/journal.pone.0057731)
Supplement: File S2 — Dataset of HOMEP2 homologous membrane proteins. (GZ) [file pone.0057731.s002.gz › HOMEP2010_pdbs/multi-drug_exporters/2J8S_A.pdb]

ATOM      1  N   MET A   1      33.358   9.772 -56.362  1.00 58.44           N  
ATOM      2  CA  MET A   1      32.195   8.925 -56.763  1.00 58.32           C  
ATOM      3  C   MET A   1      30.820   9.448 -56.325  1.00 57.23           C  
ATOM      4  O   MET A   1      29.795   8.920 -56.752  1.00 56.45           O  
ATOM      5  CB  MET A   1      32.378   7.491 -56.239  1.00 59.63           C  
ATOM      6  CG  MET A   1      32.276   7.340 -54.721  1.00 61.30           C  
ATOM      7  SD  MET A   1      32.450   5.616 -54.122  1.00 61.91           S  
ATOM      8  CE  MET A   1      34.203   5.571 -53.724  1.00 61.17           C  
ATOM      9  N   PRO A   2      30.770  10.480 -55.460  1.00 57.00           N  
ATOM     10  CA  PRO A   2      29.450  10.973 -55.053  1.00 56.81           C  
ATOM     11  C   PRO A   2      28.565  11.433 -56.207  1.00 56.73           C  
ATOM     12  O   PRO A   2      27.458  10.920 -56.393  1.00 56.51           O  
ATOM     13  CB  PRO A   2      29.790  12.109 -54.100  1.00 55.80           C  
ATOM     14  CG  PRO A   2      31.002  11.594 -53.429  1.00 57.05           C  
ATOM     15  CD  PRO A   2      31.813  11.062 -54.598  1.00 56.91           C  
ATOM     16  N   ASN A   3      29.042  12.395 -56.988  1.00 57.02           N  
ATOM     17  CA  ASN A   3      28.227  12.876 -58.091  1.00 57.69           C  
ATOM     18  C   ASN A   3      27.904  11.745 -59.065  1.00 57.54           C  
ATOM     19  O   ASN A   3      26.935  11.832 -59.824  1.00 59.07           O  
ATOM     20  CB  ASN A   3      28.896  14.058 -58.809  1.00 57.53           C  
ATOM     21  CG  ASN A   3      30.237  13.713 -59.369  1.00 58.11           C  
ATOM     22  OD1 ASN A   3      30.398  12.679 -60.014  1.00 60.65           O  
ATOM     23  ND2 ASN A   3      31.217  14.583 -59.145  1.00 57.55           N  
ATOM     24  N   PHE A   4      28.699  10.678 -59.035  1.00 55.71           N  
ATOM     25  CA  PHE A   4      28.441   9.529 -59.902  1.00 53.79           C  
ATOM     26  C   PHE A   4      27.112   8.867 -59.535  1.00 52.55           C  
ATOM     27  O   PHE A   4      26.383   8.399 -60.407  1.00 52.08           O  
ATOM     28  CB  PHE A   4      29.541   8.478 -59.776  1.00 53.92           C  
ATOM     29  CG  PHE A   4      29.172   7.156 -60.388  1.00 53.89           C  
ATOM     30  CD1 PHE A   4      29.258   6.960 -61.761  1.00 53.87           C  
ATOM     31  CD2 PHE A   4      28.681   6.122 -59.596  1.00 54.41           C  
ATOM     32  CE1 PHE A   4      28.857   5.753 -62.342  1.00 54.53           C  
ATOM     33  CE2 PHE A   4      28.276   4.910 -60.166  1.00 54.07           C  
ATOM     34  CZ  PHE A   4      28.364   4.727 -61.543  1.00 54.54           C  
ATOM     35  N   PHE A   5      26.814   8.809 -58.239  1.00 51.45           N  
ATOM     36  CA  PHE A   5      25.575   8.201 -57.777  1.00 50.65           C  
ATOM     37  C   PHE A   5      24.433   9.177 -57.828  1.00 50.97           C  
ATOM     38  O   PHE A   5      23.270   8.782 -57.864  1.00 50.86           O  
ATOM     39  CB  PHE A   5      25.719   7.661 -56.356  1.00 49.94           C  
ATOM     40  CG  PHE A   5      26.535   6.416 -56.277  1.00 48.64           C  
ATOM     41  CD1 PHE A   5      27.828   6.448 -55.779  1.00 48.33           C  
ATOM     42  CD2 PHE A   5      26.030   5.218 -56.760  1.00 47.72           C  
ATOM     43  CE1 PHE A   5      28.610   5.305 -55.769  1.00 48.63           C  
ATOM     44  CE2 PHE A   5      26.803   4.073 -56.755  1.00 47.43           C  
ATOM     45  CZ  PHE A   5      28.094   4.110 -56.263  1.00 48.68           C  
ATOM     46  N   ILE A   6      24.764  10.459 -57.809  1.00 52.48           N  
ATOM     47  CA  ILE A   6      23.740  11.481 -57.894  1.00 53.87           C  
ATOM     48  C   ILE A   6      23.002  11.255 -59.214  1.00 54.50           C  
ATOM     49  O   ILE A   6      21.775  11.336 -59.281  1.00 54.68           O  
ATOM     50  CB  ILE A   6      24.373  12.878 -57.878  1.00 54.39           C  
ATOM     51  CG1 ILE A   6      25.013  13.124 -56.512  1.00 55.68           C  
ATOM     52  CG2 ILE A   6      23.332  13.934 -58.196  1.00 54.26           C  
ATOM     53  CD1 ILE A   6      25.755  14.435 -56.411  1.00 55.91           C  
ATOM     54  N   ASP A   7      23.759  10.944 -60.259  1.00 55.53           N  
ATOM     55  CA  ASP A   7      23.172  10.706 -61.571  1.00 57.39           C  
ATOM     56  C   ASP A   7      22.600   9.300 -61.650  1.00 57.52           C  
ATOM     57  O   ASP A   7      22.089   8.886 -62.692  1.00 57.16           O  
ATOM     58  CB  ASP A   7      24.224  10.883 -62.674  1.00 59.26           C  
ATOM     59  CG  ASP A   7      24.721  12.318 -62.790  1.00 61.53           C  
ATOM     60  OD1 ASP A   7      25.334  12.817 -61.825  1.00 63.27           O  
ATOM     61  OD2 ASP A   7      24.502  12.947 -63.848  1.00 62.42           O  
ATOM     62  N   ARG A   8      22.686   8.562 -60.547  1.00 58.04           N  
ATOM     63  CA  ARG A   8      22.190   7.189 -60.519  1.00 57.02           C  
ATOM     64  C   ARG A   8      21.556   6.824 -59.174  1.00 56.13           C  
ATOM     65  O   ARG A   8      22.135   6.094 -58.377  1.00 55.16           O  
ATOM     66  CB  ARG A   8      23.344   6.242 -60.853  1.00 56.64           C  
ATOM     67  CG  ARG A   8      24.253   6.797 -61.949  1.00 57.81           C  
ATOM     68  CD  ARG A   8      25.036   5.714 -62.637  1.00 59.35           C  
ATOM     69  NE  ARG A   8      24.141   4.643 -63.055  1.00 61.24           N  
ATOM     70  CZ  ARG A   8      24.520   3.579 -63.749  1.00 62.53           C  
ATOM     71  NH1 ARG A   8      25.788   3.444 -64.114  1.00 63.38           N  
ATOM     72  NH2 ARG A   8      23.633   2.642 -64.057  1.00 63.94           N  
ATOM     73  N   PRO A   9      20.343   7.339 -58.915  1.00 56.56           N  
ATOM     74  CA  PRO A   9      19.567   7.115 -57.689  1.00 56.03           C  
ATOM     75  C   PRO A   9      19.224   5.659 -57.407  1.00 54.86           C  
ATOM     76  O   PRO A   9      19.349   5.201 -56.270  1.00 54.33           O  
ATOM     77  CB  PRO A   9      18.309   7.950 -57.919  1.00 56.60           C  
ATOM     78  CG  PRO A   9      18.803   9.064 -58.785  1.00 57.26           C  
ATOM     79  CD  PRO A   9      19.672   8.333 -59.773  1.00 56.77           C  
ATOM     80  N   ILE A  10      18.779   4.942 -58.437  1.00 53.89           N  
ATOM     81  CA  ILE A  10      18.402   3.537 -58.277  1.00 52.74           C  
ATOM     82  C   ILE A  10      19.577   2.644 -57.912  1.00 52.94           C  
ATOM     83  O   ILE A  10      19.467   1.792 -57.033  1.00 53.15           O  
ATOM     84  CB  ILE A  10      17.744   2.970 -59.548  1.00 51.03           C  
ATOM     85  CG1 ILE A  10      16.448   3.728 -59.841  1.00 50.04           C  
ATOM     86  CG2 ILE A  10      17.467   1.482 -59.364  1.00 49.21           C  
ATOM     87  CD1 ILE A  10      15.726   3.260 -61.083  1.00 49.51           C  
ATOM     88  N   PHE A  11      20.700   2.831 -58.592  1.00 53.73           N  
ATOM     89  CA  PHE A  11      21.872   2.028 -58.298  1.00 54.33           C  
ATOM     90  C   PHE A  11      22.304   2.266 -56.850  1.00 53.44           C  
ATOM     91  O   PHE A  11      22.618   1.322 -56.120  1.00 52.16           O  
ATOM     92  CB  PHE A  11      23.019   2.373 -59.250  1.00 56.80           C  
ATOM     93  CG  PHE A  11      24.295   1.674 -58.913  1.00 59.50           C  
ATOM     94  CD1 PHE A  11      25.510   2.321 -59.050  1.00 62.50           C  
ATOM     95  CD2 PHE A  11      24.272   0.402 -58.353  1.00 61.12           C  
ATOM     96  CE1 PHE A  11      26.690   1.721 -58.616  1.00 64.42           C  
ATOM     97  CE2 PHE A  11      25.434  -0.211 -57.918  1.00 62.65           C  
ATOM     98  CZ  PHE A  11      26.650   0.451 -58.043  1.00 65.02           C  
ATOM     99  N   ALA A  12      22.315   3.529 -56.436  1.00 52.39           N  
ATOM    100  CA  ALA A  12      22.698   3.872 -55.074  1.00 51.27           C  
ATOM    101  C   ALA A  12      21.818   3.120 -54.086  1.00 51.74           C  
ATOM    102  O   ALA A  12      22.300   2.616 -53.070  1.00 51.40           O  
ATOM    103  CB  ALA A  12      22.561   5.356 -54.858  1.00 51.35           C  
ATOM    104  N   TRP A  13      20.524   3.050 -54.386  1.00 51.46           N  
ATOM    105  CA  TRP A  13      19.582   2.351 -53.519  1.00 51.02           C  
ATOM    106  C   TRP A  13      19.838   0.848 -53.489  1.00 49.49           C  
ATOM    107  O   TRP A  13      19.651   0.206 -52.454  1.00 49.46           O  
ATOM    108  CB  TRP A  13      18.138   2.592 -53.967  1.00 52.86           C  
ATOM    109  CG  TRP A  13      17.487   3.790 -53.344  1.00 55.61           C  
ATOM    110  CD1 TRP A  13      17.409   5.054 -53.863  1.00 56.77           C  
ATOM    111  CD2 TRP A  13      16.814   3.832 -52.084  1.00 55.90           C  
ATOM    112  NE1 TRP A  13      16.722   5.880 -53.001  1.00 56.21           N  
ATOM    113  CE2 TRP A  13      16.348   5.154 -51.901  1.00 56.50           C  
ATOM    114  CE3 TRP A  13      16.561   2.882 -51.089  1.00 56.14           C  
ATOM    115  CZ2 TRP A  13      15.641   5.547 -50.763  1.00 57.13           C  
ATOM    116  CZ3 TRP A  13      15.859   3.271 -49.958  1.00 57.59           C  
ATOM    117  CH2 TRP A  13      15.406   4.594 -49.804  1.00 58.08           C  
ATOM    118  N   VAL A  14      20.253   0.291 -54.625  1.00 47.10           N  
ATOM    119  CA  VAL A  14      20.523  -1.138 -54.719  1.00 43.83           C  
ATOM    120  C   VAL A  14      21.653  -1.533 -53.785  1.00 42.72           C  
ATOM    121  O   VAL A  14      21.579  -2.563 -53.125  1.00 43.16           O  
ATOM    122  CB  VAL A  14      20.878  -1.541 -56.157  1.00 44.81           C  
ATOM    123  CG1 VAL A  14      21.367  -2.983 -56.196  1.00 43.49           C  
ATOM    124  CG2 VAL A  14      19.656  -1.378 -57.044  1.00 43.30           C  
ATOM    125  N   ILE A  15      22.694  -0.711 -53.722  1.00 41.83           N  
ATOM    126  CA  ILE A  15      23.826  -0.977 -52.836  1.00 39.48           C  
ATOM    127  C   ILE A  15      23.367  -0.971 -51.374  1.00 38.73           C  
ATOM    128  O   ILE A  15      23.680  -1.877 -50.610  1.00 37.82           O  
ATOM    129  CB  ILE A  15      24.928   0.085 -53.015  1.00 37.38           C  
ATOM    130  CG1 ILE A  15      25.587  -0.077 -54.383  1.00 38.02           C  
ATOM    131  CG2 ILE A  15      25.977  -0.050 -51.930  1.00 37.51           C  
ATOM    132  CD1 ILE A  15      26.616   1.004 -54.701  1.00 34.10           C  
ATOM    133  N   ALA A  16      22.618   0.058 -50.997  1.00 38.78           N  
ATOM    134  CA  ALA A  16      22.118   0.191 -49.633  1.00 38.66           C  
ATOM    135  C   ALA A  16      21.223  -0.980 -49.255  1.00 38.42           C  
ATOM    136  O   ALA A  16      21.235  -1.446 -48.114  1.00 38.06           O  
ATOM    137  CB  ALA A  16      21.345   1.510 -49.487  1.00 38.90           C  
ATOM    138  N   ILE A  17      20.445  -1.446 -50.225  1.00 39.13           N  
ATOM    139  CA  ILE A  17      19.526  -2.558 -50.022  1.00 39.04           C  
ATOM    140  C   ILE A  17      20.290  -3.851 -49.803  1.00 39.69           C  
ATOM    141  O   ILE A  17      19.946  -4.643 -48.930  1.00 40.11           O  
ATOM    142  CB  ILE A  17      18.573  -2.695 -51.227  1.00 38.89           C  
ATOM    143  CG1 ILE A  17      17.593  -1.513 -51.216  1.00 38.99           C  
ATOM    144  CG2 ILE A  17      17.858  -4.046 -51.198  1.00 36.90           C  
ATOM    145  CD1 ILE A  17      16.561  -1.533 -52.329  1.00 40.86           C  
ATOM    146  N   ILE A  18      21.331  -4.052 -50.601  1.00 39.74           N  
ATOM    147  CA  ILE A  18      22.180  -5.228 -50.493  1.00 39.43           C  
ATOM    148  C   ILE A  18      22.848  -5.246 -49.124  1.00 40.47           C  
ATOM    149  O   ILE A  18      22.859  -6.271 -48.443  1.00 40.41           O  
ATOM    150  CB  ILE A  18      23.280  -5.192 -51.549  1.00 38.99           C  
ATOM    151  CG1 ILE A  18      22.649  -5.269 -52.931  1.00 37.51           C  
ATOM    152  CG2 ILE A  18      24.288  -6.309 -51.311  1.00 38.15           C  
ATOM    153  CD1 ILE A  18      23.651  -5.165 -54.036  1.00 38.38           C  
ATOM    154  N   ILE A  19      23.416  -4.104 -48.740  1.00 40.79           N  
ATOM    155  CA  ILE A  19      24.090  -3.966 -47.456  1.00 41.10           C  
ATOM    156  C   ILE A  19      23.138  -4.401 -46.347  1.00 42.31           C  
ATOM    157  O   ILE A  19      23.517  -5.174 -45.462  1.00 42.37           O  
ATOM    158  CB  ILE A  19      24.530  -2.505 -47.214  1.00 40.70           C  
ATOM    159  CG1 ILE A  19      25.666  -2.143 -48.173  1.00 40.27           C  
ATOM    160  CG2 ILE A  19      24.989  -2.315 -45.780  1.00 38.45           C  
ATOM    161  CD1 ILE A  19      26.110  -0.699 -48.064  1.00 38.01           C  
ATOM    162  N   MET A  20      21.904  -3.907 -46.412  1.00 41.56           N  
ATOM    163  CA  MET A  20      20.884  -4.244 -45.429  1.00 41.49           C  
ATOM    164  C   MET A  20      20.564  -5.735 -45.434  1.00 41.45           C  
ATOM    165  O   MET A  20      20.438  -6.353 -44.382  1.00 41.69           O  
ATOM    166  CB  MET A  20      19.612  -3.447 -45.693  1.00 40.55           C  
ATOM    167  CG  MET A  20      19.712  -2.010 -45.247  1.00 43.04           C  
ATOM    168  SD  MET A  20      18.101  -1.203 -45.154  1.00 44.99           S  
ATOM    169  CE  MET A  20      18.056  -0.394 -46.791  1.00 42.85           C  
ATOM    170  N   LEU A  21      20.427  -6.309 -46.621  1.00 41.77           N  
ATOM    171  CA  LEU A  21      20.137  -7.727 -46.741  1.00 40.91           C  
ATOM    172  C   LEU A  21      21.285  -8.491 -46.102  1.00 41.18           C  
ATOM    173  O   LEU A  21      21.068  -9.377 -45.285  1.00 40.31           O  
ATOM    174  CB  LEU A  21      19.991  -8.111 -48.211  1.00 40.06           C  
ATOM    175  CG  LEU A  21      18.815  -7.431 -48.917  1.00 41.30           C  
ATOM    176  CD1 LEU A  21      18.842  -7.745 -50.408  1.00 41.81           C  
ATOM    177  CD2 LEU A  21      17.507  -7.894 -48.282  1.00 40.12           C  
ATOM    178  N   ALA A  22      22.510  -8.123 -46.466  1.00 42.83           N  
ATOM    179  CA  ALA A  22      23.706  -8.758 -45.919  1.00 42.59           C  
ATOM    180  C   ALA A  22      23.643  -8.685 -44.401  1.00 42.97           C  
ATOM    181  O   ALA A  22      23.801  -9.694 -43.720  1.00 43.71           O  
ATOM    182  CB  ALA A  22      24.953  -8.052 -46.427  1.00 40.58           C  
ATOM    183  N   GLY A  23      23.400  -7.486 -43.881  1.00 43.13           N  
ATOM    184  CA  GLY A  23      23.313  -7.301 -42.444  1.00 43.59           C  
ATOM    185  C   GLY A  23      22.213  -8.146 -41.825  1.00 44.55           C  
ATOM    186  O   GLY A  23      22.437  -8.866 -40.844  1.00 44.95           O  
ATOM    187  N   GLY A  24      21.021  -8.058 -42.404  1.00 43.72           N  
ATOM    188  CA  GLY A  24      19.893  -8.823 -41.910  1.00 43.31           C  
ATOM    189  C   GLY A  24      20.174 -10.307 -41.768  1.00 43.97           C  
ATOM    190  O   GLY A  24      19.838 -10.896 -40.741  1.00 44.61           O  
ATOM    191  N   LEU A  25      20.775 -10.922 -42.784  1.00 43.33           N  
ATOM    192  CA  LEU A  25      21.085 -12.346 -42.709  1.00 44.80           C  
ATOM    193  C   LEU A  25      21.976 -12.587 -41.518  1.00 44.50           C  
ATOM    194  O   LEU A  25      21.727 -13.481 -40.719  1.00 46.85           O  
ATOM    195  CB  LEU A  25      21.837 -12.833 -43.942  1.00 46.41           C  
ATOM    196  CG  LEU A  25      21.238 -12.687 -45.331  1.00 46.57           C  
ATOM    197  CD1 LEU A  25      19.779 -12.251 -45.276  1.00 46.94           C  
ATOM    198  CD2 LEU A  25      22.092 -11.686 -46.076  1.00 48.82           C  
ATOM    199  N   ALA A  26      23.029 -11.790 -41.421  1.00 43.09           N  
ATOM    200  CA  ALA A  26      23.973 -11.900 -40.325  1.00 43.09           C  
ATOM    201  C   ALA A  26      23.244 -11.963 -38.980  1.00 43.25           C  
ATOM    202  O   ALA A  26      23.550 -12.813 -38.142  1.00 43.51           O  
ATOM    203  CB  ALA A  26      24.940 -10.711 -40.351  1.00 42.76           C  
ATOM    204  N   ILE A  27      22.276 -11.073 -38.779  1.00 42.12           N  
ATOM    205  CA  ILE A  27      21.526 -11.049 -37.527  1.00 41.59           C  
ATOM    206  C   ILE A  27      20.791 -12.361 -37.275  1.00 42.16           C  
ATOM    207  O   ILE A  27      20.654 -12.806 -36.129  1.00 40.93           O  
ATOM    208  CB  ILE A  27      20.515  -9.894 -37.512  1.00 40.36           C  
ATOM    209  CG1 ILE A  27      21.272  -8.569 -37.418  1.00 39.93           C  
ATOM    210  CG2 ILE A  27      19.541 -10.058 -36.346  1.00 40.03           C  
ATOM    211  CD1 ILE A  27      20.393  -7.363 -37.549  1.00 37.98           C  
ATOM    212  N   LEU A  28      20.324 -12.985 -38.345  1.00 42.13           N  
ATOM    213  CA  LEU A  28      19.615 -14.240 -38.198  1.00 43.47           C  
ATOM    214  C   LEU A  28      20.567 -15.370 -37.844  1.00 45.05           C  
ATOM    215  O   LEU A  28      20.135 -16.429 -37.386  1.00 47.27           O  
ATOM    216  CB  LEU A  28      18.869 -14.597 -39.484  1.00 41.74           C  
ATOM    217  CG  LEU A  28      17.782 -13.637 -39.961  1.00 41.75           C  
ATOM    218  CD1 LEU A  28      16.935 -14.352 -41.002  1.00 39.52           C  
ATOM    219  CD2 LEU A  28      16.909 -13.181 -38.787  1.00 40.61           C  
ATOM    220  N   LYS A  29      21.863 -15.154 -38.046  1.00 45.89           N  
ATOM    221  CA  LYS A  29      22.833 -16.207 -37.762  1.00 46.28           C  
ATOM    222  C   LYS A  29      23.884 -15.853 -36.725  1.00 44.99           C  
ATOM    223  O   LYS A  29      24.448 -16.737 -36.086  1.00 45.74           O  
ATOM    224  CB  LYS A  29      23.529 -16.651 -39.057  1.00 47.48           C  
ATOM    225  CG  LYS A  29      22.582 -17.058 -40.185  1.00 49.08           C  
ATOM    226  CD  LYS A  29      21.313 -17.754 -39.679  1.00 53.07           C  
ATOM    227  CE  LYS A  29      21.604 -18.993 -38.837  1.00 53.82           C  
ATOM    228  NZ  LYS A  29      20.346 -19.521 -38.232  1.00 55.40           N  
ATOM    229  N   LEU A  30      24.156 -14.566 -36.561  1.00 42.95           N  
ATOM    230  CA  LEU A  30      25.141 -14.136 -35.589  1.00 41.09           C  
ATOM    231  C   LEU A  30      24.793 -14.694 -34.219  1.00 41.23           C  
ATOM    232  O   LEU A  30      23.632 -14.668 -33.797  1.00 41.76           O  
ATOM    233  CB  LEU A  30      25.193 -12.610 -35.536  1.00 40.15           C  
ATOM    234  CG  LEU A  30      26.461 -11.919 -36.045  1.00 39.69           C  
ATOM    235  CD1 LEU A  30      27.224 -12.819 -37.005  1.00 37.73           C  
ATOM    236  CD2 LEU A  30      26.066 -10.603 -36.718  1.00 39.56           C  
ATOM    237  N   PRO A  31      25.793 -15.230 -33.508  1.00 40.50           N  
ATOM    238  CA  PRO A  31      25.535 -15.784 -32.176  1.00 39.89           C  
ATOM    239  C   PRO A  31      25.228 -14.651 -31.200  1.00 38.86           C  
ATOM    240  O   PRO A  31      25.664 -13.521 -31.407  1.00 39.22           O  
ATOM    241  CB  PRO A  31      26.841 -16.497 -31.841  1.00 40.13           C  
ATOM    242  CG  PRO A  31      27.380 -16.867 -33.195  1.00 41.68           C  
ATOM    243  CD  PRO A  31      27.128 -15.618 -33.988  1.00 40.31           C  
ATOM    244  N   VAL A  32      24.475 -14.948 -30.145  1.00 37.78           N  
ATOM    245  CA  VAL A  32      24.132 -13.934 -29.149  1.00 35.28           C  
ATOM    246  C   VAL A  32      24.672 -14.359 -27.785  1.00 34.28           C  
ATOM    247  O   VAL A  32      24.400 -15.456 -27.315  1.00 35.00           O  
ATOM    248  CB  VAL A  32      22.584 -13.728 -29.054  1.00 34.42           C  
ATOM    249  CG1 VAL A  32      22.244 -12.691 -28.008  1.00 34.25           C  
ATOM    250  CG2 VAL A  32      22.029 -13.291 -30.394  1.00 33.39           C  
ATOM    251  N   ALA A  33      25.453 -13.489 -27.163  1.00 33.33           N  
ATOM    252  CA  ALA A  33      26.018 -13.759 -25.849  1.00 35.27           C  
ATOM    253  C   ALA A  33      25.997 -12.470 -25.027  1.00 36.56           C  
ATOM    254  O   ALA A  33      25.717 -11.392 -25.562  1.00 38.15           O  
ATOM    255  CB  ALA A  33      27.453 -14.271 -25.983  1.00 31.98           C  
ATOM    256  N   GLN A  34      26.274 -12.576 -23.729  1.00 35.84           N  
ATOM    257  CA  GLN A  34      26.304 -11.391 -22.887  1.00 35.21           C  
ATOM    258  C   GLN A  34      27.571 -10.630 -23.252  1.00 34.01           C  
ATOM    259  O   GLN A  34      27.515  -9.491 -23.711  1.00 34.16           O  
ATOM    260  CB  GLN A  34      26.337 -11.768 -21.405  1.00 35.66           C  
ATOM    261  CG  GLN A  34      25.679 -10.719 -20.532  1.00 40.83           C  
ATOM    262  CD  GLN A  34      26.033 -10.849 -19.070  1.00 44.65           C  
ATOM    263  OE1 GLN A  34      25.931 -11.931 -18.482  1.00 47.61           O  
ATOM    264  NE2 GLN A  34      26.442  -9.737 -18.464  1.00 45.53           N  
ATOM    265  N   TYR A  35      28.711 -11.283 -23.052  1.00 34.09           N  
ATOM    266  CA  TYR A  35      30.019 -10.714 -23.363  1.00 36.23           C  
ATOM    267  C   TYR A  35      30.808 -11.742 -24.160  1.00 36.56           C  
ATOM    268  O   TYR A  35      30.407 -12.897 -24.267  1.00 34.52           O  
ATOM    269  CB  TYR A  35      30.824 -10.418 -22.089  1.00 36.71           C  
ATOM    270  CG  TYR A  35      30.134  -9.581 -21.041  1.00 38.93           C  
ATOM    271  CD1 TYR A  35      29.736  -8.271 -21.311  1.00 38.20           C  
ATOM    272  CD2 TYR A  35      29.905 -10.091 -19.759  1.00 38.65           C  
ATOM    273  CE1 TYR A  35      29.129  -7.492 -20.334  1.00 38.85           C  
ATOM    274  CE2 TYR A  35      29.300  -9.317 -18.775  1.00 37.77           C  
ATOM    275  CZ  TYR A  35      28.916  -8.023 -19.072  1.00 38.56           C  
ATOM    276  OH  TYR A  35      28.307  -7.259 -18.116  1.00 40.16           O  
ATOM    277  N   PRO A  36      31.941 -11.327 -24.739  1.00 39.33           N  
ATOM    278  CA  PRO A  36      32.769 -12.259 -25.513  1.00 42.20           C  
ATOM    279  C   PRO A  36      33.465 -13.226 -24.548  1.00 44.40           C  
ATOM    280  O   PRO A  36      33.926 -12.818 -23.479  1.00 43.39           O  
ATOM    281  CB  PRO A  36      33.741 -11.335 -26.241  1.00 42.05           C  
ATOM    282  CG  PRO A  36      33.838 -10.135 -25.311  1.00 42.09           C  
ATOM    283  CD  PRO A  36      32.404  -9.939 -24.907  1.00 40.23           C  
ATOM    284  N   THR A  37      33.527 -14.504 -24.922  1.00 47.92           N  
ATOM    285  CA  THR A  37      34.134 -15.537 -24.070  1.00 50.63           C  
ATOM    286  C   THR A  37      35.596 -15.288 -23.719  1.00 50.44           C  
ATOM    287  O   THR A  37      36.502 -15.642 -24.475  1.00 50.90           O  
ATOM    288  CB  THR A  37      34.026 -16.935 -24.718  1.00 51.77           C  
ATOM    289  OG1 THR A  37      34.937 -17.029 -25.823  1.00 52.60           O  
ATOM    290  CG2 THR A  37      32.596 -17.181 -25.205  1.00 52.83           C  
ATOM    291  N   ILE A  38      35.821 -14.696 -22.552  1.00 50.99           N  
ATOM    292  CA  ILE A  38      37.174 -14.393 -22.109  1.00 51.29           C  
ATOM    293  C   ILE A  38      37.766 -15.452 -21.175  1.00 49.97           C  
ATOM    294  O   ILE A  38      38.868 -15.948 -21.423  1.00 52.14           O  
ATOM    295  CB  ILE A  38      37.231 -13.026 -21.390  1.00 51.60           C  
ATOM    296  CG1 ILE A  38      36.433 -13.078 -20.087  1.00 51.12           C  
ATOM    297  CG2 ILE A  38      36.649 -11.945 -22.291  1.00 52.68           C  
ATOM    298  CD1 ILE A  38      36.826 -11.999 -19.109  1.00 51.54           C  
ATOM    299  N   ALA A  39      37.025 -15.791 -20.117  1.00 45.92           N  
ATOM    300  CA  ALA A  39      37.442 -16.766 -19.102  1.00 41.36           C  
ATOM    301  C   ALA A  39      38.375 -17.893 -19.554  1.00 38.55           C  
ATOM    302  O   ALA A  39      38.154 -18.544 -20.588  1.00 37.65           O  
ATOM    303  CB  ALA A  39      36.206 -17.368 -18.428  1.00 38.92           C  
ATOM    304  N   PRO A  40      39.429 -18.148 -18.765  1.00 34.34           N  
ATOM    305  CA  PRO A  40      40.403 -19.201 -19.069  1.00 32.89           C  
ATOM    306  C   PRO A  40      39.765 -20.581 -18.921  1.00 28.17           C  
ATOM    307  O   PRO A  40      39.071 -20.842 -17.949  1.00 28.56           O  
ATOM    308  CB  PRO A  40      41.511 -18.949 -18.044  1.00 32.51           C  
ATOM    309  CG  PRO A  40      40.756 -18.403 -16.868  1.00 31.80           C  
ATOM    310  CD  PRO A  40      39.765 -17.462 -17.506  1.00 33.11           C  
ATOM    311  N   PRO A  41      39.981 -21.472 -19.896  1.00 25.73           N  
ATOM    312  CA  PRO A  41      39.430 -22.830 -19.885  1.00 24.91           C  
ATOM    313  C   PRO A  41      39.836 -23.612 -18.640  1.00 25.25           C  
ATOM    314  O   PRO A  41      40.934 -23.444 -18.129  1.00 27.23           O  
ATOM    315  CB  PRO A  41      40.016 -23.447 -21.148  1.00 25.94           C  
ATOM    316  CG  PRO A  41      40.213 -22.260 -22.057  1.00 24.09           C  
ATOM    317  CD  PRO A  41      40.781 -21.245 -21.111  1.00 25.47           C  
ATOM    318  N   ALA A  42      38.950 -24.472 -18.154  1.00 24.98           N  
ATOM    319  CA  ALA A  42      39.250 -25.275 -16.972  1.00 23.23           C  
ATOM    320  C   ALA A  42      38.888 -26.741 -17.232  1.00 21.95           C  
ATOM    321  O   ALA A  42      37.827 -27.040 -17.785  1.00 24.83           O  
ATOM    322  CB  ALA A  42      38.472 -24.747 -15.769  1.00 20.90           C  
ATOM    323  N   VAL A  43      39.768 -27.653 -16.848  1.00 17.55           N  
ATOM    324  CA  VAL A  43      39.502 -29.062 -17.056  1.00 17.57           C  
ATOM    325  C   VAL A  43      39.420 -29.727 -15.703  1.00 17.92           C  
ATOM    326  O   VAL A  43      40.324 -29.629 -14.870  1.00 20.18           O  
ATOM    327  CB  VAL A  43      40.609 -29.735 -17.918  1.00 16.64           C  
ATOM    328  CG1 VAL A  43      40.352 -31.237 -18.029  1.00 16.24           C  
ATOM    329  CG2 VAL A  43      40.631 -29.112 -19.305  1.00 14.45           C  
ATOM    330  N   THR A  44      38.326 -30.417 -15.485  1.00 17.99           N  
ATOM    331  CA  THR A  44      38.116 -31.055 -14.211  1.00 20.19           C  
ATOM    332  C   THR A  44      38.133 -32.571 -14.234  1.00 19.84           C  
ATOM    333  O   THR A  44      37.396 -33.197 -14.995  1.00 20.70           O  
ATOM    334  CB  THR A  44      36.773 -30.606 -13.627  1.00 21.96           C  
ATOM    335  OG1 THR A  44      36.882 -29.245 -13.190  1.00 18.43           O  
ATOM    336  CG2 THR A  44      36.371 -31.516 -12.464  1.00 21.56           C  
ATOM    337  N   ILE A  45      38.983 -33.151 -13.396  1.00 18.56           N  
ATOM    338  CA  ILE A  45      39.057 -34.597 -13.267  1.00 17.44           C  
ATOM    339  C   ILE A  45      38.333 -34.917 -11.967  1.00 17.09           C  
ATOM    340  O   ILE A  45      38.699 -34.413 -10.900  1.00 16.94           O  
ATOM    341  CB  ILE A  45      40.506 -35.105 -13.136  1.00 18.50           C  
ATOM    342  CG1 ILE A  45      41.306 -34.752 -14.392  1.00 18.75           C  
ATOM    343  CG2 ILE A  45      40.511 -36.616 -12.903  1.00 15.50           C  
ATOM    344  CD1 ILE A  45      42.810 -34.876 -14.218  1.00 15.89           C  
ATOM    345  N   SER A  46      37.287 -35.726 -12.058  1.00 16.97           N  
ATOM    346  CA  SER A  46      36.542 -36.125 -10.873  1.00 15.76           C  
ATOM    347  C   SER A  46      36.674 -37.632 -10.703  1.00 16.51           C  
ATOM    348  O   SER A  46      36.689 -38.375 -11.674  1.00 15.82           O  
ATOM    349  CB  SER A  46      35.070 -35.769 -11.022  1.00 16.05           C  
ATOM    350  OG  SER A  46      34.905 -34.374 -11.159  1.00 23.11           O  
ATOM    351  N   ALA A  47      36.776 -38.073  -9.460  1.00 17.15           N  
ATOM    352  CA  ALA A  47      36.879 -39.481  -9.148  1.00 15.16           C  
ATOM    353  C   ALA A  47      36.206 -39.686  -7.803  1.00 16.24           C  
ATOM    354  O   ALA A  47      35.909 -38.724  -7.099  1.00 15.82           O  
ATOM    355  CB  ALA A  47      38.324 -39.868  -9.075  1.00 17.47           C  
ATOM    356  N   SER A  48      35.960 -40.935  -7.431  1.00 20.33           N  
ATOM    357  CA  SER A  48      35.332 -41.211  -6.139  1.00 22.13           C  
ATOM    358  C   SER A  48      35.660 -42.612  -5.600  1.00 22.47           C  
ATOM    359  O   SER A  48      35.549 -43.611  -6.302  1.00 21.87           O  
ATOM    360  CB  SER A  48      33.814 -41.001  -6.240  1.00 22.62           C  
ATOM    361  OG  SER A  48      33.125 -42.219  -6.421  1.00 24.65           O  
ATOM    362  N   TYR A  49      36.093 -42.666  -4.346  1.00 25.40           N  
ATOM    363  CA  TYR A  49      36.461 -43.925  -3.688  1.00 25.74           C  
ATOM    364  C   TYR A  49      35.350 -44.136  -2.666  1.00 28.12           C  
ATOM    365  O   TYR A  49      35.243 -43.397  -1.680  1.00 29.09           O  
ATOM    366  CB  TYR A  49      37.822 -43.745  -3.011  1.00 23.14           C  
ATOM    367  CG  TYR A  49      38.613 -44.997  -2.689  1.00 20.04           C  
ATOM    368  CD1 TYR A  49      39.971 -44.907  -2.411  1.00 19.70           C  
ATOM    369  CD2 TYR A  49      38.011 -46.248  -2.610  1.00 21.08           C  
ATOM    370  CE1 TYR A  49      40.718 -46.019  -2.058  1.00 21.56           C  
ATOM    371  CE2 TYR A  49      38.752 -47.386  -2.250  1.00 18.78           C  
ATOM    372  CZ  TYR A  49      40.110 -47.260  -1.974  1.00 21.00           C  
ATOM    373  OH  TYR A  49      40.876 -48.357  -1.608  1.00 21.85           O  
ATOM    374  N   PRO A  50      34.488 -45.137  -2.901  1.00 29.18           N  
ATOM    375  CA  PRO A  50      33.382 -45.403  -1.978  1.00 27.19           C  
ATOM    376  C   PRO A  50      33.804 -45.592  -0.528  1.00 25.23           C  
ATOM    377  O   PRO A  50      34.613 -46.457  -0.225  1.00 25.48           O  
ATOM    378  CB  PRO A  50      32.734 -46.653  -2.573  1.00 27.12           C  
ATOM    379  CG  PRO A  50      33.019 -46.513  -4.034  1.00 27.08           C  
ATOM    380  CD  PRO A  50      34.466 -46.090  -4.026  1.00 28.49           C  
ATOM    381  N   GLY A  51      33.251 -44.759   0.352  1.00 24.30           N  
ATOM    382  CA  GLY A  51      33.536 -44.833   1.773  1.00 22.92           C  
ATOM    383  C   GLY A  51      34.957 -44.541   2.209  1.00 22.68           C  
ATOM    384  O   GLY A  51      35.368 -44.936   3.304  1.00 21.43           O  
ATOM    385  N   ALA A  52      35.724 -43.854   1.371  1.00 22.21           N  
ATOM    386  CA  ALA A  52      37.099 -43.541   1.746  1.00 22.01           C  
ATOM    387  C   ALA A  52      37.201 -42.193   2.472  1.00 20.81           C  
ATOM    388  O   ALA A  52      36.444 -41.266   2.196  1.00 17.72           O  
ATOM    389  CB  ALA A  52      37.985 -43.533   0.508  1.00 22.09           C  
ATOM    390  N   ASP A  53      38.131 -42.107   3.415  1.00 20.14           N  
ATOM    391  CA  ASP A  53      38.371 -40.873   4.154  1.00 20.28           C  
ATOM    392  C   ASP A  53      39.226 -39.957   3.277  1.00 20.23           C  
ATOM    393  O   ASP A  53      39.838 -40.408   2.300  1.00 18.53           O  
ATOM    394  CB  ASP A  53      39.116 -41.163   5.453  1.00 20.86           C  
ATOM    395  CG  ASP A  53      40.354 -42.023   5.240  1.00 22.96           C  
ATOM    396  OD1 ASP A  53      40.184 -43.180   4.793  1.00 23.38           O  
ATOM    397  OD2 ASP A  53      41.488 -41.549   5.519  1.00 23.78           O  
ATOM    398  N   ALA A  54      39.262 -38.677   3.629  1.00 19.03           N  
ATOM    399  CA  ALA A  54      40.038 -37.694   2.883  1.00 20.16           C  
ATOM    400  C   ALA A  54      41.469 -38.152   2.589  1.00 19.81           C  
ATOM    401  O   ALA A  54      41.875 -38.219   1.433  1.00 21.32           O  
ATOM    402  CB  ALA A  54      40.061 -36.352   3.642  1.00 20.57           C  
ATOM    403  N   LYS A  55      42.234 -38.474   3.623  1.00 20.89           N  
ATOM    404  CA  LYS A  55      43.614 -38.901   3.412  1.00 21.93           C  
ATOM    405  C   LYS A  55      43.758 -40.097   2.445  1.00 21.42           C  
ATOM    406  O   LYS A  55      44.636 -40.076   1.567  1.00 21.10           O  
ATOM    407  CB  LYS A  55      44.288 -39.206   4.755  1.00 24.78           C  
ATOM    408  CG  LYS A  55      45.807 -39.277   4.668  1.00 27.44           C  
ATOM    409  CD  LYS A  55      46.459 -39.306   6.043  1.00 28.93           C  
ATOM    410  CE  LYS A  55      47.925 -38.877   5.958  1.00 29.38           C  
ATOM    411  NZ  LYS A  55      48.691 -39.707   4.991  1.00 30.29           N  
ATOM    412  N   THR A  56      42.918 -41.125   2.587  1.00 19.14           N  
ATOM    413  CA  THR A  56      42.976 -42.284   1.670  1.00 19.49           C  
ATOM    414  C   THR A  56      42.790 -41.853   0.203  1.00 19.66           C  
ATOM    415  O   THR A  56      43.508 -42.311  -0.692  1.00 19.79           O  
ATOM    416  CB  THR A  56      41.864 -43.323   1.975  1.00 17.13           C  
ATOM    417  OG1 THR A  56      42.167 -43.993   3.189  1.00 16.42           O  
ATOM    418  CG2 THR A  56      41.751 -44.363   0.874  1.00 13.85           C  
ATOM    419  N   VAL A  57      41.823 -40.976  -0.040  1.00 18.30           N  
ATOM    420  CA  VAL A  57      41.562 -40.527  -1.396  1.00 19.44           C  
ATOM    421  C   VAL A  57      42.779 -39.814  -1.956  1.00 19.31           C  
ATOM    422  O   VAL A  57      43.140 -39.991  -3.115  1.00 21.58           O  
ATOM    423  CB  VAL A  57      40.313 -39.606  -1.438  1.00 20.25           C  
ATOM    424  CG1 VAL A  57      40.165 -38.951  -2.807  1.00 19.40           C  
ATOM    425  CG2 VAL A  57      39.062 -40.432  -1.132  1.00 18.74           C  
ATOM    426  N   GLN A  58      43.441 -39.049  -1.108  1.00 20.45           N  
ATOM    427  CA  GLN A  58      44.608 -38.282  -1.509  1.00 20.39           C  
ATOM    428  C   GLN A  58      45.892 -39.071  -1.768  1.00 20.94           C  
ATOM    429  O   GLN A  58      46.628 -38.778  -2.708  1.00 21.32           O  
ATOM    430  CB  GLN A  58      44.904 -37.231  -0.446  1.00 21.02           C  
ATOM    431  CG  GLN A  58      45.897 -36.167  -0.871  1.00 22.70           C  
ATOM    432  CD  GLN A  58      46.624 -35.575   0.306  1.00 26.10           C  
ATOM    433  OE1 GLN A  58      46.699 -34.354   0.457  1.00 24.77           O  
ATOM    434  NE2 GLN A  58      47.174 -36.446   1.159  1.00 26.62           N  
ATOM    435  N   ASP A  59      46.178 -40.065  -0.942  1.00 21.14           N  
ATOM    436  CA  ASP A  59      47.418 -40.803  -1.113  1.00 20.88           C  
ATOM    437  C   ASP A  59      47.266 -42.020  -2.009  1.00 21.78           C  
ATOM    438  O   ASP A  59      48.251 -42.670  -2.389  1.00 22.49           O  
ATOM    439  CB  ASP A  59      47.951 -41.217   0.251  1.00 21.78           C  
ATOM    440  CG  ASP A  59      48.284 -40.021   1.142  1.00 24.79           C  
ATOM    441  OD1 ASP A  59      48.646 -40.258   2.317  1.00 25.91           O  
ATOM    442  OD2 ASP A  59      48.193 -38.852   0.677  1.00 24.67           O  
ATOM    443  N   THR A  60      46.023 -42.289  -2.373  1.00 20.11           N  
ATOM    444  CA  THR A  60      45.673 -43.431  -3.193  1.00 21.32           C  
ATOM    445  C   THR A  60      45.240 -43.020  -4.597  1.00 22.00           C  
ATOM    446  O   THR A  60      45.432 -43.776  -5.558  1.00 22.84           O  
ATOM    447  CB  THR A  60      44.521 -44.206  -2.512  1.00 23.29           C  
ATOM    448  OG1 THR A  60      45.061 -45.300  -1.771  1.00 28.07           O  
ATOM    449  CG2 THR A  60      43.520 -44.704  -3.516  1.00 23.26           C  
ATOM    450  N   VAL A  61      44.651 -41.829  -4.709  1.00 18.61           N  
ATOM    451  CA  VAL A  61      44.169 -41.349  -5.994  1.00 14.53           C  
ATOM    452  C   VAL A  61      44.690 -39.980  -6.418  1.00 16.03           C  
ATOM    453  O   VAL A  61      45.367 -39.874  -7.435  1.00 18.21           O  
ATOM    454  CB  VAL A  61      42.626 -41.267  -6.021  1.00 11.39           C  
ATOM    455  CG1 VAL A  61      42.156 -40.914  -7.408  1.00  4.42           C  
ATOM    456  CG2 VAL A  61      42.023 -42.573  -5.564  1.00 10.77           C  
ATOM    457  N   THR A  62      44.372 -38.939  -5.648  1.00 14.03           N  
ATOM    458  CA  THR A  62      44.775 -37.581  -6.003  1.00 13.69           C  
ATOM    459  C   THR A  62      46.257 -37.432  -6.301  1.00 15.26           C  
ATOM    460  O   THR A  62      46.625 -36.891  -7.346  1.00 14.34           O  
ATOM    461  CB  THR A  62      44.396 -36.574  -4.908  1.00 13.99           C  
ATOM    462  OG1 THR A  62      43.108 -36.902  -4.393  1.00 14.58           O  
ATOM    463  CG2 THR A  62      44.323 -35.170  -5.481  1.00 11.71           C  
ATOM    464  N   GLN A  63      47.103 -37.911  -5.392  1.00 14.90           N  
ATOM    465  CA  GLN A  63      48.544 -37.823  -5.584  1.00 15.51           C  
ATOM    466  C   GLN A  63      49.067 -38.562  -6.799  1.00 15.98           C  
ATOM    467  O   GLN A  63      49.901 -38.024  -7.534  1.00 19.14           O  
ATOM    468  CB  GLN A  63      49.303 -38.299  -4.334  1.00 17.60           C  
ATOM    469  CG  GLN A  63      49.408 -37.230  -3.229  1.00 19.63           C  
ATOM    470  CD  GLN A  63      50.606 -37.432  -2.301  1.00 22.77           C  
ATOM    471  OE1 GLN A  63      51.768 -37.309  -2.719  1.00 24.09           O  
ATOM    472  NE2 GLN A  63      50.328 -37.748  -1.040  1.00 20.06           N  
ATOM    473  N   VAL A  64      48.613 -39.785  -7.041  1.00 15.02           N  
ATOM    474  CA  VAL A  64      49.135 -40.463  -8.218  1.00 15.67           C  
ATOM    475  C   VAL A  64      48.617 -39.825  -9.509  1.00 15.82           C  
ATOM    476  O   VAL A  64      49.290 -39.868 -10.540  1.00 16.96           O  
ATOM    477  CB  VAL A  64      48.859 -41.997  -8.201  1.00 16.50           C  
ATOM    478  CG1 VAL A  64      47.946 -42.351  -7.075  1.00 17.98           C  
ATOM    479  CG2 VAL A  64      48.299 -42.456  -9.537  1.00 14.56           C  
ATOM    480  N   ILE A  65      47.436 -39.222  -9.472  1.00 14.90           N  
ATOM    481  CA  ILE A  65      46.952 -38.569 -10.677  1.00 15.63           C  
ATOM    482  C   ILE A  65      47.812 -37.316 -10.894  1.00 17.64           C  
ATOM    483  O   ILE A  65      48.326 -37.099 -11.980  1.00 18.72           O  
ATOM    484  CB  ILE A  65      45.448 -38.189 -10.568  1.00 14.78           C  
ATOM    485  CG1 ILE A  65      44.599 -39.458 -10.431  1.00 13.57           C  
ATOM    486  CG2 ILE A  65      45.006 -37.398 -11.806  1.00 13.07           C  
ATOM    487  CD1 ILE A  65      43.099 -39.206 -10.460  1.00 12.44           C  
ATOM    488  N   GLU A  66      47.995 -36.506  -9.852  1.00 19.45           N  
ATOM    489  CA  GLU A  66      48.802 -35.297  -9.982  1.00 20.63           C  
ATOM    490  C   GLU A  66      50.212 -35.599 -10.490  1.00 20.28           C  
ATOM    491  O   GLU A  66      50.717 -34.936 -11.393  1.00 19.19           O  
ATOM    492  CB  GLU A  66      48.891 -34.550  -8.642  1.00 22.41           C  
ATOM    493  CG  GLU A  66      47.558 -34.014  -8.117  1.00 25.05           C  
ATOM    494  CD  GLU A  66      47.710 -33.184  -6.845  1.00 26.59           C  
ATOM    495  OE1 GLU A  66      48.609 -33.507  -6.032  1.00 25.81           O  
ATOM    496  OE2 GLU A  66      46.924 -32.222  -6.655  1.00 24.14           O  
ATOM    497  N   GLN A  67      50.860 -36.603  -9.930  1.00 19.59           N  
ATOM    498  CA  GLN A  67      52.209 -36.890 -10.391  1.00 22.47           C  
ATOM    499  C   GLN A  67      52.305 -37.157 -11.887  1.00 22.31           C  
ATOM    500  O   GLN A  67      53.372 -37.008 -12.489  1.00 23.86           O  
ATOM    501  CB  GLN A  67      52.802 -38.044  -9.590  1.00 22.44           C  
ATOM    502  CG  GLN A  67      53.426 -37.566  -8.276  1.00 23.55           C  
ATOM    503  CD  GLN A  67      53.693 -38.695  -7.323  1.00 21.24           C  
ATOM    504  OE1 GLN A  67      53.939 -39.820  -7.742  1.00 24.51           O  
ATOM    505  NE2 GLN A  67      53.653 -38.406  -6.033  1.00 21.03           N  
ATOM    506  N   ASN A  68      51.184 -37.521 -12.495  1.00 23.02           N  
ATOM    507  CA  ASN A  68      51.148 -37.800 -13.924  1.00 21.04           C  
ATOM    508  C   ASN A  68      50.751 -36.619 -14.788  1.00 22.05           C  
ATOM    509  O   ASN A  68      50.672 -36.751 -16.002  1.00 22.89           O  
ATOM    510  CB  ASN A  68      50.214 -38.962 -14.197  1.00 18.83           C  
ATOM    511  CG  ASN A  68      50.822 -40.271 -13.800  1.00 18.61           C  
ATOM    512  OD1 ASN A  68      51.650 -40.813 -14.515  1.00 21.28           O  
ATOM    513  ND2 ASN A  68      50.442 -40.776 -12.644  1.00 20.51           N  
ATOM    514  N   MET A  69      50.507 -35.468 -14.166  1.00 22.92           N  
ATOM    515  CA  MET A  69      50.131 -34.274 -14.902  1.00 23.70           C  
ATOM    516  C   MET A  69      51.365 -33.469 -15.236  1.00 25.57           C  
ATOM    517  O   MET A  69      51.870 -32.702 -14.415  1.00 29.11           O  
ATOM    518  CB  MET A  69      49.156 -33.414 -14.092  1.00 23.81           C  
ATOM    519  CG  MET A  69      47.767 -34.048 -13.868  1.00 25.14           C  
ATOM    520  SD  MET A  69      46.741 -34.263 -15.369  1.00 26.71           S  
ATOM    521  CE  MET A  69      46.585 -36.048 -15.439  1.00 19.79           C  
ATOM    522  N   ASN A  70      51.854 -33.646 -16.453  1.00 26.26           N  
ATOM    523  CA  ASN A  70      53.037 -32.933 -16.910  1.00 25.67           C  
ATOM    524  C   ASN A  70      53.015 -32.918 -18.418  1.00 25.80           C  
ATOM    525  O   ASN A  70      52.377 -33.762 -19.038  1.00 25.52           O  
ATOM    526  CB  ASN A  70      54.296 -33.638 -16.445  1.00 25.25           C  
ATOM    527  CG  ASN A  70      54.344 -35.077 -16.886  1.00 23.76           C  
ATOM    528  OD1 ASN A  70      54.090 -35.396 -18.048  1.00 26.77           O  
ATOM    529  ND2 ASN A  70      54.681 -35.956 -15.964  1.00 23.45           N  
ATOM    530  N   GLY A  71      53.709 -31.959 -19.012  1.00 25.78           N  
ATOM    531  CA  GLY A  71      53.724 -31.899 -20.453  1.00 25.37           C  
ATOM    532  C   GLY A  71      52.334 -31.635 -20.962  1.00 27.29           C  
ATOM    533  O   GLY A  71      51.821 -32.333 -21.846  1.00 29.90           O  
ATOM    534  N   ILE A  72      51.711 -30.634 -20.359  1.00 27.02           N  
ATOM    535  CA  ILE A  72      50.391 -30.191 -20.748  1.00 27.31           C  
ATOM    536  C   ILE A  72      50.588 -28.729 -21.106  1.00 26.71           C  
ATOM    537  O   ILE A  72      51.071 -27.956 -20.289  1.00 27.54           O  
ATOM    538  CB  ILE A  72      49.401 -30.301 -19.590  1.00 28.34           C  
ATOM    539  CG1 ILE A  72      49.010 -31.761 -19.387  1.00 29.49           C  
ATOM    540  CG2 ILE A  72      48.183 -29.434 -19.872  1.00 28.44           C  
ATOM    541  CD1 ILE A  72      48.113 -31.984 -18.174  1.00 31.26           C  
ATOM    542  N   ASP A  73      50.210 -28.353 -22.319  1.00 28.15           N  
ATOM    543  CA  ASP A  73      50.386 -26.984 -22.785  1.00 30.70           C  
ATOM    544  C   ASP A  73      49.490 -25.934 -22.141  1.00 31.50           C  
ATOM    545  O   ASP A  73      48.356 -26.202 -21.748  1.00 34.43           O  
ATOM    546  CB  ASP A  73      50.184 -26.913 -24.304  1.00 32.37           C  
ATOM    547  CG  ASP A  73      51.178 -27.765 -25.071  1.00 35.12           C  
ATOM    548  OD1 ASP A  73      50.740 -28.611 -25.879  1.00 36.75           O  
ATOM    549  OD2 ASP A  73      52.400 -27.590 -24.872  1.00 37.80           O  
ATOM    550  N   ASN A  74      50.031 -24.730 -22.043  1.00 30.38           N  
ATOM    551  CA  ASN A  74      49.313 -23.583 -21.527  1.00 29.81           C  
ATOM    552  C   ASN A  74      48.636 -23.789 -20.183  1.00 29.23           C  
ATOM    553  O   ASN A  74      47.539 -23.281 -19.933  1.00 29.28           O  
ATOM    554  CB  ASN A  74      48.297 -23.136 -22.579  1.00 29.88           C  
ATOM    555  CG  ASN A  74      48.853 -23.230 -23.990  1.00 30.08           C  
ATOM    556  OD1 ASN A  74      50.066 -23.273 -24.186  1.00 30.24           O  
ATOM    557  ND2 ASN A  74      47.969 -23.255 -24.978  1.00 30.23           N  
ATOM    558  N   LEU A  75      49.298 -24.532 -19.311  1.00 27.33           N  
ATOM    559  CA  LEU A  75      48.760 -24.772 -17.987  1.00 24.90           C  
ATOM    560  C   LEU A  75      49.234 -23.665 -17.052  1.00 23.87           C  
ATOM    561  O   LEU A  75      50.424 -23.478 -16.877  1.00 24.56           O  
ATOM    562  CB  LEU A  75      49.242 -26.119 -17.468  1.00 22.38           C  
ATOM    563  CG  LEU A  75      48.707 -26.523 -16.099  1.00 23.32           C  
ATOM    564  CD1 LEU A  75      47.188 -26.771 -16.192  1.00 22.24           C  
ATOM    565  CD2 LEU A  75      49.428 -27.778 -15.636  1.00 23.01           C  
ATOM    566  N   MET A  76      48.299 -22.931 -16.459  1.00 25.87           N  
ATOM    567  CA  MET A  76      48.628 -21.848 -15.531  1.00 25.90           C  
ATOM    568  C   MET A  76      48.875 -22.369 -14.121  1.00 26.93           C  
ATOM    569  O   MET A  76      49.784 -21.902 -13.444  1.00 29.63           O  
ATOM    570  CB  MET A  76      47.502 -20.812 -15.488  1.00 26.74           C  
ATOM    571  CG  MET A  76      47.510 -19.815 -16.645  1.00 32.51           C  
ATOM    572  SD  MET A  76      45.944 -18.895 -16.808  1.00 41.55           S  
ATOM    573  CE  MET A  76      45.487 -18.647 -15.108  1.00 37.60           C  
ATOM    574  N   TYR A  77      48.053 -23.317 -13.670  1.00 25.24           N  
ATOM    575  CA  TYR A  77      48.203 -23.900 -12.333  1.00 23.87           C  
ATOM    576  C   TYR A  77      47.181 -25.008 -12.139  1.00 20.91           C  
ATOM    577  O   TYR A  77      46.252 -25.123 -12.922  1.00 21.64           O  
ATOM    578  CB  TYR A  77      48.060 -22.816 -11.246  1.00 25.40           C  
ATOM    579  CG  TYR A  77      46.793 -22.008 -11.342  1.00 24.90           C  
ATOM    580  CD1 TYR A  77      45.567 -22.558 -10.967  1.00 22.75           C  
ATOM    581  CD2 TYR A  77      46.807 -20.708 -11.861  1.00 24.30           C  
ATOM    582  CE1 TYR A  77      44.392 -21.851 -11.107  1.00 22.19           C  
ATOM    583  CE2 TYR A  77      45.618 -19.984 -12.005  1.00 24.93           C  
ATOM    584  CZ  TYR A  77      44.415 -20.573 -11.622  1.00 24.28           C  
ATOM    585  OH  TYR A  77      43.229 -19.890 -11.742  1.00 27.71           O  
ATOM    586  N   MET A  78      47.349 -25.812 -11.095  1.00 19.91           N  
ATOM    587  CA  MET A  78      46.468 -26.957 -10.823  1.00 18.99           C  
ATOM    588  C   MET A  78      46.132 -27.063  -9.340  1.00 18.08           C  
ATOM    589  O   MET A  78      47.012 -26.931  -8.500  1.00 18.99           O  
ATOM    590  CB  MET A  78      47.173 -28.243 -11.301  1.00 19.11           C  
ATOM    591  CG  MET A  78      46.663 -29.560 -10.723  1.00 21.23           C  
ATOM    592  SD  MET A  78      47.546 -31.039 -11.420  1.00 23.20           S  
ATOM    593  CE  MET A  78      48.998 -31.127 -10.367  1.00 17.92           C  
ATOM    594  N   SER A  79      44.866 -27.291  -9.012  1.00 18.12           N  
ATOM    595  CA  SER A  79      44.464 -27.412  -7.605  1.00 18.30           C  
ATOM    596  C   SER A  79      43.555 -28.627  -7.395  1.00 19.55           C  
ATOM    597  O   SER A  79      42.878 -29.063  -8.324  1.00 19.41           O  
ATOM    598  CB  SER A  79      43.755 -26.126  -7.134  1.00 15.85           C  
ATOM    599  OG  SER A  79      42.535 -25.891  -7.826  1.00 18.25           O  
ATOM    600  N   SER A  80      43.537 -29.178  -6.187  1.00 20.14           N  
ATOM    601  CA  SER A  80      42.698 -30.344  -5.946  1.00 24.47           C  
ATOM    602  C   SER A  80      42.082 -30.377  -4.556  1.00 24.45           C  
ATOM    603  O   SER A  80      42.518 -29.656  -3.666  1.00 26.83           O  
ATOM    604  CB  SER A  80      43.507 -31.624  -6.151  1.00 24.98           C  
ATOM    605  OG  SER A  80      44.443 -31.770  -5.101  1.00 28.18           O  
ATOM    606  N   ASN A  81      41.073 -31.233  -4.393  1.00 23.91           N  
ATOM    607  CA  ASN A  81      40.360 -31.431  -3.125  1.00 24.50           C  
ATOM    608  C   ASN A  81      40.011 -32.896  -2.968  1.00 23.25           C  
ATOM    609  O   ASN A  81      39.363 -33.463  -3.828  1.00 23.33           O  
ATOM    610  CB  ASN A  81      39.037 -30.665  -3.096  1.00 25.97           C  
ATOM    611  CG  ASN A  81      39.207 -29.203  -2.798  1.00 26.50           C  
ATOM    612  OD1 ASN A  81      38.358 -28.393  -3.159  1.00 28.16           O  
ATOM    613  ND2 ASN A  81      40.288 -28.852  -2.117  1.00 27.75           N  
ATOM    614  N   SER A  82      40.439 -33.500  -1.868  1.00 24.61           N  
ATOM    615  CA  SER A  82      40.132 -34.890  -1.579  1.00 22.44           C  
ATOM    616  C   SER A  82      39.278 -34.857  -0.316  1.00 22.48           C  
ATOM    617  O   SER A  82      39.770 -34.505   0.752  1.00 22.30           O  
ATOM    618  CB  SER A  82      41.414 -35.678  -1.310  1.00 23.47           C  
ATOM    619  OG  SER A  82      42.387 -35.438  -2.305  1.00 24.19           O  
ATOM    620  N   ASP A  83      38.007 -35.229  -0.448  1.00 23.52           N  
ATOM    621  CA  ASP A  83      37.040 -35.250   0.661  1.00 24.13           C  
ATOM    622  C   ASP A  83      36.929 -36.598   1.387  1.00 23.93           C  
ATOM    623  O   ASP A  83      37.342 -37.631   0.869  1.00 23.71           O  
ATOM    624  CB  ASP A  83      35.657 -34.893   0.117  1.00 26.13           C  
ATOM    625  CG  ASP A  83      35.629 -33.538  -0.555  1.00 27.61           C  
ATOM    626  OD1 ASP A  83      34.668 -33.275  -1.323  1.00 30.15           O  
ATOM    627  OD2 ASP A  83      36.562 -32.740  -0.306  1.00 24.47           O  
ATOM    628  N   SER A  84      36.359 -36.585   2.590  1.00 24.70           N  
ATOM    629  CA  SER A  84      36.154 -37.825   3.348  1.00 23.39           C  
ATOM    630  C   SER A  84      34.760 -38.259   2.966  1.00 22.13           C  
ATOM    631  O   SER A  84      34.108 -39.104   3.584  1.00 20.97           O  
ATOM    632  CB  SER A  84      36.267 -37.581   4.850  1.00 26.39           C  
ATOM    633  OG  SER A  84      37.637 -37.569   5.227  1.00 28.84           O  
ATOM    634  N   THR A  85      34.329 -37.633   1.891  1.00 21.48           N  
ATOM    635  CA  THR A  85      33.050 -37.852   1.276  1.00 19.46           C  
ATOM    636  C   THR A  85      33.371 -38.958   0.266  1.00 20.52           C  
ATOM    637  O   THR A  85      32.482 -39.598  -0.290  1.00 19.19           O  
ATOM    638  CB  THR A  85      32.644 -36.534   0.580  1.00 20.31           C  
ATOM    639  OG1 THR A  85      31.274 -36.241   0.859  1.00 21.01           O  
ATOM    640  CG2 THR A  85      32.901 -36.595  -0.933  1.00 19.89           C  
ATOM    641  N   GLY A  86      34.674 -39.145   0.044  1.00 20.39           N  
ATOM    642  CA  GLY A  86      35.179 -40.139  -0.881  1.00 20.41           C  
ATOM    643  C   GLY A  86      35.556 -39.590  -2.251  1.00 21.83           C  
ATOM    644  O   GLY A  86      36.081 -40.328  -3.092  1.00 22.57           O  
ATOM    645  N   THR A  87      35.331 -38.293  -2.462  1.00 20.65           N  
ATOM    646  CA  THR A  87      35.580 -37.663  -3.755  1.00 19.29           C  
ATOM    647  C   THR A  87      36.874 -36.891  -3.971  1.00 18.94           C  
ATOM    648  O   THR A  87      37.426 -36.312  -3.053  1.00 19.83           O  
ATOM    649  CB  THR A  87      34.402 -36.716  -4.108  1.00 17.40           C  
ATOM    650  OG1 THR A  87      33.182 -37.459  -4.076  1.00 22.47           O  
ATOM    651  CG2 THR A  87      34.553 -36.147  -5.494  1.00 19.33           C  
ATOM    652  N   VAL A  88      37.342 -36.889  -5.215  1.00 18.84           N  
ATOM    653  CA  VAL A  88      38.530 -36.148  -5.583  1.00 20.33           C  
ATOM    654  C   VAL A  88      38.082 -35.201  -6.675  1.00 21.76           C  
ATOM    655  O   VAL A  88      37.269 -35.575  -7.510  1.00 21.62           O  
ATOM    656  CB  VAL A  88      39.604 -36.991  -6.276  1.00 23.14           C  
ATOM    657  CG1 VAL A  88      40.952 -36.416  -5.971  1.00 20.38           C  
ATOM    658  CG2 VAL A  88      39.481 -38.459  -5.909  1.00 28.20           C  
ATOM    659  N   GLN A  89      38.601 -33.980  -6.669  1.00 21.95           N  
ATOM    660  CA  GLN A  89      38.289 -33.058  -7.736  1.00 22.33           C  
ATOM    661  C   GLN A  89      39.535 -32.243  -8.049  1.00 22.06           C  
ATOM    662  O   GLN A  89      39.921 -31.348  -7.295  1.00 20.23           O  
ATOM    663  CB  GLN A  89      37.132 -32.130  -7.389  1.00 23.81           C  
ATOM    664  CG  GLN A  89      36.729 -31.324  -8.607  1.00 28.08           C  
ATOM    665  CD  GLN A  89      35.684 -30.259  -8.343  1.00 31.44           C  
ATOM    666  OE1 GLN A  89      35.877 -29.362  -7.505  1.00 34.65           O  
ATOM    667  NE2 GLN A  89      34.576 -30.330  -9.081  1.00 31.25           N  
ATOM    668  N   ILE A  90      40.170 -32.585  -9.164  1.00 20.89           N  
ATOM    669  CA  ILE A  90      41.367 -31.904  -9.606  1.00 20.12           C  
ATOM    670  C   ILE A  90      40.995 -30.950 -10.737  1.00 20.60           C  
ATOM    671  O   ILE A  90      40.397 -31.354 -11.733  1.00 22.99           O  
ATOM    672  CB  ILE A  90      42.425 -32.917 -10.098  1.00 18.92           C  
ATOM    673  CG1 ILE A  90      42.776 -33.879  -8.958  1.00 18.83           C  
ATOM    674  CG2 ILE A  90      43.682 -32.175 -10.570  1.00 17.10           C  
ATOM    675  CD1 ILE A  90      43.655 -35.056  -9.348  1.00 17.13           C  
ATOM    676  N   THR A  91      41.357 -29.684 -10.578  1.00 20.88           N  
ATOM    677  CA  THR A  91      41.055 -28.654 -11.568  1.00 23.02           C  
ATOM    678  C   THR A  91      42.297 -28.065 -12.233  1.00 24.29           C  
ATOM    679  O   THR A  91      43.169 -27.498 -11.567  1.00 26.10           O  
ATOM    680  CB  THR A  91      40.272 -27.502 -10.914  1.00 21.77           C  
ATOM    681  OG1 THR A  91      39.077 -28.026 -10.321  1.00 22.46           O  
ATOM    682  CG2 THR A  91      39.919 -26.432 -11.947  1.00 18.23           C  
ATOM    683  N   LEU A  92      42.372 -28.192 -13.549  1.00 26.11           N  
ATOM    684  CA  LEU A  92      43.511 -27.649 -14.297  1.00 27.38           C  
ATOM    685  C   LEU A  92      43.066 -26.420 -15.066  1.00 26.70           C  
ATOM    686  O   LEU A  92      42.184 -26.502 -15.918  1.00 29.82           O  
ATOM    687  CB  LEU A  92      44.060 -28.686 -15.274  1.00 25.17           C  
ATOM    688  CG  LEU A  92      44.652 -29.900 -14.573  1.00 24.69           C  
ATOM    689  CD1 LEU A  92      43.729 -31.075 -14.788  1.00 24.31           C  
ATOM    690  CD2 LEU A  92      46.059 -30.188 -15.109  1.00 25.34           C  
ATOM    691  N   THR A  93      43.667 -25.281 -14.761  1.00 25.68           N  
ATOM    692  CA  THR A  93      43.300 -24.040 -15.431  1.00 24.52           C  
ATOM    693  C   THR A  93      44.332 -23.692 -16.508  1.00 25.40           C  
ATOM    694  O   THR A  93      45.546 -23.822 -16.303  1.00 23.18           O  
ATOM    695  CB  THR A  93      43.182 -22.883 -14.398  1.00 24.56           C  
ATOM    696  OG1 THR A  93      42.363 -23.303 -13.295  1.00 21.68           O  
ATOM    697  CG2 THR A  93      42.540 -21.661 -15.040  1.00 22.82           C  
ATOM    698  N   PHE A  94      43.846 -23.259 -17.664  1.00 27.03           N  
ATOM    699  CA  PHE A  94      44.734 -22.908 -18.769  1.00 28.71           C  
ATOM    700  C   PHE A  94      44.721 -21.420 -19.163  1.00 30.17           C  
ATOM    701  O   PHE A  94      43.868 -20.646 -18.728  1.00 28.84           O  
ATOM    702  CB  PHE A  94      44.402 -23.777 -19.989  1.00 25.70           C  
ATOM    703  CG  PHE A  94      44.494 -25.258 -19.723  1.00 21.72           C  
ATOM    704  CD1 PHE A  94      43.546 -25.901 -18.928  1.00 19.26           C  
ATOM    705  CD2 PHE A  94      45.530 -26.010 -20.262  1.00 20.50           C  
ATOM    706  CE1 PHE A  94      43.634 -27.279 -18.678  1.00 21.08           C  
ATOM    707  CE2 PHE A  94      45.628 -27.387 -20.019  1.00 20.26           C  
ATOM    708  CZ  PHE A  94      44.687 -28.024 -19.230  1.00 18.58           C  
ATOM    709  N   GLU A  95      45.701 -21.039 -19.978  1.00 33.38           N  
ATOM    710  CA  GLU A  95      45.848 -19.674 -20.476  1.00 34.63           C  
ATOM    711  C   GLU A  95      44.690 -19.391 -21.425  1.00 34.53           C  
ATOM    712  O   GLU A  95      44.313 -20.260 -22.215  1.00 35.22           O  
ATOM    713  CB  GLU A  95      47.158 -19.547 -21.263  1.00 36.45           C  
ATOM    714  CG  GLU A  95      48.381 -20.168 -20.590  1.00 42.71           C  
ATOM    715  CD  GLU A  95      49.098 -19.208 -19.640  1.00 48.41           C  
ATOM    716  OE1 GLU A  95      50.033 -19.654 -18.922  1.00 48.90           O  
ATOM    717  OE2 GLU A  95      48.731 -18.008 -19.618  1.00 49.60           O  
ATOM    718  N   SER A  96      44.117 -18.191 -21.361  1.00 34.19           N  
ATOM    719  CA  SER A  96      43.029 -17.856 -22.282  1.00 33.84           C  
ATOM    720  C   SER A  96      43.518 -18.122 -23.704  1.00 32.23           C  
ATOM    721  O   SER A  96      44.699 -17.945 -24.004  1.00 32.13           O  
ATOM    722  CB  SER A  96      42.632 -16.388 -22.151  1.00 34.23           C  
ATOM    723  OG  SER A  96      42.067 -16.136 -20.878  1.00 39.02           O  
ATOM    724  N   GLY A  97      42.617 -18.553 -24.577  1.00 30.80           N  
ATOM    725  CA  GLY A  97      43.014 -18.841 -25.940  1.00 29.03           C  
ATOM    726  C   GLY A  97      43.348 -20.310 -26.121  1.00 28.89           C  
ATOM    727  O   GLY A  97      43.334 -20.823 -27.238  1.00 28.93           O  
ATOM    728  N   THR A  98      43.658 -20.998 -25.028  1.00 27.97           N  
ATOM    729  CA  THR A  98      43.966 -22.413 -25.127  1.00 26.43           C  
ATOM    730  C   THR A  98      42.753 -23.102 -25.714  1.00 26.61           C  
ATOM    731  O   THR A  98      41.617 -22.747 -25.391  1.00 27.36           O  
ATOM    732  CB  THR A  98      44.229 -23.032 -23.765  1.00 25.65           C  
ATOM    733  OG1 THR A  98      45.325 -22.359 -23.143  1.00 28.98           O  
ATOM    734  CG2 THR A  98      44.567 -24.491 -23.912  1.00 26.02           C  
ATOM    735  N   ASP A  99      42.992 -24.078 -26.581  1.00 25.74           N  
ATOM    736  CA  ASP A  99      41.910 -24.831 -27.193  1.00 25.19           C  
ATOM    737  C   ASP A  99      41.385 -25.779 -26.113  1.00 24.93           C  
ATOM    738  O   ASP A  99      42.123 -26.636 -25.617  1.00 24.32           O  
ATOM    739  CB  ASP A  99      42.443 -25.630 -28.375  1.00 27.02           C  
ATOM    740  CG  ASP A  99      41.349 -26.325 -29.148  1.00 28.45           C  
ATOM    741  OD1 ASP A  99      40.379 -26.783 -28.517  1.00 33.29           O  
ATOM    742  OD2 ASP A  99      41.466 -26.433 -30.383  1.00 31.52           O  
ATOM    743  N   ALA A 100      40.120 -25.630 -25.740  1.00 22.96           N  
ATOM    744  CA  ALA A 100      39.562 -26.487 -24.699  1.00 23.23           C  
ATOM    745  C   ALA A 100      39.590 -27.967 -25.085  1.00 23.83           C  
ATOM    746  O   ALA A 100      39.782 -28.832 -24.234  1.00 22.63           O  
ATOM    747  CB  ALA A 100      38.153 -26.054 -24.376  1.00 23.59           C  
ATOM    748  N   ASP A 101      39.407 -28.260 -26.369  1.00 24.47           N  
ATOM    749  CA  ASP A 101      39.423 -29.646 -26.830  1.00 24.74           C  
ATOM    750  C   ASP A 101      40.800 -30.274 -26.710  1.00 23.84           C  
ATOM    751  O   ASP A 101      40.933 -31.426 -26.298  1.00 23.52           O  
ATOM    752  CB  ASP A 101      38.971 -29.753 -28.291  1.00 27.64           C  
ATOM    753  CG  ASP A 101      37.541 -29.286 -28.503  1.00 31.49           C  
ATOM    754  OD1 ASP A 101      36.680 -29.513 -27.606  1.00 31.79           O  
ATOM    755  OD2 ASP A 101      37.283 -28.702 -29.583  1.00 30.86           O  
ATOM    756  N   ILE A 102      41.834 -29.529 -27.078  1.00 22.79           N  
ATOM    757  CA  ILE A 102      43.173 -30.085 -27.000  1.00 23.33           C  
ATOM    758  C   ILE A 102      43.557 -30.276 -25.541  1.00 22.56           C  
ATOM    759  O   ILE A 102      44.181 -31.272 -25.177  1.00 24.30           O  
ATOM    760  CB  ILE A 102      44.195 -29.177 -27.720  1.00 23.89           C  
ATOM    761  CG1 ILE A 102      43.808 -29.053 -29.200  1.00 24.65           C  
ATOM    762  CG2 ILE A 102      45.588 -29.771 -27.617  1.00 22.91           C  
ATOM    763  CD1 ILE A 102      43.695 -30.408 -29.917  1.00 23.54           C  
ATOM    764  N   ALA A 103      43.152 -29.328 -24.709  1.00 20.60           N  
ATOM    765  CA  ALA A 103      43.439 -29.381 -23.287  1.00 20.31           C  
ATOM    766  C   ALA A 103      42.842 -30.648 -22.693  1.00 19.72           C  
ATOM    767  O   ALA A 103      43.535 -31.418 -22.027  1.00 20.31           O  
ATOM    768  CB  ALA A 103      42.858 -28.143 -22.583  1.00 20.21           C  
ATOM    769  N   GLN A 104      41.552 -30.857 -22.919  1.00 17.93           N  
ATOM    770  CA  GLN A 104      40.898 -32.049 -22.403  1.00 18.89           C  
ATOM    771  C   GLN A 104      41.665 -33.279 -22.901  1.00 20.10           C  
ATOM    772  O   GLN A 104      41.992 -34.187 -22.125  1.00 20.21           O  
ATOM    773  CB  GLN A 104      39.435 -32.087 -22.864  1.00 15.94           C  
ATOM    774  CG  GLN A 104      38.699 -33.343 -22.480  1.00 15.40           C  
ATOM    775  CD  GLN A 104      37.223 -33.284 -22.809  1.00 17.70           C  
ATOM    776  OE1 GLN A 104      36.816 -32.797 -23.878  1.00 18.41           O  
ATOM    777  NE2 GLN A 104      36.407 -33.790 -21.898  1.00 18.04           N  
ATOM    778  N   VAL A 105      41.974 -33.291 -24.192  1.00 20.29           N  
ATOM    779  CA  VAL A 105      42.714 -34.398 -24.780  1.00 22.00           C  
ATOM    780  C   VAL A 105      44.036 -34.665 -24.041  1.00 23.27           C  
ATOM    781  O   VAL A 105      44.337 -35.803 -23.673  1.00 21.91           O  
ATOM    782  CB  VAL A 105      43.004 -34.114 -26.278  1.00 23.21           C  
ATOM    783  CG1 VAL A 105      44.092 -35.035 -26.805  1.00 18.36           C  
ATOM    784  CG2 VAL A 105      41.728 -34.294 -27.087  1.00 22.40           C  
ATOM    785  N   GLN A 106      44.820 -33.615 -23.823  1.00 23.98           N  
ATOM    786  CA  GLN A 106      46.111 -33.770 -23.161  1.00 25.14           C  
ATOM    787  C   GLN A 106      46.000 -34.240 -21.721  1.00 26.31           C  
ATOM    788  O   GLN A 106      46.778 -35.086 -21.269  1.00 25.68           O  
ATOM    789  CB  GLN A 106      46.903 -32.463 -23.252  1.00 24.93           C  
ATOM    790  CG  GLN A 106      47.735 -32.363 -24.519  1.00 25.09           C  
ATOM    791  CD  GLN A 106      48.268 -30.961 -24.780  1.00 29.04           C  
ATOM    792  OE1 GLN A 106      48.213 -30.086 -23.908  1.00 27.54           O  
ATOM    793  NE2 GLN A 106      48.797 -30.743 -25.994  1.00 26.62           N  
ATOM    794  N   VAL A 107      45.031 -33.691 -20.996  1.00 26.00           N  
ATOM    795  CA  VAL A 107      44.825 -34.087 -19.618  1.00 23.80           C  
ATOM    796  C   VAL A 107      44.457 -35.570 -19.565  1.00 25.00           C  
ATOM    797  O   VAL A 107      44.997 -36.320 -18.758  1.00 24.27           O  
ATOM    798  CB  VAL A 107      43.721 -33.233 -18.955  1.00 22.86           C  
ATOM    799  CG1 VAL A 107      43.358 -33.798 -17.579  1.00 21.95           C  
ATOM    800  CG2 VAL A 107      44.212 -31.802 -18.801  1.00 21.42           C  
ATOM    801  N   GLN A 108      43.562 -36.017 -20.439  1.00 27.84           N  
ATOM    802  CA  GLN A 108      43.198 -37.430 -20.404  1.00 29.17           C  
ATOM    803  C   GLN A 108      44.338 -38.354 -20.810  1.00 28.49           C  
ATOM    804  O   GLN A 108      44.443 -39.460 -20.286  1.00 29.86           O  
ATOM    805  CB  GLN A 108      41.960 -37.722 -21.249  1.00 30.26           C  
ATOM    806  CG  GLN A 108      41.233 -38.932 -20.693  1.00 35.71           C  
ATOM    807  CD  GLN A 108      39.848 -39.126 -21.252  1.00 39.47           C  
ATOM    808  OE1 GLN A 108      39.054 -38.182 -21.345  1.00 41.07           O  
ATOM    809  NE2 GLN A 108      39.537 -40.367 -21.613  1.00 42.36           N  
ATOM    810  N   ASN A 109      45.193 -37.899 -21.723  1.00 27.80           N  
ATOM    811  CA  ASN A 109      46.347 -38.685 -22.160  1.00 29.18           C  
ATOM    812  C   ASN A 109      47.170 -39.088 -20.933  1.00 29.29           C  
ATOM    813  O   ASN A 109      47.596 -40.234 -20.798  1.00 29.00           O  
ATOM    814  CB  ASN A 109      47.220 -37.857 -23.117  1.00 32.01           C  
ATOM    815  CG  ASN A 109      48.477 -38.598 -23.571  1.00 34.26           C  
ATOM    816  OD1 ASN A 109      48.406 -39.716 -24.087  1.00 35.83           O  
ATOM    817  ND2 ASN A 109      49.636 -37.966 -23.389  1.00 35.98           N  
ATOM    818  N   LYS A 110      47.382 -38.132 -20.036  1.00 28.45           N  
ATOM    819  CA  LYS A 110      48.146 -38.372 -18.822  1.00 26.66           C  
ATOM    820  C   LYS A 110      47.342 -39.181 -17.812  1.00 26.08           C  
ATOM    821  O   LYS A 110      47.890 -40.031 -17.109  1.00 25.70           O  
ATOM    822  CB  LYS A 110      48.546 -37.039 -18.196  1.00 26.58           C  
ATOM    823  CG  LYS A 110      49.236 -36.092 -19.165  1.00 25.87           C  
ATOM    824  CD  LYS A 110      50.604 -36.584 -19.570  1.00 24.58           C  
ATOM    825  CE  LYS A 110      51.140 -35.770 -20.729  1.00 27.82           C  
ATOM    826  NZ  LYS A 110      52.617 -35.929 -20.869  1.00 30.95           N  
ATOM    827  N   LEU A 111      46.039 -38.927 -17.756  1.00 24.42           N  
ATOM    828  CA  LEU A 111      45.164 -39.614 -16.815  1.00 24.88           C  
ATOM    829  C   LEU A 111      45.127 -41.124 -17.047  1.00 27.28           C  
ATOM    830  O   LEU A 111      44.994 -41.892 -16.092  1.00 27.92           O  
ATOM    831  CB  LEU A 111      43.747 -39.049 -16.913  1.00 23.83           C  
ATOM    832  CG  LEU A 111      42.792 -39.031 -15.713  1.00 25.57           C  
ATOM    833  CD1 LEU A 111      41.392 -39.301 -16.249  1.00 22.35           C  
ATOM    834  CD2 LEU A 111      43.149 -40.062 -14.653  1.00 24.38           C  
ATOM    835  N   GLN A 112      45.227 -41.560 -18.304  1.00 28.58           N  
ATOM    836  CA  GLN A 112      45.197 -42.991 -18.574  1.00 29.46           C  
ATOM    837  C   GLN A 112      46.501 -43.645 -18.179  1.00 28.63           C  
ATOM    838  O   GLN A 112      46.614 -44.865 -18.195  1.00 31.61           O  
ATOM    839  CB  GLN A 112      44.842 -43.299 -20.047  1.00 30.83           C  
ATOM    840  CG  GLN A 112      45.632 -42.553 -21.135  1.00 35.28           C  
ATOM    841  CD  GLN A 112      46.850 -43.316 -21.676  1.00 35.19           C  
ATOM    842  OE1 GLN A 112      46.933 -44.547 -21.585  1.00 36.32           O  
ATOM    843  NE2 GLN A 112      47.789 -42.576 -22.263  1.00 34.47           N  
ATOM    844  N   LEU A 113      47.485 -42.831 -17.813  1.00 29.51           N  
ATOM    845  CA  LEU A 113      48.785 -43.345 -17.367  1.00 29.50           C  
ATOM    846  C   LEU A 113      48.647 -43.737 -15.898  1.00 29.39           C  
ATOM    847  O   LEU A 113      49.273 -44.685 -15.432  1.00 30.65           O  
ATOM    848  CB  LEU A 113      49.875 -42.274 -17.525  1.00 27.88           C  
ATOM    849  CG  LEU A 113      50.849 -42.403 -18.715  1.00 29.88           C  
ATOM    850  CD1 LEU A 113      50.100 -42.773 -19.982  1.00 29.60           C  
ATOM    851  CD2 LEU A 113      51.607 -41.093 -18.919  1.00 30.96           C  
ATOM    852  N   ALA A 114      47.799 -42.999 -15.186  1.00 28.28           N  
ATOM    853  CA  ALA A 114      47.537 -43.226 -13.776  1.00 26.30           C  
ATOM    854  C   ALA A 114      46.414 -44.235 -13.532  1.00 27.66           C  
ATOM    855  O   ALA A 114      46.415 -44.943 -12.522  1.00 27.51           O  
ATOM    856  CB  ALA A 114      47.191 -41.910 -13.116  1.00 26.35           C  
ATOM    857  N   MET A 115      45.456 -44.299 -14.454  1.00 26.59           N  
ATOM    858  CA  MET A 115      44.324 -45.208 -14.314  1.00 27.05           C  
ATOM    859  C   MET A 115      44.671 -46.607 -13.817  1.00 24.92           C  
ATOM    860  O   MET A 115      44.077 -47.102 -12.866  1.00 24.24           O  
ATOM    861  CB  MET A 115      43.553 -45.310 -15.639  1.00 28.66           C  
ATOM    862  CG  MET A 115      42.689 -44.088 -15.954  1.00 34.10           C  
ATOM    863  SD  MET A 115      41.270 -43.903 -14.827  1.00 36.18           S  
ATOM    864  CE  MET A 115      40.040 -44.968 -15.676  1.00 37.15           C  
ATOM    865  N   PRO A 116      45.640 -47.268 -14.452  1.00 25.17           N  
ATOM    866  CA  PRO A 116      45.970 -48.616 -13.977  1.00 24.40           C  
ATOM    867  C   PRO A 116      46.418 -48.612 -12.509  1.00 23.64           C  
ATOM    868  O   PRO A 116      46.168 -49.560 -11.778  1.00 24.71           O  
ATOM    869  CB  PRO A 116      47.091 -49.049 -14.921  1.00 24.79           C  
ATOM    870  CG  PRO A 116      46.919 -48.139 -16.135  1.00 22.87           C  
ATOM    871  CD  PRO A 116      46.558 -46.840 -15.519  1.00 23.72           C  
ATOM    872  N   LEU A 117      47.065 -47.531 -12.087  1.00 21.83           N  
ATOM    873  CA  LEU A 117      47.569 -47.400 -10.718  1.00 21.46           C  
ATOM    874  C   LEU A 117      46.516 -47.081  -9.645  1.00 21.67           C  
ATOM    875  O   LEU A 117      46.836 -47.051  -8.456  1.00 21.17           O  
ATOM    876  CB  LEU A 117      48.646 -46.314 -10.669  1.00 19.65           C  
ATOM    877  CG  LEU A 117      49.813 -46.451 -11.651  1.00 18.32           C  
ATOM    878  CD1 LEU A 117      50.562 -45.141 -11.732  1.00 20.04           C  
ATOM    879  CD2 LEU A 117      50.722 -47.571 -11.221  1.00 18.30           C  
ATOM    880  N   LEU A 118      45.272 -46.833 -10.044  1.00 20.36           N  
ATOM    881  CA  LEU A 118      44.248 -46.520  -9.058  1.00 21.15           C  
ATOM    882  C   LEU A 118      43.568 -47.795  -8.564  1.00 23.91           C  
ATOM    883  O   LEU A 118      43.578 -48.835  -9.238  1.00 20.98           O  
ATOM    884  CB  LEU A 118      43.217 -45.557  -9.652  1.00 21.18           C  
ATOM    885  CG  LEU A 118      43.794 -44.280 -10.286  1.00 18.81           C  
ATOM    886  CD1 LEU A 118      42.672 -43.471 -10.901  1.00 18.92           C  
ATOM    887  CD2 LEU A 118      44.535 -43.458  -9.244  1.00 16.00           C  
ATOM    888  N   PRO A 119      42.984 -47.737  -7.358  1.00 24.91           N  
ATOM    889  CA  PRO A 119      42.296 -48.889  -6.765  1.00 25.44           C  
ATOM    890  C   PRO A 119      41.160 -49.341  -7.674  1.00 25.00           C  
ATOM    891  O   PRO A 119      40.479 -48.514  -8.281  1.00 23.90           O  
ATOM    892  CB  PRO A 119      41.763 -48.337  -5.443  1.00 24.86           C  
ATOM    893  CG  PRO A 119      42.646 -47.188  -5.155  1.00 24.31           C  
ATOM    894  CD  PRO A 119      42.845 -46.550  -6.501  1.00 24.21           C  
ATOM    895  N   GLN A 120      40.957 -50.650  -7.758  1.00 26.92           N  
ATOM    896  CA  GLN A 120      39.898 -51.216  -8.591  1.00 28.93           C  
ATOM    897  C   GLN A 120      38.561 -50.496  -8.389  1.00 27.46           C  
ATOM    898  O   GLN A 120      37.859 -50.208  -9.345  1.00 28.91           O  
ATOM    899  CB  GLN A 120      39.717 -52.705  -8.269  1.00 32.41           C  
ATOM    900  CG  GLN A 120      39.557 -53.609  -9.494  1.00 40.16           C  
ATOM    901  CD  GLN A 120      40.894 -53.914 -10.173  1.00 45.36           C  
ATOM    902  OE1 GLN A 120      41.781 -54.529  -9.569  1.00 47.06           O  
ATOM    903  NE2 GLN A 120      41.044 -53.482 -11.431  1.00 46.52           N  
ATOM    904  N   GLU A 121      38.222 -50.195  -7.141  1.00 27.19           N  
ATOM    905  CA  GLU A 121      36.958 -49.535  -6.837  1.00 27.47           C  
ATOM    906  C   GLU A 121      36.822 -48.087  -7.307  1.00 26.81           C  
ATOM    907  O   GLU A 121      35.702 -47.584  -7.472  1.00 28.19           O  
ATOM    908  CB  GLU A 121      36.659 -49.632  -5.332  1.00 27.30           C  
ATOM    909  CG  GLU A 121      37.879 -49.885  -4.475  1.00 32.19           C  
ATOM    910  CD  GLU A 121      38.035 -51.346  -4.078  1.00 34.52           C  
ATOM    911  OE1 GLU A 121      39.178 -51.769  -3.799  1.00 34.08           O  
ATOM    912  OE2 GLU A 121      37.016 -52.065  -4.023  1.00 34.70           O  
ATOM    913  N   VAL A 122      37.938 -47.404  -7.534  1.00 26.20           N  
ATOM    914  CA  VAL A 122      37.854 -46.015  -7.989  1.00 22.90           C  
ATOM    915  C   VAL A 122      37.587 -46.063  -9.475  1.00 22.74           C  
ATOM    916  O   VAL A 122      36.781 -45.292 -10.019  1.00 20.79           O  
ATOM    917  CB  VAL A 122      39.160 -45.228  -7.703  1.00 20.98           C  
ATOM    918  CG1 VAL A 122      39.083 -43.829  -8.314  1.00 18.09           C  
ATOM    919  CG2 VAL A 122      39.364 -45.115  -6.203  1.00 18.69           C  
ATOM    920  N   GLN A 123      38.251 -47.008 -10.125  1.00 22.65           N  
ATOM    921  CA  GLN A 123      38.086 -47.185 -11.549  1.00 22.59           C  
ATOM    922  C   GLN A 123      36.653 -47.583 -11.859  1.00 22.51           C  
ATOM    923  O   GLN A 123      36.033 -47.036 -12.770  1.00 21.06           O  
ATOM    924  CB  GLN A 123      39.056 -48.240 -12.042  1.00 22.60           C  
ATOM    925  CG  GLN A 123      40.486 -47.769 -12.027  1.00 28.03           C  
ATOM    926  CD  GLN A 123      41.476 -48.877 -12.358  1.00 30.98           C  
ATOM    927  OE1 GLN A 123      41.388 -49.521 -13.406  1.00 32.80           O  
ATOM    928  NE2 GLN A 123      42.426 -49.097 -11.465  1.00 33.77           N  
ATOM    929  N   GLN A 124      36.116 -48.518 -11.086  1.00 23.82           N  
ATOM    930  CA  GLN A 124      34.753 -48.965 -11.325  1.00 28.67           C  
ATOM    931  C   GLN A 124      33.667 -47.905 -11.066  1.00 29.19           C  
ATOM    932  O   GLN A 124      32.531 -48.055 -11.497  1.00 31.44           O  
ATOM    933  CB  GLN A 124      34.503 -50.262 -10.550  1.00 30.53           C  
ATOM    934  CG  GLN A 124      35.538 -51.332 -10.943  1.00 36.99           C  
ATOM    935  CD  GLN A 124      35.208 -52.745 -10.461  1.00 41.69           C  
ATOM    936  OE1 GLN A 124      35.190 -53.031  -9.256  1.00 41.83           O  
ATOM    937  NE2 GLN A 124      34.951 -53.640 -11.413  1.00 43.45           N  
ATOM    938  N   GLN A 125      34.001 -46.823 -10.378  1.00 29.48           N  
ATOM    939  CA  GLN A 125      33.011 -45.773 -10.174  1.00 29.97           C  
ATOM    940  C   GLN A 125      33.043 -44.859 -11.405  1.00 31.38           C  
ATOM    941  O   GLN A 125      32.128 -44.067 -11.648  1.00 31.90           O  
ATOM    942  CB  GLN A 125      33.332 -44.946  -8.929  1.00 28.66           C  
ATOM    943  CG  GLN A 125      32.920 -45.590  -7.615  1.00 30.37           C  
ATOM    944  CD  GLN A 125      31.429 -45.863  -7.531  1.00 28.95           C  
ATOM    945  OE1 GLN A 125      30.610 -44.978  -7.780  1.00 32.29           O  
ATOM    946  NE2 GLN A 125      31.072 -47.086  -7.171  1.00 26.83           N  
ATOM    947  N   GLY A 126      34.116 -44.971 -12.177  1.00 31.00           N  
ATOM    948  CA  GLY A 126      34.258 -44.140 -13.350  1.00 29.14           C  
ATOM    949  C   GLY A 126      34.823 -42.770 -13.028  1.00 29.18           C  
ATOM    950  O   GLY A 126      34.194 -41.991 -12.317  1.00 30.51           O  
ATOM    951  N   VAL A 127      36.019 -42.474 -13.529  1.00 28.65           N  
ATOM    952  CA  VAL A 127      36.614 -41.167 -13.303  1.00 27.66           C  
ATOM    953  C   VAL A 127      36.293 -40.391 -14.569  1.00 27.55           C  
ATOM    954  O   VAL A 127      36.370 -40.936 -15.662  1.00 30.77           O  
ATOM    955  CB  VAL A 127      38.154 -41.243 -13.129  1.00 27.16           C  
ATOM    956  CG1 VAL A 127      38.527 -42.497 -12.380  1.00 28.83           C  
ATOM    957  CG2 VAL A 127      38.838 -41.213 -14.466  1.00 29.61           C  
ATOM    958  N   SER A 128      35.923 -39.128 -14.434  1.00 27.37           N  
ATOM    959  CA  SER A 128      35.596 -38.332 -15.600  1.00 25.42           C  
ATOM    960  C   SER A 128      36.527 -37.145 -15.802  1.00 25.79           C  
ATOM    961  O   SER A 128      37.245 -36.730 -14.891  1.00 26.39           O  
ATOM    962  CB  SER A 128      34.169 -37.826 -15.487  1.00 27.44           C  
ATOM    963  OG  SER A 128      34.020 -37.059 -14.315  1.00 26.27           O  
ATOM    964  N   VAL A 129      36.502 -36.609 -17.013  1.00 22.86           N  
ATOM    965  CA  VAL A 129      37.301 -35.456 -17.361  1.00 22.97           C  
ATOM    966  C   VAL A 129      36.380 -34.535 -18.151  1.00 22.64           C  
ATOM    967  O   VAL A 129      35.937 -34.877 -19.247  1.00 21.60           O  
ATOM    968  CB  VAL A 129      38.503 -35.842 -18.242  1.00 23.44           C  
ATOM    969  CG1 VAL A 129      39.381 -34.612 -18.492  1.00 19.87           C  
ATOM    970  CG2 VAL A 129      39.298 -36.943 -17.575  1.00 23.76           C  
ATOM    971  N   GLU A 130      36.088 -33.367 -17.598  1.00 22.14           N  
ATOM    972  CA  GLU A 130      35.199 -32.450 -18.284  1.00 23.54           C  
ATOM    973  C   GLU A 130      35.791 -31.077 -18.533  1.00 23.72           C  
ATOM    974  O   GLU A 130      36.798 -30.694 -17.936  1.00 22.73           O  
ATOM    975  CB  GLU A 130      33.900 -32.327 -17.501  1.00 24.15           C  
ATOM    976  CG  GLU A 130      33.334 -33.672 -17.167  1.00 27.75           C  
ATOM    977  CD  GLU A 130      32.030 -33.588 -16.457  1.00 30.83           C  
ATOM    978  OE1 GLU A 130      31.970 -32.913 -15.411  1.00 36.19           O  
ATOM    979  OE2 GLU A 130      31.060 -34.203 -16.941  1.00 34.37           O  
ATOM    980  N   LYS A 131      35.159 -30.349 -19.445  1.00 24.11           N  
ATOM    981  CA  LYS A 131      35.598 -29.013 -19.800  1.00 24.27           C  
ATOM    982  C   LYS A 131      34.387 -28.108 -19.754  1.00 23.75           C  
ATOM    983  O   LYS A 131      33.642 -28.008 -20.718  1.00 25.44           O  
ATOM    984  CB  LYS A 131      36.230 -29.014 -21.198  1.00 24.54           C  
ATOM    985  CG  LYS A 131      35.476 -29.792 -22.287  1.00 25.29           C  
ATOM    986  CD  LYS A 131      36.125 -29.525 -23.663  1.00 22.27           C  
ATOM    987  CE  LYS A 131      35.288 -30.029 -24.828  1.00 20.92           C  
ATOM    988  NZ  LYS A 131      33.964 -29.354 -24.941  1.00 16.16           N  
ATOM    989  N   SER A 132      34.190 -27.443 -18.626  1.00 22.76           N  
ATOM    990  CA  SER A 132      33.032 -26.595 -18.479  1.00 23.73           C  
ATOM    991  C   SER A 132      33.257 -25.464 -17.507  1.00 25.18           C  
ATOM    992  O   SER A 132      34.215 -25.477 -16.734  1.00 25.93           O  
ATOM    993  CB  SER A 132      31.858 -27.431 -17.988  1.00 25.23           C  
ATOM    994  OG  SER A 132      32.179 -28.025 -16.737  1.00 24.52           O  
ATOM    995  N   SER A 133      32.350 -24.492 -17.553  1.00 26.61           N  
ATOM    996  CA  SER A 133      32.395 -23.334 -16.671  1.00 28.32           C  
ATOM    997  C   SER A 133      32.097 -23.837 -15.267  1.00 28.37           C  
ATOM    998  O   SER A 133      31.493 -24.895 -15.095  1.00 27.52           O  
ATOM    999  CB  SER A 133      31.340 -22.318 -17.093  1.00 30.18           C  
ATOM   1000  OG  SER A 133      31.384 -22.126 -18.502  1.00 36.90           O  
ATOM   1001  N   SER A 134      32.524 -23.082 -14.266  1.00 27.35           N  
ATOM   1002  CA  SER A 134      32.316 -23.478 -12.882  1.00 27.69           C  
ATOM   1003  C   SER A 134      30.889 -23.267 -12.375  1.00 26.54           C  
ATOM   1004  O   SER A 134      30.416 -23.995 -11.497  1.00 26.42           O  
ATOM   1005  CB  SER A 134      33.284 -22.702 -11.994  1.00 30.53           C  
ATOM   1006  OG  SER A 134      33.192 -21.309 -12.261  1.00 31.67           O  
ATOM   1007  N   SER A 135      30.206 -22.275 -12.928  1.00 23.98           N  
ATOM   1008  CA  SER A 135      28.855 -21.960 -12.491  1.00 25.43           C  
ATOM   1009  C   SER A 135      27.787 -22.598 -13.369  1.00 24.41           C  
ATOM   1010  O   SER A 135      28.053 -22.979 -14.506  1.00 25.19           O  
ATOM   1011  CB  SER A 135      28.660 -20.440 -12.465  1.00 25.81           C  
ATOM   1012  OG  SER A 135      28.708 -19.906 -13.781  1.00 27.75           O  
ATOM   1013  N   PHE A 136      26.573 -22.690 -12.837  1.00 23.37           N  
ATOM   1014  CA  PHE A 136      25.470 -23.295 -13.563  1.00 23.02           C  
ATOM   1015  C   PHE A 136      24.855 -22.415 -14.623  1.00 22.86           C  
ATOM   1016  O   PHE A 136      24.678 -21.215 -14.436  1.00 24.01           O  
ATOM   1017  CB  PHE A 136      24.373 -23.735 -12.601  1.00 20.82           C  
ATOM   1018  CG  PHE A 136      24.800 -24.817 -11.665  1.00 21.02           C  
ATOM   1019  CD1 PHE A 136      25.219 -24.511 -10.372  1.00 20.79           C  
ATOM   1020  CD2 PHE A 136      24.809 -26.149 -12.084  1.00 19.26           C  
ATOM   1021  CE1 PHE A 136      25.642 -25.517  -9.501  1.00 22.01           C  
ATOM   1022  CE2 PHE A 136      25.227 -27.163 -11.234  1.00 19.17           C  
ATOM   1023  CZ  PHE A 136      25.647 -26.855  -9.934  1.00 22.54           C  
ATOM   1024  N   LEU A 137      24.555 -23.030 -15.757  1.00 23.70           N  
ATOM   1025  CA  LEU A 137      23.905 -22.341 -16.864  1.00 22.19           C  
ATOM   1026  C   LEU A 137      22.455 -22.230 -16.394  1.00 21.88           C  
ATOM   1027  O   LEU A 137      21.837 -21.165 -16.439  1.00 22.29           O  
ATOM   1028  CB  LEU A 137      23.977 -23.199 -18.123  1.00 21.30           C  
ATOM   1029  CG  LEU A 137      23.188 -22.714 -19.332  1.00 22.90           C  
ATOM   1030  CD1 LEU A 137      23.886 -21.499 -19.948  1.00 24.34           C  
ATOM   1031  CD2 LEU A 137      23.070 -23.841 -20.339  1.00 21.98           C  
ATOM   1032  N   MET A 138      21.933 -23.350 -15.910  1.00 20.93           N  
ATOM   1033  CA  MET A 138      20.572 -23.405 -15.423  1.00 21.31           C  
ATOM   1034  C   MET A 138      20.395 -24.633 -14.557  1.00 22.30           C  
ATOM   1035  O   MET A 138      21.318 -25.412 -14.367  1.00 22.78           O  
ATOM   1036  CB  MET A 138      19.590 -23.482 -16.597  1.00 21.85           C  
ATOM   1037  CG  MET A 138      19.873 -24.626 -17.530  1.00 21.67           C  
ATOM   1038  SD  MET A 138      18.501 -24.976 -18.622  1.00 29.39           S  
ATOM   1039  CE  MET A 138      18.727 -23.718 -19.824  1.00 28.17           C  
ATOM   1040  N   VAL A 139      19.184 -24.790 -14.041  1.00 24.09           N  
ATOM   1041  CA  VAL A 139      18.821 -25.918 -13.222  1.00 22.92           C  
ATOM   1042  C   VAL A 139      17.411 -26.317 -13.631  1.00 26.56           C  
ATOM   1043  O   VAL A 139      16.463 -25.547 -13.443  1.00 28.04           O  
ATOM   1044  CB  VAL A 139      18.832 -25.562 -11.726  1.00 20.73           C  
ATOM   1045  CG1 VAL A 139      18.263 -26.720 -10.913  1.00 17.45           C  
ATOM   1046  CG2 VAL A 139      20.262 -25.286 -11.274  1.00 19.24           C  
ATOM   1047  N   VAL A 140      17.282 -27.507 -14.213  1.00 26.31           N  
ATOM   1048  CA  VAL A 140      15.984 -28.019 -14.626  1.00 26.35           C  
ATOM   1049  C   VAL A 140      15.421 -28.781 -13.440  1.00 25.10           C  
ATOM   1050  O   VAL A 140      15.967 -29.803 -13.042  1.00 24.11           O  
ATOM   1051  CB  VAL A 140      16.093 -29.005 -15.820  1.00 27.99           C  
ATOM   1052  CG1 VAL A 140      14.739 -29.665 -16.072  1.00 27.77           C  
ATOM   1053  CG2 VAL A 140      16.561 -28.271 -17.071  1.00 28.11           C  
ATOM   1054  N   GLY A 141      14.332 -28.278 -12.875  1.00 24.31           N  
ATOM   1055  CA  GLY A 141      13.733 -28.942 -11.736  1.00 23.26           C  
ATOM   1056  C   GLY A 141      12.605 -29.857 -12.155  1.00 23.10           C  
ATOM   1057  O   GLY A 141      12.003 -29.674 -13.209  1.00 22.99           O  
ATOM   1058  N   VAL A 142      12.327 -30.864 -11.339  1.00 22.86           N  
ATOM   1059  CA  VAL A 142      11.247 -31.784 -11.647  1.00 24.13           C  
ATOM   1060  C   VAL A 142      10.478 -32.138 -10.382  1.00 26.07           C  
ATOM   1061  O   VAL A 142      11.075 -32.544  -9.384  1.00 28.65           O  
ATOM   1062  CB  VAL A 142      11.775 -33.071 -12.288  1.00 21.31           C  
ATOM   1063  CG1 VAL A 142      10.612 -33.940 -12.740  1.00 19.31           C  
ATOM   1064  CG2 VAL A 142      12.670 -32.734 -13.462  1.00 21.90           C  
ATOM   1065  N   ILE A 143       9.158 -31.983 -10.428  1.00 27.08           N  
ATOM   1066  CA  ILE A 143       8.304 -32.287  -9.278  1.00 29.33           C  
ATOM   1067  C   ILE A 143       7.127 -33.173  -9.687  1.00 30.00           C  
ATOM   1068  O   ILE A 143       6.917 -33.439 -10.863  1.00 28.47           O  
ATOM   1069  CB  ILE A 143       7.718 -30.996  -8.658  1.00 28.06           C  
ATOM   1070  CG1 ILE A 143       6.814 -30.305  -9.681  1.00 28.48           C  
ATOM   1071  CG2 ILE A 143       8.838 -30.055  -8.242  1.00 27.48           C  
ATOM   1072  CD1 ILE A 143       6.024 -29.113  -9.137  1.00 30.58           C  
ATOM   1073  N   ASN A 144       6.356 -33.614  -8.701  1.00 33.72           N  
ATOM   1074  CA  ASN A 144       5.188 -34.446  -8.956  1.00 36.76           C  
ATOM   1075  C   ASN A 144       3.954 -33.788  -8.346  1.00 36.80           C  
ATOM   1076  O   ASN A 144       3.841 -33.707  -7.128  1.00 34.93           O  
ATOM   1077  CB  ASN A 144       5.380 -35.823  -8.343  1.00 40.11           C  
ATOM   1078  CG  ASN A 144       4.289 -36.780  -8.746  1.00 45.63           C  
ATOM   1079  OD1 ASN A 144       4.165 -37.875  -8.188  1.00 51.28           O  
ATOM   1080  ND2 ASN A 144       3.489 -36.378  -9.729  1.00 43.71           N  
ATOM   1081  N   THR A 145       3.031 -33.326  -9.189  1.00 38.65           N  
ATOM   1082  CA  THR A 145       1.827 -32.650  -8.701  1.00 40.31           C  
ATOM   1083  C   THR A 145       0.745 -33.548  -8.117  1.00 40.51           C  
ATOM   1084  O   THR A 145      -0.110 -33.088  -7.375  1.00 40.90           O  
ATOM   1085  CB  THR A 145       1.195 -31.777  -9.786  1.00 40.07           C  
ATOM   1086  OG1 THR A 145       0.844 -32.587 -10.910  1.00 43.84           O  
ATOM   1087  CG2 THR A 145       2.171 -30.713 -10.227  1.00 39.39           C  
ATOM   1088  N   ASP A 146       0.770 -34.829  -8.441  1.00 42.92           N  
ATOM   1089  CA  ASP A 146      -0.226 -35.722  -7.875  1.00 45.43           C  
ATOM   1090  C   ASP A 146       0.378 -36.451  -6.683  1.00 46.28           C  
ATOM   1091  O   ASP A 146      -0.108 -37.518  -6.289  1.00 46.41           O  
ATOM   1092  CB  ASP A 146      -0.690 -36.740  -8.912  1.00 46.16           C  
ATOM   1093  CG  ASP A 146      -1.215 -36.088 -10.168  1.00 46.73           C  
ATOM   1094  OD1 ASP A 146      -1.893 -35.040 -10.062  1.00 47.23           O  
ATOM   1095  OD2 ASP A 146      -0.962 -36.634 -11.261  1.00 47.75           O  
ATOM   1096  N   GLY A 147       1.432 -35.863  -6.113  1.00 46.30           N  
ATOM   1097  CA  GLY A 147       2.116 -36.471  -4.984  1.00 45.58           C  
ATOM   1098  C   GLY A 147       2.022 -37.986  -5.044  1.00 45.14           C  
ATOM   1099  O   GLY A 147       1.618 -38.624  -4.076  1.00 46.21           O  
ATOM   1100  N   THR A 148       2.376 -38.567  -6.186  1.00 44.53           N  
ATOM   1101  CA  THR A 148       2.303 -40.016  -6.344  1.00 43.74           C  
ATOM   1102  C   THR A 148       3.673 -40.669  -6.356  1.00 41.88           C  
ATOM   1103  O   THR A 148       3.791 -41.898  -6.414  1.00 42.10           O  
ATOM   1104  CB  THR A 148       1.518 -40.412  -7.623  1.00 44.74           C  
ATOM   1105  OG1 THR A 148       1.901 -39.566  -8.714  1.00 45.12           O  
ATOM   1106  CG2 THR A 148       0.027 -40.277  -7.386  1.00 43.22           C  
ATOM   1107  N   MET A 149       4.709 -39.839  -6.306  1.00 39.75           N  
ATOM   1108  CA  MET A 149       6.074 -40.341  -6.266  1.00 37.11           C  
ATOM   1109  C   MET A 149       6.939 -39.417  -5.421  1.00 34.28           C  
ATOM   1110  O   MET A 149       6.871 -38.195  -5.530  1.00 34.26           O  
ATOM   1111  CB  MET A 149       6.639 -40.549  -7.688  1.00 35.96           C  
ATOM   1112  CG  MET A 149       6.481 -39.396  -8.658  1.00 36.01           C  
ATOM   1113  SD  MET A 149       6.617 -39.924 -10.418  1.00 31.09           S  
ATOM   1114  CE  MET A 149       8.321 -40.406 -10.496  1.00 27.79           C  
ATOM   1115  N   THR A 150       7.724 -40.032  -4.543  1.00 31.97           N  
ATOM   1116  CA  THR A 150       8.604 -39.332  -3.611  1.00 28.96           C  
ATOM   1117  C   THR A 150       9.818 -38.726  -4.284  1.00 29.98           C  
ATOM   1118  O   THR A 150      10.045 -38.930  -5.482  1.00 28.80           O  
ATOM   1119  CB  THR A 150       9.127 -40.298  -2.575  1.00 28.15           C  
ATOM   1120  OG1 THR A 150      10.173 -41.080  -3.172  1.00 24.67           O  
ATOM   1121  CG2 THR A 150       7.997 -41.235  -2.098  1.00 21.20           C  
ATOM   1122  N   GLN A 151      10.624 -38.007  -3.502  1.00 30.02           N  
ATOM   1123  CA  GLN A 151      11.820 -37.404  -4.064  1.00 29.84           C  
ATOM   1124  C   GLN A 151      12.762 -38.515  -4.543  1.00 27.68           C  
ATOM   1125  O   GLN A 151      13.536 -38.320  -5.478  1.00 24.53           O  
ATOM   1126  CB  GLN A 151      12.500 -36.455  -3.052  1.00 31.30           C  
ATOM   1127  CG  GLN A 151      13.289 -37.081  -1.905  1.00 36.47           C  
ATOM   1128  CD  GLN A 151      14.671 -37.582  -2.316  1.00 39.97           C  
ATOM   1129  OE1 GLN A 151      15.346 -36.978  -3.157  1.00 41.15           O  
ATOM   1130  NE2 GLN A 151      15.105 -38.686  -1.707  1.00 42.13           N  
ATOM   1131  N   GLU A 152      12.673 -39.688  -3.922  1.00 28.04           N  
ATOM   1132  CA  GLU A 152      13.506 -40.819  -4.332  1.00 30.79           C  
ATOM   1133  C   GLU A 152      13.022 -41.360  -5.672  1.00 29.77           C  
ATOM   1134  O   GLU A 152      13.830 -41.698  -6.536  1.00 28.62           O  
ATOM   1135  CB  GLU A 152      13.481 -41.953  -3.295  1.00 33.70           C  
ATOM   1136  CG  GLU A 152      14.469 -41.794  -2.137  1.00 38.80           C  
ATOM   1137  CD  GLU A 152      14.884 -43.145  -1.506  1.00 42.90           C  
ATOM   1138  OE1 GLU A 152      15.345 -44.042  -2.259  1.00 42.26           O  
ATOM   1139  OE2 GLU A 152      14.764 -43.302  -0.262  1.00 40.73           O  
ATOM   1140  N   ASP A 153      11.703 -41.434  -5.846  1.00 29.79           N  
ATOM   1141  CA  ASP A 153      11.141 -41.931  -7.093  1.00 29.76           C  
ATOM   1142  C   ASP A 153      11.424 -40.981  -8.238  1.00 28.11           C  
ATOM   1143  O   ASP A 153      11.756 -41.419  -9.339  1.00 30.02           O  
ATOM   1144  CB  ASP A 153       9.626 -42.131  -6.992  1.00 33.38           C  
ATOM   1145  CG  ASP A 153       9.242 -43.229  -6.020  1.00 36.88           C  
ATOM   1146  OD1 ASP A 153       9.987 -44.234  -5.949  1.00 37.01           O  
ATOM   1147  OD2 ASP A 153       8.189 -43.095  -5.346  1.00 36.96           O  
ATOM   1148  N   ILE A 154      11.294 -39.684  -7.983  1.00 24.49           N  
ATOM   1149  CA  ILE A 154      11.529 -38.689  -9.019  1.00 21.70           C  
ATOM   1150  C   ILE A 154      12.981 -38.625  -9.465  1.00 22.52           C  
ATOM   1151  O   ILE A 154      13.268 -38.613 -10.657  1.00 21.48           O  
ATOM   1152  CB  ILE A 154      11.103 -37.315  -8.545  1.00 21.72           C  
ATOM   1153  CG1 ILE A 154       9.592 -37.318  -8.298  1.00 22.48           C  
ATOM   1154  CG2 ILE A 154      11.491 -36.250  -9.584  1.00 23.37           C  
ATOM   1155  CD1 ILE A 154       9.170 -36.415  -7.150  1.00 20.15           C  
ATOM   1156  N   SER A 155      13.896 -38.569  -8.504  1.00 23.08           N  
ATOM   1157  CA  SER A 155      15.315 -38.512  -8.807  1.00 21.12           C  
ATOM   1158  C   SER A 155      15.708 -39.705  -9.656  1.00 21.33           C  
ATOM   1159  O   SER A 155      16.470 -39.578 -10.613  1.00 22.01           O  
ATOM   1160  CB  SER A 155      16.126 -38.513  -7.520  1.00 21.80           C  
ATOM   1161  OG  SER A 155      15.800 -37.378  -6.747  1.00 24.83           O  
ATOM   1162  N   ASP A 156      15.189 -40.871  -9.306  1.00 19.59           N  
ATOM   1163  CA  ASP A 156      15.503 -42.061 -10.075  1.00 18.98           C  
ATOM   1164  C   ASP A 156      14.956 -41.954 -11.486  1.00 19.44           C  
ATOM   1165  O   ASP A 156      15.552 -42.460 -12.431  1.00 23.06           O  
ATOM   1166  CB  ASP A 156      14.926 -43.305  -9.409  1.00 19.09           C  
ATOM   1167  CG  ASP A 156      14.929 -44.503 -10.325  1.00 19.83           C  
ATOM   1168  OD1 ASP A 156      16.012 -44.900 -10.787  1.00 18.14           O  
ATOM   1169  OD2 ASP A 156      13.836 -45.051 -10.585  1.00 26.36           O  
ATOM   1170  N   TYR A 157      13.822 -41.295 -11.642  1.00 17.11           N  
ATOM   1171  CA  TYR A 157      13.242 -41.183 -12.965  1.00 17.68           C  
ATOM   1172  C   TYR A 157      14.053 -40.254 -13.873  1.00 20.31           C  
ATOM   1173  O   TYR A 157      14.294 -40.573 -15.047  1.00 21.47           O  
ATOM   1174  CB  TYR A 157      11.779 -40.693 -12.872  1.00 14.12           C  
ATOM   1175  CG  TYR A 157      11.101 -40.547 -14.210  1.00 10.12           C  
ATOM   1176  CD1 TYR A 157      10.587 -41.645 -14.879  1.00 13.82           C  
ATOM   1177  CD2 TYR A 157      11.067 -39.316 -14.854  1.00 12.71           C  
ATOM   1178  CE1 TYR A 157      10.063 -41.517 -16.175  1.00 15.86           C  
ATOM   1179  CE2 TYR A 157      10.555 -39.175 -16.132  1.00 11.02           C  
ATOM   1180  CZ  TYR A 157      10.060 -40.270 -16.795  1.00 14.89           C  
ATOM   1181  OH  TYR A 157       9.609 -40.121 -18.097  1.00 18.26           O  
ATOM   1182  N   VAL A 158      14.477 -39.111 -13.337  1.00 21.69           N  
ATOM   1183  CA  VAL A 158      15.217 -38.141 -14.145  1.00 22.86           C  
ATOM   1184  C   VAL A 158      16.577 -38.717 -14.502  1.00 22.38           C  
ATOM   1185  O   VAL A 158      17.078 -38.519 -15.605  1.00 22.61           O  
ATOM   1186  CB  VAL A 158      15.401 -36.769 -13.416  1.00 19.86           C  
ATOM   1187  CG1 VAL A 158      14.121 -36.364 -12.699  1.00 16.76           C  
ATOM   1188  CG2 VAL A 158      16.537 -36.843 -12.446  1.00 22.70           C  
ATOM   1189  N   ALA A 159      17.151 -39.454 -13.566  1.00 22.70           N  
ATOM   1190  CA  ALA A 159      18.448 -40.069 -13.783  1.00 25.76           C  
ATOM   1191  C   ALA A 159      18.344 -41.234 -14.783  1.00 26.07           C  
ATOM   1192  O   ALA A 159      19.299 -41.544 -15.490  1.00 29.48           O  
ATOM   1193  CB  ALA A 159      19.004 -40.568 -12.456  1.00 24.63           C  
ATOM   1194  N   ALA A 160      17.184 -41.867 -14.861  1.00 24.06           N  
ATOM   1195  CA  ALA A 160      17.038 -42.993 -15.768  1.00 24.21           C  
ATOM   1196  C   ALA A 160      16.331 -42.681 -17.085  1.00 22.74           C  
ATOM   1197  O   ALA A 160      16.387 -43.488 -18.012  1.00 23.08           O  
ATOM   1198  CB  ALA A 160      16.324 -44.136 -15.055  1.00 22.26           C  
ATOM   1199  N   ASN A 161      15.681 -41.522 -17.170  1.00 20.82           N  
ATOM   1200  CA  ASN A 161      14.951 -41.135 -18.382  1.00 21.26           C  
ATOM   1201  C   ASN A 161      15.301 -39.774 -18.986  1.00 20.98           C  
ATOM   1202  O   ASN A 161      14.872 -39.474 -20.100  1.00 20.59           O  
ATOM   1203  CB  ASN A 161      13.446 -41.109 -18.106  1.00 22.72           C  
ATOM   1204  CG  ASN A 161      12.898 -42.450 -17.709  1.00 21.54           C  
ATOM   1205  OD1 ASN A 161      12.378 -43.178 -18.549  1.00 22.64           O  
ATOM   1206  ND2 ASN A 161      13.018 -42.793 -16.426  1.00 18.17           N  
ATOM   1207  N   MET A 162      16.052 -38.949 -18.261  1.00 20.66           N  
ATOM   1208  CA  MET A 162      16.366 -37.608 -18.751  1.00 20.52           C  
ATOM   1209  C   MET A 162      17.844 -37.168 -18.816  1.00 20.48           C  
ATOM   1210  O   MET A 162      18.270 -36.628 -19.836  1.00 20.04           O  
ATOM   1211  CB  MET A 162      15.577 -36.584 -17.918  1.00 21.32           C  
ATOM   1212  CG  MET A 162      14.079 -36.881 -17.803  1.00 23.20           C  
ATOM   1213  SD  MET A 162      13.199 -35.804 -16.628  1.00 25.37           S  
ATOM   1214  CE  MET A 162      13.120 -34.255 -17.575  1.00 24.12           C  
ATOM   1215  N   LYS A 163      18.614 -37.401 -17.747  1.00 18.59           N  
ATOM   1216  CA  LYS A 163      20.005 -36.967 -17.689  1.00 17.67           C  
ATOM   1217  C   LYS A 163      20.892 -37.373 -18.860  1.00 18.27           C  
ATOM   1218  O   LYS A 163      21.538 -36.512 -19.469  1.00 17.73           O  
ATOM   1219  CB  LYS A 163      20.647 -37.405 -16.360  1.00 19.61           C  
ATOM   1220  CG  LYS A 163      22.070 -36.862 -16.125  1.00 15.53           C  
ATOM   1221  CD  LYS A 163      22.436 -36.869 -14.649  1.00 15.01           C  
ATOM   1222  CE  LYS A 163      23.619 -37.775 -14.350  1.00 19.57           C  
ATOM   1223  NZ  LYS A 163      24.886 -37.311 -14.999  1.00 24.33           N  
ATOM   1224  N   ASP A 164      20.915 -38.665 -19.180  1.00 18.27           N  
ATOM   1225  CA  ASP A 164      21.726 -39.194 -20.284  1.00 16.36           C  
ATOM   1226  C   ASP A 164      21.668 -38.343 -21.527  1.00 17.91           C  
ATOM   1227  O   ASP A 164      22.703 -37.921 -22.047  1.00 18.71           O  
ATOM   1228  CB  ASP A 164      21.261 -40.593 -20.662  1.00 15.94           C  
ATOM   1229  CG  ASP A 164      22.002 -41.700 -19.917  1.00 16.92           C  
ATOM   1230  OD1 ASP A 164      22.563 -41.459 -18.825  1.00 12.73           O  
ATOM   1231  OD2 ASP A 164      22.001 -42.839 -20.440  1.00 21.61           O  
ATOM   1232  N   ALA A 165      20.448 -38.106 -22.014  1.00 20.01           N  
ATOM   1233  CA  ALA A 165      20.230 -37.312 -23.224  1.00 18.98           C  
ATOM   1234  C   ALA A 165      20.596 -35.826 -23.067  1.00 19.65           C  
ATOM   1235  O   ALA A 165      20.981 -35.168 -24.040  1.00 18.25           O  
ATOM   1236  CB  ALA A 165      18.788 -37.458 -23.671  1.00 19.86           C  
ATOM   1237  N   ILE A 166      20.461 -35.285 -21.861  1.00 19.74           N  
ATOM   1238  CA  ILE A 166      20.837 -33.891 -21.647  1.00 20.95           C  
ATOM   1239  C   ILE A 166      22.369 -33.835 -21.596  1.00 21.38           C  
ATOM   1240  O   ILE A 166      22.987 -32.887 -22.079  1.00 21.97           O  
ATOM   1241  CB  ILE A 166      20.274 -33.346 -20.319  1.00 21.60           C  
ATOM   1242  CG1 ILE A 166      18.745 -33.289 -20.393  1.00 22.74           C  
ATOM   1243  CG2 ILE A 166      20.863 -31.959 -20.012  1.00 15.47           C  
ATOM   1244  CD1 ILE A 166      18.212 -32.178 -21.267  1.00 22.92           C  
ATOM   1245  N   SER A 167      22.971 -34.867 -21.015  1.00 20.15           N  
ATOM   1246  CA  SER A 167      24.425 -34.942 -20.893  1.00 20.97           C  
ATOM   1247  C   SER A 167      25.126 -35.100 -22.239  1.00 20.85           C  
ATOM   1248  O   SER A 167      26.318 -34.789 -22.358  1.00 20.72           O  
ATOM   1249  CB  SER A 167      24.825 -36.105 -19.988  1.00 20.18           C  
ATOM   1250  OG  SER A 167      24.331 -35.908 -18.681  1.00 26.15           O  
ATOM   1251  N   ARG A 168      24.394 -35.607 -23.234  1.00 19.36           N  
ATOM   1252  CA  ARG A 168      24.938 -35.787 -24.577  1.00 17.91           C  
ATOM   1253  C   ARG A 168      24.691 -34.569 -25.457  1.00 19.44           C  
ATOM   1254  O   ARG A 168      25.221 -34.498 -26.564  1.00 21.74           O  
ATOM   1255  CB  ARG A 168      24.330 -37.007 -25.275  1.00 14.67           C  
ATOM   1256  CG  ARG A 168      24.764 -38.344 -24.712  1.00 18.59           C  
ATOM   1257  CD  ARG A 168      24.631 -39.440 -25.750  1.00 16.86           C  
ATOM   1258  NE  ARG A 168      23.237 -39.740 -26.056  1.00 18.52           N  
ATOM   1259  CZ  ARG A 168      22.399 -40.276 -25.172  1.00 18.90           C  
ATOM   1260  NH1 ARG A 168      22.832 -40.560 -23.945  1.00 17.76           N  
ATOM   1261  NH2 ARG A 168      21.144 -40.525 -25.509  1.00 13.54           N  
ATOM   1262  N   THR A 169      23.899 -33.609 -24.982  1.00 19.49           N  
ATOM   1263  CA  THR A 169      23.601 -32.425 -25.791  1.00 20.44           C  
ATOM   1264  C   THR A 169      24.828 -31.524 -25.952  1.00 18.74           C  
ATOM   1265  O   THR A 169      25.531 -31.239 -24.991  1.00 20.63           O  
ATOM   1266  CB  THR A 169      22.433 -31.605 -25.181  1.00 20.97           C  
ATOM   1267  OG1 THR A 169      21.318 -32.470 -24.940  1.00 21.09           O  
ATOM   1268  CG2 THR A 169      21.992 -30.513 -26.142  1.00 19.83           C  
ATOM   1269  N   SER A 170      25.085 -31.085 -27.174  1.00 18.25           N  
ATOM   1270  CA  SER A 170      26.236 -30.234 -27.438  1.00 19.78           C  
ATOM   1271  C   SER A 170      26.115 -28.928 -26.658  1.00 20.18           C  
ATOM   1272  O   SER A 170      25.071 -28.264 -26.663  1.00 19.25           O  
ATOM   1273  CB  SER A 170      26.355 -29.944 -28.939  1.00 20.96           C  
ATOM   1274  OG  SER A 170      27.513 -29.174 -29.233  1.00 21.70           O  
ATOM   1275  N   GLY A 171      27.196 -28.571 -25.979  1.00 19.80           N  
ATOM   1276  CA  GLY A 171      27.200 -27.362 -25.189  1.00 19.51           C  
ATOM   1277  C   GLY A 171      27.081 -27.676 -23.714  1.00 18.78           C  
ATOM   1278  O   GLY A 171      27.485 -26.871 -22.878  1.00 18.05           O  
ATOM   1279  N   VAL A 172      26.520 -28.839 -23.388  1.00 18.64           N  
ATOM   1280  CA  VAL A 172      26.384 -29.228 -21.988  1.00 19.52           C  
ATOM   1281  C   VAL A 172      27.713 -29.838 -21.552  1.00 21.75           C  
ATOM   1282  O   VAL A 172      28.068 -30.939 -21.977  1.00 23.61           O  
ATOM   1283  CB  VAL A 172      25.258 -30.255 -21.794  1.00 18.52           C  
ATOM   1284  CG1 VAL A 172      25.178 -30.668 -20.343  1.00 14.22           C  
ATOM   1285  CG2 VAL A 172      23.918 -29.662 -22.263  1.00 16.52           C  
ATOM   1286  N   GLY A 173      28.442 -29.117 -20.703  1.00 21.86           N  
ATOM   1287  CA  GLY A 173      29.741 -29.586 -20.252  1.00 24.94           C  
ATOM   1288  C   GLY A 173      29.783 -30.505 -19.045  1.00 26.06           C  
ATOM   1289  O   GLY A 173      30.767 -31.222 -18.845  1.00 27.82           O  
ATOM   1290  N   ASP A 174      28.732 -30.476 -18.237  1.00 25.12           N  
ATOM   1291  CA  ASP A 174      28.635 -31.309 -17.048  1.00 23.93           C  
ATOM   1292  C   ASP A 174      27.221 -31.204 -16.516  1.00 23.48           C  
ATOM   1293  O   ASP A 174      26.605 -30.131 -16.572  1.00 23.48           O  
ATOM   1294  CB  ASP A 174      29.615 -30.848 -15.964  1.00 26.99           C  
ATOM   1295  CG  ASP A 174      29.333 -31.494 -14.599  1.00 30.06           C  
ATOM   1296  OD1 ASP A 174      29.421 -32.731 -14.472  1.00 33.02           O  
ATOM   1297  OD2 ASP A 174      29.013 -30.766 -13.644  1.00 32.89           O  
ATOM   1298  N   VAL A 175      26.706 -32.318 -16.011  1.00 20.35           N  
ATOM   1299  CA  VAL A 175      25.368 -32.333 -15.472  1.00 19.41           C  
ATOM   1300  C   VAL A 175      25.392 -32.946 -14.083  1.00 20.51           C  
ATOM   1301  O   VAL A 175      25.810 -34.086 -13.883  1.00 19.07           O  
ATOM   1302  CB  VAL A 175      24.379 -33.131 -16.374  1.00 19.87           C  
ATOM   1303  CG1 VAL A 175      22.997 -33.143 -15.747  1.00 17.74           C  
ATOM   1304  CG2 VAL A 175      24.302 -32.510 -17.755  1.00 17.57           C  
ATOM   1305  N   GLN A 176      24.924 -32.153 -13.131  1.00 21.18           N  
ATOM   1306  CA  GLN A 176      24.852 -32.536 -11.741  1.00 22.57           C  
ATOM   1307  C   GLN A 176      23.402 -32.963 -11.406  1.00 21.96           C  
ATOM   1308  O   GLN A 176      22.453 -32.194 -11.601  1.00 20.47           O  
ATOM   1309  CB  GLN A 176      25.269 -31.326 -10.887  1.00 25.83           C  
ATOM   1310  CG  GLN A 176      25.651 -31.667  -9.465  1.00 31.45           C  
ATOM   1311  CD  GLN A 176      27.046 -32.252  -9.357  1.00 35.03           C  
ATOM   1312  OE1 GLN A 176      27.327 -33.028  -8.443  1.00 38.95           O  
ATOM   1313  NE2 GLN A 176      27.932 -31.871 -10.279  1.00 34.31           N  
ATOM   1314  N   LEU A 177      23.228 -34.191 -10.916  1.00 21.63           N  
ATOM   1315  CA  LEU A 177      21.895 -34.676 -10.548  1.00 19.99           C  
ATOM   1316  C   LEU A 177      21.607 -34.352  -9.083  1.00 18.90           C  
ATOM   1317  O   LEU A 177      22.402 -34.684  -8.208  1.00 17.42           O  
ATOM   1318  CB  LEU A 177      21.796 -36.183 -10.753  1.00 18.47           C  
ATOM   1319  CG  LEU A 177      20.491 -36.876 -10.329  1.00 19.36           C  
ATOM   1320  CD1 LEU A 177      19.350 -36.383 -11.183  1.00 15.39           C  
ATOM   1321  CD2 LEU A 177      20.636 -38.396 -10.484  1.00 18.75           C  
ATOM   1322  N   PHE A 178      20.483 -33.699  -8.817  1.00 15.94           N  
ATOM   1323  CA  PHE A 178      20.136 -33.367  -7.438  1.00 17.56           C  
ATOM   1324  C   PHE A 178      19.307 -34.479  -6.827  1.00 17.34           C  
ATOM   1325  O   PHE A 178      18.138 -34.315  -6.492  1.00 17.02           O  
ATOM   1326  CB  PHE A 178      19.406 -32.026  -7.404  1.00 15.75           C  
ATOM   1327  CG  PHE A 178      20.270 -30.910  -7.845  1.00 14.20           C  
ATOM   1328  CD1 PHE A 178      21.530 -30.756  -7.288  1.00 15.15           C  
ATOM   1329  CD2 PHE A 178      19.909 -30.105  -8.895  1.00 12.39           C  
ATOM   1330  CE1 PHE A 178      22.421 -29.820  -7.797  1.00 17.03           C  
ATOM   1331  CE2 PHE A 178      20.794 -29.168  -9.403  1.00 12.79           C  
ATOM   1332  CZ  PHE A 178      22.046 -29.027  -8.861  1.00 13.34           C  
ATOM   1333  N   GLY A 179      19.953 -35.626  -6.696  1.00 17.54           N  
ATOM   1334  CA  GLY A 179      19.297 -36.806  -6.179  1.00 18.51           C  
ATOM   1335  C   GLY A 179      20.154 -37.958  -6.628  1.00 17.72           C  
ATOM   1336  O   GLY A 179      21.292 -37.735  -7.035  1.00 17.14           O  
ATOM   1337  N   SER A 180      19.631 -39.177  -6.584  1.00 19.51           N  
ATOM   1338  CA  SER A 180      20.443 -40.323  -6.982  1.00 20.69           C  
ATOM   1339  C   SER A 180      19.666 -41.344  -7.772  1.00 20.55           C  
ATOM   1340  O   SER A 180      18.466 -41.504  -7.566  1.00 22.02           O  
ATOM   1341  CB  SER A 180      21.027 -40.998  -5.745  1.00 21.59           C  
ATOM   1342  OG  SER A 180      21.910 -42.053  -6.101  1.00 29.55           O  
ATOM   1343  N   GLN A 181      20.343 -42.035  -8.684  1.00 18.99           N  
ATOM   1344  CA  GLN A 181      19.667 -43.067  -9.455  1.00 19.05           C  
ATOM   1345  C   GLN A 181      19.508 -44.260  -8.527  1.00 18.27           C  
ATOM   1346  O   GLN A 181      20.306 -44.445  -7.614  1.00 18.00           O  
ATOM   1347  CB  GLN A 181      20.497 -43.482 -10.672  1.00 18.85           C  
ATOM   1348  CG  GLN A 181      19.712 -44.310 -11.705  1.00 20.99           C  
ATOM   1349  CD  GLN A 181      20.551 -44.721 -12.928  1.00 23.17           C  
ATOM   1350  OE1 GLN A 181      20.007 -45.119 -13.952  1.00 26.29           O  
ATOM   1351  NE2 GLN A 181      21.873 -44.629 -12.815  1.00 22.12           N  
ATOM   1352  N   TYR A 182      18.480 -45.067  -8.746  1.00 18.77           N  
ATOM   1353  CA  TYR A 182      18.284 -46.245  -7.918  1.00 19.22           C  
ATOM   1354  C   TYR A 182      19.393 -47.272  -8.093  1.00 18.96           C  
ATOM   1355  O   TYR A 182      20.162 -47.242  -9.049  1.00 19.21           O  
ATOM   1356  CB  TYR A 182      16.963 -46.930  -8.246  1.00 21.05           C  
ATOM   1357  CG  TYR A 182      15.765 -46.296  -7.611  1.00 25.35           C  
ATOM   1358  CD1 TYR A 182      15.896 -45.515  -6.455  1.00 24.57           C  
ATOM   1359  CD2 TYR A 182      14.485 -46.509  -8.129  1.00 25.13           C  
ATOM   1360  CE1 TYR A 182      14.783 -44.968  -5.834  1.00 25.09           C  
ATOM   1361  CE2 TYR A 182      13.361 -45.957  -7.508  1.00 24.57           C  
ATOM   1362  CZ  TYR A 182      13.517 -45.193  -6.365  1.00 25.11           C  
ATOM   1363  OH  TYR A 182      12.410 -44.661  -5.737  1.00 28.31           O  
ATOM   1364  N   ALA A 183      19.446 -48.198  -7.154  1.00 18.22           N  
ATOM   1365  CA  ALA A 183      20.421 -49.273  -7.173  1.00 17.11           C  
ATOM   1366  C   ALA A 183      19.777 -50.415  -6.395  1.00 15.42           C  
ATOM   1367  O   ALA A 183      18.891 -50.187  -5.579  1.00 13.01           O  
ATOM   1368  CB  ALA A 183      21.710 -48.819  -6.492  1.00 15.81           C  
ATOM   1369  N   MET A 184      20.171 -51.650  -6.661  1.00 16.00           N  
ATOM   1370  CA  MET A 184      19.580 -52.726  -5.885  1.00 15.10           C  
ATOM   1371  C   MET A 184      20.287 -52.626  -4.554  1.00 13.74           C  
ATOM   1372  O   MET A 184      21.505 -52.775  -4.458  1.00 12.61           O  
ATOM   1373  CB  MET A 184      19.819 -54.094  -6.528  1.00 16.46           C  
ATOM   1374  CG  MET A 184      19.208 -55.232  -5.724  1.00 18.74           C  
ATOM   1375  SD  MET A 184      17.452 -54.933  -5.395  1.00 23.26           S  
ATOM   1376  CE  MET A 184      16.843 -54.885  -7.070  1.00 19.29           C  
ATOM   1377  N   ARG A 185      19.524 -52.361  -3.511  1.00 16.18           N  
ATOM   1378  CA  ARG A 185      20.131 -52.205  -2.200  1.00 16.68           C  
ATOM   1379  C   ARG A 185      19.967 -53.404  -1.313  1.00 17.62           C  
ATOM   1380  O   ARG A 185      18.852 -53.851  -1.063  1.00 19.35           O  
ATOM   1381  CB  ARG A 185      19.571 -50.951  -1.527  1.00 17.67           C  
ATOM   1382  CG  ARG A 185      20.213 -49.679  -2.054  1.00 17.77           C  
ATOM   1383  CD  ARG A 185      21.651 -49.724  -1.614  1.00 21.24           C  
ATOM   1384  NE  ARG A 185      22.399 -48.523  -1.929  1.00 24.62           N  
ATOM   1385  CZ  ARG A 185      23.515 -48.181  -1.298  1.00 25.25           C  
ATOM   1386  NH1 ARG A 185      23.980 -48.953  -0.324  1.00 23.20           N  
ATOM   1387  NH2 ARG A 185      24.176 -47.090  -1.660  1.00 26.69           N  
ATOM   1388  N   ILE A 186      21.099 -53.928  -0.853  1.00 18.19           N  
ATOM   1389  CA  ILE A 186      21.128 -55.076   0.028  1.00 16.08           C  
ATOM   1390  C   ILE A 186      21.583 -54.582   1.389  1.00 17.80           C  
ATOM   1391  O   ILE A 186      22.780 -54.398   1.610  1.00 20.96           O  
ATOM   1392  CB  ILE A 186      22.127 -56.144  -0.481  1.00 16.82           C  
ATOM   1393  CG1 ILE A 186      21.795 -56.523  -1.925  1.00 17.69           C  
ATOM   1394  CG2 ILE A 186      22.083 -57.396   0.410  1.00 15.31           C  
ATOM   1395  CD1 ILE A 186      20.325 -56.883  -2.168  1.00 16.95           C  
ATOM   1396  N   TRP A 187      20.635 -54.344   2.297  1.00 17.76           N  
ATOM   1397  CA  TRP A 187      20.974 -53.880   3.637  1.00 17.42           C  
ATOM   1398  C   TRP A 187      21.182 -55.070   4.577  1.00 20.28           C  
ATOM   1399  O   TRP A 187      20.229 -55.727   5.015  1.00 22.14           O  
ATOM   1400  CB  TRP A 187      19.886 -52.951   4.168  1.00 17.82           C  
ATOM   1401  CG  TRP A 187      19.637 -51.699   3.308  1.00 16.71           C  
ATOM   1402  CD1 TRP A 187      18.479 -51.359   2.668  1.00 13.35           C  
ATOM   1403  CD2 TRP A 187      20.561 -50.630   3.043  1.00 15.95           C  
ATOM   1404  NE1 TRP A 187      18.620 -50.152   2.029  1.00 11.28           N  
ATOM   1405  CE2 TRP A 187      19.885 -49.682   2.240  1.00 13.11           C  
ATOM   1406  CE3 TRP A 187      21.889 -50.380   3.410  1.00 15.48           C  
ATOM   1407  CZ2 TRP A 187      20.490 -48.506   1.800  1.00 14.67           C  
ATOM   1408  CZ3 TRP A 187      22.491 -49.203   2.974  1.00 16.98           C  
ATOM   1409  CH2 TRP A 187      21.790 -48.282   2.178  1.00 15.16           C  
ATOM   1410  N   MET A 188      22.451 -55.334   4.875  1.00 21.24           N  
ATOM   1411  CA  MET A 188      22.869 -56.441   5.719  1.00 21.18           C  
ATOM   1412  C   MET A 188      22.629 -56.286   7.204  1.00 23.41           C  
ATOM   1413  O   MET A 188      22.728 -55.192   7.772  1.00 23.82           O  
ATOM   1414  CB  MET A 188      24.347 -56.691   5.523  1.00 21.92           C  
ATOM   1415  CG  MET A 188      24.766 -56.779   4.078  1.00 24.94           C  
ATOM   1416  SD  MET A 188      26.539 -56.947   3.955  1.00 27.47           S  
ATOM   1417  CE  MET A 188      26.676 -58.645   4.325  1.00 29.64           C  
ATOM   1418  N   ASN A 189      22.343 -57.415   7.839  1.00 23.43           N  
ATOM   1419  CA  ASN A 189      22.108 -57.443   9.266  1.00 22.22           C  
ATOM   1420  C   ASN A 189      23.182 -58.310   9.912  1.00 22.56           C  
ATOM   1421  O   ASN A 189      23.170 -59.537   9.787  1.00 23.28           O  
ATOM   1422  CB  ASN A 189      20.741 -58.020   9.565  1.00 21.34           C  
ATOM   1423  CG  ASN A 189      20.424 -57.960  11.015  1.00 23.21           C  
ATOM   1424  OD1 ASN A 189      21.215 -58.401  11.853  1.00 25.68           O  
ATOM   1425  ND2 ASN A 189      19.271 -57.405  11.339  1.00 27.11           N  
ATOM   1426  N   PRO A 190      24.112 -57.681  10.634  1.00 21.35           N  
ATOM   1427  CA  PRO A 190      25.183 -58.430  11.275  1.00 22.43           C  
ATOM   1428  C   PRO A 190      24.676 -59.545  12.158  1.00 23.15           C  
ATOM   1429  O   PRO A 190      25.278 -60.614  12.211  1.00 23.65           O  
ATOM   1430  CB  PRO A 190      25.930 -57.353  12.060  1.00 21.27           C  
ATOM   1431  CG  PRO A 190      24.838 -56.439  12.454  1.00 19.48           C  
ATOM   1432  CD  PRO A 190      24.051 -56.313  11.172  1.00 20.75           C  
ATOM   1433  N   ASN A 191      23.574 -59.296  12.852  1.00 24.67           N  
ATOM   1434  CA  ASN A 191      23.020 -60.300  13.749  1.00 30.23           C  
ATOM   1435  C   ASN A 191      22.651 -61.582  13.010  1.00 32.84           C  
ATOM   1436  O   ASN A 191      23.053 -62.675  13.411  1.00 34.13           O  
ATOM   1437  CB  ASN A 191      21.791 -59.748  14.470  1.00 29.75           C  
ATOM   1438  CG  ASN A 191      22.116 -58.553  15.340  1.00 30.34           C  
ATOM   1439  OD1 ASN A 191      21.213 -57.893  15.851  1.00 34.13           O  
ATOM   1440  ND2 ASN A 191      23.406 -58.271  15.522  1.00 28.27           N  
ATOM   1441  N   GLU A 192      21.895 -61.440  11.925  1.00 34.37           N  
ATOM   1442  CA  GLU A 192      21.473 -62.593  11.144  1.00 34.67           C  
ATOM   1443  C   GLU A 192      22.643 -63.192  10.399  1.00 33.20           C  
ATOM   1444  O   GLU A 192      22.673 -64.386  10.163  1.00 34.50           O  
ATOM   1445  CB  GLU A 192      20.381 -62.200  10.147  1.00 37.02           C  
ATOM   1446  CG  GLU A 192      19.182 -61.521  10.774  1.00 41.06           C  
ATOM   1447  CD  GLU A 192      18.121 -61.147   9.752  1.00 47.11           C  
ATOM   1448  OE1 GLU A 192      18.398 -60.317   8.848  1.00 48.08           O  
ATOM   1449  OE2 GLU A 192      16.998 -61.689   9.854  1.00 51.63           O  
ATOM   1450  N   LEU A 193      23.602 -62.368  10.005  1.00 33.67           N  
ATOM   1451  CA  LEU A 193      24.753 -62.894   9.291  1.00 33.70           C  
ATOM   1452  C   LEU A 193      25.480 -63.838  10.225  1.00 35.39           C  
ATOM   1453  O   LEU A 193      25.784 -64.972   9.858  1.00 38.05           O  
ATOM   1454  CB  LEU A 193      25.697 -61.773   8.858  1.00 31.66           C  
ATOM   1455  CG  LEU A 193      25.311 -60.976   7.604  1.00 30.39           C  
ATOM   1456  CD1 LEU A 193      26.231 -59.756   7.456  1.00 28.34           C  
ATOM   1457  CD2 LEU A 193      25.409 -61.878   6.379  1.00 26.93           C  
ATOM   1458  N   ASN A 194      25.743 -63.377  11.443  1.00 34.70           N  
ATOM   1459  CA  ASN A 194      26.449 -64.204  12.405  1.00 34.41           C  
ATOM   1460  C   ASN A 194      25.636 -65.458  12.701  1.00 34.75           C  
ATOM   1461  O   ASN A 194      26.171 -66.567  12.748  1.00 34.71           O  
ATOM   1462  CB  ASN A 194      26.702 -63.431  13.697  1.00 32.84           C  
ATOM   1463  CG  ASN A 194      27.590 -64.196  14.661  1.00 32.72           C  
ATOM   1464  OD1 ASN A 194      27.593 -63.929  15.863  1.00 33.78           O  
ATOM   1465  ND2 ASN A 194      28.356 -65.153  14.134  1.00 30.76           N  
ATOM   1466  N   LYS A 195      24.338 -65.273  12.898  1.00 34.34           N  
ATOM   1467  CA  LYS A 195      23.441 -66.384  13.170  1.00 34.68           C  
ATOM   1468  C   LYS A 195      23.676 -67.548  12.207  1.00 35.78           C  
ATOM   1469  O   LYS A 195      23.755 -68.694  12.638  1.00 37.30           O  
ATOM   1470  CB  LYS A 195      21.995 -65.912  13.070  1.00 33.54           C  
ATOM   1471  CG  LYS A 195      20.966 -67.015  13.215  1.00 35.39           C  
ATOM   1472  CD  LYS A 195      19.573 -66.434  13.150  1.00 34.29           C  
ATOM   1473  CE  LYS A 195      18.541 -67.426  13.608  1.00 34.19           C  
ATOM   1474  NZ  LYS A 195      17.191 -66.789  13.610  1.00 40.04           N  
ATOM   1475  N   PHE A 196      23.790 -67.259  10.909  1.00 35.88           N  
ATOM   1476  CA  PHE A 196      24.019 -68.309   9.910  1.00 35.10           C  
ATOM   1477  C   PHE A 196      25.494 -68.515   9.599  1.00 35.82           C  
ATOM   1478  O   PHE A 196      25.845 -69.209   8.645  1.00 34.64           O  
ATOM   1479  CB  PHE A 196      23.262 -67.998   8.618  1.00 33.09           C  
ATOM   1480  CG  PHE A 196      21.776 -67.984   8.786  1.00 32.74           C  
ATOM   1481  CD1 PHE A 196      21.054 -66.810   8.623  1.00 33.82           C  
ATOM   1482  CD2 PHE A 196      21.101 -69.137   9.161  1.00 34.14           C  
ATOM   1483  CE1 PHE A 196      19.674 -66.781   8.835  1.00 35.18           C  
ATOM   1484  CE2 PHE A 196      19.722 -69.124   9.379  1.00 36.01           C  
ATOM   1485  CZ  PHE A 196      19.004 -67.943   9.217  1.00 35.83           C  
ATOM   1486  N   GLN A 197      26.350 -67.892  10.405  1.00 36.38           N  
ATOM   1487  CA  GLN A 197      27.791 -68.012  10.250  1.00 37.63           C  
ATOM   1488  C   GLN A 197      28.283 -67.561   8.884  1.00 36.23           C  
ATOM   1489  O   GLN A 197      29.061 -68.258   8.229  1.00 37.17           O  
ATOM   1490  CB  GLN A 197      28.196 -69.459  10.498  1.00 40.21           C  
ATOM   1491  CG  GLN A 197      27.740 -69.958  11.845  1.00 45.22           C  
ATOM   1492  CD  GLN A 197      27.546 -71.455  11.862  1.00 48.57           C  
ATOM   1493  OE1 GLN A 197      28.497 -72.220  11.666  1.00 49.60           O  
ATOM   1494  NE2 GLN A 197      26.304 -71.889  12.089  1.00 48.73           N  
ATOM   1495  N   LEU A 198      27.838 -66.380   8.474  1.00 34.63           N  
ATOM   1496  CA  LEU A 198      28.207 -65.814   7.187  1.00 32.61           C  
ATOM   1497  C   LEU A 198      28.638 -64.352   7.312  1.00 34.24           C  
ATOM   1498  O   LEU A 198      28.228 -63.642   8.241  1.00 35.17           O  
ATOM   1499  CB  LEU A 198      27.022 -65.940   6.239  1.00 30.72           C  
ATOM   1500  CG  LEU A 198      26.713 -67.381   5.827  1.00 27.50           C  
ATOM   1501  CD1 LEU A 198      25.268 -67.506   5.409  1.00 26.27           C  
ATOM   1502  CD2 LEU A 198      27.648 -67.790   4.711  1.00 25.16           C  
ATOM   1503  N   THR A 199      29.464 -63.902   6.372  1.00 33.63           N  
ATOM   1504  CA  THR A 199      29.950 -62.530   6.394  1.00 34.59           C  
ATOM   1505  C   THR A 199      29.667 -61.848   5.070  1.00 34.68           C  
ATOM   1506  O   THR A 199      29.337 -62.498   4.081  1.00 35.47           O  
ATOM   1507  CB  THR A 199      31.480 -62.459   6.612  1.00 36.43           C  
ATOM   1508  OG1 THR A 199      32.147 -62.597   5.349  1.00 37.23           O  
ATOM   1509  CG2 THR A 199      31.949 -63.569   7.552  1.00 34.38           C  
ATOM   1510  N   PRO A 200      29.794 -60.516   5.033  1.00 34.72           N  
ATOM   1511  CA  PRO A 200      29.548 -59.779   3.792  1.00 33.54           C  
ATOM   1512  C   PRO A 200      30.337 -60.374   2.620  1.00 32.55           C  
ATOM   1513  O   PRO A 200      29.966 -60.201   1.458  1.00 33.62           O  
ATOM   1514  CB  PRO A 200      30.008 -58.368   4.149  1.00 32.07           C  
ATOM   1515  CG  PRO A 200      29.627 -58.264   5.575  1.00 31.53           C  
ATOM   1516  CD  PRO A 200      30.067 -59.588   6.144  1.00 32.75           C  
ATOM   1517  N   VAL A 201      31.424 -61.075   2.930  1.00 31.11           N  
ATOM   1518  CA  VAL A 201      32.254 -61.672   1.891  1.00 30.14           C  
ATOM   1519  C   VAL A 201      31.440 -62.700   1.156  1.00 29.84           C  
ATOM   1520  O   VAL A 201      31.417 -62.746  -0.066  1.00 31.01           O  
ATOM   1521  CB  VAL A 201      33.487 -62.364   2.477  1.00 30.08           C  
ATOM   1522  CG1 VAL A 201      34.307 -62.995   1.364  1.00 27.31           C  
ATOM   1523  CG2 VAL A 201      34.314 -61.358   3.249  1.00 30.04           C  
ATOM   1524  N   ASP A 202      30.761 -63.537   1.915  1.00 29.81           N  
ATOM   1525  CA  ASP A 202      29.936 -64.549   1.306  1.00 30.75           C  
ATOM   1526  C   ASP A 202      28.867 -63.880   0.461  1.00 29.48           C  
ATOM   1527  O   ASP A 202      28.644 -64.264  -0.683  1.00 32.32           O  
ATOM   1528  CB  ASP A 202      29.284 -65.410   2.383  1.00 34.12           C  
ATOM   1529  CG  ASP A 202      30.298 -65.997   3.345  1.00 35.86           C  
ATOM   1530  OD1 ASP A 202      30.766 -65.253   4.235  1.00 35.67           O  
ATOM   1531  OD2 ASP A 202      30.629 -67.199   3.198  1.00 37.48           O  
ATOM   1532  N   VAL A 203      28.217 -62.872   1.036  1.00 27.19           N  
ATOM   1533  CA  VAL A 203      27.146 -62.138   0.368  1.00 23.42           C  
ATOM   1534  C   VAL A 203      27.578 -61.524  -0.954  1.00 22.81           C  
ATOM   1535  O   VAL A 203      26.861 -61.607  -1.951  1.00 23.69           O  
ATOM   1536  CB  VAL A 203      26.589 -61.023   1.290  1.00 24.15           C  
ATOM   1537  CG1 VAL A 203      25.605 -60.138   0.529  1.00 18.81           C  
ATOM   1538  CG2 VAL A 203      25.916 -61.653   2.497  1.00 19.62           C  
ATOM   1539  N   ILE A 204      28.739 -60.887  -0.965  1.00 21.42           N  
ATOM   1540  CA  ILE A 204      29.228 -60.289  -2.199  1.00 21.14           C  
ATOM   1541  C   ILE A 204      29.482 -61.383  -3.246  1.00 21.67           C  
ATOM   1542  O   ILE A 204      29.116 -61.255  -4.423  1.00 21.83           O  
ATOM   1543  CB  ILE A 204      30.538 -59.522  -1.961  1.00 17.93           C  
ATOM   1544  CG1 ILE A 204      30.265 -58.274  -1.124  1.00 15.69           C  
ATOM   1545  CG2 ILE A 204      31.179 -59.169  -3.299  1.00 18.06           C  
ATOM   1546  CD1 ILE A 204      31.518 -57.631  -0.578  1.00 13.45           C  
ATOM   1547  N   THR A 205      30.115 -62.456  -2.796  1.00 22.04           N  
ATOM   1548  CA  THR A 205      30.444 -63.581  -3.651  1.00 23.62           C  
ATOM   1549  C   THR A 205      29.182 -64.213  -4.260  1.00 24.30           C  
ATOM   1550  O   THR A 205      29.187 -64.634  -5.423  1.00 23.07           O  
ATOM   1551  CB  THR A 205      31.245 -64.635  -2.838  1.00 24.38           C  
ATOM   1552  OG1 THR A 205      32.496 -64.064  -2.414  1.00 22.80           O  
ATOM   1553  CG2 THR A 205      31.510 -65.873  -3.668  1.00 23.41           C  
ATOM   1554  N   ALA A 206      28.102 -64.250  -3.480  1.00 25.00           N  
ATOM   1555  CA  ALA A 206      26.832 -64.835  -3.927  1.00 26.91           C  
ATOM   1556  C   ALA A 206      26.127 -64.012  -5.010  1.00 27.81           C  
ATOM   1557  O   ALA A 206      25.486 -64.563  -5.919  1.00 27.73           O  
ATOM   1558  CB  ALA A 206      25.898 -65.019  -2.738  1.00 26.35           C  
ATOM   1559  N   ILE A 207      26.229 -62.696  -4.889  1.00 26.89           N  
ATOM   1560  CA  ILE A 207      25.619 -61.788  -5.841  1.00 27.48           C  
ATOM   1561  C   ILE A 207      26.378 -61.823  -7.150  1.00 29.12           C  
ATOM   1562  O   ILE A 207      25.805 -61.591  -8.211  1.00 31.60           O  
ATOM   1563  CB  ILE A 207      25.607 -60.347  -5.293  1.00 26.81           C  
ATOM   1564  CG1 ILE A 207      24.639 -60.273  -4.095  1.00 27.41           C  
ATOM   1565  CG2 ILE A 207      25.225 -59.380  -6.389  1.00 21.58           C  
ATOM   1566  CD1 ILE A 207      24.637 -58.968  -3.344  1.00 22.46           C  
ATOM   1567  N   LYS A 208      27.671 -62.116  -7.078  1.00 29.50           N  
ATOM   1568  CA  LYS A 208      28.482 -62.171  -8.283  1.00 29.69           C  
ATOM   1569  C   LYS A 208      28.203 -63.461  -9.035  1.00 29.18           C  
ATOM   1570  O   LYS A 208      28.245 -63.499 -10.262  1.00 31.40           O  
ATOM   1571  CB  LYS A 208      29.970 -62.085  -7.933  1.00 30.67           C  
ATOM   1572  CG  LYS A 208      30.490 -60.677  -7.694  1.00 30.76           C  
ATOM   1573  CD  LYS A 208      31.957 -60.709  -7.326  1.00 30.86           C  
ATOM   1574  CE  LYS A 208      32.510 -59.312  -7.056  1.00 34.02           C  
ATOM   1575  NZ  LYS A 208      33.920 -59.357  -6.532  1.00 32.17           N  
ATOM   1576  N   ALA A 209      27.899 -64.508  -8.281  1.00 27.74           N  
ATOM   1577  CA  ALA A 209      27.615 -65.818  -8.835  1.00 25.99           C  
ATOM   1578  C   ALA A 209      26.156 -66.021  -9.259  1.00 26.26           C  
ATOM   1579  O   ALA A 209      25.881 -66.790 -10.187  1.00 25.26           O  
ATOM   1580  CB  ALA A 209      27.992 -66.887  -7.813  1.00 24.50           C  
ATOM   1581  N   GLN A 210      25.220 -65.352  -8.586  1.00 25.49           N  
ATOM   1582  CA  GLN A 210      23.814 -65.545  -8.913  1.00 24.30           C  
ATOM   1583  C   GLN A 210      23.121 -64.386  -9.606  1.00 24.26           C  
ATOM   1584  O   GLN A 210      21.921 -64.434  -9.886  1.00 25.55           O  
ATOM   1585  CB  GLN A 210      23.058 -65.979  -7.665  1.00 22.37           C  
ATOM   1586  CG  GLN A 210      23.467 -67.361  -7.252  1.00 26.96           C  
ATOM   1587  CD  GLN A 210      22.922 -67.768  -5.916  1.00 30.05           C  
ATOM   1588  OE1 GLN A 210      21.724 -67.647  -5.663  1.00 32.86           O  
ATOM   1589  NE2 GLN A 210      23.799 -68.269  -5.043  1.00 30.31           N  
ATOM   1590  N   ASN A 211      23.878 -63.333  -9.867  1.00 23.78           N  
ATOM   1591  CA  ASN A 211      23.357 -62.198 -10.607  1.00 23.67           C  
ATOM   1592  C   ASN A 211      24.412 -61.986 -11.678  1.00 25.12           C  
ATOM   1593  O   ASN A 211      25.145 -60.993 -11.669  1.00 25.15           O  
ATOM   1594  CB  ASN A 211      23.228 -60.948  -9.748  1.00 21.89           C  
ATOM   1595  CG  ASN A 211      22.890 -59.731 -10.579  1.00 20.82           C  
ATOM   1596  OD1 ASN A 211      22.009 -59.786 -11.434  1.00 18.88           O  
ATOM   1597  ND2 ASN A 211      23.591 -58.631 -10.343  1.00 19.16           N  
ATOM   1598  N   ALA A 212      24.495 -62.966 -12.576  1.00 26.18           N  
ATOM   1599  CA  ALA A 212      25.454 -62.963 -13.663  1.00 27.47           C  
ATOM   1600  C   ALA A 212      24.758 -62.995 -15.014  1.00 28.50           C  
ATOM   1601  O   ALA A 212      23.575 -63.316 -15.111  1.00 29.79           O  
ATOM   1602  CB  ALA A 212      26.380 -64.154 -13.530  1.00 27.47           C  
ATOM   1603  N   GLN A 213      25.510 -62.643 -16.048  1.00 28.95           N  
ATOM   1604  CA  GLN A 213      25.016 -62.618 -17.419  1.00 30.08           C  
ATOM   1605  C   GLN A 213      26.127 -63.315 -18.199  1.00 30.74           C  
ATOM   1606  O   GLN A 213      27.028 -62.666 -18.723  1.00 31.43           O  
ATOM   1607  CB  GLN A 213      24.858 -61.165 -17.880  1.00 28.91           C  
ATOM   1608  CG  GLN A 213      24.187 -60.954 -19.234  1.00 28.11           C  
ATOM   1609  CD  GLN A 213      22.691 -61.249 -19.225  1.00 27.11           C  
ATOM   1610  OE1 GLN A 213      21.970 -60.878 -18.298  1.00 29.18           O  
ATOM   1611  NE2 GLN A 213      22.219 -61.898 -20.273  1.00 26.43           N  
ATOM   1612  N   VAL A 214      26.060 -64.642 -18.252  1.00 30.59           N  
ATOM   1613  CA  VAL A 214      27.078 -65.449 -18.919  1.00 31.07           C  
ATOM   1614  C   VAL A 214      26.866 -65.726 -20.394  1.00 29.96           C  
ATOM   1615  O   VAL A 214      25.746 -65.961 -20.837  1.00 30.17           O  
ATOM   1616  CB  VAL A 214      27.238 -66.826 -18.234  1.00 32.76           C  
ATOM   1617  CG1 VAL A 214      28.518 -66.857 -17.399  1.00 34.44           C  
ATOM   1618  CG2 VAL A 214      26.021 -67.113 -17.364  1.00 34.71           C  
ATOM   1619  N   ALA A 215      27.963 -65.698 -21.143  1.00 27.44           N  
ATOM   1620  CA  ALA A 215      27.939 -65.997 -22.562  1.00 26.86           C  
ATOM   1621  C   ALA A 215      28.068 -67.528 -22.635  1.00 26.43           C  
ATOM   1622  O   ALA A 215      29.033 -68.092 -22.115  1.00 27.72           O  
ATOM   1623  CB  ALA A 215      29.111 -65.326 -23.244  1.00 27.28           C  
ATOM   1624  N   ALA A 216      27.114 -68.202 -23.270  1.00 23.92           N  
ATOM   1625  CA  ALA A 216      27.165 -69.659 -23.316  1.00 25.82           C  
ATOM   1626  C   ALA A 216      27.191 -70.294 -24.699  1.00 25.14           C  
ATOM   1627  O   ALA A 216      26.967 -71.494 -24.831  1.00 25.86           O  
ATOM   1628  CB  ALA A 216      26.010 -70.238 -22.507  1.00 26.26           C  
ATOM   1629  N   GLY A 217      27.462 -69.486 -25.718  1.00 24.93           N  
ATOM   1630  CA  GLY A 217      27.533 -69.982 -27.080  1.00 24.28           C  
ATOM   1631  C   GLY A 217      26.205 -70.389 -27.680  1.00 24.40           C  
ATOM   1632  O   GLY A 217      25.146 -70.040 -27.170  1.00 24.36           O  
ATOM   1633  N   GLN A 218      26.275 -71.156 -28.763  1.00 25.83           N  
ATOM   1634  CA  GLN A 218      25.092 -71.625 -29.484  1.00 26.65           C  
ATOM   1635  C   GLN A 218      25.019 -73.145 -29.694  1.00 26.30           C  
ATOM   1636  O   GLN A 218      25.963 -73.884 -29.410  1.00 25.54           O  
ATOM   1637  CB  GLN A 218      25.061 -70.955 -30.855  1.00 27.40           C  
ATOM   1638  CG  GLN A 218      25.115 -69.442 -30.793  1.00 29.56           C  
ATOM   1639  CD  GLN A 218      25.722 -68.841 -32.034  1.00 28.15           C  
ATOM   1640  OE1 GLN A 218      25.199 -68.987 -33.129  1.00 31.88           O  
ATOM   1641  NE2 GLN A 218      26.846 -68.164 -31.867  1.00 35.40           N  
ATOM   1642  N   LEU A 219      23.865 -73.594 -30.179  1.00 27.85           N  
ATOM   1643  CA  LEU A 219      23.642 -74.996 -30.523  1.00 26.14           C  
ATOM   1644  C   LEU A 219      23.899 -74.966 -32.010  1.00 25.77           C  
ATOM   1645  O   LEU A 219      23.348 -74.107 -32.701  1.00 24.49           O  
ATOM   1646  CB  LEU A 219      22.191 -75.400 -30.298  1.00 25.69           C  
ATOM   1647  CG  LEU A 219      21.716 -75.601 -28.865  1.00 27.57           C  
ATOM   1648  CD1 LEU A 219      20.198 -75.776 -28.850  1.00 28.05           C  
ATOM   1649  CD2 LEU A 219      22.409 -76.815 -28.264  1.00 26.85           C  
ATOM   1650  N   GLY A 220      24.737 -75.872 -32.505  1.00 26.88           N  
ATOM   1651  CA  GLY A 220      25.029 -75.887 -33.931  1.00 26.82           C  
ATOM   1652  C   GLY A 220      25.759 -74.620 -34.342  1.00 27.45           C  
ATOM   1653  O   GLY A 220      25.487 -74.028 -35.392  1.00 24.78           O  
ATOM   1654  N   GLY A 221      26.692 -74.202 -33.493  1.00 28.88           N  
ATOM   1655  CA  GLY A 221      27.452 -73.003 -33.765  1.00 28.40           C  
ATOM   1656  C   GLY A 221      28.677 -73.288 -34.599  1.00 30.78           C  
ATOM   1657  O   GLY A 221      29.280 -74.358 -34.495  1.00 32.56           O  
ATOM   1658  N   THR A 222      29.049 -72.316 -35.427  1.00 31.01           N  
ATOM   1659  CA  THR A 222      30.208 -72.446 -36.288  1.00 29.28           C  
ATOM   1660  C   THR A 222      31.457 -72.670 -35.445  1.00 29.11           C  
ATOM   1661  O   THR A 222      31.579 -72.139 -34.347  1.00 28.69           O  
ATOM   1662  CB  THR A 222      30.428 -71.169 -37.163  1.00 30.42           C  
ATOM   1663  OG1 THR A 222      30.695 -70.043 -36.319  1.00 31.39           O  
ATOM   1664  CG2 THR A 222      29.200 -70.872 -38.015  1.00 26.89           C  
ATOM   1665  N   PRO A 223      32.375 -73.519 -35.925  1.00 29.10           N  
ATOM   1666  CA  PRO A 223      32.233 -74.241 -37.192  1.00 28.49           C  
ATOM   1667  C   PRO A 223      31.394 -75.473 -36.850  1.00 29.81           C  
ATOM   1668  O   PRO A 223      31.698 -76.198 -35.908  1.00 30.31           O  
ATOM   1669  CB  PRO A 223      33.674 -74.549 -37.566  1.00 29.39           C  
ATOM   1670  CG  PRO A 223      34.338 -74.716 -36.237  1.00 29.81           C  
ATOM   1671  CD  PRO A 223      33.762 -73.581 -35.433  1.00 29.57           C  
ATOM   1672  N   PRO A 224      30.326 -75.728 -37.619  1.00 30.74           N  
ATOM   1673  CA  PRO A 224      29.439 -76.862 -37.368  1.00 30.99           C  
ATOM   1674  C   PRO A 224      29.833 -78.175 -38.000  1.00 33.13           C  
ATOM   1675  O   PRO A 224      30.649 -78.213 -38.924  1.00 34.34           O  
ATOM   1676  CB  PRO A 224      28.122 -76.361 -37.928  1.00 28.73           C  
ATOM   1677  CG  PRO A 224      28.590 -75.706 -39.207  1.00 27.08           C  
ATOM   1678  CD  PRO A 224      29.904 -75.010 -38.839  1.00 29.02           C  
ATOM   1679  N   VAL A 225      29.229 -79.248 -37.494  1.00 34.00           N  
ATOM   1680  CA  VAL A 225      29.450 -80.584 -38.029  1.00 34.30           C  
ATOM   1681  C   VAL A 225      28.631 -80.600 -39.319  1.00 35.69           C  
ATOM   1682  O   VAL A 225      27.689 -79.823 -39.461  1.00 35.48           O  
ATOM   1683  CB  VAL A 225      28.900 -81.681 -37.083  1.00 32.46           C  
ATOM   1684  CG1 VAL A 225      29.514 -81.540 -35.701  1.00 31.58           C  
ATOM   1685  CG2 VAL A 225      27.393 -81.589 -37.004  1.00 30.05           C  
ATOM   1686  N   LYS A 226      28.985 -81.470 -40.259  1.00 38.95           N  
ATOM   1687  CA  LYS A 226      28.252 -81.544 -41.519  1.00 40.70           C  
ATOM   1688  C   LYS A 226      26.853 -82.117 -41.297  1.00 41.36           C  
ATOM   1689  O   LYS A 226      26.701 -83.163 -40.666  1.00 42.18           O  
ATOM   1690  CB  LYS A 226      29.026 -82.403 -42.524  1.00 42.23           C  
ATOM   1691  CG  LYS A 226      28.404 -82.471 -43.919  1.00 47.12           C  
ATOM   1692  CD  LYS A 226      29.344 -83.173 -44.907  1.00 49.96           C  
ATOM   1693  CE  LYS A 226      28.746 -83.256 -46.319  1.00 51.79           C  
ATOM   1694  NZ  LYS A 226      29.692 -83.853 -47.332  1.00 51.89           N  
ATOM   1695  N   GLY A 227      25.832 -81.420 -41.794  1.00 41.75           N  
ATOM   1696  CA  GLY A 227      24.470 -81.904 -41.647  1.00 41.41           C  
ATOM   1697  C   GLY A 227      23.646 -81.231 -40.569  1.00 42.79           C  
ATOM   1698  O   GLY A 227      22.464 -81.549 -40.389  1.00 44.12           O  
ATOM   1699  N   GLN A 228      24.265 -80.301 -39.847  1.00 41.85           N  
ATOM   1700  CA  GLN A 228      23.586 -79.570 -38.777  1.00 38.96           C  
ATOM   1701  C   GLN A 228      22.369 -78.856 -39.344  1.00 37.32           C  
ATOM   1702  O   GLN A 228      22.440 -78.214 -40.392  1.00 37.63           O  
ATOM   1703  CB  GLN A 228      24.549 -78.554 -38.156  1.00 38.43           C  
ATOM   1704  CG  GLN A 228      23.990 -77.765 -36.990  1.00 35.15           C  
ATOM   1705  CD  GLN A 228      23.601 -78.646 -35.826  1.00 33.97           C  
ATOM   1706  OE1 GLN A 228      24.110 -79.759 -35.671  1.00 34.79           O  
ATOM   1707  NE2 GLN A 228      22.704 -78.146 -34.985  1.00 32.93           N  
ATOM   1708  N   GLN A 229      21.253 -78.954 -38.642  1.00 37.27           N  
ATOM   1709  CA  GLN A 229      20.031 -78.329 -39.119  1.00 38.93           C  
ATOM   1710  C   GLN A 229      19.529 -77.235 -38.167  1.00 38.25           C  
ATOM   1711  O   GLN A 229      18.875 -76.280 -38.590  1.00 38.36           O  
ATOM   1712  CB  GLN A 229      18.963 -79.412 -39.306  1.00 41.52           C  
ATOM   1713  CG  GLN A 229      17.780 -79.021 -40.182  1.00 46.68           C  
ATOM   1714  CD  GLN A 229      18.144 -78.860 -41.652  1.00 48.72           C  
ATOM   1715  OE1 GLN A 229      17.263 -78.712 -42.503  1.00 49.52           O  
ATOM   1716  NE2 GLN A 229      19.441 -78.881 -41.955  1.00 49.60           N  
ATOM   1717  N   LEU A 230      19.853 -77.363 -36.886  1.00 35.03           N  
ATOM   1718  CA  LEU A 230      19.416 -76.386 -35.912  1.00 32.32           C  
ATOM   1719  C   LEU A 230      20.518 -75.490 -35.357  1.00 31.39           C  
ATOM   1720  O   LEU A 230      21.563 -75.964 -34.921  1.00 29.26           O  
ATOM   1721  CB  LEU A 230      18.721 -77.093 -34.754  1.00 34.30           C  
ATOM   1722  CG  LEU A 230      18.575 -76.300 -33.450  1.00 35.31           C  
ATOM   1723  CD1 LEU A 230      17.837 -74.993 -33.689  1.00 36.51           C  
ATOM   1724  CD2 LEU A 230      17.825 -77.156 -32.450  1.00 37.58           C  
ATOM   1725  N   ASN A 231      20.264 -74.183 -35.392  1.00 29.08           N  
ATOM   1726  CA  ASN A 231      21.184 -73.191 -34.851  1.00 24.71           C  
ATOM   1727  C   ASN A 231      20.384 -72.257 -33.933  1.00 23.81           C  
ATOM   1728  O   ASN A 231      19.436 -71.599 -34.356  1.00 22.69           O  
ATOM   1729  CB  ASN A 231      21.829 -72.377 -35.959  1.00 20.56           C  
ATOM   1730  CG  ASN A 231      22.747 -71.279 -35.417  1.00 18.58           C  
ATOM   1731  OD1 ASN A 231      22.811 -70.191 -35.981  1.00 19.18           O  
ATOM   1732  ND2 ASN A 231      23.466 -71.567 -34.335  1.00 11.03           N  
ATOM   1733  N   ALA A 232      20.760 -72.216 -32.669  1.00 22.92           N  
ATOM   1734  CA  ALA A 232      20.063 -71.369 -31.721  1.00 23.78           C  
ATOM   1735  C   ALA A 232      21.004 -70.901 -30.627  1.00 23.85           C  
ATOM   1736  O   ALA A 232      22.020 -71.546 -30.340  1.00 23.96           O  
ATOM   1737  CB  ALA A 232      18.895 -72.124 -31.116  1.00 22.45           C  
ATOM   1738  N   SER A 233      20.664 -69.771 -30.022  1.00 23.07           N  
ATOM   1739  CA  SER A 233      21.474 -69.213 -28.950  1.00 22.37           C  
ATOM   1740  C   SER A 233      21.211 -69.958 -27.656  1.00 21.10           C  
ATOM   1741  O   SER A 233      20.116 -70.457 -27.435  1.00 22.02           O  
ATOM   1742  CB  SER A 233      21.143 -67.728 -28.746  1.00 21.12           C  
ATOM   1743  OG  SER A 233      21.481 -66.958 -29.890  1.00 22.22           O  
ATOM   1744  N   ILE A 234      22.236 -70.045 -26.816  1.00 21.45           N  
ATOM   1745  CA  ILE A 234      22.124 -70.665 -25.508  1.00 20.93           C  
ATOM   1746  C   ILE A 234      21.997 -69.517 -24.501  1.00 22.54           C  
ATOM   1747  O   ILE A 234      22.872 -68.656 -24.408  1.00 21.61           O  
ATOM   1748  CB  ILE A 234      23.372 -71.472 -25.146  1.00 21.89           C  
ATOM   1749  CG1 ILE A 234      23.417 -72.761 -25.972  1.00 21.47           C  
ATOM   1750  CG2 ILE A 234      23.383 -71.753 -23.646  1.00 19.68           C  
ATOM   1751  CD1 ILE A 234      24.535 -73.716 -25.561  1.00 20.02           C  
ATOM   1752  N   ILE A 235      20.905 -69.505 -23.748  1.00 22.88           N  
ATOM   1753  CA  ILE A 235      20.688 -68.452 -22.778  1.00 22.06           C  
ATOM   1754  C   ILE A 235      20.750 -69.048 -21.387  1.00 23.14           C  
ATOM   1755  O   ILE A 235      19.836 -69.743 -20.967  1.00 25.05           O  
ATOM   1756  CB  ILE A 235      19.299 -67.775 -22.979  1.00 22.65           C  
ATOM   1757  CG1 ILE A 235      19.139 -67.294 -24.434  1.00 21.86           C  
ATOM   1758  CG2 ILE A 235      19.130 -66.628 -22.002  1.00 19.00           C  
ATOM   1759  CD1 ILE A 235      20.123 -66.204 -24.870  1.00 24.07           C  
ATOM   1760  N   ALA A 236      21.837 -68.763 -20.676  1.00 24.88           N  
ATOM   1761  CA  ALA A 236      22.031 -69.247 -19.318  1.00 24.28           C  
ATOM   1762  C   ALA A 236      21.600 -68.148 -18.352  1.00 25.78           C  
ATOM   1763  O   ALA A 236      20.582 -67.496 -18.571  1.00 26.19           O  
ATOM   1764  CB  ALA A 236      23.489 -69.603 -19.100  1.00 23.14           C  
ATOM   1765  N   GLN A 237      22.368 -67.935 -17.288  1.00 27.44           N  
ATOM   1766  CA  GLN A 237      22.014 -66.903 -16.319  1.00 29.08           C  
ATOM   1767  C   GLN A 237      21.849 -65.556 -16.985  1.00 29.06           C  
ATOM   1768  O   GLN A 237      22.454 -65.278 -18.016  1.00 29.43           O  
ATOM   1769  CB  GLN A 237      23.067 -66.788 -15.216  1.00 30.17           C  
ATOM   1770  CG  GLN A 237      22.885 -67.769 -14.067  1.00 31.08           C  
ATOM   1771  CD  GLN A 237      24.076 -67.772 -13.137  1.00 32.44           C  
ATOM   1772  OE1 GLN A 237      25.176 -68.169 -13.528  1.00 33.60           O  
ATOM   1773  NE2 GLN A 237      23.872 -67.316 -11.904  1.00 31.85           N  
ATOM   1774  N   THR A 238      21.019 -64.723 -16.374  1.00 28.66           N  
ATOM   1775  CA  THR A 238      20.742 -63.399 -16.881  1.00 26.37           C  
ATOM   1776  C   THR A 238      20.703 -62.476 -15.668  1.00 24.21           C  
ATOM   1777  O   THR A 238      20.529 -62.943 -14.549  1.00 22.94           O  
ATOM   1778  CB  THR A 238      19.389 -63.391 -17.611  1.00 28.22           C  
ATOM   1779  OG1 THR A 238      19.351 -62.293 -18.532  1.00 31.49           O  
ATOM   1780  CG2 THR A 238      18.243 -63.274 -16.610  1.00 25.24           C  
ATOM   1781  N   ARG A 239      20.862 -61.174 -15.872  1.00 22.70           N  
ATOM   1782  CA  ARG A 239      20.848 -60.266 -14.734  1.00 22.38           C  
ATOM   1783  C   ARG A 239      19.525 -60.330 -13.975  1.00 21.93           C  
ATOM   1784  O   ARG A 239      18.469 -60.588 -14.551  1.00 19.41           O  
ATOM   1785  CB  ARG A 239      21.080 -58.814 -15.176  1.00 24.82           C  
ATOM   1786  CG  ARG A 239      22.428 -58.506 -15.804  1.00 25.31           C  
ATOM   1787  CD  ARG A 239      23.581 -58.811 -14.867  1.00 29.09           C  
ATOM   1788  NE  ARG A 239      24.754 -58.006 -15.205  1.00 28.84           N  
ATOM   1789  CZ  ARG A 239      25.960 -58.175 -14.672  1.00 31.28           C  
ATOM   1790  NH1 ARG A 239      26.169 -59.132 -13.764  1.00 26.99           N  
ATOM   1791  NH2 ARG A 239      26.960 -57.383 -15.054  1.00 29.89           N  
ATOM   1792  N   LEU A 240      19.598 -60.096 -12.670  1.00 22.94           N  
ATOM   1793  CA  LEU A 240      18.418 -60.067 -11.822  1.00 22.03           C  
ATOM   1794  C   LEU A 240      17.732 -58.741 -12.154  1.00 22.94           C  
ATOM   1795  O   LEU A 240      18.389 -57.787 -12.579  1.00 23.96           O  
ATOM   1796  CB  LEU A 240      18.841 -60.101 -10.363  1.00 23.75           C  
ATOM   1797  CG  LEU A 240      18.828 -61.445  -9.626  1.00 27.30           C  
ATOM   1798  CD1 LEU A 240      19.317 -62.574 -10.514  1.00 27.28           C  
ATOM   1799  CD2 LEU A 240      19.674 -61.311  -8.366  1.00 24.87           C  
ATOM   1800  N   THR A 241      16.423 -58.666 -11.958  1.00 21.93           N  
ATOM   1801  CA  THR A 241      15.694 -57.452 -12.293  1.00 20.95           C  
ATOM   1802  C   THR A 241      14.777 -56.888 -11.202  1.00 21.29           C  
ATOM   1803  O   THR A 241      14.163 -55.828 -11.387  1.00 20.74           O  
ATOM   1804  CB  THR A 241      14.823 -57.691 -13.552  1.00 20.79           C  
ATOM   1805  OG1 THR A 241      13.812 -58.659 -13.255  1.00 18.77           O  
ATOM   1806  CG2 THR A 241      15.667 -58.209 -14.690  1.00 17.78           C  
ATOM   1807  N   SER A 242      14.690 -57.578 -10.068  1.00 21.50           N  
ATOM   1808  CA  SER A 242      13.794 -57.149  -8.999  1.00 20.86           C  
ATOM   1809  C   SER A 242      14.257 -57.554  -7.609  1.00 21.70           C  
ATOM   1810  O   SER A 242      15.056 -58.476  -7.432  1.00 21.74           O  
ATOM   1811  CB  SER A 242      12.418 -57.755  -9.234  1.00 20.71           C  
ATOM   1812  OG  SER A 242      12.532 -59.173  -9.226  1.00 19.25           O  
ATOM   1813  N   THR A 243      13.717 -56.870  -6.612  1.00 22.11           N  
ATOM   1814  CA  THR A 243      14.074 -57.165  -5.249  1.00 22.28           C  
ATOM   1815  C   THR A 243      13.763 -58.636  -4.922  1.00 23.12           C  
ATOM   1816  O   THR A 243      14.527 -59.306  -4.233  1.00 22.21           O  
ATOM   1817  CB  THR A 243      13.346 -56.204  -4.316  1.00 21.31           C  
ATOM   1818  OG1 THR A 243      11.932 -56.344  -4.483  1.00 22.86           O  
ATOM   1819  CG2 THR A 243      13.730 -54.779  -4.654  1.00 21.49           C  
ATOM   1820  N   GLU A 244      12.658 -59.147  -5.449  1.00 26.11           N  
ATOM   1821  CA  GLU A 244      12.279 -60.530  -5.203  1.00 28.27           C  
ATOM   1822  C   GLU A 244      13.361 -61.489  -5.727  1.00 29.43           C  
ATOM   1823  O   GLU A 244      13.733 -62.459  -5.057  1.00 28.38           O  
ATOM   1824  CB  GLU A 244      10.935 -60.829  -5.876  1.00 31.81           C  
ATOM   1825  CG  GLU A 244      10.420 -62.242  -5.623  1.00 38.56           C  
ATOM   1826  CD  GLU A 244       9.221 -62.618  -6.487  1.00 40.61           C  
ATOM   1827  OE1 GLU A 244       8.237 -61.846  -6.518  1.00 43.01           O  
ATOM   1828  OE2 GLU A 244       9.259 -63.695  -7.126  1.00 41.67           O  
ATOM   1829  N   GLU A 245      13.879 -61.216  -6.919  1.00 28.90           N  
ATOM   1830  CA  GLU A 245      14.908 -62.080  -7.478  1.00 29.87           C  
ATOM   1831  C   GLU A 245      16.176 -62.060  -6.636  1.00 30.68           C  
ATOM   1832  O   GLU A 245      16.854 -63.087  -6.477  1.00 32.82           O  
ATOM   1833  CB  GLU A 245      15.243 -61.657  -8.899  1.00 31.61           C  
ATOM   1834  CG  GLU A 245      14.099 -61.798  -9.858  1.00 33.97           C  
ATOM   1835  CD  GLU A 245      14.524 -61.537 -11.276  1.00 36.28           C  
ATOM   1836  OE1 GLU A 245      14.656 -60.360 -11.662  1.00 35.88           O  
ATOM   1837  OE2 GLU A 245      14.743 -62.521 -12.004  1.00 39.92           O  
ATOM   1838  N   PHE A 246      16.510 -60.893  -6.104  1.00 27.64           N  
ATOM   1839  CA  PHE A 246      17.699 -60.787  -5.282  1.00 25.03           C  
ATOM   1840  C   PHE A 246      17.459 -61.442  -3.942  1.00 25.51           C  
ATOM   1841  O   PHE A 246      18.350 -62.074  -3.370  1.00 25.72           O  
ATOM   1842  CB  PHE A 246      18.078 -59.325  -5.065  1.00 20.50           C  
ATOM   1843  CG  PHE A 246      18.977 -58.784  -6.115  1.00 16.46           C  
ATOM   1844  CD1 PHE A 246      18.458 -58.120  -7.221  1.00 15.65           C  
ATOM   1845  CD2 PHE A 246      20.357 -58.934  -6.001  1.00 14.72           C  
ATOM   1846  CE1 PHE A 246      19.300 -57.607  -8.202  1.00 12.29           C  
ATOM   1847  CE2 PHE A 246      21.213 -58.422  -6.979  1.00 14.28           C  
ATOM   1848  CZ  PHE A 246      20.681 -57.757  -8.081  1.00 12.75           C  
ATOM   1849  N   GLY A 247      16.243 -61.281  -3.443  1.00 25.21           N  
ATOM   1850  CA  GLY A 247      15.908 -61.849  -2.160  1.00 26.08           C  
ATOM   1851  C   GLY A 247      16.096 -63.349  -2.057  1.00 26.96           C  
ATOM   1852  O   GLY A 247      16.440 -63.839  -0.986  1.00 27.58           O  
ATOM   1853  N   LYS A 248      15.894 -64.079  -3.155  1.00 27.17           N  
ATOM   1854  CA  LYS A 248      16.015 -65.530  -3.114  1.00 25.73           C  
ATOM   1855  C   LYS A 248      17.334 -66.115  -3.583  1.00 26.80           C  
ATOM   1856  O   LYS A 248      17.397 -67.267  -4.013  1.00 28.92           O  
ATOM   1857  CB  LYS A 248      14.856 -66.179  -3.878  1.00 24.10           C  
ATOM   1858  CG  LYS A 248      14.898 -66.018  -5.376  1.00 26.28           C  
ATOM   1859  CD  LYS A 248      13.672 -66.664  -6.010  1.00 25.73           C  
ATOM   1860  CE  LYS A 248      13.773 -66.696  -7.521  1.00 26.80           C  
ATOM   1861  NZ  LYS A 248      12.569 -67.359  -8.114  1.00 30.42           N  
ATOM   1862  N   ILE A 249      18.396 -65.330  -3.508  1.00 27.97           N  
ATOM   1863  CA  ILE A 249      19.700 -65.841  -3.892  1.00 28.22           C  
ATOM   1864  C   ILE A 249      20.075 -66.844  -2.816  1.00 28.59           C  
ATOM   1865  O   ILE A 249      19.960 -66.553  -1.635  1.00 28.77           O  
ATOM   1866  CB  ILE A 249      20.751 -64.730  -3.927  1.00 27.89           C  
ATOM   1867  CG1 ILE A 249      20.559 -63.897  -5.198  1.00 25.59           C  
ATOM   1868  CG2 ILE A 249      22.148 -65.338  -3.818  1.00 25.08           C  
ATOM   1869  CD1 ILE A 249      21.532 -62.751  -5.353  1.00 24.74           C  
ATOM   1870  N   LEU A 250      20.511 -68.029  -3.217  1.00 30.87           N  
ATOM   1871  CA  LEU A 250      20.875 -69.051  -2.244  1.00 30.59           C  
ATOM   1872  C   LEU A 250      22.276 -68.815  -1.682  1.00 30.81           C  
ATOM   1873  O   LEU A 250      23.277 -68.970  -2.392  1.00 30.23           O  
ATOM   1874  CB  LEU A 250      20.797 -70.436  -2.887  1.00 29.60           C  
ATOM   1875  CG  LEU A 250      20.965 -71.641  -1.960  1.00 32.21           C  
ATOM   1876  CD1 LEU A 250      19.819 -71.674  -0.963  1.00 31.03           C  
ATOM   1877  CD2 LEU A 250      20.993 -72.929  -2.781  1.00 30.58           C  
ATOM   1878  N   LEU A 251      22.340 -68.424  -0.410  1.00 30.08           N  
ATOM   1879  CA  LEU A 251      23.615 -68.186   0.245  1.00 31.17           C  
ATOM   1880  C   LEU A 251      24.237 -69.523   0.623  1.00 32.91           C  
ATOM   1881  O   LEU A 251      25.420 -69.750   0.380  1.00 32.67           O  
ATOM   1882  CB  LEU A 251      23.417 -67.299   1.471  1.00 31.88           C  
ATOM   1883  CG  LEU A 251      23.236 -65.820   1.091  1.00 34.51           C  
ATOM   1884  CD1 LEU A 251      22.807 -64.997   2.295  1.00 34.88           C  
ATOM   1885  CD2 LEU A 251      24.542 -65.287   0.519  1.00 31.35           C  
ATOM   1886  N   LYS A 252      23.443 -70.409   1.218  1.00 35.56           N  
ATOM   1887  CA  LYS A 252      23.940 -71.735   1.571  1.00 38.39           C  
ATOM   1888  C   LYS A 252      22.854 -72.711   2.003  1.00 39.84           C  
ATOM   1889  O   LYS A 252      21.724 -72.321   2.294  1.00 39.91           O  
ATOM   1890  CB  LYS A 252      25.019 -71.646   2.655  1.00 39.58           C  
ATOM   1891  CG  LYS A 252      24.522 -71.347   4.049  1.00 39.75           C  
ATOM   1892  CD  LYS A 252      25.651 -71.541   5.041  1.00 38.56           C  
ATOM   1893  CE  LYS A 252      25.133 -71.640   6.466  1.00 39.55           C  
ATOM   1894  NZ  LYS A 252      26.230 -72.057   7.381  1.00 40.62           N  
ATOM   1895  N   VAL A 253      23.204 -73.992   2.017  1.00 42.68           N  
ATOM   1896  CA  VAL A 253      22.267 -75.032   2.422  1.00 45.45           C  
ATOM   1897  C   VAL A 253      22.787 -75.727   3.678  1.00 47.38           C  
ATOM   1898  O   VAL A 253      23.697 -76.556   3.604  1.00 46.22           O  
ATOM   1899  CB  VAL A 253      22.101 -76.104   1.322  1.00 46.01           C  
ATOM   1900  CG1 VAL A 253      20.926 -77.016   1.666  1.00 45.92           C  
ATOM   1901  CG2 VAL A 253      21.899 -75.446  -0.032  1.00 45.33           C  
ATOM   1902  N   ASN A 254      22.212 -75.389   4.829  1.00 50.46           N  
ATOM   1903  CA  ASN A 254      22.628 -75.996   6.095  1.00 53.61           C  
ATOM   1904  C   ASN A 254      22.532 -77.519   6.036  1.00 56.45           C  
ATOM   1905  O   ASN A 254      21.603 -78.064   5.440  1.00 57.30           O  
ATOM   1906  CB  ASN A 254      21.740 -75.513   7.241  1.00 52.92           C  
ATOM   1907  CG  ASN A 254      21.709 -74.011   7.365  1.00 50.91           C  
ATOM   1908  OD1 ASN A 254      22.728 -73.375   7.634  1.00 53.35           O  
ATOM   1909  ND2 ASN A 254      20.533 -73.434   7.174  1.00 47.75           N  
ATOM   1910  N   GLN A 255      23.490 -78.198   6.663  1.00 59.53           N  
ATOM   1911  CA  GLN A 255      23.507 -79.663   6.710  1.00 61.86           C  
ATOM   1912  C   GLN A 255      22.128 -80.130   7.166  1.00 61.17           C  
ATOM   1913  O   GLN A 255      21.597 -81.141   6.699  1.00 59.79           O  
ATOM   1914  CB  GLN A 255      24.585 -80.126   7.693  1.00 64.47           C  
ATOM   1915  CG  GLN A 255      24.509 -79.431   9.050  1.00 69.20           C  
ATOM   1916  CD  GLN A 255      25.862 -79.341   9.744  1.00 72.47           C  
ATOM   1917  OE1 GLN A 255      26.503 -80.358  10.026  1.00 74.64           O  
ATOM   1918  NE2 GLN A 255      26.304 -78.117  10.022  1.00 73.10           N  
ATOM   1919  N   ASP A 256      21.556 -79.357   8.079  1.00 61.69           N  
ATOM   1920  CA  ASP A 256      20.229 -79.610   8.618  1.00 62.09           C  
ATOM   1921  C   ASP A 256      19.220 -79.740   7.475  1.00 61.03           C  
ATOM   1922  O   ASP A 256      18.127 -80.269   7.657  1.00 60.94           O  
ATOM   1923  CB  ASP A 256      19.838 -78.446   9.528  1.00 64.11           C  
ATOM   1924  CG  ASP A 256      18.450 -78.592  10.104  1.00 65.71           C  
ATOM   1925  OD1 ASP A 256      17.473 -78.592   9.322  1.00 65.96           O  
ATOM   1926  OD2 ASP A 256      18.342 -78.703  11.345  1.00 66.78           O  
ATOM   1927  N   GLY A 257      19.606 -79.255   6.297  1.00 60.03           N  
ATOM   1928  CA  GLY A 257      18.735 -79.308   5.136  1.00 57.24           C  
ATOM   1929  C   GLY A 257      18.099 -77.951   4.877  1.00 56.01           C  
ATOM   1930  O   GLY A 257      17.541 -77.702   3.800  1.00 54.97           O  
ATOM   1931  N   SER A 258      18.180 -77.072   5.876  1.00 53.23           N  
ATOM   1932  CA  SER A 258      17.619 -75.731   5.771  1.00 49.48           C  
ATOM   1933  C   SER A 258      18.191 -74.993   4.566  1.00 47.00           C  
ATOM   1934  O   SER A 258      19.228 -75.374   4.012  1.00 46.39           O  
ATOM   1935  CB  SER A 258      17.914 -74.929   7.037  1.00 49.07           C  
ATOM   1936  OG  SER A 258      17.273 -75.492   8.162  1.00 51.46           O  
ATOM   1937  N   ARG A 259      17.508 -73.921   4.187  1.00 43.23           N  
ATOM   1938  CA  ARG A 259      17.894 -73.097   3.050  1.00 40.09           C  
ATOM   1939  C   ARG A 259      18.084 -71.638   3.521  1.00 36.66           C  
ATOM   1940  O   ARG A 259      17.151 -71.012   4.014  1.00 33.29           O  
ATOM   1941  CB  ARG A 259      16.783 -73.191   1.998  1.00 40.99           C  
ATOM   1942  CG  ARG A 259      17.243 -73.226   0.564  1.00 42.26           C  
ATOM   1943  CD  ARG A 259      16.061 -73.458  -0.388  1.00 46.25           C  
ATOM   1944  NE  ARG A 259      15.569 -74.842  -0.391  1.00 49.90           N  
ATOM   1945  CZ  ARG A 259      14.634 -75.331   0.423  1.00 50.44           C  
ATOM   1946  NH1 ARG A 259      14.058 -74.555   1.337  1.00 52.17           N  
ATOM   1947  NH2 ARG A 259      14.268 -76.605   0.316  1.00 49.87           N  
ATOM   1948  N   VAL A 260      19.293 -71.105   3.377  1.00 35.48           N  
ATOM   1949  CA  VAL A 260      19.584 -69.723   3.796  1.00 32.79           C  
ATOM   1950  C   VAL A 260      19.615 -68.788   2.587  1.00 29.31           C  
ATOM   1951  O   VAL A 260      20.571 -68.791   1.816  1.00 27.55           O  
ATOM   1952  CB  VAL A 260      20.950 -69.623   4.505  1.00 33.30           C  
ATOM   1953  CG1 VAL A 260      21.114 -68.242   5.127  1.00 34.44           C  
ATOM   1954  CG2 VAL A 260      21.067 -70.710   5.562  1.00 34.68           C  
ATOM   1955  N   LEU A 261      18.564 -67.991   2.436  1.00 27.80           N  
ATOM   1956  CA  LEU A 261      18.447 -67.062   1.315  1.00 26.87           C  
ATOM   1957  C   LEU A 261      18.895 -65.639   1.719  1.00 26.37           C  
ATOM   1958  O   LEU A 261      18.810 -65.253   2.890  1.00 24.35           O  
ATOM   1959  CB  LEU A 261      16.992 -67.050   0.804  1.00 24.83           C  
ATOM   1960  CG  LEU A 261      16.322 -68.400   0.465  1.00 25.43           C  
ATOM   1961  CD1 LEU A 261      14.866 -68.163   0.072  1.00 24.30           C  
ATOM   1962  CD2 LEU A 261      17.068 -69.111  -0.673  1.00 22.86           C  
ATOM   1963  N   LEU A 262      19.384 -64.873   0.746  1.00 25.13           N  
ATOM   1964  CA  LEU A 262      19.847 -63.514   1.002  1.00 24.88           C  
ATOM   1965  C   LEU A 262      18.803 -62.728   1.800  1.00 23.81           C  
ATOM   1966  O   LEU A 262      19.148 -61.936   2.665  1.00 23.98           O  
ATOM   1967  CB  LEU A 262      20.127 -62.791  -0.322  1.00 23.92           C  
ATOM   1968  CG  LEU A 262      21.341 -61.860  -0.468  1.00 25.45           C  
ATOM   1969  CD1 LEU A 262      21.111 -60.989  -1.691  1.00 25.21           C  
ATOM   1970  CD2 LEU A 262      21.553 -60.991   0.773  1.00 24.51           C  
ATOM   1971  N   ARG A 263      17.526 -62.952   1.517  1.00 24.06           N  
ATOM   1972  CA  ARG A 263      16.478 -62.225   2.221  1.00 27.28           C  
ATOM   1973  C   ARG A 263      16.485 -62.545   3.707  1.00 27.80           C  
ATOM   1974  O   ARG A 263      15.963 -61.785   4.514  1.00 28.06           O  
ATOM   1975  CB  ARG A 263      15.093 -62.544   1.634  1.00 27.60           C  
ATOM   1976  CG  ARG A 263      14.566 -63.932   1.967  1.00 28.85           C  
ATOM   1977  CD  ARG A 263      13.064 -64.047   1.725  1.00 26.57           C  
ATOM   1978  NE  ARG A 263      12.769 -64.405   0.348  1.00 31.31           N  
ATOM   1979  CZ  ARG A 263      12.286 -65.582  -0.042  1.00 28.96           C  
ATOM   1980  NH1 ARG A 263      12.027 -66.538   0.840  1.00 29.73           N  
ATOM   1981  NH2 ARG A 263      12.074 -65.804  -1.328  1.00 29.18           N  
ATOM   1982  N   ASP A 264      17.088 -63.669   4.070  1.00 30.27           N  
ATOM   1983  CA  ASP A 264      17.137 -64.080   5.470  1.00 32.09           C  
ATOM   1984  C   ASP A 264      18.187 -63.344   6.299  1.00 31.78           C  
ATOM   1985  O   ASP A 264      18.170 -63.408   7.527  1.00 33.08           O  
ATOM   1986  CB  ASP A 264      17.366 -65.590   5.554  1.00 33.09           C  
ATOM   1987  CG  ASP A 264      16.205 -66.384   4.975  1.00 37.84           C  
ATOM   1988  OD1 ASP A 264      16.418 -67.578   4.628  1.00 36.33           O  
ATOM   1989  OD2 ASP A 264      15.083 -65.808   4.877  1.00 35.16           O  
ATOM   1990  N   VAL A 265      19.099 -62.645   5.637  1.00 31.01           N  
ATOM   1991  CA  VAL A 265      20.133 -61.913   6.355  1.00 29.66           C  
ATOM   1992  C   VAL A 265      20.212 -60.449   5.955  1.00 28.44           C  
ATOM   1993  O   VAL A 265      21.124 -59.737   6.386  1.00 28.06           O  
ATOM   1994  CB  VAL A 265      21.523 -62.532   6.135  1.00 29.66           C  
ATOM   1995  CG1 VAL A 265      21.502 -64.000   6.544  1.00 31.00           C  
ATOM   1996  CG2 VAL A 265      21.943 -62.364   4.682  1.00 27.55           C  
ATOM   1997  N   ALA A 266      19.260 -59.992   5.146  1.00 26.61           N  
ATOM   1998  CA  ALA A 266      19.277 -58.603   4.699  1.00 25.80           C  
ATOM   1999  C   ALA A 266      17.946 -58.118   4.153  1.00 26.10           C  
ATOM   2000  O   ALA A 266      17.087 -58.914   3.764  1.00 25.66           O  
ATOM   2001  CB  ALA A 266      20.355 -58.428   3.620  1.00 23.27           C  
ATOM   2002  N   LYS A 267      17.778 -56.801   4.113  1.00 26.01           N  
ATOM   2003  CA  LYS A 267      16.568 -56.230   3.543  1.00 26.44           C  
ATOM   2004  C   LYS A 267      16.922 -55.838   2.112  1.00 27.11           C  
ATOM   2005  O   LYS A 267      17.932 -55.173   1.886  1.00 27.45           O  
ATOM   2006  CB  LYS A 267      16.117 -55.017   4.349  1.00 26.19           C  
ATOM   2007  CG  LYS A 267      15.551 -55.395   5.715  1.00 30.89           C  
ATOM   2008  CD  LYS A 267      15.074 -54.175   6.504  1.00 36.29           C  
ATOM   2009  CE  LYS A 267      14.602 -54.582   7.907  1.00 40.14           C  
ATOM   2010  NZ  LYS A 267      14.045 -53.440   8.711  1.00 41.26           N  
ATOM   2011  N   ILE A 268      16.129 -56.295   1.143  1.00 26.82           N  
ATOM   2012  CA  ILE A 268      16.391 -55.963  -0.247  1.00 27.32           C  
ATOM   2013  C   ILE A 268      15.474 -54.828  -0.695  1.00 27.62           C  
ATOM   2014  O   ILE A 268      14.253 -54.904  -0.562  1.00 28.92           O  
ATOM   2015  CB  ILE A 268      16.204 -57.167  -1.164  1.00 28.22           C  
ATOM   2016  CG1 ILE A 268      17.262 -58.226  -0.872  1.00 30.42           C  
ATOM   2017  CG2 ILE A 268      16.399 -56.729  -2.611  1.00 30.06           C  
ATOM   2018  CD1 ILE A 268      17.072 -58.973   0.398  1.00 32.21           C  
ATOM   2019  N   GLU A 269      16.059 -53.784  -1.256  1.00 26.59           N  
ATOM   2020  CA  GLU A 269      15.265 -52.639  -1.641  1.00 27.26           C  
ATOM   2021  C   GLU A 269      15.937 -51.766  -2.704  1.00 27.02           C  
ATOM   2022  O   GLU A 269      17.163 -51.690  -2.798  1.00 24.76           O  
ATOM   2023  CB  GLU A 269      14.969 -51.826  -0.371  1.00 30.10           C  
ATOM   2024  CG  GLU A 269      14.626 -50.352  -0.576  1.00 35.49           C  
ATOM   2025  CD  GLU A 269      14.826 -49.523   0.699  1.00 38.50           C  
ATOM   2026  OE1 GLU A 269      15.994 -49.308   1.103  1.00 36.65           O  
ATOM   2027  OE2 GLU A 269      13.815 -49.089   1.300  1.00 40.41           O  
ATOM   2028  N   LEU A 270      15.106 -51.111  -3.503  1.00 25.81           N  
ATOM   2029  CA  LEU A 270      15.557 -50.237  -4.563  1.00 23.81           C  
ATOM   2030  C   LEU A 270      15.815 -48.894  -3.895  1.00 25.07           C  
ATOM   2031  O   LEU A 270      14.887 -48.254  -3.403  1.00 26.62           O  
ATOM   2032  CB  LEU A 270      14.446 -50.122  -5.601  1.00 23.14           C  
ATOM   2033  CG  LEU A 270      14.686 -50.330  -7.101  1.00 24.09           C  
ATOM   2034  CD1 LEU A 270      15.600 -51.506  -7.363  1.00 21.10           C  
ATOM   2035  CD2 LEU A 270      13.336 -50.542  -7.773  1.00 20.77           C  
ATOM   2036  N   GLY A 271      17.079 -48.482  -3.854  1.00 24.31           N  
ATOM   2037  CA  GLY A 271      17.437 -47.220  -3.232  1.00 24.26           C  
ATOM   2038  C   GLY A 271      18.530 -46.529  -4.016  1.00 26.07           C  
ATOM   2039  O   GLY A 271      19.140 -47.136  -4.895  1.00 30.35           O  
ATOM   2040  N   GLY A 272      18.792 -45.265  -3.723  1.00 24.37           N  
ATOM   2041  CA  GLY A 272      19.830 -44.572  -4.464  1.00 23.62           C  
ATOM   2042  C   GLY A 272      21.215 -45.180  -4.309  1.00 23.63           C  
ATOM   2043  O   GLY A 272      21.455 -45.967  -3.388  1.00 21.35           O  
ATOM   2044  N   GLU A 273      22.122 -44.832  -5.225  1.00 24.38           N  
ATOM   2045  CA  GLU A 273      23.507 -45.301  -5.156  1.00 24.82           C  
ATOM   2046  C   GLU A 273      24.116 -44.542  -3.976  1.00 24.45           C  
ATOM   2047  O   GLU A 273      25.161 -44.910  -3.433  1.00 26.53           O  
ATOM   2048  CB  GLU A 273      24.277 -44.947  -6.426  1.00 25.64           C  
ATOM   2049  CG  GLU A 273      23.665 -45.446  -7.717  1.00 26.88           C  
ATOM   2050  CD  GLU A 273      24.360 -44.873  -8.939  1.00 28.38           C  
ATOM   2051  OE1 GLU A 273      23.895 -45.124 -10.072  1.00 31.08           O  
ATOM   2052  OE2 GLU A 273      25.376 -44.167  -8.772  1.00 30.47           O  
ATOM   2053  N   ASN A 274      23.453 -43.458  -3.600  1.00 22.28           N  
ATOM   2054  CA  ASN A 274      23.879 -42.661  -2.470  1.00 24.01           C  
ATOM   2055  C   ASN A 274      22.659 -41.899  -1.953  1.00 23.93           C  
ATOM   2056  O   ASN A 274      21.641 -41.793  -2.646  1.00 22.17           O  
ATOM   2057  CB  ASN A 274      25.013 -41.693  -2.868  1.00 25.63           C  
ATOM   2058  CG  ASN A 274      24.535 -40.544  -3.736  1.00 29.56           C  
ATOM   2059  OD1 ASN A 274      23.661 -39.764  -3.335  1.00 33.68           O  
ATOM   2060  ND2 ASN A 274      25.108 -40.426  -4.929  1.00 30.03           N  
ATOM   2061  N   TYR A 275      22.764 -41.396  -0.727  1.00 23.36           N  
ATOM   2062  CA  TYR A 275      21.698 -40.638  -0.081  1.00 23.73           C  
ATOM   2063  C   TYR A 275      22.283 -39.304   0.377  1.00 25.95           C  
ATOM   2064  O   TYR A 275      22.013 -38.821   1.480  1.00 27.36           O  
ATOM   2065  CB  TYR A 275      21.170 -41.416   1.122  1.00 20.53           C  
ATOM   2066  CG  TYR A 275      20.484 -42.701   0.747  1.00 20.62           C  
ATOM   2067  CD1 TYR A 275      21.208 -43.778   0.224  1.00 19.95           C  
ATOM   2068  CD2 TYR A 275      19.097 -42.829   0.859  1.00 18.20           C  
ATOM   2069  CE1 TYR A 275      20.561 -44.952  -0.185  1.00 20.40           C  
ATOM   2070  CE2 TYR A 275      18.444 -43.988   0.451  1.00 19.34           C  
ATOM   2071  CZ  TYR A 275      19.179 -45.046  -0.069  1.00 21.82           C  
ATOM   2072  OH  TYR A 275      18.528 -46.195  -0.467  1.00 24.57           O  
ATOM   2073  N   ASP A 276      23.082 -38.708  -0.494  1.00 27.55           N  
ATOM   2074  CA  ASP A 276      23.740 -37.454  -0.190  1.00 29.84           C  
ATOM   2075  C   ASP A 276      22.953 -36.201  -0.518  1.00 28.54           C  
ATOM   2076  O   ASP A 276      23.087 -35.186   0.161  1.00 29.57           O  
ATOM   2077  CB  ASP A 276      25.087 -37.412  -0.912  1.00 33.30           C  
ATOM   2078  CG  ASP A 276      26.086 -38.407  -0.336  1.00 38.42           C  
ATOM   2079  OD1 ASP A 276      26.913 -38.933  -1.113  1.00 42.22           O  
ATOM   2080  OD2 ASP A 276      26.050 -38.654   0.894  1.00 39.53           O  
ATOM   2081  N   ILE A 277      22.132 -36.262  -1.552  1.00 27.01           N  
ATOM   2082  CA  ILE A 277      21.396 -35.089  -1.947  1.00 27.67           C  
ATOM   2083  C   ILE A 277      19.890 -35.221  -1.950  1.00 29.81           C  
ATOM   2084  O   ILE A 277      19.335 -36.210  -2.425  1.00 30.70           O  
ATOM   2085  CB  ILE A 277      21.825 -34.632  -3.327  1.00 26.88           C  
ATOM   2086  CG1 ILE A 277      23.312 -34.294  -3.315  1.00 27.11           C  
ATOM   2087  CG2 ILE A 277      21.000 -33.444  -3.740  1.00 26.61           C  
ATOM   2088  CD1 ILE A 277      23.835 -33.898  -4.666  1.00 30.44           C  
ATOM   2089  N   ILE A 278      19.239 -34.185  -1.437  1.00 29.13           N  
ATOM   2090  CA  ILE A 278      17.797 -34.138  -1.360  1.00 29.38           C  
ATOM   2091  C   ILE A 278      17.400 -32.719  -1.729  1.00 27.48           C  
ATOM   2092  O   ILE A 278      17.841 -31.765  -1.093  1.00 25.78           O  
ATOM   2093  CB  ILE A 278      17.326 -34.461   0.066  1.00 31.11           C  
ATOM   2094  CG1 ILE A 278      17.914 -35.805   0.499  1.00 33.71           C  
ATOM   2095  CG2 ILE A 278      15.815 -34.505   0.120  1.00 29.38           C  
ATOM   2096  CD1 ILE A 278      17.548 -36.220   1.921  1.00 37.06           C  
ATOM   2097  N   ALA A 279      16.562 -32.582  -2.749  1.00 25.45           N  
ATOM   2098  CA  ALA A 279      16.156 -31.260  -3.191  1.00 26.65           C  
ATOM   2099  C   ALA A 279      14.678 -30.951  -2.990  1.00 27.71           C  
ATOM   2100  O   ALA A 279      13.844 -31.847  -2.820  1.00 27.50           O  
ATOM   2101  CB  ALA A 279      16.547 -31.053  -4.655  1.00 24.85           C  
ATOM   2102  N   GLU A 280      14.378 -29.657  -3.008  1.00 28.47           N  
ATOM   2103  CA  GLU A 280      13.030 -29.161  -2.819  1.00 29.36           C  
ATOM   2104  C   GLU A 280      12.730 -27.955  -3.689  1.00 27.54           C  
ATOM   2105  O   GLU A 280      13.608 -27.140  -3.976  1.00 25.87           O  
ATOM   2106  CB  GLU A 280      12.807 -28.809  -1.344  1.00 31.52           C  
ATOM   2107  CG  GLU A 280      12.363 -30.004  -0.516  1.00 37.72           C  
ATOM   2108  CD  GLU A 280      12.161 -29.683   0.950  1.00 39.86           C  
ATOM   2109  OE1 GLU A 280      11.657 -28.578   1.255  1.00 41.11           O  
ATOM   2110  OE2 GLU A 280      12.492 -30.550   1.794  1.00 41.39           O  
ATOM   2111  N   PHE A 281      11.479 -27.877  -4.129  1.00 27.19           N  
ATOM   2112  CA  PHE A 281      11.002 -26.771  -4.946  1.00 27.44           C  
ATOM   2113  C   PHE A 281       9.851 -26.152  -4.158  1.00 29.57           C  
ATOM   2114  O   PHE A 281       8.777 -26.748  -4.040  1.00 29.70           O  
ATOM   2115  CB  PHE A 281      10.500 -27.271  -6.300  1.00 22.91           C  
ATOM   2116  CG  PHE A 281       9.956 -26.179  -7.188  1.00 20.58           C  
ATOM   2117  CD1 PHE A 281      10.795 -25.218  -7.726  1.00 17.35           C  
ATOM   2118  CD2 PHE A 281       8.602 -26.131  -7.503  1.00 19.84           C  
ATOM   2119  CE1 PHE A 281      10.294 -24.224  -8.576  1.00 19.88           C  
ATOM   2120  CE2 PHE A 281       8.091 -25.142  -8.351  1.00 18.24           C  
ATOM   2121  CZ  PHE A 281       8.938 -24.189  -8.888  1.00 15.47           C  
ATOM   2122  N   ASN A 282      10.085 -24.960  -3.618  1.00 30.30           N  
ATOM   2123  CA  ASN A 282       9.086 -24.269  -2.811  1.00 30.84           C  
ATOM   2124  C   ASN A 282       8.668 -25.175  -1.664  1.00 31.09           C  
ATOM   2125  O   ASN A 282       7.486 -25.281  -1.329  1.00 32.16           O  
ATOM   2126  CB  ASN A 282       7.856 -23.886  -3.638  1.00 30.52           C  
ATOM   2127  CG  ASN A 282       8.180 -22.901  -4.732  1.00 35.12           C  
ATOM   2128  OD1 ASN A 282       9.050 -22.039  -4.571  1.00 37.77           O  
ATOM   2129  ND2 ASN A 282       7.472 -23.008  -5.856  1.00 37.11           N  
ATOM   2130  N   GLY A 283       9.645 -25.841  -1.067  1.00 29.21           N  
ATOM   2131  CA  GLY A 283       9.342 -26.710   0.054  1.00 29.76           C  
ATOM   2132  C   GLY A 283       8.726 -28.051  -0.289  1.00 26.97           C  
ATOM   2133  O   GLY A 283       8.413 -28.817   0.605  1.00 27.13           O  
ATOM   2134  N   GLN A 284       8.565 -28.339  -1.573  1.00 27.04           N  
ATOM   2135  CA  GLN A 284       7.981 -29.600  -2.023  1.00 28.66           C  
ATOM   2136  C   GLN A 284       9.038 -30.542  -2.622  1.00 29.70           C  
ATOM   2137  O   GLN A 284      10.001 -30.096  -3.252  1.00 27.44           O  
ATOM   2138  CB  GLN A 284       6.882 -29.311  -3.050  1.00 29.59           C  
ATOM   2139  CG  GLN A 284       6.512 -30.473  -3.943  1.00 33.34           C  
ATOM   2140  CD  GLN A 284       5.557 -30.057  -5.064  1.00 38.76           C  
ATOM   2141  OE1 GLN A 284       5.479 -28.869  -5.431  1.00 37.54           O  
ATOM   2142  NE2 GLN A 284       4.838 -31.038  -5.627  1.00 36.65           N  
ATOM   2143  N   PRO A 285       8.867 -31.862  -2.418  1.00 30.02           N  
ATOM   2144  CA  PRO A 285       9.788 -32.886  -2.921  1.00 29.74           C  
ATOM   2145  C   PRO A 285      10.150 -32.641  -4.373  1.00 30.41           C  
ATOM   2146  O   PRO A 285       9.275 -32.395  -5.198  1.00 32.94           O  
ATOM   2147  CB  PRO A 285       8.996 -34.176  -2.741  1.00 29.71           C  
ATOM   2148  CG  PRO A 285       8.234 -33.906  -1.489  1.00 29.11           C  
ATOM   2149  CD  PRO A 285       7.744 -32.484  -1.693  1.00 28.94           C  
ATOM   2150  N   ALA A 286      11.437 -32.708  -4.694  1.00 28.72           N  
ATOM   2151  CA  ALA A 286      11.839 -32.479  -6.065  1.00 26.27           C  
ATOM   2152  C   ALA A 286      13.162 -33.111  -6.401  1.00 25.16           C  
ATOM   2153  O   ALA A 286      13.810 -33.721  -5.564  1.00 24.69           O  
ATOM   2154  CB  ALA A 286      11.909 -30.988  -6.337  1.00 26.51           C  
ATOM   2155  N   SER A 287      13.539 -32.968  -7.661  1.00 24.52           N  
ATOM   2156  CA  SER A 287      14.807 -33.463  -8.149  1.00 23.67           C  
ATOM   2157  C   SER A 287      15.191 -32.492  -9.250  1.00 22.65           C  
ATOM   2158  O   SER A 287      14.545 -31.466  -9.427  1.00 23.73           O  
ATOM   2159  CB  SER A 287      14.664 -34.871  -8.711  1.00 22.64           C  
ATOM   2160  OG  SER A 287      15.948 -35.408  -8.982  1.00 25.50           O  
ATOM   2161  N   GLY A 288      16.235 -32.802  -9.996  1.00 24.55           N  
ATOM   2162  CA  GLY A 288      16.618 -31.902 -11.065  1.00 24.31           C  
ATOM   2163  C   GLY A 288      18.013 -32.118 -11.604  1.00 23.65           C  
ATOM   2164  O   GLY A 288      18.767 -32.963 -11.107  1.00 23.69           O  
ATOM   2165  N   LEU A 289      18.343 -31.341 -12.629  1.00 22.40           N  
ATOM   2166  CA  LEU A 289      19.639 -31.402 -13.270  1.00 21.68           C  
ATOM   2167  C   LEU A 289      20.297 -30.019 -13.253  1.00 23.88           C  
ATOM   2168  O   LEU A 289      19.713 -29.031 -13.733  1.00 23.84           O  
ATOM   2169  CB  LEU A 289      19.491 -31.876 -14.722  1.00 18.54           C  
ATOM   2170  CG  LEU A 289      18.904 -33.272 -14.950  1.00 17.72           C  
ATOM   2171  CD1 LEU A 289      18.638 -33.478 -16.429  1.00 14.35           C  
ATOM   2172  CD2 LEU A 289      19.856 -34.349 -14.408  1.00 16.15           C  
ATOM   2173  N   GLY A 290      21.494 -29.960 -12.667  1.00 23.07           N  
ATOM   2174  CA  GLY A 290      22.266 -28.735 -12.619  1.00 19.52           C  
ATOM   2175  C   GLY A 290      23.171 -28.857 -13.829  1.00 21.27           C  
ATOM   2176  O   GLY A 290      23.975 -29.796 -13.930  1.00 19.97           O  
ATOM   2177  N   ILE A 291      23.035 -27.913 -14.753  1.00 19.46           N  
ATOM   2178  CA  ILE A 291      23.783 -27.933 -16.000  1.00 16.93           C  
ATOM   2179  C   ILE A 291      24.913 -26.905 -16.122  1.00 19.42           C  
ATOM   2180  O   ILE A 291      24.703 -25.704 -15.947  1.00 18.47           O  
ATOM   2181  CB  ILE A 291      22.778 -27.761 -17.173  1.00 15.02           C  
ATOM   2182  CG1 ILE A 291      21.756 -28.906 -17.125  1.00 10.27           C  
ATOM   2183  CG2 ILE A 291      23.501 -27.704 -18.525  1.00  7.72           C  
ATOM   2184  CD1 ILE A 291      20.583 -28.736 -18.101  1.00 11.39           C  
ATOM   2185  N   LYS A 292      26.114 -27.392 -16.430  1.00 21.28           N  
ATOM   2186  CA  LYS A 292      27.274 -26.530 -16.600  1.00 23.92           C  
ATOM   2187  C   LYS A 292      27.503 -26.332 -18.094  1.00 24.79           C  
ATOM   2188  O   LYS A 292      27.382 -27.279 -18.869  1.00 25.17           O  
ATOM   2189  CB  LYS A 292      28.514 -27.183 -16.004  1.00 27.56           C  
ATOM   2190  CG  LYS A 292      28.440 -27.506 -14.523  1.00 31.58           C  
ATOM   2191  CD  LYS A 292      28.636 -26.273 -13.661  1.00 32.35           C  
ATOM   2192  CE  LYS A 292      28.855 -26.656 -12.193  1.00 34.60           C  
ATOM   2193  NZ  LYS A 292      30.119 -27.414 -11.989  1.00 34.93           N  
ATOM   2194  N   LEU A 293      27.864 -25.117 -18.492  1.00 23.79           N  
ATOM   2195  CA  LEU A 293      28.099 -24.815 -19.901  1.00 23.69           C  
ATOM   2196  C   LEU A 293      29.483 -25.276 -20.339  1.00 23.81           C  
ATOM   2197  O   LEU A 293      30.474 -24.955 -19.688  1.00 26.95           O  
ATOM   2198  CB  LEU A 293      27.993 -23.307 -20.131  1.00 23.60           C  
ATOM   2199  CG  LEU A 293      27.285 -22.775 -21.381  1.00 21.88           C  
ATOM   2200  CD1 LEU A 293      27.969 -21.471 -21.795  1.00 18.86           C  
ATOM   2201  CD2 LEU A 293      27.319 -23.795 -22.516  1.00 19.64           C  
ATOM   2202  N   ALA A 294      29.563 -26.013 -21.440  1.00 22.60           N  
ATOM   2203  CA  ALA A 294      30.855 -26.479 -21.939  1.00 22.66           C  
ATOM   2204  C   ALA A 294      31.701 -25.261 -22.317  1.00 25.82           C  
ATOM   2205  O   ALA A 294      31.165 -24.249 -22.795  1.00 27.96           O  
ATOM   2206  CB  ALA A 294      30.652 -27.374 -23.144  1.00 22.47           C  
ATOM   2207  N   THR A 295      33.015 -25.360 -22.112  1.00 25.30           N  
ATOM   2208  CA  THR A 295      33.950 -24.263 -22.384  1.00 26.58           C  
ATOM   2209  C   THR A 295      33.858 -23.565 -23.749  1.00 27.26           C  
ATOM   2210  O   THR A 295      34.095 -24.174 -24.781  1.00 29.08           O  
ATOM   2211  CB  THR A 295      35.401 -24.734 -22.201  1.00 27.21           C  
ATOM   2212  OG1 THR A 295      35.529 -25.398 -20.934  1.00 27.15           O  
ATOM   2213  CG2 THR A 295      36.362 -23.542 -22.263  1.00 25.62           C  
ATOM   2214  N   GLY A 296      33.520 -22.280 -23.745  1.00 26.20           N  
ATOM   2215  CA  GLY A 296      33.427 -21.539 -24.985  1.00 25.05           C  
ATOM   2216  C   GLY A 296      32.156 -21.797 -25.764  1.00 26.04           C  
ATOM   2217  O   GLY A 296      31.973 -21.291 -26.870  1.00 25.84           O  
ATOM   2218  N   ALA A 297      31.259 -22.585 -25.198  1.00 27.48           N  
ATOM   2219  CA  ALA A 297      30.014 -22.883 -25.894  1.00 27.21           C  
ATOM   2220  C   ALA A 297      29.060 -21.701 -25.722  1.00 26.20           C  
ATOM   2221  O   ALA A 297      29.168 -20.953 -24.745  1.00 27.25           O  
ATOM   2222  CB  ALA A 297      29.400 -24.163 -25.328  1.00 24.73           C  
ATOM   2223  N   ASN A 298      28.143 -21.532 -26.671  1.00 23.29           N  
ATOM   2224  CA  ASN A 298      27.163 -20.445 -26.629  1.00 22.32           C  
ATOM   2225  C   ASN A 298      25.968 -20.852 -25.738  1.00 21.69           C  
ATOM   2226  O   ASN A 298      25.227 -21.784 -26.048  1.00 18.59           O  
ATOM   2227  CB  ASN A 298      26.705 -20.115 -28.069  1.00 21.19           C  
ATOM   2228  CG  ASN A 298      25.694 -18.968 -28.137  1.00 22.64           C  
ATOM   2229  OD1 ASN A 298      24.472 -19.179 -28.078  1.00 20.56           O  
ATOM   2230  ND2 ASN A 298      26.203 -17.744 -28.265  1.00 22.52           N  
ATOM   2231  N   ALA A 299      25.792 -20.131 -24.638  1.00 21.06           N  
ATOM   2232  CA  ALA A 299      24.729 -20.395 -23.681  1.00 23.61           C  
ATOM   2233  C   ALA A 299      23.323 -20.477 -24.254  1.00 25.68           C  
ATOM   2234  O   ALA A 299      22.618 -21.478 -24.053  1.00 28.06           O  
ATOM   2235  CB  ALA A 299      24.761 -19.348 -22.584  1.00 24.41           C  
ATOM   2236  N   LEU A 300      22.904 -19.423 -24.948  1.00 25.54           N  
ATOM   2237  CA  LEU A 300      21.569 -19.389 -25.513  1.00 24.22           C  
ATOM   2238  C   LEU A 300      21.286 -20.600 -26.383  1.00 23.68           C  
ATOM   2239  O   LEU A 300      20.255 -21.256 -26.217  1.00 25.48           O  
ATOM   2240  CB  LEU A 300      21.355 -18.091 -26.305  1.00 25.93           C  
ATOM   2241  CG  LEU A 300      21.336 -16.789 -25.471  1.00 29.62           C  
ATOM   2242  CD1 LEU A 300      21.126 -15.562 -26.366  1.00 29.58           C  
ATOM   2243  CD2 LEU A 300      20.223 -16.858 -24.447  1.00 28.49           C  
ATOM   2244  N   ASP A 301      22.192 -20.910 -27.305  1.00 23.35           N  
ATOM   2245  CA  ASP A 301      21.984 -22.049 -28.187  1.00 23.39           C  
ATOM   2246  C   ASP A 301      21.883 -23.340 -27.372  1.00 23.10           C  
ATOM   2247  O   ASP A 301      21.002 -24.168 -27.613  1.00 25.10           O  
ATOM   2248  CB  ASP A 301      23.109 -22.142 -29.228  1.00 26.40           C  
ATOM   2249  CG  ASP A 301      23.017 -21.047 -30.309  1.00 32.87           C  
ATOM   2250  OD1 ASP A 301      21.993 -20.985 -31.024  1.00 34.28           O  
ATOM   2251  OD2 ASP A 301      23.975 -20.248 -30.459  1.00 36.24           O  
ATOM   2252  N   THR A 302      22.767 -23.505 -26.394  1.00 21.39           N  
ATOM   2253  CA  THR A 302      22.746 -24.694 -25.556  1.00 19.21           C  
ATOM   2254  C   THR A 302      21.425 -24.759 -24.792  1.00 19.32           C  
ATOM   2255  O   THR A 302      20.817 -25.823 -24.685  1.00 18.43           O  
ATOM   2256  CB  THR A 302      23.932 -24.690 -24.572  1.00 18.44           C  
ATOM   2257  OG1 THR A 302      25.147 -24.544 -25.310  1.00 18.38           O  
ATOM   2258  CG2 THR A 302      23.993 -25.997 -23.798  1.00 17.24           C  
ATOM   2259  N   ALA A 303      20.982 -23.619 -24.263  1.00 19.61           N  
ATOM   2260  CA  ALA A 303      19.711 -23.565 -23.538  1.00 20.80           C  
ATOM   2261  C   ALA A 303      18.532 -23.925 -24.441  1.00 21.63           C  
ATOM   2262  O   ALA A 303      17.541 -24.485 -23.973  1.00 24.97           O  
ATOM   2263  CB  ALA A 303      19.496 -22.180 -22.946  1.00 20.31           C  
ATOM   2264  N   ALA A 304      18.627 -23.603 -25.731  1.00 21.25           N  
ATOM   2265  CA  ALA A 304      17.548 -23.919 -26.666  1.00 19.89           C  
ATOM   2266  C   ALA A 304      17.585 -25.406 -26.943  1.00 20.72           C  
ATOM   2267  O   ALA A 304      16.545 -26.075 -26.998  1.00 23.14           O  
ATOM   2268  CB  ALA A 304      17.717 -23.157 -27.959  1.00 15.67           C  
ATOM   2269  N   ALA A 305      18.791 -25.923 -27.120  1.00 18.86           N  
ATOM   2270  CA  ALA A 305      18.959 -27.339 -27.376  1.00 18.91           C  
ATOM   2271  C   ALA A 305      18.416 -28.109 -26.191  1.00 20.35           C  
ATOM   2272  O   ALA A 305      17.773 -29.157 -26.357  1.00 20.72           O  
ATOM   2273  CB  ALA A 305      20.423 -27.662 -27.569  1.00 18.97           C  
ATOM   2274  N   ILE A 306      18.652 -27.589 -24.990  1.00 20.49           N  
ATOM   2275  CA  ILE A 306      18.171 -28.297 -23.817  1.00 25.44           C  
ATOM   2276  C   ILE A 306      16.643 -28.395 -23.801  1.00 27.96           C  
ATOM   2277  O   ILE A 306      16.086 -29.486 -23.576  1.00 29.58           O  
ATOM   2278  CB  ILE A 306      18.672 -27.661 -22.500  1.00 23.93           C  
ATOM   2279  CG1 ILE A 306      20.207 -27.673 -22.458  1.00 22.73           C  
ATOM   2280  CG2 ILE A 306      18.131 -28.463 -21.312  1.00 22.66           C  
ATOM   2281  CD1 ILE A 306      20.803 -27.110 -21.172  1.00 19.62           C  
ATOM   2282  N   ARG A 307      15.969 -27.274 -24.056  1.00 28.45           N  
ATOM   2283  CA  ARG A 307      14.510 -27.258 -24.067  1.00 28.16           C  
ATOM   2284  C   ARG A 307      13.971 -28.210 -25.122  1.00 28.26           C  
ATOM   2285  O   ARG A 307      13.003 -28.933 -24.887  1.00 30.17           O  
ATOM   2286  CB  ARG A 307      13.996 -25.839 -24.301  1.00 28.97           C  
ATOM   2287  CG  ARG A 307      13.861 -25.022 -23.013  1.00 33.60           C  
ATOM   2288  CD  ARG A 307      13.626 -23.564 -23.342  1.00 38.24           C  
ATOM   2289  NE  ARG A 307      14.805 -23.005 -24.000  1.00 45.07           N  
ATOM   2290  CZ  ARG A 307      14.827 -21.871 -24.695  1.00 45.17           C  
ATOM   2291  NH1 ARG A 307      13.722 -21.150 -24.835  1.00 47.04           N  
ATOM   2292  NH2 ARG A 307      15.959 -21.464 -25.254  1.00 45.37           N  
ATOM   2293  N   ALA A 308      14.606 -28.225 -26.285  1.00 26.95           N  
ATOM   2294  CA  ALA A 308      14.185 -29.119 -27.348  1.00 24.07           C  
ATOM   2295  C   ALA A 308      14.216 -30.538 -26.820  1.00 24.32           C  
ATOM   2296  O   ALA A 308      13.257 -31.285 -26.975  1.00 25.83           O  
ATOM   2297  CB  ALA A 308      15.113 -29.001 -28.535  1.00 20.76           C  
ATOM   2298  N   GLU A 309      15.321 -30.917 -26.191  1.00 24.77           N  
ATOM   2299  CA  GLU A 309      15.424 -32.276 -25.675  1.00 24.93           C  
ATOM   2300  C   GLU A 309      14.337 -32.531 -24.633  1.00 25.06           C  
ATOM   2301  O   GLU A 309      13.631 -33.548 -24.684  1.00 23.62           O  
ATOM   2302  CB  GLU A 309      16.802 -32.520 -25.061  1.00 26.27           C  
ATOM   2303  CG  GLU A 309      17.045 -33.983 -24.783  1.00 27.60           C  
ATOM   2304  CD  GLU A 309      16.945 -34.805 -26.048  1.00 30.46           C  
ATOM   2305  OE1 GLU A 309      16.560 -35.988 -25.974  1.00 32.89           O  
ATOM   2306  OE2 GLU A 309      17.257 -34.262 -27.128  1.00 33.90           O  
ATOM   2307  N   LEU A 310      14.206 -31.597 -23.693  1.00 23.28           N  
ATOM   2308  CA  LEU A 310      13.205 -31.692 -22.642  1.00 22.46           C  
ATOM   2309  C   LEU A 310      11.815 -31.918 -23.237  1.00 24.31           C  
ATOM   2310  O   LEU A 310      11.010 -32.662 -22.683  1.00 27.47           O  
ATOM   2311  CB  LEU A 310      13.216 -30.409 -21.808  1.00 20.09           C  
ATOM   2312  CG  LEU A 310      13.785 -30.397 -20.383  1.00 15.94           C  
ATOM   2313  CD1 LEU A 310      14.727 -31.567 -20.138  1.00 10.58           C  
ATOM   2314  CD2 LEU A 310      14.483 -29.063 -20.177  1.00 12.82           C  
ATOM   2315  N   ALA A 311      11.539 -31.278 -24.369  1.00 24.88           N  
ATOM   2316  CA  ALA A 311      10.251 -31.406 -25.043  1.00 25.01           C  
ATOM   2317  C   ALA A 311      10.016 -32.815 -25.599  1.00 26.60           C  
ATOM   2318  O   ALA A 311       8.885 -33.279 -25.646  1.00 28.49           O  
ATOM   2319  CB  ALA A 311      10.149 -30.381 -26.166  1.00 22.53           C  
ATOM   2320  N   LYS A 312      11.073 -33.495 -26.032  1.00 28.43           N  
ATOM   2321  CA  LYS A 312      10.913 -34.850 -26.568  1.00 28.70           C  
ATOM   2322  C   LYS A 312      10.579 -35.799 -25.434  1.00 27.94           C  
ATOM   2323  O   LYS A 312      10.103 -36.915 -25.655  1.00 27.13           O  
ATOM   2324  CB  LYS A 312      12.199 -35.344 -27.237  1.00 28.51           C  
ATOM   2325  CG  LYS A 312      12.544 -34.708 -28.570  1.00 29.49           C  
ATOM   2326  CD  LYS A 312      13.928 -35.168 -29.065  1.00 31.35           C  
ATOM   2327  CE  LYS A 312      13.988 -36.681 -29.376  1.00 35.24           C  
ATOM   2328  NZ  LYS A 312      13.681 -37.603 -28.217  1.00 34.79           N  
ATOM   2329  N   MET A 313      10.843 -35.351 -24.214  1.00 27.74           N  
ATOM   2330  CA  MET A 313      10.592 -36.179 -23.048  1.00 28.52           C  
ATOM   2331  C   MET A 313       9.200 -36.003 -22.448  1.00 29.40           C  
ATOM   2332  O   MET A 313       8.484 -36.975 -22.250  1.00 31.35           O  
ATOM   2333  CB  MET A 313      11.661 -35.909 -21.983  1.00 25.21           C  
ATOM   2334  CG  MET A 313      13.044 -36.421 -22.355  1.00 22.64           C  
ATOM   2335  SD  MET A 313      14.328 -35.768 -21.282  1.00 20.01           S  
ATOM   2336  CE  MET A 313      15.747 -35.694 -22.357  1.00 17.43           C  
ATOM   2337  N   GLU A 314       8.818 -34.763 -22.184  1.00 30.03           N  
ATOM   2338  CA  GLU A 314       7.529 -34.458 -21.567  1.00 31.61           C  
ATOM   2339  C   GLU A 314       6.341 -35.326 -21.943  1.00 29.25           C  
ATOM   2340  O   GLU A 314       5.616 -35.788 -21.077  1.00 30.75           O  
ATOM   2341  CB  GLU A 314       7.153 -32.995 -21.821  1.00 35.14           C  
ATOM   2342  CG  GLU A 314       8.184 -31.995 -21.343  1.00 38.42           C  
ATOM   2343  CD  GLU A 314       7.647 -30.589 -21.336  1.00 40.71           C  
ATOM   2344  OE1 GLU A 314       6.994 -30.221 -20.336  1.00 41.38           O  
ATOM   2345  OE2 GLU A 314       7.866 -29.858 -22.336  1.00 43.30           O  
ATOM   2346  N   PRO A 315       6.120 -35.561 -23.239  1.00 28.76           N  
ATOM   2347  CA  PRO A 315       4.959 -36.392 -23.567  1.00 27.71           C  
ATOM   2348  C   PRO A 315       4.910 -37.761 -22.881  1.00 26.79           C  
ATOM   2349  O   PRO A 315       3.831 -38.301 -22.652  1.00 30.09           O  
ATOM   2350  CB  PRO A 315       5.029 -36.496 -25.092  1.00 25.47           C  
ATOM   2351  CG  PRO A 315       5.663 -35.183 -25.486  1.00 25.34           C  
ATOM   2352  CD  PRO A 315       6.770 -35.053 -24.462  1.00 28.42           C  
ATOM   2353  N   PHE A 316       6.056 -38.320 -22.524  1.00 22.58           N  
ATOM   2354  CA  PHE A 316       6.033 -39.634 -21.913  1.00 19.47           C  
ATOM   2355  C   PHE A 316       6.158 -39.661 -20.406  1.00 19.37           C  
ATOM   2356  O   PHE A 316       6.248 -40.727 -19.811  1.00 17.80           O  
ATOM   2357  CB  PHE A 316       7.100 -40.516 -22.572  1.00 18.82           C  
ATOM   2358  CG  PHE A 316       7.018 -40.507 -24.069  1.00 18.71           C  
ATOM   2359  CD1 PHE A 316       7.802 -39.626 -24.816  1.00 16.28           C  
ATOM   2360  CD2 PHE A 316       6.055 -41.284 -24.727  1.00 14.40           C  
ATOM   2361  CE1 PHE A 316       7.625 -39.511 -26.200  1.00 18.68           C  
ATOM   2362  CE2 PHE A 316       5.861 -41.178 -26.113  1.00 13.49           C  
ATOM   2363  CZ  PHE A 316       6.640 -40.293 -26.855  1.00 15.81           C  
ATOM   2364  N   PHE A 317       6.118 -38.499 -19.770  1.00 21.51           N  
ATOM   2365  CA  PHE A 317       6.241 -38.473 -18.315  1.00 24.09           C  
ATOM   2366  C   PHE A 317       5.118 -39.220 -17.612  1.00 25.31           C  
ATOM   2367  O   PHE A 317       4.023 -39.371 -18.160  1.00 26.14           O  
ATOM   2368  CB  PHE A 317       6.278 -37.030 -17.798  1.00 23.24           C  
ATOM   2369  CG  PHE A 317       7.588 -36.329 -18.037  1.00 26.82           C  
ATOM   2370  CD1 PHE A 317       8.715 -37.041 -18.455  1.00 23.94           C  
ATOM   2371  CD2 PHE A 317       7.700 -34.957 -17.832  1.00 27.34           C  
ATOM   2372  CE1 PHE A 317       9.926 -36.402 -18.665  1.00 24.76           C  
ATOM   2373  CE2 PHE A 317       8.913 -34.303 -18.041  1.00 28.29           C  
ATOM   2374  CZ  PHE A 317      10.030 -35.033 -18.460  1.00 27.17           C  
ATOM   2375  N   PRO A 318       5.393 -39.737 -16.399  1.00 26.33           N  
ATOM   2376  CA  PRO A 318       4.407 -40.469 -15.586  1.00 27.56           C  
ATOM   2377  C   PRO A 318       3.367 -39.433 -15.124  1.00 28.98           C  
ATOM   2378  O   PRO A 318       3.591 -38.236 -15.273  1.00 29.85           O  
ATOM   2379  CB  PRO A 318       5.241 -41.003 -14.410  1.00 26.47           C  
ATOM   2380  CG  PRO A 318       6.627 -41.129 -14.991  1.00 25.35           C  
ATOM   2381  CD  PRO A 318       6.758 -39.902 -15.862  1.00 25.69           C  
ATOM   2382  N   SER A 319       2.256 -39.878 -14.549  1.00 30.66           N  
ATOM   2383  CA  SER A 319       1.207 -38.953 -14.109  1.00 32.85           C  
ATOM   2384  C   SER A 319       1.652 -37.988 -13.016  1.00 33.36           C  
ATOM   2385  O   SER A 319       2.218 -38.397 -12.003  1.00 33.22           O  
ATOM   2386  CB  SER A 319      -0.023 -39.733 -13.620  1.00 34.30           C  
ATOM   2387  OG  SER A 319       0.314 -40.624 -12.566  1.00 35.94           O  
ATOM   2388  N   GLY A 320       1.384 -36.704 -13.226  1.00 33.76           N  
ATOM   2389  CA  GLY A 320       1.752 -35.706 -12.239  1.00 34.10           C  
ATOM   2390  C   GLY A 320       3.193 -35.241 -12.331  1.00 35.75           C  
ATOM   2391  O   GLY A 320       3.537 -34.173 -11.815  1.00 37.30           O  
ATOM   2392  N   LEU A 321       4.046 -36.032 -12.970  1.00 33.73           N  
ATOM   2393  CA  LEU A 321       5.443 -35.645 -13.111  1.00 35.25           C  
ATOM   2394  C   LEU A 321       5.467 -34.389 -13.976  1.00 33.66           C  
ATOM   2395  O   LEU A 321       4.849 -34.351 -15.033  1.00 34.84           O  
ATOM   2396  CB  LEU A 321       6.237 -36.780 -13.773  1.00 38.11           C  
ATOM   2397  CG  LEU A 321       7.770 -36.761 -13.693  1.00 37.35           C  
ATOM   2398  CD1 LEU A 321       8.316 -35.605 -14.508  1.00 38.54           C  
ATOM   2399  CD2 LEU A 321       8.202 -36.658 -12.239  1.00 35.83           C  
ATOM   2400  N   LYS A 322       6.181 -33.362 -13.533  1.00 32.76           N  
ATOM   2401  CA  LYS A 322       6.221 -32.115 -14.286  1.00 32.14           C  
ATOM   2402  C   LYS A 322       7.540 -31.345 -14.173  1.00 29.85           C  
ATOM   2403  O   LYS A 322       8.164 -31.294 -13.112  1.00 30.42           O  
ATOM   2404  CB  LYS A 322       5.069 -31.222 -13.823  1.00 33.22           C  
ATOM   2405  CG  LYS A 322       4.921 -29.922 -14.589  1.00 36.17           C  
ATOM   2406  CD  LYS A 322       4.457 -28.799 -13.657  1.00 39.33           C  
ATOM   2407  CE  LYS A 322       3.218 -29.184 -12.851  1.00 40.37           C  
ATOM   2408  NZ  LYS A 322       2.960 -28.265 -11.686  1.00 41.58           N  
ATOM   2409  N   ILE A 323       7.956 -30.738 -15.276  1.00 28.24           N  
ATOM   2410  CA  ILE A 323       9.185 -29.953 -15.288  1.00 28.10           C  
ATOM   2411  C   ILE A 323       8.895 -28.532 -14.821  1.00 27.53           C  
ATOM   2412  O   ILE A 323       7.855 -27.967 -15.152  1.00 27.40           O  
ATOM   2413  CB  ILE A 323       9.797 -29.847 -16.703  1.00 26.86           C  
ATOM   2414  CG1 ILE A 323      10.266 -31.223 -17.186  1.00 25.47           C  
ATOM   2415  CG2 ILE A 323      10.952 -28.857 -16.690  1.00 25.69           C  
ATOM   2416  CD1 ILE A 323      10.919 -31.185 -18.542  1.00 24.38           C  
ATOM   2417  N   VAL A 324       9.814 -27.980 -14.036  1.00 26.44           N  
ATOM   2418  CA  VAL A 324       9.722 -26.617 -13.535  1.00 24.48           C  
ATOM   2419  C   VAL A 324      11.094 -26.016 -13.833  1.00 26.26           C  
ATOM   2420  O   VAL A 324      12.068 -26.752 -14.030  1.00 26.80           O  
ATOM   2421  CB  VAL A 324       9.468 -26.563 -12.013  1.00 23.01           C  
ATOM   2422  CG1 VAL A 324       8.083 -27.106 -11.681  1.00 20.85           C  
ATOM   2423  CG2 VAL A 324      10.548 -27.347 -11.277  1.00 24.17           C  
ATOM   2424  N   TYR A 325      11.177 -24.692 -13.882  1.00 24.46           N  
ATOM   2425  CA  TYR A 325      12.441 -24.045 -14.168  1.00 24.96           C  
ATOM   2426  C   TYR A 325      12.747 -23.047 -13.062  1.00 27.15           C  
ATOM   2427  O   TYR A 325      12.250 -21.926 -13.053  1.00 30.17           O  
ATOM   2428  CB  TYR A 325      12.369 -23.348 -15.522  1.00 25.10           C  
ATOM   2429  CG  TYR A 325      11.836 -24.236 -16.631  1.00 27.39           C  
ATOM   2430  CD1 TYR A 325      10.466 -24.540 -16.718  1.00 27.08           C  
ATOM   2431  CD2 TYR A 325      12.700 -24.791 -17.583  1.00 25.20           C  
ATOM   2432  CE1 TYR A 325       9.975 -25.367 -17.719  1.00 26.84           C  
ATOM   2433  CE2 TYR A 325      12.221 -25.617 -18.584  1.00 27.35           C  
ATOM   2434  CZ  TYR A 325      10.858 -25.901 -18.650  1.00 29.33           C  
ATOM   2435  OH  TYR A 325      10.383 -26.712 -19.659  1.00 33.37           O  
ATOM   2436  N   PRO A 326      13.571 -23.453 -12.101  1.00 26.12           N  
ATOM   2437  CA  PRO A 326      13.931 -22.587 -10.986  1.00 26.04           C  
ATOM   2438  C   PRO A 326      15.080 -21.625 -11.169  1.00 26.63           C  
ATOM   2439  O   PRO A 326      15.104 -20.585 -10.525  1.00 31.35           O  
ATOM   2440  CB  PRO A 326      14.220 -23.580  -9.874  1.00 26.04           C  
ATOM   2441  CG  PRO A 326      14.860 -24.706 -10.623  1.00 26.04           C  
ATOM   2442  CD  PRO A 326      13.960 -24.848 -11.830  1.00 26.39           C  
ATOM   2443  N   TYR A 327      16.025 -21.945 -12.043  1.00 27.81           N  
ATOM   2444  CA  TYR A 327      17.194 -21.092 -12.209  1.00 26.92           C  
ATOM   2445  C   TYR A 327      17.735 -21.120 -13.627  1.00 28.52           C  
ATOM   2446  O   TYR A 327      18.197 -22.155 -14.088  1.00 30.75           O  
ATOM   2447  CB  TYR A 327      18.257 -21.594 -11.251  1.00 26.50           C  
ATOM   2448  CG  TYR A 327      19.472 -20.737 -11.092  1.00 26.22           C  
ATOM   2449  CD1 TYR A 327      19.513 -19.728 -10.133  1.00 26.25           C  
ATOM   2450  CD2 TYR A 327      20.611 -20.961 -11.869  1.00 27.38           C  
ATOM   2451  CE1 TYR A 327      20.662 -18.965  -9.948  1.00 25.53           C  
ATOM   2452  CE2 TYR A 327      21.766 -20.203 -11.689  1.00 25.81           C  
ATOM   2453  CZ  TYR A 327      21.782 -19.208 -10.728  1.00 24.90           C  
ATOM   2454  OH  TYR A 327      22.918 -18.458 -10.547  1.00 27.36           O  
ATOM   2455  N   ASP A 328      17.702 -19.980 -14.310  1.00 29.15           N  
ATOM   2456  CA  ASP A 328      18.192 -19.894 -15.687  1.00 29.96           C  
ATOM   2457  C   ASP A 328      18.914 -18.559 -15.854  1.00 29.71           C  
ATOM   2458  O   ASP A 328      18.353 -17.508 -15.572  1.00 29.31           O  
ATOM   2459  CB  ASP A 328      17.007 -19.966 -16.669  1.00 31.66           C  
ATOM   2460  CG  ASP A 328      17.405 -20.478 -18.056  1.00 34.02           C  
ATOM   2461  OD1 ASP A 328      18.589 -20.340 -18.433  1.00 32.25           O  
ATOM   2462  OD2 ASP A 328      16.518 -21.006 -18.776  1.00 33.23           O  
ATOM   2463  N   THR A 329      20.161 -18.596 -16.303  1.00 30.32           N  
ATOM   2464  CA  THR A 329      20.912 -17.369 -16.503  1.00 30.29           C  
ATOM   2465  C   THR A 329      20.684 -16.888 -17.935  1.00 32.76           C  
ATOM   2466  O   THR A 329      21.043 -15.768 -18.291  1.00 33.03           O  
ATOM   2467  CB  THR A 329      22.412 -17.596 -16.301  1.00 30.42           C  
ATOM   2468  OG1 THR A 329      22.901 -18.474 -17.319  1.00 29.33           O  
ATOM   2469  CG2 THR A 329      22.679 -18.221 -14.945  1.00 29.97           C  
ATOM   2470  N   THR A 330      20.068 -17.746 -18.742  1.00 33.79           N  
ATOM   2471  CA  THR A 330      19.796 -17.459 -20.146  1.00 35.72           C  
ATOM   2472  C   THR A 330      18.804 -16.329 -20.401  1.00 36.59           C  
ATOM   2473  O   THR A 330      19.134 -15.358 -21.071  1.00 37.35           O  
ATOM   2474  CB  THR A 330      19.328 -18.753 -20.884  1.00 35.05           C  
ATOM   2475  OG1 THR A 330      20.480 -19.463 -21.347  1.00 37.77           O  
ATOM   2476  CG2 THR A 330      18.433 -18.439 -22.070  1.00 36.39           C  
ATOM   2477  N   PRO A 331      17.574 -16.442 -19.878  1.00 37.71           N  
ATOM   2478  CA  PRO A 331      16.576 -15.393 -20.092  1.00 38.49           C  
ATOM   2479  C   PRO A 331      17.144 -13.977 -19.995  1.00 39.24           C  
ATOM   2480  O   PRO A 331      16.901 -13.139 -20.867  1.00 39.18           O  
ATOM   2481  CB  PRO A 331      15.542 -15.697 -19.017  1.00 38.47           C  
ATOM   2482  CG  PRO A 331      15.552 -17.182 -19.000  1.00 37.93           C  
ATOM   2483  CD  PRO A 331      17.038 -17.482 -18.984  1.00 38.38           C  
ATOM   2484  N   PHE A 332      17.906 -13.710 -18.939  1.00 40.48           N  
ATOM   2485  CA  PHE A 332      18.499 -12.393 -18.774  1.00 39.84           C  
ATOM   2486  C   PHE A 332      19.203 -12.003 -20.066  1.00 39.17           C  
ATOM   2487  O   PHE A 332      18.826 -11.033 -20.713  1.00 40.17           O  
ATOM   2488  CB  PHE A 332      19.504 -12.384 -17.629  1.00 40.85           C  
ATOM   2489  CG  PHE A 332      20.286 -11.110 -17.542  1.00 42.23           C  
ATOM   2490  CD1 PHE A 332      19.681  -9.940 -17.107  1.00 39.79           C  
ATOM   2491  CD2 PHE A 332      21.612 -11.063 -17.970  1.00 42.42           C  
ATOM   2492  CE1 PHE A 332      20.379  -8.748 -17.105  1.00 40.54           C  
ATOM   2493  CE2 PHE A 332      22.316  -9.869 -17.971  1.00 40.30           C  
ATOM   2494  CZ  PHE A 332      21.697  -8.711 -17.539  1.00 40.22           C  
ATOM   2495  N   VAL A 333      20.219 -12.771 -20.442  1.00 38.00           N  
ATOM   2496  CA  VAL A 333      20.966 -12.502 -21.665  1.00 37.89           C  
ATOM   2497  C   VAL A 333      20.077 -12.071 -22.833  1.00 38.95           C  
ATOM   2498  O   VAL A 333      20.300 -11.022 -23.449  1.00 39.29           O  
ATOM   2499  CB  VAL A 333      21.783 -13.744 -22.095  1.00 35.37           C  
ATOM   2500  CG1 VAL A 333      22.123 -13.674 -23.576  1.00 34.22           C  
ATOM   2501  CG2 VAL A 333      23.061 -13.813 -21.290  1.00 35.88           C  
ATOM   2502  N   LYS A 334      19.070 -12.884 -23.130  1.00 39.08           N  
ATOM   2503  CA  LYS A 334      18.164 -12.606 -24.237  1.00 41.00           C  
ATOM   2504  C   LYS A 334      17.404 -11.286 -24.118  1.00 39.63           C  
ATOM   2505  O   LYS A 334      17.461 -10.455 -25.026  1.00 39.57           O  
ATOM   2506  CB  LYS A 334      17.173 -13.760 -24.397  1.00 42.82           C  
ATOM   2507  CG  LYS A 334      16.191 -13.590 -25.534  1.00 45.58           C  
ATOM   2508  CD  LYS A 334      15.183 -14.730 -25.540  1.00 48.07           C  
ATOM   2509  CE  LYS A 334      14.118 -14.532 -26.606  1.00 49.70           C  
ATOM   2510  NZ  LYS A 334      13.155 -15.669 -26.646  1.00 50.14           N  
ATOM   2511  N   ILE A 335      16.700 -11.098 -23.006  1.00 37.76           N  
ATOM   2512  CA  ILE A 335      15.922  -9.882 -22.784  1.00 37.27           C  
ATOM   2513  C   ILE A 335      16.796  -8.635 -22.716  1.00 37.46           C  
ATOM   2514  O   ILE A 335      16.471  -7.601 -23.295  1.00 36.83           O  
ATOM   2515  CB  ILE A 335      15.119  -9.993 -21.487  1.00 37.52           C  
ATOM   2516  CG1 ILE A 335      14.121 -11.139 -21.616  1.00 36.24           C  
ATOM   2517  CG2 ILE A 335      14.405  -8.671 -21.185  1.00 36.99           C  
ATOM   2518  CD1 ILE A 335      13.492 -11.538 -20.305  1.00 37.88           C  
ATOM   2519  N   SER A 336      17.902  -8.753 -21.995  1.00 37.74           N  
ATOM   2520  CA  SER A 336      18.865  -7.674 -21.824  1.00 38.37           C  
ATOM   2521  C   SER A 336      19.272  -7.101 -23.184  1.00 38.89           C  
ATOM   2522  O   SER A 336      19.319  -5.882 -23.377  1.00 36.92           O  
ATOM   2523  CB  SER A 336      20.095  -8.221 -21.093  1.00 39.54           C  
ATOM   2524  OG  SER A 336      21.047  -7.208 -20.833  1.00 46.45           O  
ATOM   2525  N   ILE A 337      19.567  -7.995 -24.121  1.00 39.60           N  
ATOM   2526  CA  ILE A 337      19.967  -7.600 -25.461  1.00 40.74           C  
ATOM   2527  C   ILE A 337      18.785  -6.957 -26.187  1.00 42.29           C  
ATOM   2528  O   ILE A 337      18.931  -5.903 -26.801  1.00 42.26           O  
ATOM   2529  CB  ILE A 337      20.491  -8.825 -26.272  1.00 39.87           C  
ATOM   2530  CG1 ILE A 337      21.995  -8.693 -26.515  1.00 39.57           C  
ATOM   2531  CG2 ILE A 337      19.795  -8.920 -27.614  1.00 38.08           C  
ATOM   2532  CD1 ILE A 337      22.826  -8.737 -25.275  1.00 39.11           C  
ATOM   2533  N   HIS A 338      17.617  -7.591 -26.102  1.00 43.10           N  
ATOM   2534  CA  HIS A 338      16.411  -7.083 -26.753  1.00 43.75           C  
ATOM   2535  C   HIS A 338      16.016  -5.701 -26.245  1.00 43.55           C  
ATOM   2536  O   HIS A 338      15.370  -4.931 -26.951  1.00 43.54           O  
ATOM   2537  CB  HIS A 338      15.246  -8.062 -26.557  1.00 43.47           C  
ATOM   2538  CG  HIS A 338      15.387  -9.336 -27.333  1.00 44.39           C  
ATOM   2539  ND1 HIS A 338      14.366 -10.257 -27.442  1.00 45.74           N  
ATOM   2540  CD2 HIS A 338      16.423  -9.838 -28.047  1.00 44.31           C  
ATOM   2541  CE1 HIS A 338      14.767 -11.271 -28.191  1.00 44.09           C  
ATOM   2542  NE2 HIS A 338      16.011 -11.041 -28.571  1.00 43.31           N  
ATOM   2543  N   GLU A 339      16.396  -5.395 -25.012  1.00 44.26           N  
ATOM   2544  CA  GLU A 339      16.091  -4.095 -24.440  1.00 45.55           C  
ATOM   2545  C   GLU A 339      16.954  -3.045 -25.124  1.00 46.04           C  
ATOM   2546  O   GLU A 339      16.464  -1.983 -25.509  1.00 46.48           O  
ATOM   2547  CB  GLU A 339      16.364  -4.095 -22.934  1.00 46.13           C  
ATOM   2548  CG  GLU A 339      15.190  -4.572 -22.079  1.00 48.98           C  
ATOM   2549  CD  GLU A 339      14.011  -3.599 -22.086  1.00 50.12           C  
ATOM   2550  OE1 GLU A 339      13.026  -3.846 -21.354  1.00 49.64           O  
ATOM   2551  OE2 GLU A 339      14.068  -2.587 -22.823  1.00 51.45           O  
ATOM   2552  N   VAL A 340      18.241  -3.357 -25.276  1.00 46.35           N  
ATOM   2553  CA  VAL A 340      19.193  -2.455 -25.917  1.00 46.03           C  
ATOM   2554  C   VAL A 340      18.815  -2.231 -27.371  1.00 47.74           C  
ATOM   2555  O   VAL A 340      19.132  -1.196 -27.961  1.00 48.24           O  
ATOM   2556  CB  VAL A 340      20.619  -3.015 -25.851  1.00 44.12           C  
ATOM   2557  CG1 VAL A 340      21.560  -2.159 -26.691  1.00 42.82           C  
ATOM   2558  CG2 VAL A 340      21.080  -3.039 -24.410  1.00 42.70           C  
ATOM   2559  N   VAL A 341      18.138  -3.208 -27.955  1.00 48.41           N  
ATOM   2560  CA  VAL A 341      17.712  -3.063 -29.327  1.00 49.38           C  
ATOM   2561  C   VAL A 341      16.582  -2.036 -29.250  1.00 49.95           C  
ATOM   2562  O   VAL A 341      16.595  -1.020 -29.951  1.00 50.03           O  
ATOM   2563  CB  VAL A 341      17.198  -4.401 -29.904  1.00 49.38           C  
ATOM   2564  CG1 VAL A 341      17.491  -4.465 -31.380  1.00 50.86           C  
ATOM   2565  CG2 VAL A 341      17.873  -5.560 -29.233  1.00 50.84           C  
ATOM   2566  N   LYS A 342      15.615  -2.297 -28.375  1.00 49.49           N  
ATOM   2567  CA  LYS A 342      14.481  -1.397 -28.175  1.00 48.08           C  
ATOM   2568  C   LYS A 342      14.944   0.067 -28.102  1.00 48.21           C  
ATOM   2569  O   LYS A 342      14.427   0.913 -28.828  1.00 47.85           O  
ATOM   2570  CB  LYS A 342      13.755  -1.777 -26.883  1.00 47.45           C  
ATOM   2571  CG  LYS A 342      12.449  -1.048 -26.609  1.00 45.29           C  
ATOM   2572  CD  LYS A 342      12.105  -1.172 -25.126  1.00 47.03           C  
ATOM   2573  CE  LYS A 342      10.720  -0.652 -24.793  1.00 45.86           C  
ATOM   2574  NZ  LYS A 342       9.667  -1.545 -25.341  1.00 46.34           N  
ATOM   2575  N   THR A 343      15.919   0.362 -27.241  1.00 47.87           N  
ATOM   2576  CA  THR A 343      16.412   1.734 -27.103  1.00 49.03           C  
ATOM   2577  C   THR A 343      16.927   2.284 -28.423  1.00 49.79           C  
ATOM   2578  O   THR A 343      16.956   3.496 -28.632  1.00 49.22           O  
ATOM   2579  CB  THR A 343      17.558   1.859 -26.064  1.00 48.16           C  
ATOM   2580  OG1 THR A 343      18.639   0.996 -26.434  1.00 47.03           O  
ATOM   2581  CG2 THR A 343      17.063   1.522 -24.669  1.00 46.32           C  
ATOM   2582  N   LEU A 344      17.347   1.389 -29.308  1.00 50.68           N  
ATOM   2583  CA  LEU A 344      17.846   1.802 -30.609  1.00 52.46           C  
ATOM   2584  C   LEU A 344      16.706   2.344 -31.475  1.00 53.85           C  
ATOM   2585  O   LEU A 344      16.828   3.419 -32.063  1.00 54.38           O  
ATOM   2586  CB  LEU A 344      18.524   0.632 -31.318  1.00 51.51           C  
ATOM   2587  CG  LEU A 344      20.006   0.323 -31.134  1.00 51.98           C  
ATOM   2588  CD1 LEU A 344      20.343  -0.936 -31.923  1.00 50.31           C  
ATOM   2589  CD2 LEU A 344      20.849   1.498 -31.616  1.00 50.83           C  
ATOM   2590  N   VAL A 345      15.605   1.598 -31.556  1.00 54.87           N  
ATOM   2591  CA  VAL A 345      14.460   2.029 -32.345  1.00 55.50           C  
ATOM   2592  C   VAL A 345      14.007   3.389 -31.850  1.00 57.38           C  
ATOM   2593  O   VAL A 345      13.678   4.271 -32.640  1.00 58.89           O  
ATOM   2594  CB  VAL A 345      13.257   1.064 -32.222  1.00 55.48           C  
ATOM   2595  CG1 VAL A 345      11.992   1.740 -32.746  1.00 55.09           C  
ATOM   2596  CG2 VAL A 345      13.499  -0.183 -33.020  1.00 52.75           C  
ATOM   2597  N   GLU A 346      13.983   3.556 -30.534  1.00 57.89           N  
ATOM   2598  CA  GLU A 346      13.560   4.822 -29.956  1.00 59.43           C  
ATOM   2599  C   GLU A 346      14.501   5.925 -30.416  1.00 58.69           C  
ATOM   2600  O   GLU A 346      14.065   7.002 -30.826  1.00 58.64           O  
ATOM   2601  CB  GLU A 346      13.577   4.733 -28.433  1.00 61.23           C  
ATOM   2602  CG  GLU A 346      12.819   3.547 -27.882  1.00 63.49           C  
ATOM   2603  CD  GLU A 346      12.974   3.429 -26.386  1.00 65.67           C  
ATOM   2604  OE1 GLU A 346      12.411   4.279 -25.663  1.00 67.00           O  
ATOM   2605  OE2 GLU A 346      13.671   2.495 -25.934  1.00 67.10           O  
ATOM   2606  N   ALA A 347      15.796   5.636 -30.348  1.00 58.02           N  
ATOM   2607  CA  ALA A 347      16.821   6.582 -30.749  1.00 57.38           C  
ATOM   2608  C   ALA A 347      16.565   7.097 -32.166  1.00 57.96           C  
ATOM   2609  O   ALA A 347      16.565   8.303 -32.393  1.00 57.44           O  
ATOM   2610  CB  ALA A 347      18.186   5.927 -30.658  1.00 55.74           C  
ATOM   2611  N   ILE A 348      16.340   6.193 -33.116  1.00 58.69           N  
ATOM   2612  CA  ILE A 348      16.087   6.617 -34.490  1.00 60.58           C  
ATOM   2613  C   ILE A 348      14.842   7.471 -34.591  1.00 59.97           C  
ATOM   2614  O   ILE A 348      14.773   8.381 -35.408  1.00 60.34           O  
ATOM   2615  CB  ILE A 348      15.873   5.442 -35.442  1.00 61.25           C  
ATOM   2616  CG1 ILE A 348      15.896   5.930 -36.891  1.00 62.52           C  
ATOM   2617  CG2 ILE A 348      14.536   4.780 -35.174  1.00 62.48           C  
ATOM   2618  CD1 ILE A 348      15.699   4.818 -37.922  1.00 63.11           C  
ATOM   2619  N   ILE A 349      13.845   7.157 -33.778  1.00 59.41           N  
ATOM   2620  CA  ILE A 349      12.623   7.923 -33.812  1.00 59.66           C  
ATOM   2621  C   ILE A 349      12.891   9.295 -33.219  1.00 60.04           C  
ATOM   2622  O   ILE A 349      12.484  10.310 -33.785  1.00 61.39           O  
ATOM   2623  CB  ILE A 349      11.512   7.215 -33.036  1.00 59.99           C  
ATOM   2624  CG1 ILE A 349      11.153   5.914 -33.754  1.00 59.15           C  
ATOM   2625  CG2 ILE A 349      10.291   8.117 -32.928  1.00 59.87           C  
ATOM   2626  CD1 ILE A 349      10.029   5.149 -33.097  1.00 59.44           C  
ATOM   2627  N   LEU A 350      13.595   9.329 -32.093  1.00 59.42           N  
ATOM   2628  CA  LEU A 350      13.913  10.598 -31.449  1.00 59.65           C  
ATOM   2629  C   LEU A 350      14.867  11.409 -32.320  1.00 59.24           C  
ATOM   2630  O   LEU A 350      14.869  12.633 -32.271  1.00 59.45           O  
ATOM   2631  CB  LEU A 350      14.533  10.359 -30.071  1.00 59.53           C  
ATOM   2632  CG  LEU A 350      13.628   9.666 -29.049  1.00 60.19           C  
ATOM   2633  CD1 LEU A 350      14.415   9.392 -27.782  1.00 61.62           C  
ATOM   2634  CD2 LEU A 350      12.417  10.535 -28.745  1.00 60.40           C  
ATOM   2635  N   VAL A 351      15.671  10.718 -33.122  1.00 59.52           N  
ATOM   2636  CA  VAL A 351      16.620  11.374 -34.017  1.00 58.64           C  
ATOM   2637  C   VAL A 351      15.816  11.929 -35.202  1.00 58.72           C  
ATOM   2638  O   VAL A 351      16.087  13.019 -35.708  1.00 58.41           O  
ATOM   2639  CB  VAL A 351      17.702  10.363 -34.519  1.00 58.08           C  
ATOM   2640  CG1 VAL A 351      17.231   9.653 -35.774  1.00 58.07           C  
ATOM   2641  CG2 VAL A 351      19.010  11.072 -34.768  1.00 57.92           C  
ATOM   2642  N   PHE A 352      14.813  11.166 -35.622  1.00 57.57           N  
ATOM   2643  CA  PHE A 352      13.948  11.549 -36.727  1.00 56.62           C  
ATOM   2644  C   PHE A 352      13.128  12.771 -36.363  1.00 56.82           C  
ATOM   2645  O   PHE A 352      13.007  13.705 -37.154  1.00 56.38           O  
ATOM   2646  CB  PHE A 352      13.021  10.388 -37.075  1.00 55.77           C  
ATOM   2647  CG  PHE A 352      11.910  10.749 -38.015  1.00 54.98           C  
ATOM   2648  CD1 PHE A 352      10.803  11.462 -37.566  1.00 55.23           C  
ATOM   2649  CD2 PHE A 352      11.945  10.330 -39.339  1.00 55.02           C  
ATOM   2650  CE1 PHE A 352       9.744  11.744 -38.420  1.00 54.87           C  
ATOM   2651  CE2 PHE A 352      10.889  10.608 -40.203  1.00 54.76           C  
ATOM   2652  CZ  PHE A 352       9.787  11.315 -39.741  1.00 54.73           C  
ATOM   2653  N   LEU A 353      12.547  12.754 -35.170  1.00 56.66           N  
ATOM   2654  CA  LEU A 353      11.748  13.880 -34.720  1.00 57.09           C  
ATOM   2655  C   LEU A 353      12.596  15.151 -34.663  1.00 57.40           C  
ATOM   2656  O   LEU A 353      12.158  16.213 -35.107  1.00 58.48           O  
ATOM   2657  CB  LEU A 353      11.136  13.584 -33.349  1.00 56.74           C  
ATOM   2658  CG  LEU A 353       9.995  12.562 -33.346  1.00 57.03           C  
ATOM   2659  CD1 LEU A 353       9.515  12.330 -31.923  1.00 56.14           C  
ATOM   2660  CD2 LEU A 353       8.850  13.070 -34.216  1.00 57.08           C  
ATOM   2661  N   VAL A 354      13.808  15.044 -34.125  1.00 56.87           N  
ATOM   2662  CA  VAL A 354      14.694  16.201 -34.043  1.00 56.41           C  
ATOM   2663  C   VAL A 354      14.967  16.719 -35.451  1.00 57.68           C  
ATOM   2664  O   VAL A 354      14.897  17.918 -35.706  1.00 57.58           O  
ATOM   2665  CB  VAL A 354      16.035  15.840 -33.368  1.00 54.92           C  
ATOM   2666  CG1 VAL A 354      17.019  16.989 -33.504  1.00 54.36           C  
ATOM   2667  CG2 VAL A 354      15.807  15.535 -31.908  1.00 53.67           C  
ATOM   2668  N   MET A 355      15.272  15.805 -36.365  1.00 59.43           N  
ATOM   2669  CA  MET A 355      15.547  16.167 -37.750  1.00 61.23           C  
ATOM   2670  C   MET A 355      14.362  16.903 -38.369  1.00 62.12           C  
ATOM   2671  O   MET A 355      14.533  17.804 -39.195  1.00 62.49           O  
ATOM   2672  CB  MET A 355      15.848  14.911 -38.581  1.00 61.22           C  
ATOM   2673  CG  MET A 355      17.141  14.217 -38.217  1.00 60.79           C  
ATOM   2674  SD  MET A 355      18.489  15.391 -38.121  1.00 59.36           S  
ATOM   2675  CE  MET A 355      18.643  15.864 -39.830  1.00 60.60           C  
ATOM   2676  N   TYR A 356      13.160  16.504 -37.970  1.00 62.50           N  
ATOM   2677  CA  TYR A 356      11.952  17.117 -38.489  1.00 63.14           C  
ATOM   2678  C   TYR A 356      11.816  18.532 -37.960  1.00 63.66           C  
ATOM   2679  O   TYR A 356      11.285  19.405 -38.642  1.00 64.90           O  
ATOM   2680  CB  TYR A 356      10.736  16.302 -38.082  1.00 63.63           C  
ATOM   2681  CG  TYR A 356       9.463  16.742 -38.755  1.00 64.95           C  
ATOM   2682  CD1 TYR A 356       9.292  16.592 -40.130  1.00 64.72           C  
ATOM   2683  CD2 TYR A 356       8.412  17.274 -38.012  1.00 65.78           C  
ATOM   2684  CE1 TYR A 356       8.103  16.953 -40.746  1.00 64.90           C  
ATOM   2685  CE2 TYR A 356       7.219  17.638 -38.615  1.00 66.28           C  
ATOM   2686  CZ  TYR A 356       7.069  17.473 -39.980  1.00 66.75           C  
ATOM   2687  OH  TYR A 356       5.871  17.805 -40.570  1.00 68.80           O  
ATOM   2688  N   LEU A 357      12.290  18.757 -36.740  1.00 63.63           N  
ATOM   2689  CA  LEU A 357      12.224  20.084 -36.145  1.00 65.00           C  
ATOM   2690  C   LEU A 357      12.998  21.072 -37.010  1.00 65.79           C  
ATOM   2691  O   LEU A 357      12.591  22.224 -37.156  1.00 66.49           O  
ATOM   2692  CB  LEU A 357      12.812  20.073 -34.730  1.00 65.90           C  
ATOM   2693  CG  LEU A 357      12.970  21.438 -34.042  1.00 66.00           C  
ATOM   2694  CD1 LEU A 357      11.609  22.087 -33.850  1.00 66.06           C  
ATOM   2695  CD2 LEU A 357      13.657  21.259 -32.701  1.00 65.59           C  
ATOM   2696  N   PHE A 358      14.115  20.617 -37.578  1.00 66.06           N  
ATOM   2697  CA  PHE A 358      14.941  21.462 -38.439  1.00 66.79           C  
ATOM   2698  C   PHE A 358      14.564  21.264 -39.900  1.00 67.43           C  
ATOM   2699  O   PHE A 358      13.957  22.141 -40.507  1.00 68.27           O  
ATOM   2700  CB  PHE A 358      16.423  21.159 -38.226  1.00 65.43           C  
ATOM   2701  CG  PHE A 358      16.928  21.551 -36.869  1.00 64.05           C  
ATOM   2702  CD1 PHE A 358      16.544  20.844 -35.738  1.00 63.93           C  
ATOM   2703  CD2 PHE A 358      17.781  22.635 -36.719  1.00 63.62           C  
ATOM   2704  CE1 PHE A 358      17.003  21.210 -34.475  1.00 63.01           C  
ATOM   2705  CE2 PHE A 358      18.244  23.007 -35.459  1.00 64.30           C  
ATOM   2706  CZ  PHE A 358      17.852  22.290 -34.336  1.00 62.17           C  
ATOM   2707  N   LEU A 359      14.936  20.128 -40.479  1.00 68.53           N  
ATOM   2708  CA  LEU A 359      14.552  19.863 -41.859  1.00 69.91           C  
ATOM   2709  C   LEU A 359      13.043  19.722 -41.770  1.00 71.29           C  
ATOM   2710  O   LEU A 359      12.533  18.647 -41.446  1.00 72.98           O  
ATOM   2711  CB  LEU A 359      15.164  18.555 -42.352  1.00 69.45           C  
ATOM   2712  CG  LEU A 359      16.660  18.569 -42.642  1.00 69.50           C  
ATOM   2713  CD1 LEU A 359      17.109  17.169 -43.022  1.00 70.36           C  
ATOM   2714  CD2 LEU A 359      16.952  19.552 -43.763  1.00 68.83           C  
ATOM   2715  N   GLN A 360      12.329  20.809 -42.038  1.00 71.50           N  
ATOM   2716  CA  GLN A 360      10.876  20.806 -41.931  1.00 71.98           C  
ATOM   2717  C   GLN A 360      10.139  20.111 -43.072  1.00 73.08           C  
ATOM   2718  O   GLN A 360       8.913  20.179 -43.173  1.00 71.57           O  
ATOM   2719  CB  GLN A 360      10.392  22.244 -41.748  1.00 71.40           C  
ATOM   2720  CG  GLN A 360      10.787  22.813 -40.387  1.00 70.65           C  
ATOM   2721  CD  GLN A 360      11.100  24.292 -40.428  1.00 70.41           C  
ATOM   2722  OE1 GLN A 360      10.304  25.095 -40.905  1.00 71.82           O  
ATOM   2723  NE2 GLN A 360      12.267  24.660 -39.920  1.00 70.33           N  
ATOM   2724  N   ASN A 361      10.900  19.424 -43.918  1.00 74.97           N  
ATOM   2725  CA  ASN A 361      10.340  18.677 -45.038  1.00 76.62           C  
ATOM   2726  C   ASN A 361      10.094  17.243 -44.544  1.00 77.54           C  
ATOM   2727  O   ASN A 361      11.032  16.536 -44.168  1.00 78.12           O  
ATOM   2728  CB  ASN A 361      11.331  18.678 -46.208  1.00 76.63           C  
ATOM   2729  CG  ASN A 361      10.759  18.052 -47.472  1.00 76.95           C  
ATOM   2730  OD1 ASN A 361      11.479  17.852 -48.453  1.00 76.34           O  
ATOM   2731  ND2 ASN A 361       9.462  17.747 -47.457  1.00 76.45           N  
ATOM   2732  N   PHE A 362       8.831  16.826 -44.542  1.00 78.14           N  
ATOM   2733  CA  PHE A 362       8.445  15.495 -44.079  1.00 78.69           C  
ATOM   2734  C   PHE A 362       9.004  14.376 -44.969  1.00 77.82           C  
ATOM   2735  O   PHE A 362       8.422  13.294 -45.075  1.00 76.98           O  
ATOM   2736  CB  PHE A 362       6.914  15.414 -44.012  1.00 81.64           C  
ATOM   2737  CG  PHE A 362       6.387  14.338 -43.095  1.00 84.81           C  
ATOM   2738  CD1 PHE A 362       5.011  14.174 -42.924  1.00 86.40           C  
ATOM   2739  CD2 PHE A 362       7.252  13.491 -42.403  1.00 85.63           C  
ATOM   2740  CE1 PHE A 362       4.503  13.182 -42.078  1.00 87.15           C  
ATOM   2741  CE2 PHE A 362       6.756  12.497 -41.557  1.00 87.10           C  
ATOM   2742  CZ  PHE A 362       5.378  12.342 -41.394  1.00 87.35           C  
ATOM   2743  N   ARG A 363      10.143  14.649 -45.598  1.00 76.98           N  
ATOM   2744  CA  ARG A 363      10.806  13.698 -46.482  1.00 75.67           C  
ATOM   2745  C   ARG A 363      12.310  13.935 -46.454  1.00 74.72           C  
ATOM   2746  O   ARG A 363      13.097  12.993 -46.546  1.00 75.02           O  
ATOM   2747  CB  ARG A 363      10.297  13.856 -47.913  1.00 76.29           C  
ATOM   2748  CG  ARG A 363      11.082  13.047 -48.927  1.00 78.40           C  
ATOM   2749  CD  ARG A 363      10.483  13.152 -50.320  1.00 79.88           C  
ATOM   2750  NE  ARG A 363      10.391  14.534 -50.781  1.00 81.52           N  
ATOM   2751  CZ  ARG A 363      10.051  14.888 -52.018  1.00 82.21           C  
ATOM   2752  NH1 ARG A 363       9.772  13.963 -52.927  1.00 82.54           N  
ATOM   2753  NH2 ARG A 363       9.986  16.171 -52.345  1.00 82.93           N  
ATOM   2754  N   ALA A 364      12.703  15.201 -46.341  1.00 72.68           N  
ATOM   2755  CA  ALA A 364      14.116  15.561 -46.283  1.00 70.92           C  
ATOM   2756  C   ALA A 364      14.637  15.053 -44.950  1.00 69.17           C  
ATOM   2757  O   ALA A 364      15.828  14.806 -44.779  1.00 68.55           O  
ATOM   2758  CB  ALA A 364      14.284  17.073 -46.373  1.00 70.85           C  
ATOM   2759  N   THR A 365      13.713  14.906 -44.009  1.00 67.56           N  
ATOM   2760  CA  THR A 365      14.019  14.415 -42.676  1.00 65.50           C  
ATOM   2761  C   THR A 365      14.231  12.903 -42.772  1.00 64.19           C  
ATOM   2762  O   THR A 365      14.829  12.277 -41.892  1.00 63.57           O  
ATOM   2763  CB  THR A 365      12.840  14.707 -41.717  1.00 65.38           C  
ATOM   2764  OG1 THR A 365      13.082  14.095 -40.442  1.00 65.92           O  
ATOM   2765  CG2 THR A 365      11.539  14.167 -42.300  1.00 64.30           C  
ATOM   2766  N   LEU A 366      13.747  12.329 -43.867  1.00 62.06           N  
ATOM   2767  CA  LEU A 366      13.844  10.896 -44.088  1.00 60.66           C  
ATOM   2768  C   LEU A 366      15.184  10.459 -44.689  1.00 59.67           C  
ATOM   2769  O   LEU A 366      15.371   9.282 -44.984  1.00 59.70           O  
ATOM   2770  CB  LEU A 366      12.687  10.452 -44.996  1.00 60.38           C  
ATOM   2771  CG  LEU A 366      12.131   9.031 -44.860  1.00 60.26           C  
ATOM   2772  CD1 LEU A 366      11.665   8.796 -43.429  1.00 59.53           C  
ATOM   2773  CD2 LEU A 366      10.971   8.831 -45.834  1.00 58.93           C  
ATOM   2774  N   ILE A 367      16.116  11.392 -44.871  1.00 58.19           N  
ATOM   2775  CA  ILE A 367      17.413  11.041 -45.446  1.00 57.08           C  
ATOM   2776  C   ILE A 367      18.411  10.580 -44.390  1.00 56.88           C  
ATOM   2777  O   ILE A 367      18.943   9.468 -44.468  1.00 57.05           O  
ATOM   2778  CB  ILE A 367      18.023  12.215 -46.246  1.00 57.09           C  
ATOM   2779  CG1 ILE A 367      17.206  12.449 -47.522  1.00 56.56           C  
ATOM   2780  CG2 ILE A 367      19.477  11.914 -46.588  1.00 55.66           C  
ATOM   2781  CD1 ILE A 367      17.691  13.609 -48.362  1.00 56.56           C  
ATOM   2782  N   PRO A 368      18.695  11.428 -43.392  1.00 56.07           N  
ATOM   2783  CA  PRO A 368      19.648  10.979 -42.374  1.00 55.53           C  
ATOM   2784  C   PRO A 368      19.047   9.809 -41.600  1.00 54.66           C  
ATOM   2785  O   PRO A 368      19.763   8.944 -41.098  1.00 54.62           O  
ATOM   2786  CB  PRO A 368      19.841  12.224 -41.512  1.00 54.77           C  
ATOM   2787  CG  PRO A 368      18.510  12.900 -41.614  1.00 54.73           C  
ATOM   2788  CD  PRO A 368      18.194  12.778 -43.084  1.00 54.52           C  
ATOM   2789  N   THR A 369      17.720   9.792 -41.532  1.00 54.23           N  
ATOM   2790  CA  THR A 369      16.981   8.746 -40.834  1.00 54.49           C  
ATOM   2791  C   THR A 369      17.198   7.379 -41.478  1.00 54.67           C  
ATOM   2792  O   THR A 369      17.135   6.359 -40.802  1.00 55.65           O  
ATOM   2793  CB  THR A 369      15.472   9.066 -40.815  1.00 54.07           C  
ATOM   2794  OG1 THR A 369      15.262  10.283 -40.090  1.00 55.23           O  
ATOM   2795  CG2 THR A 369      14.682   7.946 -40.161  1.00 52.32           C  
ATOM   2796  N   ILE A 370      17.451   7.361 -42.783  1.00 54.33           N  
ATOM   2797  CA  ILE A 370      17.685   6.109 -43.494  1.00 53.67           C  
ATOM   2798  C   ILE A 370      19.149   5.695 -43.394  1.00 53.95           C  
ATOM   2799  O   ILE A 370      19.475   4.502 -43.424  1.00 54.26           O  
ATOM   2800  CB  ILE A 370      17.304   6.231 -44.987  1.00 53.78           C  
ATOM   2801  CG1 ILE A 370      15.785   6.133 -45.139  1.00 54.48           C  
ATOM   2802  CG2 ILE A 370      17.998   5.151 -45.806  1.00 51.35           C  
ATOM   2803  CD1 ILE A 370      15.309   6.131 -46.585  1.00 55.33           C  
ATOM   2804  N   ALA A 371      20.029   6.685 -43.278  1.00 52.32           N  
ATOM   2805  CA  ALA A 371      21.458   6.423 -43.181  1.00 51.07           C  
ATOM   2806  C   ALA A 371      21.763   5.481 -42.024  1.00 50.33           C  
ATOM   2807  O   ALA A 371      22.549   4.538 -42.164  1.00 49.64           O  
ATOM   2808  CB  ALA A 371      22.210   7.725 -42.994  1.00 50.57           C  
ATOM   2809  N   VAL A 372      21.127   5.747 -40.887  1.00 49.27           N  
ATOM   2810  CA  VAL A 372      21.318   4.956 -39.680  1.00 48.86           C  
ATOM   2811  C   VAL A 372      21.112   3.455 -39.876  1.00 48.93           C  
ATOM   2812  O   VAL A 372      22.066   2.683 -39.788  1.00 49.83           O  
ATOM   2813  CB  VAL A 372      20.409   5.466 -38.538  1.00 47.62           C  
ATOM   2814  CG1 VAL A 372      20.474   4.521 -37.351  1.00 47.85           C  
ATOM   2815  CG2 VAL A 372      20.846   6.863 -38.126  1.00 46.73           C  
ATOM   2816  N   PRO A 373      19.871   3.014 -40.147  1.00 48.37           N  
ATOM   2817  CA  PRO A 373      19.697   1.569 -40.330  1.00 47.33           C  
ATOM   2818  C   PRO A 373      20.612   0.928 -41.373  1.00 45.90           C  
ATOM   2819  O   PRO A 373      21.081  -0.191 -41.183  1.00 47.41           O  
ATOM   2820  CB  PRO A 373      18.206   1.437 -40.685  1.00 47.93           C  
ATOM   2821  CG  PRO A 373      17.851   2.790 -41.261  1.00 46.56           C  
ATOM   2822  CD  PRO A 373      18.596   3.728 -40.346  1.00 47.25           C  
ATOM   2823  N   VAL A 374      20.882   1.630 -42.466  1.00 44.81           N  
ATOM   2824  CA  VAL A 374      21.731   1.061 -43.508  1.00 43.46           C  
ATOM   2825  C   VAL A 374      23.160   0.785 -43.060  1.00 42.10           C  
ATOM   2826  O   VAL A 374      23.738  -0.236 -43.430  1.00 41.88           O  
ATOM   2827  CB  VAL A 374      21.734   1.946 -44.770  1.00 43.09           C  
ATOM   2828  CG1 VAL A 374      22.822   1.497 -45.733  1.00 41.91           C  
ATOM   2829  CG2 VAL A 374      20.373   1.847 -45.453  1.00 42.83           C  
ATOM   2830  N   VAL A 375      23.732   1.680 -42.265  1.00 41.81           N  
ATOM   2831  CA  VAL A 375      25.095   1.476 -41.781  1.00 41.74           C  
ATOM   2832  C   VAL A 375      25.090   0.429 -40.672  1.00 41.96           C  
ATOM   2833  O   VAL A 375      25.795  -0.586 -40.749  1.00 42.33           O  
ATOM   2834  CB  VAL A 375      25.708   2.782 -41.233  1.00 40.65           C  
ATOM   2835  CG1 VAL A 375      27.081   2.502 -40.611  1.00 37.45           C  
ATOM   2836  CG2 VAL A 375      25.820   3.804 -42.359  1.00 39.43           C  
ATOM   2837  N   LEU A 376      24.285   0.682 -39.645  1.00 40.69           N  
ATOM   2838  CA  LEU A 376      24.170  -0.229 -38.518  1.00 39.14           C  
ATOM   2839  C   LEU A 376      23.987  -1.669 -39.007  1.00 39.70           C  
ATOM   2840  O   LEU A 376      24.636  -2.582 -38.504  1.00 41.52           O  
ATOM   2841  CB  LEU A 376      22.996   0.197 -37.629  1.00 36.95           C  
ATOM   2842  CG  LEU A 376      23.289   0.709 -36.209  1.00 37.15           C  
ATOM   2843  CD1 LEU A 376      24.562   1.544 -36.189  1.00 37.02           C  
ATOM   2844  CD2 LEU A 376      22.105   1.527 -35.709  1.00 35.52           C  
ATOM   2845  N   LEU A 377      23.118  -1.868 -39.995  1.00 38.82           N  
ATOM   2846  CA  LEU A 377      22.869  -3.202 -40.530  1.00 38.21           C  
ATOM   2847  C   LEU A 377      24.078  -3.767 -41.254  1.00 38.68           C  
ATOM   2848  O   LEU A 377      24.343  -4.969 -41.199  1.00 40.87           O  
ATOM   2849  CB  LEU A 377      21.671  -3.190 -41.485  1.00 37.26           C  
ATOM   2850  CG  LEU A 377      20.296  -3.190 -40.821  1.00 36.50           C  
ATOM   2851  CD1 LEU A 377      19.226  -3.320 -41.885  1.00 33.99           C  
ATOM   2852  CD2 LEU A 377      20.205  -4.348 -39.829  1.00 35.55           C  
ATOM   2853  N   GLY A 378      24.808  -2.906 -41.948  1.00 37.73           N  
ATOM   2854  CA  GLY A 378      25.981  -3.371 -42.658  1.00 36.45           C  
ATOM   2855  C   GLY A 378      27.061  -3.723 -41.663  1.00 35.48           C  
ATOM   2856  O   GLY A 378      27.920  -4.557 -41.924  1.00 35.10           O  
ATOM   2857  N   THR A 379      27.006  -3.078 -40.506  1.00 35.75           N  
ATOM   2858  CA  THR A 379      27.987  -3.323 -39.474  1.00 35.73           C  
ATOM   2859  C   THR A 379      27.837  -4.738 -38.922  1.00 36.49           C  
ATOM   2860  O   THR A 379      28.829  -5.400 -38.645  1.00 37.48           O  
ATOM   2861  CB  THR A 379      27.852  -2.294 -38.356  1.00 35.52           C  
ATOM   2862  OG1 THR A 379      27.904  -0.976 -38.921  1.00 35.21           O  
ATOM   2863  CG2 THR A 379      28.993  -2.449 -37.358  1.00 34.85           C  
ATOM   2864  N   PHE A 380      26.605  -5.209 -38.764  1.00 37.23           N  
ATOM   2865  CA  PHE A 380      26.401  -6.569 -38.279  1.00 38.38           C  
ATOM   2866  C   PHE A 380      27.016  -7.532 -39.292  1.00 38.02           C  
ATOM   2867  O   PHE A 380      27.570  -8.563 -38.922  1.00 38.29           O  
ATOM   2868  CB  PHE A 380      24.917  -6.889 -38.121  1.00 39.38           C  
ATOM   2869  CG  PHE A 380      24.278  -6.236 -36.937  1.00 41.18           C  
ATOM   2870  CD1 PHE A 380      23.925  -4.892 -36.970  1.00 42.51           C  
ATOM   2871  CD2 PHE A 380      24.019  -6.970 -35.783  1.00 41.24           C  
ATOM   2872  CE1 PHE A 380      23.320  -4.283 -35.864  1.00 43.62           C  
ATOM   2873  CE2 PHE A 380      23.419  -6.379 -34.678  1.00 41.55           C  
ATOM   2874  CZ  PHE A 380      23.067  -5.030 -34.715  1.00 43.03           C  
ATOM   2875  N   ALA A 381      26.909  -7.195 -40.574  1.00 37.30           N  
ATOM   2876  CA  ALA A 381      27.490  -8.030 -41.614  1.00 37.06           C  
ATOM   2877  C   ALA A 381      28.997  -8.040 -41.387  1.00 38.29           C  
ATOM   2878  O   ALA A 381      29.626  -9.098 -41.383  1.00 38.96           O  
ATOM   2879  CB  ALA A 381      27.166  -7.475 -42.983  1.00 34.28           C  
ATOM   2880  N   VAL A 382      29.571  -6.855 -41.188  1.00 39.04           N  
ATOM   2881  CA  VAL A 382      31.006  -6.732 -40.936  1.00 38.91           C  
ATOM   2882  C   VAL A 382      31.413  -7.594 -39.735  1.00 39.37           C  
ATOM   2883  O   VAL A 382      32.381  -8.355 -39.799  1.00 39.54           O  
ATOM   2884  CB  VAL A 382      31.396  -5.265 -40.663  1.00 37.13           C  
ATOM   2885  CG1 VAL A 382      32.860  -5.177 -40.239  1.00 35.59           C  
ATOM   2886  CG2 VAL A 382      31.154  -4.438 -41.906  1.00 34.50           C  
ATOM   2887  N   LEU A 383      30.676  -7.469 -38.639  1.00 39.06           N  
ATOM   2888  CA  LEU A 383      30.969  -8.253 -37.448  1.00 39.55           C  
ATOM   2889  C   LEU A 383      31.012  -9.724 -37.836  1.00 40.72           C  
ATOM   2890  O   LEU A 383      31.908 -10.466 -37.430  1.00 40.38           O  
ATOM   2891  CB  LEU A 383      29.881  -8.060 -36.393  1.00 37.92           C  
ATOM   2892  CG  LEU A 383      29.785  -6.740 -35.638  1.00 36.66           C  
ATOM   2893  CD1 LEU A 383      28.550  -6.761 -34.771  1.00 35.22           C  
ATOM   2894  CD2 LEU A 383      31.028  -6.538 -34.782  1.00 38.23           C  
ATOM   2895  N   ALA A 384      30.026 -10.137 -38.627  1.00 41.18           N  
ATOM   2896  CA  ALA A 384      29.931 -11.522 -39.060  1.00 40.72           C  
ATOM   2897  C   ALA A 384      31.197 -11.929 -39.783  1.00 41.11           C  
ATOM   2898  O   ALA A 384      31.788 -12.956 -39.479  1.00 43.15           O  
ATOM   2899  CB  ALA A 384      28.726 -11.706 -39.964  1.00 38.89           C  
ATOM   2900  N   ALA A 385      31.621 -11.108 -40.730  1.00 42.05           N  
ATOM   2901  CA  ALA A 385      32.817 -11.395 -41.506  1.00 43.27           C  
ATOM   2902  C   ALA A 385      34.067 -11.456 -40.640  1.00 44.55           C  
ATOM   2903  O   ALA A 385      35.077 -12.032 -41.047  1.00 44.84           O  
ATOM   2904  CB  ALA A 385      32.994 -10.346 -42.586  1.00 42.79           C  
ATOM   2905  N   PHE A 386      34.001 -10.869 -39.449  1.00 45.15           N  
ATOM   2906  CA  PHE A 386      35.156 -10.861 -38.560  1.00 46.05           C  
ATOM   2907  C   PHE A 386      35.013 -11.772 -37.350  1.00 45.72           C  
ATOM   2908  O   PHE A 386      35.715 -11.608 -36.356  1.00 45.73           O  
ATOM   2909  CB  PHE A 386      35.462  -9.431 -38.106  1.00 48.60           C  
ATOM   2910  CG  PHE A 386      36.042  -8.561 -39.191  1.00 52.37           C  
ATOM   2911  CD1 PHE A 386      36.419  -7.248 -38.919  1.00 54.08           C  
ATOM   2912  CD2 PHE A 386      36.237  -9.061 -40.479  1.00 52.74           C  
ATOM   2913  CE1 PHE A 386      36.986  -6.445 -39.911  1.00 54.69           C  
ATOM   2914  CE2 PHE A 386      36.802  -8.270 -41.477  1.00 54.20           C  
ATOM   2915  CZ  PHE A 386      37.177  -6.960 -41.193  1.00 54.83           C  
ATOM   2916  N   GLY A 387      34.105 -12.735 -37.438  1.00 45.00           N  
ATOM   2917  CA  GLY A 387      33.914 -13.664 -36.340  1.00 44.74           C  
ATOM   2918  C   GLY A 387      33.422 -13.122 -35.005  1.00 43.63           C  
ATOM   2919  O   GLY A 387      33.533 -13.819 -34.005  1.00 43.47           O  
ATOM   2920  N   PHE A 388      32.892 -11.901 -34.964  1.00 43.66           N  
ATOM   2921  CA  PHE A 388      32.376 -11.353 -33.704  1.00 43.76           C  
ATOM   2922  C   PHE A 388      30.958 -11.851 -33.464  1.00 44.13           C  
ATOM   2923  O   PHE A 388      30.363 -12.521 -34.312  1.00 44.16           O  
ATOM   2924  CB  PHE A 388      32.345  -9.821 -33.718  1.00 42.20           C  
ATOM   2925  CG  PHE A 388      33.691  -9.185 -33.589  1.00 43.59           C  
ATOM   2926  CD1 PHE A 388      34.588  -9.199 -34.645  1.00 45.10           C  
ATOM   2927  CD2 PHE A 388      34.072  -8.581 -32.402  1.00 45.71           C  
ATOM   2928  CE1 PHE A 388      35.849  -8.620 -34.518  1.00 45.74           C  
ATOM   2929  CE2 PHE A 388      35.331  -8.000 -32.265  1.00 45.76           C  
ATOM   2930  CZ  PHE A 388      36.219  -8.021 -33.324  1.00 45.35           C  
ATOM   2931  N   SER A 389      30.415 -11.520 -32.301  1.00 44.73           N  
ATOM   2932  CA  SER A 389      29.057 -11.921 -31.983  1.00 43.94           C  
ATOM   2933  C   SER A 389      28.271 -10.722 -31.483  1.00 43.46           C  
ATOM   2934  O   SER A 389      28.838  -9.693 -31.105  1.00 42.53           O  
ATOM   2935  CB  SER A 389      29.049 -13.026 -30.919  1.00 45.07           C  
ATOM   2936  OG  SER A 389      29.447 -12.536 -29.649  1.00 45.09           O  
ATOM   2937  N   ILE A 390      26.954 -10.859 -31.495  1.00 42.78           N  
ATOM   2938  CA  ILE A 390      26.081  -9.801 -31.025  1.00 42.37           C  
ATOM   2939  C   ILE A 390      26.022  -9.920 -29.506  1.00 41.88           C  
ATOM   2940  O   ILE A 390      25.290 -10.752 -28.978  1.00 42.37           O  
ATOM   2941  CB  ILE A 390      24.661  -9.974 -31.585  1.00 42.08           C  
ATOM   2942  CG1 ILE A 390      24.705 -10.045 -33.111  1.00 43.40           C  
ATOM   2943  CG2 ILE A 390      23.788  -8.832 -31.137  1.00 43.28           C  
ATOM   2944  CD1 ILE A 390      23.361 -10.349 -33.742  1.00 42.39           C  
ATOM   2945  N   ASN A 391      26.803  -9.111 -28.804  1.00 40.43           N  
ATOM   2946  CA  ASN A 391      26.793  -9.159 -27.344  1.00 41.01           C  
ATOM   2947  C   ASN A 391      26.456  -7.782 -26.786  1.00 40.86           C  
ATOM   2948  O   ASN A 391      26.091  -6.881 -27.532  1.00 41.56           O  
ATOM   2949  CB  ASN A 391      28.151  -9.630 -26.820  1.00 39.74           C  
ATOM   2950  CG  ASN A 391      29.299  -8.834 -27.395  1.00 37.98           C  
ATOM   2951  OD1 ASN A 391      29.506  -7.673 -27.040  1.00 37.67           O  
ATOM   2952  ND2 ASN A 391      30.045  -9.450 -28.304  1.00 35.83           N  
ATOM   2953  N   THR A 392      26.582  -7.612 -25.476  1.00 40.84           N  
ATOM   2954  CA  THR A 392      26.260  -6.329 -24.872  1.00 40.24           C  
ATOM   2955  C   THR A 392      27.054  -5.174 -25.467  1.00 39.49           C  
ATOM   2956  O   THR A 392      26.468  -4.261 -26.044  1.00 40.02           O  
ATOM   2957  CB  THR A 392      26.456  -6.366 -23.344  1.00 40.61           C  
ATOM   2958  OG1 THR A 392      25.516  -7.283 -22.768  1.00 42.42           O  
ATOM   2959  CG2 THR A 392      26.233  -4.989 -22.744  1.00 39.39           C  
ATOM   2960  N   LEU A 393      28.378  -5.205 -25.345  1.00 39.10           N  
ATOM   2961  CA  LEU A 393      29.185  -4.120 -25.893  1.00 39.34           C  
ATOM   2962  C   LEU A 393      29.014  -3.933 -27.392  1.00 38.99           C  
ATOM   2963  O   LEU A 393      29.111  -2.823 -27.886  1.00 40.39           O  
ATOM   2964  CB  LEU A 393      30.663  -4.314 -25.571  1.00 39.74           C  
ATOM   2965  CG  LEU A 393      30.999  -4.104 -24.097  1.00 40.66           C  
ATOM   2966  CD1 LEU A 393      30.956  -5.430 -23.348  1.00 37.36           C  
ATOM   2967  CD2 LEU A 393      32.376  -3.471 -24.001  1.00 40.80           C  
ATOM   2968  N   THR A 394      28.775  -5.011 -28.124  1.00 39.41           N  
ATOM   2969  CA  THR A 394      28.568  -4.882 -29.561  1.00 38.73           C  
ATOM   2970  C   THR A 394      27.319  -4.038 -29.784  1.00 38.82           C  
ATOM   2971  O   THR A 394      27.275  -3.192 -30.683  1.00 36.94           O  
ATOM   2972  CB  THR A 394      28.379  -6.260 -30.228  1.00 38.32           C  
ATOM   2973  OG1 THR A 394      29.657  -6.780 -30.609  1.00 38.82           O  
ATOM   2974  CG2 THR A 394      27.498  -6.148 -31.456  1.00 39.42           C  
ATOM   2975  N   MET A 395      26.306  -4.273 -28.953  1.00 39.40           N  
ATOM   2976  CA  MET A 395      25.056  -3.540 -29.050  1.00 41.38           C  
ATOM   2977  C   MET A 395      25.227  -2.084 -28.647  1.00 42.20           C  
ATOM   2978  O   MET A 395      24.692  -1.187 -29.301  1.00 42.31           O  
ATOM   2979  CB  MET A 395      23.988  -4.196 -28.189  1.00 43.32           C  
ATOM   2980  CG  MET A 395      23.447  -5.478 -28.785  1.00 46.05           C  
ATOM   2981  SD  MET A 395      22.819  -5.215 -30.460  1.00 49.45           S  
ATOM   2982  CE  MET A 395      21.200  -4.528 -30.132  1.00 48.75           C  
ATOM   2983  N   PHE A 396      25.965  -1.836 -27.570  1.00 42.77           N  
ATOM   2984  CA  PHE A 396      26.184  -0.454 -27.153  1.00 43.65           C  
ATOM   2985  C   PHE A 396      27.105   0.227 -28.167  1.00 43.12           C  
ATOM   2986  O   PHE A 396      27.190   1.457 -28.224  1.00 43.62           O  
ATOM   2987  CB  PHE A 396      26.770  -0.383 -25.731  1.00 43.69           C  
ATOM   2988  CG  PHE A 396      25.745  -0.607 -24.647  1.00 44.64           C  
ATOM   2989  CD1 PHE A 396      25.626  -1.846 -24.019  1.00 44.75           C  
ATOM   2990  CD2 PHE A 396      24.862   0.411 -24.290  1.00 43.92           C  
ATOM   2991  CE1 PHE A 396      24.638  -2.068 -23.056  1.00 44.18           C  
ATOM   2992  CE2 PHE A 396      23.873   0.200 -23.332  1.00 43.01           C  
ATOM   2993  CZ  PHE A 396      23.758  -1.042 -22.713  1.00 43.00           C  
ATOM   2994  N   GLY A 397      27.789  -0.582 -28.970  1.00 41.91           N  
ATOM   2995  CA  GLY A 397      28.650  -0.029 -29.995  1.00 42.59           C  
ATOM   2996  C   GLY A 397      27.717   0.557 -31.039  1.00 43.79           C  
ATOM   2997  O   GLY A 397      27.870   1.701 -31.448  1.00 43.47           O  
ATOM   2998  N   MET A 398      26.736  -0.242 -31.454  1.00 45.12           N  
ATOM   2999  CA  MET A 398      25.743   0.176 -32.433  1.00 45.57           C  
ATOM   3000  C   MET A 398      25.080   1.450 -31.952  1.00 47.51           C  
ATOM   3001  O   MET A 398      24.992   2.430 -32.689  1.00 50.39           O  
ATOM   3002  CB  MET A 398      24.656  -0.891 -32.598  1.00 45.15           C  
ATOM   3003  CG  MET A 398      25.125  -2.220 -33.151  1.00 44.40           C  
ATOM   3004  SD  MET A 398      25.756  -2.037 -34.805  1.00 42.68           S  
ATOM   3005  CE  MET A 398      26.423  -3.669 -35.103  1.00 42.45           C  
ATOM   3006  N   VAL A 399      24.599   1.430 -30.714  1.00 48.30           N  
ATOM   3007  CA  VAL A 399      23.925   2.591 -30.144  1.00 49.52           C  
ATOM   3008  C   VAL A 399      24.819   3.823 -30.197  1.00 49.84           C  
ATOM   3009  O   VAL A 399      24.444   4.839 -30.769  1.00 50.66           O  
ATOM   3010  CB  VAL A 399      23.491   2.321 -28.682  1.00 50.59           C  
ATOM   3011  CG1 VAL A 399      22.867   3.563 -28.084  1.00 48.80           C  
ATOM   3012  CG2 VAL A 399      22.501   1.160 -28.645  1.00 48.84           C  
ATOM   3013  N   LEU A 400      26.007   3.735 -29.611  1.00 50.62           N  
ATOM   3014  CA  LEU A 400      26.924   4.866 -29.629  1.00 50.40           C  
ATOM   3015  C   LEU A 400      27.234   5.287 -31.059  1.00 50.53           C  
ATOM   3016  O   LEU A 400      27.491   6.463 -31.321  1.00 51.24           O  
ATOM   3017  CB  LEU A 400      28.223   4.511 -28.910  1.00 49.92           C  
ATOM   3018  CG  LEU A 400      28.120   4.406 -27.391  1.00 50.85           C  
ATOM   3019  CD1 LEU A 400      29.499   4.151 -26.799  1.00 50.48           C  
ATOM   3020  CD2 LEU A 400      27.542   5.701 -26.836  1.00 50.72           C  
ATOM   3021  N   ALA A 401      27.204   4.323 -31.978  1.00 49.56           N  
ATOM   3022  CA  ALA A 401      27.489   4.576 -33.389  1.00 49.85           C  
ATOM   3023  C   ALA A 401      26.494   5.560 -34.006  1.00 49.85           C  
ATOM   3024  O   ALA A 401      26.880   6.435 -34.789  1.00 48.72           O  
ATOM   3025  CB  ALA A 401      27.481   3.266 -34.168  1.00 49.22           C  
ATOM   3026  N   ILE A 402      25.219   5.411 -33.648  1.00 49.22           N  
ATOM   3027  CA  ILE A 402      24.170   6.291 -34.149  1.00 48.30           C  
ATOM   3028  C   ILE A 402      24.632   7.739 -34.114  1.00 48.41           C  
ATOM   3029  O   ILE A 402      24.363   8.508 -35.036  1.00 46.99           O  
ATOM   3030  CB  ILE A 402      22.887   6.177 -33.305  1.00 47.52           C  
ATOM   3031  CG1 ILE A 402      22.175   4.860 -33.619  1.00 46.61           C  
ATOM   3032  CG2 ILE A 402      21.976   7.370 -33.571  1.00 47.70           C  
ATOM   3033  CD1 ILE A 402      20.838   4.703 -32.921  1.00 45.41           C  
ATOM   3034  N   GLY A 403      25.329   8.101 -33.043  1.00 48.92           N  
ATOM   3035  CA  GLY A 403      25.815   9.461 -32.911  1.00 50.49           C  
ATOM   3036  C   GLY A 403      26.660   9.888 -34.095  1.00 51.55           C  
ATOM   3037  O   GLY A 403      26.199  10.623 -34.965  1.00 51.33           O  
ATOM   3038  N   LEU A 404      27.902   9.421 -34.124  1.00 52.22           N  
ATOM   3039  CA  LEU A 404      28.832   9.739 -35.199  1.00 52.38           C  
ATOM   3040  C   LEU A 404      28.195   9.474 -36.555  1.00 52.68           C  
ATOM   3041  O   LEU A 404      28.409  10.211 -37.523  1.00 52.88           O  
ATOM   3042  CB  LEU A 404      30.068   8.855 -35.085  1.00 53.11           C  
ATOM   3043  CG  LEU A 404      30.729   8.691 -33.718  1.00 53.15           C  
ATOM   3044  CD1 LEU A 404      31.478   7.362 -33.694  1.00 53.02           C  
ATOM   3045  CD2 LEU A 404      31.660   9.868 -33.441  1.00 52.35           C  
ATOM   3046  N   LEU A 405      27.412   8.406 -36.609  1.00 52.35           N  
ATOM   3047  CA  LEU A 405      26.768   7.975 -37.839  1.00 53.88           C  
ATOM   3048  C   LEU A 405      25.663   8.897 -38.361  1.00 54.33           C  
ATOM   3049  O   LEU A 405      25.532   9.089 -39.575  1.00 52.97           O  
ATOM   3050  CB  LEU A 405      26.257   6.545 -37.632  1.00 54.74           C  
ATOM   3051  CG  LEU A 405      25.434   5.798 -38.675  1.00 54.59           C  
ATOM   3052  CD1 LEU A 405      25.464   4.305 -38.373  1.00 56.16           C  
ATOM   3053  CD2 LEU A 405      24.014   6.310 -38.647  1.00 56.13           C  
ATOM   3054  N   VAL A 406      24.868   9.463 -37.457  1.00 54.88           N  
ATOM   3055  CA  VAL A 406      23.799  10.366 -37.872  1.00 55.47           C  
ATOM   3056  C   VAL A 406      24.415  11.730 -38.172  1.00 55.99           C  
ATOM   3057  O   VAL A 406      23.822  12.561 -38.859  1.00 56.73           O  
ATOM   3058  CB  VAL A 406      22.713  10.519 -36.773  1.00 55.26           C  
ATOM   3059  CG1 VAL A 406      23.291  11.214 -35.558  1.00 55.54           C  
ATOM   3060  CG2 VAL A 406      21.527  11.301 -37.314  1.00 54.18           C  
ATOM   3061  N   ASP A 407      25.621  11.945 -37.660  1.00 56.32           N  
ATOM   3062  CA  ASP A 407      26.329  13.194 -37.877  1.00 56.94           C  
ATOM   3063  C   ASP A 407      26.802  13.287 -39.328  1.00 57.27           C  
ATOM   3064  O   ASP A 407      26.680  14.339 -39.956  1.00 57.38           O  
ATOM   3065  CB  ASP A 407      27.525  13.293 -36.928  1.00 58.02           C  
ATOM   3066  CG  ASP A 407      28.139  14.683 -36.902  1.00 60.25           C  
ATOM   3067  OD1 ASP A 407      27.436  15.638 -36.509  1.00 60.83           O  
ATOM   3068  OD2 ASP A 407      29.325  14.823 -37.271  1.00 61.61           O  
ATOM   3069  N   ASP A 408      27.339  12.194 -39.866  1.00 56.85           N  
ATOM   3070  CA  ASP A 408      27.803  12.215 -41.249  1.00 57.13           C  
ATOM   3071  C   ASP A 408      26.668  12.584 -42.198  1.00 57.81           C  
ATOM   3072  O   ASP A 408      26.859  13.337 -43.154  1.00 57.51           O  
ATOM   3073  CB  ASP A 408      28.383  10.860 -41.662  1.00 56.65           C  
ATOM   3074  CG  ASP A 408      29.820  10.675 -41.208  1.00 57.65           C  
ATOM   3075  OD1 ASP A 408      30.595  11.651 -41.267  1.00 56.11           O  
ATOM   3076  OD2 ASP A 408      30.181   9.546 -40.806  1.00 58.92           O  
ATOM   3077  N   ALA A 409      25.485  12.050 -41.928  1.00 57.80           N  
ATOM   3078  CA  ALA A 409      24.331  12.327 -42.767  1.00 57.96           C  
ATOM   3079  C   ALA A 409      23.961  13.798 -42.667  1.00 57.90           C  
ATOM   3080  O   ALA A 409      23.816  14.487 -43.676  1.00 57.40           O  
ATOM   3081  CB  ALA A 409      23.153  11.461 -42.342  1.00 57.89           C  
ATOM   3082  N   ILE A 410      23.814  14.280 -41.440  1.00 58.07           N  
ATOM   3083  CA  ILE A 410      23.446  15.668 -41.224  1.00 57.39           C  
ATOM   3084  C   ILE A 410      24.375  16.617 -41.972  1.00 56.76           C  
ATOM   3085  O   ILE A 410      23.912  17.467 -42.731  1.00 57.36           O  
ATOM   3086  CB  ILE A 410      23.452  16.011 -39.727  1.00 56.96           C  
ATOM   3087  CG1 ILE A 410      22.384  15.185 -39.007  1.00 57.24           C  
ATOM   3088  CG2 ILE A 410      23.182  17.488 -39.535  1.00 58.19           C  
ATOM   3089  CD1 ILE A 410      22.324  15.417 -37.515  1.00 57.07           C  
ATOM   3090  N   VAL A 411      25.681  16.458 -41.768  1.00 55.91           N  
ATOM   3091  CA  VAL A 411      26.672  17.307 -42.424  1.00 54.34           C  
ATOM   3092  C   VAL A 411      26.474  17.363 -43.939  1.00 55.09           C  
ATOM   3093  O   VAL A 411      26.633  18.421 -44.546  1.00 55.31           O  
ATOM   3094  CB  VAL A 411      28.109  16.831 -42.103  1.00 52.14           C  
ATOM   3095  CG1 VAL A 411      29.123  17.597 -42.930  1.00 49.12           C  
ATOM   3096  CG2 VAL A 411      28.392  17.036 -40.630  1.00 51.33           C  
ATOM   3097  N   VAL A 412      26.118  16.236 -44.547  1.00 55.55           N  
ATOM   3098  CA  VAL A 412      25.898  16.202 -45.991  1.00 56.22           C  
ATOM   3099  C   VAL A 412      24.619  16.931 -46.396  1.00 55.99           C  
ATOM   3100  O   VAL A 412      24.642  17.770 -47.295  1.00 55.83           O  
ATOM   3101  CB  VAL A 412      25.820  14.755 -46.531  1.00 56.84           C  
ATOM   3102  CG1 VAL A 412      25.397  14.770 -47.996  1.00 57.06           C  
ATOM   3103  CG2 VAL A 412      27.176  14.072 -46.394  1.00 58.00           C  
ATOM   3104  N   VAL A 413      23.508  16.604 -45.738  1.00 55.64           N  
ATOM   3105  CA  VAL A 413      22.221  17.230 -46.042  1.00 55.60           C  
ATOM   3106  C   VAL A 413      22.233  18.719 -45.716  1.00 56.41           C  
ATOM   3107  O   VAL A 413      21.991  19.556 -46.590  1.00 56.30           O  
ATOM   3108  CB  VAL A 413      21.062  16.571 -45.254  1.00 55.13           C  
ATOM   3109  CG1 VAL A 413      19.780  17.364 -45.458  1.00 53.90           C  
ATOM   3110  CG2 VAL A 413      20.863  15.128 -45.715  1.00 53.18           C  
ATOM   3111  N   GLU A 414      22.512  19.035 -44.453  1.00 57.02           N  
ATOM   3112  CA  GLU A 414      22.568  20.416 -43.969  1.00 57.72           C  
ATOM   3113  C   GLU A 414      23.378  21.319 -44.897  1.00 56.88           C  
ATOM   3114  O   GLU A 414      22.867  22.306 -45.423  1.00 57.25           O  
ATOM   3115  CB  GLU A 414      23.165  20.430 -42.555  1.00 59.13           C  
ATOM   3116  CG  GLU A 414      24.197  21.517 -42.277  1.00 62.23           C  
ATOM   3117  CD  GLU A 414      23.578  22.889 -42.154  1.00 63.60           C  
ATOM   3118  OE1 GLU A 414      22.570  23.008 -41.426  1.00 63.74           O  
ATOM   3119  OE2 GLU A 414      24.104  23.842 -42.771  1.00 63.34           O  
ATOM   3120  N   ASN A 415      24.641  20.963 -45.095  1.00 56.47           N  
ATOM   3121  CA  ASN A 415      25.543  21.721 -45.949  1.00 55.95           C  
ATOM   3122  C   ASN A 415      24.943  21.972 -47.332  1.00 56.86           C  
ATOM   3123  O   ASN A 415      25.297  22.945 -47.999  1.00 57.41           O  
ATOM   3124  CB  ASN A 415      26.868  20.969 -46.087  1.00 54.33           C  
ATOM   3125  CG  ASN A 415      27.971  21.832 -46.653  1.00 52.78           C  
ATOM   3126  OD1 ASN A 415      28.275  22.894 -46.113  1.00 51.18           O  
ATOM   3127  ND2 ASN A 415      28.586  21.376 -47.741  1.00 52.04           N  
ATOM   3128  N   VAL A 416      24.045  21.092 -47.768  1.00 56.84           N  
ATOM   3129  CA  VAL A 416      23.413  21.255 -49.070  1.00 56.73           C  
ATOM   3130  C   VAL A 416      22.293  22.267 -48.956  1.00 56.70           C  
ATOM   3131  O   VAL A 416      22.095  23.079 -49.848  1.00 57.73           O  
ATOM   3132  CB  VAL A 416      22.830  19.937 -49.601  1.00 56.76           C  
ATOM   3133  CG1 VAL A 416      22.061  20.192 -50.885  1.00 56.88           C  
ATOM   3134  CG2 VAL A 416      23.942  18.953 -49.869  1.00 57.74           C  
ATOM   3135  N   GLU A 417      21.553  22.213 -47.857  1.00 57.57           N  
ATOM   3136  CA  GLU A 417      20.469  23.156 -47.645  1.00 58.44           C  
ATOM   3137  C   GLU A 417      21.083  24.548 -47.608  1.00 58.73           C  
ATOM   3138  O   GLU A 417      20.618  25.467 -48.282  1.00 59.21           O  
ATOM   3139  CB  GLU A 417      19.761  22.864 -46.322  1.00 59.63           C  
ATOM   3140  CG  GLU A 417      19.005  21.555 -46.300  1.00 62.25           C  
ATOM   3141  CD  GLU A 417      17.862  21.528 -47.295  1.00 65.15           C  
ATOM   3142  OE1 GLU A 417      17.142  20.508 -47.351  1.00 66.86           O  
ATOM   3143  OE2 GLU A 417      17.681  22.527 -48.025  1.00 66.89           O  
ATOM   3144  N   ARG A 418      22.142  24.687 -46.818  1.00 58.45           N  
ATOM   3145  CA  ARG A 418      22.852  25.948 -46.683  1.00 59.00           C  
ATOM   3146  C   ARG A 418      23.377  26.444 -48.034  1.00 59.89           C  
ATOM   3147  O   ARG A 418      23.780  27.595 -48.163  1.00 60.85           O  
ATOM   3148  CB  ARG A 418      24.000  25.775 -45.683  1.00 59.09           C  
ATOM   3149  CG  ARG A 418      25.187  26.701 -45.880  1.00 59.51           C  
ATOM   3150  CD  ARG A 418      26.288  26.385 -44.879  1.00 60.13           C  
ATOM   3151  NE  ARG A 418      27.595  26.868 -45.319  1.00 60.01           N  
ATOM   3152  CZ  ARG A 418      28.228  26.437 -46.407  1.00 60.38           C  
ATOM   3153  NH1 ARG A 418      27.679  25.508 -47.177  1.00 60.70           N  
ATOM   3154  NH2 ARG A 418      29.415  26.932 -46.728  1.00 61.69           N  
ATOM   3155  N   VAL A 419      23.374  25.579 -49.042  1.00 60.54           N  
ATOM   3156  CA  VAL A 419      23.837  25.977 -50.366  1.00 61.46           C  
ATOM   3157  C   VAL A 419      22.674  26.563 -51.139  1.00 61.99           C  
ATOM   3158  O   VAL A 419      22.736  27.697 -51.600  1.00 63.19           O  
ATOM   3159  CB  VAL A 419      24.397  24.787 -51.176  1.00 61.77           C  
ATOM   3160  CG1 VAL A 419      24.535  25.177 -52.642  1.00 60.77           C  
ATOM   3161  CG2 VAL A 419      25.751  24.368 -50.622  1.00 61.79           C  
ATOM   3162  N   MET A 420      21.614  25.779 -51.281  1.00 62.14           N  
ATOM   3163  CA  MET A 420      20.438  26.237 -51.997  1.00 63.23           C  
ATOM   3164  C   MET A 420      19.913  27.505 -51.342  1.00 64.18           C  
ATOM   3165  O   MET A 420      19.133  28.246 -51.939  1.00 65.24           O  
ATOM   3166  CB  MET A 420      19.343  25.176 -51.968  1.00 62.64           C  
ATOM   3167  CG  MET A 420      19.806  23.797 -52.345  1.00 62.31           C  
ATOM   3168  SD  MET A 420      18.428  22.800 -52.924  1.00 64.67           S  
ATOM   3169  CE  MET A 420      17.402  22.729 -51.449  1.00 64.45           C  
ATOM   3170  N   ALA A 421      20.338  27.748 -50.107  1.00 64.51           N  
ATOM   3171  CA  ALA A 421      19.899  28.927 -49.378  1.00 65.92           C  
ATOM   3172  C   ALA A 421      20.763  30.133 -49.721  1.00 67.21           C  
ATOM   3173  O   ALA A 421      20.253  31.214 -50.010  1.00 66.87           O  
ATOM   3174  CB  ALA A 421      19.945  28.661 -47.879  1.00 64.62           C  
ATOM   3175  N   GLU A 422      22.074  29.939 -49.693  1.00 69.38           N  
ATOM   3176  CA  GLU A 422      23.003  31.020 -49.982  1.00 72.40           C  
ATOM   3177  C   GLU A 422      23.109  31.351 -51.471  1.00 73.24           C  
ATOM   3178  O   GLU A 422      23.061  32.522 -51.858  1.00 73.15           O  
ATOM   3179  CB  GLU A 422      24.388  30.678 -49.420  1.00 73.55           C  
ATOM   3180  CG  GLU A 422      24.399  30.414 -47.914  1.00 75.74           C  
ATOM   3181  CD  GLU A 422      25.801  30.190 -47.363  1.00 77.60           C  
ATOM   3182  OE1 GLU A 422      26.514  29.305 -47.886  1.00 78.34           O  
ATOM   3183  OE2 GLU A 422      26.190  30.897 -46.404  1.00 78.23           O  
ATOM   3184  N   GLU A 423      23.248  30.322 -52.304  1.00 74.20           N  
ATOM   3185  CA  GLU A 423      23.378  30.524 -53.745  1.00 74.29           C  
ATOM   3186  C   GLU A 423      22.053  30.342 -54.482  1.00 73.92           C  
ATOM   3187  O   GLU A 423      21.814  30.971 -55.514  1.00 74.11           O  
ATOM   3188  CB  GLU A 423      24.439  29.574 -54.311  1.00 74.51           C  
ATOM   3189  CG  GLU A 423      25.806  29.709 -53.654  1.00 76.09           C  
ATOM   3190  CD  GLU A 423      26.931  29.106 -54.484  1.00 77.97           C  
ATOM   3191  OE1 GLU A 423      28.081  29.064 -53.990  1.00 78.03           O  
ATOM   3192  OE2 GLU A 423      26.670  28.681 -55.631  1.00 78.13           O  
ATOM   3193  N   GLY A 424      21.194  29.480 -53.952  1.00 73.48           N  
ATOM   3194  CA  GLY A 424      19.899  29.256 -54.570  1.00 73.27           C  
ATOM   3195  C   GLY A 424      19.875  28.367 -55.799  1.00 72.62           C  
ATOM   3196  O   GLY A 424      19.201  28.679 -56.778  1.00 72.44           O  
ATOM   3197  N   LEU A 425      20.605  27.259 -55.753  1.00 72.08           N  
ATOM   3198  CA  LEU A 425      20.639  26.326 -56.874  1.00 71.50           C  
ATOM   3199  C   LEU A 425      19.648  25.198 -56.614  1.00 71.87           C  
ATOM   3200  O   LEU A 425      19.122  25.061 -55.506  1.00 71.34           O  
ATOM   3201  CB  LEU A 425      22.040  25.726 -57.039  1.00 70.50           C  
ATOM   3202  CG  LEU A 425      23.198  26.620 -57.486  1.00 70.07           C  
ATOM   3203  CD1 LEU A 425      23.287  27.835 -56.587  1.00 69.38           C  
ATOM   3204  CD2 LEU A 425      24.501  25.830 -57.452  1.00 68.75           C  
ATOM   3205  N   PRO A 426      19.358  24.392 -57.646  1.00 72.27           N  
ATOM   3206  CA  PRO A 426      18.426  23.269 -57.511  1.00 72.72           C  
ATOM   3207  C   PRO A 426      19.120  22.118 -56.784  1.00 73.22           C  
ATOM   3208  O   PRO A 426      20.344  22.117 -56.633  1.00 74.03           O  
ATOM   3209  CB  PRO A 426      18.098  22.914 -58.959  1.00 72.66           C  
ATOM   3210  CG  PRO A 426      18.282  24.210 -59.676  1.00 72.80           C  
ATOM   3211  CD  PRO A 426      19.557  24.723 -59.065  1.00 72.16           C  
ATOM   3212  N   PRO A 427      18.348  21.120 -56.331  1.00 72.83           N  
ATOM   3213  CA  PRO A 427      18.920  19.974 -55.622  1.00 72.67           C  
ATOM   3214  C   PRO A 427      20.116  19.325 -56.327  1.00 72.54           C  
ATOM   3215  O   PRO A 427      21.263  19.523 -55.926  1.00 71.65           O  
ATOM   3216  CB  PRO A 427      17.730  19.030 -55.495  1.00 72.62           C  
ATOM   3217  CG  PRO A 427      16.586  19.979 -55.338  1.00 72.18           C  
ATOM   3218  CD  PRO A 427      16.880  21.006 -56.406  1.00 72.19           C  
ATOM   3219  N   LYS A 428      19.840  18.560 -57.380  1.00 72.61           N  
ATOM   3220  CA  LYS A 428      20.881  17.863 -58.131  1.00 73.01           C  
ATOM   3221  C   LYS A 428      22.155  18.676 -58.342  1.00 73.91           C  
ATOM   3222  O   LYS A 428      23.245  18.114 -58.406  1.00 73.27           O  
ATOM   3223  CB  LYS A 428      20.337  17.405 -59.487  1.00 72.10           C  
ATOM   3224  CG  LYS A 428      21.373  16.718 -60.370  1.00 72.11           C  
ATOM   3225  CD  LYS A 428      20.792  16.334 -61.727  1.00 71.42           C  
ATOM   3226  CE  LYS A 428      21.890  15.903 -62.691  1.00 71.46           C  
ATOM   3227  NZ  LYS A 428      21.395  15.546 -64.051  1.00 71.57           N  
ATOM   3228  N   GLU A 429      22.025  19.994 -58.448  1.00 75.32           N  
ATOM   3229  CA  GLU A 429      23.192  20.846 -58.651  1.00 77.12           C  
ATOM   3230  C   GLU A 429      23.828  21.253 -57.325  1.00 77.25           C  
ATOM   3231  O   GLU A 429      25.053  21.300 -57.203  1.00 76.53           O  
ATOM   3232  CB  GLU A 429      22.804  22.092 -59.456  1.00 79.30           C  
ATOM   3233  CG  GLU A 429      23.923  23.125 -59.614  1.00 82.94           C  
ATOM   3234  CD  GLU A 429      25.216  22.540 -60.177  1.00 85.40           C  
ATOM   3235  OE1 GLU A 429      25.204  22.023 -61.318  1.00 86.28           O  
ATOM   3236  OE2 GLU A 429      26.250  22.601 -59.474  1.00 86.37           O  
ATOM   3237  N   ALA A 430      22.991  21.540 -56.333  1.00 77.62           N  
ATOM   3238  CA  ALA A 430      23.472  21.934 -55.013  1.00 78.33           C  
ATOM   3239  C   ALA A 430      24.341  20.836 -54.394  1.00 78.68           C  
ATOM   3240  O   ALA A 430      25.507  21.061 -54.066  1.00 79.02           O  
ATOM   3241  CB  ALA A 430      22.291  22.240 -54.103  1.00 78.47           C  
ATOM   3242  N   THR A 431      23.765  19.650 -54.233  1.00 78.27           N  
ATOM   3243  CA  THR A 431      24.491  18.525 -53.664  1.00 78.31           C  
ATOM   3244  C   THR A 431      25.821  18.280 -54.389  1.00 78.40           C  
ATOM   3245  O   THR A 431      26.817  17.924 -53.757  1.00 78.78           O  
ATOM   3246  CB  THR A 431      23.618  17.235 -53.693  1.00 78.47           C  
ATOM   3247  OG1 THR A 431      24.448  16.074 -53.551  1.00 76.66           O  
ATOM   3248  CG2 THR A 431      22.836  17.146 -54.990  1.00 79.61           C  
ATOM   3249  N   ARG A 432      25.845  18.486 -55.705  1.00 77.90           N  
ATOM   3250  CA  ARG A 432      27.068  18.278 -56.484  1.00 77.47           C  
ATOM   3251  C   ARG A 432      28.250  19.065 -55.943  1.00 76.63           C  
ATOM   3252  O   ARG A 432      29.334  18.515 -55.739  1.00 76.44           O  
ATOM   3253  CB  ARG A 432      26.857  18.667 -57.945  1.00 78.29           C  
ATOM   3254  CG  ARG A 432      25.961  17.735 -58.710  1.00 80.28           C  
ATOM   3255  CD  ARG A 432      25.956  18.068 -60.192  1.00 82.00           C  
ATOM   3256  NE  ARG A 432      25.057  17.189 -60.932  1.00 84.89           N  
ATOM   3257  CZ  ARG A 432      25.113  15.860 -60.891  1.00 86.71           C  
ATOM   3258  NH1 ARG A 432      26.027  15.253 -60.143  1.00 86.81           N  
ATOM   3259  NH2 ARG A 432      24.256  15.134 -61.597  1.00 87.18           N  
ATOM   3260  N   LYS A 433      28.041  20.360 -55.728  1.00 75.71           N  
ATOM   3261  CA  LYS A 433      29.093  21.226 -55.211  1.00 74.88           C  
ATOM   3262  C   LYS A 433      29.279  21.029 -53.712  1.00 73.08           C  
ATOM   3263  O   LYS A 433      30.401  21.097 -53.206  1.00 73.22           O  
ATOM   3264  CB  LYS A 433      28.768  22.696 -55.505  1.00 76.09           C  
ATOM   3265  CG  LYS A 433      28.787  23.058 -56.991  1.00 77.58           C  
ATOM   3266  CD  LYS A 433      30.187  22.914 -57.598  1.00 77.86           C  
ATOM   3267  CE  LYS A 433      30.193  23.275 -59.081  1.00 78.85           C  
ATOM   3268  NZ  LYS A 433      31.548  23.178 -59.696  1.00 78.56           N  
ATOM   3269  N   SER A 434      28.179  20.785 -53.004  1.00 70.46           N  
ATOM   3270  CA  SER A 434      28.244  20.578 -51.565  1.00 67.84           C  
ATOM   3271  C   SER A 434      29.166  19.398 -51.296  1.00 65.89           C  
ATOM   3272  O   SER A 434      30.080  19.479 -50.476  1.00 65.33           O  
ATOM   3273  CB  SER A 434      26.850  20.293 -51.004  1.00 68.09           C  
ATOM   3274  OG  SER A 434      26.863  20.317 -49.587  1.00 67.32           O  
ATOM   3275  N   MET A 435      28.923  18.304 -52.006  1.00 64.11           N  
ATOM   3276  CA  MET A 435      29.733  17.103 -51.861  1.00 62.12           C  
ATOM   3277  C   MET A 435      31.185  17.391 -52.194  1.00 60.50           C  
ATOM   3278  O   MET A 435      32.092  16.995 -51.462  1.00 59.62           O  
ATOM   3279  CB  MET A 435      29.206  15.994 -52.775  1.00 62.28           C  
ATOM   3280  CG  MET A 435      27.928  15.361 -52.270  1.00 62.44           C  
ATOM   3281  SD  MET A 435      28.108  14.911 -50.532  1.00 64.65           S  
ATOM   3282  CE  MET A 435      29.174  13.441 -50.676  1.00 62.57           C  
ATOM   3283  N   GLY A 436      31.396  18.085 -53.304  1.00 58.81           N  
ATOM   3284  CA  GLY A 436      32.744  18.412 -53.715  1.00 58.95           C  
ATOM   3285  C   GLY A 436      33.504  19.191 -52.661  1.00 59.25           C  
ATOM   3286  O   GLY A 436      34.730  19.151 -52.626  1.00 57.95           O  
ATOM   3287  N   GLN A 437      32.780  19.889 -51.790  1.00 60.41           N  
ATOM   3288  CA  GLN A 437      33.414  20.689 -50.750  1.00 62.17           C  
ATOM   3289  C   GLN A 437      33.668  19.953 -49.440  1.00 62.68           C  
ATOM   3290  O   GLN A 437      34.686  20.188 -48.787  1.00 63.74           O  
ATOM   3291  CB  GLN A 437      32.576  21.935 -50.465  1.00 64.46           C  
ATOM   3292  CG  GLN A 437      33.201  22.881 -49.443  1.00 67.73           C  
ATOM   3293  CD  GLN A 437      32.340  23.066 -48.202  1.00 69.15           C  
ATOM   3294  OE1 GLN A 437      31.200  23.535 -48.285  1.00 69.63           O  
ATOM   3295  NE2 GLN A 437      32.884  22.699 -47.042  1.00 68.88           N  
ATOM   3296  N   ILE A 438      32.752  19.066 -49.056  1.00 62.39           N  
ATOM   3297  CA  ILE A 438      32.885  18.326 -47.802  1.00 61.37           C  
ATOM   3298  C   ILE A 438      33.365  16.883 -47.926  1.00 60.99           C  
ATOM   3299  O   ILE A 438      33.719  16.262 -46.924  1.00 60.60           O  
ATOM   3300  CB  ILE A 438      31.553  18.297 -47.029  1.00 61.71           C  
ATOM   3301  CG1 ILE A 438      30.447  17.752 -47.937  1.00 62.10           C  
ATOM   3302  CG2 ILE A 438      31.227  19.678 -46.500  1.00 61.11           C  
ATOM   3303  CD1 ILE A 438      29.085  17.664 -47.279  1.00 63.33           C  
ATOM   3304  N   GLN A 439      33.374  16.338 -49.136  1.00 60.78           N  
ATOM   3305  CA  GLN A 439      33.816  14.959 -49.308  1.00 59.77           C  
ATOM   3306  C   GLN A 439      35.141  14.720 -48.581  1.00 58.34           C  
ATOM   3307  O   GLN A 439      35.171  14.100 -47.518  1.00 58.84           O  
ATOM   3308  CB  GLN A 439      33.974  14.621 -50.791  1.00 60.86           C  
ATOM   3309  CG  GLN A 439      33.920  13.123 -51.066  1.00 63.58           C  
ATOM   3310  CD  GLN A 439      34.158  12.777 -52.521  1.00 65.26           C  
ATOM   3311  OE1 GLN A 439      33.522  13.334 -53.417  1.00 65.26           O  
ATOM   3312  NE2 GLN A 439      35.075  11.844 -52.766  1.00 67.03           N  
ATOM   3313  N   GLY A 440      36.228  15.227 -49.151  1.00 56.79           N  
ATOM   3314  CA  GLY A 440      37.541  15.055 -48.549  1.00 54.77           C  
ATOM   3315  C   GLY A 440      37.564  15.184 -47.040  1.00 53.70           C  
ATOM   3316  O   GLY A 440      38.278  14.450 -46.354  1.00 53.26           O  
ATOM   3317  N   ALA A 441      36.788  16.122 -46.517  1.00 53.10           N  
ATOM   3318  CA  ALA A 441      36.731  16.324 -45.081  1.00 53.43           C  
ATOM   3319  C   ALA A 441      36.138  15.091 -44.413  1.00 53.72           C  
ATOM   3320  O   ALA A 441      36.783  14.463 -43.580  1.00 54.83           O  
ATOM   3321  CB  ALA A 441      35.895  17.552 -44.755  1.00 53.23           C  
ATOM   3322  N   LEU A 442      34.909  14.743 -44.784  1.00 53.42           N  
ATOM   3323  CA  LEU A 442      34.242  13.579 -44.207  1.00 53.52           C  
ATOM   3324  C   LEU A 442      35.191  12.391 -44.192  1.00 54.07           C  
ATOM   3325  O   LEU A 442      35.374  11.733 -43.162  1.00 52.77           O  
ATOM   3326  CB  LEU A 442      32.986  13.232 -45.014  1.00 52.97           C  
ATOM   3327  CG  LEU A 442      31.842  14.247 -44.917  1.00 52.65           C  
ATOM   3328  CD1 LEU A 442      30.769  13.926 -45.944  1.00 51.76           C  
ATOM   3329  CD2 LEU A 442      31.270  14.237 -43.502  1.00 50.76           C  
ATOM   3330  N   VAL A 443      35.799  12.130 -45.344  1.00 54.20           N  
ATOM   3331  CA  VAL A 443      36.741  11.031 -45.480  1.00 54.28           C  
ATOM   3332  C   VAL A 443      37.927  11.273 -44.554  1.00 55.27           C  
ATOM   3333  O   VAL A 443      38.548  10.334 -44.050  1.00 56.27           O  
ATOM   3334  CB  VAL A 443      37.252  10.917 -46.924  1.00 53.15           C  
ATOM   3335  CG1 VAL A 443      38.255   9.785 -47.023  1.00 52.53           C  
ATOM   3336  CG2 VAL A 443      36.082  10.691 -47.877  1.00 52.28           C  
ATOM   3337  N   GLY A 444      38.236  12.542 -44.330  1.00 54.91           N  
ATOM   3338  CA  GLY A 444      39.342  12.877 -43.462  1.00 55.12           C  
ATOM   3339  C   GLY A 444      39.036  12.626 -42.006  1.00 55.61           C  
ATOM   3340  O   GLY A 444      39.865  12.101 -41.262  1.00 55.58           O  
ATOM   3341  N   ILE A 445      37.828  13.003 -41.604  1.00 55.74           N  
ATOM   3342  CA  ILE A 445      37.385  12.835 -40.230  1.00 55.34           C  
ATOM   3343  C   ILE A 445      37.306  11.370 -39.841  1.00 54.34           C  
ATOM   3344  O   ILE A 445      37.763  10.994 -38.765  1.00 54.43           O  
ATOM   3345  CB  ILE A 445      36.003  13.517 -40.004  1.00 54.96           C  
ATOM   3346  CG1 ILE A 445      36.191  15.024 -39.828  1.00 55.32           C  
ATOM   3347  CG2 ILE A 445      35.315  12.944 -38.774  1.00 54.26           C  
ATOM   3348  CD1 ILE A 445      36.938  15.703 -40.959  1.00 55.89           C  
ATOM   3349  N   ALA A 446      36.735  10.548 -40.716  1.00 55.17           N  
ATOM   3350  CA  ALA A 446      36.588   9.113 -40.456  1.00 57.10           C  
ATOM   3351  C   ALA A 446      37.801   8.530 -39.742  1.00 58.34           C  
ATOM   3352  O   ALA A 446      37.679   7.775 -38.777  1.00 57.55           O  
ATOM   3353  CB  ALA A 446      36.362   8.364 -41.759  1.00 56.02           C  
ATOM   3354  N   MET A 447      38.981   8.890 -40.219  1.00 60.25           N  
ATOM   3355  CA  MET A 447      40.189   8.378 -39.618  1.00 62.94           C  
ATOM   3356  C   MET A 447      40.601   9.161 -38.375  1.00 64.27           C  
ATOM   3357  O   MET A 447      41.042   8.564 -37.393  1.00 65.10           O  
ATOM   3358  CB  MET A 447      41.300   8.379 -40.655  1.00 64.27           C  
ATOM   3359  CG  MET A 447      40.885   7.785 -41.981  1.00 65.62           C  
ATOM   3360  SD  MET A 447      42.204   7.873 -43.178  1.00 69.31           S  
ATOM   3361  CE  MET A 447      43.272   6.544 -42.566  1.00 68.79           C  
ATOM   3362  N   VAL A 448      40.473  10.488 -38.400  1.00 65.37           N  
ATOM   3363  CA  VAL A 448      40.850  11.282 -37.228  1.00 66.62           C  
ATOM   3364  C   VAL A 448      39.967  10.876 -36.059  1.00 67.53           C  
ATOM   3365  O   VAL A 448      40.106  11.401 -34.954  1.00 69.14           O  
ATOM   3366  CB  VAL A 448      40.697  12.805 -37.455  1.00 66.18           C  
ATOM   3367  CG1 VAL A 448      41.414  13.224 -38.727  1.00 65.99           C  
ATOM   3368  CG2 VAL A 448      39.232  13.174 -37.512  1.00 67.82           C  
ATOM   3369  N   LEU A 449      39.048   9.950 -36.320  1.00 66.80           N  
ATOM   3370  CA  LEU A 449      38.155   9.439 -35.292  1.00 65.83           C  
ATOM   3371  C   LEU A 449      38.552   7.993 -35.018  1.00 64.90           C  
ATOM   3372  O   LEU A 449      38.533   7.545 -33.871  1.00 64.76           O  
ATOM   3373  CB  LEU A 449      36.692   9.541 -35.740  1.00 66.12           C  
ATOM   3374  CG  LEU A 449      35.830  10.437 -34.836  1.00 67.12           C  
ATOM   3375  CD1 LEU A 449      36.446  11.832 -34.766  1.00 66.03           C  
ATOM   3376  CD2 LEU A 449      34.399  10.503 -35.357  1.00 66.52           C  
ATOM   3377  N   SER A 450      38.932   7.266 -36.070  1.00 64.58           N  
ATOM   3378  CA  SER A 450      39.392   5.887 -35.904  1.00 64.45           C  
ATOM   3379  C   SER A 450      40.666   6.131 -35.114  1.00 64.06           C  
ATOM   3380  O   SER A 450      41.386   5.218 -34.700  1.00 62.87           O  
ATOM   3381  CB  SER A 450      39.735   5.256 -37.252  1.00 64.71           C  
ATOM   3382  OG  SER A 450      40.946   5.785 -37.761  1.00 65.92           O  
ATOM   3383  N   ALA A 451      40.906   7.423 -34.936  1.00 64.08           N  
ATOM   3384  CA  ALA A 451      42.028   7.970 -34.213  1.00 63.31           C  
ATOM   3385  C   ALA A 451      42.086   7.453 -32.810  1.00 61.56           C  
ATOM   3386  O   ALA A 451      43.060   6.835 -32.396  1.00 61.19           O  
ATOM   3387  CB  ALA A 451      41.911   9.488 -34.165  1.00 65.45           C  
ATOM   3388  N   VAL A 452      41.020   7.743 -32.081  1.00 59.78           N  
ATOM   3389  CA  VAL A 452      40.919   7.370 -30.693  1.00 59.45           C  
ATOM   3390  C   VAL A 452      40.068   6.130 -30.463  1.00 58.46           C  
ATOM   3391  O   VAL A 452      39.824   5.756 -29.323  1.00 59.01           O  
ATOM   3392  CB  VAL A 452      40.371   8.558 -29.887  1.00 60.14           C  
ATOM   3393  CG1 VAL A 452      41.490   9.203 -29.069  1.00 59.78           C  
ATOM   3394  CG2 VAL A 452      39.776   9.591 -30.850  1.00 58.00           C  
ATOM   3395  N   PHE A 453      39.622   5.495 -31.544  1.00 58.04           N  
ATOM   3396  CA  PHE A 453      38.816   4.280 -31.432  1.00 57.63           C  
ATOM   3397  C   PHE A 453      39.680   3.037 -31.587  1.00 58.11           C  
ATOM   3398  O   PHE A 453      39.398   1.997 -30.991  1.00 57.57           O  
ATOM   3399  CB  PHE A 453      37.709   4.243 -32.496  1.00 57.92           C  
ATOM   3400  CG  PHE A 453      36.467   4.978 -32.104  1.00 58.57           C  
ATOM   3401  CD1 PHE A 453      35.967   6.001 -32.905  1.00 60.15           C  
ATOM   3402  CD2 PHE A 453      35.824   4.692 -30.901  1.00 58.59           C  
ATOM   3403  CE1 PHE A 453      34.846   6.739 -32.510  1.00 60.32           C  
ATOM   3404  CE2 PHE A 453      34.704   5.422 -30.498  1.00 58.98           C  
ATOM   3405  CZ  PHE A 453      34.215   6.447 -31.301  1.00 60.03           C  
ATOM   3406  N   VAL A 454      40.733   3.141 -32.386  1.00 58.31           N  
ATOM   3407  CA  VAL A 454      41.596   1.996 -32.614  1.00 59.30           C  
ATOM   3408  C   VAL A 454      42.537   1.636 -31.470  1.00 60.36           C  
ATOM   3409  O   VAL A 454      42.702   0.459 -31.158  1.00 60.83           O  
ATOM   3410  CB  VAL A 454      42.410   2.177 -33.892  1.00 59.44           C  
ATOM   3411  CG1 VAL A 454      43.433   1.068 -34.011  1.00 59.16           C  
ATOM   3412  CG2 VAL A 454      41.474   2.160 -35.097  1.00 59.03           C  
ATOM   3413  N   PRO A 455      43.168   2.634 -30.827  1.00 61.49           N  
ATOM   3414  CA  PRO A 455      44.084   2.324 -29.721  1.00 61.85           C  
ATOM   3415  C   PRO A 455      43.424   1.458 -28.660  1.00 62.49           C  
ATOM   3416  O   PRO A 455      44.076   0.657 -27.993  1.00 62.23           O  
ATOM   3417  CB  PRO A 455      44.455   3.704 -29.187  1.00 60.98           C  
ATOM   3418  CG  PRO A 455      44.438   4.539 -30.415  1.00 60.46           C  
ATOM   3419  CD  PRO A 455      43.158   4.082 -31.094  1.00 61.29           C  
ATOM   3420  N   MET A 456      42.116   1.623 -28.523  1.00 64.02           N  
ATOM   3421  CA  MET A 456      41.340   0.882 -27.543  1.00 65.39           C  
ATOM   3422  C   MET A 456      41.178  -0.605 -27.875  1.00 65.29           C  
ATOM   3423  O   MET A 456      40.747  -1.392 -27.033  1.00 65.46           O  
ATOM   3424  CB  MET A 456      39.969   1.536 -27.400  1.00 65.86           C  
ATOM   3425  CG  MET A 456      39.034   0.817 -26.465  1.00 67.60           C  
ATOM   3426  SD  MET A 456      37.432   1.607 -26.434  1.00 69.30           S  
ATOM   3427  CE  MET A 456      37.497   2.453 -24.847  1.00 70.66           C  
ATOM   3428  N   ALA A 457      41.527  -0.993 -29.096  1.00 65.32           N  
ATOM   3429  CA  ALA A 457      41.402  -2.389 -29.506  1.00 64.84           C  
ATOM   3430  C   ALA A 457      42.602  -3.211 -29.045  1.00 64.88           C  
ATOM   3431  O   ALA A 457      42.505  -4.422 -28.849  1.00 64.57           O  
ATOM   3432  CB  ALA A 457      41.267  -2.473 -31.018  1.00 63.09           C  
ATOM   3433  N   PHE A 458      43.729  -2.538 -28.861  1.00 65.45           N  
ATOM   3434  CA  PHE A 458      44.954  -3.203 -28.449  1.00 66.34           C  
ATOM   3435  C   PHE A 458      45.191  -3.290 -26.942  1.00 67.04           C  
ATOM   3436  O   PHE A 458      46.337  -3.311 -26.504  1.00 66.64           O  
ATOM   3437  CB  PHE A 458      46.149  -2.520 -29.121  1.00 65.42           C  
ATOM   3438  CG  PHE A 458      46.156  -2.654 -30.618  1.00 65.04           C  
ATOM   3439  CD1 PHE A 458      46.437  -3.874 -31.219  1.00 65.32           C  
ATOM   3440  CD2 PHE A 458      45.870  -1.564 -31.427  1.00 64.77           C  
ATOM   3441  CE1 PHE A 458      46.432  -4.006 -32.605  1.00 64.98           C  
ATOM   3442  CE2 PHE A 458      45.862  -1.687 -32.814  1.00 64.31           C  
ATOM   3443  CZ  PHE A 458      46.144  -2.910 -33.402  1.00 64.24           C  
ATOM   3444  N   PHE A 459      44.123  -3.341 -26.147  1.00 68.68           N  
ATOM   3445  CA  PHE A 459      44.284  -3.453 -24.694  1.00 69.67           C  
ATOM   3446  C   PHE A 459      44.795  -4.846 -24.340  1.00 70.08           C  
ATOM   3447  O   PHE A 459      44.695  -5.774 -25.150  1.00 69.85           O  
ATOM   3448  CB  PHE A 459      42.966  -3.199 -23.959  1.00 70.95           C  
ATOM   3449  CG  PHE A 459      42.828  -1.801 -23.431  1.00 72.86           C  
ATOM   3450  CD1 PHE A 459      42.348  -0.775 -24.245  1.00 73.41           C  
ATOM   3451  CD2 PHE A 459      43.203  -1.502 -22.124  1.00 73.55           C  
ATOM   3452  CE1 PHE A 459      42.242   0.531 -23.766  1.00 72.91           C  
ATOM   3453  CE2 PHE A 459      43.103  -0.198 -21.632  1.00 73.79           C  
ATOM   3454  CZ  PHE A 459      42.621   0.820 -22.456  1.00 73.74           C  
ATOM   3455  N   GLY A 460      45.317  -4.995 -23.124  1.00 70.12           N  
ATOM   3456  CA  GLY A 460      45.864  -6.273 -22.701  1.00 69.37           C  
ATOM   3457  C   GLY A 460      44.984  -7.301 -22.007  1.00 68.99           C  
ATOM   3458  O   GLY A 460      44.094  -6.969 -21.221  1.00 68.13           O  
ATOM   3459  N   GLY A 461      45.262  -8.567 -22.317  1.00 69.14           N  
ATOM   3460  CA  GLY A 461      44.557  -9.696 -21.734  1.00 69.31           C  
ATOM   3461  C   GLY A 461      43.043  -9.674 -21.707  1.00 70.02           C  
ATOM   3462  O   GLY A 461      42.396  -9.094 -22.580  1.00 70.32           O  
ATOM   3463  N   SER A 462      42.485 -10.336 -20.695  1.00 70.17           N  
ATOM   3464  CA  SER A 462      41.042 -10.427 -20.502  1.00 69.36           C  
ATOM   3465  C   SER A 462      40.382  -9.094 -20.822  1.00 68.46           C  
ATOM   3466  O   SER A 462      39.693  -8.954 -21.836  1.00 69.07           O  
ATOM   3467  CB  SER A 462      40.735 -10.817 -19.052  1.00 70.75           C  
ATOM   3468  OG  SER A 462      41.371 -12.036 -18.695  1.00 71.88           O  
ATOM   3469  N   THR A 463      40.604  -8.118 -19.949  1.00 67.00           N  
ATOM   3470  CA  THR A 463      40.054  -6.775 -20.113  1.00 65.70           C  
ATOM   3471  C   THR A 463      40.005  -6.361 -21.588  1.00 63.49           C  
ATOM   3472  O   THR A 463      39.041  -5.737 -22.036  1.00 63.46           O  
ATOM   3473  CB  THR A 463      40.900  -5.738 -19.306  1.00 66.29           C  
ATOM   3474  OG1 THR A 463      40.714  -5.955 -17.900  1.00 66.16           O  
ATOM   3475  CG2 THR A 463      40.494  -4.315 -19.645  1.00 66.61           C  
ATOM   3476  N   GLY A 464      41.040  -6.736 -22.335  1.00 61.03           N  
ATOM   3477  CA  GLY A 464      41.131  -6.392 -23.746  1.00 58.22           C  
ATOM   3478  C   GLY A 464      39.997  -6.795 -24.676  1.00 56.15           C  
ATOM   3479  O   GLY A 464      39.458  -5.959 -25.396  1.00 55.97           O  
ATOM   3480  N   ALA A 465      39.634  -8.071 -24.676  1.00 54.44           N  
ATOM   3481  CA  ALA A 465      38.572  -8.550 -25.548  1.00 52.21           C  
ATOM   3482  C   ALA A 465      37.308  -7.703 -25.444  1.00 52.02           C  
ATOM   3483  O   ALA A 465      36.568  -7.575 -26.418  1.00 51.75           O  
ATOM   3484  CB  ALA A 465      38.259  -9.996 -25.232  1.00 52.96           C  
ATOM   3485  N   ILE A 466      37.055  -7.131 -24.270  1.00 50.66           N  
ATOM   3486  CA  ILE A 466      35.877  -6.290 -24.082  1.00 50.46           C  
ATOM   3487  C   ILE A 466      35.998  -4.984 -24.880  1.00 50.80           C  
ATOM   3488  O   ILE A 466      35.107  -4.635 -25.651  1.00 50.23           O  
ATOM   3489  CB  ILE A 466      35.648  -5.973 -22.576  1.00 49.81           C  
ATOM   3490  CG1 ILE A 466      34.742  -7.035 -21.948  1.00 50.98           C  
ATOM   3491  CG2 ILE A 466      34.991  -4.613 -22.407  1.00 48.37           C  
ATOM   3492  CD1 ILE A 466      35.280  -8.442 -22.014  1.00 52.10           C  
ATOM   3493  N   TYR A 467      37.105  -4.272 -24.701  1.00 52.03           N  
ATOM   3494  CA  TYR A 467      37.331  -3.012 -25.405  1.00 52.60           C  
ATOM   3495  C   TYR A 467      37.440  -3.231 -26.914  1.00 52.16           C  
ATOM   3496  O   TYR A 467      36.991  -2.401 -27.707  1.00 52.58           O  
ATOM   3497  CB  TYR A 467      38.609  -2.340 -24.887  1.00 54.51           C  
ATOM   3498  CG  TYR A 467      38.507  -1.799 -23.477  1.00 55.88           C  
ATOM   3499  CD1 TYR A 467      37.818  -0.615 -23.208  1.00 57.20           C  
ATOM   3500  CD2 TYR A 467      39.112  -2.461 -22.412  1.00 57.18           C  
ATOM   3501  CE1 TYR A 467      37.739  -0.099 -21.909  1.00 57.71           C  
ATOM   3502  CE2 TYR A 467      39.038  -1.954 -21.111  1.00 58.80           C  
ATOM   3503  CZ  TYR A 467      38.354  -0.775 -20.867  1.00 58.27           C  
ATOM   3504  OH  TYR A 467      38.309  -0.271 -19.585  1.00 59.85           O  
ATOM   3505  N   ARG A 468      38.044  -4.349 -27.302  1.00 50.68           N  
ATOM   3506  CA  ARG A 468      38.208  -4.686 -28.708  1.00 48.58           C  
ATOM   3507  C   ARG A 468      36.820  -4.775 -29.349  1.00 47.06           C  
ATOM   3508  O   ARG A 468      36.598  -4.279 -30.451  1.00 46.15           O  
ATOM   3509  CB  ARG A 468      38.942  -6.027 -28.837  1.00 49.51           C  
ATOM   3510  CG  ARG A 468      39.538  -6.286 -30.204  1.00 51.18           C  
ATOM   3511  CD  ARG A 468      40.316  -7.595 -30.266  1.00 54.85           C  
ATOM   3512  NE  ARG A 468      39.459  -8.784 -30.276  1.00 58.29           N  
ATOM   3513  CZ  ARG A 468      39.727  -9.897 -30.962  1.00 59.30           C  
ATOM   3514  NH1 ARG A 468      40.828  -9.978 -31.700  1.00 59.11           N  
ATOM   3515  NH2 ARG A 468      38.896 -10.934 -30.912  1.00 59.66           N  
ATOM   3516  N   GLN A 469      35.886  -5.400 -28.642  1.00 46.21           N  
ATOM   3517  CA  GLN A 469      34.523  -5.555 -29.136  1.00 45.33           C  
ATOM   3518  C   GLN A 469      33.909  -4.206 -29.476  1.00 43.68           C  
ATOM   3519  O   GLN A 469      33.065  -4.106 -30.361  1.00 41.14           O  
ATOM   3520  CB  GLN A 469      33.646  -6.257 -28.091  1.00 47.16           C  
ATOM   3521  CG  GLN A 469      34.060  -7.691 -27.750  1.00 49.02           C  
ATOM   3522  CD  GLN A 469      34.033  -8.625 -28.952  1.00 49.78           C  
ATOM   3523  OE1 GLN A 469      32.971  -8.911 -29.516  1.00 49.53           O  
ATOM   3524  NE2 GLN A 469      35.207  -9.105 -29.349  1.00 49.84           N  
ATOM   3525  N   PHE A 470      34.347  -3.168 -28.773  1.00 44.06           N  
ATOM   3526  CA  PHE A 470      33.832  -1.819 -28.984  1.00 44.13           C  
ATOM   3527  C   PHE A 470      34.457  -1.101 -30.169  1.00 42.61           C  
ATOM   3528  O   PHE A 470      33.758  -0.501 -30.985  1.00 40.86           O  
ATOM   3529  CB  PHE A 470      34.054  -0.974 -27.736  1.00 48.34           C  
ATOM   3530  CG  PHE A 470      32.820  -0.298 -27.260  1.00 51.84           C  
ATOM   3531  CD1 PHE A 470      32.061  -0.854 -26.235  1.00 53.79           C  
ATOM   3532  CD2 PHE A 470      32.365   0.851 -27.890  1.00 52.41           C  
ATOM   3533  CE1 PHE A 470      30.860  -0.277 -25.848  1.00 54.22           C  
ATOM   3534  CE2 PHE A 470      31.169   1.435 -27.515  1.00 53.72           C  
ATOM   3535  CZ  PHE A 470      30.411   0.869 -26.491  1.00 54.79           C  
ATOM   3536  N   SER A 471      35.779  -1.165 -30.250  1.00 42.14           N  
ATOM   3537  CA  SER A 471      36.520  -0.521 -31.324  1.00 43.58           C  
ATOM   3538  C   SER A 471      36.070  -0.960 -32.703  1.00 43.50           C  
ATOM   3539  O   SER A 471      35.719  -0.131 -33.539  1.00 44.03           O  
ATOM   3540  CB  SER A 471      38.008  -0.815 -31.181  1.00 42.85           C  
ATOM   3541  OG  SER A 471      38.433  -0.535 -29.866  1.00 48.32           O  
ATOM   3542  N   ILE A 472      36.084  -2.268 -32.936  1.00 43.65           N  
ATOM   3543  CA  ILE A 472      35.709  -2.816 -34.232  1.00 44.25           C  
ATOM   3544  C   ILE A 472      34.312  -2.453 -34.736  1.00 43.72           C  
ATOM   3545  O   ILE A 472      34.167  -2.037 -35.885  1.00 43.97           O  
ATOM   3546  CB  ILE A 472      35.861  -4.354 -34.249  1.00 45.55           C  
ATOM   3547  CG1 ILE A 472      37.256  -4.742 -33.743  1.00 48.24           C  
ATOM   3548  CG2 ILE A 472      35.669  -4.887 -35.665  1.00 46.19           C  
ATOM   3549  CD1 ILE A 472      38.411  -4.024 -34.447  1.00 49.80           C  
ATOM   3550  N   THR A 473      33.281  -2.599 -33.907  1.00 42.88           N  
ATOM   3551  CA  THR A 473      31.953  -2.270 -34.395  1.00 43.64           C  
ATOM   3552  C   THR A 473      31.858  -0.781 -34.692  1.00 43.90           C  
ATOM   3553  O   THR A 473      31.290  -0.388 -35.709  1.00 45.66           O  
ATOM   3554  CB  THR A 473      30.805  -2.674 -33.410  1.00 44.49           C  
ATOM   3555  OG1 THR A 473      30.451  -1.563 -32.578  1.00 43.92           O  
ATOM   3556  CG2 THR A 473      31.225  -3.846 -32.547  1.00 44.56           C  
ATOM   3557  N   ILE A 474      32.427   0.053 -33.828  1.00 43.05           N  
ATOM   3558  CA  ILE A 474      32.366   1.492 -34.060  1.00 42.43           C  
ATOM   3559  C   ILE A 474      33.140   1.922 -35.302  1.00 42.06           C  
ATOM   3560  O   ILE A 474      32.595   2.618 -36.157  1.00 41.48           O  
ATOM   3561  CB  ILE A 474      32.873   2.282 -32.844  1.00 42.67           C  
ATOM   3562  CG1 ILE A 474      31.938   2.046 -31.661  1.00 43.46           C  
ATOM   3563  CG2 ILE A 474      32.927   3.765 -33.170  1.00 43.76           C  
ATOM   3564  CD1 ILE A 474      32.264   2.878 -30.446  1.00 46.03           C  
ATOM   3565  N   VAL A 475      34.403   1.511 -35.407  1.00 41.70           N  
ATOM   3566  CA  VAL A 475      35.220   1.863 -36.568  1.00 40.92           C  
ATOM   3567  C   VAL A 475      34.548   1.361 -37.845  1.00 42.13           C  
ATOM   3568  O   VAL A 475      34.465   2.087 -38.837  1.00 42.15           O  
ATOM   3569  CB  VAL A 475      36.641   1.263 -36.457  1.00 40.31           C  
ATOM   3570  CG1 VAL A 475      37.448   1.570 -37.718  1.00 37.89           C  
ATOM   3571  CG2 VAL A 475      37.344   1.837 -35.224  1.00 39.45           C  
ATOM   3572  N   SER A 476      34.066   0.121 -37.817  1.00 42.55           N  
ATOM   3573  CA  SER A 476      33.375  -0.453 -38.967  1.00 42.73           C  
ATOM   3574  C   SER A 476      32.187   0.440 -39.300  1.00 42.77           C  
ATOM   3575  O   SER A 476      31.873   0.685 -40.463  1.00 42.25           O  
ATOM   3576  CB  SER A 476      32.860  -1.862 -38.646  1.00 41.25           C  
ATOM   3577  OG  SER A 476      33.925  -2.771 -38.464  1.00 40.60           O  
ATOM   3578  N   ALA A 477      31.527   0.920 -38.256  1.00 43.58           N  
ATOM   3579  CA  ALA A 477      30.368   1.779 -38.416  1.00 45.80           C  
ATOM   3580  C   ALA A 477      30.731   3.049 -39.190  1.00 46.37           C  
ATOM   3581  O   ALA A 477      30.025   3.447 -40.118  1.00 46.63           O  
ATOM   3582  CB  ALA A 477      29.799   2.134 -37.045  1.00 45.48           C  
ATOM   3583  N   MET A 478      31.832   3.682 -38.800  1.00 47.44           N  
ATOM   3584  CA  MET A 478      32.284   4.892 -39.463  1.00 48.50           C  
ATOM   3585  C   MET A 478      32.645   4.576 -40.902  1.00 47.44           C  
ATOM   3586  O   MET A 478      32.201   5.252 -41.827  1.00 47.50           O  
ATOM   3587  CB  MET A 478      33.513   5.460 -38.762  1.00 51.29           C  
ATOM   3588  CG  MET A 478      33.282   5.895 -37.332  1.00 55.90           C  
ATOM   3589  SD  MET A 478      34.707   6.840 -36.740  1.00 62.14           S  
ATOM   3590  CE  MET A 478      34.540   8.316 -37.794  1.00 62.88           C  
ATOM   3591  N   ALA A 479      33.468   3.550 -41.081  1.00 45.97           N  
ATOM   3592  CA  ALA A 479      33.891   3.145 -42.409  1.00 46.11           C  
ATOM   3593  C   ALA A 479      32.669   3.045 -43.309  1.00 46.30           C  
ATOM   3594  O   ALA A 479      32.588   3.706 -44.343  1.00 46.69           O  
ATOM   3595  CB  ALA A 479      34.603   1.811 -42.343  1.00 47.27           C  
ATOM   3596  N   LEU A 480      31.710   2.220 -42.912  1.00 46.25           N  
ATOM   3597  CA  LEU A 480      30.502   2.069 -43.703  1.00 46.27           C  
ATOM   3598  C   LEU A 480      29.748   3.395 -43.785  1.00 46.31           C  
ATOM   3599  O   LEU A 480      29.033   3.645 -44.753  1.00 47.02           O  
ATOM   3600  CB  LEU A 480      29.611   0.972 -43.112  1.00 46.09           C  
ATOM   3601  CG  LEU A 480      30.057  -0.457 -43.448  1.00 46.07           C  
ATOM   3602  CD1 LEU A 480      29.235  -1.472 -42.672  1.00 45.85           C  
ATOM   3603  CD2 LEU A 480      29.912  -0.684 -44.943  1.00 46.17           C  
ATOM   3604  N   SER A 481      29.917   4.248 -42.779  1.00 45.73           N  
ATOM   3605  CA  SER A 481      29.251   5.543 -42.779  1.00 46.02           C  
ATOM   3606  C   SER A 481      29.815   6.396 -43.914  1.00 46.09           C  
ATOM   3607  O   SER A 481      29.073   6.882 -44.765  1.00 46.33           O  
ATOM   3608  CB  SER A 481      29.455   6.256 -41.441  1.00 46.25           C  
ATOM   3609  OG  SER A 481      28.738   7.481 -41.402  1.00 46.31           O  
ATOM   3610  N   VAL A 482      31.131   6.573 -43.924  1.00 46.53           N  
ATOM   3611  CA  VAL A 482      31.796   7.345 -44.968  1.00 47.07           C  
ATOM   3612  C   VAL A 482      31.314   6.872 -46.333  1.00 47.78           C  
ATOM   3613  O   VAL A 482      30.895   7.671 -47.176  1.00 47.36           O  
ATOM   3614  CB  VAL A 482      33.318   7.155 -44.900  1.00 47.04           C  
ATOM   3615  CG1 VAL A 482      33.956   7.546 -46.217  1.00 47.81           C  
ATOM   3616  CG2 VAL A 482      33.880   7.985 -43.775  1.00 46.67           C  
ATOM   3617  N   LEU A 483      31.380   5.561 -46.532  1.00 47.48           N  
ATOM   3618  CA  LEU A 483      30.959   4.944 -47.777  1.00 48.69           C  
ATOM   3619  C   LEU A 483      29.570   5.428 -48.195  1.00 49.28           C  
ATOM   3620  O   LEU A 483      29.379   5.927 -49.307  1.00 50.35           O  
ATOM   3621  CB  LEU A 483      30.943   3.429 -47.614  1.00 48.50           C  
ATOM   3622  CG  LEU A 483      30.823   2.675 -48.929  1.00 49.19           C  
ATOM   3623  CD1 LEU A 483      32.026   3.015 -49.784  1.00 47.88           C  
ATOM   3624  CD2 LEU A 483      30.743   1.177 -48.678  1.00 49.82           C  
ATOM   3625  N   VAL A 484      28.607   5.274 -47.291  1.00 48.54           N  
ATOM   3626  CA  VAL A 484      27.225   5.683 -47.526  1.00 48.42           C  
ATOM   3627  C   VAL A 484      27.080   7.184 -47.832  1.00 49.52           C  
ATOM   3628  O   VAL A 484      26.316   7.575 -48.720  1.00 49.15           O  
ATOM   3629  CB  VAL A 484      26.341   5.332 -46.294  1.00 48.26           C  
ATOM   3630  CG1 VAL A 484      25.026   6.100 -46.341  1.00 47.25           C  
ATOM   3631  CG2 VAL A 484      26.077   3.836 -46.255  1.00 46.44           C  
ATOM   3632  N   ALA A 485      27.814   8.013 -47.090  1.00 49.17           N  
ATOM   3633  CA  ALA A 485      27.770   9.463 -47.253  1.00 48.59           C  
ATOM   3634  C   ALA A 485      28.267   9.902 -48.624  1.00 49.03           C  
ATOM   3635  O   ALA A 485      28.051  11.041 -49.048  1.00 47.49           O  
ATOM   3636  CB  ALA A 485      28.599  10.125 -46.166  1.00 48.85           C  
ATOM   3637  N   LEU A 486      28.944   8.994 -49.314  1.00 49.13           N  
ATOM   3638  CA  LEU A 486      29.466   9.301 -50.631  1.00 49.63           C  
ATOM   3639  C   LEU A 486      28.827   8.435 -51.695  1.00 49.08           C  
ATOM   3640  O   LEU A 486      29.297   8.386 -52.823  1.00 50.38           O  
ATOM   3641  CB  LEU A 486      30.984   9.131 -50.649  1.00 49.57           C  
ATOM   3642  CG  LEU A 486      31.751  10.294 -50.019  1.00 50.23           C  
ATOM   3643  CD1 LEU A 486      31.245  10.576 -48.619  1.00 51.32           C  
ATOM   3644  CD2 LEU A 486      33.220   9.957 -49.982  1.00 53.50           C  
ATOM   3645  N   ILE A 487      27.752   7.748 -51.335  1.00 48.51           N  
ATOM   3646  CA  ILE A 487      27.055   6.903 -52.292  1.00 47.82           C  
ATOM   3647  C   ILE A 487      25.553   7.118 -52.204  1.00 47.90           C  
ATOM   3648  O   ILE A 487      24.951   7.703 -53.104  1.00 48.27           O  
ATOM   3649  CB  ILE A 487      27.367   5.411 -52.061  1.00 47.60           C  
ATOM   3650  CG1 ILE A 487      28.858   5.159 -52.285  1.00 47.69           C  
ATOM   3651  CG2 ILE A 487      26.543   4.546 -53.009  1.00 45.24           C  
ATOM   3652  CD1 ILE A 487      29.280   3.719 -52.075  1.00 47.15           C  
ATOM   3653  N   LEU A 488      24.956   6.661 -51.108  1.00 48.00           N  
ATOM   3654  CA  LEU A 488      23.516   6.784 -50.905  1.00 47.77           C  
ATOM   3655  C   LEU A 488      23.040   8.174 -50.536  1.00 46.69           C  
ATOM   3656  O   LEU A 488      22.118   8.704 -51.149  1.00 46.74           O  
ATOM   3657  CB  LEU A 488      23.042   5.824 -49.812  1.00 48.73           C  
ATOM   3658  CG  LEU A 488      21.547   5.924 -49.486  1.00 48.59           C  
ATOM   3659  CD1 LEU A 488      20.730   5.335 -50.630  1.00 49.59           C  
ATOM   3660  CD2 LEU A 488      21.254   5.187 -48.199  1.00 50.04           C  
ATOM   3661  N   THR A 489      23.651   8.752 -49.512  1.00 46.84           N  
ATOM   3662  CA  THR A 489      23.253  10.074 -49.049  1.00 47.15           C  
ATOM   3663  C   THR A 489      23.176  11.139 -50.143  1.00 45.84           C  
ATOM   3664  O   THR A 489      22.186  11.864 -50.232  1.00 44.89           O  
ATOM   3665  CB  THR A 489      24.175  10.553 -47.930  1.00 47.00           C  
ATOM   3666  OG1 THR A 489      23.991   9.716 -46.782  1.00 47.46           O  
ATOM   3667  CG2 THR A 489      23.851  11.982 -47.561  1.00 50.98           C  
ATOM   3668  N   PRO A 490      24.218  11.253 -50.984  1.00 45.56           N  
ATOM   3669  CA  PRO A 490      24.186  12.258 -52.051  1.00 46.26           C  
ATOM   3670  C   PRO A 490      23.050  11.983 -53.039  1.00 46.81           C  
ATOM   3671  O   PRO A 490      22.348  12.899 -53.462  1.00 46.26           O  
ATOM   3672  CB  PRO A 490      25.565  12.118 -52.695  1.00 45.68           C  
ATOM   3673  CG  PRO A 490      26.417  11.662 -51.559  1.00 45.37           C  
ATOM   3674  CD  PRO A 490      25.547  10.623 -50.909  1.00 45.42           C  
ATOM   3675  N   ALA A 491      22.885  10.709 -53.392  1.00 48.08           N  
ATOM   3676  CA  ALA A 491      21.846  10.268 -54.318  1.00 49.16           C  
ATOM   3677  C   ALA A 491      20.446  10.595 -53.805  1.00 50.67           C  
ATOM   3678  O   ALA A 491      19.485  10.623 -54.574  1.00 50.73           O  
ATOM   3679  CB  ALA A 491      21.969   8.775 -54.556  1.00 48.26           C  
ATOM   3680  N   LEU A 492      20.326  10.829 -52.503  1.00 53.35           N  
ATOM   3681  CA  LEU A 492      19.033  11.174 -51.921  1.00 55.36           C  
ATOM   3682  C   LEU A 492      18.888  12.686 -51.844  1.00 56.81           C  
ATOM   3683  O   LEU A 492      17.781  13.212 -51.915  1.00 56.91           O  
ATOM   3684  CB  LEU A 492      18.875  10.550 -50.532  1.00 55.09           C  
ATOM   3685  CG  LEU A 492      18.334   9.115 -50.522  1.00 55.43           C  
ATOM   3686  CD1 LEU A 492      19.189   8.224 -51.402  1.00 57.05           C  
ATOM   3687  CD2 LEU A 492      18.313   8.589 -49.103  1.00 55.96           C  
ATOM   3688  N   CYS A 493      20.008  13.387 -51.704  1.00 58.11           N  
ATOM   3689  CA  CYS A 493      19.967  14.842 -51.652  1.00 59.51           C  
ATOM   3690  C   CYS A 493      19.752  15.376 -53.062  1.00 60.29           C  
ATOM   3691  O   CYS A 493      19.576  16.578 -53.269  1.00 61.03           O  
ATOM   3692  CB  CYS A 493      21.274  15.397 -51.088  1.00 59.28           C  
ATOM   3693  SG  CYS A 493      21.474  15.137 -49.323  1.00 60.54           S  
ATOM   3694  N   ALA A 494      19.768  14.468 -54.032  1.00 59.95           N  
ATOM   3695  CA  ALA A 494      19.580  14.840 -55.424  1.00 59.57           C  
ATOM   3696  C   ALA A 494      18.244  14.349 -55.960  1.00 59.53           C  
ATOM   3697  O   ALA A 494      17.955  14.509 -57.140  1.00 60.79           O  
ATOM   3698  CB  ALA A 494      20.713  14.277 -56.267  1.00 58.38           C  
ATOM   3699  N   THR A 495      17.425  13.757 -55.099  1.00 59.74           N  
ATOM   3700  CA  THR A 495      16.135  13.243 -55.534  1.00 60.12           C  
ATOM   3701  C   THR A 495      15.049  13.354 -54.471  1.00 61.08           C  
ATOM   3702  O   THR A 495      13.865  13.273 -54.780  1.00 60.92           O  
ATOM   3703  CB  THR A 495      16.250  11.759 -55.960  1.00 60.52           C  
ATOM   3704  OG1 THR A 495      16.635  10.962 -54.833  1.00 61.61           O  
ATOM   3705  CG2 THR A 495      17.293  11.594 -57.060  1.00 59.56           C  
ATOM   3706  N   MET A 496      15.452  13.543 -53.220  1.00 63.40           N  
ATOM   3707  CA  MET A 496      14.500  13.644 -52.113  1.00 65.49           C  
ATOM   3708  C   MET A 496      14.330  15.089 -51.655  1.00 65.20           C  
ATOM   3709  O   MET A 496      13.269  15.479 -51.166  1.00 64.15           O  
ATOM   3710  CB  MET A 496      14.981  12.816 -50.912  1.00 67.80           C  
ATOM   3711  CG  MET A 496      15.409  11.382 -51.208  1.00 70.23           C  
ATOM   3712  SD  MET A 496      14.067  10.176 -51.197  1.00 72.61           S  
ATOM   3713  CE  MET A 496      14.369   9.310 -52.777  1.00 72.04           C  
ATOM   3714  N   LEU A 497      15.389  15.876 -51.802  1.00 65.88           N  
ATOM   3715  CA  LEU A 497      15.359  17.269 -51.381  1.00 66.95           C  
ATOM   3716  C   LEU A 497      14.589  18.205 -52.315  1.00 67.71           C  
ATOM   3717  O   LEU A 497      14.624  18.071 -53.542  1.00 66.53           O  
ATOM   3718  CB  LEU A 497      16.786  17.773 -51.176  1.00 66.34           C  
ATOM   3719  CG  LEU A 497      17.484  17.127 -49.978  1.00 66.34           C  
ATOM   3720  CD1 LEU A 497      18.934  17.579 -49.914  1.00 66.91           C  
ATOM   3721  CD2 LEU A 497      16.742  17.506 -48.703  1.00 65.63           C  
ATOM   3722  N   LYS A 498      13.890  19.156 -51.701  1.00 69.21           N  
ATOM   3723  CA  LYS A 498      13.079  20.131 -52.415  1.00 70.86           C  
ATOM   3724  C   LYS A 498      13.850  21.437 -52.615  1.00 71.32           C  
ATOM   3725  O   LYS A 498      14.538  21.914 -51.710  1.00 70.85           O  
ATOM   3726  CB  LYS A 498      11.797  20.403 -51.623  1.00 71.24           C  
ATOM   3727  CG  LYS A 498      10.535  20.452 -52.463  1.00 72.58           C  
ATOM   3728  CD  LYS A 498       9.317  20.810 -51.618  1.00 73.40           C  
ATOM   3729  CE  LYS A 498       9.109  19.832 -50.464  1.00 74.21           C  
ATOM   3730  NZ  LYS A 498       8.859  18.432 -50.913  1.00 73.63           N  
ATOM   3731  N   PRO A 499      13.735  22.037 -53.808  1.00 72.01           N  
ATOM   3732  CA  PRO A 499      14.426  23.289 -54.118  1.00 72.74           C  
ATOM   3733  C   PRO A 499      14.192  24.373 -53.072  1.00 74.04           C  
ATOM   3734  O   PRO A 499      13.090  24.514 -52.541  1.00 74.37           O  
ATOM   3735  CB  PRO A 499      13.847  23.671 -55.475  1.00 72.39           C  
ATOM   3736  CG  PRO A 499      13.547  22.344 -56.097  1.00 71.96           C  
ATOM   3737  CD  PRO A 499      12.918  21.596 -54.953  1.00 72.29           C  
ATOM   3738  N   ILE A 500      15.242  25.128 -52.775  1.00 74.88           N  
ATOM   3739  CA  ILE A 500      15.154  26.220 -51.818  1.00 75.66           C  
ATOM   3740  C   ILE A 500      15.492  27.506 -52.553  1.00 76.57           C  
ATOM   3741  O   ILE A 500      16.605  27.664 -53.061  1.00 77.06           O  
ATOM   3742  CB  ILE A 500      16.143  26.032 -50.640  1.00 75.80           C  
ATOM   3743  CG1 ILE A 500      15.525  25.113 -49.585  1.00 75.28           C  
ATOM   3744  CG2 ILE A 500      16.501  27.384 -50.024  1.00 75.97           C  
ATOM   3745  CD1 ILE A 500      14.265  25.675 -48.946  1.00 75.04           C  
ATOM   3746  N   ALA A 501      14.525  28.416 -52.620  1.00 76.70           N  
ATOM   3747  CA  ALA A 501      14.729  29.692 -53.291  1.00 76.59           C  
ATOM   3748  C   ALA A 501      15.924  30.390 -52.652  1.00 76.51           C  
ATOM   3749  O   ALA A 501      16.047  30.428 -51.423  1.00 75.12           O  
ATOM   3750  CB  ALA A 501      13.478  30.556 -53.165  1.00 77.26           C  
ATOM   3751  N   LYS A 502      16.808  30.928 -53.487  1.00 76.62           N  
ATOM   3752  CA  LYS A 502      17.992  31.615 -52.991  1.00 77.30           C  
ATOM   3753  C   LYS A 502      17.602  32.632 -51.930  1.00 77.47           C  
ATOM   3754  O   LYS A 502      17.039  33.677 -52.242  1.00 78.23           O  
ATOM   3755  CB  LYS A 502      18.721  32.325 -54.132  1.00 77.46           C  
ATOM   3756  CG  LYS A 502      19.946  33.096 -53.670  1.00 78.08           C  
ATOM   3757  CD  LYS A 502      20.675  33.761 -54.825  1.00 78.63           C  
ATOM   3758  CE  LYS A 502      21.908  34.510 -54.329  1.00 79.14           C  
ATOM   3759  NZ  LYS A 502      22.655  35.179 -55.432  1.00 79.23           N  
ATOM   3760  N   GLY A 503      17.890  32.320 -50.672  1.00 77.67           N  
ATOM   3761  CA  GLY A 503      17.556  33.238 -49.601  1.00 77.07           C  
ATOM   3762  C   GLY A 503      16.400  32.784 -48.730  1.00 76.82           C  
ATOM   3763  O   GLY A 503      16.324  33.162 -47.561  1.00 76.44           O  
ATOM   3764  N   ASP A 504      15.495  31.982 -49.283  1.00 76.68           N  
ATOM   3765  CA  ASP A 504      14.360  31.510 -48.499  1.00 76.91           C  
ATOM   3766  C   ASP A 504      14.869  30.734 -47.290  1.00 77.17           C  
ATOM   3767  O   ASP A 504      15.362  29.611 -47.417  1.00 76.88           O  
ATOM   3768  CB  ASP A 504      13.441  30.610 -49.336  1.00 76.60           C  
ATOM   3769  CG  ASP A 504      12.093  30.353 -48.658  1.00 77.07           C  
ATOM   3770  OD1 ASP A 504      12.079  29.903 -47.491  1.00 76.93           O  
ATOM   3771  OD2 ASP A 504      11.044  30.602 -49.294  1.00 77.11           O  
ATOM   3772  N   HIS A 505      14.765  31.350 -46.119  1.00 77.33           N  
ATOM   3773  CA  HIS A 505      15.201  30.714 -44.886  1.00 78.14           C  
ATOM   3774  C   HIS A 505      13.960  30.339 -44.099  1.00 78.44           C  
ATOM   3775  O   HIS A 505      13.999  30.195 -42.876  1.00 76.79           O  
ATOM   3776  CB  HIS A 505      16.073  31.668 -44.075  1.00 78.74           C  
ATOM   3777  CG  HIS A 505      17.279  32.153 -44.815  1.00 80.16           C  
ATOM   3778  ND1 HIS A 505      18.199  31.296 -45.380  1.00 80.64           N  
ATOM   3779  CD2 HIS A 505      17.716  33.406 -45.085  1.00 80.66           C  
ATOM   3780  CE1 HIS A 505      19.151  32.000 -45.966  1.00 81.42           C  
ATOM   3781  NE2 HIS A 505      18.881  33.283 -45.802  1.00 81.52           N  
ATOM   3782  N   GLY A 506      12.856  30.189 -44.827  1.00 79.63           N  
ATOM   3783  CA  GLY A 506      11.593  29.833 -44.216  1.00 81.59           C  
ATOM   3784  C   GLY A 506      11.249  30.743 -43.059  1.00 83.12           C  
ATOM   3785  O   GLY A 506      10.336  30.449 -42.290  1.00 83.07           O  
ATOM   3786  N   GLU A 507      11.975  31.853 -42.943  1.00 85.27           N  
ATOM   3787  CA  GLU A 507      11.758  32.813 -41.867  1.00 87.53           C  
ATOM   3788  C   GLU A 507      10.319  33.294 -41.761  1.00 88.87           C  
ATOM   3789  O   GLU A 507      10.005  34.136 -40.918  1.00 89.01           O  
ATOM   3790  CB  GLU A 507      12.675  34.029 -42.030  1.00 88.45           C  
ATOM   3791  CG  GLU A 507      14.098  33.824 -41.540  1.00 90.52           C  
ATOM   3792  CD  GLU A 507      14.833  35.139 -41.316  1.00 91.54           C  
ATOM   3793  OE1 GLU A 507      14.375  35.944 -40.474  1.00 91.39           O  
ATOM   3794  OE2 GLU A 507      15.867  35.369 -41.980  1.00 91.97           O  
ATOM   3795  N   GLY A 508       9.441  32.768 -42.608  1.00 90.03           N  
ATOM   3796  CA  GLY A 508       8.060  33.194 -42.541  1.00 91.62           C  
ATOM   3797  C   GLY A 508       7.045  32.295 -43.211  1.00 93.04           C  
ATOM   3798  O   GLY A 508       6.951  32.261 -44.436  1.00 92.96           O  
ATOM   3799  N   LYS A 509       6.288  31.562 -42.400  1.00 94.49           N  
ATOM   3800  CA  LYS A 509       5.234  30.685 -42.898  1.00 96.24           C  
ATOM   3801  C   LYS A 509       4.640  29.795 -41.827  1.00 96.97           C  
ATOM   3802  O   LYS A 509       5.211  29.625 -40.754  1.00 97.57           O  
ATOM   3803  CB  LYS A 509       5.714  29.834 -44.076  1.00 96.76           C  
ATOM   3804  CG  LYS A 509       7.110  29.269 -43.951  1.00 97.93           C  
ATOM   3805  CD  LYS A 509       7.569  28.748 -45.312  1.00 98.87           C  
ATOM   3806  CE  LYS A 509       7.451  29.831 -46.394  1.00 98.91           C  
ATOM   3807  NZ  LYS A 509       7.860  29.366 -47.753  1.00 98.42           N  
ATOM   3808  N   LYS A 510       3.474  29.242 -42.143  1.00 97.50           N  
ATOM   3809  CA  LYS A 510       2.721  28.371 -41.248  1.00 98.04           C  
ATOM   3810  C   LYS A 510       2.767  28.770 -39.770  1.00 98.07           C  
ATOM   3811  O   LYS A 510       3.166  29.883 -39.418  1.00 97.78           O  
ATOM   3812  CB  LYS A 510       3.169  26.910 -41.411  1.00 98.50           C  
ATOM   3813  CG  LYS A 510       4.480  26.533 -40.731  1.00 98.19           C  
ATOM   3814  CD  LYS A 510       4.630  25.016 -40.700  1.00 96.92           C  
ATOM   3815  CE  LYS A 510       3.474  24.366 -39.948  1.00 95.69           C  
ATOM   3816  NZ  LYS A 510       3.495  22.885 -40.056  1.00 95.95           N  
ATOM   3817  N   GLY A 511       2.338  27.850 -38.911  1.00 98.21           N  
ATOM   3818  CA  GLY A 511       2.321  28.115 -37.488  1.00 98.09           C  
ATOM   3819  C   GLY A 511       3.668  27.928 -36.822  1.00 98.07           C  
ATOM   3820  O   GLY A 511       4.528  28.811 -36.878  1.00 98.22           O  
ATOM   3821  N   PHE A 512       3.852  26.768 -36.199  1.00 97.29           N  
ATOM   3822  CA  PHE A 512       5.089  26.464 -35.492  1.00 96.87           C  
ATOM   3823  C   PHE A 512       6.372  26.719 -36.282  1.00 96.61           C  
ATOM   3824  O   PHE A 512       7.122  27.647 -35.976  1.00 97.06           O  
ATOM   3825  CB  PHE A 512       5.082  25.012 -35.014  1.00 96.24           C  
ATOM   3826  CG  PHE A 512       6.281  24.652 -34.193  1.00 95.70           C  
ATOM   3827  CD1 PHE A 512       6.475  25.224 -32.941  1.00 95.65           C  
ATOM   3828  CD2 PHE A 512       7.238  23.776 -34.685  1.00 95.82           C  
ATOM   3829  CE1 PHE A 512       7.607  24.932 -32.191  1.00 95.42           C  
ATOM   3830  CE2 PHE A 512       8.374  23.478 -33.944  1.00 95.96           C  
ATOM   3831  CZ  PHE A 512       8.559  24.058 -32.694  1.00 95.66           C  
ATOM   3832  N   PHE A 513       6.625  25.888 -37.289  1.00 95.94           N  
ATOM   3833  CA  PHE A 513       7.828  26.010 -38.107  1.00 95.04           C  
ATOM   3834  C   PHE A 513       8.200  27.448 -38.450  1.00 94.75           C  
ATOM   3835  O   PHE A 513       9.292  27.903 -38.109  1.00 94.44           O  
ATOM   3836  CB  PHE A 513       7.676  25.181 -39.387  1.00 94.45           C  
ATOM   3837  CG  PHE A 513       7.721  23.690 -39.157  1.00 93.58           C  
ATOM   3838  CD1 PHE A 513       7.378  22.806 -40.175  1.00 92.90           C  
ATOM   3839  CD2 PHE A 513       8.117  23.170 -37.924  1.00 92.94           C  
ATOM   3840  CE1 PHE A 513       7.428  21.428 -39.970  1.00 92.32           C  
ATOM   3841  CE2 PHE A 513       8.169  21.797 -37.710  1.00 92.06           C  
ATOM   3842  CZ  PHE A 513       7.824  20.925 -38.735  1.00 92.09           C  
ATOM   3843  N   GLY A 514       7.299  28.162 -39.118  1.00 94.80           N  
ATOM   3844  CA  GLY A 514       7.579  29.542 -39.477  1.00 94.94           C  
ATOM   3845  C   GLY A 514       8.111  30.332 -38.297  1.00 94.91           C  
ATOM   3846  O   GLY A 514       8.992  31.181 -38.448  1.00 94.62           O  
ATOM   3847  N   TRP A 515       7.571  30.049 -37.116  1.00 94.93           N  
ATOM   3848  CA  TRP A 515       7.996  30.717 -35.891  1.00 95.05           C  
ATOM   3849  C   TRP A 515       9.402  30.275 -35.506  1.00 95.67           C  
ATOM   3850  O   TRP A 515      10.266  31.102 -35.207  1.00 95.99           O  
ATOM   3851  CB  TRP A 515       7.024  30.397 -34.749  1.00 94.69           C  
ATOM   3852  CG  TRP A 515       7.674  30.336 -33.393  1.00 94.64           C  
ATOM   3853  CD1 TRP A 515       7.761  29.246 -32.576  1.00 94.75           C  
ATOM   3854  CD2 TRP A 515       8.359  31.398 -32.717  1.00 94.67           C  
ATOM   3855  NE1 TRP A 515       8.459  29.560 -31.435  1.00 94.95           N  
ATOM   3856  CE2 TRP A 515       8.838  30.875 -31.495  1.00 94.95           C  
ATOM   3857  CE3 TRP A 515       8.618  32.740 -33.026  1.00 94.67           C  
ATOM   3858  CZ2 TRP A 515       9.562  31.647 -30.580  1.00 95.43           C  
ATOM   3859  CZ3 TRP A 515       9.339  33.509 -32.115  1.00 95.37           C  
ATOM   3860  CH2 TRP A 515       9.802  32.958 -30.907  1.00 95.55           C  
ATOM   3861  N   PHE A 516       9.621  28.963 -35.512  1.00 95.80           N  
ATOM   3862  CA  PHE A 516      10.916  28.396 -35.155  1.00 95.35           C  
ATOM   3863  C   PHE A 516      12.045  29.089 -35.910  1.00 95.27           C  
ATOM   3864  O   PHE A 516      13.004  29.567 -35.303  1.00 95.57           O  
ATOM   3865  CB  PHE A 516      10.936  26.894 -35.456  1.00 94.49           C  
ATOM   3866  CG  PHE A 516      12.161  26.190 -34.942  1.00 93.51           C  
ATOM   3867  CD1 PHE A 516      12.392  26.079 -33.575  1.00 93.23           C  
ATOM   3868  CD2 PHE A 516      13.083  25.639 -35.824  1.00 92.93           C  
ATOM   3869  CE1 PHE A 516      13.523  25.430 -33.093  1.00 93.19           C  
ATOM   3870  CE2 PHE A 516      14.217  24.989 -35.354  1.00 93.11           C  
ATOM   3871  CZ  PHE A 516      14.437  24.883 -33.984  1.00 93.18           C  
ATOM   3872  N   ASN A 517      11.921  29.147 -37.233  1.00 94.67           N  
ATOM   3873  CA  ASN A 517      12.934  29.775 -38.073  1.00 94.41           C  
ATOM   3874  C   ASN A 517      13.242  31.209 -37.640  1.00 94.26           C  
ATOM   3875  O   ASN A 517      14.359  31.692 -37.827  1.00 94.13           O  
ATOM   3876  CB  ASN A 517      12.484  29.757 -39.535  1.00 94.36           C  
ATOM   3877  CG  ASN A 517      12.187  28.357 -40.033  1.00 93.79           C  
ATOM   3878  OD1 ASN A 517      11.342  27.660 -39.478  1.00 93.92           O  
ATOM   3879  ND2 ASN A 517      12.883  27.939 -41.083  1.00 94.03           N  
ATOM   3880  N   ARG A 518      12.251  31.888 -37.068  1.00 94.35           N  
ATOM   3881  CA  ARG A 518      12.436  33.258 -36.601  1.00 94.03           C  
ATOM   3882  C   ARG A 518      13.406  33.289 -35.423  1.00 93.73           C  
ATOM   3883  O   ARG A 518      14.500  33.846 -35.523  1.00 93.50           O  
ATOM   3884  CB  ARG A 518      11.096  33.870 -36.170  1.00 94.65           C  
ATOM   3885  CG  ARG A 518      11.233  35.141 -35.323  1.00 95.86           C  
ATOM   3886  CD  ARG A 518       9.887  35.626 -34.780  1.00 96.83           C  
ATOM   3887  NE  ARG A 518      10.041  36.562 -33.663  1.00 96.94           N  
ATOM   3888  CZ  ARG A 518       9.029  37.083 -32.972  1.00 96.53           C  
ATOM   3889  NH1 ARG A 518       7.777  36.766 -33.281  1.00 95.55           N  
ATOM   3890  NH2 ARG A 518       9.267  37.910 -31.961  1.00 95.63           N  
ATOM   3891  N   MET A 519      13.001  32.681 -34.311  1.00 93.20           N  
ATOM   3892  CA  MET A 519      13.827  32.656 -33.111  1.00 92.34           C  
ATOM   3893  C   MET A 519      15.195  32.032 -33.369  1.00 91.43           C  
ATOM   3894  O   MET A 519      16.129  32.242 -32.602  1.00 91.13           O  
ATOM   3895  CB  MET A 519      13.099  31.904 -31.987  1.00 93.39           C  
ATOM   3896  CG  MET A 519      13.037  30.388 -32.143  1.00 95.04           C  
ATOM   3897  SD  MET A 519      14.489  29.535 -31.458  1.00 96.05           S  
ATOM   3898  CE  MET A 519      13.830  28.914 -29.911  1.00 95.83           C  
ATOM   3899  N   PHE A 520      15.311  31.276 -34.458  1.00 90.96           N  
ATOM   3900  CA  PHE A 520      16.570  30.622 -34.808  1.00 90.52           C  
ATOM   3901  C   PHE A 520      17.500  31.572 -35.553  1.00 90.12           C  
ATOM   3902  O   PHE A 520      18.638  31.791 -35.137  1.00 90.48           O  
ATOM   3903  CB  PHE A 520      16.311  29.383 -35.676  1.00 90.44           C  
ATOM   3904  CG  PHE A 520      17.533  28.533 -35.900  1.00 90.07           C  
ATOM   3905  CD1 PHE A 520      18.110  27.829 -34.846  1.00 89.90           C  
ATOM   3906  CD2 PHE A 520      18.121  28.452 -37.158  1.00 90.11           C  
ATOM   3907  CE1 PHE A 520      19.255  27.059 -35.040  1.00 89.59           C  
ATOM   3908  CE2 PHE A 520      19.267  27.683 -37.363  1.00 90.12           C  
ATOM   3909  CZ  PHE A 520      19.834  26.987 -36.301  1.00 89.53           C  
ATOM   3910  N   GLU A 521      17.013  32.126 -36.658  1.00 89.34           N  
ATOM   3911  CA  GLU A 521      17.801  33.055 -37.458  1.00 88.78           C  
ATOM   3912  C   GLU A 521      18.217  34.264 -36.631  1.00 88.84           C  
ATOM   3913  O   GLU A 521      19.243  34.891 -36.902  1.00 89.00           O  
ATOM   3914  CB  GLU A 521      17.000  33.514 -38.678  1.00 88.61           C  
ATOM   3915  CG  GLU A 521      16.830  32.443 -39.740  1.00 88.90           C  
ATOM   3916  CD  GLU A 521      18.143  32.076 -40.407  1.00 89.14           C  
ATOM   3917  OE1 GLU A 521      19.094  31.700 -39.689  1.00 89.85           O  
ATOM   3918  OE2 GLU A 521      18.227  32.162 -41.649  1.00 89.01           O  
ATOM   3919  N   LYS A 522      17.417  34.588 -35.619  1.00 88.50           N  
ATOM   3920  CA  LYS A 522      17.709  35.723 -34.752  1.00 88.12           C  
ATOM   3921  C   LYS A 522      18.725  35.294 -33.698  1.00 87.55           C  
ATOM   3922  O   LYS A 522      19.613  36.061 -33.328  1.00 87.64           O  
ATOM   3923  CB  LYS A 522      16.428  36.221 -34.070  1.00 88.36           C  
ATOM   3924  CG  LYS A 522      16.536  37.627 -33.492  1.00 87.97           C  
ATOM   3925  CD  LYS A 522      15.275  38.030 -32.741  1.00 88.07           C  
ATOM   3926  CE  LYS A 522      15.207  37.378 -31.366  1.00 88.45           C  
ATOM   3927  NZ  LYS A 522      15.245  35.890 -31.421  1.00 88.60           N  
ATOM   3928  N   SER A 523      18.591  34.061 -33.222  1.00 86.55           N  
ATOM   3929  CA  SER A 523      19.501  33.536 -32.215  1.00 85.36           C  
ATOM   3930  C   SER A 523      20.884  33.270 -32.799  1.00 85.13           C  
ATOM   3931  O   SER A 523      21.889  33.402 -32.100  1.00 84.32           O  
ATOM   3932  CB  SER A 523      18.932  32.253 -31.606  1.00 85.55           C  
ATOM   3933  OG  SER A 523      17.776  32.522 -30.830  1.00 85.05           O  
ATOM   3934  N   THR A 524      20.940  32.892 -34.074  1.00 85.20           N  
ATOM   3935  CA  THR A 524      22.226  32.632 -34.714  1.00 85.88           C  
ATOM   3936  C   THR A 524      23.011  33.939 -34.733  1.00 86.38           C  
ATOM   3937  O   THR A 524      24.223  33.952 -34.514  1.00 86.44           O  
ATOM   3938  CB  THR A 524      22.066  32.114 -36.169  1.00 85.69           C  
ATOM   3939  OG1 THR A 524      21.448  33.122 -36.976  1.00 87.05           O  
ATOM   3940  CG2 THR A 524      21.213  30.855 -36.200  1.00 85.59           C  
ATOM   3941  N   HIS A 525      22.307  35.039 -34.991  1.00 87.07           N  
ATOM   3942  CA  HIS A 525      22.927  36.360 -35.018  1.00 87.43           C  
ATOM   3943  C   HIS A 525      23.398  36.713 -33.610  1.00 86.79           C  
ATOM   3944  O   HIS A 525      24.547  37.110 -33.416  1.00 86.48           O  
ATOM   3945  CB  HIS A 525      21.929  37.412 -35.523  1.00 88.47           C  
ATOM   3946  CG  HIS A 525      21.708  37.384 -37.006  1.00 89.86           C  
ATOM   3947  ND1 HIS A 525      20.734  38.137 -37.628  1.00 89.99           N  
ATOM   3948  CD2 HIS A 525      22.349  36.711 -37.993  1.00 90.12           C  
ATOM   3949  CE1 HIS A 525      20.784  37.930 -38.932  1.00 89.53           C  
ATOM   3950  NE2 HIS A 525      21.755  37.069 -39.180  1.00 90.30           N  
ATOM   3951  N   HIS A 526      22.505  36.563 -32.631  1.00 86.69           N  
ATOM   3952  CA  HIS A 526      22.829  36.844 -31.231  1.00 86.27           C  
ATOM   3953  C   HIS A 526      24.025  35.989 -30.845  1.00 85.33           C  
ATOM   3954  O   HIS A 526      24.751  36.294 -29.899  1.00 85.00           O  
ATOM   3955  CB  HIS A 526      21.654  36.484 -30.313  1.00 87.42           C  
ATOM   3956  CG  HIS A 526      20.475  37.400 -30.433  1.00 89.03           C  
ATOM   3957  ND1 HIS A 526      19.284  37.164 -29.781  1.00 89.47           N  
ATOM   3958  CD2 HIS A 526      20.307  38.558 -31.117  1.00 89.20           C  
ATOM   3959  CE1 HIS A 526      18.432  38.135 -30.058  1.00 89.52           C  
ATOM   3960  NE2 HIS A 526      19.028  38.994 -30.866  1.00 89.63           N  
ATOM   3961  N   TYR A 527      24.212  34.905 -31.589  1.00 84.12           N  
ATOM   3962  CA  TYR A 527      25.307  33.984 -31.345  1.00 82.87           C  
ATOM   3963  C   TYR A 527      26.628  34.518 -31.888  1.00 82.52           C  
ATOM   3964  O   TYR A 527      27.614  34.611 -31.159  1.00 82.06           O  
ATOM   3965  CB  TYR A 527      24.989  32.622 -31.970  1.00 80.99           C  
ATOM   3966  CG  TYR A 527      26.167  31.685 -31.983  1.00 78.28           C  
ATOM   3967  CD1 TYR A 527      26.915  31.492 -33.141  1.00 76.71           C  
ATOM   3968  CD2 TYR A 527      26.569  31.034 -30.821  1.00 77.36           C  
ATOM   3969  CE1 TYR A 527      28.033  30.679 -33.140  1.00 75.32           C  
ATOM   3970  CE2 TYR A 527      27.687  30.220 -30.811  1.00 75.84           C  
ATOM   3971  CZ  TYR A 527      28.414  30.047 -31.971  1.00 75.40           C  
ATOM   3972  OH  TYR A 527      29.521  29.237 -31.954  1.00 75.08           O  
ATOM   3973  N   THR A 528      26.641  34.866 -33.170  1.00 82.76           N  
ATOM   3974  CA  THR A 528      27.845  35.388 -33.799  1.00 83.69           C  
ATOM   3975  C   THR A 528      28.408  36.567 -33.013  1.00 84.64           C  
ATOM   3976  O   THR A 528      29.622  36.687 -32.847  1.00 85.47           O  
ATOM   3977  CB  THR A 528      27.567  35.838 -35.247  1.00 83.72           C  
ATOM   3978  OG1 THR A 528      26.524  36.822 -35.255  1.00 85.02           O  
ATOM   3979  CG2 THR A 528      27.138  34.657 -36.093  1.00 83.14           C  
ATOM   3980  N   ASP A 529      27.524  37.431 -32.520  1.00 85.23           N  
ATOM   3981  CA  ASP A 529      27.949  38.600 -31.754  1.00 85.37           C  
ATOM   3982  C   ASP A 529      28.598  38.199 -30.430  1.00 85.06           C  
ATOM   3983  O   ASP A 529      29.499  38.881 -29.939  1.00 85.21           O  
ATOM   3984  CB  ASP A 529      26.757  39.529 -31.489  1.00 86.27           C  
ATOM   3985  CG  ASP A 529      26.196  40.149 -32.765  1.00 87.30           C  
ATOM   3986  OD1 ASP A 529      25.211  40.915 -32.674  1.00 87.10           O  
ATOM   3987  OD2 ASP A 529      26.735  39.872 -33.858  1.00 88.39           O  
ATOM   3988  N   SER A 530      28.139  37.092 -29.854  1.00 84.19           N  
ATOM   3989  CA  SER A 530      28.690  36.609 -28.593  1.00 83.67           C  
ATOM   3990  C   SER A 530      30.126  36.149 -28.822  1.00 84.75           C  
ATOM   3991  O   SER A 530      31.025  36.456 -28.038  1.00 84.31           O  
ATOM   3992  CB  SER A 530      27.858  35.443 -28.063  1.00 82.50           C  
ATOM   3993  OG  SER A 530      26.495  35.803 -27.946  1.00 80.64           O  
ATOM   3994  N   VAL A 531      30.327  35.406 -29.906  1.00 85.76           N  
ATOM   3995  CA  VAL A 531      31.647  34.900 -30.260  1.00 86.42           C  
ATOM   3996  C   VAL A 531      32.571  36.073 -30.563  1.00 86.94           C  
ATOM   3997  O   VAL A 531      33.617  36.230 -29.935  1.00 86.78           O  
ATOM   3998  CB  VAL A 531      31.573  33.983 -31.498  1.00 86.44           C  
ATOM   3999  CG1 VAL A 531      32.956  33.468 -31.847  1.00 86.24           C  
ATOM   4000  CG2 VAL A 531      30.622  32.823 -31.229  1.00 86.42           C  
ATOM   4001  N   GLY A 532      32.182  36.895 -31.533  1.00 87.80           N  
ATOM   4002  CA  GLY A 532      32.989  38.051 -31.875  1.00 89.17           C  
ATOM   4003  C   GLY A 532      33.107  38.943 -30.655  1.00 89.96           C  
ATOM   4004  O   GLY A 532      34.054  39.723 -30.526  1.00 90.17           O  
ATOM   4005  N   GLY A 533      32.134  38.811 -29.754  1.00 90.26           N  
ATOM   4006  CA  GLY A 533      32.111  39.596 -28.532  1.00 89.92           C  
ATOM   4007  C   GLY A 533      33.072  39.078 -27.479  1.00 89.91           C  
ATOM   4008  O   GLY A 533      33.286  39.726 -26.452  1.00 90.00           O  
ATOM   4009  N   ILE A 534      33.642  37.901 -27.723  1.00 89.58           N  
ATOM   4010  CA  ILE A 534      34.600  37.314 -26.793  1.00 88.78           C  
ATOM   4011  C   ILE A 534      35.949  37.197 -27.484  1.00 87.51           C  
ATOM   4012  O   ILE A 534      36.975  37.011 -26.834  1.00 87.30           O  
ATOM   4013  CB  ILE A 534      34.146  35.922 -26.293  1.00 89.03           C  
ATOM   4014  CG1 ILE A 534      34.100  34.926 -27.451  1.00 89.39           C  
ATOM   4015  CG2 ILE A 534      32.778  36.034 -25.640  1.00 89.24           C  
ATOM   4016  CD1 ILE A 534      33.639  33.544 -27.039  1.00 90.11           C  
ATOM   4017  N   LEU A 535      35.940  37.299 -28.809  1.00 86.81           N  
ATOM   4018  CA  LEU A 535      37.180  37.251 -29.570  1.00 86.34           C  
ATOM   4019  C   LEU A 535      37.873  38.564 -29.233  1.00 86.48           C  
ATOM   4020  O   LEU A 535      39.099  38.631 -29.114  1.00 86.56           O  
ATOM   4021  CB  LEU A 535      36.897  37.173 -31.070  1.00 85.64           C  
ATOM   4022  CG  LEU A 535      36.240  35.886 -31.570  1.00 84.70           C  
ATOM   4023  CD1 LEU A 535      35.987  35.998 -33.063  1.00 85.13           C  
ATOM   4024  CD2 LEU A 535      37.135  34.699 -31.268  1.00 84.06           C  
ATOM   4025  N   ARG A 536      37.064  39.607 -29.076  1.00 86.20           N  
ATOM   4026  CA  ARG A 536      37.568  40.923 -28.711  1.00 85.68           C  
ATOM   4027  C   ARG A 536      38.335  40.736 -27.405  1.00 85.83           C  
ATOM   4028  O   ARG A 536      39.422  41.283 -27.222  1.00 85.05           O  
ATOM   4029  CB  ARG A 536      36.402  41.887 -28.472  1.00 85.39           C  
ATOM   4030  CG  ARG A 536      35.554  42.229 -29.695  1.00 84.68           C  
ATOM   4031  CD  ARG A 536      34.112  42.559 -29.279  1.00 84.12           C  
ATOM   4032  NE  ARG A 536      34.044  43.291 -28.011  1.00 83.12           N  
ATOM   4033  CZ  ARG A 536      32.921  43.547 -27.341  1.00 81.75           C  
ATOM   4034  NH1 ARG A 536      31.748  43.138 -27.808  1.00 80.96           N  
ATOM   4035  NH2 ARG A 536      32.973  44.202 -26.191  1.00 80.57           N  
ATOM   4036  N   SER A 537      37.746  39.945 -26.508  1.00 86.58           N  
ATOM   4037  CA  SER A 537      38.319  39.649 -25.197  1.00 87.69           C  
ATOM   4038  C   SER A 537      39.801  39.300 -25.253  1.00 88.91           C  
ATOM   4039  O   SER A 537      40.234  38.508 -26.096  1.00 88.62           O  
ATOM   4040  CB  SER A 537      37.552  38.499 -24.535  1.00 87.13           C  
ATOM   4041  OG  SER A 537      38.157  38.110 -23.314  1.00 86.39           O  
ATOM   4042  N   THR A 538      40.568  39.894 -24.339  1.00 90.17           N  
ATOM   4043  CA  THR A 538      42.009  39.664 -24.253  1.00 91.23           C  
ATOM   4044  C   THR A 538      42.306  38.189 -23.968  1.00 91.61           C  
ATOM   4045  O   THR A 538      43.344  37.851 -23.392  1.00 91.63           O  
ATOM   4046  CB  THR A 538      42.663  40.540 -23.131  1.00 91.30           C  
ATOM   4047  OG1 THR A 538      42.061  40.239 -21.863  1.00 90.67           O  
ATOM   4048  CG2 THR A 538      42.486  42.028 -23.433  1.00 90.86           C  
ATOM   4049  N   GLY A 539      41.396  37.315 -24.387  1.00 91.36           N  
ATOM   4050  CA  GLY A 539      41.580  35.900 -24.148  1.00 91.54           C  
ATOM   4051  C   GLY A 539      41.350  35.618 -22.678  1.00 91.74           C  
ATOM   4052  O   GLY A 539      42.066  34.832 -22.062  1.00 92.12           O  
ATOM   4053  N   ARG A 540      40.352  36.278 -22.103  1.00 92.03           N  
ATOM   4054  CA  ARG A 540      40.035  36.078 -20.699  1.00 91.99           C  
ATOM   4055  C   ARG A 540      39.481  34.671 -20.533  1.00 91.40           C  
ATOM   4056  O   ARG A 540      39.498  34.106 -19.439  1.00 90.98           O  
ATOM   4057  CB  ARG A 540      39.004  37.106 -20.232  1.00 92.95           C  
ATOM   4058  CG  ARG A 540      38.739  37.057 -18.743  1.00 94.26           C  
ATOM   4059  CD  ARG A 540      37.960  38.272 -18.276  1.00 96.22           C  
ATOM   4060  NE  ARG A 540      37.994  38.399 -16.821  1.00 97.61           N  
ATOM   4061  CZ  ARG A 540      37.514  39.440 -16.147  1.00 97.88           C  
ATOM   4062  NH1 ARG A 540      36.957  40.455 -16.796  1.00 97.85           N  
ATOM   4063  NH2 ARG A 540      37.599  39.469 -14.823  1.00 98.00           N  
ATOM   4064  N   TYR A 541      38.987  34.112 -21.633  1.00 90.53           N  
ATOM   4065  CA  TYR A 541      38.436  32.766 -21.619  1.00 89.67           C  
ATOM   4066  C   TYR A 541      39.570  31.758 -21.646  1.00 88.78           C  
ATOM   4067  O   TYR A 541      39.374  30.583 -21.339  1.00 89.05           O  
ATOM   4068  CB  TYR A 541      37.515  32.548 -22.820  1.00 89.98           C  
ATOM   4069  CG  TYR A 541      36.288  33.426 -22.802  1.00 90.95           C  
ATOM   4070  CD1 TYR A 541      36.395  34.810 -22.938  1.00 91.42           C  
ATOM   4071  CD2 TYR A 541      35.018  32.877 -22.632  1.00 91.53           C  
ATOM   4072  CE1 TYR A 541      35.270  35.625 -22.907  1.00 91.71           C  
ATOM   4073  CE2 TYR A 541      33.883  33.684 -22.599  1.00 91.70           C  
ATOM   4074  CZ  TYR A 541      34.017  35.057 -22.738  1.00 91.99           C  
ATOM   4075  OH  TYR A 541      32.901  35.863 -22.712  1.00 92.73           O  
ATOM   4076  N   LEU A 542      40.759  32.222 -22.018  1.00 87.00           N  
ATOM   4077  CA  LEU A 542      41.926  31.354 -22.058  1.00 85.72           C  
ATOM   4078  C   LEU A 542      42.444  31.151 -20.639  1.00 84.92           C  
ATOM   4079  O   LEU A 542      43.619  30.854 -20.421  1.00 84.48           O  
ATOM   4080  CB  LEU A 542      43.017  31.954 -22.948  1.00 85.36           C  
ATOM   4081  CG  LEU A 542      42.737  31.854 -24.450  1.00 86.03           C  
ATOM   4082  CD1 LEU A 542      41.493  32.650 -24.805  1.00 86.38           C  
ATOM   4083  CD2 LEU A 542      43.936  32.367 -25.221  1.00 86.28           C  
ATOM   4084  N   VAL A 543      41.540  31.331 -19.680  1.00 84.13           N  
ATOM   4085  CA  VAL A 543      41.830  31.158 -18.261  1.00 83.22           C  
ATOM   4086  C   VAL A 543      40.656  30.369 -17.687  1.00 82.49           C  
ATOM   4087  O   VAL A 543      40.833  29.498 -16.835  1.00 82.27           O  
ATOM   4088  CB  VAL A 543      41.954  32.519 -17.530  1.00 83.21           C  
ATOM   4089  CG1 VAL A 543      42.184  32.299 -16.044  1.00 82.51           C  
ATOM   4090  CG2 VAL A 543      43.108  33.318 -18.119  1.00 83.27           C  
ATOM   4091  N   LEU A 544      39.456  30.682 -18.168  1.00 81.77           N  
ATOM   4092  CA  LEU A 544      38.249  29.982 -17.741  1.00 81.14           C  
ATOM   4093  C   LEU A 544      38.404  28.538 -18.196  1.00 80.59           C  
ATOM   4094  O   LEU A 544      37.877  27.612 -17.576  1.00 80.41           O  
ATOM   4095  CB  LEU A 544      37.014  30.602 -18.404  1.00 81.57           C  
ATOM   4096  CG  LEU A 544      35.741  29.745 -18.449  1.00 82.17           C  
ATOM   4097  CD1 LEU A 544      35.306  29.394 -17.033  1.00 82.27           C  
ATOM   4098  CD2 LEU A 544      34.636  30.491 -19.191  1.00 80.99           C  
ATOM   4099  N   TYR A 545      39.136  28.370 -19.294  1.00 80.02           N  
ATOM   4100  CA  TYR A 545      39.405  27.063 -19.878  1.00 79.43           C  
ATOM   4101  C   TYR A 545      40.375  26.305 -18.980  1.00 78.78           C  
ATOM   4102  O   TYR A 545      40.162  25.130 -18.682  1.00 78.65           O  
ATOM   4103  CB  TYR A 545      39.987  27.236 -21.287  1.00 79.64           C  
ATOM   4104  CG  TYR A 545      40.428  25.957 -21.967  1.00 80.05           C  
ATOM   4105  CD1 TYR A 545      41.769  25.574 -21.969  1.00 80.33           C  
ATOM   4106  CD2 TYR A 545      39.509  25.134 -22.620  1.00 80.36           C  
ATOM   4107  CE1 TYR A 545      42.187  24.405 -22.608  1.00 80.25           C  
ATOM   4108  CE2 TYR A 545      39.917  23.960 -23.260  1.00 79.77           C  
ATOM   4109  CZ  TYR A 545      41.257  23.604 -23.251  1.00 79.80           C  
ATOM   4110  OH  TYR A 545      41.673  22.455 -23.885  1.00 78.85           O  
ATOM   4111  N   LEU A 546      41.434  26.980 -18.544  1.00 78.04           N  
ATOM   4112  CA  LEU A 546      42.408  26.349 -17.662  1.00 77.86           C  
ATOM   4113  C   LEU A 546      41.733  26.004 -16.345  1.00 77.10           C  
ATOM   4114  O   LEU A 546      42.259  25.231 -15.549  1.00 77.24           O  
ATOM   4115  CB  LEU A 546      43.598  27.276 -17.407  1.00 78.30           C  
ATOM   4116  CG  LEU A 546      44.581  27.447 -18.567  1.00 79.17           C  
ATOM   4117  CD1 LEU A 546      45.690  28.401 -18.152  1.00 79.42           C  
ATOM   4118  CD2 LEU A 546      45.163  26.093 -18.960  1.00 79.33           C  
ATOM   4119  N   ILE A 547      40.563  26.590 -16.123  1.00 76.62           N  
ATOM   4120  CA  ILE A 547      39.796  26.328 -14.914  1.00 76.46           C  
ATOM   4121  C   ILE A 547      39.068  25.009 -15.135  1.00 75.79           C  
ATOM   4122  O   ILE A 547      39.071  24.125 -14.274  1.00 75.89           O  
ATOM   4123  CB  ILE A 547      38.761  27.445 -14.657  1.00 77.07           C  
ATOM   4124  CG1 ILE A 547      39.485  28.765 -14.384  1.00 76.94           C  
ATOM   4125  CG2 ILE A 547      37.862  27.070 -13.486  1.00 76.35           C  
ATOM   4126  CD1 ILE A 547      38.559  29.948 -14.197  1.00 77.65           C  
ATOM   4127  N   ILE A 548      38.453  24.886 -16.307  1.00 75.04           N  
ATOM   4128  CA  ILE A 548      37.725  23.684 -16.679  1.00 74.25           C  
ATOM   4129  C   ILE A 548      38.671  22.483 -16.694  1.00 74.02           C  
ATOM   4130  O   ILE A 548      38.294  21.375 -16.308  1.00 74.28           O  
ATOM   4131  CB  ILE A 548      37.084  23.849 -18.066  1.00 73.74           C  
ATOM   4132  CG1 ILE A 548      36.162  25.075 -18.062  1.00 73.76           C  
ATOM   4133  CG2 ILE A 548      36.315  22.590 -18.435  1.00 74.50           C  
ATOM   4134  CD1 ILE A 548      35.457  25.334 -19.379  1.00 72.89           C  
ATOM   4135  N   VAL A 549      39.905  22.713 -17.134  1.00 73.23           N  
ATOM   4136  CA  VAL A 549      40.907  21.657 -17.191  1.00 72.72           C  
ATOM   4137  C   VAL A 549      41.218  21.148 -15.792  1.00 72.49           C  
ATOM   4138  O   VAL A 549      41.480  19.961 -15.598  1.00 72.97           O  
ATOM   4139  CB  VAL A 549      42.214  22.155 -17.835  1.00 72.81           C  
ATOM   4140  CG1 VAL A 549      43.261  21.048 -17.822  1.00 72.91           C  
ATOM   4141  CG2 VAL A 549      41.945  22.608 -19.258  1.00 72.49           C  
ATOM   4142  N   VAL A 550      41.196  22.049 -14.815  1.00 71.91           N  
ATOM   4143  CA  VAL A 550      41.467  21.656 -13.440  1.00 71.10           C  
ATOM   4144  C   VAL A 550      40.241  20.957 -12.878  1.00 70.94           C  
ATOM   4145  O   VAL A 550      40.351  19.887 -12.286  1.00 70.82           O  
ATOM   4146  CB  VAL A 550      41.798  22.864 -12.544  1.00 70.88           C  
ATOM   4147  CG1 VAL A 550      42.182  22.378 -11.145  1.00 69.29           C  
ATOM   4148  CG2 VAL A 550      42.929  23.677 -13.158  1.00 69.46           C  
ATOM   4149  N   GLY A 551      39.073  21.568 -13.058  1.00 70.98           N  
ATOM   4150  CA  GLY A 551      37.851  20.956 -12.567  1.00 70.86           C  
ATOM   4151  C   GLY A 551      37.797  19.534 -13.090  1.00 70.51           C  
ATOM   4152  O   GLY A 551      37.564  18.580 -12.340  1.00 69.74           O  
ATOM   4153  N   MET A 552      38.022  19.402 -14.394  1.00 69.58           N  
ATOM   4154  CA  MET A 552      38.034  18.105 -15.040  1.00 68.70           C  
ATOM   4155  C   MET A 552      39.010  17.238 -14.266  1.00 68.59           C  
ATOM   4156  O   MET A 552      38.626  16.245 -13.656  1.00 68.95           O  
ATOM   4157  CB  MET A 552      38.503  18.246 -16.486  1.00 68.92           C  
ATOM   4158  CG  MET A 552      38.860  16.927 -17.151  1.00 69.13           C  
ATOM   4159  SD  MET A 552      39.658  17.147 -18.753  1.00 69.38           S  
ATOM   4160  CE  MET A 552      41.284  17.711 -18.251  1.00 68.06           C  
ATOM   4161  N   ALA A 553      40.277  17.638 -14.286  1.00 68.81           N  
ATOM   4162  CA  ALA A 553      41.331  16.912 -13.588  1.00 69.11           C  
ATOM   4163  C   ALA A 553      40.973  16.635 -12.131  1.00 69.59           C  
ATOM   4164  O   ALA A 553      41.516  15.719 -11.518  1.00 70.04           O  
ATOM   4165  CB  ALA A 553      42.634  17.691 -13.663  1.00 68.68           C  
ATOM   4166  N   TYR A 554      40.064  17.427 -11.571  1.00 70.41           N  
ATOM   4167  CA  TYR A 554      39.664  17.225 -10.185  1.00 70.74           C  
ATOM   4168  C   TYR A 554      38.659  16.087 -10.082  1.00 70.41           C  
ATOM   4169  O   TYR A 554      38.857  15.140  -9.319  1.00 69.84           O  
ATOM   4170  CB  TYR A 554      39.043  18.496  -9.600  1.00 71.37           C  
ATOM   4171  CG  TYR A 554      38.560  18.307  -8.179  1.00 72.56           C  
ATOM   4172  CD1 TYR A 554      39.452  17.963  -7.161  1.00 73.28           C  
ATOM   4173  CD2 TYR A 554      37.208  18.426  -7.858  1.00 72.90           C  
ATOM   4174  CE1 TYR A 554      39.009  17.737  -5.857  1.00 73.63           C  
ATOM   4175  CE2 TYR A 554      36.754  18.202  -6.555  1.00 74.04           C  
ATOM   4176  CZ  TYR A 554      37.661  17.856  -5.562  1.00 74.21           C  
ATOM   4177  OH  TYR A 554      37.219  17.620  -4.279  1.00 75.34           O  
ATOM   4178  N   LEU A 555      37.581  16.194 -10.854  1.00 69.79           N  
ATOM   4179  CA  LEU A 555      36.530  15.183 -10.868  1.00 69.72           C  
ATOM   4180  C   LEU A 555      37.059  13.805 -11.253  1.00 69.80           C  
ATOM   4181  O   LEU A 555      36.633  12.787 -10.705  1.00 69.73           O  
ATOM   4182  CB  LEU A 555      35.430  15.586 -11.851  1.00 69.11           C  
ATOM   4183  CG  LEU A 555      34.547  16.774 -11.470  1.00 69.09           C  
ATOM   4184  CD1 LEU A 555      33.671  17.166 -12.648  1.00 69.65           C  
ATOM   4185  CD2 LEU A 555      33.696  16.403 -10.269  1.00 68.34           C  
ATOM   4186  N   PHE A 556      37.995  13.785 -12.195  1.00 69.83           N  
ATOM   4187  CA  PHE A 556      38.571  12.545 -12.690  1.00 69.87           C  
ATOM   4188  C   PHE A 556      39.239  11.679 -11.625  1.00 69.84           C  
ATOM   4189  O   PHE A 556      39.147  10.451 -11.665  1.00 69.68           O  
ATOM   4190  CB  PHE A 556      39.580  12.848 -13.796  1.00 70.19           C  
ATOM   4191  CG  PHE A 556      40.099  11.623 -14.483  1.00 71.73           C  
ATOM   4192  CD1 PHE A 556      39.292  10.913 -15.368  1.00 72.10           C  
ATOM   4193  CD2 PHE A 556      41.383  11.154 -14.220  1.00 72.39           C  
ATOM   4194  CE1 PHE A 556      39.753   9.751 -15.983  1.00 72.23           C  
ATOM   4195  CE2 PHE A 556      41.856   9.991 -14.829  1.00 73.04           C  
ATOM   4196  CZ  PHE A 556      41.038   9.288 -15.712  1.00 72.82           C  
ATOM   4197  N   VAL A 557      39.918  12.310 -10.677  1.00 69.45           N  
ATOM   4198  CA  VAL A 557      40.597  11.558  -9.635  1.00 69.43           C  
ATOM   4199  C   VAL A 557      39.678  11.192  -8.475  1.00 69.59           C  
ATOM   4200  O   VAL A 557      39.954  10.243  -7.739  1.00 69.25           O  
ATOM   4201  CB  VAL A 557      41.797  12.342  -9.089  1.00 69.55           C  
ATOM   4202  CG1 VAL A 557      42.837  12.522 -10.185  1.00 68.61           C  
ATOM   4203  CG2 VAL A 557      41.335  13.691  -8.566  1.00 70.01           C  
ATOM   4204  N   ARG A 558      38.586  11.938  -8.319  1.00 68.99           N  
ATOM   4205  CA  ARG A 558      37.633  11.686  -7.240  1.00 69.13           C  
ATOM   4206  C   ARG A 558      36.693  10.534  -7.601  1.00 68.17           C  
ATOM   4207  O   ARG A 558      36.210   9.819  -6.719  1.00 68.62           O  
ATOM   4208  CB  ARG A 558      36.809  12.949  -6.950  1.00 71.15           C  
ATOM   4209  CG  ARG A 558      36.026  12.932  -5.627  1.00 73.41           C  
ATOM   4210  CD  ARG A 558      36.919  13.273  -4.426  1.00 75.77           C  
ATOM   4211  NE  ARG A 558      36.176  13.365  -3.165  1.00 76.27           N  
ATOM   4212  CZ  ARG A 558      36.704  13.767  -2.008  1.00 76.54           C  
ATOM   4213  NH1 ARG A 558      37.983  14.121  -1.942  1.00 76.26           N  
ATOM   4214  NH2 ARG A 558      35.954  13.818  -0.912  1.00 76.17           N  
ATOM   4215  N   LEU A 559      36.434  10.362  -8.896  1.00 66.51           N  
ATOM   4216  CA  LEU A 559      35.550   9.297  -9.373  1.00 64.49           C  
ATOM   4217  C   LEU A 559      36.280   7.956  -9.372  1.00 63.11           C  
ATOM   4218  O   LEU A 559      37.285   7.789 -10.060  1.00 63.26           O  
ATOM   4219  CB  LEU A 559      35.058   9.611 -10.786  1.00 63.95           C  
ATOM   4220  CG  LEU A 559      33.929   8.729 -11.317  1.00 64.97           C  
ATOM   4221  CD1 LEU A 559      32.698   8.910 -10.447  1.00 64.75           C  
ATOM   4222  CD2 LEU A 559      33.610   9.099 -12.759  1.00 64.73           C  
ATOM   4223  N   PRO A 560      35.776   6.979  -8.601  1.00 61.85           N  
ATOM   4224  CA  PRO A 560      36.379   5.645  -8.502  1.00 60.82           C  
ATOM   4225  C   PRO A 560      36.486   4.875  -9.817  1.00 60.09           C  
ATOM   4226  O   PRO A 560      35.842   5.213 -10.807  1.00 61.20           O  
ATOM   4227  CB  PRO A 560      35.485   4.941  -7.482  1.00 60.32           C  
ATOM   4228  CG  PRO A 560      34.157   5.589  -7.691  1.00 60.99           C  
ATOM   4229  CD  PRO A 560      34.535   7.046  -7.809  1.00 61.88           C  
ATOM   4230  N   SER A 561      37.318   3.839  -9.815  1.00 59.22           N  
ATOM   4231  CA  SER A 561      37.516   3.002 -10.991  1.00 57.95           C  
ATOM   4232  C   SER A 561      36.735   1.706 -10.869  1.00 57.16           C  
ATOM   4233  O   SER A 561      36.626   1.132  -9.786  1.00 56.22           O  
ATOM   4234  CB  SER A 561      38.995   2.666 -11.175  1.00 58.33           C  
ATOM   4235  OG  SER A 561      39.148   1.614 -12.115  1.00 58.39           O  
ATOM   4236  N   SER A 562      36.201   1.246 -11.993  1.00 56.67           N  
ATOM   4237  CA  SER A 562      35.428   0.012 -12.024  1.00 56.28           C  
ATOM   4238  C   SER A 562      35.477  -0.606 -13.411  1.00 55.37           C  
ATOM   4239  O   SER A 562      35.903   0.041 -14.367  1.00 54.67           O  
ATOM   4240  CB  SER A 562      33.978   0.293 -11.647  1.00 55.07           C  
ATOM   4241  OG  SER A 562      33.183  -0.854 -11.860  1.00 57.80           O  
ATOM   4242  N   PHE A 563      35.043  -1.859 -13.519  1.00 54.94           N  
ATOM   4243  CA  PHE A 563      35.026  -2.538 -14.809  1.00 54.41           C  
ATOM   4244  C   PHE A 563      33.590  -2.694 -15.323  1.00 53.74           C  
ATOM   4245  O   PHE A 563      33.046  -1.784 -15.942  1.00 53.99           O  
ATOM   4246  CB  PHE A 563      35.711  -3.899 -14.704  1.00 54.34           C  
ATOM   4247  CG  PHE A 563      36.032  -4.504 -16.033  1.00 55.31           C  
ATOM   4248  CD1 PHE A 563      35.183  -5.439 -16.611  1.00 54.68           C  
ATOM   4249  CD2 PHE A 563      37.158  -4.096 -16.737  1.00 54.99           C  
ATOM   4250  CE1 PHE A 563      35.451  -5.958 -17.873  1.00 53.92           C  
ATOM   4251  CE2 PHE A 563      37.431  -4.610 -18.000  1.00 56.04           C  
ATOM   4252  CZ  PHE A 563      36.574  -5.542 -18.568  1.00 53.99           C  
ATOM   4253  N   LEU A 564      32.972  -3.841 -15.087  1.00 53.33           N  
ATOM   4254  CA  LEU A 564      31.597  -4.020 -15.530  1.00 52.99           C  
ATOM   4255  C   LEU A 564      30.704  -4.105 -14.309  1.00 51.57           C  
ATOM   4256  O   LEU A 564      30.907  -4.940 -13.425  1.00 51.90           O  
ATOM   4257  CB  LEU A 564      31.445  -5.278 -16.393  1.00 54.38           C  
ATOM   4258  CG  LEU A 564      32.091  -5.230 -17.784  1.00 54.60           C  
ATOM   4259  CD1 LEU A 564      31.856  -6.548 -18.502  1.00 54.67           C  
ATOM   4260  CD2 LEU A 564      31.513  -4.072 -18.587  1.00 54.15           C  
ATOM   4261  N   PRO A 565      29.698  -3.230 -14.243  1.00 50.59           N  
ATOM   4262  CA  PRO A 565      28.755  -3.183 -13.125  1.00 49.58           C  
ATOM   4263  C   PRO A 565      27.880  -4.430 -12.986  1.00 49.53           C  
ATOM   4264  O   PRO A 565      27.338  -4.931 -13.972  1.00 48.75           O  
ATOM   4265  CB  PRO A 565      27.942  -1.930 -13.430  1.00 48.71           C  
ATOM   4266  CG  PRO A 565      27.890  -1.938 -14.928  1.00 49.34           C  
ATOM   4267  CD  PRO A 565      29.315  -2.274 -15.299  1.00 49.61           C  
ATOM   4268  N   ASP A 566      27.762  -4.936 -11.759  1.00 49.91           N  
ATOM   4269  CA  ASP A 566      26.919  -6.098 -11.488  1.00 49.52           C  
ATOM   4270  C   ASP A 566      25.538  -5.782 -12.057  1.00 48.34           C  
ATOM   4271  O   ASP A 566      25.136  -4.612 -12.131  1.00 47.40           O  
ATOM   4272  CB  ASP A 566      26.796  -6.343  -9.980  1.00 52.78           C  
ATOM   4273  CG  ASP A 566      27.917  -7.203  -9.424  1.00 56.17           C  
ATOM   4274  OD1 ASP A 566      29.096  -6.942  -9.748  1.00 58.79           O  
ATOM   4275  OD2 ASP A 566      27.614  -8.139  -8.647  1.00 57.80           O  
ATOM   4276  N   GLU A 567      24.812  -6.819 -12.454  1.00 45.52           N  
ATOM   4277  CA  GLU A 567      23.491  -6.625 -13.029  1.00 44.27           C  
ATOM   4278  C   GLU A 567      22.450  -7.495 -12.376  1.00 42.51           C  
ATOM   4279  O   GLU A 567      22.702  -8.659 -12.076  1.00 44.32           O  
ATOM   4280  CB  GLU A 567      23.517  -6.944 -14.525  1.00 44.90           C  
ATOM   4281  CG  GLU A 567      24.172  -5.880 -15.372  1.00 48.08           C  
ATOM   4282  CD  GLU A 567      23.225  -4.746 -15.706  1.00 49.89           C  
ATOM   4283  OE1 GLU A 567      22.252  -4.539 -14.941  1.00 49.22           O  
ATOM   4284  OE2 GLU A 567      23.465  -4.060 -16.727  1.00 49.88           O  
ATOM   4285  N   ASP A 568      21.273  -6.931 -12.148  1.00 40.14           N  
ATOM   4286  CA  ASP A 568      20.192  -7.718 -11.584  1.00 37.76           C  
ATOM   4287  C   ASP A 568      19.839  -8.657 -12.736  1.00 37.70           C  
ATOM   4288  O   ASP A 568      19.514  -8.197 -13.828  1.00 34.94           O  
ATOM   4289  CB  ASP A 568      19.008  -6.825 -11.248  1.00 35.81           C  
ATOM   4290  CG  ASP A 568      17.893  -7.579 -10.577  1.00 35.81           C  
ATOM   4291  OD1 ASP A 568      17.297  -8.465 -11.221  1.00 36.22           O  
ATOM   4292  OD2 ASP A 568      17.615  -7.288  -9.396  1.00 38.08           O  
ATOM   4293  N   GLN A 569      19.933  -9.965 -12.515  1.00 38.69           N  
ATOM   4294  CA  GLN A 569      19.640 -10.912 -13.584  1.00 38.91           C  
ATOM   4295  C   GLN A 569      18.409 -11.776 -13.352  1.00 36.94           C  
ATOM   4296  O   GLN A 569      18.192 -12.762 -14.053  1.00 36.12           O  
ATOM   4297  CB  GLN A 569      20.858 -11.797 -13.848  1.00 41.09           C  
ATOM   4298  CG  GLN A 569      22.114 -11.011 -14.201  1.00 43.98           C  
ATOM   4299  CD  GLN A 569      23.237 -11.912 -14.667  1.00 46.74           C  
ATOM   4300  OE1 GLN A 569      23.533 -12.923 -14.034  1.00 48.72           O  
ATOM   4301  NE2 GLN A 569      23.875 -11.546 -15.776  1.00 48.14           N  
ATOM   4302  N   GLY A 570      17.594 -11.391 -12.378  1.00 35.22           N  
ATOM   4303  CA  GLY A 570      16.391 -12.149 -12.104  1.00 34.30           C  
ATOM   4304  C   GLY A 570      16.646 -13.452 -11.370  1.00 32.65           C  
ATOM   4305  O   GLY A 570      15.739 -14.274 -11.211  1.00 33.44           O  
ATOM   4306  N   VAL A 571      17.878 -13.651 -10.922  1.00 28.98           N  
ATOM   4307  CA  VAL A 571      18.217 -14.860 -10.191  1.00 27.84           C  
ATOM   4308  C   VAL A 571      19.437 -14.588  -9.327  1.00 27.91           C  
ATOM   4309  O   VAL A 571      20.240 -13.714  -9.635  1.00 28.22           O  
ATOM   4310  CB  VAL A 571      18.578 -16.049 -11.148  1.00 26.95           C  
ATOM   4311  CG1 VAL A 571      17.415 -16.396 -12.042  1.00 23.05           C  
ATOM   4312  CG2 VAL A 571      19.793 -15.684 -11.990  1.00 23.98           C  
ATOM   4313  N   PHE A 572      19.565 -15.330  -8.235  1.00 27.47           N  
ATOM   4314  CA  PHE A 572      20.728 -15.202  -7.372  1.00 28.11           C  
ATOM   4315  C   PHE A 572      20.797 -16.477  -6.552  1.00 27.53           C  
ATOM   4316  O   PHE A 572      19.894 -17.296  -6.622  1.00 28.32           O  
ATOM   4317  CB  PHE A 572      20.644 -13.937  -6.497  1.00 25.16           C  
ATOM   4318  CG  PHE A 572      19.610 -13.999  -5.412  1.00 25.38           C  
ATOM   4319  CD1 PHE A 572      19.866 -14.680  -4.223  1.00 24.26           C  
ATOM   4320  CD2 PHE A 572      18.383 -13.351  -5.562  1.00 25.36           C  
ATOM   4321  CE1 PHE A 572      18.918 -14.714  -3.194  1.00 22.21           C  
ATOM   4322  CE2 PHE A 572      17.429 -13.379  -4.542  1.00 24.02           C  
ATOM   4323  CZ  PHE A 572      17.700 -14.063  -3.355  1.00 23.71           C  
ATOM   4324  N   MET A 573      21.869 -16.663  -5.794  1.00 29.19           N  
ATOM   4325  CA  MET A 573      22.016 -17.877  -5.008  1.00 29.84           C  
ATOM   4326  C   MET A 573      22.270 -17.640  -3.536  1.00 29.27           C  
ATOM   4327  O   MET A 573      22.659 -16.548  -3.114  1.00 29.49           O  
ATOM   4328  CB  MET A 573      23.155 -18.732  -5.567  1.00 31.09           C  
ATOM   4329  CG  MET A 573      22.863 -19.360  -6.906  1.00 34.27           C  
ATOM   4330  SD  MET A 573      24.305 -20.237  -7.527  1.00 42.51           S  
ATOM   4331  CE  MET A 573      25.413 -18.859  -7.901  1.00 36.78           C  
ATOM   4332  N   THR A 574      22.048 -18.692  -2.759  1.00 29.04           N  
ATOM   4333  CA  THR A 574      22.266 -18.648  -1.323  1.00 28.82           C  
ATOM   4334  C   THR A 574      23.084 -19.872  -0.917  1.00 29.51           C  
ATOM   4335  O   THR A 574      22.684 -21.019  -1.154  1.00 28.25           O  
ATOM   4336  CB  THR A 574      20.928 -18.640  -0.560  1.00 27.76           C  
ATOM   4337  OG1 THR A 574      20.132 -17.534  -1.006  1.00 26.51           O  
ATOM   4338  CG2 THR A 574      21.172 -18.514   0.924  1.00 24.38           C  
ATOM   4339  N   MET A 575      24.246 -19.612  -0.326  1.00 30.64           N  
ATOM   4340  CA  MET A 575      25.136 -20.667   0.128  1.00 30.52           C  
ATOM   4341  C   MET A 575      24.882 -20.944   1.608  1.00 28.95           C  
ATOM   4342  O   MET A 575      24.617 -20.027   2.390  1.00 26.90           O  
ATOM   4343  CB  MET A 575      26.593 -20.249  -0.062  1.00 35.55           C  
ATOM   4344  CG  MET A 575      26.936 -19.717  -1.450  1.00 43.12           C  
ATOM   4345  SD  MET A 575      26.863 -20.957  -2.778  1.00 52.78           S  
ATOM   4346  CE  MET A 575      25.388 -20.428  -3.646  1.00 50.36           C  
ATOM   4347  N   VAL A 576      24.964 -22.217   1.974  1.00 27.60           N  
ATOM   4348  CA  VAL A 576      24.763 -22.654   3.345  1.00 26.27           C  
ATOM   4349  C   VAL A 576      25.884 -23.628   3.687  1.00 27.66           C  
ATOM   4350  O   VAL A 576      26.050 -24.660   3.034  1.00 26.24           O  
ATOM   4351  CB  VAL A 576      23.390 -23.351   3.519  1.00 24.77           C  
ATOM   4352  CG1 VAL A 576      23.252 -23.907   4.918  1.00 24.88           C  
ATOM   4353  CG2 VAL A 576      22.282 -22.365   3.261  1.00 22.61           C  
ATOM   4354  N   GLN A 577      26.658 -23.272   4.706  1.00 29.85           N  
ATOM   4355  CA  GLN A 577      27.779 -24.080   5.159  1.00 31.58           C  
ATOM   4356  C   GLN A 577      27.749 -24.251   6.665  1.00 33.11           C  
ATOM   4357  O   GLN A 577      27.776 -23.267   7.410  1.00 31.74           O  
ATOM   4358  CB  GLN A 577      29.102 -23.414   4.783  1.00 34.03           C  
ATOM   4359  CG  GLN A 577      29.945 -24.208   3.796  1.00 39.43           C  
ATOM   4360  CD  GLN A 577      30.415 -25.537   4.360  1.00 40.64           C  
ATOM   4361  OE1 GLN A 577      30.957 -26.373   3.635  1.00 39.26           O  
ATOM   4362  NE2 GLN A 577      30.210 -25.737   5.659  1.00 40.41           N  
ATOM   4363  N   LEU A 578      27.674 -25.499   7.113  1.00 33.97           N  
ATOM   4364  CA  LEU A 578      27.690 -25.788   8.540  1.00 36.30           C  
ATOM   4365  C   LEU A 578      29.062 -26.372   8.827  1.00 37.93           C  
ATOM   4366  O   LEU A 578      29.746 -26.842   7.922  1.00 39.11           O  
ATOM   4367  CB  LEU A 578      26.596 -26.789   8.928  1.00 34.13           C  
ATOM   4368  CG  LEU A 578      25.198 -26.212   9.159  1.00 33.40           C  
ATOM   4369  CD1 LEU A 578      24.664 -25.660   7.865  1.00 32.91           C  
ATOM   4370  CD2 LEU A 578      24.267 -27.290   9.703  1.00 33.11           C  
ATOM   4371  N   PRO A 579      29.489 -26.350  10.090  1.00 40.35           N  
ATOM   4372  CA  PRO A 579      30.815 -26.910  10.386  1.00 42.08           C  
ATOM   4373  C   PRO A 579      30.895 -28.376   9.966  1.00 41.87           C  
ATOM   4374  O   PRO A 579      29.874 -29.048   9.875  1.00 41.90           O  
ATOM   4375  CB  PRO A 579      30.931 -26.742  11.902  1.00 42.72           C  
ATOM   4376  CG  PRO A 579      30.006 -25.565  12.201  1.00 41.52           C  
ATOM   4377  CD  PRO A 579      28.825 -25.853  11.308  1.00 40.31           C  
ATOM   4378  N   ALA A 580      32.100 -28.865   9.690  1.00 43.55           N  
ATOM   4379  CA  ALA A 580      32.275 -30.269   9.307  1.00 42.11           C  
ATOM   4380  C   ALA A 580      31.824 -31.056  10.526  1.00 40.44           C  
ATOM   4381  O   ALA A 580      32.136 -30.688  11.663  1.00 37.34           O  
ATOM   4382  CB  ALA A 580      33.747 -30.569   8.986  1.00 43.42           C  
ATOM   4383  N   GLY A 581      31.079 -32.126  10.286  1.00 40.06           N  
ATOM   4384  CA  GLY A 581      30.563 -32.915  11.387  1.00 40.20           C  
ATOM   4385  C   GLY A 581      29.083 -32.621  11.590  1.00 39.62           C  
ATOM   4386  O   GLY A 581      28.396 -33.324  12.338  1.00 40.69           O  
ATOM   4387  N   ALA A 582      28.586 -31.577  10.930  1.00 37.27           N  
ATOM   4388  CA  ALA A 582      27.173 -31.228  11.035  1.00 37.04           C  
ATOM   4389  C   ALA A 582      26.389 -32.262  10.236  1.00 35.73           C  
ATOM   4390  O   ALA A 582      26.797 -32.652   9.146  1.00 36.80           O  
ATOM   4391  CB  ALA A 582      26.926 -29.837  10.478  1.00 36.72           C  
ATOM   4392  N   THR A 583      25.261 -32.704  10.775  1.00 34.43           N  
ATOM   4393  CA  THR A 583      24.457 -33.716  10.101  1.00 30.94           C  
ATOM   4394  C   THR A 583      23.570 -33.162   8.998  1.00 30.59           C  
ATOM   4395  O   THR A 583      23.238 -31.969   8.964  1.00 30.54           O  
ATOM   4396  CB  THR A 583      23.552 -34.481  11.101  1.00 29.73           C  
ATOM   4397  OG1 THR A 583      22.455 -33.648  11.506  1.00 30.79           O  
ATOM   4398  CG2 THR A 583      24.357 -34.896  12.330  1.00 27.81           C  
ATOM   4399  N   GLN A 584      23.186 -34.052   8.094  1.00 29.26           N  
ATOM   4400  CA  GLN A 584      22.318 -33.704   6.989  1.00 27.48           C  
ATOM   4401  C   GLN A 584      21.037 -33.039   7.519  1.00 26.44           C  
ATOM   4402  O   GLN A 584      20.492 -32.133   6.889  1.00 26.62           O  
ATOM   4403  CB  GLN A 584      21.990 -34.970   6.201  1.00 29.33           C  
ATOM   4404  CG  GLN A 584      20.968 -34.778   5.103  1.00 35.53           C  
ATOM   4405  CD  GLN A 584      20.850 -35.991   4.210  1.00 37.81           C  
ATOM   4406  OE1 GLN A 584      20.381 -37.051   4.631  1.00 40.38           O  
ATOM   4407  NE2 GLN A 584      21.287 -35.844   2.965  1.00 39.48           N  
ATOM   4408  N   GLU A 585      20.568 -33.487   8.679  1.00 24.25           N  
ATOM   4409  CA  GLU A 585      19.369 -32.928   9.287  1.00 26.80           C  
ATOM   4410  C   GLU A 585      19.525 -31.453   9.718  1.00 28.00           C  
ATOM   4411  O   GLU A 585      18.689 -30.610   9.388  1.00 26.91           O  
ATOM   4412  CB  GLU A 585      18.971 -33.769  10.491  1.00 28.50           C  
ATOM   4413  CG  GLU A 585      17.537 -33.599  10.929  1.00 33.98           C  
ATOM   4414  CD  GLU A 585      17.132 -34.659  11.944  1.00 39.99           C  
ATOM   4415  OE1 GLU A 585      17.806 -35.717  11.969  1.00 40.57           O  
ATOM   4416  OE2 GLU A 585      16.142 -34.447  12.699  1.00 39.61           O  
ATOM   4417  N   ARG A 586      20.582 -31.131  10.458  1.00 27.14           N  
ATOM   4418  CA  ARG A 586      20.748 -29.752  10.876  1.00 28.44           C  
ATOM   4419  C   ARG A 586      20.813 -28.879   9.625  1.00 28.39           C  
ATOM   4420  O   ARG A 586      20.248 -27.783   9.580  1.00 29.28           O  
ATOM   4421  CB  ARG A 586      22.018 -29.579  11.713  1.00 32.87           C  
ATOM   4422  CG  ARG A 586      22.171 -30.582  12.842  1.00 38.53           C  
ATOM   4423  CD  ARG A 586      22.836 -29.955  14.066  1.00 46.20           C  
ATOM   4424  NE  ARG A 586      24.261 -29.666  13.901  1.00 51.56           N  
ATOM   4425  CZ  ARG A 586      25.230 -30.581  13.967  1.00 54.20           C  
ATOM   4426  NH1 ARG A 586      24.938 -31.862  14.191  1.00 55.16           N  
ATOM   4427  NH2 ARG A 586      26.500 -30.210  13.831  1.00 53.51           N  
ATOM   4428  N   THR A 587      21.489 -29.372   8.594  1.00 25.32           N  
ATOM   4429  CA  THR A 587      21.595 -28.609   7.365  1.00 23.22           C  
ATOM   4430  C   THR A 587      20.200 -28.385   6.770  1.00 24.19           C  
ATOM   4431  O   THR A 587      19.903 -27.310   6.214  1.00 25.19           O  
ATOM   4432  CB  THR A 587      22.519 -29.322   6.357  1.00 20.41           C  
ATOM   4433  OG1 THR A 587      23.812 -29.502   6.953  1.00 20.87           O  
ATOM   4434  CG2 THR A 587      22.688 -28.484   5.108  1.00 20.26           C  
ATOM   4435  N   GLN A 588      19.333 -29.384   6.891  1.00 21.33           N  
ATOM   4436  CA  GLN A 588      17.986 -29.234   6.376  1.00 20.40           C  
ATOM   4437  C   GLN A 588      17.237 -28.193   7.209  1.00 20.85           C  
ATOM   4438  O   GLN A 588      16.466 -27.392   6.679  1.00 22.08           O  
ATOM   4439  CB  GLN A 588      17.236 -30.570   6.415  1.00 20.66           C  
ATOM   4440  CG  GLN A 588      15.891 -30.529   5.688  1.00 18.91           C  
ATOM   4441  CD  GLN A 588      16.033 -30.070   4.242  1.00 19.67           C  
ATOM   4442  OE1 GLN A 588      16.933 -30.527   3.521  1.00 19.31           O  
ATOM   4443  NE2 GLN A 588      15.145 -29.174   3.809  1.00 13.87           N  
ATOM   4444  N   LYS A 589      17.461 -28.206   8.517  1.00 21.77           N  
ATOM   4445  CA  LYS A 589      16.804 -27.241   9.380  1.00 23.46           C  
ATOM   4446  C   LYS A 589      17.181 -25.826   8.931  1.00 22.20           C  
ATOM   4447  O   LYS A 589      16.355 -24.913   8.969  1.00 23.89           O  
ATOM   4448  CB  LYS A 589      17.224 -27.443  10.836  1.00 23.82           C  
ATOM   4449  CG  LYS A 589      16.545 -26.485  11.806  1.00 23.52           C  
ATOM   4450  CD  LYS A 589      17.280 -26.458  13.142  1.00 27.75           C  
ATOM   4451  CE  LYS A 589      16.632 -25.506  14.126  1.00 25.50           C  
ATOM   4452  NZ  LYS A 589      16.476 -24.150  13.514  1.00 33.75           N  
ATOM   4453  N   VAL A 590      18.428 -25.649   8.508  1.00 20.40           N  
ATOM   4454  CA  VAL A 590      18.894 -24.341   8.048  1.00 19.88           C  
ATOM   4455  C   VAL A 590      18.293 -23.958   6.698  1.00 19.84           C  
ATOM   4456  O   VAL A 590      17.881 -22.824   6.501  1.00 20.85           O  
ATOM   4457  CB  VAL A 590      20.427 -24.300   7.931  1.00 19.61           C  
ATOM   4458  CG1 VAL A 590      20.868 -22.981   7.294  1.00 17.54           C  
ATOM   4459  CG2 VAL A 590      21.052 -24.493   9.301  1.00 13.85           C  
ATOM   4460  N   LEU A 591      18.254 -24.897   5.765  1.00 20.25           N  
ATOM   4461  CA  LEU A 591      17.675 -24.609   4.461  1.00 21.16           C  
ATOM   4462  C   LEU A 591      16.199 -24.257   4.600  1.00 21.99           C  
ATOM   4463  O   LEU A 591      15.683 -23.438   3.842  1.00 22.29           O  
ATOM   4464  CB  LEU A 591      17.840 -25.808   3.517  1.00 18.55           C  
ATOM   4465  CG  LEU A 591      19.239 -25.920   2.901  1.00 19.78           C  
ATOM   4466  CD1 LEU A 591      19.471 -27.315   2.300  1.00 18.67           C  
ATOM   4467  CD2 LEU A 591      19.395 -24.842   1.856  1.00 14.60           C  
ATOM   4468  N   ASN A 592      15.514 -24.872   5.563  1.00 23.62           N  
ATOM   4469  CA  ASN A 592      14.092 -24.584   5.747  1.00 24.32           C  
ATOM   4470  C   ASN A 592      13.905 -23.124   6.118  1.00 25.56           C  
ATOM   4471  O   ASN A 592      13.056 -22.435   5.549  1.00 25.63           O  
ATOM   4472  CB  ASN A 592      13.478 -25.499   6.808  1.00 23.39           C  
ATOM   4473  CG  ASN A 592      13.314 -26.946   6.315  1.00 25.52           C  
ATOM   4474  OD1 ASN A 592      13.199 -27.209   5.109  1.00 22.15           O  
ATOM   4475  ND2 ASN A 592      13.287 -27.882   7.251  1.00 25.50           N  
ATOM   4476  N   GLU A 593      14.721 -22.646   7.051  1.00 26.63           N  
ATOM   4477  CA  GLU A 593      14.662 -21.252   7.479  1.00 27.79           C  
ATOM   4478  C   GLU A 593      14.918 -20.292   6.306  1.00 27.28           C  
ATOM   4479  O   GLU A 593      14.235 -19.275   6.167  1.00 27.08           O  
ATOM   4480  CB  GLU A 593      15.694 -21.009   8.577  1.00 31.89           C  
ATOM   4481  CG  GLU A 593      15.504 -21.889   9.799  1.00 37.14           C  
ATOM   4482  CD  GLU A 593      16.409 -21.482  10.944  1.00 39.88           C  
ATOM   4483  OE1 GLU A 593      16.465 -20.270  11.254  1.00 40.75           O  
ATOM   4484  OE2 GLU A 593      17.053 -22.373  11.537  1.00 43.96           O  
ATOM   4485  N   VAL A 594      15.906 -20.615   5.472  1.00 25.84           N  
ATOM   4486  CA  VAL A 594      16.224 -19.795   4.313  1.00 24.74           C  
ATOM   4487  C   VAL A 594      15.024 -19.794   3.363  1.00 26.54           C  
ATOM   4488  O   VAL A 594      14.544 -18.747   2.939  1.00 27.47           O  
ATOM   4489  CB  VAL A 594      17.465 -20.340   3.558  1.00 23.85           C  
ATOM   4490  CG1 VAL A 594      17.510 -19.774   2.158  1.00 23.92           C  
ATOM   4491  CG2 VAL A 594      18.748 -19.955   4.292  1.00 21.14           C  
ATOM   4492  N   THR A 595      14.531 -20.979   3.038  1.00 26.29           N  
ATOM   4493  CA  THR A 595      13.402 -21.096   2.137  1.00 24.86           C  
ATOM   4494  C   THR A 595      12.198 -20.349   2.701  1.00 25.92           C  
ATOM   4495  O   THR A 595      11.501 -19.632   1.974  1.00 24.46           O  
ATOM   4496  CB  THR A 595      13.055 -22.564   1.920  1.00 23.51           C  
ATOM   4497  OG1 THR A 595      14.249 -23.279   1.567  1.00 23.77           O  
ATOM   4498  CG2 THR A 595      12.033 -22.706   0.811  1.00 21.55           C  
ATOM   4499  N   HIS A 596      11.959 -20.525   3.998  1.00 25.05           N  
ATOM   4500  CA  HIS A 596      10.858 -19.854   4.683  1.00 27.48           C  
ATOM   4501  C   HIS A 596      10.988 -18.340   4.473  1.00 27.74           C  
ATOM   4502  O   HIS A 596      10.029 -17.649   4.099  1.00 24.81           O  
ATOM   4503  CB  HIS A 596      10.917 -20.185   6.179  1.00 29.90           C  
ATOM   4504  CG  HIS A 596       9.896 -19.470   7.011  1.00 32.22           C  
ATOM   4505  ND1 HIS A 596       9.972 -18.124   7.296  1.00 35.04           N  
ATOM   4506  CD2 HIS A 596       8.788 -19.922   7.644  1.00 33.40           C  
ATOM   4507  CE1 HIS A 596       8.957 -17.779   8.069  1.00 31.96           C  
ATOM   4508  NE2 HIS A 596       8.223 -18.852   8.294  1.00 31.57           N  
ATOM   4509  N   TYR A 597      12.194 -17.842   4.714  1.00 28.48           N  
ATOM   4510  CA  TYR A 597      12.484 -16.433   4.564  1.00 30.63           C  
ATOM   4511  C   TYR A 597      12.089 -15.902   3.185  1.00 31.90           C  
ATOM   4512  O   TYR A 597      11.482 -14.835   3.067  1.00 32.38           O  
ATOM   4513  CB  TYR A 597      13.976 -16.175   4.805  1.00 30.50           C  
ATOM   4514  CG  TYR A 597      14.349 -14.731   4.565  1.00 34.14           C  
ATOM   4515  CD1 TYR A 597      14.100 -13.751   5.528  1.00 32.50           C  
ATOM   4516  CD2 TYR A 597      14.866 -14.326   3.334  1.00 35.10           C  
ATOM   4517  CE1 TYR A 597      14.351 -12.408   5.262  1.00 33.91           C  
ATOM   4518  CE2 TYR A 597      15.114 -12.990   3.063  1.00 35.57           C  
ATOM   4519  CZ  TYR A 597      14.854 -12.038   4.025  1.00 35.44           C  
ATOM   4520  OH  TYR A 597      15.073 -10.709   3.726  1.00 40.68           O  
ATOM   4521  N   TYR A 598      12.431 -16.643   2.137  1.00 32.94           N  
ATOM   4522  CA  TYR A 598      12.107 -16.196   0.790  1.00 33.20           C  
ATOM   4523  C   TYR A 598      10.637 -16.366   0.440  1.00 33.67           C  
ATOM   4524  O   TYR A 598      10.076 -15.577  -0.324  1.00 35.79           O  
ATOM   4525  CB  TYR A 598      12.966 -16.932  -0.236  1.00 31.70           C  
ATOM   4526  CG  TYR A 598      14.435 -16.578  -0.181  1.00 30.20           C  
ATOM   4527  CD1 TYR A 598      14.859 -15.241  -0.220  1.00 30.74           C  
ATOM   4528  CD2 TYR A 598      15.405 -17.578  -0.135  1.00 29.16           C  
ATOM   4529  CE1 TYR A 598      16.219 -14.913  -0.217  1.00 27.90           C  
ATOM   4530  CE2 TYR A 598      16.757 -17.269  -0.133  1.00 28.88           C  
ATOM   4531  CZ  TYR A 598      17.156 -15.935  -0.173  1.00 29.80           C  
ATOM   4532  OH  TYR A 598      18.493 -15.647  -0.165  1.00 29.16           O  
ATOM   4533  N   LEU A 599      10.010 -17.395   0.992  1.00 33.50           N  
ATOM   4534  CA  LEU A 599       8.608 -17.639   0.705  1.00 32.60           C  
ATOM   4535  C   LEU A 599       7.689 -16.745   1.515  1.00 32.43           C  
ATOM   4536  O   LEU A 599       6.523 -16.605   1.171  1.00 33.11           O  
ATOM   4537  CB  LEU A 599       8.257 -19.112   0.949  1.00 32.50           C  
ATOM   4538  CG  LEU A 599       9.018 -20.080   0.030  1.00 34.07           C  
ATOM   4539  CD1 LEU A 599       8.639 -21.529   0.340  1.00 32.09           C  
ATOM   4540  CD2 LEU A 599       8.710 -19.743  -1.423  1.00 30.64           C  
ATOM   4541  N   THR A 600       8.200 -16.127   2.579  1.00 32.94           N  
ATOM   4542  CA  THR A 600       7.351 -15.252   3.388  1.00 33.24           C  
ATOM   4543  C   THR A 600       7.729 -13.775   3.387  1.00 33.90           C  
ATOM   4544  O   THR A 600       6.927 -12.933   3.004  1.00 35.53           O  
ATOM   4545  CB  THR A 600       7.272 -15.732   4.853  1.00 32.41           C  
ATOM   4546  OG1 THR A 600       8.555 -15.623   5.470  1.00 30.04           O  
ATOM   4547  CG2 THR A 600       6.806 -17.186   4.909  1.00 33.82           C  
ATOM   4548  N   LYS A 601       8.943 -13.457   3.817  1.00 35.78           N  
ATOM   4549  CA  LYS A 601       9.413 -12.073   3.877  1.00 36.34           C  
ATOM   4550  C   LYS A 601       9.652 -11.407   2.518  1.00 37.79           C  
ATOM   4551  O   LYS A 601       9.748 -10.184   2.429  1.00 37.99           O  
ATOM   4552  CB  LYS A 601      10.708 -12.016   4.675  1.00 37.71           C  
ATOM   4553  CG  LYS A 601      10.558 -12.289   6.161  1.00 40.17           C  
ATOM   4554  CD  LYS A 601      10.281 -11.014   6.923  1.00 40.74           C  
ATOM   4555  CE  LYS A 601      10.534 -11.209   8.408  1.00 42.06           C  
ATOM   4556  NZ  LYS A 601      11.941 -11.626   8.676  1.00 40.95           N  
ATOM   4557  N   GLU A 602       9.749 -12.206   1.462  1.00 38.75           N  
ATOM   4558  CA  GLU A 602      10.007 -11.666   0.133  1.00 38.35           C  
ATOM   4559  C   GLU A 602       8.986 -12.194  -0.873  1.00 37.56           C  
ATOM   4560  O   GLU A 602       9.348 -12.660  -1.946  1.00 37.44           O  
ATOM   4561  CB  GLU A 602      11.418 -12.075  -0.299  1.00 39.61           C  
ATOM   4562  CG  GLU A 602      12.152 -11.067  -1.153  1.00 39.12           C  
ATOM   4563  CD  GLU A 602      12.634  -9.878  -0.358  1.00 39.41           C  
ATOM   4564  OE1 GLU A 602      13.364 -10.086   0.639  1.00 38.62           O  
ATOM   4565  OE2 GLU A 602      12.284  -8.737  -0.739  1.00 39.57           O  
ATOM   4566  N   LYS A 603       7.708 -12.111  -0.522  1.00 38.23           N  
ATOM   4567  CA  LYS A 603       6.644 -12.605  -1.388  1.00 36.92           C  
ATOM   4568  C   LYS A 603       6.552 -11.873  -2.701  1.00 37.53           C  
ATOM   4569  O   LYS A 603       6.215 -12.459  -3.722  1.00 38.48           O  
ATOM   4570  CB  LYS A 603       5.279 -12.483  -0.712  1.00 34.19           C  
ATOM   4571  CG  LYS A 603       5.104 -13.307   0.529  1.00 32.95           C  
ATOM   4572  CD  LYS A 603       3.637 -13.394   0.892  1.00 29.46           C  
ATOM   4573  CE  LYS A 603       3.448 -13.970   2.288  1.00 29.95           C  
ATOM   4574  NZ  LYS A 603       3.926 -13.047   3.368  1.00 26.59           N  
ATOM   4575  N   ASN A 604       6.836 -10.583  -2.679  1.00 38.99           N  
ATOM   4576  CA  ASN A 604       6.711  -9.789  -3.889  1.00 40.55           C  
ATOM   4577  C   ASN A 604       7.837  -9.951  -4.893  1.00 40.06           C  
ATOM   4578  O   ASN A 604       7.620  -9.862  -6.097  1.00 40.76           O  
ATOM   4579  CB  ASN A 604       6.561  -8.329  -3.499  1.00 43.27           C  
ATOM   4580  CG  ASN A 604       5.498  -8.136  -2.446  1.00 47.76           C  
ATOM   4581  OD1 ASN A 604       4.317  -8.406  -2.687  1.00 50.06           O  
ATOM   4582  ND2 ASN A 604       5.907  -7.690  -1.262  1.00 49.44           N  
ATOM   4583  N   ASN A 605       9.036 -10.218  -4.401  1.00 37.98           N  
ATOM   4584  CA  ASN A 605      10.170 -10.342  -5.282  1.00 35.90           C  
ATOM   4585  C   ASN A 605      10.582 -11.741  -5.687  1.00 36.04           C  
ATOM   4586  O   ASN A 605      10.948 -11.967  -6.839  1.00 36.28           O  
ATOM   4587  CB  ASN A 605      11.340  -9.607  -4.655  1.00 34.69           C  
ATOM   4588  CG  ASN A 605      11.057  -8.138  -4.497  1.00 33.56           C  
ATOM   4589  OD1 ASN A 605      10.538  -7.500  -5.416  1.00 31.61           O  
ATOM   4590  ND2 ASN A 605      11.392  -7.586  -3.337  1.00 32.85           N  
ATOM   4591  N   VAL A 606      10.523 -12.683  -4.752  1.00 35.59           N  
ATOM   4592  CA  VAL A 606      10.925 -14.056  -5.039  1.00 33.58           C  
ATOM   4593  C   VAL A 606       9.819 -14.877  -5.692  1.00 32.51           C  
ATOM   4594  O   VAL A 606       8.689 -14.923  -5.213  1.00 32.18           O  
ATOM   4595  CB  VAL A 606      11.420 -14.747  -3.746  1.00 34.59           C  
ATOM   4596  CG1 VAL A 606      11.637 -16.236  -3.971  1.00 35.70           C  
ATOM   4597  CG2 VAL A 606      12.714 -14.098  -3.298  1.00 34.44           C  
ATOM   4598  N   GLU A 607      10.153 -15.515  -6.803  1.00 32.99           N  
ATOM   4599  CA  GLU A 607       9.198 -16.340  -7.527  1.00 34.79           C  
ATOM   4600  C   GLU A 607       9.306 -17.800  -7.094  1.00 33.82           C  
ATOM   4601  O   GLU A 607       8.304 -18.497  -6.953  1.00 35.25           O  
ATOM   4602  CB  GLU A 607       9.451 -16.228  -9.037  1.00 37.34           C  
ATOM   4603  CG  GLU A 607       8.762 -17.294  -9.887  1.00 42.07           C  
ATOM   4604  CD  GLU A 607       7.258 -17.340  -9.676  1.00 47.18           C  
ATOM   4605  OE1 GLU A 607       6.740 -18.391  -9.215  1.00 47.80           O  
ATOM   4606  OE2 GLU A 607       6.596 -16.317  -9.968  1.00 49.56           O  
ATOM   4607  N   SER A 608      10.527 -18.261  -6.878  1.00 31.88           N  
ATOM   4608  CA  SER A 608      10.721 -19.641  -6.487  1.00 31.72           C  
ATOM   4609  C   SER A 608      12.054 -19.894  -5.798  1.00 28.50           C  
ATOM   4610  O   SER A 608      13.001 -19.121  -5.930  1.00 26.30           O  
ATOM   4611  CB  SER A 608      10.584 -20.545  -7.718  1.00 34.03           C  
ATOM   4612  OG  SER A 608      11.334 -20.029  -8.811  1.00 36.92           O  
ATOM   4613  N   VAL A 609      12.095 -20.993  -5.057  1.00 24.63           N  
ATOM   4614  CA  VAL A 609      13.276 -21.399  -4.324  1.00 23.94           C  
ATOM   4615  C   VAL A 609      13.546 -22.894  -4.535  1.00 24.07           C  
ATOM   4616  O   VAL A 609      12.781 -23.755  -4.083  1.00 24.94           O  
ATOM   4617  CB  VAL A 609      13.098 -21.156  -2.817  1.00 23.44           C  
ATOM   4618  CG1 VAL A 609      14.279 -21.707  -2.067  1.00 24.17           C  
ATOM   4619  CG2 VAL A 609      12.944 -19.682  -2.539  1.00 24.41           C  
ATOM   4620  N   PHE A 610      14.619 -23.205  -5.245  1.00 22.88           N  
ATOM   4621  CA  PHE A 610      14.976 -24.593  -5.459  1.00 21.99           C  
ATOM   4622  C   PHE A 610      16.133 -24.791  -4.491  1.00 19.81           C  
ATOM   4623  O   PHE A 610      17.168 -24.173  -4.658  1.00 18.84           O  
ATOM   4624  CB  PHE A 610      15.449 -24.807  -6.894  1.00 24.43           C  
ATOM   4625  CG  PHE A 610      15.650 -26.247  -7.258  1.00 25.93           C  
ATOM   4626  CD1 PHE A 610      14.574 -27.027  -7.671  1.00 26.04           C  
ATOM   4627  CD2 PHE A 610      16.913 -26.829  -7.171  1.00 25.93           C  
ATOM   4628  CE1 PHE A 610      14.750 -28.374  -7.995  1.00 28.02           C  
ATOM   4629  CE2 PHE A 610      17.107 -28.176  -7.489  1.00 26.62           C  
ATOM   4630  CZ  PHE A 610      16.024 -28.952  -7.903  1.00 27.36           C  
ATOM   4631  N   ALA A 611      15.946 -25.622  -3.469  1.00 18.41           N  
ATOM   4632  CA  ALA A 611      16.994 -25.870  -2.484  1.00 19.49           C  
ATOM   4633  C   ALA A 611      17.450 -27.329  -2.460  1.00 21.44           C  
ATOM   4634  O   ALA A 611      16.628 -28.253  -2.502  1.00 22.60           O  
ATOM   4635  CB  ALA A 611      16.501 -25.469  -1.105  1.00 16.29           C  
ATOM   4636  N   VAL A 612      18.759 -27.547  -2.384  1.00 21.34           N  
ATOM   4637  CA  VAL A 612      19.272 -28.917  -2.336  1.00 18.19           C  
ATOM   4638  C   VAL A 612      20.255 -29.128  -1.174  1.00 18.78           C  
ATOM   4639  O   VAL A 612      21.277 -28.450  -1.047  1.00 18.51           O  
ATOM   4640  CB  VAL A 612      19.929 -29.344  -3.700  1.00 17.54           C  
ATOM   4641  CG1 VAL A 612      19.727 -28.272  -4.768  1.00 15.12           C  
ATOM   4642  CG2 VAL A 612      21.384 -29.650  -3.516  1.00 19.50           C  
ATOM   4643  N   ASN A 613      19.915 -30.077  -0.319  1.00 18.41           N  
ATOM   4644  CA  ASN A 613      20.722 -30.419   0.840  1.00 20.60           C  
ATOM   4645  C   ASN A 613      21.798 -31.426   0.418  1.00 21.19           C  
ATOM   4646  O   ASN A 613      21.507 -32.386  -0.281  1.00 19.44           O  
ATOM   4647  CB  ASN A 613      19.801 -31.025   1.909  1.00 21.55           C  
ATOM   4648  CG  ASN A 613      20.503 -31.304   3.211  1.00 21.15           C  
ATOM   4649  OD1 ASN A 613      21.722 -31.142   3.327  1.00 26.50           O  
ATOM   4650  ND2 ASN A 613      19.734 -31.732   4.214  1.00 20.60           N  
ATOM   4651  N   GLY A 614      23.043 -31.192   0.820  1.00 23.28           N  
ATOM   4652  CA  GLY A 614      24.103 -32.120   0.476  1.00 24.57           C  
ATOM   4653  C   GLY A 614      24.988 -31.687  -0.669  1.00 28.45           C  
ATOM   4654  O   GLY A 614      25.988 -32.358  -0.972  1.00 27.06           O  
ATOM   4655  N   PHE A 615      24.633 -30.576  -1.315  1.00 30.62           N  
ATOM   4656  CA  PHE A 615      25.434 -30.085  -2.428  1.00 33.03           C  
ATOM   4657  C   PHE A 615      26.082 -28.726  -2.239  1.00 34.97           C  
ATOM   4658  O   PHE A 615      25.438 -27.740  -1.871  1.00 34.36           O  
ATOM   4659  CB  PHE A 615      24.630 -30.035  -3.723  1.00 31.97           C  
ATOM   4660  CG  PHE A 615      25.459 -29.637  -4.918  1.00 30.88           C  
ATOM   4661  CD1 PHE A 615      26.106 -30.595  -5.683  1.00 30.19           C  
ATOM   4662  CD2 PHE A 615      25.623 -28.300  -5.251  1.00 30.96           C  
ATOM   4663  CE1 PHE A 615      26.901 -30.227  -6.766  1.00 28.61           C  
ATOM   4664  CE2 PHE A 615      26.416 -27.928  -6.328  1.00 30.71           C  
ATOM   4665  CZ  PHE A 615      27.055 -28.902  -7.087  1.00 28.22           C  
ATOM   4666  N   GLY A 616      27.376 -28.702  -2.537  1.00 39.63           N  
ATOM   4667  CA  GLY A 616      28.178 -27.498  -2.446  1.00 43.06           C  
ATOM   4668  C   GLY A 616      29.150 -27.484  -3.616  1.00 46.29           C  
ATOM   4669  O   GLY A 616      29.408 -28.519  -4.247  1.00 46.02           O  
ATOM   4670  N   PHE A 617      29.695 -26.315  -3.918  1.00 48.83           N  
ATOM   4671  CA  PHE A 617      30.627 -26.205  -5.027  1.00 49.99           C  
ATOM   4672  C   PHE A 617      31.972 -26.846  -4.753  1.00 51.04           C  
ATOM   4673  O   PHE A 617      32.584 -27.420  -5.663  1.00 49.93           O  
ATOM   4674  CB  PHE A 617      30.789 -24.743  -5.407  1.00 50.20           C  
ATOM   4675  CG  PHE A 617      29.652 -24.230  -6.228  1.00 52.54           C  
ATOM   4676  CD1 PHE A 617      29.544 -24.578  -7.570  1.00 51.38           C  
ATOM   4677  CD2 PHE A 617      28.655 -23.451  -5.651  1.00 53.01           C  
ATOM   4678  CE1 PHE A 617      28.465 -24.163  -8.324  1.00 52.62           C  
ATOM   4679  CE2 PHE A 617      27.565 -23.029  -6.401  1.00 52.99           C  
ATOM   4680  CZ  PHE A 617      27.471 -23.386  -7.741  1.00 53.07           C  
ATOM   4681  N   ALA A 618      32.424 -26.761  -3.502  1.00 50.96           N  
ATOM   4682  CA  ALA A 618      33.703 -27.347  -3.119  1.00 51.19           C  
ATOM   4683  C   ALA A 618      33.544 -28.863  -3.081  1.00 52.08           C  
ATOM   4684  O   ALA A 618      34.529 -29.611  -3.026  1.00 53.45           O  
ATOM   4685  CB  ALA A 618      34.126 -26.830  -1.762  1.00 49.67           C  
ATOM   4686  N   GLY A 619      32.291 -29.308  -3.118  1.00 51.29           N  
ATOM   4687  CA  GLY A 619      32.000 -30.731  -3.087  1.00 49.56           C  
ATOM   4688  C   GLY A 619      30.792 -31.042  -2.219  1.00 47.16           C  
ATOM   4689  O   GLY A 619      30.378 -30.226  -1.395  1.00 44.56           O  
ATOM   4690  N   ARG A 620      30.225 -32.226  -2.410  1.00 45.24           N  
ATOM   4691  CA  ARG A 620      29.070 -32.637  -1.638  1.00 44.36           C  
ATOM   4692  C   ARG A 620      29.432 -32.783  -0.162  1.00 42.12           C  
ATOM   4693  O   ARG A 620      30.607 -32.820   0.193  1.00 42.76           O  
ATOM   4694  CB  ARG A 620      28.516 -33.948  -2.212  1.00 46.34           C  
ATOM   4695  CG  ARG A 620      27.892 -33.761  -3.588  1.00 50.35           C  
ATOM   4696  CD  ARG A 620      27.302 -35.039  -4.168  1.00 54.93           C  
ATOM   4697  NE  ARG A 620      28.283 -35.826  -4.913  1.00 60.60           N  
ATOM   4698  CZ  ARG A 620      28.896 -35.419  -6.026  1.00 62.72           C  
ATOM   4699  NH1 ARG A 620      28.633 -34.222  -6.538  1.00 64.50           N  
ATOM   4700  NH2 ARG A 620      29.775 -36.211  -6.633  1.00 63.31           N  
ATOM   4701  N   GLY A 621      28.414 -32.850   0.691  1.00 40.01           N  
ATOM   4702  CA  GLY A 621      28.625 -32.986   2.122  1.00 36.55           C  
ATOM   4703  C   GLY A 621      27.319 -32.907   2.905  1.00 34.83           C  
ATOM   4704  O   GLY A 621      26.371 -32.274   2.470  1.00 32.57           O  
ATOM   4705  N   GLN A 622      27.266 -33.566   4.057  1.00 35.01           N  
ATOM   4706  CA  GLN A 622      26.074 -33.563   4.897  1.00 34.30           C  
ATOM   4707  C   GLN A 622      25.916 -32.190   5.521  1.00 34.30           C  
ATOM   4708  O   GLN A 622      24.824 -31.786   5.930  1.00 32.41           O  
ATOM   4709  CB  GLN A 622      26.221 -34.565   6.044  1.00 35.43           C  
ATOM   4710  CG  GLN A 622      26.092 -36.027   5.676  1.00 38.46           C  
ATOM   4711  CD  GLN A 622      25.868 -36.893   6.907  1.00 38.96           C  
ATOM   4712  OE1 GLN A 622      24.945 -36.648   7.689  1.00 40.48           O  
ATOM   4713  NE2 GLN A 622      26.706 -37.908   7.084  1.00 39.85           N  
ATOM   4714  N   ASN A 623      27.037 -31.484   5.582  1.00 33.84           N  
ATOM   4715  CA  ASN A 623      27.127 -30.176   6.215  1.00 31.27           C  
ATOM   4716  C   ASN A 623      27.019 -28.994   5.270  1.00 28.48           C  
ATOM   4717  O   ASN A 623      27.312 -27.867   5.660  1.00 26.43           O  
ATOM   4718  CB  ASN A 623      28.465 -30.104   6.936  1.00 32.35           C  
ATOM   4719  CG  ASN A 623      29.632 -30.215   5.975  1.00 35.22           C  
ATOM   4720  OD1 ASN A 623      29.633 -31.057   5.074  1.00 35.43           O  
ATOM   4721  ND2 ASN A 623      30.630 -29.363   6.156  1.00 39.25           N  
ATOM   4722  N   THR A 624      26.594 -29.230   4.039  1.00 26.01           N  
ATOM   4723  CA  THR A 624      26.520 -28.135   3.088  1.00 25.19           C  
ATOM   4724  C   THR A 624      25.280 -28.190   2.222  1.00 24.24           C  
ATOM   4725  O   THR A 624      24.637 -29.228   2.098  1.00 23.77           O  
ATOM   4726  CB  THR A 624      27.769 -28.126   2.167  1.00 26.68           C  
ATOM   4727  OG1 THR A 624      27.734 -26.969   1.322  1.00 28.12           O  
ATOM   4728  CG2 THR A 624      27.802 -29.389   1.287  1.00 24.10           C  
ATOM   4729  N   GLY A 625      24.959 -27.063   1.608  1.00 22.98           N  
ATOM   4730  CA  GLY A 625      23.783 -27.007   0.770  1.00 23.90           C  
ATOM   4731  C   GLY A 625      23.658 -25.673   0.074  1.00 25.97           C  
ATOM   4732  O   GLY A 625      24.305 -24.686   0.450  1.00 26.83           O  
ATOM   4733  N   ILE A 626      22.807 -25.637  -0.942  1.00 26.16           N  
ATOM   4734  CA  ILE A 626      22.618 -24.431  -1.717  1.00 28.62           C  
ATOM   4735  C   ILE A 626      21.157 -24.223  -2.113  1.00 28.46           C  
ATOM   4736  O   ILE A 626      20.379 -25.178  -2.243  1.00 30.11           O  
ATOM   4737  CB  ILE A 626      23.508 -24.496  -2.965  1.00 32.48           C  
ATOM   4738  CG1 ILE A 626      23.273 -23.286  -3.862  1.00 34.32           C  
ATOM   4739  CG2 ILE A 626      23.238 -25.795  -3.709  1.00 36.19           C  
ATOM   4740  CD1 ILE A 626      24.135 -23.314  -5.109  1.00 37.87           C  
ATOM   4741  N   ALA A 627      20.782 -22.962  -2.278  1.00 25.80           N  
ATOM   4742  CA  ALA A 627      19.426 -22.630  -2.665  1.00 24.39           C  
ATOM   4743  C   ALA A 627      19.454 -21.706  -3.874  1.00 23.97           C  
ATOM   4744  O   ALA A 627      20.121 -20.673  -3.868  1.00 22.96           O  
ATOM   4745  CB  ALA A 627      18.701 -21.954  -1.513  1.00 26.72           C  
ATOM   4746  N   PHE A 628      18.729 -22.103  -4.911  1.00 23.72           N  
ATOM   4747  CA  PHE A 628      18.622 -21.336  -6.138  1.00 23.45           C  
ATOM   4748  C   PHE A 628      17.326 -20.532  -6.073  1.00 24.57           C  
ATOM   4749  O   PHE A 628      16.233 -21.085  -5.903  1.00 22.96           O  
ATOM   4750  CB  PHE A 628      18.621 -22.281  -7.337  1.00 21.93           C  
ATOM   4751  CG  PHE A 628      19.937 -22.963  -7.561  1.00 22.15           C  
ATOM   4752  CD1 PHE A 628      20.931 -22.350  -8.324  1.00 23.47           C  
ATOM   4753  CD2 PHE A 628      20.196 -24.213  -6.994  1.00 21.84           C  
ATOM   4754  CE1 PHE A 628      22.166 -22.968  -8.524  1.00 20.37           C  
ATOM   4755  CE2 PHE A 628      21.426 -24.847  -7.184  1.00 21.31           C  
ATOM   4756  CZ  PHE A 628      22.412 -24.223  -7.951  1.00 23.19           C  
ATOM   4757  N   VAL A 629      17.461 -19.219  -6.212  1.00 25.25           N  
ATOM   4758  CA  VAL A 629      16.321 -18.331  -6.129  1.00 25.71           C  
ATOM   4759  C   VAL A 629      16.034 -17.654  -7.447  1.00 27.83           C  
ATOM   4760  O   VAL A 629      16.927 -17.080  -8.060  1.00 30.62           O  
ATOM   4761  CB  VAL A 629      16.571 -17.231  -5.077  1.00 27.00           C  
ATOM   4762  CG1 VAL A 629      15.250 -16.551  -4.698  1.00 23.80           C  
ATOM   4763  CG2 VAL A 629      17.283 -17.827  -3.852  1.00 24.26           C  
ATOM   4764  N   SER A 630      14.779 -17.718  -7.876  1.00 30.40           N  
ATOM   4765  CA  SER A 630      14.339 -17.082  -9.113  1.00 30.03           C  
ATOM   4766  C   SER A 630      13.390 -15.942  -8.724  1.00 29.58           C  
ATOM   4767  O   SER A 630      12.468 -16.128  -7.922  1.00 27.41           O  
ATOM   4768  CB  SER A 630      13.616 -18.101  -9.998  1.00 33.43           C  
ATOM   4769  OG  SER A 630      13.242 -17.532 -11.247  1.00 39.67           O  
ATOM   4770  N   LEU A 631      13.621 -14.761  -9.286  1.00 29.11           N  
ATOM   4771  CA  LEU A 631      12.799 -13.598  -8.972  1.00 27.75           C  
ATOM   4772  C   LEU A 631      11.688 -13.414  -9.974  1.00 29.27           C  
ATOM   4773  O   LEU A 631      11.642 -14.080 -11.008  1.00 28.85           O  
ATOM   4774  CB  LEU A 631      13.651 -12.329  -8.952  1.00 27.10           C  
ATOM   4775  CG  LEU A 631      14.852 -12.284  -7.998  1.00 28.39           C  
ATOM   4776  CD1 LEU A 631      15.606 -10.979  -8.162  1.00 25.50           C  
ATOM   4777  CD2 LEU A 631      14.372 -12.447  -6.566  1.00 29.77           C  
ATOM   4778  N   LYS A 632      10.770 -12.513  -9.651  1.00 31.19           N  
ATOM   4779  CA  LYS A 632       9.683 -12.220 -10.561  1.00 32.47           C  
ATOM   4780  C   LYS A 632      10.282 -11.246 -11.560  1.00 33.49           C  
ATOM   4781  O   LYS A 632      11.413 -10.769 -11.375  1.00 31.54           O  
ATOM   4782  CB  LYS A 632       8.498 -11.617  -9.805  1.00 33.43           C  
ATOM   4783  CG  LYS A 632       7.965 -12.592  -8.760  1.00 36.18           C  
ATOM   4784  CD  LYS A 632       6.613 -12.223  -8.167  1.00 36.01           C  
ATOM   4785  CE  LYS A 632       6.182 -13.314  -7.193  1.00 35.73           C  
ATOM   4786  NZ  LYS A 632       4.884 -13.047  -6.515  1.00 40.17           N  
ATOM   4787  N   ASP A 633       9.548 -10.966 -12.626  1.00 34.55           N  
ATOM   4788  CA  ASP A 633      10.055 -10.070 -13.650  1.00 37.12           C  
ATOM   4789  C   ASP A 633      10.364  -8.666 -13.132  1.00 36.47           C  
ATOM   4790  O   ASP A 633       9.703  -8.148 -12.233  1.00 35.34           O  
ATOM   4791  CB  ASP A 633       9.073 -10.008 -14.824  1.00 38.35           C  
ATOM   4792  CG  ASP A 633       9.620  -9.215 -15.985  1.00 41.57           C  
ATOM   4793  OD1 ASP A 633       9.644  -7.966 -15.883  1.00 44.39           O  
ATOM   4794  OD2 ASP A 633      10.043  -9.838 -16.989  1.00 39.83           O  
ATOM   4795  N   TRP A 634      11.391  -8.065 -13.714  1.00 38.34           N  
ATOM   4796  CA  TRP A 634      11.841  -6.722 -13.351  1.00 39.89           C  
ATOM   4797  C   TRP A 634      10.670  -5.754 -13.277  1.00 39.64           C  
ATOM   4798  O   TRP A 634      10.475  -5.086 -12.271  1.00 39.09           O  
ATOM   4799  CB  TRP A 634      12.853  -6.227 -14.381  1.00 40.59           C  
ATOM   4800  CG  TRP A 634      13.517  -7.360 -15.092  1.00 43.76           C  
ATOM   4801  CD1 TRP A 634      12.967  -8.171 -16.060  1.00 45.90           C  
ATOM   4802  CD2 TRP A 634      14.817  -7.874 -14.837  1.00 42.71           C  
ATOM   4803  NE1 TRP A 634      13.852  -9.159 -16.413  1.00 44.21           N  
ATOM   4804  CE2 TRP A 634      14.997  -9.002 -15.678  1.00 43.51           C  
ATOM   4805  CE3 TRP A 634      15.850  -7.497 -13.979  1.00 41.92           C  
ATOM   4806  CZ2 TRP A 634      16.169  -9.749 -15.682  1.00 42.74           C  
ATOM   4807  CZ3 TRP A 634      17.005  -8.235 -13.984  1.00 43.70           C  
ATOM   4808  CH2 TRP A 634      17.161  -9.352 -14.830  1.00 43.38           C  
ATOM   4809  N   ALA A 635       9.888  -5.689 -14.344  1.00 40.31           N  
ATOM   4810  CA  ALA A 635       8.748  -4.789 -14.371  1.00 42.56           C  
ATOM   4811  C   ALA A 635       7.922  -4.917 -13.104  1.00 44.13           C  
ATOM   4812  O   ALA A 635       7.363  -3.935 -12.622  1.00 45.62           O  
ATOM   4813  CB  ALA A 635       7.886  -5.078 -15.573  1.00 41.63           C  
ATOM   4814  N   ASP A 636       7.857  -6.126 -12.559  1.00 45.18           N  
ATOM   4815  CA  ASP A 636       7.082  -6.369 -11.350  1.00 45.75           C  
ATOM   4816  C   ASP A 636       7.857  -6.056 -10.088  1.00 45.66           C  
ATOM   4817  O   ASP A 636       7.305  -6.084  -8.990  1.00 45.11           O  
ATOM   4818  CB  ASP A 636       6.625  -7.820 -11.321  1.00 48.32           C  
ATOM   4819  CG  ASP A 636       5.606  -8.117 -12.387  1.00 50.04           C  
ATOM   4820  OD1 ASP A 636       5.343  -9.309 -12.653  1.00 52.79           O  
ATOM   4821  OD2 ASP A 636       5.061  -7.149 -12.953  1.00 50.09           O  
ATOM   4822  N   ARG A 637       9.139  -5.756 -10.252  1.00 45.89           N  
ATOM   4823  CA  ARG A 637      10.014  -5.438  -9.129  1.00 46.71           C  
ATOM   4824  C   ARG A 637      10.557  -3.998  -9.230  1.00 48.92           C  
ATOM   4825  O   ARG A 637      11.771  -3.782  -9.327  1.00 48.97           O  
ATOM   4826  CB  ARG A 637      11.178  -6.434  -9.097  1.00 44.11           C  
ATOM   4827  CG  ARG A 637      10.801  -7.874  -8.717  1.00 41.80           C  
ATOM   4828  CD  ARG A 637      11.892  -8.845  -9.170  1.00 35.40           C  
ATOM   4829  NE  ARG A 637      13.201  -8.268  -8.911  1.00 31.51           N  
ATOM   4830  CZ  ARG A 637      14.269  -8.408  -9.689  1.00 30.17           C  
ATOM   4831  NH1 ARG A 637      14.214  -9.122 -10.806  1.00 28.36           N  
ATOM   4832  NH2 ARG A 637      15.396  -7.801  -9.352  1.00 29.68           N  
ATOM   4833  N   PRO A 638       9.662  -2.993  -9.199  1.00 50.12           N  
ATOM   4834  CA  PRO A 638      10.068  -1.584  -9.293  1.00 50.71           C  
ATOM   4835  C   PRO A 638      10.823  -1.106  -8.064  1.00 50.76           C  
ATOM   4836  O   PRO A 638      10.559  -1.562  -6.954  1.00 51.84           O  
ATOM   4837  CB  PRO A 638       8.740  -0.859  -9.458  1.00 51.01           C  
ATOM   4838  CG  PRO A 638       7.821  -1.689  -8.599  1.00 51.38           C  
ATOM   4839  CD  PRO A 638       8.205  -3.103  -9.001  1.00 50.54           C  
ATOM   4840  N   GLY A 639      11.760  -0.187  -8.261  1.00 49.88           N  
ATOM   4841  CA  GLY A 639      12.515   0.332  -7.136  1.00 50.35           C  
ATOM   4842  C   GLY A 639      13.910  -0.245  -7.029  1.00 51.07           C  
ATOM   4843  O   GLY A 639      14.254  -1.196  -7.728  1.00 52.27           O  
ATOM   4844  N   GLU A 640      14.717   0.341  -6.156  1.00 51.06           N  
ATOM   4845  CA  GLU A 640      16.081  -0.115  -5.954  1.00 52.88           C  
ATOM   4846  C   GLU A 640      16.032  -1.089  -4.788  1.00 52.68           C  
ATOM   4847  O   GLU A 640      16.921  -1.928  -4.606  1.00 50.46           O  
ATOM   4848  CB  GLU A 640      16.987   1.079  -5.630  1.00 55.36           C  
ATOM   4849  CG  GLU A 640      18.488   0.788  -5.701  1.00 62.97           C  
ATOM   4850  CD  GLU A 640      19.014   0.015  -4.492  1.00 68.63           C  
ATOM   4851  OE1 GLU A 640      18.946   0.558  -3.361  1.00 70.46           O  
ATOM   4852  OE2 GLU A 640      19.497  -1.133  -4.671  1.00 70.74           O  
ATOM   4853  N   GLU A 641      14.960  -0.974  -4.013  1.00 52.77           N  
ATOM   4854  CA  GLU A 641      14.743  -1.819  -2.850  1.00 53.14           C  
ATOM   4855  C   GLU A 641      14.302  -3.214  -3.296  1.00 51.66           C  
ATOM   4856  O   GLU A 641      14.424  -4.189  -2.551  1.00 51.12           O  
ATOM   4857  CB  GLU A 641      13.668  -1.185  -1.962  1.00 56.62           C  
ATOM   4858  CG  GLU A 641      13.749  -1.568  -0.489  1.00 61.26           C  
ATOM   4859  CD  GLU A 641      12.794  -0.759   0.385  1.00 63.32           C  
ATOM   4860  OE1 GLU A 641      12.925  -0.816   1.629  1.00 63.46           O  
ATOM   4861  OE2 GLU A 641      11.912  -0.069  -0.175  1.00 65.80           O  
ATOM   4862  N   ASN A 642      13.794  -3.312  -4.519  1.00 48.92           N  
ATOM   4863  CA  ASN A 642      13.337  -4.595  -5.019  1.00 47.90           C  
ATOM   4864  C   ASN A 642      14.306  -5.287  -5.983  1.00 46.95           C  
ATOM   4865  O   ASN A 642      13.953  -6.283  -6.613  1.00 46.84           O  
ATOM   4866  CB  ASN A 642      11.950  -4.437  -5.656  1.00 46.60           C  
ATOM   4867  CG  ASN A 642      10.892  -4.004  -4.646  1.00 45.52           C  
ATOM   4868  OD1 ASN A 642      10.744  -4.608  -3.580  1.00 44.80           O  
ATOM   4869  ND2 ASN A 642      10.150  -2.960  -4.978  1.00 45.41           N  
ATOM   4870  N   LYS A 643      15.529  -4.771  -6.077  1.00 45.54           N  
ATOM   4871  CA  LYS A 643      16.548  -5.358  -6.944  1.00 45.97           C  
ATOM   4872  C   LYS A 643      17.416  -6.309  -6.143  1.00 46.68           C  
ATOM   4873  O   LYS A 643      17.467  -6.208  -4.918  1.00 50.13           O  
ATOM   4874  CB  LYS A 643      17.418  -4.270  -7.565  1.00 44.13           C  
ATOM   4875  CG  LYS A 643      17.013  -3.889  -8.978  1.00 42.56           C  
ATOM   4876  CD  LYS A 643      15.560  -3.478  -9.058  1.00 42.22           C  
ATOM   4877  CE  LYS A 643      15.207  -2.993 -10.447  1.00 41.05           C  
ATOM   4878  NZ  LYS A 643      13.775  -2.632 -10.529  1.00 43.38           N  
ATOM   4879  N   VAL A 644      18.104  -7.219  -6.832  1.00 45.88           N  
ATOM   4880  CA  VAL A 644      18.957  -8.221  -6.181  1.00 44.61           C  
ATOM   4881  C   VAL A 644      20.006  -7.704  -5.203  1.00 43.02           C  
ATOM   4882  O   VAL A 644      20.267  -8.340  -4.184  1.00 43.52           O  
ATOM   4883  CB  VAL A 644      19.694  -9.109  -7.214  1.00 45.01           C  
ATOM   4884  CG1 VAL A 644      18.712 -10.038  -7.903  1.00 45.10           C  
ATOM   4885  CG2 VAL A 644      20.404  -8.233  -8.226  1.00 46.16           C  
ATOM   4886  N   GLU A 645      20.628  -6.573  -5.508  1.00 42.03           N  
ATOM   4887  CA  GLU A 645      21.636  -6.044  -4.605  1.00 40.21           C  
ATOM   4888  C   GLU A 645      20.977  -5.823  -3.249  1.00 37.89           C  
ATOM   4889  O   GLU A 645      21.511  -6.220  -2.219  1.00 36.38           O  
ATOM   4890  CB  GLU A 645      22.205  -4.731  -5.149  1.00 42.90           C  
ATOM   4891  CG  GLU A 645      23.350  -4.131  -4.327  1.00 48.54           C  
ATOM   4892  CD  GLU A 645      24.591  -5.031  -4.257  1.00 52.37           C  
ATOM   4893  OE1 GLU A 645      25.603  -4.600  -3.651  1.00 50.74           O  
ATOM   4894  OE2 GLU A 645      24.556  -6.162  -4.802  1.00 54.21           O  
ATOM   4895  N   ALA A 646      19.799  -5.211  -3.257  1.00 36.41           N  
ATOM   4896  CA  ALA A 646      19.085  -4.948  -2.014  1.00 34.88           C  
ATOM   4897  C   ALA A 646      18.557  -6.240  -1.418  1.00 33.18           C  
ATOM   4898  O   ALA A 646      18.738  -6.507  -0.227  1.00 33.01           O  
ATOM   4899  CB  ALA A 646      17.937  -3.982  -2.257  1.00 34.65           C  
ATOM   4900  N   ILE A 647      17.909  -7.047  -2.250  1.00 32.21           N  
ATOM   4901  CA  ILE A 647      17.352  -8.313  -1.782  1.00 32.53           C  
ATOM   4902  C   ILE A 647      18.379  -9.217  -1.100  1.00 32.58           C  
ATOM   4903  O   ILE A 647      18.127  -9.748  -0.014  1.00 31.79           O  
ATOM   4904  CB  ILE A 647      16.706  -9.104  -2.928  1.00 31.25           C  
ATOM   4905  CG1 ILE A 647      15.572  -8.284  -3.546  1.00 29.58           C  
ATOM   4906  CG2 ILE A 647      16.194 -10.442  -2.400  1.00 28.62           C  
ATOM   4907  CD1 ILE A 647      14.756  -9.040  -4.588  1.00 30.20           C  
ATOM   4908  N   THR A 648      19.533  -9.388  -1.734  1.00 31.62           N  
ATOM   4909  CA  THR A 648      20.569 -10.238  -1.177  1.00 34.30           C  
ATOM   4910  C   THR A 648      21.235  -9.681   0.076  1.00 36.80           C  
ATOM   4911  O   THR A 648      21.685 -10.444   0.942  1.00 37.08           O  
ATOM   4912  CB  THR A 648      21.654 -10.544  -2.223  1.00 35.30           C  
ATOM   4913  OG1 THR A 648      22.181  -9.320  -2.740  1.00 33.04           O  
ATOM   4914  CG2 THR A 648      21.073 -11.387  -3.366  1.00 32.84           C  
ATOM   4915  N   MET A 649      21.307  -8.359   0.180  1.00 39.02           N  
ATOM   4916  CA  MET A 649      21.927  -7.741   1.346  1.00 41.07           C  
ATOM   4917  C   MET A 649      21.003  -7.856   2.534  1.00 40.44           C  
ATOM   4918  O   MET A 649      21.433  -8.103   3.660  1.00 39.93           O  
ATOM   4919  CB  MET A 649      22.209  -6.263   1.088  1.00 45.57           C  
ATOM   4920  CG  MET A 649      23.304  -6.012   0.085  1.00 51.90           C  
ATOM   4921  SD  MET A 649      24.444  -4.805   0.743  1.00 61.32           S  
ATOM   4922  CE  MET A 649      25.518  -5.870   1.787  1.00 56.14           C  
ATOM   4923  N   ARG A 650      19.721  -7.671   2.258  1.00 39.11           N  
ATOM   4924  CA  ARG A 650      18.688  -7.712   3.272  1.00 39.39           C  
ATOM   4925  C   ARG A 650      18.445  -9.139   3.773  1.00 41.03           C  
ATOM   4926  O   ARG A 650      18.056  -9.352   4.923  1.00 42.88           O  
ATOM   4927  CB  ARG A 650      17.414  -7.124   2.678  1.00 37.48           C  
ATOM   4928  CG  ARG A 650      16.415  -6.624   3.673  1.00 35.79           C  
ATOM   4929  CD  ARG A 650      15.098  -6.436   2.976  1.00 34.74           C  
ATOM   4930  NE  ARG A 650      15.213  -5.496   1.873  1.00 36.81           N  
ATOM   4931  CZ  ARG A 650      14.673  -5.680   0.675  1.00 37.02           C  
ATOM   4932  NH1 ARG A 650      13.983  -6.782   0.417  1.00 38.56           N  
ATOM   4933  NH2 ARG A 650      14.805  -4.751  -0.258  1.00 36.64           N  
ATOM   4934  N   ALA A 651      18.674 -10.116   2.905  1.00 41.68           N  
ATOM   4935  CA  ALA A 651      18.488 -11.510   3.276  1.00 41.52           C  
ATOM   4936  C   ALA A 651      19.701 -11.992   4.045  1.00 42.13           C  
ATOM   4937  O   ALA A 651      19.581 -12.716   5.026  1.00 42.76           O  
ATOM   4938  CB  ALA A 651      18.299 -12.356   2.041  1.00 41.68           C
[truncated: 243,406 more chars]
