# Supplementary material for: Alignment of Helical Membrane Protein Sequences Using AlignMe
Source: PLoS One. 2013 Mar 4;8(3):e57731. doi: 10.1371/journal.pone.0057731 (PMC3587630; doi:10.1371/journal.pone.0057731)
Supplement: File S2 — Dataset of HOMEP2 homologous membrane proteins. (GZ) [file pone.0057731.s002.gz › HOMEP2010_pdbs/multi-drug_exporters/2V50_B.pdb]

ATOM   7636  N   MET B   1      21.753  70.703 -22.822  1.00 81.85           N  
ATOM   7637  CA  MET B   1      22.954  71.054 -22.079  1.00 80.36           C  
ATOM   7638  C   MET B   1      23.858  72.008 -22.865  1.00 81.01           C  
ATOM   7639  O   MET B   1      24.468  72.912 -22.292  1.00 70.26           O  
ATOM   7640  CB  MET B   1      23.724  69.791 -21.682  1.00 78.49           C  
ATOM   7641  CG  MET B   1      25.044  70.059 -20.984  1.00 72.82           C  
ATOM   7642  SD  MET B   1      25.927  68.547 -20.574  1.00 82.92           S  
ATOM   7643  CE  MET B   1      25.884  67.694 -22.151  1.00 63.56           C  
ATOM   7644  N   SER B   2      23.950  71.812 -24.176  1.00 79.23           N  
ATOM   7645  CA  SER B   2      24.796  72.691 -24.982  1.00 71.97           C  
ATOM   7646  C   SER B   2      24.203  74.090 -25.106  1.00 60.07           C  
ATOM   7647  O   SER B   2      24.924  75.084 -24.998  1.00 60.23           O  
ATOM   7648  CB  SER B   2      25.126  72.086 -26.354  1.00 49.08           C  
ATOM   7649  OG  SER B   2      24.041  71.325 -26.843  1.00 89.98           O  
ATOM   7650  N   LYS B   3      22.894  74.185 -25.310  1.00 56.72           N  
ATOM   7651  CA  LYS B   3      22.296  75.512 -25.406  1.00 61.41           C  
ATOM   7652  C   LYS B   3      22.570  76.280 -24.123  1.00 60.09           C  
ATOM   7653  O   LYS B   3      22.577  77.505 -24.111  1.00 69.82           O  
ATOM   7654  CB  LYS B   3      20.798  75.449 -25.712  1.00 54.70           C  
ATOM   7655  CG  LYS B   3      20.474  74.897 -27.113  1.00 67.07           C  
ATOM   7656  CD  LYS B   3      18.991  75.031 -27.469  1.00 59.70           C  
ATOM   7657  CE  LYS B   3      18.630  74.209 -28.706  1.00 66.78           C  
ATOM   7658  NZ  LYS B   3      17.232  74.457 -29.185  1.00 67.06           N  
ATOM   7659  N   PHE B   4      22.832  75.538 -23.052  1.00 68.91           N  
ATOM   7660  CA  PHE B   4      23.151  76.123 -21.754  1.00 62.07           C  
ATOM   7661  C   PHE B   4      24.527  76.761 -21.733  1.00 63.49           C  
ATOM   7662  O   PHE B   4      24.686  77.880 -21.261  1.00 71.13           O  
ATOM   7663  CB  PHE B   4      23.076  75.058 -20.659  1.00 61.37           C  
ATOM   7664  CG  PHE B   4      23.703  75.478 -19.351  1.00 65.39           C  
ATOM   7665  CD1 PHE B   4      25.056  75.278 -19.114  1.00 67.80           C  
ATOM   7666  CD2 PHE B   4      22.940  76.059 -18.357  1.00 62.59           C  
ATOM   7667  CE1 PHE B   4      25.626  75.657 -17.915  1.00 71.79           C  
ATOM   7668  CE2 PHE B   4      23.508  76.440 -17.157  1.00 65.14           C  
ATOM   7669  CZ  PHE B   4      24.847  76.239 -16.934  1.00 64.16           C  
ATOM   7670  N   PHE B   5      25.521  76.035 -22.231  1.00 57.65           N  
ATOM   7671  CA  PHE B   5      26.903  76.505 -22.206  1.00 66.32           C  
ATOM   7672  C   PHE B   5      27.195  77.537 -23.293  1.00 64.82           C  
ATOM   7673  O   PHE B   5      28.066  78.391 -23.127  1.00 58.90           O  
ATOM   7674  CB  PHE B   5      27.874  75.323 -22.328  1.00 61.41           C  
ATOM   7675  CG  PHE B   5      27.875  74.416 -21.136  1.00 70.31           C  
ATOM   7676  CD1 PHE B   5      28.615  74.737 -20.010  1.00 73.97           C  
ATOM   7677  CD2 PHE B   5      27.132  73.250 -21.131  1.00 72.12           C  
ATOM   7678  CE1 PHE B   5      28.617  73.910 -18.903  1.00 60.68           C  
ATOM   7679  CE2 PHE B   5      27.135  72.415 -20.025  1.00 69.49           C  
ATOM   7680  CZ  PHE B   5      27.877  72.748 -18.914  1.00 62.74           C  
ATOM   7681  N   ILE B   6      26.474  77.444 -24.407  1.00 55.75           N  
ATOM   7682  CA  ILE B   6      26.596  78.420 -25.479  1.00 61.19           C  
ATOM   7683  C   ILE B   6      26.486  79.846 -24.923  1.00 76.46           C  
ATOM   7684  O   ILE B   6      27.184  80.761 -25.371  1.00 71.19           O  
ATOM   7685  CB  ILE B   6      25.530  78.178 -26.575  1.00 72.31           C  
ATOM   7686  CG1 ILE B   6      25.887  76.946 -27.406  1.00 65.50           C  
ATOM   7687  CG2 ILE B   6      25.384  79.392 -27.496  1.00 64.72           C  
ATOM   7688  CD1 ILE B   6      24.901  76.673 -28.521  1.00 56.47           C  
ATOM   7689  N   ASP B   7      25.616  80.027 -23.935  1.00 66.97           N  
ATOM   7690  CA  ASP B   7      25.471  81.321 -23.277  1.00 75.93           C  
ATOM   7691  C   ASP B   7      26.403  81.486 -22.069  1.00 75.39           C  
ATOM   7692  O   ASP B   7      26.336  82.484 -21.351  1.00 68.88           O  
ATOM   7693  CB  ASP B   7      24.015  81.549 -22.862  1.00 90.14           C  
ATOM   7694  CG  ASP B   7      23.130  81.947 -24.031  1.00 94.90           C  
ATOM   7695  OD1 ASP B   7      23.488  82.900 -24.760  1.00 89.06           O  
ATOM   7696  OD2 ASP B   7      22.072  81.309 -24.212  1.00 93.41           O  
ATOM   7697  N   ARG B   8      27.271  80.504 -21.849  1.00 86.24           N  
ATOM   7698  CA  ARG B   8      28.187  80.538 -20.713  1.00 74.44           C  
ATOM   7699  C   ARG B   8      29.564  80.078 -21.133  1.00 62.21           C  
ATOM   7700  O   ARG B   8      30.111  79.132 -20.577  1.00 65.19           O  
ATOM   7701  CB  ARG B   8      27.685  79.646 -19.591  1.00 58.79           C  
ATOM   7702  CG  ARG B   8      26.187  79.539 -19.518  1.00 72.06           C  
ATOM   7703  CD  ARG B   8      25.777  78.829 -18.257  1.00 78.95           C  
ATOM   7704  NE  ARG B   8      25.346  79.771 -17.241  1.00 74.20           N  
ATOM   7705  CZ  ARG B   8      24.122  80.275 -17.204  1.00 93.33           C  
ATOM   7706  NH1 ARG B   8      23.245  79.908 -18.131  1.00 74.34           N  
ATOM   7707  NH2 ARG B   8      23.777  81.136 -16.252  1.00109.98           N  
ATOM   7708  N   PRO B   9      30.137  80.761 -22.117  1.00 59.78           N  
ATOM   7709  CA  PRO B   9      31.419  80.328 -22.665  1.00 73.92           C  
ATOM   7710  C   PRO B   9      32.489  80.232 -21.581  1.00 69.88           C  
ATOM   7711  O   PRO B   9      33.322  79.330 -21.639  1.00 67.48           O  
ATOM   7712  CB  PRO B   9      31.757  81.432 -23.677  1.00 68.43           C  
ATOM   7713  CG  PRO B   9      30.449  82.064 -23.992  1.00 81.32           C  
ATOM   7714  CD  PRO B   9      29.659  82.006 -22.732  1.00 59.13           C  
ATOM   7715  N   ILE B  10      32.470  81.141 -20.611  1.00 60.84           N  
ATOM   7716  CA  ILE B  10      33.497  81.140 -19.578  1.00 63.39           C  
ATOM   7717  C   ILE B  10      33.396  79.872 -18.750  1.00 73.72           C  
ATOM   7718  O   ILE B  10      34.397  79.212 -18.465  1.00 69.63           O  
ATOM   7719  CB  ILE B  10      33.387  82.349 -18.647  1.00 69.60           C  
ATOM   7720  CG1 ILE B  10      33.729  83.630 -19.404  1.00 66.93           C  
ATOM   7721  CG2 ILE B  10      34.329  82.189 -17.469  1.00 67.18           C  
ATOM   7722  CD1 ILE B  10      33.487  84.885 -18.599  1.00 70.71           C  
ATOM   7723  N   PHE B  11      32.176  79.534 -18.360  1.00 70.23           N  
ATOM   7724  CA  PHE B  11      31.945  78.285 -17.663  1.00 71.70           C  
ATOM   7725  C   PHE B  11      32.428  77.156 -18.565  1.00 70.90           C  
ATOM   7726  O   PHE B  11      33.202  76.297 -18.140  1.00 69.35           O  
ATOM   7727  CB  PHE B  11      30.461  78.141 -17.298  1.00 74.43           C  
ATOM   7728  CG  PHE B  11      30.156  76.977 -16.390  1.00 71.63           C  
ATOM   7729  CD1 PHE B  11      31.176  76.232 -15.822  1.00 68.22           C  
ATOM   7730  CD2 PHE B  11      28.845  76.650 -16.085  1.00 61.57           C  
ATOM   7731  CE1 PHE B  11      30.900  75.168 -14.989  1.00 54.88           C  
ATOM   7732  CE2 PHE B  11      28.560  75.587 -15.252  1.00 62.69           C  
ATOM   7733  CZ  PHE B  11      29.592  74.844 -14.702  1.00 64.29           C  
ATOM   7734  N   ALA B  12      32.003  77.184 -19.823  1.00 62.37           N  
ATOM   7735  CA  ALA B  12      32.415  76.162 -20.779  1.00 65.63           C  
ATOM   7736  C   ALA B  12      33.935  76.017 -20.844  1.00 67.44           C  
ATOM   7737  O   ALA B  12      34.454  74.907 -20.929  1.00 77.57           O  
ATOM   7738  CB  ALA B  12      31.850  76.457 -22.152  1.00 71.28           C  
ATOM   7739  N   TRP B  13      34.643  77.142 -20.800  1.00 65.72           N  
ATOM   7740  CA  TRP B  13      36.105  77.136 -20.812  1.00 70.35           C  
ATOM   7741  C   TRP B  13      36.657  76.481 -19.553  1.00 79.65           C  
ATOM   7742  O   TRP B  13      37.584  75.671 -19.608  1.00 72.42           O  
ATOM   7743  CB  TRP B  13      36.655  78.563 -20.902  1.00 63.44           C  
ATOM   7744  CG  TRP B  13      36.960  79.036 -22.296  1.00 83.37           C  
ATOM   7745  CD1 TRP B  13      36.312  80.020 -22.988  1.00 78.81           C  
ATOM   7746  CD2 TRP B  13      37.999  78.553 -23.165  1.00 85.21           C  
ATOM   7747  NE1 TRP B  13      36.881  80.178 -24.231  1.00 94.14           N  
ATOM   7748  CE2 TRP B  13      37.917  79.292 -24.363  1.00 85.28           C  
ATOM   7749  CE3 TRP B  13      38.982  77.566 -23.048  1.00 79.95           C  
ATOM   7750  CZ2 TRP B  13      38.784  79.072 -25.432  1.00 79.73           C  
ATOM   7751  CZ3 TRP B  13      39.841  77.352 -24.114  1.00 70.32           C  
ATOM   7752  CH2 TRP B  13      39.736  78.101 -25.287  1.00 80.19           C  
ATOM   7753  N   VAL B  14      36.081  76.848 -18.414  1.00 76.66           N  
ATOM   7754  CA  VAL B  14      36.587  76.401 -17.126  1.00 69.81           C  
ATOM   7755  C   VAL B  14      36.514  74.875 -17.021  1.00 71.38           C  
ATOM   7756  O   VAL B  14      37.392  74.240 -16.435  1.00 57.70           O  
ATOM   7757  CB  VAL B  14      35.820  77.070 -15.967  1.00 64.37           C  
ATOM   7758  CG1 VAL B  14      34.893  76.074 -15.301  1.00 75.32           C  
ATOM   7759  CG2 VAL B  14      36.794  77.650 -14.959  1.00 65.37           C  
ATOM   7760  N   ILE B  15      35.478  74.286 -17.611  1.00 65.13           N  
ATOM   7761  CA  ILE B  15      35.367  72.835 -17.633  1.00 59.70           C  
ATOM   7762  C   ILE B  15      36.446  72.233 -18.530  1.00 67.06           C  
ATOM   7763  O   ILE B  15      37.058  71.233 -18.184  1.00 61.24           O  
ATOM   7764  CB  ILE B  15      33.971  72.378 -18.082  1.00 57.25           C  
ATOM   7765  CG1 ILE B  15      32.951  72.708 -16.996  1.00 58.81           C  
ATOM   7766  CG2 ILE B  15      33.964  70.882 -18.396  1.00 41.39           C  
ATOM   7767  CD1 ILE B  15      31.516  72.395 -17.378  1.00 50.08           C  
ATOM   7768  N   ALA B  16      36.681  72.852 -19.681  1.00 73.19           N  
ATOM   7769  CA  ALA B  16      37.735  72.398 -20.578  1.00 64.23           C  
ATOM   7770  C   ALA B  16      39.089  72.584 -19.911  1.00 67.24           C  
ATOM   7771  O   ALA B  16      40.038  71.855 -20.180  1.00 65.00           O  
ATOM   7772  CB  ALA B  16      37.682  73.171 -21.876  1.00 62.19           C  
ATOM   7773  N   LEU B  17      39.167  73.568 -19.028  1.00 68.12           N  
ATOM   7774  CA  LEU B  17      40.416  73.912 -18.371  1.00 65.79           C  
ATOM   7775  C   LEU B  17      40.785  72.857 -17.327  1.00 79.61           C  
ATOM   7776  O   LEU B  17      41.920  72.387 -17.277  1.00 79.94           O  
ATOM   7777  CB  LEU B  17      40.281  75.289 -17.729  1.00 70.75           C  
ATOM   7778  CG  LEU B  17      41.536  76.151 -17.673  1.00 75.47           C  
ATOM   7779  CD1 LEU B  17      42.535  75.700 -18.725  1.00 79.06           C  
ATOM   7780  CD2 LEU B  17      41.156  77.618 -17.855  1.00 69.02           C  
ATOM   7781  N   VAL B  18      39.812  72.482 -16.503  1.00 81.13           N  
ATOM   7782  CA  VAL B  18      39.995  71.447 -15.490  1.00 60.36           C  
ATOM   7783  C   VAL B  18      40.315  70.085 -16.113  1.00 70.51           C  
ATOM   7784  O   VAL B  18      41.304  69.455 -15.744  1.00 74.85           O  
ATOM   7785  CB  VAL B  18      38.743  71.332 -14.588  1.00 54.60           C  
ATOM   7786  CG1 VAL B  18      38.683  69.984 -13.921  1.00 72.09           C  
ATOM   7787  CG2 VAL B  18      38.729  72.444 -13.561  1.00 56.15           C  
ATOM   7788  N   ILE B  19      39.489  69.627 -17.056  1.00 74.05           N  
ATOM   7789  CA  ILE B  19      39.743  68.341 -17.707  1.00 74.89           C  
ATOM   7790  C   ILE B  19      41.141  68.371 -18.287  1.00 78.88           C  
ATOM   7791  O   ILE B  19      41.749  67.333 -18.533  1.00 84.71           O  
ATOM   7792  CB  ILE B  19      38.736  67.996 -18.842  1.00 61.94           C  
ATOM   7793  CG1 ILE B  19      39.004  68.841 -20.073  1.00 84.44           C  
ATOM   7794  CG2 ILE B  19      37.286  68.161 -18.394  1.00 54.13           C  
ATOM   7795  CD1 ILE B  19      37.842  68.851 -21.041  1.00103.56           C  
ATOM   7796  N   MET B  20      41.654  69.575 -18.496  1.00 76.08           N  
ATOM   7797  CA  MET B  20      42.992  69.733 -19.029  1.00 81.86           C  
ATOM   7798  C   MET B  20      44.023  69.523 -17.934  1.00 80.86           C  
ATOM   7799  O   MET B  20      44.906  68.683 -18.065  1.00 89.55           O  
ATOM   7800  CB  MET B  20      43.152  71.113 -19.656  1.00 88.77           C  
ATOM   7801  CG  MET B  20      44.160  71.162 -20.789  1.00 94.79           C  
ATOM   7802  SD  MET B  20      44.100  72.738 -21.661  1.00 83.50           S  
ATOM   7803  CE  MET B  20      42.364  72.816 -22.070  1.00 80.70           C  
ATOM   7804  N   LEU B  21      43.901  70.281 -16.850  1.00 85.90           N  
ATOM   7805  CA  LEU B  21      44.825  70.160 -15.723  1.00 83.58           C  
ATOM   7806  C   LEU B  21      44.921  68.737 -15.186  1.00 83.45           C  
ATOM   7807  O   LEU B  21      46.019  68.202 -15.047  1.00 82.93           O  
ATOM   7808  CB  LEU B  21      44.460  71.131 -14.598  1.00 84.26           C  
ATOM   7809  CG  LEU B  21      45.228  72.457 -14.608  1.00104.63           C  
ATOM   7810  CD1 LEU B  21      46.639  72.250 -14.083  1.00108.61           C  
ATOM   7811  CD2 LEU B  21      45.259  73.085 -16.004  1.00 85.11           C  
ATOM   7812  N   ALA B  22      43.782  68.127 -14.877  1.00 74.72           N  
ATOM   7813  CA  ALA B  22      43.794  66.737 -14.443  1.00 69.55           C  
ATOM   7814  C   ALA B  22      44.730  65.953 -15.355  1.00 72.80           C  
ATOM   7815  O   ALA B  22      45.768  65.458 -14.922  1.00 72.49           O  
ATOM   7816  CB  ALA B  22      42.396  66.150 -14.482  1.00 53.06           C  
ATOM   7817  N   GLY B  23      44.366  65.876 -16.630  1.00 81.42           N  
ATOM   7818  CA  GLY B  23      45.154  65.163 -17.618  1.00 77.12           C  
ATOM   7819  C   GLY B  23      46.613  65.558 -17.582  1.00 73.90           C  
ATOM   7820  O   GLY B  23      47.498  64.709 -17.535  1.00 76.84           O  
ATOM   7821  N   GLY B  24      46.863  66.858 -17.604  1.00 77.11           N  
ATOM   7822  CA  GLY B  24      48.217  67.367 -17.574  1.00 80.85           C  
ATOM   7823  C   GLY B  24      48.994  66.872 -16.371  1.00 87.61           C  
ATOM   7824  O   GLY B  24      50.137  66.441 -16.499  1.00 95.25           O  
ATOM   7825  N   LEU B  25      48.387  66.935 -15.193  1.00 78.53           N  
ATOM   7826  CA  LEU B  25      49.070  66.468 -14.001  1.00 72.92           C  
ATOM   7827  C   LEU B  25      49.255  64.970 -14.119  1.00 82.94           C  
ATOM   7828  O   LEU B  25      50.358  64.451 -13.945  1.00 87.88           O  
ATOM   7829  CB  LEU B  25      48.282  66.822 -12.741  1.00 81.20           C  
ATOM   7830  CG  LEU B  25      48.196  68.328 -12.462  1.00106.40           C  
ATOM   7831  CD1 LEU B  25      47.316  68.638 -11.240  1.00 81.57           C  
ATOM   7832  CD2 LEU B  25      49.599  68.935 -12.323  1.00 72.36           C  
ATOM   7833  N   SER B  26      48.175  64.277 -14.452  1.00 71.42           N  
ATOM   7834  CA  SER B  26      48.228  62.825 -14.520  1.00 79.66           C  
ATOM   7835  C   SER B  26      49.307  62.288 -15.471  1.00 77.30           C  
ATOM   7836  O   SER B  26      49.910  61.257 -15.185  1.00 85.23           O  
ATOM   7837  CB  SER B  26      46.848  62.232 -14.824  1.00 72.55           C  
ATOM   7838  OG  SER B  26      46.205  62.935 -15.870  1.00101.58           O  
ATOM   7839  N   ILE B  27      49.571  62.975 -16.581  1.00 76.10           N  
ATOM   7840  CA  ILE B  27      50.595  62.488 -17.509  1.00 79.09           C  
ATOM   7841  C   ILE B  27      51.958  62.496 -16.855  1.00 81.51           C  
ATOM   7842  O   ILE B  27      52.851  61.779 -17.291  1.00 88.41           O  
ATOM   7843  CB  ILE B  27      50.691  63.285 -18.828  1.00 73.68           C  
ATOM   7844  CG1 ILE B  27      50.798  64.780 -18.542  1.00 82.17           C  
ATOM   7845  CG2 ILE B  27      49.525  62.966 -19.742  1.00 82.37           C  
ATOM   7846  CD1 ILE B  27      50.974  65.633 -19.776  1.00101.02           C  
ATOM   7847  N   LEU B  28      52.131  63.314 -15.823  1.00 71.70           N  
ATOM   7848  CA  LEU B  28      53.360  63.243 -15.041  1.00 80.53           C  
ATOM   7849  C   LEU B  28      53.403  61.903 -14.302  1.00 81.62           C  
ATOM   7850  O   LEU B  28      53.952  60.923 -14.801  1.00 74.99           O  
ATOM   7851  CB  LEU B  28      53.455  64.404 -14.054  1.00 82.58           C  
ATOM   7852  CG  LEU B  28      53.320  65.815 -14.628  1.00 94.07           C  
ATOM   7853  CD1 LEU B  28      53.578  66.853 -13.534  1.00 90.46           C  
ATOM   7854  CD2 LEU B  28      54.250  66.034 -15.822  1.00 65.06           C  
ATOM   7855  N   SER B  29      52.793  61.868 -13.123  1.00 83.02           N  
ATOM   7856  CA  SER B  29      52.680  60.651 -12.320  1.00 86.00           C  
ATOM   7857  C   SER B  29      52.585  59.349 -13.125  1.00 83.88           C  
ATOM   7858  O   SER B  29      53.181  58.337 -12.752  1.00 82.26           O  
ATOM   7859  CB  SER B  29      51.470  60.760 -11.384  1.00113.96           C  
ATOM   7860  OG  SER B  29      51.196  59.526 -10.739  1.00135.59           O  
ATOM   7861  N   LEU B  30      51.829  59.368 -14.217  1.00 84.51           N  
ATOM   7862  CA  LEU B  30      51.595  58.147 -14.983  1.00 79.85           C  
ATOM   7863  C   LEU B  30      52.878  57.397 -15.320  1.00 76.01           C  
ATOM   7864  O   LEU B  30      53.778  57.953 -15.949  1.00 79.81           O  
ATOM   7865  CB  LEU B  30      50.807  58.441 -16.259  1.00 83.91           C  
ATOM   7866  CG  LEU B  30      49.300  58.202 -16.162  1.00 84.27           C  
ATOM   7867  CD1 LEU B  30      48.588  58.707 -17.406  1.00 80.69           C  
ATOM   7868  CD2 LEU B  30      49.022  56.718 -15.942  1.00 81.75           C  
ATOM   7869  N   PRO B  31      52.959  56.128 -14.885  1.00 70.94           N  
ATOM   7870  CA  PRO B  31      54.014  55.157 -15.215  1.00 63.64           C  
ATOM   7871  C   PRO B  31      54.209  55.004 -16.724  1.00 70.78           C  
ATOM   7872  O   PRO B  31      53.280  55.269 -17.485  1.00 78.81           O  
ATOM   7873  CB  PRO B  31      53.460  53.842 -14.644  1.00 66.81           C  
ATOM   7874  CG  PRO B  31      51.980  54.115 -14.383  1.00 55.00           C  
ATOM   7875  CD  PRO B  31      51.971  55.544 -13.965  1.00 58.64           C  
ATOM   7876  N   VAL B  32      55.395  54.580 -17.153  1.00 69.59           N  
ATOM   7877  CA  VAL B  32      55.667  54.393 -18.580  1.00 68.79           C  
ATOM   7878  C   VAL B  32      56.432  53.111 -18.853  1.00 61.16           C  
ATOM   7879  O   VAL B  32      57.494  52.889 -18.283  1.00 81.36           O  
ATOM   7880  CB  VAL B  32      56.473  55.562 -19.173  1.00 70.42           C  
ATOM   7881  CG1 VAL B  32      56.760  55.313 -20.648  1.00 64.72           C  
ATOM   7882  CG2 VAL B  32      55.718  56.869 -19.003  1.00 74.05           C  
ATOM   7883  N   ASN B  33      55.895  52.270 -19.730  1.00 50.78           N  
ATOM   7884  CA  ASN B  33      56.517  50.984 -20.028  1.00 66.63           C  
ATOM   7885  C   ASN B  33      55.996  50.384 -21.331  1.00 63.70           C  
ATOM   7886  O   ASN B  33      55.057  50.903 -21.912  1.00 70.69           O  
ATOM   7887  CB  ASN B  33      56.343  50.008 -18.850  1.00 84.47           C  
ATOM   7888  CG  ASN B  33      54.963  50.110 -18.186  1.00 84.75           C  
ATOM   7889  OD1 ASN B  33      54.814  50.724 -17.121  1.00 81.59           O  
ATOM   7890  ND2 ASN B  33      53.955  49.499 -18.809  1.00 66.71           N  
ATOM   7891  N   GLN B  34      56.595  49.291 -21.792  1.00 62.68           N  
ATOM   7892  CA  GLN B  34      56.246  48.773 -23.110  1.00 67.47           C  
ATOM   7893  C   GLN B  34      54.953  47.959 -23.160  1.00 72.95           C  
ATOM   7894  O   GLN B  34      54.223  48.020 -24.140  1.00 79.75           O  
ATOM   7895  CB  GLN B  34      57.406  47.989 -23.725  1.00 71.78           C  
ATOM   7896  CG  GLN B  34      57.301  46.488 -23.622  1.00 90.71           C  
ATOM   7897  CD  GLN B  34      58.186  45.783 -24.637  1.00 99.48           C  
ATOM   7898  OE1 GLN B  34      58.847  44.786 -24.323  1.00 99.58           O  
ATOM   7899  NE2 GLN B  34      58.209  46.307 -25.863  1.00 71.82           N  
ATOM   7900  N   TYR B  35      54.666  47.198 -22.114  1.00 80.18           N  
ATOM   7901  CA  TYR B  35      53.433  46.422 -22.082  1.00 71.10           C  
ATOM   7902  C   TYR B  35      52.813  46.395 -20.692  1.00 80.17           C  
ATOM   7903  O   TYR B  35      53.503  46.556 -19.684  1.00 84.33           O  
ATOM   7904  CB  TYR B  35      53.680  44.982 -22.548  1.00 73.62           C  
ATOM   7905  CG  TYR B  35      54.140  44.834 -23.983  1.00 74.37           C  
ATOM   7906  CD1 TYR B  35      53.426  45.399 -25.021  1.00 76.35           C  
ATOM   7907  CD2 TYR B  35      55.271  44.096 -24.295  1.00 74.94           C  
ATOM   7908  CE1 TYR B  35      53.834  45.256 -26.325  1.00 87.46           C  
ATOM   7909  CE2 TYR B  35      55.688  43.948 -25.598  1.00 90.83           C  
ATOM   7910  CZ  TYR B  35      54.966  44.531 -26.612  1.00103.97           C  
ATOM   7911  OH  TYR B  35      55.374  44.390 -27.921  1.00112.33           O  
ATOM   7912  N   PRO B  36      51.497  46.181 -20.634  1.00 74.24           N  
ATOM   7913  CA  PRO B  36      50.830  45.914 -19.363  1.00 72.59           C  
ATOM   7914  C   PRO B  36      51.270  44.549 -18.855  1.00 70.52           C  
ATOM   7915  O   PRO B  36      52.176  43.946 -19.425  1.00 66.99           O  
ATOM   7916  CB  PRO B  36      49.350  45.862 -19.754  1.00 63.63           C  
ATOM   7917  CG  PRO B  36      49.268  46.510 -21.077  1.00 68.53           C  
ATOM   7918  CD  PRO B  36      50.550  46.188 -21.753  1.00 71.51           C  
ATOM   7919  N   ALA B  37      50.631  44.063 -17.800  1.00 81.75           N  
ATOM   7920  CA  ALA B  37      50.925  42.734 -17.286  1.00 73.48           C  
ATOM   7921  C   ALA B  37      50.102  41.703 -18.045  1.00 76.28           C  
ATOM   7922  O   ALA B  37      49.212  41.064 -17.485  1.00 84.40           O  
ATOM   7923  CB  ALA B  37      50.626  42.669 -15.805  1.00 70.54           C  
ATOM   7924  N   ILE B  38      50.404  41.539 -19.326  1.00 60.16           N  
ATOM   7925  CA  ILE B  38      49.589  40.683 -20.178  1.00 73.38           C  
ATOM   7926  C   ILE B  38      49.707  39.181 -19.880  1.00 70.37           C  
ATOM   7927  O   ILE B  38      48.772  38.419 -20.120  1.00 62.28           O  
ATOM   7928  CB  ILE B  38      49.802  40.994 -21.693  1.00 76.37           C  
ATOM   7929  CG1 ILE B  38      49.931  39.703 -22.495  1.00 65.38           C  
ATOM   7930  CG2 ILE B  38      51.017  41.884 -21.916  1.00 60.74           C  
ATOM   7931  CD1 ILE B  38      50.136  39.944 -23.960  1.00 88.45           C  
ATOM   7932  N   ALA B  39      50.839  38.761 -19.330  1.00 76.56           N  
ATOM   7933  CA  ALA B  39      51.055  37.344 -19.040  1.00 70.49           C  
ATOM   7934  C   ALA B  39      50.401  36.906 -17.732  1.00 71.40           C  
ATOM   7935  O   ALA B  39      50.324  37.694 -16.791  1.00 72.46           O  
ATOM   7936  CB  ALA B  39      52.535  37.044 -19.008  1.00 66.17           C  
ATOM   7937  N   PRO B  40      49.936  35.642 -17.666  1.00 67.67           N  
ATOM   7938  CA  PRO B  40      49.387  35.099 -16.416  1.00 67.36           C  
ATOM   7939  C   PRO B  40      50.465  35.148 -15.353  1.00 65.99           C  
ATOM   7940  O   PRO B  40      51.537  34.594 -15.566  1.00 67.66           O  
ATOM   7941  CB  PRO B  40      49.091  33.633 -16.758  1.00 63.69           C  
ATOM   7942  CG  PRO B  40      49.091  33.556 -18.237  1.00 64.39           C  
ATOM   7943  CD  PRO B  40      50.032  34.615 -18.714  1.00 71.05           C  
ATOM   7944  N   PRO B  41      50.201  35.812 -14.228  1.00 54.54           N  
ATOM   7945  CA  PRO B  41      51.273  35.943 -13.240  1.00 65.40           C  
ATOM   7946  C   PRO B  41      51.773  34.570 -12.816  1.00 60.72           C  
ATOM   7947  O   PRO B  41      50.962  33.679 -12.575  1.00 68.67           O  
ATOM   7948  CB  PRO B  41      50.584  36.649 -12.068  1.00 65.09           C  
ATOM   7949  CG  PRO B  41      49.391  37.304 -12.666  1.00 55.28           C  
ATOM   7950  CD  PRO B  41      48.937  36.387 -13.756  1.00 55.89           C  
ATOM   7951  N   ALA B  42      53.089  34.397 -12.746  1.00 55.80           N  
ATOM   7952  CA  ALA B  42      53.668  33.120 -12.329  1.00 60.07           C  
ATOM   7953  C   ALA B  42      54.766  33.332 -11.321  1.00 67.48           C  
ATOM   7954  O   ALA B  42      55.482  34.336 -11.351  1.00 74.36           O  
ATOM   7955  CB  ALA B  42      54.204  32.320 -13.519  1.00 53.73           C  
ATOM   7956  N   ILE B  43      54.885  32.367 -10.422  1.00 76.18           N  
ATOM   7957  CA  ILE B  43      55.945  32.360  -9.434  1.00 73.79           C  
ATOM   7958  C   ILE B  43      56.824  31.140  -9.667  1.00 66.72           C  
ATOM   7959  O   ILE B  43      56.322  30.040  -9.917  1.00 61.73           O  
ATOM   7960  CB  ILE B  43      55.379  32.338  -8.002  1.00 69.04           C  
ATOM   7961  CG1 ILE B  43      55.118  33.762  -7.508  1.00 65.12           C  
ATOM   7962  CG2 ILE B  43      56.351  31.652  -7.069  1.00 71.44           C  
ATOM   7963  CD1 ILE B  43      54.089  34.505  -8.295  1.00 49.63           C  
ATOM   7964  N   ALA B  44      58.136  31.341  -9.596  1.00 68.26           N  
ATOM   7965  CA  ALA B  44      59.091  30.254  -9.767  1.00 61.03           C  
ATOM   7966  C   ALA B  44      59.789  29.928  -8.453  1.00 70.59           C  
ATOM   7967  O   ALA B  44      60.323  30.813  -7.781  1.00 68.50           O  
ATOM   7968  CB  ALA B  44      60.109  30.620 -10.815  1.00 68.32           C  
ATOM   7969  N   VAL B  45      59.773  28.651  -8.089  1.00 75.93           N  
ATOM   7970  CA  VAL B  45      60.552  28.161  -6.960  1.00 70.05           C  
ATOM   7971  C   VAL B  45      61.741  27.398  -7.520  1.00 69.88           C  
ATOM   7972  O   VAL B  45      61.562  26.493  -8.335  1.00 73.39           O  
ATOM   7973  CB  VAL B  45      59.724  27.217  -6.087  1.00 69.80           C  
ATOM   7974  CG1 VAL B  45      60.356  27.089  -4.716  1.00 58.80           C  
ATOM   7975  CG2 VAL B  45      58.290  27.717  -5.983  1.00 64.55           C  
ATOM   7976  N   GLN B  46      62.952  27.762  -7.104  1.00 70.16           N  
ATOM   7977  CA  GLN B  46      64.149  27.137  -7.664  1.00 73.86           C  
ATOM   7978  C   GLN B  46      65.266  26.824  -6.664  1.00 78.18           C  
ATOM   7979  O   GLN B  46      65.694  27.693  -5.908  1.00 80.16           O  
ATOM   7980  CB  GLN B  46      64.720  28.013  -8.780  1.00 90.26           C  
ATOM   7981  CG  GLN B  46      63.775  28.267  -9.938  1.00 85.59           C  
ATOM   7982  CD  GLN B  46      64.383  29.178 -10.980  1.00 82.87           C  
ATOM   7983  OE1 GLN B  46      65.183  30.055 -10.660  1.00 77.43           O  
ATOM   7984  NE2 GLN B  46      64.009  28.975 -12.236  1.00 85.92           N  
ATOM   7985  N   VAL B  47      65.735  25.576  -6.680  1.00 86.34           N  
ATOM   7986  CA  VAL B  47      66.997  25.193  -6.039  1.00 82.35           C  
ATOM   7987  C   VAL B  47      67.825  24.312  -6.947  1.00 79.58           C  
ATOM   7988  O   VAL B  47      67.342  23.802  -7.954  1.00 71.10           O  
ATOM   7989  CB  VAL B  47      66.812  24.382  -4.737  1.00 67.84           C  
ATOM   7990  CG1 VAL B  47      67.077  25.247  -3.520  1.00 70.76           C  
ATOM   7991  CG2 VAL B  47      65.450  23.704  -4.700  1.00 76.13           C  
ATOM   7992  N   SER B  48      69.075  24.123  -6.548  1.00 87.23           N  
ATOM   7993  CA  SER B  48      69.978  23.183  -7.181  1.00 76.32           C  
ATOM   7994  C   SER B  48      70.499  22.254  -6.099  1.00 75.11           C  
ATOM   7995  O   SER B  48      70.948  22.709  -5.049  1.00 73.52           O  
ATOM   7996  CB  SER B  48      71.138  23.931  -7.825  1.00 92.16           C  
ATOM   7997  OG  SER B  48      71.762  24.791  -6.885  1.00105.47           O  
ATOM   7998  N   TYR B  49      70.424  20.954  -6.354  1.00 77.40           N  
ATOM   7999  CA  TYR B  49      70.901  19.939  -5.418  1.00 84.74           C  
ATOM   8000  C   TYR B  49      72.249  19.408  -5.902  1.00 82.65           C  
ATOM   8001  O   TYR B  49      72.301  18.404  -6.608  1.00 80.73           O  
ATOM   8002  CB  TYR B  49      69.886  18.798  -5.353  1.00 82.88           C  
ATOM   8003  CG  TYR B  49      70.133  17.765  -4.279  1.00 75.45           C  
ATOM   8004  CD1 TYR B  49      71.348  17.687  -3.622  1.00 66.95           C  
ATOM   8005  CD2 TYR B  49      69.152  16.846  -3.949  1.00 77.77           C  
ATOM   8006  CE1 TYR B  49      71.567  16.735  -2.652  1.00 78.19           C  
ATOM   8007  CE2 TYR B  49      69.361  15.893  -2.984  1.00 85.51           C  
ATOM   8008  CZ  TYR B  49      70.568  15.839  -2.338  1.00 85.33           C  
ATOM   8009  OH  TYR B  49      70.768  14.879  -1.374  1.00 84.47           O  
ATOM   8010  N   PRO B  50      73.345  20.071  -5.504  1.00 76.20           N  
ATOM   8011  CA  PRO B  50      74.658  19.884  -6.133  1.00 79.74           C  
ATOM   8012  C   PRO B  50      75.015  18.428  -6.385  1.00 84.69           C  
ATOM   8013  O   PRO B  50      74.984  17.618  -5.466  1.00 91.34           O  
ATOM   8014  CB  PRO B  50      75.619  20.507  -5.123  1.00 68.54           C  
ATOM   8015  CG  PRO B  50      74.807  21.540  -4.447  1.00 82.45           C  
ATOM   8016  CD  PRO B  50      73.424  20.959  -4.335  1.00 77.83           C  
ATOM   8017  N   GLY B  51      75.337  18.110  -7.634  1.00 95.33           N  
ATOM   8018  CA  GLY B  51      75.761  16.772  -8.001  1.00 99.09           C  
ATOM   8019  C   GLY B  51      74.634  15.767  -8.152  1.00 88.80           C  
ATOM   8020  O   GLY B  51      74.872  14.610  -8.492  1.00 90.45           O  
ATOM   8021  N   ALA B  52      73.405  16.196  -7.901  1.00 78.79           N  
ATOM   8022  CA  ALA B  52      72.270  15.288  -7.999  1.00 87.15           C  
ATOM   8023  C   ALA B  52      71.916  14.967  -9.452  1.00 87.09           C  
ATOM   8024  O   ALA B  52      72.359  15.647 -10.380  1.00 81.74           O  
ATOM   8025  CB  ALA B  52      71.068  15.857  -7.269  1.00 87.39           C  
ATOM   8026  N   SER B  53      71.124  13.916  -9.635  1.00 79.90           N  
ATOM   8027  CA  SER B  53      70.627  13.538 -10.948  1.00 70.49           C  
ATOM   8028  C   SER B  53      69.167  13.943 -11.089  1.00 85.53           C  
ATOM   8029  O   SER B  53      68.510  14.291 -10.113  1.00 86.33           O  
ATOM   8030  CB  SER B  53      70.778  12.035 -11.168  1.00 83.40           C  
ATOM   8031  OG  SER B  53      70.179  11.293 -10.125  1.00 72.49           O  
ATOM   8032  N   ALA B  54      68.653  13.902 -12.309  1.00 89.12           N  
ATOM   8033  CA  ALA B  54      67.299  14.372 -12.548  1.00 78.71           C  
ATOM   8034  C   ALA B  54      66.309  13.660 -11.642  1.00 86.18           C  
ATOM   8035  O   ALA B  54      65.314  14.248 -11.235  1.00 94.45           O  
ATOM   8036  CB  ALA B  54      66.917  14.197 -14.002  1.00 87.96           C  
ATOM   8037  N   GLU B  55      66.569  12.397 -11.319  1.00 82.85           N  
ATOM   8038  CA  GLU B  55      65.661  11.689 -10.426  1.00 76.39           C  
ATOM   8039  C   GLU B  55      65.933  12.032  -8.977  1.00 74.32           C  
ATOM   8040  O   GLU B  55      65.013  12.140  -8.175  1.00 83.64           O  
ATOM   8041  CB  GLU B  55      65.708  10.180 -10.634  1.00 60.20           C  
ATOM   8042  CG  GLU B  55      64.602   9.670 -11.527  1.00 73.51           C  
ATOM   8043  CD  GLU B  55      63.760   8.605 -10.858  1.00103.19           C  
ATOM   8044  OE1 GLU B  55      62.568   8.475 -11.211  1.00112.59           O  
ATOM   8045  OE2 GLU B  55      64.281   7.907  -9.964  1.00114.16           O  
ATOM   8046  N   THR B  56      67.201  12.216  -8.645  1.00 75.59           N  
ATOM   8047  CA  THR B  56      67.580  12.535  -7.278  1.00 84.63           C  
ATOM   8048  C   THR B  56      67.212  13.973  -6.951  1.00 83.99           C  
ATOM   8049  O   THR B  56      67.916  14.652  -6.210  1.00 98.42           O  
ATOM   8050  CB  THR B  56      69.088  12.348  -7.051  1.00 81.65           C  
ATOM   8051  OG1 THR B  56      69.516  11.124  -7.658  1.00 98.43           O  
ATOM   8052  CG2 THR B  56      69.403  12.309  -5.571  1.00 87.82           C  
ATOM   8053  N   VAL B  57      66.110  14.442  -7.513  1.00 70.50           N  
ATOM   8054  CA  VAL B  57      65.703  15.820  -7.299  1.00 82.24           C  
ATOM   8055  C   VAL B  57      64.201  15.969  -7.510  1.00 77.76           C  
ATOM   8056  O   VAL B  57      63.537  16.703  -6.780  1.00 74.31           O  
ATOM   8057  CB  VAL B  57      66.517  16.805  -8.182  1.00 70.11           C  
ATOM   8058  CG1 VAL B  57      66.470  16.385  -9.624  1.00 89.04           C  
ATOM   8059  CG2 VAL B  57      66.018  18.226  -8.018  1.00 67.68           C  
ATOM   8060  N   GLN B  58      63.659  15.248  -8.483  1.00 69.98           N  
ATOM   8061  CA  GLN B  58      62.217  15.226  -8.650  1.00 73.33           C  
ATOM   8062  C   GLN B  58      61.605  14.337  -7.580  1.00 75.57           C  
ATOM   8063  O   GLN B  58      60.452  14.517  -7.197  1.00 77.43           O  
ATOM   8064  CB  GLN B  58      61.817  14.726 -10.036  1.00 76.57           C  
ATOM   8065  CG  GLN B  58      61.248  13.323 -10.045  1.00 76.17           C  
ATOM   8066  CD  GLN B  58      60.156  13.151 -11.079  1.00 89.53           C  
ATOM   8067  OE1 GLN B  58      60.088  13.895 -12.058  1.00 90.53           O  
ATOM   8068  NE2 GLN B  58      59.285  12.172 -10.864  1.00 96.96           N  
ATOM   8069  N   ASP B  59      62.393  13.383  -7.090  1.00 87.67           N  
ATOM   8070  CA  ASP B  59      61.904  12.398  -6.125  1.00 81.84           C  
ATOM   8071  C   ASP B  59      62.187  12.795  -4.678  1.00 68.39           C  
ATOM   8072  O   ASP B  59      61.474  12.391  -3.764  1.00 63.19           O  
ATOM   8073  CB  ASP B  59      62.482  11.013  -6.432  1.00 77.20           C  
ATOM   8074  CG  ASP B  59      61.970  10.449  -7.743  1.00 89.39           C  
ATOM   8075  OD1 ASP B  59      60.739  10.447  -7.957  1.00 85.72           O  
ATOM   8076  OD2 ASP B  59      62.798  10.006  -8.563  1.00 98.10           O  
ATOM   8077  N   THR B  60      63.223  13.593  -4.474  1.00 62.03           N  
ATOM   8078  CA  THR B  60      63.572  14.027  -3.131  1.00 67.64           C  
ATOM   8079  C   THR B  60      63.216  15.482  -2.885  1.00 70.82           C  
ATOM   8080  O   THR B  60      63.117  15.908  -1.735  1.00 77.80           O  
ATOM   8081  CB  THR B  60      65.072  13.848  -2.840  1.00 65.63           C  
ATOM   8082  OG1 THR B  60      65.837  14.433  -3.897  1.00 69.31           O  
ATOM   8083  CG2 THR B  60      65.416  12.378  -2.727  1.00 82.88           C  
ATOM   8084  N   VAL B  61      63.027  16.244  -3.958  1.00 59.47           N  
ATOM   8085  CA  VAL B  61      62.762  17.673  -3.829  1.00 66.79           C  
ATOM   8086  C   VAL B  61      61.446  18.119  -4.468  1.00 76.98           C  
ATOM   8087  O   VAL B  61      60.529  18.562  -3.770  1.00 70.53           O  
ATOM   8088  CB  VAL B  61      63.927  18.527  -4.370  1.00 63.10           C  
ATOM   8089  CG1 VAL B  61      63.478  19.967  -4.588  1.00 72.36           C  
ATOM   8090  CG2 VAL B  61      65.099  18.477  -3.410  1.00 64.80           C  
ATOM   8091  N   VAL B  62      61.348  18.009  -5.788  1.00 68.58           N  
ATOM   8092  CA  VAL B  62      60.135  18.445  -6.472  1.00 70.00           C  
ATOM   8093  C   VAL B  62      58.891  17.805  -5.865  1.00 72.73           C  
ATOM   8094  O   VAL B  62      58.051  18.494  -5.301  1.00 77.65           O  
ATOM   8095  CB  VAL B  62      60.171  18.161  -7.985  1.00 66.70           C  
ATOM   8096  CG1 VAL B  62      58.778  18.271  -8.575  1.00 71.10           C  
ATOM   8097  CG2 VAL B  62      61.128  19.107  -8.687  1.00 53.23           C  
ATOM   8098  N   GLN B  63      58.777  16.488  -5.966  1.00 64.51           N  
ATOM   8099  CA  GLN B  63      57.578  15.813  -5.497  1.00 69.31           C  
ATOM   8100  C   GLN B  63      57.151  16.315  -4.131  1.00 71.99           C  
ATOM   8101  O   GLN B  63      55.961  16.441  -3.858  1.00 70.89           O  
ATOM   8102  CB  GLN B  63      57.775  14.301  -5.466  1.00 64.23           C  
ATOM   8103  CG  GLN B  63      57.850  13.690  -6.827  1.00 64.92           C  
ATOM   8104  CD  GLN B  63      57.267  12.308  -6.867  1.00 76.74           C  
ATOM   8105  OE1 GLN B  63      56.333  11.996  -6.129  1.00 79.71           O  
ATOM   8106  NE2 GLN B  63      57.809  11.464  -7.735  1.00 86.58           N  
ATOM   8107  N   VAL B  64      58.127  16.610  -3.279  1.00 63.98           N  
ATOM   8108  CA  VAL B  64      57.837  17.082  -1.934  1.00 69.96           C  
ATOM   8109  C   VAL B  64      57.177  18.460  -1.955  1.00 67.18           C  
ATOM   8110  O   VAL B  64      56.029  18.596  -1.556  1.00 71.55           O  
ATOM   8111  CB  VAL B  64      59.092  17.082  -1.038  1.00 61.24           C  
ATOM   8112  CG1 VAL B  64      58.771  17.662   0.325  1.00 77.15           C  
ATOM   8113  CG2 VAL B  64      59.597  15.685  -0.887  1.00 49.78           C  
ATOM   8114  N   ILE B  65      57.891  19.473  -2.431  1.00 62.34           N  
ATOM   8115  CA  ILE B  65      57.314  20.804  -2.519  1.00 57.14           C  
ATOM   8116  C   ILE B  65      55.914  20.751  -3.116  1.00 63.80           C  
ATOM   8117  O   ILE B  65      54.991  21.373  -2.610  1.00 69.83           O  
ATOM   8118  CB  ILE B  65      58.165  21.753  -3.362  1.00 51.64           C  
ATOM   8119  CG1 ILE B  65      59.380  22.227  -2.571  1.00 49.07           C  
ATOM   8120  CG2 ILE B  65      57.342  22.955  -3.779  1.00 71.77           C  
ATOM   8121  CD1 ILE B  65      60.596  21.378  -2.790  1.00 73.17           C  
ATOM   8122  N   GLU B  66      55.757  19.998  -4.193  1.00 61.90           N  
ATOM   8123  CA  GLU B  66      54.460  19.870  -4.839  1.00 63.23           C  
ATOM   8124  C   GLU B  66      53.379  19.421  -3.877  1.00 73.92           C  
ATOM   8125  O   GLU B  66      52.278  19.961  -3.881  1.00 88.56           O  
ATOM   8126  CB  GLU B  66      54.524  18.886  -5.999  1.00 69.62           C  
ATOM   8127  CG  GLU B  66      55.286  19.389  -7.200  1.00 78.26           C  
ATOM   8128  CD  GLU B  66      55.127  18.469  -8.394  1.00 98.62           C  
ATOM   8129  OE1 GLU B  66      54.393  17.458  -8.271  1.00 90.13           O  
ATOM   8130  OE2 GLU B  66      55.728  18.757  -9.453  1.00105.46           O  
ATOM   8131  N   GLN B  67      53.687  18.424  -3.057  1.00 74.09           N  
ATOM   8132  CA  GLN B  67      52.684  17.834  -2.176  1.00 70.30           C  
ATOM   8133  C   GLN B  67      52.242  18.803  -1.095  1.00 68.72           C  
ATOM   8134  O   GLN B  67      51.328  18.516  -0.331  1.00 74.00           O  
ATOM   8135  CB  GLN B  67      53.214  16.548  -1.555  1.00 73.51           C  
ATOM   8136  CG  GLN B  67      53.102  15.339  -2.461  1.00 74.25           C  
ATOM   8137  CD  GLN B  67      53.887  14.164  -1.937  1.00 78.52           C  
ATOM   8138  OE1 GLN B  67      54.432  14.213  -0.836  1.00 82.64           O  
ATOM   8139  NE2 GLN B  67      53.962  13.103  -2.724  1.00 81.19           N  
ATOM   8140  N   GLN B  68      52.900  19.954  -1.049  1.00 68.09           N  
ATOM   8141  CA  GLN B  68      52.568  21.009  -0.107  1.00 77.94           C  
ATOM   8142  C   GLN B  68      52.056  22.252  -0.852  1.00 81.96           C  
ATOM   8143  O   GLN B  68      51.732  23.266  -0.235  1.00 75.04           O  
ATOM   8144  CB  GLN B  68      53.801  21.358   0.725  1.00 75.54           C  
ATOM   8145  CG  GLN B  68      53.560  21.381   2.220  1.00101.80           C  
ATOM   8146  CD  GLN B  68      53.316  19.993   2.781  1.00101.95           C  
ATOM   8147  OE1 GLN B  68      53.724  18.987   2.186  1.00 74.18           O  
ATOM   8148  NE2 GLN B  68      52.646  19.929   3.933  1.00 86.24           N  
ATOM   8149  N   MET B  69      51.996  22.160  -2.180  1.00 77.41           N  
ATOM   8150  CA  MET B  69      51.534  23.256  -3.033  1.00 67.35           C  
ATOM   8151  C   MET B  69      50.049  23.155  -3.315  1.00 70.77           C  
ATOM   8152  O   MET B  69      49.635  22.807  -4.419  1.00 76.03           O  
ATOM   8153  CB  MET B  69      52.289  23.267  -4.360  1.00 70.88           C  
ATOM   8154  CG  MET B  69      53.598  24.003  -4.304  1.00 69.99           C  
ATOM   8155  SD  MET B  69      53.329  25.697  -3.797  1.00 78.09           S  
ATOM   8156  CE  MET B  69      55.015  26.197  -3.469  1.00 51.12           C  
ATOM   8157  N   ASN B  70      49.252  23.449  -2.300  1.00 58.14           N  
ATOM   8158  CA  ASN B  70      47.810  23.497  -2.427  1.00 52.25           C  
ATOM   8159  C   ASN B  70      47.314  24.586  -1.504  1.00 67.84           C  
ATOM   8160  O   ASN B  70      48.076  25.070  -0.660  1.00 72.00           O  
ATOM   8161  CB  ASN B  70      47.180  22.154  -2.057  1.00 68.94           C  
ATOM   8162  CG  ASN B  70      47.885  21.475  -0.893  1.00 81.16           C  
ATOM   8163  OD1 ASN B  70      48.860  20.749  -1.084  1.00 90.58           O  
ATOM   8164  ND2 ASN B  70      47.387  21.699   0.318  1.00 70.74           N  
ATOM   8165  N   GLY B  71      46.050  24.974  -1.665  1.00 58.69           N  
ATOM   8166  CA  GLY B  71      45.458  26.013  -0.838  1.00 51.05           C  
ATOM   8167  C   GLY B  71      46.089  27.360  -1.095  1.00 60.35           C  
ATOM   8168  O   GLY B  71      46.289  28.159  -0.174  1.00 40.53           O  
ATOM   8169  N   ILE B  72      46.420  27.590  -2.365  1.00 69.58           N  
ATOM   8170  CA  ILE B  72      46.899  28.886  -2.832  1.00 66.77           C  
ATOM   8171  C   ILE B  72      45.809  29.502  -3.679  1.00 67.14           C  
ATOM   8172  O   ILE B  72      45.195  28.813  -4.493  1.00 65.42           O  
ATOM   8173  CB  ILE B  72      48.172  28.758  -3.665  1.00 64.58           C  
ATOM   8174  CG1 ILE B  72      48.004  27.638  -4.691  1.00 71.83           C  
ATOM   8175  CG2 ILE B  72      49.367  28.473  -2.766  1.00 64.98           C  
ATOM   8176  CD1 ILE B  72      49.154  27.516  -5.657  1.00 64.68           C  
ATOM   8177  N   ASP B  73      45.559  30.793  -3.469  1.00 69.52           N  
ATOM   8178  CA  ASP B  73      44.449  31.491  -4.118  1.00 71.94           C  
ATOM   8179  C   ASP B  73      44.722  31.776  -5.584  1.00 70.08           C  
ATOM   8180  O   ASP B  73      45.808  32.227  -5.939  1.00 74.10           O  
ATOM   8181  CB  ASP B  73      44.156  32.808  -3.402  1.00 79.32           C  
ATOM   8182  CG  ASP B  73      43.300  32.626  -2.165  1.00 87.49           C  
ATOM   8183  OD1 ASP B  73      42.517  31.650  -2.116  1.00 94.86           O  
ATOM   8184  OD2 ASP B  73      43.404  33.470  -1.248  1.00 80.34           O  
ATOM   8185  N   ASN B  74      43.727  31.515  -6.426  1.00 67.29           N  
ATOM   8186  CA  ASN B  74      43.811  31.828  -7.854  1.00 77.77           C  
ATOM   8187  C   ASN B  74      44.802  30.961  -8.636  1.00 78.65           C  
ATOM   8188  O   ASN B  74      45.345  31.402  -9.648  1.00 65.47           O  
ATOM   8189  CB  ASN B  74      44.151  33.310  -8.063  1.00 73.95           C  
ATOM   8190  CG  ASN B  74      43.070  34.243  -7.535  1.00 70.70           C  
ATOM   8191  OD1 ASN B  74      41.891  34.062  -7.822  1.00 73.12           O  
ATOM   8192  ND2 ASN B  74      43.475  35.251  -6.767  1.00 56.70           N  
ATOM   8193  N   LEU B  75      45.038  29.736  -8.166  1.00 76.15           N  
ATOM   8194  CA  LEU B  75      45.939  28.817  -8.853  1.00 66.79           C  
ATOM   8195  C   LEU B  75      45.294  28.241 -10.111  1.00 77.69           C  
ATOM   8196  O   LEU B  75      44.213  27.657 -10.047  1.00 78.46           O  
ATOM   8197  CB  LEU B  75      46.342  27.675  -7.930  1.00 74.80           C  
ATOM   8198  CG  LEU B  75      47.047  26.495  -8.604  1.00 64.68           C  
ATOM   8199  CD1 LEU B  75      48.485  26.844  -8.859  1.00 71.28           C  
ATOM   8200  CD2 LEU B  75      46.965  25.255  -7.755  1.00 81.01           C  
ATOM   8201  N   ARG B  76      45.960  28.394 -11.254  1.00 73.65           N  
ATOM   8202  CA  ARG B  76      45.421  27.889 -12.511  1.00 70.63           C  
ATOM   8203  C   ARG B  76      45.950  26.499 -12.783  1.00 59.27           C  
ATOM   8204  O   ARG B  76      45.193  25.540 -12.898  1.00 62.48           O  
ATOM   8205  CB  ARG B  76      45.773  28.813 -13.678  1.00 68.42           C  
ATOM   8206  CG  ARG B  76      45.129  28.400 -14.989  1.00 65.34           C  
ATOM   8207  CD  ARG B  76      45.604  29.264 -16.144  1.00 84.32           C  
ATOM   8208  NE  ARG B  76      44.985  30.588 -16.152  1.00 75.43           N  
ATOM   8209  CZ  ARG B  76      45.237  31.520 -17.064  1.00 76.13           C  
ATOM   8210  NH1 ARG B  76      46.092  31.267 -18.047  1.00 72.46           N  
ATOM   8211  NH2 ARG B  76      44.637  32.702 -16.994  1.00 74.30           N  
ATOM   8212  N   TYR B  77      47.262  26.405 -12.906  1.00 58.15           N  
ATOM   8213  CA  TYR B  77      47.920  25.122 -13.028  1.00 59.96           C  
ATOM   8214  C   TYR B  77      49.339  25.285 -12.520  1.00 66.56           C  
ATOM   8215  O   TYR B  77      49.779  26.402 -12.244  1.00 61.01           O  
ATOM   8216  CB  TYR B  77      47.880  24.596 -14.470  1.00 67.63           C  
ATOM   8217  CG  TYR B  77      48.434  25.534 -15.523  1.00 58.11           C  
ATOM   8218  CD1 TYR B  77      47.607  26.103 -16.473  1.00 64.51           C  
ATOM   8219  CD2 TYR B  77      49.783  25.843 -15.564  1.00 60.96           C  
ATOM   8220  CE1 TYR B  77      48.103  26.961 -17.430  1.00 75.54           C  
ATOM   8221  CE2 TYR B  77      50.291  26.695 -16.515  1.00 77.35           C  
ATOM   8222  CZ  TYR B  77      49.450  27.256 -17.452  1.00 82.36           C  
ATOM   8223  OH  TYR B  77      49.958  28.110 -18.413  1.00 64.79           O  
ATOM   8224  N   ILE B  78      50.046  24.169 -12.378  1.00 73.02           N  
ATOM   8225  CA  ILE B  78      51.390  24.176 -11.814  1.00 73.74           C  
ATOM   8226  C   ILE B  78      52.277  23.172 -12.540  1.00 73.01           C  
ATOM   8227  O   ILE B  78      51.890  22.024 -12.746  1.00 73.68           O  
ATOM   8228  CB  ILE B  78      51.358  23.871 -10.299  1.00 76.82           C  
ATOM   8229  CG1 ILE B  78      52.775  23.717  -9.751  1.00 86.54           C  
ATOM   8230  CG2 ILE B  78      50.530  22.617 -10.012  1.00 65.44           C  
ATOM   8231  CD1 ILE B  78      52.823  23.337  -8.286  1.00 90.59           C  
ATOM   8232  N   SER B  79      53.468  23.613 -12.931  1.00 73.10           N  
ATOM   8233  CA  SER B  79      54.360  22.788 -13.743  1.00 71.78           C  
ATOM   8234  C   SER B  79      55.817  22.865 -13.282  1.00 72.68           C  
ATOM   8235  O   SER B  79      56.319  23.939 -12.960  1.00 72.03           O  
ATOM   8236  CB  SER B  79      54.244  23.197 -15.214  1.00 72.37           C  
ATOM   8237  OG  SER B  79      55.215  22.544 -16.005  1.00103.31           O  
ATOM   8238  N   SER B  80      56.498  21.724 -13.254  1.00 83.62           N  
ATOM   8239  CA  SER B  80      57.894  21.700 -12.819  1.00 85.88           C  
ATOM   8240  C   SER B  80      58.825  20.926 -13.750  1.00 86.37           C  
ATOM   8241  O   SER B  80      58.390  20.096 -14.551  1.00 79.87           O  
ATOM   8242  CB  SER B  80      58.007  21.148 -11.397  1.00 76.17           C  
ATOM   8243  OG  SER B  80      57.463  19.843 -11.318  1.00 88.50           O  
ATOM   8244  N   GLU B  81      60.114  21.225 -13.628  1.00 89.00           N  
ATOM   8245  CA  GLU B  81      61.163  20.521 -14.351  1.00 86.00           C  
ATOM   8246  C   GLU B  81      62.282  20.156 -13.377  1.00 78.71           C  
ATOM   8247  O   GLU B  81      62.691  20.960 -12.538  1.00 68.50           O  
ATOM   8248  CB  GLU B  81      61.715  21.385 -15.494  1.00 73.58           C  
ATOM   8249  CG  GLU B  81      62.525  22.595 -15.024  1.00 80.17           C  
ATOM   8250  CD  GLU B  81      63.145  23.390 -16.161  1.00102.44           C  
ATOM   8251  OE1 GLU B  81      62.698  23.237 -17.318  1.00110.60           O  
ATOM   8252  OE2 GLU B  81      64.080  24.176 -15.894  1.00106.36           O  
ATOM   8253  N   SER B  82      62.769  18.930 -13.487  1.00 91.33           N  
ATOM   8254  CA  SER B  82      63.901  18.482 -12.691  1.00 91.80           C  
ATOM   8255  C   SER B  82      64.929  17.876 -13.634  1.00 81.06           C  
ATOM   8256  O   SER B  82      64.633  16.903 -14.326  1.00 84.02           O  
ATOM   8257  CB  SER B  82      63.437  17.465 -11.642  1.00 90.91           C  
ATOM   8258  OG  SER B  82      62.240  16.816 -12.046  1.00 84.01           O  
ATOM   8259  N   ASN B  83      66.126  18.455 -13.681  1.00 74.08           N  
ATOM   8260  CA  ASN B  83      67.095  18.063 -14.714  1.00103.74           C  
ATOM   8261  C   ASN B  83      68.473  17.547 -14.270  1.00 96.11           C  
ATOM   8262  O   ASN B  83      68.750  17.430 -13.080  1.00 96.83           O  
ATOM   8263  CB  ASN B  83      67.235  19.154 -15.787  1.00110.02           C  
ATOM   8264  CG  ASN B  83      66.943  20.542 -15.257  1.00 96.20           C  
ATOM   8265  OD1 ASN B  83      67.301  20.881 -14.131  1.00 88.04           O  
ATOM   8266  ND2 ASN B  83      66.295  21.357 -16.078  1.00 92.95           N  
ATOM   8267  N   SER B  84      69.320  17.252 -15.257  1.00 95.36           N  
ATOM   8268  CA  SER B  84      70.549  16.473 -15.068  1.00 86.99           C  
ATOM   8269  C   SER B  84      71.605  17.132 -14.189  1.00 86.28           C  
ATOM   8270  O   SER B  84      72.399  16.441 -13.547  1.00 92.98           O  
ATOM   8271  CB  SER B  84      71.158  16.103 -16.420  1.00106.55           C  
ATOM   8272  OG  SER B  84      71.430  17.265 -17.182  1.00116.37           O  
ATOM   8273  N   ASP B  85      71.635  18.459 -14.179  1.00 80.45           N  
ATOM   8274  CA  ASP B  85      72.414  19.181 -13.184  1.00 78.17           C  
ATOM   8275  C   ASP B  85      71.550  19.354 -11.937  1.00 97.00           C  
ATOM   8276  O   ASP B  85      70.359  19.028 -11.944  1.00 88.44           O  
ATOM   8277  CB  ASP B  85      72.873  20.532 -13.717  1.00 70.84           C  
ATOM   8278  CG  ASP B  85      71.783  21.258 -14.479  1.00 95.86           C  
ATOM   8279  OD1 ASP B  85      70.656  20.724 -14.564  1.00 98.74           O  
ATOM   8280  OD2 ASP B  85      72.049  22.364 -14.996  1.00 96.25           O  
ATOM   8281  N   GLY B  86      72.141  19.862 -10.863  1.00 98.77           N  
ATOM   8282  CA  GLY B  86      71.428  19.962  -9.602  1.00 97.08           C  
ATOM   8283  C   GLY B  86      70.112  20.708  -9.707  1.00 84.39           C  
ATOM   8284  O   GLY B  86      69.198  20.489  -8.918  1.00 72.15           O  
ATOM   8285  N   SER B  87      70.022  21.579 -10.707  1.00 88.95           N  
ATOM   8286  CA  SER B  87      68.923  22.532 -10.837  1.00 67.81           C  
ATOM   8287  C   SER B  87      67.527  21.917 -10.912  1.00 75.20           C  
ATOM   8288  O   SER B  87      67.318  20.841 -11.479  1.00 73.52           O  
ATOM   8289  CB  SER B  87      69.152  23.444 -12.043  1.00 82.37           C  
ATOM   8290  OG  SER B  87      69.067  22.713 -13.253  1.00 93.49           O  
ATOM   8291  N   MET B  88      66.580  22.629 -10.312  1.00 75.80           N  
ATOM   8292  CA  MET B  88      65.168  22.306 -10.383  1.00 65.38           C  
ATOM   8293  C   MET B  88      64.410  23.606 -10.524  1.00 71.45           C  
ATOM   8294  O   MET B  88      64.879  24.658 -10.083  1.00 72.43           O  
ATOM   8295  CB  MET B  88      64.700  21.638  -9.099  1.00 74.28           C  
ATOM   8296  CG  MET B  88      63.194  21.540  -9.014  1.00 67.70           C  
ATOM   8297  SD  MET B  88      62.506  22.272  -7.526  1.00 82.23           S  
ATOM   8298  CE  MET B  88      63.389  23.819  -7.436  1.00 67.03           C  
ATOM   8299  N   THR B  89      63.230  23.536 -11.127  1.00 72.26           N  
ATOM   8300  CA  THR B  89      62.341  24.688 -11.168  1.00 78.07           C  
ATOM   8301  C   THR B  89      60.883  24.276 -11.150  1.00 69.01           C  
ATOM   8302  O   THR B  89      60.431  23.511 -11.995  1.00 73.99           O  
ATOM   8303  CB  THR B  89      62.586  25.558 -12.405  1.00 86.51           C  
ATOM   8304  OG1 THR B  89      63.814  26.277 -12.245  1.00100.47           O  
ATOM   8305  CG2 THR B  89      61.455  26.543 -12.578  1.00 63.73           C  
ATOM   8306  N   ILE B  90      60.148  24.780 -10.171  1.00 64.31           N  
ATOM   8307  CA  ILE B  90      58.707  24.615 -10.165  1.00 67.33           C  
ATOM   8308  C   ILE B  90      58.049  25.979 -10.340  1.00 73.12           C  
ATOM   8309  O   ILE B  90      58.343  26.928  -9.613  1.00 71.96           O  
ATOM   8310  CB  ILE B  90      58.212  23.903  -8.896  1.00 77.15           C  
ATOM   8311  CG1 ILE B  90      56.727  24.186  -8.677  1.00 78.72           C  
ATOM   8312  CG2 ILE B  90      59.027  24.331  -7.688  1.00 85.16           C  
ATOM   8313  CD1 ILE B  90      56.171  23.552  -7.430  1.00 97.26           C  
ATOM   8314  N   THR B  91      57.183  26.072 -11.342  1.00 67.22           N  
ATOM   8315  CA  THR B  91      56.508  27.317 -11.680  1.00 61.85           C  
ATOM   8316  C   THR B  91      55.005  27.230 -11.405  1.00 64.56           C  
ATOM   8317  O   THR B  91      54.297  26.409 -11.989  1.00 59.72           O  
ATOM   8318  CB  THR B  91      56.752  27.693 -13.160  1.00 68.02           C  
ATOM   8319  OG1 THR B  91      58.030  28.325 -13.288  1.00 66.18           O  
ATOM   8320  CG2 THR B  91      55.687  28.644 -13.663  1.00 65.12           C  
ATOM   8321  N   VAL B  92      54.522  28.075 -10.502  1.00 56.70           N  
ATOM   8322  CA  VAL B  92      53.099  28.098 -10.180  1.00 68.45           C  
ATOM   8323  C   VAL B  92      52.376  29.235 -10.905  1.00 68.32           C  
ATOM   8324  O   VAL B  92      52.698  30.412 -10.722  1.00 64.68           O  
ATOM   8325  CB  VAL B  92      52.866  28.225  -8.675  1.00 70.72           C  
ATOM   8326  CG1 VAL B  92      51.382  28.255  -8.384  1.00 67.99           C  
ATOM   8327  CG2 VAL B  92      53.538  27.079  -7.940  1.00 60.63           C  
ATOM   8328  N   THR B  93      51.391  28.870 -11.722  1.00 61.25           N  
ATOM   8329  CA  THR B  93      50.714  29.823 -12.593  1.00 66.20           C  
ATOM   8330  C   THR B  93      49.345  30.255 -12.054  1.00 71.33           C  
ATOM   8331  O   THR B  93      48.466  29.425 -11.792  1.00 62.31           O  
ATOM   8332  CB  THR B  93      50.555  29.253 -14.019  1.00 68.41           C  
ATOM   8333  OG1 THR B  93      51.838  28.867 -14.530  1.00 73.15           O  
ATOM   8334  CG2 THR B  93      49.917  30.279 -14.943  1.00 59.11           C  
ATOM   8335  N   PHE B  94      49.174  31.565 -11.915  1.00 62.01           N  
ATOM   8336  CA  PHE B  94      47.954  32.138 -11.371  1.00 60.69           C  
ATOM   8337  C   PHE B  94      47.097  32.840 -12.414  1.00 61.72           C  
ATOM   8338  O   PHE B  94      47.608  33.326 -13.420  1.00 78.09           O  
ATOM   8339  CB  PHE B  94      48.315  33.127 -10.274  1.00 69.97           C  
ATOM   8340  CG  PHE B  94      48.939  32.487  -9.068  1.00 76.08           C  
ATOM   8341  CD1 PHE B  94      48.163  31.764  -8.173  1.00 74.39           C  
ATOM   8342  CD2 PHE B  94      50.293  32.607  -8.827  1.00 63.18           C  
ATOM   8343  CE1 PHE B  94      48.728  31.176  -7.063  1.00 69.96           C  
ATOM   8344  CE2 PHE B  94      50.861  32.025  -7.720  1.00 77.06           C  
ATOM   8345  CZ  PHE B  94      50.078  31.307  -6.835  1.00 75.63           C  
ATOM   8346  N   GLU B  95      45.792  32.906 -12.157  1.00 74.64           N  
ATOM   8347  CA  GLU B  95      44.849  33.616 -13.030  1.00 62.19           C  
ATOM   8348  C   GLU B  95      45.199  35.089 -13.145  1.00 55.05           C  
ATOM   8349  O   GLU B  95      45.898  35.636 -12.304  1.00 63.25           O  
ATOM   8350  CB  GLU B  95      43.418  33.473 -12.514  1.00 47.70           C  
ATOM   8351  CG  GLU B  95      42.856  32.058 -12.577  1.00 67.95           C  
ATOM   8352  CD  GLU B  95      42.437  31.648 -13.982  1.00 91.94           C  
ATOM   8353  OE1 GLU B  95      42.061  30.469 -14.179  1.00 97.70           O  
ATOM   8354  OE2 GLU B  95      42.482  32.505 -14.890  1.00 93.14           O  
ATOM   8355  N   GLN B  96      44.701  35.727 -14.193  1.00 66.54           N  
ATOM   8356  CA  GLN B  96      44.986  37.137 -14.454  1.00 67.85           C  
ATOM   8357  C   GLN B  96      44.356  38.054 -13.406  1.00 70.80           C  
ATOM   8358  O   GLN B  96      43.222  37.833 -12.967  1.00 67.44           O  
ATOM   8359  CB  GLN B  96      44.456  37.525 -15.834  1.00 68.82           C  
ATOM   8360  CG  GLN B  96      44.599  36.441 -16.889  1.00 62.58           C  
ATOM   8361  CD  GLN B  96      45.858  36.596 -17.698  1.00 67.76           C  
ATOM   8362  OE1 GLN B  96      46.569  37.599 -17.581  1.00 63.07           O  
ATOM   8363  NE2 GLN B  96      46.145  35.606 -18.530  1.00 70.00           N  
ATOM   8364  N   GLY B  97      45.088  39.092 -13.018  1.00 58.29           N  
ATOM   8365  CA  GLY B  97      44.571  40.047 -12.054  1.00 57.20           C  
ATOM   8366  C   GLY B  97      44.916  39.672 -10.630  1.00 62.07           C  
ATOM   8367  O   GLY B  97      44.343  40.178  -9.668  1.00 63.62           O  
ATOM   8368  N   THR B  98      45.880  38.776 -10.506  1.00 66.55           N  
ATOM   8369  CA  THR B  98      46.279  38.264  -9.222  1.00 50.31           C  
ATOM   8370  C   THR B  98      47.476  39.039  -8.717  1.00 53.83           C  
ATOM   8371  O   THR B  98      48.475  39.161  -9.413  1.00 57.27           O  
ATOM   8372  CB  THR B  98      46.617  36.796  -9.340  1.00 53.40           C  
ATOM   8373  OG1 THR B  98      45.455  36.094  -9.804  1.00 53.91           O  
ATOM   8374  CG2 THR B  98      47.058  36.248  -7.992  1.00 61.62           C  
ATOM   8375  N   ASP B  99      47.369  39.579  -7.507  1.00 53.69           N  
ATOM   8376  CA  ASP B  99      48.469  40.347  -6.940  1.00 51.11           C  
ATOM   8377  C   ASP B  99      49.703  39.457  -6.807  1.00 66.53           C  
ATOM   8378  O   ASP B  99      49.753  38.547  -5.964  1.00 60.22           O  
ATOM   8379  CB  ASP B  99      48.092  40.966  -5.595  1.00 49.51           C  
ATOM   8380  CG  ASP B  99      49.146  41.927  -5.087  1.00 70.87           C  
ATOM   8381  OD1 ASP B  99      48.875  42.693  -4.133  1.00 74.47           O  
ATOM   8382  OD2 ASP B  99      50.258  41.915  -5.650  1.00 80.64           O  
ATOM   8383  N   PRO B 100      50.705  39.710  -7.658  1.00 64.65           N  
ATOM   8384  CA  PRO B 100      51.910  38.884  -7.646  1.00 73.05           C  
ATOM   8385  C   PRO B 100      52.427  38.823  -6.233  1.00 67.96           C  
ATOM   8386  O   PRO B 100      52.916  37.787  -5.795  1.00 66.62           O  
ATOM   8387  CB  PRO B 100      52.882  39.675  -8.523  1.00 69.58           C  
ATOM   8388  CG  PRO B 100      52.019  40.468  -9.414  1.00 72.74           C  
ATOM   8389  CD  PRO B 100      50.817  40.836  -8.598  1.00 58.03           C  
ATOM   8390  N   ASP B 101      52.291  39.941  -5.530  1.00 67.25           N  
ATOM   8391  CA  ASP B 101      52.744  40.060  -4.154  1.00 66.77           C  
ATOM   8392  C   ASP B 101      52.153  39.004  -3.227  1.00 67.70           C  
ATOM   8393  O   ASP B 101      52.893  38.363  -2.483  1.00 68.03           O  
ATOM   8394  CB  ASP B 101      52.463  41.462  -3.623  1.00 73.30           C  
ATOM   8395  CG  ASP B 101      53.455  42.483  -4.137  1.00 86.37           C  
ATOM   8396  OD1 ASP B 101      54.523  42.062  -4.633  1.00 82.23           O  
ATOM   8397  OD2 ASP B 101      53.170  43.698  -4.040  1.00 78.85           O  
ATOM   8398  N   ILE B 102      50.839  38.807  -3.252  1.00 57.29           N  
ATOM   8399  CA  ILE B 102      50.289  37.780  -2.379  1.00 69.12           C  
ATOM   8400  C   ILE B 102      50.476  36.384  -2.970  1.00 64.45           C  
ATOM   8401  O   ILE B 102      50.681  35.424  -2.231  1.00 77.63           O  
ATOM   8402  CB  ILE B 102      48.823  38.036  -1.933  1.00 56.55           C  
ATOM   8403  CG1 ILE B 102      47.844  37.661  -3.035  1.00 72.17           C  
ATOM   8404  CG2 ILE B 102      48.647  39.455  -1.440  1.00 44.13           C  
ATOM   8405  CD1 ILE B 102      47.503  36.178  -3.061  1.00 84.54           C  
ATOM   8406  N   ALA B 103      50.417  36.265  -4.293  1.00 65.97           N  
ATOM   8407  CA  ALA B 103      50.713  34.982  -4.926  1.00 65.38           C  
ATOM   8408  C   ALA B 103      52.076  34.494  -4.446  1.00 60.08           C  
ATOM   8409  O   ALA B 103      52.220  33.389  -3.926  1.00 53.88           O  
ATOM   8410  CB  ALA B 103      50.701  35.112  -6.430  1.00 52.98           C  
ATOM   8411  N   GLN B 104      53.082  35.336  -4.621  1.00 60.98           N  
ATOM   8412  CA  GLN B 104      54.417  34.976  -4.198  1.00 53.73           C  
ATOM   8413  C   GLN B 104      54.360  34.482  -2.769  1.00 61.15           C  
ATOM   8414  O   GLN B 104      54.678  33.328  -2.500  1.00 69.56           O  
ATOM   8415  CB  GLN B 104      55.375  36.159  -4.320  1.00 48.82           C  
ATOM   8416  CG  GLN B 104      56.794  35.744  -4.621  1.00 51.47           C  
ATOM   8417  CD  GLN B 104      57.805  36.808  -4.263  1.00 66.47           C  
ATOM   8418  OE1 GLN B 104      58.562  36.668  -3.295  1.00 74.86           O  
ATOM   8419  NE2 GLN B 104      57.825  37.883  -5.036  1.00 64.20           N  
ATOM   8420  N   VAL B 105      53.929  35.350  -1.857  1.00 67.69           N  
ATOM   8421  CA  VAL B 105      53.904  35.008  -0.437  1.00 64.79           C  
ATOM   8422  C   VAL B 105      53.163  33.706  -0.148  1.00 55.38           C  
ATOM   8423  O   VAL B 105      53.680  32.847   0.554  1.00 71.70           O  
ATOM   8424  CB  VAL B 105      53.341  36.140   0.438  1.00 66.98           C  
ATOM   8425  CG1 VAL B 105      51.818  36.106   0.466  1.00 55.71           C  
ATOM   8426  CG2 VAL B 105      53.903  36.022   1.841  1.00 73.22           C  
ATOM   8427  N   GLN B 106      51.966  33.546  -0.693  1.00 42.88           N  
ATOM   8428  CA  GLN B 106      51.242  32.303  -0.512  1.00 51.07           C  
ATOM   8429  C   GLN B 106      52.100  31.116  -0.933  1.00 56.35           C  
ATOM   8430  O   GLN B 106      52.213  30.120  -0.231  1.00 58.86           O  
ATOM   8431  CB  GLN B 106      49.937  32.312  -1.304  1.00 41.08           C  
ATOM   8432  CG  GLN B 106      48.911  33.310  -0.787  1.00 53.90           C  
ATOM   8433  CD  GLN B 106      47.492  32.983  -1.220  1.00 65.98           C  
ATOM   8434  OE1 GLN B 106      47.265  32.378  -2.269  1.00 73.81           O  
ATOM   8435  NE2 GLN B 106      46.528  33.385  -0.406  1.00 59.80           N  
ATOM   8436  N   VAL B 107      52.726  31.237  -2.086  1.00 63.71           N  
ATOM   8437  CA  VAL B 107      53.473  30.126  -2.638  1.00 72.49           C  
ATOM   8438  C   VAL B 107      54.739  29.859  -1.820  1.00 70.48           C  
ATOM   8439  O   VAL B 107      55.154  28.711  -1.661  1.00 69.35           O  
ATOM   8440  CB  VAL B 107      53.832  30.386  -4.110  1.00 61.41           C  
ATOM   8441  CG1 VAL B 107      55.252  30.879  -4.211  1.00 68.92           C  
ATOM   8442  CG2 VAL B 107      53.653  29.120  -4.921  1.00 70.32           C  
ATOM   8443  N   GLN B 108      55.346  30.915  -1.291  1.00 62.44           N  
ATOM   8444  CA  GLN B 108      56.603  30.760  -0.579  1.00 59.39           C  
ATOM   8445  C   GLN B 108      56.341  30.222   0.810  1.00 69.02           C  
ATOM   8446  O   GLN B 108      57.168  29.503   1.369  1.00 85.53           O  
ATOM   8447  CB  GLN B 108      57.378  32.077  -0.537  1.00 59.12           C  
ATOM   8448  CG  GLN B 108      56.992  33.000   0.563  1.00 70.45           C  
ATOM   8449  CD  GLN B 108      57.820  32.782   1.809  1.00107.98           C  
ATOM   8450  OE1 GLN B 108      57.487  33.279   2.892  1.00118.29           O  
ATOM   8451  NE2 GLN B 108      58.916  32.035   1.665  1.00 95.06           N  
ATOM   8452  N   ASN B 109      55.178  30.557   1.359  1.00 68.70           N  
ATOM   8453  CA  ASN B 109      54.776  30.057   2.668  1.00 62.64           C  
ATOM   8454  C   ASN B 109      54.547  28.554   2.666  1.00 68.76           C  
ATOM   8455  O   ASN B 109      55.000  27.855   3.569  1.00 79.85           O  
ATOM   8456  CB  ASN B 109      53.533  30.782   3.166  1.00 56.60           C  
ATOM   8457  CG  ASN B 109      53.861  32.108   3.815  1.00 74.79           C  
ATOM   8458  OD1 ASN B 109      55.029  32.423   4.046  1.00 74.06           O  
ATOM   8459  ND2 ASN B 109      52.829  32.896   4.117  1.00 65.35           N  
ATOM   8460  N   LYS B 110      53.843  28.056   1.654  1.00 60.91           N  
ATOM   8461  CA  LYS B 110      53.647  26.618   1.514  1.00 59.90           C  
ATOM   8462  C   LYS B 110      55.001  25.940   1.288  1.00 72.73           C  
ATOM   8463  O   LYS B 110      55.232  24.801   1.721  1.00 66.46           O  
ATOM   8464  CB  LYS B 110      52.638  26.294   0.405  1.00 49.38           C  
ATOM   8465  CG  LYS B 110      51.159  26.341   0.859  1.00 43.76           C  
ATOM   8466  CD  LYS B 110      50.997  27.187   2.118  1.00 68.11           C  
ATOM   8467  CE  LYS B 110      49.559  27.221   2.638  1.00 59.98           C  
ATOM   8468  NZ  LYS B 110      48.804  25.976   2.331  1.00 67.90           N  
ATOM   8469  N   LEU B 111      55.910  26.663   0.642  1.00 65.76           N  
ATOM   8470  CA  LEU B 111      57.279  26.189   0.496  1.00 67.50           C  
ATOM   8471  C   LEU B 111      57.908  25.956   1.868  1.00 66.21           C  
ATOM   8472  O   LEU B 111      58.567  24.946   2.078  1.00 70.30           O  
ATOM   8473  CB  LEU B 111      58.113  27.168  -0.344  1.00 71.44           C  
ATOM   8474  CG  LEU B 111      59.617  26.942  -0.584  1.00 76.42           C  
ATOM   8475  CD1 LEU B 111      60.444  27.426   0.602  1.00100.34           C  
ATOM   8476  CD2 LEU B 111      59.956  25.490  -0.921  1.00 68.92           C  
ATOM   8477  N   GLN B 112      57.699  26.885   2.799  1.00 72.87           N  
ATOM   8478  CA  GLN B 112      58.221  26.732   4.160  1.00 75.52           C  
ATOM   8479  C   GLN B 112      57.670  25.499   4.855  1.00 71.42           C  
ATOM   8480  O   GLN B 112      58.401  24.786   5.536  1.00 75.08           O  
ATOM   8481  CB  GLN B 112      57.932  27.966   5.015  1.00 75.53           C  
ATOM   8482  CG  GLN B 112      59.172  28.780   5.350  1.00 96.40           C  
ATOM   8483  CD  GLN B 112      58.860  30.058   6.106  1.00109.06           C  
ATOM   8484  OE1 GLN B 112      57.701  30.469   6.209  1.00106.31           O  
ATOM   8485  NE2 GLN B 112      59.899  30.698   6.636  1.00 97.48           N  
ATOM   8486  N   LEU B 113      56.377  25.252   4.684  1.00 66.60           N  
ATOM   8487  CA  LEU B 113      55.741  24.113   5.331  1.00 74.81           C  
ATOM   8488  C   LEU B 113      56.394  22.798   4.932  1.00 76.60           C  
ATOM   8489  O   LEU B 113      56.320  21.817   5.665  1.00 73.92           O  
ATOM   8490  CB  LEU B 113      54.243  24.075   5.021  1.00 73.66           C  
ATOM   8491  CG  LEU B 113      53.317  24.686   6.075  1.00 72.50           C  
ATOM   8492  CD1 LEU B 113      54.024  25.764   6.879  1.00 69.30           C  
ATOM   8493  CD2 LEU B 113      52.047  25.234   5.427  1.00 79.25           C  
ATOM   8494  N   ALA B 114      57.034  22.783   3.769  1.00 75.48           N  
ATOM   8495  CA  ALA B 114      57.630  21.560   3.256  1.00 71.18           C  
ATOM   8496  C   ALA B 114      59.158  21.590   3.272  1.00 72.69           C  
ATOM   8497  O   ALA B 114      59.804  20.639   2.845  1.00 80.89           O  
ATOM   8498  CB  ALA B 114      57.109  21.259   1.857  1.00 62.38           C  
ATOM   8499  N   THR B 115      59.736  22.672   3.776  1.00 67.98           N  
ATOM   8500  CA  THR B 115      61.190  22.780   3.851  1.00 73.11           C  
ATOM   8501  C   THR B 115      61.828  21.710   4.756  1.00 84.44           C  
ATOM   8502  O   THR B 115      62.670  20.940   4.302  1.00 85.69           O  
ATOM   8503  CB  THR B 115      61.638  24.186   4.294  1.00 74.59           C  
ATOM   8504  OG1 THR B 115      61.269  25.149   3.299  1.00 82.23           O  
ATOM   8505  CG2 THR B 115      63.143  24.228   4.499  1.00 71.24           C  
ATOM   8506  N   PRO B 116      61.433  21.652   6.038  1.00 80.28           N  
ATOM   8507  CA  PRO B 116      62.062  20.668   6.927  1.00 92.03           C  
ATOM   8508  C   PRO B 116      61.888  19.247   6.407  1.00 90.75           C  
ATOM   8509  O   PRO B 116      62.561  18.315   6.859  1.00 80.24           O  
ATOM   8510  CB  PRO B 116      61.289  20.843   8.239  1.00 92.86           C  
ATOM   8511  CG  PRO B 116      60.763  22.231   8.183  1.00 94.02           C  
ATOM   8512  CD  PRO B 116      60.428  22.463   6.744  1.00 87.38           C  
ATOM   8513  N   LEU B 117      60.980  19.101   5.451  1.00 82.69           N  
ATOM   8514  CA  LEU B 117      60.629  17.806   4.893  1.00 90.51           C  
ATOM   8515  C   LEU B 117      61.615  17.427   3.779  1.00 80.63           C  
ATOM   8516  O   LEU B 117      61.479  16.395   3.121  1.00 61.88           O  
ATOM   8517  CB  LEU B 117      59.199  17.892   4.351  1.00 78.37           C  
ATOM   8518  CG  LEU B 117      58.174  16.865   4.825  1.00 87.63           C  
ATOM   8519  CD1 LEU B 117      56.791  17.361   4.500  1.00 68.46           C  
ATOM   8520  CD2 LEU B 117      58.418  15.483   4.217  1.00115.58           C  
ATOM   8521  N   LEU B 118      62.629  18.267   3.606  1.00 74.31           N  
ATOM   8522  CA  LEU B 118      63.491  18.242   2.433  1.00 69.65           C  
ATOM   8523  C   LEU B 118      64.909  17.833   2.807  1.00 89.22           C  
ATOM   8524  O   LEU B 118      65.356  18.087   3.924  1.00 93.29           O  
ATOM   8525  CB  LEU B 118      63.538  19.647   1.837  1.00 79.00           C  
ATOM   8526  CG  LEU B 118      63.094  19.940   0.405  1.00 77.90           C  
ATOM   8527  CD1 LEU B 118      61.794  19.232   0.061  1.00 68.46           C  
ATOM   8528  CD2 LEU B 118      62.937  21.437   0.247  1.00 44.08           C  
ATOM   8529  N   PRO B 119      65.626  17.200   1.866  1.00 90.46           N  
ATOM   8530  CA  PRO B 119      67.042  16.848   2.017  1.00 73.92           C  
ATOM   8531  C   PRO B 119      67.865  18.009   2.563  1.00 78.80           C  
ATOM   8532  O   PRO B 119      67.899  19.083   1.975  1.00 79.34           O  
ATOM   8533  CB  PRO B 119      67.466  16.541   0.587  1.00 78.08           C  
ATOM   8534  CG  PRO B 119      66.237  15.996  -0.039  1.00 83.22           C  
ATOM   8535  CD  PRO B 119      65.073  16.712   0.592  1.00 84.73           C  
ATOM   8536  N   GLN B 120      68.534  17.777   3.684  1.00 84.02           N  
ATOM   8537  CA  GLN B 120      69.256  18.825   4.394  1.00 82.02           C  
ATOM   8538  C   GLN B 120      70.285  19.549   3.527  1.00 81.91           C  
ATOM   8539  O   GLN B 120      70.607  20.704   3.783  1.00 69.49           O  
ATOM   8540  CB  GLN B 120      69.910  18.262   5.662  1.00 85.19           C  
ATOM   8541  CG  GLN B 120      70.973  17.189   5.411  1.00117.16           C  
ATOM   8542  CD  GLN B 120      70.397  15.841   4.968  1.00125.41           C  
ATOM   8543  OE1 GLN B 120      69.181  15.653   4.905  1.00116.47           O  
ATOM   8544  NE2 GLN B 120      71.280  14.896   4.666  1.00125.28           N  
ATOM   8545  N   GLU B 121      70.808  18.876   2.508  1.00 91.22           N  
ATOM   8546  CA  GLU B 121      71.753  19.527   1.604  1.00 96.40           C  
ATOM   8547  C   GLU B 121      71.038  20.581   0.765  1.00 87.29           C  
ATOM   8548  O   GLU B 121      71.566  21.672   0.555  1.00 88.44           O  
ATOM   8549  CB  GLU B 121      72.503  18.516   0.723  1.00 82.07           C  
ATOM   8550  CG  GLU B 121      71.807  17.175   0.556  1.00 98.15           C  
ATOM   8551  CD  GLU B 121      72.279  16.129   1.554  1.00108.25           C  
ATOM   8552  OE1 GLU B 121      73.430  16.233   2.022  1.00116.01           O  
ATOM   8553  OE2 GLU B 121      71.504  15.196   1.861  1.00101.36           O  
ATOM   8554  N   VAL B 122      69.835  20.253   0.296  1.00 86.30           N  
ATOM   8555  CA  VAL B 122      68.982  21.222  -0.399  1.00 86.77           C  
ATOM   8556  C   VAL B 122      68.564  22.308   0.589  1.00 76.42           C  
ATOM   8557  O   VAL B 122      68.736  23.499   0.348  1.00 68.96           O  
ATOM   8558  CB  VAL B 122      67.701  20.558  -0.971  1.00 76.67           C  
ATOM   8559  CG1 VAL B 122      66.790  21.599  -1.582  1.00 67.43           C  
ATOM   8560  CG2 VAL B 122      68.046  19.491  -1.992  1.00 66.00           C  
ATOM   8561  N   GLN B 123      68.012  21.865   1.709  1.00 74.50           N  
ATOM   8562  CA  GLN B 123      67.646  22.739   2.800  1.00 59.40           C  
ATOM   8563  C   GLN B 123      68.737  23.774   3.061  1.00 59.37           C  
ATOM   8564  O   GLN B 123      68.465  24.959   3.170  1.00 67.95           O  
ATOM   8565  CB  GLN B 123      67.391  21.885   4.034  1.00 57.34           C  
ATOM   8566  CG  GLN B 123      66.571  22.535   5.105  1.00 79.55           C  
ATOM   8567  CD  GLN B 123      65.729  21.530   5.851  1.00 80.30           C  
ATOM   8568  OE1 GLN B 123      65.666  20.360   5.471  1.00 71.25           O  
ATOM   8569  NE2 GLN B 123      65.066  21.980   6.912  1.00 83.88           N  
ATOM   8570  N   ARG B 124      69.982  23.325   3.147  1.00 87.15           N  
ATOM   8571  CA  ARG B 124      71.089  24.229   3.438  1.00 94.42           C  
ATOM   8572  C   ARG B 124      71.368  25.123   2.246  1.00 81.20           C  
ATOM   8573  O   ARG B 124      71.879  26.233   2.393  1.00 87.81           O  
ATOM   8574  CB  ARG B 124      72.356  23.449   3.819  1.00 83.58           C  
ATOM   8575  CG  ARG B 124      72.286  22.771   5.176  1.00 95.20           C  
ATOM   8576  CD  ARG B 124      73.614  22.132   5.563  1.00115.25           C  
ATOM   8577  NE  ARG B 124      74.619  23.121   5.946  1.00102.07           N  
ATOM   8578  CZ  ARG B 124      75.696  23.409   5.224  1.00 91.51           C  
ATOM   8579  NH1 ARG B 124      75.909  22.777   4.078  1.00 99.50           N  
ATOM   8580  NH2 ARG B 124      76.561  24.320   5.650  1.00 77.02           N  
ATOM   8581  N   GLN B 125      71.030  24.629   1.063  1.00 65.80           N  
ATOM   8582  CA  GLN B 125      71.328  25.338  -0.172  1.00 77.41           C  
ATOM   8583  C   GLN B 125      70.608  26.683  -0.204  1.00 87.86           C  
ATOM   8584  O   GLN B 125      71.188  27.701  -0.584  1.00 80.43           O  
ATOM   8585  CB  GLN B 125      70.934  24.478  -1.373  1.00 78.59           C  
ATOM   8586  CG  GLN B 125      71.626  24.836  -2.681  1.00 92.16           C  
ATOM   8587  CD  GLN B 125      73.103  25.098  -2.510  1.00 92.16           C  
ATOM   8588  OE1 GLN B 125      73.929  24.197  -2.662  1.00 86.81           O  
ATOM   8589  NE2 GLN B 125      73.446  26.337  -2.179  1.00 85.20           N  
ATOM   8590  N   GLY B 126      69.349  26.681   0.225  1.00 85.26           N  
ATOM   8591  CA  GLY B 126      68.514  27.864   0.162  1.00 84.15           C  
ATOM   8592  C   GLY B 126      67.634  27.836  -1.076  1.00102.77           C  
ATOM   8593  O   GLY B 126      68.135  27.790  -2.206  1.00 97.21           O  
ATOM   8594  N   ILE B 127      66.319  27.856  -0.870  1.00 88.20           N  
ATOM   8595  CA  ILE B 127      65.378  27.785  -1.983  1.00 73.74           C  
ATOM   8596  C   ILE B 127      64.804  29.152  -2.329  1.00 78.31           C  
ATOM   8597  O   ILE B 127      64.345  29.887  -1.453  1.00 84.52           O  
ATOM   8598  CB  ILE B 127      64.234  26.822  -1.682  1.00 72.59           C  
ATOM   8599  CG1 ILE B 127      64.753  25.643  -0.860  1.00 65.38           C  
ATOM   8600  CG2 ILE B 127      63.592  26.363  -2.969  1.00 61.80           C  
ATOM   8601  CD1 ILE B 127      63.906  24.403  -0.971  1.00 61.44           C  
ATOM   8602  N   ARG B 128      64.823  29.482  -3.614  1.00 80.29           N  
ATOM   8603  CA  ARG B 128      64.407  30.803  -4.070  1.00 78.93           C  
ATOM   8604  C   ARG B 128      63.014  30.818  -4.698  1.00 73.79           C  
ATOM   8605  O   ARG B 128      62.703  30.014  -5.582  1.00 64.31           O  
ATOM   8606  CB  ARG B 128      65.426  31.360  -5.062  1.00 91.50           C  
ATOM   8607  CG  ARG B 128      66.730  31.835  -4.440  1.00 96.78           C  
ATOM   8608  CD  ARG B 128      67.446  32.778  -5.397  1.00105.82           C  
ATOM   8609  NE  ARG B 128      68.263  33.769  -4.700  1.00119.07           N  
ATOM   8610  CZ  ARG B 128      68.460  35.009  -5.141  1.00112.14           C  
ATOM   8611  NH1 ARG B 128      67.886  35.410  -6.271  1.00 80.51           N  
ATOM   8612  NH2 ARG B 128      69.220  35.852  -4.449  1.00103.25           N  
ATOM   8613  N   VAL B 129      62.179  31.739  -4.222  1.00 76.40           N  
ATOM   8614  CA  VAL B 129      60.865  31.980  -4.806  1.00 79.22           C  
ATOM   8615  C   VAL B 129      60.911  33.319  -5.487  1.00 69.42           C  
ATOM   8616  O   VAL B 129      61.340  34.308  -4.898  1.00 75.03           O  
ATOM   8617  CB  VAL B 129      59.771  32.032  -3.751  1.00 76.65           C  
ATOM   8618  CG1 VAL B 129      58.981  30.740  -3.750  1.00 70.59           C  
ATOM   8619  CG2 VAL B 129      60.387  32.337  -2.380  1.00 88.40           C  
ATOM   8620  N   THR B 130      60.467  33.354  -6.732  1.00 72.05           N  
ATOM   8621  CA  THR B 130      60.669  34.537  -7.545  1.00 72.05           C  
ATOM   8622  C   THR B 130      59.485  34.768  -8.487  1.00 71.97           C  
ATOM   8623  O   THR B 130      58.821  33.813  -8.900  1.00 68.26           O  
ATOM   8624  CB  THR B 130      61.992  34.398  -8.324  1.00 65.29           C  
ATOM   8625  OG1 THR B 130      62.773  35.588  -8.163  1.00 71.64           O  
ATOM   8626  CG2 THR B 130      61.744  34.083  -9.811  1.00 74.45           C  
ATOM   8627  N   LYS B 131      59.199  36.033  -8.797  1.00 69.18           N  
ATOM   8628  CA  LYS B 131      58.202  36.357  -9.825  1.00 76.08           C  
ATOM   8629  C   LYS B 131      58.770  36.019 -11.198  1.00 64.49           C  
ATOM   8630  O   LYS B 131      59.716  36.659 -11.648  1.00 70.58           O  
ATOM   8631  CB  LYS B 131      57.826  37.834  -9.776  1.00 76.01           C  
ATOM   8632  CG  LYS B 131      57.003  38.245  -8.573  1.00 50.96           C  
ATOM   8633  CD  LYS B 131      57.232  39.705  -8.264  1.00 46.95           C  
ATOM   8634  CE  LYS B 131      56.872  40.028  -6.839  1.00 63.39           C  
ATOM   8635  NZ  LYS B 131      55.495  39.550  -6.527  1.00 75.75           N  
ATOM   8636  N   ALA B 132      58.188  35.018 -11.856  1.00 66.36           N  
ATOM   8637  CA  ALA B 132      58.829  34.357 -12.999  1.00 77.32           C  
ATOM   8638  C   ALA B 132      58.317  34.844 -14.338  1.00 83.62           C  
ATOM   8639  O   ALA B 132      57.830  34.062 -15.152  1.00 87.71           O  
ATOM   8640  CB  ALA B 132      58.660  32.847 -12.904  1.00 88.56           C  
ATOM   8641  N   VAL B 133      58.469  36.137 -14.572  1.00 93.44           N  
ATOM   8642  CA  VAL B 133      57.820  36.801 -15.683  1.00101.24           C  
ATOM   8643  C   VAL B 133      58.863  37.642 -16.418  1.00 96.21           C  
ATOM   8644  O   VAL B 133      59.620  38.378 -15.792  1.00 92.45           O  
ATOM   8645  CB  VAL B 133      56.714  37.683 -15.089  1.00 89.93           C  
ATOM   8646  CG1 VAL B 133      56.383  38.884 -15.930  1.00 71.64           C  
ATOM   8647  CG2 VAL B 133      55.524  36.859 -14.568  1.00 65.51           C  
ATOM   8648  N   LYS B 134      58.906  37.532 -17.741  1.00 95.22           N  
ATOM   8649  CA  LYS B 134      60.028  38.069 -18.510  1.00 99.68           C  
ATOM   8650  C   LYS B 134      59.812  39.476 -19.086  1.00103.41           C  
ATOM   8651  O   LYS B 134      59.931  39.686 -20.292  1.00 98.97           O  
ATOM   8652  CB  LYS B 134      60.392  37.086 -19.621  1.00111.00           C  
ATOM   8653  CG  LYS B 134      60.248  35.629 -19.193  1.00127.40           C  
ATOM   8654  CD  LYS B 134      60.546  34.669 -20.334  1.00157.03           C  
ATOM   8655  CE  LYS B 134      60.002  33.275 -20.047  1.00141.94           C  
ATOM   8656  NZ  LYS B 134      58.511  33.255 -20.029  1.00124.17           N  
ATOM   8657  N   ASN B 135      59.514  40.436 -18.216  1.00101.09           N  
ATOM   8658  CA  ASN B 135      59.352  41.826 -18.624  1.00 76.13           C  
ATOM   8659  C   ASN B 135      60.670  42.559 -18.543  1.00 83.84           C  
ATOM   8660  O   ASN B 135      60.722  43.681 -18.044  1.00 94.90           O  
ATOM   8661  CB  ASN B 135      58.395  42.545 -17.684  1.00 89.68           C  
ATOM   8662  CG  ASN B 135      57.276  41.665 -17.218  1.00121.08           C  
ATOM   8663  OD1 ASN B 135      56.987  40.642 -17.835  1.00130.08           O  
ATOM   8664  ND2 ASN B 135      56.630  42.054 -16.123  1.00126.15           N  
ATOM   8665  N   PHE B 136      61.742  41.935 -19.006  1.00 66.50           N  
ATOM   8666  CA  PHE B 136      63.055  42.504 -18.758  1.00 73.80           C  
ATOM   8667  C   PHE B 136      63.188  43.886 -19.384  1.00 75.52           C  
ATOM   8668  O   PHE B 136      63.021  44.051 -20.592  1.00 71.16           O  
ATOM   8669  CB  PHE B 136      64.164  41.567 -19.244  1.00 86.30           C  
ATOM   8670  CG  PHE B 136      64.299  40.313 -18.428  1.00 82.76           C  
ATOM   8671  CD1 PHE B 136      64.652  40.378 -17.087  1.00 77.35           C  
ATOM   8672  CD2 PHE B 136      64.086  39.071 -19.005  1.00 80.79           C  
ATOM   8673  CE1 PHE B 136      64.782  39.226 -16.329  1.00 72.27           C  
ATOM   8674  CE2 PHE B 136      64.215  37.913 -18.258  1.00 82.35           C  
ATOM   8675  CZ  PHE B 136      64.563  37.991 -16.915  1.00 84.58           C  
ATOM   8676  N   LEU B 137      63.467  44.878 -18.543  1.00 69.12           N  
ATOM   8677  CA  LEU B 137      63.733  46.226 -19.012  1.00 66.43           C  
ATOM   8678  C   LEU B 137      64.915  46.196 -19.979  1.00 76.56           C  
ATOM   8679  O   LEU B 137      64.735  46.174 -21.197  1.00 80.13           O  
ATOM   8680  CB  LEU B 137      64.028  47.152 -17.830  1.00 58.73           C  
ATOM   8681  CG  LEU B 137      64.357  48.589 -18.235  1.00 67.32           C  
ATOM   8682  CD1 LEU B 137      63.390  49.063 -19.305  1.00 83.97           C  
ATOM   8683  CD2 LEU B 137      64.329  49.519 -17.042  1.00 70.85           C  
ATOM   8684  N   MET B 138      66.123  46.192 -19.425  1.00 77.60           N  
ATOM   8685  CA  MET B 138      67.333  45.996 -20.213  1.00 70.12           C  
ATOM   8686  C   MET B 138      68.149  44.823 -19.682  1.00 75.73           C  
ATOM   8687  O   MET B 138      67.824  44.234 -18.650  1.00 79.86           O  
ATOM   8688  CB  MET B 138      68.194  47.255 -20.210  1.00 68.16           C  
ATOM   8689  CG  MET B 138      68.730  47.632 -18.845  1.00 67.61           C  
ATOM   8690  SD  MET B 138      69.833  49.057 -18.932  1.00 95.06           S  
ATOM   8691  CE  MET B 138      68.879  50.178 -19.954  1.00 83.08           C  
ATOM   8692  N   VAL B 139      69.214  44.487 -20.397  1.00 77.29           N  
ATOM   8693  CA  VAL B 139      70.101  43.411 -19.980  1.00 79.48           C  
ATOM   8694  C   VAL B 139      71.547  43.871 -20.074  1.00 75.56           C  
ATOM   8695  O   VAL B 139      72.097  43.989 -21.162  1.00 83.57           O  
ATOM   8696  CB  VAL B 139      69.912  42.159 -20.848  1.00 80.18           C  
ATOM   8697  CG1 VAL B 139      70.804  41.031 -20.347  1.00 57.12           C  
ATOM   8698  CG2 VAL B 139      68.443  41.742 -20.861  1.00 74.88           C  
ATOM   8699  N   VAL B 140      72.157  44.138 -18.928  1.00 71.95           N  
ATOM   8700  CA  VAL B 140      73.523  44.637 -18.890  1.00 76.16           C  
ATOM   8701  C   VAL B 140      74.542  43.519 -19.044  1.00 89.75           C  
ATOM   8702  O   VAL B 140      74.511  42.533 -18.307  1.00 89.21           O  
ATOM   8703  CB  VAL B 140      73.813  45.356 -17.570  1.00 81.01           C  
ATOM   8704  CG1 VAL B 140      75.286  45.731 -17.491  1.00 74.40           C  
ATOM   8705  CG2 VAL B 140      72.922  46.578 -17.434  1.00 92.31           C  
ATOM   8706  N   GLY B 141      75.446  43.676 -20.004  1.00 97.41           N  
ATOM   8707  CA  GLY B 141      76.538  42.736 -20.176  1.00 91.38           C  
ATOM   8708  C   GLY B 141      77.793  43.253 -19.498  1.00100.84           C  
ATOM   8709  O   GLY B 141      78.097  44.442 -19.572  1.00106.97           O  
ATOM   8710  N   VAL B 142      78.515  42.370 -18.815  1.00 91.26           N  
ATOM   8711  CA  VAL B 142      79.820  42.727 -18.272  1.00 97.62           C  
ATOM   8712  C   VAL B 142      80.861  41.681 -18.671  1.00 90.82           C  
ATOM   8713  O   VAL B 142      80.804  40.536 -18.232  1.00 90.73           O  
ATOM   8714  CB  VAL B 142      79.771  42.912 -16.751  1.00 94.19           C  
ATOM   8715  CG1 VAL B 142      79.018  41.765 -16.098  1.00101.40           C  
ATOM   8716  CG2 VAL B 142      81.175  43.036 -16.195  1.00 95.02           C  
ATOM   8717  N   VAL B 143      81.807  42.089 -19.513  1.00103.95           N  
ATOM   8718  CA  VAL B 143      82.708  41.155 -20.185  1.00108.48           C  
ATOM   8719  C   VAL B 143      84.175  41.361 -19.832  1.00105.53           C  
ATOM   8720  O   VAL B 143      84.562  42.414 -19.326  1.00106.43           O  
ATOM   8721  CB  VAL B 143      82.593  41.296 -21.708  1.00107.40           C  
ATOM   8722  CG1 VAL B 143      81.155  41.117 -22.151  1.00109.91           C  
ATOM   8723  CG2 VAL B 143      83.111  42.658 -22.140  1.00117.25           C  
ATOM   8724  N   SER B 144      84.987  40.345 -20.113  1.00116.05           N  
ATOM   8725  CA  SER B 144      86.442  40.452 -19.990  1.00128.94           C  
ATOM   8726  C   SER B 144      87.084  40.495 -21.375  1.00120.29           C  
ATOM   8727  O   SER B 144      87.036  39.516 -22.123  1.00113.22           O  
ATOM   8728  CB  SER B 144      87.016  39.285 -19.182  1.00109.69           C  
ATOM   8729  OG  SER B 144      86.833  38.054 -19.862  1.00117.45           O  
ATOM   8730  N   THR B 145      87.678  41.635 -21.711  1.00113.84           N  
ATOM   8731  CA  THR B 145      88.240  41.839 -23.040  1.00123.85           C  
ATOM   8732  C   THR B 145      89.434  40.929 -23.297  1.00130.74           C  
ATOM   8733  O   THR B 145      89.475  40.202 -24.292  1.00132.55           O  
ATOM   8734  CB  THR B 145      88.681  43.298 -23.241  1.00129.07           C  
ATOM   8735  OG1 THR B 145      87.563  44.171 -23.038  1.00128.64           O  
ATOM   8736  CG2 THR B 145      89.241  43.500 -24.648  1.00129.15           C  
ATOM   8737  N   ASP B 146      90.403  40.974 -22.389  1.00118.43           N  
ATOM   8738  CA  ASP B 146      91.650  40.240 -22.555  1.00108.45           C  
ATOM   8739  C   ASP B 146      91.550  38.789 -22.084  1.00114.72           C  
ATOM   8740  O   ASP B 146      92.563  38.111 -21.922  1.00122.11           O  
ATOM   8741  CB  ASP B 146      92.775  40.960 -21.815  1.00110.59           C  
ATOM   8742  CG  ASP B 146      92.391  41.329 -20.400  1.00115.92           C  
ATOM   8743  OD1 ASP B 146      92.772  42.428 -19.941  1.00123.37           O  
ATOM   8744  OD2 ASP B 146      91.696  40.521 -19.751  1.00110.61           O  
ATOM   8745  N   GLY B 147      90.326  38.318 -21.868  1.00116.47           N  
ATOM   8746  CA  GLY B 147      90.097  36.944 -21.456  1.00106.75           C  
ATOM   8747  C   GLY B 147      90.725  36.600 -20.117  1.00102.78           C  
ATOM   8748  O   GLY B 147      90.836  35.426 -19.752  1.00 93.25           O  
ATOM   8749  N   SER B 148      91.134  37.626 -19.379  1.00 93.25           N  
ATOM   8750  CA  SER B 148      91.800  37.415 -18.101  1.00 97.32           C  
ATOM   8751  C   SER B 148      90.855  36.836 -17.051  1.00108.65           C  
ATOM   8752  O   SER B 148      91.239  35.939 -16.296  1.00100.95           O  
ATOM   8753  CB  SER B 148      92.440  38.711 -17.594  1.00 99.37           C  
ATOM   8754  OG  SER B 148      91.464  39.684 -17.266  1.00106.93           O  
ATOM   8755  N   MET B 149      89.623  37.342 -17.015  1.00110.19           N  
ATOM   8756  CA  MET B 149      88.634  36.906 -16.031  1.00 96.48           C  
ATOM   8757  C   MET B 149      87.621  35.924 -16.614  1.00108.39           C  
ATOM   8758  O   MET B 149      87.277  36.000 -17.796  1.00 99.34           O  
ATOM   8759  CB  MET B 149      87.894  38.104 -15.445  1.00 90.21           C  
ATOM   8760  CG  MET B 149      88.797  39.170 -14.876  1.00 95.63           C  
ATOM   8761  SD  MET B 149      87.852  40.446 -14.029  1.00118.62           S  
ATOM   8762  CE  MET B 149      89.148  41.607 -13.624  1.00124.03           C  
ATOM   8763  N   THR B 150      87.146  35.008 -15.770  1.00112.92           N  
ATOM   8764  CA  THR B 150      86.132  34.033 -16.166  1.00114.12           C  
ATOM   8765  C   THR B 150      84.744  34.473 -15.707  1.00111.00           C  
ATOM   8766  O   THR B 150      84.612  35.416 -14.924  1.00 98.26           O  
ATOM   8767  CB  THR B 150      86.437  32.629 -15.594  1.00107.63           C  
ATOM   8768  OG1 THR B 150      85.321  31.758 -15.823  1.00113.92           O  
ATOM   8769  CG2 THR B 150      86.709  32.701 -14.104  1.00 85.68           C  
ATOM   8770  N   LYS B 151      83.715  33.796 -16.210  1.00113.15           N  
ATOM   8771  CA  LYS B 151      82.352  34.040 -15.759  1.00105.60           C  
ATOM   8772  C   LYS B 151      82.369  34.207 -14.252  1.00104.36           C  
ATOM   8773  O   LYS B 151      81.849  35.185 -13.713  1.00 99.74           O  
ATOM   8774  CB  LYS B 151      81.435  32.865 -16.121  1.00112.54           C  
ATOM   8775  CG  LYS B 151      81.309  32.572 -17.612  1.00132.78           C  
ATOM   8776  CD  LYS B 151      82.313  31.518 -18.094  1.00134.75           C  
ATOM   8777  CE  LYS B 151      82.234  31.347 -19.613  1.00122.90           C  
ATOM   8778  NZ  LYS B 151      82.756  30.039 -20.103  1.00 98.17           N  
ATOM   8779  N   GLU B 152      82.996  33.242 -13.587  1.00 98.93           N  
ATOM   8780  CA  GLU B 152      83.044  33.183 -12.133  1.00 95.31           C  
ATOM   8781  C   GLU B 152      83.681  34.435 -11.541  1.00 94.18           C  
ATOM   8782  O   GLU B 152      83.199  34.972 -10.546  1.00 97.09           O  
ATOM   8783  CB  GLU B 152      83.829  31.948 -11.682  1.00108.32           C  
ATOM   8784  CG  GLU B 152      84.013  30.887 -12.764  1.00121.33           C  
ATOM   8785  CD  GLU B 152      82.705  30.262 -13.224  1.00126.78           C  
ATOM   8786  OE1 GLU B 152      81.939  29.777 -12.360  1.00111.31           O  
ATOM   8787  OE2 GLU B 152      82.456  30.244 -14.454  1.00120.19           O  
ATOM   8788  N   ASP B 153      84.770  34.894 -12.150  1.00102.05           N  
ATOM   8789  CA  ASP B 153      85.481  36.069 -11.654  1.00102.46           C  
ATOM   8790  C   ASP B 153      84.591  37.291 -11.763  1.00103.10           C  
ATOM   8791  O   ASP B 153      84.582  38.155 -10.883  1.00 95.95           O  
ATOM   8792  CB  ASP B 153      86.759  36.307 -12.459  1.00104.10           C  
ATOM   8793  CG  ASP B 153      87.715  35.139 -12.391  1.00108.09           C  
ATOM   8794  OD1 ASP B 153      88.672  35.110 -13.190  1.00 99.37           O  
ATOM   8795  OD2 ASP B 153      87.508  34.247 -11.542  1.00110.84           O  
ATOM   8796  N   LEU B 154      83.837  37.339 -12.856  1.00107.83           N  
ATOM   8797  CA  LEU B 154      83.040  38.503 -13.215  1.00 91.71           C  
ATOM   8798  C   LEU B 154      81.765  38.607 -12.392  1.00 90.05           C  
ATOM   8799  O   LEU B 154      81.464  39.665 -11.837  1.00 83.42           O  
ATOM   8800  CB  LEU B 154      82.709  38.461 -14.706  1.00101.30           C  
ATOM   8801  CG  LEU B 154      83.928  38.477 -15.633  1.00102.73           C  
ATOM   8802  CD1 LEU B 154      83.530  38.164 -17.070  1.00102.35           C  
ATOM   8803  CD2 LEU B 154      84.657  39.815 -15.546  1.00 87.11           C  
ATOM   8804  N   SER B 155      81.017  37.512 -12.313  1.00 87.68           N  
ATOM   8805  CA  SER B 155      79.765  37.528 -11.575  1.00 89.06           C  
ATOM   8806  C   SER B 155      80.005  37.959 -10.129  1.00 89.40           C  
ATOM   8807  O   SER B 155      79.157  38.602  -9.512  1.00 91.24           O  
ATOM   8808  CB  SER B 155      79.051  36.175 -11.652  1.00 83.45           C  
ATOM   8809  OG  SER B 155      79.808  35.140 -11.059  1.00 81.65           O  
ATOM   8810  N   ASN B 156      81.174  37.626  -9.595  1.00 89.00           N  
ATOM   8811  CA  ASN B 156      81.521  38.076  -8.255  1.00 96.30           C  
ATOM   8812  C   ASN B 156      81.686  39.586  -8.231  1.00 92.56           C  
ATOM   8813  O   ASN B 156      81.351  40.245  -7.242  1.00 88.09           O  
ATOM   8814  CB  ASN B 156      82.803  37.410  -7.753  1.00 89.41           C  
ATOM   8815  CG  ASN B 156      83.080  37.717  -6.289  1.00 89.44           C  
ATOM   8816  OD1 ASN B 156      83.887  38.591  -5.966  1.00 93.83           O  
ATOM   8817  ND2 ASN B 156      82.395  37.012  -5.397  1.00 81.97           N  
ATOM   8818  N   TYR B 157      82.205  40.131  -9.327  1.00 99.58           N  
ATOM   8819  CA  TYR B 157      82.451  41.562  -9.399  1.00 99.72           C  
ATOM   8820  C   TYR B 157      81.145  42.326  -9.328  1.00 99.09           C  
ATOM   8821  O   TYR B 157      81.019  43.271  -8.548  1.00 98.16           O  
ATOM   8822  CB  TYR B 157      83.216  41.951 -10.666  1.00 96.61           C  
ATOM   8823  CG  TYR B 157      83.790  43.348 -10.587  1.00101.46           C  
ATOM   8824  CD1 TYR B 157      85.064  43.565 -10.084  1.00 98.14           C  
ATOM   8825  CD2 TYR B 157      83.050  44.454 -10.992  1.00104.57           C  
ATOM   8826  CE1 TYR B 157      85.593  44.839  -9.997  1.00104.80           C  
ATOM   8827  CE2 TYR B 157      83.572  45.734 -10.910  1.00102.61           C  
ATOM   8828  CZ  TYR B 157      84.846  45.919 -10.411  1.00106.59           C  
ATOM   8829  OH  TYR B 157      85.383  47.183 -10.322  1.00105.67           O  
ATOM   8830  N   ILE B 158      80.168  41.909 -10.130  1.00 96.29           N  
ATOM   8831  CA  ILE B 158      78.911  42.643 -10.213  1.00102.51           C  
ATOM   8832  C   ILE B 158      78.047  42.430  -8.974  1.00102.26           C  
ATOM   8833  O   ILE B 158      77.078  43.159  -8.751  1.00108.66           O  
ATOM   8834  CB  ILE B 158      78.118  42.314 -11.500  1.00 95.21           C  
ATOM   8835  CG1 ILE B 158      77.569  40.893 -11.464  1.00104.63           C  
ATOM   8836  CG2 ILE B 158      78.993  42.488 -12.731  1.00 95.52           C  
ATOM   8837  CD1 ILE B 158      76.923  40.483 -12.774  1.00109.72           C  
ATOM   8838  N   VAL B 159      78.413  41.441  -8.163  1.00 93.03           N  
ATOM   8839  CA  VAL B 159      77.670  41.144  -6.941  1.00 92.89           C  
ATOM   8840  C   VAL B 159      78.158  41.978  -5.761  1.00 92.11           C  
ATOM   8841  O   VAL B 159      77.384  42.328  -4.870  1.00106.92           O  
ATOM   8842  CB  VAL B 159      77.747  39.650  -6.568  1.00 88.87           C  
ATOM   8843  CG1 VAL B 159      77.160  39.422  -5.189  1.00 77.16           C  
ATOM   8844  CG2 VAL B 159      77.015  38.806  -7.601  1.00 92.46           C  
ATOM   8845  N   SER B 160      79.443  42.304  -5.761  1.00 87.97           N  
ATOM   8846  CA  SER B 160      80.017  43.062  -4.660  1.00 96.50           C  
ATOM   8847  C   SER B 160      80.319  44.503  -5.056  1.00 98.79           C  
ATOM   8848  O   SER B 160      80.631  45.333  -4.205  1.00 93.71           O  
ATOM   8849  CB  SER B 160      81.295  42.383  -4.182  1.00104.44           C  
ATOM   8850  OG  SER B 160      82.174  42.175  -5.274  1.00100.95           O  
ATOM   8851  N   ASN B 161      80.218  44.796  -6.350  1.00106.67           N  
ATOM   8852  CA  ASN B 161      80.602  46.105  -6.874  1.00104.19           C  
ATOM   8853  C   ASN B 161      79.466  46.899  -7.514  1.00107.43           C  
ATOM   8854  O   ASN B 161      79.336  48.103  -7.271  1.00101.18           O  
ATOM   8855  CB  ASN B 161      81.746  45.957  -7.879  1.00101.46           C  
ATOM   8856  CG  ASN B 161      83.069  45.646  -7.214  1.00100.26           C  
ATOM   8857  OD1 ASN B 161      83.532  46.392  -6.351  1.00 97.81           O  
ATOM   8858  ND2 ASN B 161      83.691  44.545  -7.619  1.00 96.73           N  
ATOM   8859  N   ILE B 162      78.659  46.233  -8.340  1.00106.44           N  
ATOM   8860  CA  ILE B 162      77.590  46.922  -9.063  1.00109.33           C  
ATOM   8861  C   ILE B 162      76.194  46.330  -8.853  1.00 96.32           C  
ATOM   8862  O   ILE B 162      75.293  46.581  -9.648  1.00102.40           O  
ATOM   8863  CB  ILE B 162      77.889  47.036 -10.583  1.00102.72           C  
ATOM   8864  CG1 ILE B 162      77.831  45.676 -11.266  1.00 86.57           C  
ATOM   8865  CG2 ILE B 162      79.254  47.655 -10.827  1.00102.15           C  
ATOM   8866  CD1 ILE B 162      78.521  45.683 -12.605  1.00 86.97           C  
ATOM   8867  N   GLN B 163      76.010  45.557  -7.788  1.00 97.95           N  
ATOM   8868  CA  GLN B 163      74.683  45.051  -7.451  1.00 90.67           C  
ATOM   8869  C   GLN B 163      73.978  46.006  -6.493  1.00 92.03           C  
ATOM   8870  O   GLN B 163      72.807  46.334  -6.671  1.00 93.31           O  
ATOM   8871  CB  GLN B 163      74.756  43.651  -6.840  1.00 88.21           C  
ATOM   8872  CG  GLN B 163      73.417  42.919  -6.844  1.00 92.77           C  
ATOM   8873  CD  GLN B 163      73.485  41.542  -6.202  1.00103.20           C  
ATOM   8874  OE1 GLN B 163      73.574  41.418  -4.976  1.00 95.09           O  
ATOM   8875  NE2 GLN B 163      73.424  40.496  -7.028  1.00 78.81           N  
ATOM   8876  N   ASP B 164      74.699  46.451  -5.473  1.00 98.77           N  
ATOM   8877  CA  ASP B 164      74.163  47.430  -4.538  1.00 99.04           C  
ATOM   8878  C   ASP B 164      73.774  48.736  -5.234  1.00102.22           C  
ATOM   8879  O   ASP B 164      72.650  49.214  -5.073  1.00106.20           O  
ATOM   8880  CB  ASP B 164      75.164  47.710  -3.416  1.00111.59           C  
ATOM   8881  CG  ASP B 164      74.635  48.700  -2.398  1.00125.53           C  
ATOM   8882  OD1 ASP B 164      73.456  48.577  -2.000  1.00126.18           O  
ATOM   8883  OD2 ASP B 164      75.397  49.602  -1.990  1.00136.42           O  
ATOM   8884  N   PRO B 165      74.700  49.318  -6.018  1.00105.01           N  
ATOM   8885  CA  PRO B 165      74.412  50.615  -6.640  1.00107.27           C  
ATOM   8886  C   PRO B 165      73.287  50.507  -7.672  1.00 97.85           C  
ATOM   8887  O   PRO B 165      72.571  51.478  -7.924  1.00 90.50           O  
ATOM   8888  CB  PRO B 165      75.733  50.977  -7.337  1.00 93.76           C  
ATOM   8889  CG  PRO B 165      76.752  50.032  -6.798  1.00 98.46           C  
ATOM   8890  CD  PRO B 165      76.006  48.793  -6.445  1.00 99.81           C  
ATOM   8891  N   LEU B 166      73.144  49.327  -8.264  1.00 92.43           N  
ATOM   8892  CA  LEU B 166      72.112  49.086  -9.258  1.00 85.19           C  
ATOM   8893  C   LEU B 166      70.757  49.084  -8.571  1.00 87.79           C  
ATOM   8894  O   LEU B 166      69.817  49.742  -9.016  1.00 82.19           O  
ATOM   8895  CB  LEU B 166      72.358  47.742  -9.944  1.00 78.63           C  
ATOM   8896  CG  LEU B 166      71.962  47.614 -11.414  1.00 85.21           C  
ATOM   8897  CD1 LEU B 166      70.462  47.482 -11.565  1.00 90.91           C  
ATOM   8898  CD2 LEU B 166      72.470  48.807 -12.199  1.00103.52           C  
ATOM   8899  N   SER B 167      70.675  48.352  -7.466  1.00 87.75           N  
ATOM   8900  CA  SER B 167      69.430  48.223  -6.716  1.00 95.25           C  
ATOM   8901  C   SER B 167      68.959  49.548  -6.124  1.00 93.12           C  
ATOM   8902  O   SER B 167      67.793  49.687  -5.758  1.00 94.61           O  
ATOM   8903  CB  SER B 167      69.580  47.188  -5.593  1.00 97.87           C  
ATOM   8904  OG  SER B 167      70.042  47.781  -4.388  1.00 86.93           O  
ATOM   8905  N   ARG B 168      69.863  50.517  -6.027  1.00 92.12           N  
ATOM   8906  CA  ARG B 168      69.543  51.782  -5.372  1.00 93.67           C  
ATOM   8907  C   ARG B 168      69.280  52.947  -6.333  1.00 91.62           C  
ATOM   8908  O   ARG B 168      69.212  54.103  -5.902  1.00 88.46           O  
ATOM   8909  CB  ARG B 168      70.630  52.155  -4.358  1.00 91.94           C  
ATOM   8910  CG  ARG B 168      70.511  51.409  -3.038  1.00114.39           C  
ATOM   8911  CD  ARG B 168      71.590  51.809  -2.038  1.00120.37           C  
ATOM   8912  NE  ARG B 168      72.929  51.589  -2.574  1.00126.72           N  
ATOM   8913  CZ  ARG B 168      73.838  52.545  -2.727  1.00126.01           C  
ATOM   8914  NH1 ARG B 168      73.556  53.789  -2.364  1.00124.00           N  
ATOM   8915  NH2 ARG B 168      75.031  52.256  -3.232  1.00120.14           N  
ATOM   8916  N   THR B 169      69.123  52.651  -7.622  1.00 72.83           N  
ATOM   8917  CA  THR B 169      68.781  53.698  -8.581  1.00 93.89           C  
ATOM   8918  C   THR B 169      67.307  53.628  -8.968  1.00 91.75           C  
ATOM   8919  O   THR B 169      66.739  52.536  -9.074  1.00 81.58           O  
ATOM   8920  CB  THR B 169      69.673  53.654  -9.836  1.00 95.62           C  
ATOM   8921  OG1 THR B 169      69.358  52.499 -10.621  1.00 91.09           O  
ATOM   8922  CG2 THR B 169      71.129  53.598  -9.437  1.00103.88           C  
ATOM   8923  N   LYS B 170      66.699  54.797  -9.175  1.00 79.80           N  
ATOM   8924  CA  LYS B 170      65.256  54.898  -9.400  1.00 82.12           C  
ATOM   8925  C   LYS B 170      64.739  53.933 -10.463  1.00 73.87           C  
ATOM   8926  O   LYS B 170      65.334  53.786 -11.531  1.00 77.60           O  
ATOM   8927  CB  LYS B 170      64.863  56.337  -9.761  1.00 83.41           C  
ATOM   8928  CG  LYS B 170      65.468  57.383  -8.838  1.00115.91           C  
ATOM   8929  CD  LYS B 170      65.711  58.699  -9.567  1.00141.65           C  
ATOM   8930  CE  LYS B 170      66.731  59.561  -8.825  1.00139.50           C  
ATOM   8931  NZ  LYS B 170      67.046  60.837  -9.539  1.00115.73           N  
ATOM   8932  N   GLY B 171      63.629  53.272 -10.147  1.00 69.46           N  
ATOM   8933  CA  GLY B 171      62.907  52.457 -11.106  1.00 72.40           C  
ATOM   8934  C   GLY B 171      63.462  51.069 -11.320  1.00 66.74           C  
ATOM   8935  O   GLY B 171      62.954  50.306 -12.146  1.00 66.41           O  
ATOM   8936  N   VAL B 172      64.510  50.737 -10.579  1.00 68.40           N  
ATOM   8937  CA  VAL B 172      65.096  49.414 -10.685  1.00 66.19           C  
ATOM   8938  C   VAL B 172      64.301  48.420  -9.857  1.00 75.49           C  
ATOM   8939  O   VAL B 172      64.130  48.597  -8.651  1.00 78.15           O  
ATOM   8940  CB  VAL B 172      66.533  49.411 -10.208  1.00 78.51           C  
ATOM   8941  CG1 VAL B 172      67.154  48.040 -10.434  1.00 89.20           C  
ATOM   8942  CG2 VAL B 172      67.304  50.481 -10.932  1.00 79.72           C  
ATOM   8943  N   GLY B 173      63.808  47.376 -10.511  1.00 74.13           N  
ATOM   8944  CA  GLY B 173      63.014  46.371  -9.835  1.00 82.97           C  
ATOM   8945  C   GLY B 173      63.791  45.091  -9.589  1.00 85.38           C  
ATOM   8946  O   GLY B 173      64.870  45.095  -8.988  1.00 73.26           O  
ATOM   8947  N   ASP B 174      63.235  43.985 -10.063  1.00 76.78           N  
ATOM   8948  CA  ASP B 174      63.854  42.691  -9.869  1.00 76.16           C  
ATOM   8949  C   ASP B 174      64.936  42.447 -10.902  1.00 81.64           C  
ATOM   8950  O   ASP B 174      64.642  42.221 -12.069  1.00 88.28           O  
ATOM   8951  CB  ASP B 174      62.801  41.584  -9.936  1.00 83.70           C  
ATOM   8952  CG  ASP B 174      61.907  41.556  -8.706  1.00100.64           C  
ATOM   8953  OD1 ASP B 174      62.117  42.384  -7.790  1.00 87.42           O  
ATOM   8954  OD2 ASP B 174      60.995  40.702  -8.656  1.00104.55           O  
ATOM   8955  N   PHE B 175      66.192  42.495 -10.473  1.00 89.07           N  
ATOM   8956  CA  PHE B 175      67.287  42.101 -11.349  1.00 85.32           C  
ATOM   8957  C   PHE B 175      67.787  40.717 -10.974  1.00 76.26           C  
ATOM   8958  O   PHE B 175      67.616  40.276  -9.843  1.00 78.76           O  
ATOM   8959  CB  PHE B 175      68.431  43.112 -11.303  1.00 83.38           C  
ATOM   8960  CG  PHE B 175      68.998  43.339  -9.931  1.00 62.74           C  
ATOM   8961  CD1 PHE B 175      69.682  42.338  -9.276  1.00 73.10           C  
ATOM   8962  CD2 PHE B 175      68.874  44.574  -9.314  1.00 73.22           C  
ATOM   8963  CE1 PHE B 175      70.217  42.554  -8.013  1.00 90.91           C  
ATOM   8964  CE2 PHE B 175      69.408  44.800  -8.063  1.00 75.48           C  
ATOM   8965  CZ  PHE B 175      70.080  43.789  -7.407  1.00 92.77           C  
ATOM   8966  N   GLN B 176      68.382  40.026 -11.935  1.00 78.97           N  
ATOM   8967  CA  GLN B 176      69.027  38.755 -11.650  1.00 83.75           C  
ATOM   8968  C   GLN B 176      70.418  38.698 -12.284  1.00 87.32           C  
ATOM   8969  O   GLN B 176      70.580  38.918 -13.483  1.00 71.26           O  
ATOM   8970  CB  GLN B 176      68.152  37.573 -12.082  1.00 72.14           C  
ATOM   8971  CG  GLN B 176      68.119  37.296 -13.574  1.00 90.28           C  
ATOM   8972  CD  GLN B 176      67.382  36.008 -13.909  1.00114.80           C  
ATOM   8973  OE1 GLN B 176      67.477  35.492 -15.027  1.00113.93           O  
ATOM   8974  NE2 GLN B 176      66.648  35.478 -12.934  1.00119.25           N  
ATOM   8975  N   VAL B 177      71.419  38.422 -11.455  1.00 83.50           N  
ATOM   8976  CA  VAL B 177      72.806  38.345 -11.893  1.00 78.53           C  
ATOM   8977  C   VAL B 177      73.128  36.982 -12.510  1.00 81.37           C  
ATOM   8978  O   VAL B 177      72.563  35.965 -12.115  1.00 84.85           O  
ATOM   8979  CB  VAL B 177      73.753  38.603 -10.715  1.00 78.57           C  
ATOM   8980  CG1 VAL B 177      75.179  38.238 -11.085  1.00 80.83           C  
ATOM   8981  CG2 VAL B 177      73.650  40.050 -10.266  1.00 72.57           C  
ATOM   8982  N   PHE B 178      74.029  36.965 -13.486  1.00 87.24           N  
ATOM   8983  CA  PHE B 178      74.410  35.719 -14.135  1.00102.87           C  
ATOM   8984  C   PHE B 178      75.612  35.120 -13.416  1.00101.91           C  
ATOM   8985  O   PHE B 178      76.753  35.484 -13.698  1.00 90.46           O  
ATOM   8986  CB  PHE B 178      74.748  35.966 -15.607  1.00117.81           C  
ATOM   8987  CG  PHE B 178      74.073  35.012 -16.551  1.00134.71           C  
ATOM   8988  CD1 PHE B 178      73.188  35.481 -17.513  1.00155.24           C  
ATOM   8989  CD2 PHE B 178      74.306  33.648 -16.467  1.00129.17           C  
ATOM   8990  CE1 PHE B 178      72.556  34.608 -18.383  1.00153.81           C  
ATOM   8991  CE2 PHE B 178      73.677  32.771 -17.331  1.00142.59           C  
ATOM   8992  CZ  PHE B 178      72.800  33.251 -18.291  1.00150.44           C  
ATOM   8993  N   GLY B 179      75.349  34.207 -12.484  1.00 93.07           N  
ATOM   8994  CA  GLY B 179      76.393  33.649 -11.641  1.00 95.41           C  
ATOM   8995  C   GLY B 179      76.309  34.116 -10.195  1.00 98.17           C  
ATOM   8996  O   GLY B 179      75.628  35.091  -9.885  1.00 96.03           O  
ATOM   8997  N   SER B 180      77.004  33.417  -9.304  1.00104.02           N  
ATOM   8998  CA  SER B 180      76.976  33.745  -7.883  1.00 98.62           C  
ATOM   8999  C   SER B 180      78.201  34.556  -7.505  1.00 94.88           C  
ATOM   9000  O   SER B 180      79.027  34.870  -8.358  1.00102.64           O  
ATOM   9001  CB  SER B 180      76.948  32.470  -7.043  1.00101.84           C  
ATOM   9002  OG  SER B 180      76.092  31.495  -7.611  1.00117.66           O  
ATOM   9003  N   GLN B 181      78.318  34.900  -6.226  1.00 94.02           N  
ATOM   9004  CA  GLN B 181      79.557  35.481  -5.722  1.00 93.08           C  
ATOM   9005  C   GLN B 181      80.592  34.361  -5.649  1.00 93.44           C  
ATOM   9006  O   GLN B 181      80.417  33.325  -6.291  1.00 96.91           O  
ATOM   9007  CB  GLN B 181      79.351  36.173  -4.365  1.00 85.32           C  
ATOM   9008  CG  GLN B 181      78.380  35.475  -3.422  1.00 87.35           C  
ATOM   9009  CD  GLN B 181      78.114  36.266  -2.144  1.00 94.57           C  
ATOM   9010  OE1 GLN B 181      77.455  35.774  -1.225  1.00 95.40           O  
ATOM   9011  NE2 GLN B 181      78.624  37.494  -2.083  1.00 80.38           N  
ATOM   9012  N   TYR B 182      81.662  34.553  -4.883  1.00 95.43           N  
ATOM   9013  CA  TYR B 182      82.708  33.534  -4.798  1.00 89.75           C  
ATOM   9014  C   TYR B 182      82.384  32.407  -3.821  1.00101.91           C  
ATOM   9015  O   TYR B 182      81.346  32.402  -3.157  1.00 93.46           O  
ATOM   9016  CB  TYR B 182      84.066  34.149  -4.440  1.00 80.45           C  
ATOM   9017  CG  TYR B 182      84.895  34.555  -5.635  1.00 81.60           C  
ATOM   9018  CD1 TYR B 182      85.713  35.679  -5.592  1.00 74.42           C  
ATOM   9019  CD2 TYR B 182      84.852  33.820  -6.814  1.00 80.17           C  
ATOM   9020  CE1 TYR B 182      86.472  36.056  -6.688  1.00 69.36           C  
ATOM   9021  CE2 TYR B 182      85.602  34.188  -7.920  1.00 78.61           C  
ATOM   9022  CZ  TYR B 182      86.411  35.309  -7.855  1.00 86.39           C  
ATOM   9023  OH  TYR B 182      87.160  35.678  -8.959  1.00 68.96           O  
ATOM   9024  N   SER B 183      83.300  31.450  -3.745  1.00114.11           N  
ATOM   9025  CA  SER B 183      83.207  30.353  -2.793  1.00111.25           C  
ATOM   9026  C   SER B 183      84.516  29.573  -2.795  1.00106.18           C  
ATOM   9027  O   SER B 183      85.055  29.256  -3.857  1.00101.97           O  
ATOM   9028  CB  SER B 183      82.032  29.434  -3.135  1.00103.13           C  
ATOM   9029  OG  SER B 183      82.024  29.109  -4.515  1.00107.44           O  
ATOM   9030  N   MET B 184      85.035  29.283  -1.606  1.00101.89           N  
ATOM   9031  CA  MET B 184      86.242  28.477  -1.498  1.00 96.37           C  
ATOM   9032  C   MET B 184      86.005  27.087  -2.064  1.00 93.68           C  
ATOM   9033  O   MET B 184      85.287  26.282  -1.468  1.00 78.84           O  
ATOM   9034  CB  MET B 184      86.719  28.376  -0.048  1.00 94.12           C  
ATOM   9035  CG  MET B 184      87.596  29.532   0.411  1.00106.91           C  
ATOM   9036  SD  MET B 184      88.839  30.015  -0.807  1.00108.59           S  
ATOM   9037  CE  MET B 184      89.445  28.415  -1.334  1.00113.28           C  
ATOM   9038  N   ARG B 185      86.602  26.815  -3.223  1.00 98.86           N  
ATOM   9039  CA  ARG B 185      86.524  25.488  -3.826  1.00100.19           C  
ATOM   9040  C   ARG B 185      87.824  24.711  -3.652  1.00101.55           C  
ATOM   9041  O   ARG B 185      88.912  25.236  -3.889  1.00107.38           O  
ATOM   9042  CB  ARG B 185      86.153  25.573  -5.305  1.00 86.04           C  
ATOM   9043  CG  ARG B 185      84.805  26.203  -5.545  1.00 96.40           C  
ATOM   9044  CD  ARG B 185      83.992  25.407  -6.543  1.00 92.24           C  
ATOM   9045  NE  ARG B 185      83.595  24.112  -6.005  1.00 88.73           N  
ATOM   9046  CZ  ARG B 185      82.581  23.391  -6.472  1.00100.93           C  
ATOM   9047  NH1 ARG B 185      81.851  23.844  -7.482  1.00104.15           N  
ATOM   9048  NH2 ARG B 185      82.291  22.220  -5.925  1.00102.47           N  
ATOM   9049  N   ILE B 186      87.701  23.461  -3.223  1.00 88.43           N  
ATOM   9050  CA  ILE B 186      88.857  22.601  -3.047  1.00100.10           C  
ATOM   9051  C   ILE B 186      88.677  21.345  -3.891  1.00103.08           C  
ATOM   9052  O   ILE B 186      87.556  20.876  -4.078  1.00105.05           O  
ATOM   9053  CB  ILE B 186      89.089  22.245  -1.562  1.00102.42           C  
ATOM   9054  CG1 ILE B 186      88.128  21.150  -1.101  1.00 93.83           C  
ATOM   9055  CG2 ILE B 186      88.963  23.486  -0.684  1.00 82.13           C  
ATOM   9056  CD1 ILE B 186      88.394  20.686   0.307  1.00 95.31           C  
ATOM   9057  N   TRP B 187      89.780  20.819  -4.417  1.00101.06           N  
ATOM   9058  CA  TRP B 187      89.720  19.697  -5.349  1.00108.22           C  
ATOM   9059  C   TRP B 187      90.636  18.547  -4.923  1.00118.05           C  
ATOM   9060  O   TRP B 187      91.847  18.583  -5.146  1.00118.82           O  
ATOM   9061  CB  TRP B 187      90.064  20.165  -6.767  1.00103.21           C  
ATOM   9062  CG  TRP B 187      89.357  21.431  -7.169  1.00 97.71           C  
ATOM   9063  CD1 TRP B 187      89.828  22.705  -7.053  1.00 98.43           C  
ATOM   9064  CD2 TRP B 187      88.051  21.539  -7.745  1.00 92.46           C  
ATOM   9065  NE1 TRP B 187      88.899  23.600  -7.522  1.00 84.44           N  
ATOM   9066  CE2 TRP B 187      87.798  22.908  -7.955  1.00 88.54           C  
ATOM   9067  CE3 TRP B 187      87.071  20.611  -8.106  1.00 93.26           C  
ATOM   9068  CZ2 TRP B 187      86.610  23.372  -8.511  1.00 93.75           C  
ATOM   9069  CZ3 TRP B 187      85.894  21.072  -8.657  1.00 96.78           C  
ATOM   9070  CH2 TRP B 187      85.672  22.440  -8.856  1.00 99.76           C  
ATOM   9071  N   LEU B 188      90.041  17.525  -4.318  1.00109.19           N  
ATOM   9072  CA  LEU B 188      90.795  16.420  -3.741  1.00105.74           C  
ATOM   9073  C   LEU B 188      91.475  15.549  -4.780  1.00107.13           C  
ATOM   9074  O   LEU B 188      90.871  15.185  -5.786  1.00 90.59           O  
ATOM   9075  CB  LEU B 188      89.875  15.545  -2.896  1.00 99.03           C  
ATOM   9076  CG  LEU B 188      89.075  16.269  -1.821  1.00 87.28           C  
ATOM   9077  CD1 LEU B 188      88.358  15.261  -0.952  1.00 90.97           C  
ATOM   9078  CD2 LEU B 188      89.988  17.153  -0.992  1.00 96.26           C  
ATOM   9079  N   ASP B 189      92.733  15.203  -4.518  1.00119.02           N  
ATOM   9080  CA  ASP B 189      93.450  14.232  -5.335  1.00113.36           C  
ATOM   9081  C   ASP B 189      93.350  12.859  -4.682  1.00100.82           C  
ATOM   9082  O   ASP B 189      93.809  12.674  -3.558  1.00104.10           O  
ATOM   9083  CB  ASP B 189      94.914  14.633  -5.503  1.00102.86           C  
ATOM   9084  CG  ASP B 189      95.600  13.872  -6.623  1.00113.36           C  
ATOM   9085  OD1 ASP B 189      95.193  12.723  -6.898  1.00104.81           O  
ATOM   9086  OD2 ASP B 189      96.543  14.422  -7.231  1.00113.86           O  
ATOM   9087  N   PRO B 190      92.736  11.897  -5.386  1.00 93.16           N  
ATOM   9088  CA  PRO B 190      92.488  10.544  -4.879  1.00109.55           C  
ATOM   9089  C   PRO B 190      93.795   9.800  -4.664  1.00125.01           C  
ATOM   9090  O   PRO B 190      93.992   9.149  -3.637  1.00122.79           O  
ATOM   9091  CB  PRO B 190      91.706   9.876  -6.015  1.00102.11           C  
ATOM   9092  CG  PRO B 190      91.245  10.982  -6.894  1.00 99.88           C  
ATOM   9093  CD  PRO B 190      92.263  12.058  -6.769  1.00103.31           C  
ATOM   9094  N   ALA B 191      94.679   9.892  -5.649  1.00119.57           N  
ATOM   9095  CA  ALA B 191      96.009   9.335  -5.519  1.00115.84           C  
ATOM   9096  C   ALA B 191      96.672   9.917  -4.272  1.00123.38           C  
ATOM   9097  O   ALA B 191      97.054   9.186  -3.355  1.00130.80           O  
ATOM   9098  CB  ALA B 191      96.828   9.644  -6.763  1.00111.55           C  
ATOM   9099  N   LYS B 192      96.787  11.241  -4.236  1.00108.81           N  
ATOM   9100  CA  LYS B 192      97.458  11.919  -3.137  1.00108.90           C  
ATOM   9101  C   LYS B 192      96.766  11.641  -1.808  1.00121.09           C  
ATOM   9102  O   LYS B 192      97.417  11.577  -0.768  1.00136.71           O  
ATOM   9103  CB  LYS B 192      97.541  13.425  -3.399  1.00112.09           C  
ATOM   9104  CG  LYS B 192      98.509  14.162  -2.484  1.00119.15           C  
ATOM   9105  CD  LYS B 192      98.582  15.656  -2.800  1.00127.86           C  
ATOM   9106  CE  LYS B 192      99.247  15.931  -4.143  1.00121.22           C  
ATOM   9107  NZ  LYS B 192      98.326  15.720  -5.293  1.00113.04           N  
ATOM   9108  N   LEU B 193      95.448  11.474  -1.844  1.00121.86           N  
ATOM   9109  CA  LEU B 193      94.694  11.149  -0.635  1.00135.60           C  
ATOM   9110  C   LEU B 193      95.032   9.755  -0.119  1.00126.71           C  
ATOM   9111  O   LEU B 193      95.468   9.599   1.022  1.00123.29           O  
ATOM   9112  CB  LEU B 193      93.186  11.261  -0.873  1.00140.91           C  
ATOM   9113  CG  LEU B 193      92.486  12.517  -0.354  1.00131.37           C  
ATOM   9114  CD1 LEU B 193      90.985  12.375  -0.524  1.00123.44           C  
ATOM   9115  CD2 LEU B 193      92.836  12.758   1.106  1.00125.10           C  
ATOM   9116  N   ASN B 194      94.818   8.747  -0.963  1.00128.58           N  
ATOM   9117  CA  ASN B 194      95.119   7.363  -0.612  1.00132.39           C  
ATOM   9118  C   ASN B 194      96.451   7.266   0.118  1.00132.13           C  
ATOM   9119  O   ASN B 194      96.582   6.548   1.110  1.00124.61           O  
ATOM   9120  CB  ASN B 194      95.150   6.492  -1.869  1.00132.65           C  
ATOM   9121  CG  ASN B 194      95.343   5.024  -1.556  1.00120.12           C  
ATOM   9122  OD1 ASN B 194      95.132   4.585  -0.426  1.00120.21           O  
ATOM   9123  ND2 ASN B 194      95.740   4.255  -2.561  1.00103.04           N  
ATOM   9124  N   SER B 195      97.433   8.000  -0.395  1.00132.03           N  
ATOM   9125  CA  SER B 195      98.738   8.124   0.233  1.00119.39           C  
ATOM   9126  C   SER B 195      98.627   8.219   1.749  1.00120.97           C  
ATOM   9127  O   SER B 195      98.926   7.262   2.461  1.00139.03           O  
ATOM   9128  CB  SER B 195      99.454   9.358  -0.314  1.00124.79           C  
ATOM   9129  OG  SER B 195     100.415   9.837   0.606  1.00139.56           O  
ATOM   9130  N   TYR B 196      98.193   9.374   2.239  1.00110.33           N  
ATOM   9131  CA  TYR B 196      98.075   9.590   3.674  1.00115.61           C  
ATOM   9132  C   TYR B 196      96.891   8.825   4.254  1.00118.86           C  
ATOM   9133  O   TYR B 196      96.454   9.093   5.376  1.00115.05           O  
ATOM   9134  CB  TYR B 196      97.943  11.079   3.988  1.00113.05           C  
ATOM   9135  CG  TYR B 196      99.085  11.918   3.470  1.00117.79           C  
ATOM   9136  CD1 TYR B 196      99.255  12.126   2.108  1.00129.49           C  
ATOM   9137  CD2 TYR B 196      99.987  12.510   4.340  1.00116.91           C  
ATOM   9138  CE1 TYR B 196     100.296  12.896   1.626  1.00129.44           C  
ATOM   9139  CE2 TYR B 196     101.029  13.284   3.871  1.00129.03           C  
ATOM   9140  CZ  TYR B 196     101.180  13.472   2.512  1.00137.79           C  
ATOM   9141  OH  TYR B 196     102.219  14.240   2.038  1.00150.48           O  
ATOM   9142  N   GLN B 197      96.375   7.874   3.482  1.00117.66           N  
ATOM   9143  CA  GLN B 197      95.279   7.025   3.934  1.00120.78           C  
ATOM   9144  C   GLN B 197      94.152   7.857   4.537  1.00125.48           C  
ATOM   9145  O   GLN B 197      93.650   7.560   5.620  1.00116.75           O  
ATOM   9146  CB  GLN B 197      95.789   6.014   4.955  1.00146.12           C  
ATOM   9147  CG  GLN B 197      97.040   5.268   4.513  1.00142.75           C  
ATOM   9148  CD  GLN B 197      97.662   4.481   5.644  1.00147.89           C  
ATOM   9149  OE1 GLN B 197      97.535   4.851   6.813  1.00138.37           O  
ATOM   9150  NE2 GLN B 197      98.337   3.388   5.307  1.00165.84           N  
ATOM   9151  N   LEU B 198      93.768   8.907   3.820  1.00139.56           N  
ATOM   9152  CA  LEU B 198      92.702   9.796   4.254  1.00122.56           C  
ATOM   9153  C   LEU B 198      91.524   9.765   3.284  1.00133.38           C  
ATOM   9154  O   LEU B 198      91.697   9.755   2.062  1.00121.81           O  
ATOM   9155  CB  LEU B 198      93.224  11.226   4.398  1.00112.16           C  
ATOM   9156  CG  LEU B 198      93.842  11.609   5.741  1.00108.05           C  
ATOM   9157  CD1 LEU B 198      94.490  12.979   5.661  1.00113.75           C  
ATOM   9158  CD2 LEU B 198      92.789  11.587   6.823  1.00111.21           C  
ATOM   9159  N   THR B 199      90.324   9.756   3.849  1.00133.25           N  
ATOM   9160  CA  THR B 199      89.095   9.726   3.071  1.00128.78           C  
ATOM   9161  C   THR B 199      88.531  11.139   2.887  1.00131.66           C  
ATOM   9162  O   THR B 199      88.669  11.983   3.773  1.00125.25           O  
ATOM   9163  CB  THR B 199      88.059   8.806   3.752  1.00121.66           C  
ATOM   9164  OG1 THR B 199      88.332   7.444   3.400  1.00110.39           O  
ATOM   9165  CG2 THR B 199      86.639   9.162   3.332  1.00139.78           C  
ATOM   9166  N   PRO B 200      87.915  11.406   1.723  1.00122.64           N  
ATOM   9167  CA  PRO B 200      87.274  12.695   1.456  1.00104.50           C  
ATOM   9168  C   PRO B 200      86.458  13.153   2.648  1.00114.15           C  
ATOM   9169  O   PRO B 200      86.591  14.293   3.088  1.00114.33           O  
ATOM   9170  CB  PRO B 200      86.335  12.373   0.299  1.00108.54           C  
ATOM   9171  CG  PRO B 200      87.026  11.289  -0.436  1.00122.03           C  
ATOM   9172  CD  PRO B 200      87.790  10.484   0.581  1.00125.57           C  
ATOM   9173  N   GLY B 201      85.623  12.256   3.162  1.00112.37           N  
ATOM   9174  CA  GLY B 201      84.786  12.550   4.310  1.00107.86           C  
ATOM   9175  C   GLY B 201      85.552  13.178   5.458  1.00108.70           C  
ATOM   9176  O   GLY B 201      85.015  14.001   6.200  1.00104.66           O  
ATOM   9177  N   ASP B 202      86.812  12.786   5.608  1.00118.29           N  
ATOM   9178  CA  ASP B 202      87.655  13.336   6.659  1.00122.72           C  
ATOM   9179  C   ASP B 202      87.842  14.825   6.425  1.00115.47           C  
ATOM   9180  O   ASP B 202      87.535  15.646   7.291  1.00109.61           O  
ATOM   9181  CB  ASP B 202      89.015  12.637   6.691  1.00119.32           C  
ATOM   9182  CG  ASP B 202      88.896  11.139   6.878  1.00121.42           C  
ATOM   9183  OD1 ASP B 202      87.767  10.612   6.784  1.00112.25           O  
ATOM   9184  OD2 ASP B 202      89.935  10.489   7.115  1.00129.26           O  
ATOM   9185  N   VAL B 203      88.343  15.164   5.242  1.00109.00           N  
ATOM   9186  CA  VAL B 203      88.573  16.551   4.878  1.00107.73           C  
ATOM   9187  C   VAL B 203      87.358  17.399   5.243  1.00110.97           C  
ATOM   9188  O   VAL B 203      87.492  18.491   5.794  1.00106.45           O  
ATOM   9189  CB  VAL B 203      88.861  16.686   3.381  1.00 93.27           C  
ATOM   9190  CG1 VAL B 203      89.690  17.929   3.119  1.00 94.67           C  
ATOM   9191  CG2 VAL B 203      89.586  15.453   2.884  1.00109.54           C  
ATOM   9192  N   SER B 204      86.172  16.881   4.944  1.00115.30           N  
ATOM   9193  CA  SER B 204      84.932  17.580   5.261  1.00114.34           C  
ATOM   9194  C   SER B 204      84.869  17.933   6.740  1.00107.49           C  
ATOM   9195  O   SER B 204      84.938  19.103   7.119  1.00101.98           O  
ATOM   9196  CB  SER B 204      83.722  16.723   4.883  1.00108.73           C  
ATOM   9197  OG  SER B 204      82.515  17.357   5.269  1.00104.45           O  
ATOM   9198  N   SER B 205      84.738  16.908   7.573  1.00113.12           N  
ATOM   9199  CA  SER B 205      84.635  17.102   9.012  1.00111.59           C  
ATOM   9200  C   SER B 205      85.822  17.897   9.542  1.00101.45           C  
ATOM   9201  O   SER B 205      85.702  18.645  10.512  1.00 97.64           O  
ATOM   9202  CB  SER B 205      84.522  15.752   9.714  1.00 90.14           C  
ATOM   9203  OG  SER B 205      85.223  14.762   8.984  1.00114.68           O  
ATOM   9204  N   ALA B 206      86.967  17.739   8.892  1.00 99.70           N  
ATOM   9205  CA  ALA B 206      88.143  18.507   9.254  1.00102.85           C  
ATOM   9206  C   ALA B 206      87.830  19.995   9.182  1.00113.58           C  
ATOM   9207  O   ALA B 206      88.035  20.727  10.146  1.00115.68           O  
ATOM   9208  CB  ALA B 206      89.300  18.164   8.340  1.00 99.33           C  
ATOM   9209  N   ILE B 207      87.318  20.434   8.038  1.00113.87           N  
ATOM   9210  CA  ILE B 207      87.042  21.849   7.829  1.00113.85           C  
ATOM   9211  C   ILE B 207      85.799  22.315   8.579  1.00114.42           C  
ATOM   9212  O   ILE B 207      85.699  23.479   8.969  1.00118.27           O  
ATOM   9213  CB  ILE B 207      86.941  22.201   6.329  1.00113.52           C  
ATOM   9214  CG1 ILE B 207      86.201  21.106   5.565  1.00110.48           C  
ATOM   9215  CG2 ILE B 207      88.325  22.381   5.737  1.00119.45           C  
ATOM   9216  CD1 ILE B 207      86.542  21.058   4.087  1.00101.16           C  
ATOM   9217  N   GLN B 208      84.858  21.404   8.793  1.00108.63           N  
ATOM   9218  CA  GLN B 208      83.671  21.729   9.572  1.00112.36           C  
ATOM   9219  C   GLN B 208      84.050  22.073  11.010  1.00116.74           C  
ATOM   9220  O   GLN B 208      83.450  22.949  11.629  1.00120.07           O  
ATOM   9221  CB  GLN B 208      82.680  20.566   9.564  1.00 98.72           C  
ATOM   9222  CG  GLN B 208      82.197  20.168   8.185  1.00102.04           C  
ATOM   9223  CD  GLN B 208      81.120  19.100   8.229  1.00110.36           C  
ATOM   9224  OE1 GLN B 208      80.656  18.709   9.302  1.00 96.82           O  
ATOM   9225  NE2 GLN B 208      80.712  18.623   7.057  1.00116.63           N  
ATOM   9226  N   ALA B 209      85.057  21.384  11.531  1.00124.06           N  
ATOM   9227  CA  ALA B 209      85.439  21.536  12.930  1.00131.80           C  
ATOM   9228  C   ALA B 209      86.510  22.607  13.170  1.00137.14           C  
ATOM   9229  O   ALA B 209      86.692  23.063  14.299  1.00147.19           O  
ATOM   9230  CB  ALA B 209      85.886  20.195  13.501  1.00121.11           C  
ATOM   9231  N   GLN B 210      87.211  23.013  12.114  1.00135.12           N  
ATOM   9232  CA  GLN B 210      88.313  23.963  12.260  1.00141.22           C  
ATOM   9233  C   GLN B 210      87.985  25.355  11.729  1.00140.49           C  
ATOM   9234  O   GLN B 210      88.845  26.235  11.707  1.00138.65           O  
ATOM   9235  CB  GLN B 210      89.583  23.431  11.588  1.00149.05           C  
ATOM   9236  CG  GLN B 210      90.067  22.100  12.151  1.00155.34           C  
ATOM   9237  CD  GLN B 210      91.471  21.751  11.704  1.00140.50           C  
ATOM   9238  OE1 GLN B 210      92.337  22.619  11.607  1.00143.80           O  
ATOM   9239  NE2 GLN B 210      91.706  20.471  11.437  1.00132.40           N  
ATOM   9240  N   ASN B 211      86.738  25.546  11.308  1.00149.45           N  
ATOM   9241  CA  ASN B 211      86.279  26.839  10.805  1.00149.58           C  
ATOM   9242  C   ASN B 211      84.939  27.231  11.425  1.00141.21           C  
ATOM   9243  O   ASN B 211      83.880  26.918  10.883  1.00136.39           O  
ATOM   9244  CB  ASN B 211      86.169  26.806   9.279  1.00140.08           C  
ATOM   9245  CG  ASN B 211      85.908  28.175   8.680  1.00129.10           C  
ATOM   9246  OD1 ASN B 211      85.312  28.291   7.611  1.00110.81           O  
ATOM   9247  ND2 ASN B 211      86.355  29.218   9.368  1.00137.57           N  
ATOM   9248  N   VAL B 212      84.991  27.912  12.566  1.00143.17           N  
ATOM   9249  CA  VAL B 212      83.782  28.265  13.300  1.00154.21           C  
ATOM   9250  C   VAL B 212      83.925  29.610  14.006  1.00164.59           C  
ATOM   9251  O   VAL B 212      85.002  29.953  14.490  1.00165.93           O  
ATOM   9252  CB  VAL B 212      83.433  27.188  14.357  1.00151.47           C  
ATOM   9253  CG1 VAL B 212      82.215  27.604  15.170  1.00157.73           C  
ATOM   9254  CG2 VAL B 212      83.197  25.841  13.694  1.00132.50           C  
ATOM   9255  N   GLN B 213      82.835  30.370  14.050  1.00169.57           N  
ATOM   9256  CA  GLN B 213      82.760  31.576  14.872  1.00178.88           C  
ATOM   9257  C   GLN B 213      81.951  31.275  16.131  1.00182.96           C  
ATOM   9258  O   GLN B 213      80.769  31.614  16.227  1.00174.43           O  
ATOM   9259  CB  GLN B 213      82.136  32.740  14.094  1.00171.25           C  
ATOM   9260  CG  GLN B 213      83.083  33.397  13.098  1.00169.58           C  
ATOM   9261  CD  GLN B 213      82.442  34.552  12.352  1.00161.05           C  
ATOM   9262  OE1 GLN B 213      81.328  34.969  12.668  1.00164.54           O  
ATOM   9263  NE2 GLN B 213      83.147  35.077  11.355  1.00152.42           N  
ATOM   9264  N   ILE B 214      82.609  30.637  17.094  1.00182.97           N  
ATOM   9265  CA  ILE B 214      81.948  30.114  18.286  1.00175.57           C  
ATOM   9266  C   ILE B 214      81.251  31.174  19.141  1.00169.05           C  
ATOM   9267  O   ILE B 214      81.724  32.307  19.272  1.00149.59           O  
ATOM   9268  CB  ILE B 214      82.940  29.333  19.166  1.00174.67           C  
ATOM   9269  CG1 ILE B 214      84.043  30.263  19.678  1.00181.06           C  
ATOM   9270  CG2 ILE B 214      83.535  28.172  18.386  1.00168.07           C  
ATOM   9271  CD1 ILE B 214      84.990  29.604  20.662  1.00193.30           C  
ATOM   9272  N   SER B 215      80.122  30.778  19.725  1.00163.34           N  
ATOM   9273  CA  SER B 215      79.350  31.641  20.607  1.00150.85           C  
ATOM   9274  C   SER B 215      80.247  32.217  21.695  1.00158.11           C  
ATOM   9275  O   SER B 215      80.907  31.475  22.419  1.00163.15           O  
ATOM   9276  CB  SER B 215      78.200  30.856  21.247  1.00137.45           C  
ATOM   9277  OG  SER B 215      77.638  29.916  20.344  1.00101.01           O  
ATOM   9278  N   SER B 216      80.274  33.540  21.806  1.00163.15           N  
ATOM   9279  CA  SER B 216      81.087  34.197  22.824  1.00174.06           C  
ATOM   9280  C   SER B 216      80.232  34.711  23.980  1.00171.01           C  
ATOM   9281  O   SER B 216      79.171  35.296  23.766  1.00165.55           O  
ATOM   9282  CB  SER B 216      81.900  35.342  22.212  1.00171.70           C  
ATOM   9283  OG  SER B 216      81.056  36.347  21.677  1.00161.76           O  
ATOM   9284  N   GLY B 217      80.701  34.484  25.203  1.00163.84           N  
ATOM   9285  CA  GLY B 217      80.002  34.945  26.389  1.00158.83           C  
ATOM   9286  C   GLY B 217      80.376  36.366  26.770  1.00165.63           C  
ATOM   9287  O   GLY B 217      81.022  37.077  25.999  1.00164.58           O  
ATOM   9288  N   GLN B 218      79.968  36.782  27.966  1.00167.51           N  
ATOM   9289  CA  GLN B 218      80.250  38.133  28.444  1.00168.39           C  
ATOM   9290  C   GLN B 218      80.982  38.143  29.785  1.00160.19           C  
ATOM   9291  O   GLN B 218      80.634  37.399  30.704  1.00157.77           O  
ATOM   9292  CB  GLN B 218      78.960  38.949  28.556  1.00157.44           C  
ATOM   9293  CG  GLN B 218      78.392  39.407  27.230  1.00159.49           C  
ATOM   9294  CD  GLN B 218      77.527  40.643  27.370  1.00166.62           C  
ATOM   9295  OE1 GLN B 218      77.403  41.208  28.457  1.00160.37           O  
ATOM   9296  NE2 GLN B 218      76.927  41.073  26.267  1.00165.68           N  
ATOM   9297  N   LEU B 219      81.992  39.000  29.892  1.00148.28           N  
ATOM   9298  CA  LEU B 219      82.721  39.168  31.140  1.00145.92           C  
ATOM   9299  C   LEU B 219      82.000  40.159  32.038  1.00140.89           C  
ATOM   9300  O   LEU B 219      82.229  41.363  31.958  1.00142.13           O  
ATOM   9301  CB  LEU B 219      84.145  39.649  30.868  1.00151.53           C  
ATOM   9302  CG  LEU B 219      84.968  38.771  29.927  1.00160.38           C  
ATOM   9303  CD1 LEU B 219      86.371  39.328  29.771  1.00156.01           C  
ATOM   9304  CD2 LEU B 219      85.010  37.340  30.438  1.00171.04           C  
ATOM   9305  N   GLY B 220      81.124  39.648  32.893  1.00141.28           N  
ATOM   9306  CA  GLY B 220      80.371  40.494  33.796  1.00140.67           C  
ATOM   9307  C   GLY B 220      78.887  40.320  33.575  1.00132.94           C  
ATOM   9308  O   GLY B 220      78.078  41.124  34.034  1.00137.49           O  
ATOM   9309  N   GLY B 221      78.533  39.258  32.861  1.00135.44           N  
ATOM   9310  CA  GLY B 221      77.144  38.970  32.563  1.00148.79           C  
ATOM   9311  C   GLY B 221      76.319  38.761  33.817  1.00151.39           C  
ATOM   9312  O   GLY B 221      76.794  38.186  34.797  1.00157.39           O  
ATOM   9313  N   LEU B 222      75.078  39.231  33.782  1.00144.62           N  
ATOM   9314  CA  LEU B 222      74.179  39.100  34.919  1.00138.24           C  
ATOM   9315  C   LEU B 222      73.579  37.699  34.981  1.00140.34           C  
ATOM   9316  O   LEU B 222      73.324  37.079  33.950  1.00131.33           O  
ATOM   9317  CB  LEU B 222      73.075  40.155  34.844  1.00144.12           C  
ATOM   9318  CG  LEU B 222      73.554  41.608  34.768  1.00148.45           C  
ATOM   9319  CD1 LEU B 222      72.380  42.556  34.608  1.00145.66           C  
ATOM   9320  CD2 LEU B 222      74.372  41.972  35.997  1.00157.77           C  
ATOM   9321  N   PRO B 223      73.352  37.192  36.200  1.00150.77           N  
ATOM   9322  CA  PRO B 223      73.605  37.886  37.469  1.00148.72           C  
ATOM   9323  C   PRO B 223      75.094  38.043  37.767  1.00150.51           C  
ATOM   9324  O   PRO B 223      75.926  37.421  37.106  1.00147.24           O  
ATOM   9325  CB  PRO B 223      72.963  36.958  38.512  1.00141.33           C  
ATOM   9326  CG  PRO B 223      72.080  36.028  37.734  1.00141.31           C  
ATOM   9327  CD  PRO B 223      72.747  35.868  36.412  1.00144.57           C  
ATOM   9328  N   ALA B 224      75.416  38.867  38.760  1.00156.80           N  
ATOM   9329  CA  ALA B 224      76.801  39.092  39.163  1.00161.23           C  
ATOM   9330  C   ALA B 224      76.867  39.720  40.555  1.00172.53           C  
ATOM   9331  O   ALA B 224      76.140  40.670  40.849  1.00180.65           O  
ATOM   9332  CB  ALA B 224      77.509  39.970  38.146  1.00158.48           C  
ATOM   9333  N   VAL B 225      77.738  39.187  41.408  1.00166.67           N  
ATOM   9334  CA  VAL B 225      77.861  39.671  42.782  1.00166.99           C  
ATOM   9335  C   VAL B 225      78.469  41.073  42.827  1.00165.64           C  
ATOM   9336  O   VAL B 225      79.235  41.452  41.938  1.00162.54           O  
ATOM   9337  CB  VAL B 225      78.698  38.707  43.653  1.00163.13           C  
ATOM   9338  CG1 VAL B 225      78.820  39.234  45.076  1.00152.64           C  
ATOM   9339  CG2 VAL B 225      78.077  37.317  43.653  1.00158.08           C  
ATOM   9340  N   LYS B 226      78.116  41.837  43.860  1.00164.90           N  
ATOM   9341  CA  LYS B 226      78.601  43.206  44.023  1.00159.27           C  
ATOM   9342  C   LYS B 226      80.085  43.318  43.698  1.00167.46           C  
ATOM   9343  O   LYS B 226      80.842  42.360  43.860  1.00173.45           O  
ATOM   9344  CB  LYS B 226      78.347  43.710  45.446  1.00149.62           C  
ATOM   9345  CG  LYS B 226      76.887  43.721  45.868  1.00148.92           C  
ATOM   9346  CD  LYS B 226      76.731  44.338  47.251  1.00145.18           C  
ATOM   9347  CE  LYS B 226      75.331  44.129  47.811  1.00141.91           C  
ATOM   9348  NZ  LYS B 226      75.210  44.626  49.212  1.00115.56           N  
ATOM   9349  N   GLY B 227      80.496  44.497  43.245  1.00169.64           N  
ATOM   9350  CA  GLY B 227      81.867  44.713  42.822  1.00179.27           C  
ATOM   9351  C   GLY B 227      81.942  44.820  41.313  1.00176.98           C  
ATOM   9352  O   GLY B 227      82.766  45.556  40.767  1.00175.85           O  
ATOM   9353  N   GLN B 228      81.077  44.065  40.643  1.00171.57           N  
ATOM   9354  CA  GLN B 228      80.911  44.166  39.201  1.00169.42           C  
ATOM   9355  C   GLN B 228      81.102  45.610  38.759  1.00172.59           C  
ATOM   9356  O   GLN B 228      80.405  46.507  39.237  1.00171.81           O  
ATOM   9357  CB  GLN B 228      79.511  43.680  38.809  1.00180.90           C  
ATOM   9358  CG  GLN B 228      79.025  44.158  37.444  1.00185.19           C  
ATOM   9359  CD  GLN B 228      77.520  44.005  37.270  1.00171.72           C  
ATOM   9360  OE1 GLN B 228      76.817  43.579  38.187  1.00166.98           O  
ATOM   9361  NE2 GLN B 228      77.020  44.357  36.089  1.00158.40           N  
ATOM   9362  N   GLN B 229      82.057  45.837  37.862  1.00171.13           N  
ATOM   9363  CA  GLN B 229      82.291  47.175  37.325  1.00173.23           C  
ATOM   9364  C   GLN B 229      82.806  47.156  35.887  1.00166.94           C  
ATOM   9365  O   GLN B 229      83.187  48.192  35.342  1.00167.63           O  
ATOM   9366  CB  GLN B 229      83.234  47.973  38.231  1.00169.79           C  
ATOM   9367  CG  GLN B 229      82.544  48.582  39.444  1.00170.88           C  
ATOM   9368  CD  GLN B 229      83.380  49.649  40.118  1.00175.57           C  
ATOM   9369  OE1 GLN B 229      84.609  49.607  40.077  1.00188.30           O  
ATOM   9370  NE2 GLN B 229      82.716  50.614  40.745  1.00157.62           N  
ATOM   9371  N   LEU B 230      82.810  45.975  35.278  1.00164.05           N  
ATOM   9372  CA  LEU B 230      83.180  45.835  33.873  1.00164.48           C  
ATOM   9373  C   LEU B 230      82.254  44.856  33.166  1.00158.54           C  
ATOM   9374  O   LEU B 230      82.443  43.642  33.247  1.00150.59           O  
ATOM   9375  CB  LEU B 230      84.633  45.376  33.731  1.00164.87           C  
ATOM   9376  CG  LEU B 230      85.723  46.410  34.025  1.00179.39           C  
ATOM   9377  CD1 LEU B 230      87.103  45.787  33.878  1.00193.15           C  
ATOM   9378  CD2 LEU B 230      85.580  47.621  33.116  1.00159.37           C  
ATOM   9379  N   ASN B 231      81.254  45.389  32.472  1.00153.39           N  
ATOM   9380  CA  ASN B 231      80.299  44.560  31.746  1.00155.14           C  
ATOM   9381  C   ASN B 231      80.676  44.368  30.281  1.00156.07           C  
ATOM   9382  O   ASN B 231      79.836  43.997  29.461  1.00156.35           O  
ATOM   9383  CB  ASN B 231      78.887  45.141  31.854  1.00161.13           C  
ATOM   9384  CG  ASN B 231      78.252  44.885  33.207  1.00171.72           C  
ATOM   9385  OD1 ASN B 231      78.730  44.058  33.985  1.00171.75           O  
ATOM   9386  ND2 ASN B 231      77.163  45.592  33.493  1.00165.42           N  
ATOM   9387  N   ALA B 232      81.943  44.621  29.961  1.00148.49           N  
ATOM   9388  CA  ALA B 232      82.440  44.465  28.599  1.00135.75           C  
ATOM   9389  C   ALA B 232      82.274  43.029  28.107  1.00139.88           C  
ATOM   9390  O   ALA B 232      82.022  42.119  28.894  1.00145.35           O  
ATOM   9391  CB  ALA B 232      83.891  44.895  28.513  1.00137.92           C  
ATOM   9392  N   THR B 233      82.419  42.833  26.801  1.00151.35           N  
ATOM   9393  CA  THR B 233      82.196  41.524  26.199  1.00157.19           C  
ATOM   9394  C   THR B 233      83.424  41.039  25.443  1.00160.68           C  
ATOM   9395  O   THR B 233      84.366  41.799  25.218  1.00159.45           O  
ATOM   9396  CB  THR B 233      80.997  41.545  25.230  1.00168.14           C  
ATOM   9397  OG1 THR B 233      80.721  40.214  24.777  1.00175.67           O  
ATOM   9398  CG2 THR B 233      81.293  42.437  24.029  1.00143.83           C  
ATOM   9399  N   ILE B 234      83.401  39.770  25.048  1.00165.30           N  
ATOM   9400  CA  ILE B 234      84.508  39.165  24.319  1.00172.92           C  
ATOM   9401  C   ILE B 234      84.061  38.692  22.940  1.00174.32           C  
ATOM   9402  O   ILE B 234      82.888  38.378  22.733  1.00169.09           O  
ATOM   9403  CB  ILE B 234      85.088  37.965  25.087  1.00171.65           C  
ATOM   9404  CG1 ILE B 234      84.038  36.862  25.218  1.00171.44           C  
ATOM   9405  CG2 ILE B 234      85.564  38.393  26.461  1.00171.29           C  
ATOM   9406  CD1 ILE B 234      84.453  35.733  26.134  1.00173.16           C  
ATOM   9407  N   ILE B 235      84.998  38.648  21.997  1.00173.00           N  
ATOM   9408  CA  ILE B 235      84.704  38.130  20.665  1.00174.41           C  
ATOM   9409  C   ILE B 235      85.318  36.746  20.481  1.00170.99           C  
ATOM   9410  O   ILE B 235      86.518  36.558  20.672  1.00168.55           O  
ATOM   9411  CB  ILE B 235      85.181  39.084  19.543  1.00169.71           C  
ATOM   9412  CG1 ILE B 235      86.706  39.076  19.425  1.00171.15           C  
ATOM   9413  CG2 ILE B 235      84.660  40.494  19.783  1.00148.98           C  
ATOM   9414  CD1 ILE B 235      87.227  39.817  18.212  1.00161.55           C  
ATOM   9415  N   GLY B 236      84.480  35.779  20.122  1.00173.49           N  
ATOM   9416  CA  GLY B 236      84.923  34.407  19.955  1.00175.40           C  
ATOM   9417  C   GLY B 236      85.872  34.237  18.787  1.00182.89           C  
ATOM   9418  O   GLY B 236      86.514  35.192  18.346  1.00175.20           O  
ATOM   9419  N   LYS B 237      85.961  33.010  18.284  1.00186.89           N  
ATOM   9420  CA  LYS B 237      86.816  32.709  17.144  1.00190.66           C  
ATOM   9421  C   LYS B 237      86.411  33.530  15.922  1.00188.78           C  
ATOM   9422  O   LYS B 237      85.484  34.337  15.980  1.00178.08           O  
ATOM   9423  CB  LYS B 237      86.749  31.217  16.804  1.00187.92           C  
ATOM   9424  CG  LYS B 237      87.218  30.286  17.911  1.00186.58           C  
ATOM   9425  CD  LYS B 237      87.219  28.838  17.433  1.00196.43           C  
ATOM   9426  CE  LYS B 237      87.778  27.893  18.487  1.00195.94           C  
ATOM   9427  NZ  LYS B 237      87.953  26.509  17.959  1.00184.03           N  
ATOM   9428  N   THR B 238      87.113  33.314  14.816  1.00192.10           N  
ATOM   9429  CA  THR B 238      86.783  33.972  13.558  1.00186.39           C  
ATOM   9430  C   THR B 238      86.868  32.975  12.403  1.00182.33           C  
ATOM   9431  O   THR B 238      87.586  31.977  12.485  1.00180.95           O  
ATOM   9432  CB  THR B 238      87.710  35.175  13.287  1.00185.26           C  
ATOM   9433  OG1 THR B 238      87.326  35.814  12.064  1.00177.28           O  
ATOM   9434  CG2 THR B 238      89.164  34.725  13.193  1.00183.59           C  
ATOM   9435  N   ARG B 239      86.124  33.241  11.334  1.00170.01           N  
ATOM   9436  CA  ARG B 239      86.127  32.360  10.171  1.00161.06           C  
ATOM   9437  C   ARG B 239      87.305  32.653   9.247  1.00153.77           C  
ATOM   9438  O   ARG B 239      87.902  33.728   9.304  1.00148.46           O  
ATOM   9439  CB  ARG B 239      84.811  32.471   9.398  1.00151.77           C  
ATOM   9440  CG  ARG B 239      83.608  31.862  10.105  1.00148.45           C  
ATOM   9441  CD  ARG B 239      82.425  31.763   9.156  1.00139.50           C  
ATOM   9442  NE  ARG B 239      81.225  31.232   9.794  1.00140.08           N  
ATOM   9443  CZ  ARG B 239      80.229  31.984  10.251  1.00149.37           C  
ATOM   9444  NH1 ARG B 239      80.292  33.305  10.144  1.00148.80           N  
ATOM   9445  NH2 ARG B 239      79.170  31.416  10.814  1.00147.24           N  
ATOM   9446  N   LEU B 240      87.631  31.688   8.394  1.00142.04           N  
ATOM   9447  CA  LEU B 240      88.766  31.817   7.490  1.00141.41           C  
ATOM   9448  C   LEU B 240      88.504  32.852   6.404  1.00134.05           C  
ATOM   9449  O   LEU B 240      87.514  32.766   5.683  1.00138.47           O  
ATOM   9450  CB  LEU B 240      89.104  30.464   6.862  1.00139.98           C  
ATOM   9451  CG  LEU B 240      89.307  29.314   7.853  1.00141.53           C  
ATOM   9452  CD1 LEU B 240      89.704  28.036   7.130  1.00133.25           C  
ATOM   9453  CD2 LEU B 240      90.347  29.682   8.900  1.00128.43           C  
ATOM   9454  N   GLN B 241      89.399  33.829   6.295  1.00138.24           N  
ATOM   9455  CA  GLN B 241      89.265  34.896   5.308  1.00139.85           C  
ATOM   9456  C   GLN B 241      89.914  34.516   3.977  1.00135.96           C  
ATOM   9457  O   GLN B 241      89.364  34.785   2.908  1.00128.56           O  
ATOM   9458  CB  GLN B 241      89.878  36.199   5.840  1.00138.16           C  
ATOM   9459  CG  GLN B 241      88.955  37.035   6.728  1.00123.80           C  
ATOM   9460  CD  GLN B 241      88.173  38.084   5.946  1.00147.99           C  
ATOM   9461  OE1 GLN B 241      88.483  38.373   4.789  1.00143.95           O  
ATOM   9462  NE2 GLN B 241      87.158  38.664   6.580  1.00145.29           N  
ATOM   9463  N   THR B 242      91.081  33.884   4.051  1.00145.01           N  
ATOM   9464  CA  THR B 242      91.866  33.574   2.859  1.00136.44           C  
ATOM   9465  C   THR B 242      91.922  32.084   2.546  1.00129.68           C  
ATOM   9466  O   THR B 242      91.663  31.241   3.404  1.00124.41           O  
ATOM   9467  CB  THR B 242      93.309  34.109   2.979  1.00133.49           C  
ATOM   9468  OG1 THR B 242      94.133  33.503   1.974  1.00140.60           O  
ATOM   9469  CG2 THR B 242      93.885  33.785   4.340  1.00119.05           C  
ATOM   9470  N   ALA B 243      92.267  31.777   1.300  1.00132.75           N  
ATOM   9471  CA  ALA B 243      92.411  30.404   0.839  1.00127.22           C  
ATOM   9472  C   ALA B 243      93.690  29.793   1.389  1.00129.47           C  
ATOM   9473  O   ALA B 243      93.842  28.571   1.431  1.00124.15           O  
ATOM   9474  CB  ALA B 243      92.420  30.361  -0.677  1.00129.11           C  
ATOM   9475  N   GLU B 244      94.612  30.653   1.803  1.00135.13           N  
ATOM   9476  CA  GLU B 244      95.862  30.198   2.388  1.00138.53           C  
ATOM   9477  C   GLU B 244      95.566  29.474   3.696  1.00123.89           C  
ATOM   9478  O   GLU B 244      96.085  28.392   3.946  1.00125.05           O  
ATOM   9479  CB  GLU B 244      96.802  31.381   2.629  1.00148.89           C  
ATOM   9480  CG  GLU B 244      98.273  31.063   2.411  1.00163.06           C  
ATOM   9481  CD  GLU B 244      98.635  30.960   0.939  1.00166.53           C  
ATOM   9482  OE1 GLU B 244      99.632  30.278   0.616  1.00163.20           O  
ATOM   9483  OE2 GLU B 244      97.924  31.563   0.106  1.00158.09           O  
ATOM   9484  N   GLN B 245      94.717  30.077   4.520  1.00125.15           N  
ATOM   9485  CA  GLN B 245      94.307  29.480   5.784  1.00124.53           C  
ATOM   9486  C   GLN B 245      93.628  28.131   5.569  1.00127.68           C  
ATOM   9487  O   GLN B 245      93.693  27.247   6.424  1.00126.57           O  
ATOM   9488  CB  GLN B 245      93.359  30.420   6.530  1.00126.14           C  
ATOM   9489  CG  GLN B 245      93.961  31.766   6.874  1.00124.30           C  
ATOM   9490  CD  GLN B 245      92.912  32.782   7.282  1.00127.85           C  
ATOM   9491  OE1 GLN B 245      93.160  33.988   7.274  1.00125.00           O  
ATOM   9492  NE2 GLN B 245      91.732  32.300   7.636  1.00132.05           N  
ATOM   9493  N   PHE B 246      92.970  27.980   4.424  1.00132.17           N  
ATOM   9494  CA  PHE B 246      92.293  26.730   4.092  1.00137.12           C  
ATOM   9495  C   PHE B 246      93.293  25.651   3.707  1.00130.25           C  
ATOM   9496  O   PHE B 246      92.916  24.529   3.370  1.00124.07           O  
ATOM   9497  CB  PHE B 246      91.273  26.935   2.966  1.00136.09           C  
ATOM   9498  CG  PHE B 246      89.898  27.286   3.454  1.00124.80           C  
ATOM   9499  CD1 PHE B 246      89.498  28.608   3.553  1.00127.41           C  
ATOM   9500  CD2 PHE B 246      89.007  26.292   3.823  1.00108.48           C  
ATOM   9501  CE1 PHE B 246      88.237  28.928   4.007  1.00124.63           C  
ATOM   9502  CE2 PHE B 246      87.747  26.607   4.279  1.00106.33           C  
ATOM   9503  CZ  PHE B 246      87.360  27.925   4.371  1.00114.00           C  
ATOM   9504  N   GLU B 247      94.571  25.998   3.764  1.00132.48           N  
ATOM   9505  CA  GLU B 247      95.628  25.053   3.440  1.00140.48           C  
ATOM   9506  C   GLU B 247      96.389  24.632   4.700  1.00135.78           C  
ATOM   9507  O   GLU B 247      97.229  23.734   4.654  1.00124.54           O  
ATOM   9508  CB  GLU B 247      96.572  25.656   2.392  1.00134.14           C  
ATOM   9509  CG  GLU B 247      95.887  25.982   1.061  1.00126.72           C  
ATOM   9510  CD  GLU B 247      96.800  26.696   0.067  1.00124.31           C  
ATOM   9511  OE1 GLU B 247      97.527  27.626   0.475  1.00120.85           O  
ATOM   9512  OE2 GLU B 247      96.778  26.337  -1.130  1.00 93.88           O  
ATOM   9513  N   ASN B 248      96.066  25.273   5.824  1.00138.69           N  
ATOM   9514  CA  ASN B 248      96.765  25.041   7.091  1.00138.98           C  
ATOM   9515  C   ASN B 248      96.001  24.202   8.118  1.00141.03           C  
ATOM   9516  O   ASN B 248      96.426  24.091   9.269  1.00133.39           O  
ATOM   9517  CB  ASN B 248      97.170  26.371   7.734  1.00133.44           C  
ATOM   9518  CG  ASN B 248      98.373  27.003   7.064  1.00141.80           C  
ATOM   9519  OD1 ASN B 248      98.938  26.449   6.117  1.00140.68           O  
ATOM   9520  ND2 ASN B 248      98.776  28.173   7.554  1.00136.43           N  
ATOM   9521  N   ILE B 249      94.879  23.617   7.713  1.00143.05           N  
ATOM   9522  CA  ILE B 249      94.125  22.757   8.620  1.00143.73           C  
ATOM   9523  C   ILE B 249      94.707  21.349   8.677  1.00136.89           C  
ATOM   9524  O   ILE B 249      94.755  20.640   7.671  1.00134.33           O  
ATOM   9525  CB  ILE B 249      92.624  22.684   8.265  1.00148.54           C  
ATOM   9526  CG1 ILE B 249      92.422  22.625   6.753  1.00146.71           C  
ATOM   9527  CG2 ILE B 249      91.890  23.891   8.823  1.00151.49           C  
ATOM   9528  CD1 ILE B 249      92.152  23.975   6.138  1.00130.80           C  
ATOM   9529  N   LEU B 250      95.150  20.957   9.867  1.00129.34           N  
ATOM   9530  CA  LEU B 250      95.726  19.636  10.078  1.00143.29           C  
ATOM   9531  C   LEU B 250      94.708  18.546   9.775  1.00132.70           C  
ATOM   9532  O   LEU B 250      93.662  18.461  10.416  1.00120.54           O  
ATOM   9533  CB  LEU B 250      96.227  19.493  11.519  1.00151.66           C  
ATOM   9534  CG  LEU B 250      97.122  20.615  12.054  1.00163.62           C  
ATOM   9535  CD1 LEU B 250      97.395  20.426  13.540  1.00165.55           C  
ATOM   9536  CD2 LEU B 250      98.425  20.707  11.268  1.00153.30           C  
ATOM   9537  N   LEU B 251      95.021  17.717   8.788  1.00132.69           N  
ATOM   9538  CA  LEU B 251      94.173  16.586   8.448  1.00129.44           C  
ATOM   9539  C   LEU B 251      94.597  15.354   9.232  1.00136.40           C  
ATOM   9540  O   LEU B 251      93.760  14.541   9.621  1.00126.03           O  
ATOM   9541  CB  LEU B 251      94.254  16.292   6.951  1.00134.50           C  
ATOM   9542  CG  LEU B 251      93.575  17.289   6.015  1.00126.08           C  
ATOM   9543  CD1 LEU B 251      94.027  17.073   4.579  1.00124.68           C  
ATOM   9544  CD2 LEU B 251      92.068  17.165   6.135  1.00118.05           C  
ATOM   9545  N   LYS B 252      95.904  15.230   9.462  1.00151.98           N  
ATOM   9546  CA  LYS B 252      96.477  14.048  10.101  1.00145.15           C  
ATOM   9547  C   LYS B 252      97.844  14.344  10.717  1.00137.42           C  
ATOM   9548  O   LYS B 252      98.606  15.160  10.197  1.00131.14           O  
ATOM   9549  CB  LYS B 252      96.610  12.915   9.077  1.00135.10           C  
ATOM   9550  CG  LYS B 252      97.060  11.583   9.651  1.00134.88           C  
ATOM   9551  CD  LYS B 252      97.083  10.505   8.576  1.00133.44           C  
ATOM   9552  CE  LYS B 252      97.387   9.136   9.167  1.00145.86           C  
ATOM   9553  NZ  LYS B 252      97.409   8.066   8.127  1.00138.15           N  
ATOM   9554  N   VAL B 253      98.146  13.681  11.829  1.00143.53           N  
ATOM   9555  CA  VAL B 253      99.480  13.745  12.421  1.00152.77           C  
ATOM   9556  C   VAL B 253     100.105  12.352  12.475  1.00148.48           C  
ATOM   9557  O   VAL B 253      99.652  11.487  13.225  1.00141.32           O  
ATOM   9558  CB  VAL B 253      99.462  14.369  13.828  1.00138.77           C  
ATOM   9559  CG1 VAL B 253     100.785  14.127  14.531  1.00136.44           C  
ATOM   9560  CG2 VAL B 253      99.173  15.857  13.738  1.00137.26           C  
ATOM   9561  N   ASN B 254     101.143  12.146  11.668  1.00145.70           N  
ATOM   9562  CA  ASN B 254     101.794  10.844  11.544  1.00158.48           C  
ATOM   9563  C   ASN B 254     102.570  10.430  12.793  1.00166.18           C  
ATOM   9564  O   ASN B 254     102.887  11.270  13.638  1.00169.26           O  
ATOM   9565  CB  ASN B 254     102.736  10.841  10.338  1.00156.33           C  
ATOM   9566  CG  ASN B 254     101.998  10.961   9.021  1.00147.76           C  
ATOM   9567  OD1 ASN B 254     100.847  10.543   8.900  1.00143.70           O  
ATOM   9568  ND2 ASN B 254     102.664  11.528   8.019  1.00138.12           N  
ATOM   9569  N   PRO B 255     102.876   9.126  12.914  1.00161.91           N  
ATOM   9570  CA  PRO B 255     103.720   8.628  14.007  1.00164.13           C  
ATOM   9571  C   PRO B 255     105.101   9.282  13.992  1.00160.41           C  
ATOM   9572  O   PRO B 255     105.767   9.348  15.026  1.00143.92           O  
ATOM   9573  CB  PRO B 255     103.843   7.132  13.699  1.00150.29           C  
ATOM   9574  CG  PRO B 255     102.625   6.810  12.903  1.00148.30           C  
ATOM   9575  CD  PRO B 255     102.346   8.032  12.080  1.00145.70           C  
ATOM   9576  N   ASP B 256     105.513   9.765  12.823  1.00162.60           N  
ATOM   9577  CA  ASP B 256     106.823  10.387  12.653  1.00155.92           C  
ATOM   9578  C   ASP B 256     106.880  11.747  13.335  1.00157.14           C  
ATOM   9579  O   ASP B 256     107.918  12.409  13.331  1.00146.61           O  
ATOM   9580  CB  ASP B 256     107.146  10.561  11.166  1.00151.29           C  
ATOM   9581  CG  ASP B 256     106.728   9.368  10.330  1.00154.90           C  
ATOM   9582  OD1 ASP B 256     106.356   8.326  10.910  1.00155.79           O  
ATOM   9583  OD2 ASP B 256     106.769   9.474   9.085  1.00156.87           O  
ATOM   9584  N   GLY B 257     105.758  12.163  13.916  1.00166.33           N  
ATOM   9585  CA  GLY B 257     105.649  13.486  14.499  1.00169.11           C  
ATOM   9586  C   GLY B 257     105.552  14.545  13.417  1.00175.01           C  
ATOM   9587  O   GLY B 257     105.958  15.691  13.614  1.00176.47           O  
ATOM   9588  N   SER B 258     105.013  14.153  12.265  1.00169.55           N  
ATOM   9589  CA  SER B 258     104.872  15.058  11.131  1.00154.63           C  
ATOM   9590  C   SER B 258     103.446  15.583  11.018  1.00158.91           C  
ATOM   9591  O   SER B 258     102.511  14.988  11.553  1.00154.94           O  
ATOM   9592  CB  SER B 258     105.281  14.360   9.831  1.00149.51           C  
ATOM   9593  OG  SER B 258     104.428  13.266   9.547  1.00138.01           O  
ATOM   9594  N   GLN B 259     103.290  16.700  10.313  1.00163.09           N  
ATOM   9595  CA  GLN B 259     101.988  17.332  10.142  1.00145.73           C  
ATOM   9596  C   GLN B 259     101.484  17.212   8.708  1.00135.64           C  
ATOM   9597  O   GLN B 259     102.124  17.698   7.776  1.00126.02           O  
ATOM   9598  CB  GLN B 259     102.062  18.807  10.536  1.00136.14           C  
ATOM   9599  CG  GLN B 259     102.198  19.050  12.025  1.00135.16           C  
ATOM   9600  CD  GLN B 259     102.437  20.512  12.352  1.00144.20           C  
ATOM   9601  OE1 GLN B 259     102.994  21.257  11.544  1.00130.68           O  
ATOM   9602  NE2 GLN B 259     102.021  20.929  13.543  1.00139.65           N  
ATOM   9603  N   VAL B 260     100.335  16.564   8.537  1.00143.32           N  
ATOM   9604  CA  VAL B 260      99.689  16.479   7.230  1.00150.29           C  
ATOM   9605  C   VAL B 260      98.602  17.541   7.104  1.00143.92           C  
ATOM   9606  O   VAL B 260      97.742  17.671   7.979  1.00130.60           O  
ATOM   9607  CB  VAL B 260      99.061  15.099   6.990  1.00148.02           C  
ATOM   9608  CG1 VAL B 260      98.484  15.024   5.581  1.00132.22           C  
ATOM   9609  CG2 VAL B 260     100.089  14.007   7.216  1.00144.23           C  
ATOM   9610  N   ARG B 261      98.641  18.294   6.009  1.00145.88           N  
ATOM   9611  CA  ARG B 261      97.727  19.414   5.824  1.00144.24           C  
ATOM   9612  C   ARG B 261      96.972  19.321   4.501  1.00141.32           C  
ATOM   9613  O   ARG B 261      97.257  18.452   3.677  1.00143.19           O  
ATOM   9614  CB  ARG B 261      98.489  20.736   5.940  1.00140.88           C  
ATOM   9615  CG  ARG B 261      99.252  20.858   7.251  1.00131.26           C  
ATOM   9616  CD  ARG B 261      99.739  22.268   7.520  1.00129.95           C  
ATOM   9617  NE  ARG B 261     100.087  22.438   8.929  1.00144.69           N  
ATOM   9618  CZ  ARG B 261     100.535  23.570   9.463  1.00153.62           C  
ATOM   9619  NH1 ARG B 261     100.694  24.646   8.702  1.00157.88           N  
ATOM   9620  NH2 ARG B 261     100.824  23.626  10.757  1.00142.35           N  
ATOM   9621  N   LEU B 262      96.009  20.216   4.306  1.00136.68           N  
ATOM   9622  CA  LEU B 262      95.126  20.137   3.148  1.00135.18           C  
ATOM   9623  C   LEU B 262      95.887  20.303   1.836  1.00131.31           C  
ATOM   9624  O   LEU B 262      95.538  19.682   0.832  1.00126.40           O  
ATOM   9625  CB  LEU B 262      93.998  21.164   3.256  1.00145.37           C  
ATOM   9626  CG  LEU B 262      92.614  20.678   2.808  1.00144.53           C  
ATOM   9627  CD1 LEU B 262      91.531  21.640   3.272  1.00145.31           C  
ATOM   9628  CD2 LEU B 262      92.545  20.466   1.299  1.00139.60           C  
ATOM   9629  N   LYS B 263      96.926  21.134   1.851  1.00128.59           N  
ATOM   9630  CA  LYS B 263      97.781  21.308   0.682  1.00127.46           C  
ATOM   9631  C   LYS B 263      98.217  19.947   0.146  1.00130.33           C  
ATOM   9632  O   LYS B 263      98.240  19.717  -1.062  1.00127.65           O  
ATOM   9633  CB  LYS B 263      99.026  22.120   1.040  1.00128.50           C  
ATOM   9634  CG  LYS B 263      98.826  23.132   2.151  1.00134.55           C  
ATOM   9635  CD  LYS B 263     100.160  23.711   2.611  1.00138.44           C  
ATOM   9636  CE  LYS B 263      99.972  24.684   3.769  1.00137.23           C  
ATOM   9637  NZ  LYS B 263     101.252  25.295   4.223  1.00126.25           N  
ATOM   9638  N   ASP B 264      98.562  19.048   1.063  1.00136.36           N  
ATOM   9639  CA  ASP B 264      99.080  17.733   0.706  1.00137.56           C  
ATOM   9640  C   ASP B 264      97.972  16.809   0.219  1.00135.56           C  
ATOM   9641  O   ASP B 264      98.152  15.592   0.172  1.00136.94           O  
ATOM   9642  CB  ASP B 264      99.776  17.091   1.912  1.00141.09           C  
ATOM   9643  CG  ASP B 264     100.642  18.070   2.686  1.00133.86           C  
ATOM   9644  OD1 ASP B 264     101.312  18.914   2.057  1.00130.41           O  
ATOM   9645  OD2 ASP B 264     100.657  17.988   3.932  1.00129.29           O  
ATOM   9646  N   VAL B 265      96.827  17.381  -0.141  1.00129.77           N  
ATOM   9647  CA  VAL B 265      95.671  16.577  -0.524  1.00131.25           C  
ATOM   9648  C   VAL B 265      94.905  17.152  -1.716  1.00122.21           C  
ATOM   9649  O   VAL B 265      94.445  16.408  -2.589  1.00108.96           O  
ATOM   9650  CB  VAL B 265      94.708  16.382   0.668  1.00133.59           C  
ATOM   9651  CG1 VAL B 265      93.320  16.022   0.179  1.00143.00           C  
ATOM   9652  CG2 VAL B 265      95.238  15.309   1.609  1.00128.52           C  
ATOM   9653  N   ALA B 266      94.775  18.474  -1.751  1.00129.74           N  
ATOM   9654  CA  ALA B 266      94.005  19.139  -2.799  1.00124.20           C  
ATOM   9655  C   ALA B 266      94.522  20.547  -3.075  1.00117.42           C  
ATOM   9656  O   ALA B 266      95.355  21.070  -2.338  1.00115.87           O  
ATOM   9657  CB  ALA B 266      92.534  19.187  -2.412  1.00113.05           C  
ATOM   9658  N   ASP B 267      94.029  21.155  -4.146  1.00116.84           N  
ATOM   9659  CA  ASP B 267      94.310  22.559  -4.413  1.00121.72           C  
ATOM   9660  C   ASP B 267      93.178  23.417  -3.861  1.00115.96           C  
ATOM   9661  O   ASP B 267      92.007  23.061  -3.980  1.00114.46           O  
ATOM   9662  CB  ASP B 267      94.486  22.800  -5.911  1.00131.10           C  
ATOM   9663  CG  ASP B 267      95.793  22.247  -6.437  1.00143.06           C  
ATOM   9664  OD1 ASP B 267      96.563  21.690  -5.627  1.00135.58           O  
ATOM   9665  OD2 ASP B 267      96.051  22.373  -7.655  1.00144.55           O  
ATOM   9666  N   VAL B 268      93.529  24.544  -3.252  1.00103.92           N  
ATOM   9667  CA  VAL B 268      92.546  25.402  -2.601  1.00106.10           C  
ATOM   9668  C   VAL B 268      92.522  26.805  -3.203  1.00116.72           C  
ATOM   9669  O   VAL B 268      93.503  27.544  -3.104  1.00119.32           O  
ATOM   9670  CB  VAL B 268      92.825  25.501  -1.091  1.00107.34           C  
ATOM   9671  CG1 VAL B 268      92.217  26.757  -0.512  1.00102.71           C  
ATOM   9672  CG2 VAL B 268      92.302  24.269  -0.378  1.00119.48           C  
ATOM   9673  N   GLY B 269      91.400  27.169  -3.823  1.00118.58           N  
ATOM   9674  CA  GLY B 269      91.262  28.476  -4.448  1.00121.93           C  
ATOM   9675  C   GLY B 269      89.830  28.941  -4.652  1.00110.07           C  
ATOM   9676  O   GLY B 269      88.900  28.132  -4.660  1.00105.75           O  
ATOM   9677  N   LEU B 270      89.656  30.251  -4.819  1.00108.74           N  
ATOM   9678  CA  LEU B 270      88.339  30.841  -5.054  1.00100.96           C  
ATOM   9679  C   LEU B 270      87.771  30.424  -6.403  1.00101.76           C  
ATOM   9680  O   LEU B 270      88.502  30.322  -7.389  1.00115.04           O  
ATOM   9681  CB  LEU B 270      88.414  32.364  -4.990  1.00 78.70           C  
ATOM   9682  CG  LEU B 270      88.633  32.958  -3.603  1.00 92.87           C  
ATOM   9683  CD1 LEU B 270      88.997  34.433  -3.701  1.00 72.00           C  
ATOM   9684  CD2 LEU B 270      87.393  32.754  -2.748  1.00 94.56           C  
ATOM   9685  N   GLY B 271      86.463  30.191  -6.443  1.00 95.12           N  
ATOM   9686  CA  GLY B 271      85.791  29.798  -7.670  1.00 91.32           C  
ATOM   9687  C   GLY B 271      84.305  30.104  -7.630  1.00 98.14           C  
ATOM   9688  O   GLY B 271      83.876  31.071  -6.998  1.00 96.55           O  
ATOM   9689  N   GLY B 272      83.512  29.278  -8.300  1.00 86.17           N  
ATOM   9690  CA  GLY B 272      82.076  29.481  -8.339  1.00 94.47           C  
ATOM   9691  C   GLY B 272      81.307  28.326  -7.734  1.00102.17           C  
ATOM   9692  O   GLY B 272      81.849  27.238  -7.560  1.00111.13           O  
ATOM   9693  N   GLN B 273      80.039  28.559  -7.411  1.00 96.83           N  
ATOM   9694  CA  GLN B 273      79.195  27.518  -6.837  1.00 93.65           C  
ATOM   9695  C   GLN B 273      78.856  26.438  -7.854  1.00100.07           C  
ATOM   9696  O   GLN B 273      79.080  25.245  -7.617  1.00101.16           O  
ATOM   9697  CB  GLN B 273      77.896  28.115  -6.309  1.00101.88           C  
ATOM   9698  CG  GLN B 273      78.056  29.048  -5.135  1.00106.99           C  
ATOM   9699  CD  GLN B 273      76.805  29.094  -4.298  1.00101.47           C  
ATOM   9700  OE1 GLN B 273      76.126  28.078  -4.134  1.00 94.94           O  
ATOM   9701  NE2 GLN B 273      76.485  30.270  -3.765  1.00100.02           N  
ATOM   9702  N   ASP B 274      78.298  26.869  -8.980  1.00 81.88           N  
ATOM   9703  CA  ASP B 274      77.867  25.957 -10.027  1.00 89.73           C  
ATOM   9704  C   ASP B 274      78.559  26.302 -11.346  1.00 99.74           C  
ATOM   9705  O   ASP B 274      78.624  27.466 -11.741  1.00 95.18           O  
ATOM   9706  CB  ASP B 274      76.345  26.014 -10.174  1.00 93.91           C  
ATOM   9707  CG  ASP B 274      75.791  24.860 -10.983  1.00108.34           C  
ATOM   9708  OD1 ASP B 274      76.557  24.270 -11.776  1.00113.90           O  
ATOM   9709  OD2 ASP B 274      74.589  24.546 -10.825  1.00 91.60           O  
ATOM   9710  N   TYR B 275      79.084  25.284 -12.017  1.00102.51           N  
ATOM   9711  CA  TYR B 275      79.827  25.482 -13.256  1.00102.37           C  
ATOM   9712  C   TYR B 275      79.020  25.006 -14.466  1.00 99.05           C  
ATOM   9713  O   TYR B 275      79.579  24.683 -15.515  1.00 96.32           O  
ATOM   9714  CB  TYR B 275      81.168  24.739 -13.188  1.00 99.80           C  
ATOM   9715  CG  TYR B 275      82.210  25.409 -12.318  1.00 89.41           C  
ATOM   9716  CD1 TYR B 275      82.153  25.318 -10.936  1.00 89.97           C  
ATOM   9717  CD2 TYR B 275      83.252  26.131 -12.882  1.00 95.76           C  
ATOM   9718  CE1 TYR B 275      83.101  25.932 -10.141  1.00 97.17           C  
ATOM   9719  CE2 TYR B 275      84.202  26.750 -12.095  1.00 93.97           C  
ATOM   9720  CZ  TYR B 275      84.122  26.647 -10.725  1.00 98.12           C  
ATOM   9721  OH  TYR B 275      85.067  27.263  -9.937  1.00 93.10           O  
ATOM   9722  N   SER B 276      77.701  24.981 -14.321  1.00100.40           N  
ATOM   9723  CA  SER B 276      76.846  24.318 -15.303  1.00102.10           C  
ATOM   9724  C   SER B 276      76.561  25.106 -16.581  1.00 92.69           C  
ATOM   9725  O   SER B 276      76.276  24.508 -17.614  1.00 86.08           O  
ATOM   9726  CB  SER B 276      75.535  23.868 -14.654  1.00 97.16           C  
ATOM   9727  OG  SER B 276      75.771  22.820 -13.730  1.00103.73           O  
ATOM   9728  N   ILE B 277      76.621  26.434 -16.516  1.00 89.65           N  
ATOM   9729  CA  ILE B 277      76.355  27.251 -17.702  1.00 93.14           C  
ATOM   9730  C   ILE B 277      77.461  28.260 -17.980  1.00 92.66           C  
ATOM   9731  O   ILE B 277      77.879  29.004 -17.089  1.00 80.17           O  
ATOM   9732  CB  ILE B 277      75.009  27.993 -17.609  1.00 84.40           C  
ATOM   9733  CG1 ILE B 277      75.014  28.950 -16.419  1.00109.64           C  
ATOM   9734  CG2 ILE B 277      73.857  27.001 -17.511  1.00 79.44           C  
ATOM   9735  CD1 ILE B 277      73.677  29.605 -16.151  1.00136.47           C  
ATOM   9736  N   ASN B 278      77.932  28.271 -19.225  1.00 92.43           N  
ATOM   9737  CA  ASN B 278      78.983  29.190 -19.648  1.00 99.42           C  
ATOM   9738  C   ASN B 278      78.446  30.268 -20.583  1.00103.08           C  
ATOM   9739  O   ASN B 278      77.679  29.982 -21.509  1.00 85.67           O  
ATOM   9740  CB  ASN B 278      80.132  28.432 -20.322  1.00101.99           C  
ATOM   9741  CG  ASN B 278      80.789  27.424 -19.396  1.00134.23           C  
ATOM   9742  OD1 ASN B 278      81.248  27.770 -18.304  1.00143.46           O  
ATOM   9743  ND2 ASN B 278      80.840  26.168 -19.829  1.00131.91           N  
ATOM   9744  N   ALA B 279      78.859  31.507 -20.336  1.00 92.88           N  
ATOM   9745  CA  ALA B 279      78.386  32.637 -21.113  1.00 92.99           C  
ATOM   9746  C   ALA B 279      79.541  33.406 -21.732  1.00 96.40           C  
ATOM   9747  O   ALA B 279      80.412  33.917 -21.028  1.00 87.80           O  
ATOM   9748  CB  ALA B 279      77.553  33.551 -20.238  1.00115.61           C  
ATOM   9749  N   GLN B 280      79.535  33.493 -23.056  1.00106.06           N  
ATOM   9750  CA  GLN B 280      80.553  34.242 -23.779  1.00110.95           C  
ATOM   9751  C   GLN B 280      79.920  35.338 -24.628  1.00115.73           C  
ATOM   9752  O   GLN B 280      78.980  35.088 -25.382  1.00113.92           O  
ATOM   9753  CB  GLN B 280      81.354  33.302 -24.672  1.00117.55           C  
ATOM   9754  CG  GLN B 280      81.940  32.107 -23.947  1.00127.94           C  
ATOM   9755  CD  GLN B 280      82.181  30.934 -24.876  1.00145.80           C  
ATOM   9756  OE1 GLN B 280      81.279  30.508 -25.598  1.00140.80           O  
ATOM   9757  NE2 GLN B 280      83.401  30.402 -24.862  1.00151.76           N  
ATOM   9758  N   PHE B 281      80.436  36.555 -24.500  1.00117.85           N  
ATOM   9759  CA  PHE B 281      79.993  37.662 -25.339  1.00116.84           C  
ATOM   9760  C   PHE B 281      81.069  37.997 -26.364  1.00123.63           C  
ATOM   9761  O   PHE B 281      81.979  38.777 -26.080  1.00126.94           O  
ATOM   9762  CB  PHE B 281      79.690  38.889 -24.487  1.00116.68           C  
ATOM   9763  CG  PHE B 281      79.173  40.061 -25.271  1.00128.91           C  
ATOM   9764  CD1 PHE B 281      77.876  40.064 -25.766  1.00122.51           C  
ATOM   9765  CD2 PHE B 281      79.976  41.166 -25.504  1.00114.61           C  
ATOM   9766  CE1 PHE B 281      77.391  41.143 -26.482  1.00108.18           C  
ATOM   9767  CE2 PHE B 281      79.498  42.248 -26.218  1.00111.71           C  
ATOM   9768  CZ  PHE B 281      78.203  42.236 -26.709  1.00111.43           C  
ATOM   9769  N   ASN B 282      80.959  37.409 -27.552  1.00122.92           N  
ATOM   9770  CA  ASN B 282      81.988  37.540 -28.578  1.00124.65           C  
ATOM   9771  C   ASN B 282      83.252  36.814 -28.156  1.00125.35           C  
ATOM   9772  O   ASN B 282      84.283  37.438 -27.912  1.00129.77           O  
ATOM   9773  CB  ASN B 282      82.304  39.010 -28.867  1.00122.50           C  
ATOM   9774  CG  ASN B 282      81.167  39.724 -29.569  1.00127.33           C  
ATOM   9775  OD1 ASN B 282      80.456  39.133 -30.381  1.00129.65           O  
ATOM   9776  ND2 ASN B 282      80.993  41.006 -29.262  1.00118.16           N  
ATOM   9777  N   GLY B 283      83.158  35.493 -28.050  1.00121.22           N  
ATOM   9778  CA  GLY B 283      84.307  34.668 -27.729  1.00123.47           C  
ATOM   9779  C   GLY B 283      84.720  34.713 -26.273  1.00122.92           C  
ATOM   9780  O   GLY B 283      84.830  33.675 -25.619  1.00125.24           O  
ATOM   9781  N   SER B 284      84.954  35.918 -25.764  1.00120.97           N  
ATOM   9782  CA  SER B 284      85.417  36.094 -24.389  1.00130.08           C  
ATOM   9783  C   SER B 284      84.314  35.879 -23.353  1.00125.56           C  
ATOM   9784  O   SER B 284      83.153  36.231 -23.576  1.00112.54           O  
ATOM   9785  CB  SER B 284      86.069  37.468 -24.210  1.00120.93           C  
ATOM   9786  OG  SER B 284      85.416  38.447 -24.997  1.00132.01           O  
ATOM   9787  N   PRO B 285      84.679  35.286 -22.210  1.00127.42           N  
ATOM   9788  CA  PRO B 285      83.712  35.001 -21.149  1.00126.32           C  
ATOM   9789  C   PRO B 285      83.090  36.275 -20.596  1.00113.04           C  
ATOM   9790  O   PRO B 285      83.697  37.348 -20.657  1.00103.69           O  
ATOM   9791  CB  PRO B 285      84.566  34.318 -20.072  1.00121.30           C  
ATOM   9792  CG  PRO B 285      85.736  33.774 -20.807  1.00124.55           C  
ATOM   9793  CD  PRO B 285      86.019  34.774 -21.884  1.00118.09           C  
ATOM   9794  N   ALA B 286      81.882  36.146 -20.059  1.00106.01           N  
ATOM   9795  CA  ALA B 286      81.197  37.276 -19.455  1.00106.29           C  
ATOM   9796  C   ALA B 286      79.977  36.845 -18.650  1.00 96.08           C  
ATOM   9797  O   ALA B 286      79.509  35.709 -18.749  1.00 84.51           O  
ATOM   9798  CB  ALA B 286      80.795  38.276 -20.525  1.00108.81           C  
ATOM   9799  N   SER B 287      79.478  37.769 -17.840  1.00 91.41           N  
ATOM   9800  CA  SER B 287      78.199  37.604 -17.174  1.00101.41           C  
ATOM   9801  C   SER B 287      77.434  38.917 -17.288  1.00 99.55           C  
ATOM   9802  O   SER B 287      77.727  39.736 -18.159  1.00 93.83           O  
ATOM   9803  CB  SER B 287      78.401  37.227 -15.709  1.00 99.93           C  
ATOM   9804  OG  SER B 287      79.082  38.255 -15.013  1.00108.84           O  
ATOM   9805  N   GLY B 288      76.457  39.121 -16.411  1.00103.08           N  
ATOM   9806  CA  GLY B 288      75.705  40.360 -16.414  1.00 96.71           C  
ATOM   9807  C   GLY B 288      74.422  40.307 -15.612  1.00 88.92           C  
ATOM   9808  O   GLY B 288      74.160  39.340 -14.898  1.00 89.40           O  
ATOM   9809  N   ILE B 289      73.622  41.361 -15.736  1.00 83.44           N  
ATOM   9810  CA  ILE B 289      72.368  41.473 -15.004  1.00 78.48           C  
ATOM   9811  C   ILE B 289      71.181  41.601 -15.950  1.00 68.22           C  
ATOM   9812  O   ILE B 289      71.243  42.319 -16.941  1.00 75.22           O  
ATOM   9813  CB  ILE B 289      72.364  42.710 -14.093  1.00 74.75           C  
ATOM   9814  CG1 ILE B 289      73.784  43.237 -13.897  1.00 72.63           C  
ATOM   9815  CG2 ILE B 289      71.685  42.395 -12.758  1.00 80.73           C  
ATOM   9816  CD1 ILE B 289      73.832  44.568 -13.186  1.00 86.12           C  
ATOM   9817  N   ALA B 290      70.102  40.895 -15.639  1.00 74.32           N  
ATOM   9818  CA  ALA B 290      68.838  41.091 -16.332  1.00 79.43           C  
ATOM   9819  C   ALA B 290      67.923  41.919 -15.435  1.00 80.72           C  
ATOM   9820  O   ALA B 290      67.453  41.445 -14.396  1.00 71.27           O  
ATOM   9821  CB  ALA B 290      68.201  39.760 -16.677  1.00 69.98           C  
ATOM   9822  N   ILE B 291      67.687  43.165 -15.837  1.00 67.18           N  
ATOM   9823  CA  ILE B 291      66.960  44.111 -15.001  1.00 78.35           C  
ATOM   9824  C   ILE B 291      65.467  44.163 -15.320  1.00 81.29           C  
ATOM   9825  O   ILE B 291      65.059  44.035 -16.473  1.00 76.35           O  
ATOM   9826  CB  ILE B 291      67.556  45.521 -15.124  1.00 82.77           C  
ATOM   9827  CG1 ILE B 291      69.058  45.484 -14.832  1.00 69.23           C  
ATOM   9828  CG2 ILE B 291      66.836  46.492 -14.196  1.00 80.14           C  
ATOM   9829  CD1 ILE B 291      69.750  46.823 -14.996  1.00 80.53           C  
ATOM   9830  N   LYS B 292      64.653  44.339 -14.286  1.00 76.31           N  
ATOM   9831  CA  LYS B 292      63.216  44.493 -14.473  1.00 80.30           C  
ATOM   9832  C   LYS B 292      62.753  45.859 -13.987  1.00 79.58           C  
ATOM   9833  O   LYS B 292      63.297  46.401 -13.025  1.00 80.02           O  
ATOM   9834  CB  LYS B 292      62.442  43.387 -13.759  1.00 71.89           C  
ATOM   9835  CG  LYS B 292      62.397  42.078 -14.520  1.00 66.01           C  
ATOM   9836  CD  LYS B 292      61.453  41.100 -13.854  1.00 61.38           C  
ATOM   9837  CE  LYS B 292      61.668  39.698 -14.364  1.00 82.02           C  
ATOM   9838  NZ  LYS B 292      61.022  38.687 -13.484  1.00 91.28           N  
ATOM   9839  N   LEU B 293      61.750  46.412 -14.662  1.00 63.27           N  
ATOM   9840  CA  LEU B 293      61.266  47.746 -14.347  1.00 63.27           C  
ATOM   9841  C   LEU B 293      60.495  47.715 -13.037  1.00 66.67           C  
ATOM   9842  O   LEU B 293      59.593  46.897 -12.855  1.00 62.22           O  
ATOM   9843  CB  LEU B 293      60.397  48.272 -15.499  1.00 77.33           C  
ATOM   9844  CG  LEU B 293      59.951  49.736 -15.566  1.00 67.82           C  
ATOM   9845  CD1 LEU B 293      58.546  49.904 -15.010  1.00 92.53           C  
ATOM   9846  CD2 LEU B 293      60.924  50.657 -14.862  1.00 70.45           C  
ATOM   9847  N   ALA B 294      60.872  48.590 -12.114  1.00 65.16           N  
ATOM   9848  CA  ALA B 294      60.170  48.686 -10.844  1.00 66.81           C  
ATOM   9849  C   ALA B 294      58.693  48.965 -11.097  1.00 74.72           C  
ATOM   9850  O   ALA B 294      58.346  49.814 -11.916  1.00 85.16           O  
ATOM   9851  CB  ALA B 294      60.781  49.775  -9.979  1.00 60.57           C  
ATOM   9852  N   THR B 295      57.825  48.236 -10.411  1.00 77.95           N  
ATOM   9853  CA  THR B 295      56.391  48.434 -10.559  1.00 84.06           C  
ATOM   9854  C   THR B 295      56.023  49.903 -10.297  1.00 76.61           C  
ATOM   9855  O   THR B 295      56.285  50.433  -9.224  1.00 76.12           O  
ATOM   9856  CB  THR B 295      55.586  47.446  -9.663  1.00 80.98           C  
ATOM   9857  OG1 THR B 295      54.329  48.026  -9.299  1.00 67.60           O  
ATOM   9858  CG2 THR B 295      56.367  47.095  -8.397  1.00 76.42           C  
ATOM   9859  N   GLY B 296      55.451  50.562 -11.303  1.00 78.63           N  
ATOM   9860  CA  GLY B 296      55.087  51.964 -11.200  1.00 65.44           C  
ATOM   9861  C   GLY B 296      56.087  52.961 -11.776  1.00 84.22           C  
ATOM   9862  O   GLY B 296      55.821  54.162 -11.818  1.00 77.18           O  
ATOM   9863  N   ALA B 297      57.237  52.478 -12.234  1.00 89.01           N  
ATOM   9864  CA  ALA B 297      58.316  53.377 -12.642  1.00 73.51           C  
ATOM   9865  C   ALA B 297      58.237  53.792 -14.100  1.00 77.43           C  
ATOM   9866  O   ALA B 297      57.380  53.317 -14.843  1.00 83.36           O  
ATOM   9867  CB  ALA B 297      59.671  52.757 -12.345  1.00 69.96           C  
ATOM   9868  N   ASN B 298      59.154  54.673 -14.496  1.00 78.49           N  
ATOM   9869  CA  ASN B 298      59.220  55.201 -15.857  1.00 72.59           C  
ATOM   9870  C   ASN B 298      60.345  54.572 -16.668  1.00 76.47           C  
ATOM   9871  O   ASN B 298      61.518  54.867 -16.450  1.00 82.73           O  
ATOM   9872  CB  ASN B 298      59.406  56.719 -15.820  1.00 85.71           C  
ATOM   9873  CG  ASN B 298      59.221  57.368 -17.178  1.00 88.61           C  
ATOM   9874  OD1 ASN B 298      59.634  56.827 -18.208  1.00 84.01           O  
ATOM   9875  ND2 ASN B 298      58.604  58.543 -17.185  1.00 82.73           N  
ATOM   9876  N   ALA B 299      59.977  53.728 -17.624  1.00 74.43           N  
ATOM   9877  CA  ALA B 299      60.945  52.942 -18.383  1.00 80.82           C  
ATOM   9878  C   ALA B 299      62.042  53.782 -19.036  1.00 93.55           C  
ATOM   9879  O   ALA B 299      63.138  53.285 -19.296  1.00 91.37           O  
ATOM   9880  CB  ALA B 299      60.236  52.079 -19.424  1.00 71.82           C  
ATOM   9881  N   LEU B 300      61.748  55.051 -19.300  1.00 91.84           N  
ATOM   9882  CA  LEU B 300      62.731  55.933 -19.913  1.00 81.52           C  
ATOM   9883  C   LEU B 300      63.728  56.436 -18.873  1.00 86.79           C  
ATOM   9884  O   LEU B 300      64.924  56.162 -18.967  1.00 94.55           O  
ATOM   9885  CB  LEU B 300      62.042  57.110 -20.598  1.00 93.54           C  
ATOM   9886  CG  LEU B 300      60.887  56.801 -21.551  1.00 90.64           C  
ATOM   9887  CD1 LEU B 300      60.532  58.053 -22.337  1.00 76.43           C  
ATOM   9888  CD2 LEU B 300      61.233  55.653 -22.488  1.00 80.86           C  
ATOM   9889  N   ASP B 301      63.230  57.164 -17.880  1.00 79.36           N  
ATOM   9890  CA  ASP B 301      64.081  57.712 -16.830  1.00 82.75           C  
ATOM   9891  C   ASP B 301      64.940  56.637 -16.173  1.00 94.95           C  
ATOM   9892  O   ASP B 301      66.094  56.881 -15.831  1.00 94.58           O  
ATOM   9893  CB  ASP B 301      63.238  58.387 -15.751  1.00 93.61           C  
ATOM   9894  CG  ASP B 301      62.267  59.394 -16.314  1.00101.85           C  
ATOM   9895  OD1 ASP B 301      62.208  60.523 -15.781  1.00107.66           O  
ATOM   9896  OD2 ASP B 301      61.562  59.058 -17.287  1.00104.29           O  
ATOM   9897  N   THR B 302      64.365  55.452 -15.988  1.00 95.73           N  
ATOM   9898  CA  THR B 302      65.043  54.372 -15.276  1.00 98.37           C  
ATOM   9899  C   THR B 302      66.144  53.730 -16.124  1.00 89.52           C  
ATOM   9900  O   THR B 302      67.166  53.292 -15.596  1.00 85.24           O  
ATOM   9901  CB  THR B 302      64.038  53.295 -14.788  1.00 99.25           C  
ATOM   9902  OG1 THR B 302      64.706  52.334 -13.957  1.00 76.63           O  
ATOM   9903  CG2 THR B 302      63.412  52.583 -15.972  1.00101.81           C  
ATOM   9904  N   ALA B 303      65.945  53.678 -17.437  1.00 87.48           N  
ATOM   9905  CA  ALA B 303      66.984  53.160 -18.323  1.00 94.13           C  
ATOM   9906  C   ALA B 303      68.185  54.097 -18.335  1.00 90.16           C  
ATOM   9907  O   ALA B 303      69.329  53.653 -18.317  1.00 87.51           O  
ATOM   9908  CB  ALA B 303      66.450  52.961 -19.724  1.00 93.65           C  
ATOM   9909  N   LYS B 304      67.919  55.398 -18.367  1.00 86.53           N  
ATOM   9910  CA  LYS B 304      68.981  56.388 -18.255  1.00 89.22           C  
ATOM   9911  C   LYS B 304      69.714  56.235 -16.929  1.00 89.63           C  
ATOM   9912  O   LYS B 304      70.928  56.414 -16.856  1.00 98.86           O  
ATOM   9913  CB  LYS B 304      68.418  57.806 -18.368  1.00 91.19           C  
ATOM   9914  CG  LYS B 304      68.115  58.242 -19.789  1.00115.97           C  
ATOM   9915  CD  LYS B 304      67.707  59.706 -19.836  1.00121.30           C  
ATOM   9916  CE  LYS B 304      67.415  60.141 -21.261  1.00132.54           C  
ATOM   9917  NZ  LYS B 304      66.833  61.507 -21.300  1.00151.86           N  
ATOM   9918  N   ALA B 305      68.966  55.907 -15.882  1.00 89.79           N  
ATOM   9919  CA  ALA B 305      69.533  55.789 -14.544  1.00 84.06           C  
ATOM   9920  C   ALA B 305      70.445  54.572 -14.427  1.00 94.36           C  
ATOM   9921  O   ALA B 305      71.592  54.689 -13.997  1.00 97.80           O  
ATOM   9922  CB  ALA B 305      68.430  55.730 -13.502  1.00 98.64           C  
ATOM   9923  N   ILE B 306      69.940  53.403 -14.809  1.00 85.41           N  
ATOM   9924  CA  ILE B 306      70.745  52.191 -14.729  1.00 88.00           C  
ATOM   9925  C   ILE B 306      71.781  52.204 -15.831  1.00 88.74           C  
ATOM   9926  O   ILE B 306      72.229  51.156 -16.284  1.00 99.29           O  
ATOM   9927  CB  ILE B 306      69.900  50.908 -14.842  1.00 86.38           C  
ATOM   9928  CG1 ILE B 306      69.169  50.852 -16.180  1.00 87.96           C  
ATOM   9929  CG2 ILE B 306      68.900  50.825 -13.713  1.00 82.01           C  
ATOM   9930  CD1 ILE B 306      68.101  49.784 -16.221  1.00 87.09           C  
ATOM   9931  N   ARG B 307      72.147  53.405 -16.261  1.00 96.09           N  
ATOM   9932  CA  ARG B 307      73.117  53.586 -17.330  1.00 98.82           C  
ATOM   9933  C   ARG B 307      74.207  54.533 -16.852  1.00 99.75           C  
ATOM   9934  O   ARG B 307      75.396  54.262 -17.011  1.00106.70           O  
ATOM   9935  CB  ARG B 307      72.436  54.143 -18.579  1.00 94.00           C  
ATOM   9936  CG  ARG B 307      73.034  53.641 -19.874  1.00 86.45           C  
ATOM   9937  CD  ARG B 307      72.112  53.893 -21.055  1.00 85.17           C  
ATOM   9938  NE  ARG B 307      72.563  53.151 -22.227  1.00 93.00           N  
ATOM   9939  CZ  ARG B 307      71.915  52.116 -22.751  1.00 96.09           C  
ATOM   9940  NH1 ARG B 307      70.771  51.710 -22.217  1.00 94.80           N  
ATOM   9941  NH2 ARG B 307      72.407  51.498 -23.818  1.00 92.98           N  
ATOM   9942  N   GLN B 308      73.793  55.648 -16.260  1.00 95.20           N  
ATOM   9943  CA  GLN B 308      74.737  56.554 -15.628  1.00106.63           C  
ATOM   9944  C   GLN B 308      75.356  55.870 -14.419  1.00113.48           C  
ATOM   9945  O   GLN B 308      76.510  56.120 -14.076  1.00118.45           O  
ATOM   9946  CB  GLN B 308      74.054  57.852 -15.194  1.00 98.54           C  
ATOM   9947  CG  GLN B 308      74.935  58.724 -14.316  1.00 97.77           C  
ATOM   9948  CD  GLN B 308      74.448  60.151 -14.232  1.00124.70           C  
ATOM   9949  OE1 GLN B 308      74.897  60.923 -13.386  1.00129.02           O  
ATOM   9950  NE2 GLN B 308      73.524  60.512 -15.114  1.00130.58           N  
ATOM   9951  N   THR B 309      74.579  55.000 -13.781  1.00114.02           N  
ATOM   9952  CA  THR B 309      75.027  54.307 -12.577  1.00107.14           C  
ATOM   9953  C   THR B 309      76.171  53.336 -12.861  1.00106.61           C  
ATOM   9954  O   THR B 309      77.220  53.409 -12.223  1.00106.18           O  
ATOM   9955  CB  THR B 309      73.862  53.593 -11.878  1.00 99.06           C  
ATOM   9956  OG1 THR B 309      73.074  54.567 -11.185  1.00 96.88           O  
ATOM   9957  CG2 THR B 309      74.375  52.565 -10.885  1.00 92.68           C  
ATOM   9958  N   ILE B 310      75.981  52.435 -13.819  1.00 98.97           N  
ATOM   9959  CA  ILE B 310      77.080  51.576 -14.235  1.00102.57           C  
ATOM   9960  C   ILE B 310      77.939  52.312 -15.249  1.00113.08           C  
ATOM   9961  O   ILE B 310      78.398  51.742 -16.240  1.00116.74           O  
ATOM   9962  CB  ILE B 310      76.610  50.219 -14.794  1.00102.67           C  
ATOM   9963  CG1 ILE B 310      75.617  50.401 -15.935  1.00101.44           C  
ATOM   9964  CG2 ILE B 310      75.977  49.382 -13.697  1.00113.11           C  
ATOM   9965  CD1 ILE B 310      75.030  49.088 -16.399  1.00 98.89           C  
ATOM   9966  N   ALA B 311      78.134  53.599 -14.982  1.00113.05           N  
ATOM   9967  CA  ALA B 311      79.015  54.448 -15.766  1.00114.47           C  
ATOM   9968  C   ALA B 311      79.823  55.279 -14.783  1.00104.89           C  
ATOM   9969  O   ALA B 311      80.916  55.751 -15.089  1.00117.67           O  
ATOM   9970  CB  ALA B 311      78.210  55.342 -16.691  1.00110.74           C  
ATOM   9971  N   ASN B 312      79.267  55.456 -13.593  1.00 93.73           N  
ATOM   9972  CA  ASN B 312      80.002  56.062 -12.501  1.00 98.22           C  
ATOM   9973  C   ASN B 312      80.826  54.979 -11.832  1.00109.43           C  
ATOM   9974  O   ASN B 312      81.337  55.160 -10.727  1.00107.67           O  
ATOM   9975  CB  ASN B 312      79.048  56.690 -11.486  1.00105.90           C  
ATOM   9976  CG  ASN B 312      78.385  57.950 -12.007  1.00110.40           C  
ATOM   9977  OD1 ASN B 312      77.983  58.817 -11.231  1.00101.00           O  
ATOM   9978  ND2 ASN B 312      78.271  58.060 -13.327  1.00116.76           N  
ATOM   9979  N   LEU B 313      80.944  53.844 -12.514  1.00112.86           N  
ATOM   9980  CA  LEU B 313      81.664  52.697 -11.977  1.00110.90           C  
ATOM   9981  C   LEU B 313      82.710  52.152 -12.949  1.00112.68           C  
ATOM   9982  O   LEU B 313      83.609  51.415 -12.551  1.00115.71           O  
ATOM   9983  CB  LEU B 313      80.679  51.593 -11.592  1.00 97.34           C  
ATOM   9984  CG  LEU B 313      79.831  51.888 -10.358  1.00103.44           C  
ATOM   9985  CD1 LEU B 313      78.807  50.797 -10.144  1.00109.93           C  
ATOM   9986  CD2 LEU B 313      80.708  52.039  -9.132  1.00108.44           C  
ATOM   9987  N   GLU B 314      82.587  52.516 -14.221  1.00115.16           N  
ATOM   9988  CA  GLU B 314      83.502  52.025 -15.250  1.00111.27           C  
ATOM   9989  C   GLU B 314      84.962  52.447 -15.041  1.00117.13           C  
ATOM   9990  O   GLU B 314      85.878  51.701 -15.393  1.00115.64           O  
ATOM   9991  CB  GLU B 314      83.008  52.402 -16.651  1.00100.05           C  
ATOM   9992  CG  GLU B 314      81.896  51.492 -17.162  1.00110.08           C  
ATOM   9993  CD  GLU B 314      81.281  51.967 -18.472  1.00124.35           C  
ATOM   9994  OE1 GLU B 314      81.117  53.195 -18.653  1.00112.72           O  
ATOM   9995  OE2 GLU B 314      80.947  51.106 -19.319  1.00111.86           O  
ATOM   9996  N   PRO B 315      85.186  53.645 -14.476  1.00120.68           N  
ATOM   9997  CA  PRO B 315      86.559  54.036 -14.133  1.00122.23           C  
ATOM   9998  C   PRO B 315      87.245  53.043 -13.195  1.00114.25           C  
ATOM   9999  O   PRO B 315      88.359  52.602 -13.484  1.00106.16           O  
ATOM  10000  CB  PRO B 315      86.365  55.379 -13.427  1.00120.05           C  
ATOM  10001  CG  PRO B 315      85.143  55.945 -14.053  1.00114.40           C  
ATOM  10002  CD  PRO B 315      84.244  54.770 -14.336  1.00114.41           C  
ATOM  10003  N   PHE B 316      86.580  52.700 -12.094  1.00123.16           N  
ATOM  10004  CA  PHE B 316      87.145  51.810 -11.079  1.00112.83           C  
ATOM  10005  C   PHE B 316      87.321  50.370 -11.563  1.00109.23           C  
ATOM  10006  O   PHE B 316      88.171  49.639 -11.057  1.00103.87           O  
ATOM  10007  CB  PHE B 316      86.265  51.802  -9.831  1.00122.36           C  
ATOM  10008  CG  PHE B 316      86.140  53.139  -9.161  1.00137.62           C  
ATOM  10009  CD1 PHE B 316      85.359  54.139  -9.717  1.00134.53           C  
ATOM  10010  CD2 PHE B 316      86.786  53.389  -7.962  1.00148.53           C  
ATOM  10011  CE1 PHE B 316      85.235  55.367  -9.095  1.00142.68           C  
ATOM  10012  CE2 PHE B 316      86.665  54.616  -7.334  1.00149.99           C  
ATOM  10013  CZ  PHE B 316      85.889  55.605  -7.901  1.00151.78           C  
ATOM  10014  N   MET B 317      86.505  49.961 -12.529  1.00113.77           N  
ATOM  10015  CA  MET B 317      86.548  48.590 -13.030  1.00118.44           C  
ATOM  10016  C   MET B 317      87.914  48.236 -13.618  1.00125.13           C  
ATOM  10017  O   MET B 317      88.544  49.060 -14.281  1.00125.94           O  
ATOM  10018  CB  MET B 317      85.452  48.360 -14.072  1.00117.37           C  
ATOM  10019  CG  MET B 317      84.045  48.638 -13.573  1.00111.05           C  
ATOM  10020  SD  MET B 317      82.795  48.086 -14.748  1.00117.45           S  
ATOM  10021  CE  MET B 317      83.578  48.527 -16.302  1.00127.08           C  
ATOM  10022  N   PRO B 318      88.367  46.995 -13.379  1.00123.29           N  
ATOM  10023  CA  PRO B 318      89.655  46.468 -13.845  1.00125.17           C  
ATOM  10024  C   PRO B 318      89.831  46.602 -15.350  1.00129.43           C  
ATOM  10025  O   PRO B 318      88.887  46.957 -16.053  1.00133.00           O  
ATOM  10026  CB  PRO B 318      89.575  44.984 -13.479  1.00126.54           C  
ATOM  10027  CG  PRO B 318      88.622  44.924 -12.343  1.00124.48           C  
ATOM  10028  CD  PRO B 318      87.609  45.997 -12.605  1.00121.27           C  
ATOM  10029  N   GLN B 319      91.035  46.318 -15.835  1.00124.55           N  
ATOM  10030  CA  GLN B 319      91.285  46.299 -17.270  1.00130.69           C  
ATOM  10031  C   GLN B 319      90.534  45.140 -17.908  1.00136.16           C  
ATOM  10032  O   GLN B 319      90.327  44.106 -17.273  1.00138.61           O  
ATOM  10033  CB  GLN B 319      92.777  46.162 -17.559  1.00141.75           C  
ATOM  10034  CG  GLN B 319      93.547  47.467 -17.515  1.00145.62           C  
ATOM  10035  CD  GLN B 319      94.950  47.321 -18.076  1.00155.75           C  
ATOM  10036  OE1 GLN B 319      95.471  46.210 -18.200  1.00158.22           O  
ATOM  10037  NE2 GLN B 319      95.569  48.445 -18.424  1.00154.89           N  
ATOM  10038  N   GLY B 320      90.133  45.313 -19.164  1.00137.70           N  
ATOM  10039  CA  GLY B 320      89.383  44.292 -19.873  1.00129.01           C  
ATOM  10040  C   GLY B 320      87.909  44.341 -19.523  1.00133.63           C  
ATOM  10041  O   GLY B 320      87.064  43.847 -20.269  1.00135.53           O  
ATOM  10042  N   MET B 321      87.604  44.940 -18.376  1.00130.41           N  
ATOM  10043  CA  MET B 321      86.229  45.085 -17.921  1.00117.03           C  
ATOM  10044  C   MET B 321      85.497  46.141 -18.731  1.00130.22           C  
ATOM  10045  O   MET B 321      85.560  47.331 -18.419  1.00128.77           O  
ATOM  10046  CB  MET B 321      86.195  45.460 -16.439  1.00131.83           C  
ATOM  10047  CG  MET B 321      86.183  44.273 -15.495  1.00139.06           C  
ATOM  10048  SD  MET B 321      84.510  43.716 -15.132  1.00123.65           S  
ATOM  10049  CE  MET B 321      83.921  45.072 -14.134  1.00102.35           C  
ATOM  10050  N   LYS B 322      84.811  45.698 -19.779  1.00135.06           N  
ATOM  10051  CA  LYS B 322      83.959  46.581 -20.565  1.00132.83           C  
ATOM  10052  C   LYS B 322      82.502  46.191 -20.368  1.00123.85           C  
ATOM  10053  O   LYS B 322      82.169  45.005 -20.309  1.00107.45           O  
ATOM  10054  CB  LYS B 322      84.332  46.531 -22.049  1.00132.88           C  
ATOM  10055  CG  LYS B 322      85.663  47.196 -22.383  1.00151.67           C  
ATOM  10056  CD  LYS B 322      85.648  48.686 -22.051  1.00152.14           C  
ATOM  10057  CE  LYS B 322      86.974  49.350 -22.407  1.00138.81           C  
ATOM  10058  NZ  LYS B 322      86.981  50.809 -22.094  1.00110.47           N  
ATOM  10059  N   VAL B 323      81.641  47.198 -20.253  1.00128.38           N  
ATOM  10060  CA  VAL B 323      80.214  46.978 -20.057  1.00114.99           C  
ATOM  10061  C   VAL B 323      79.447  47.117 -21.372  1.00100.05           C  
ATOM  10062  O   VAL B 323      79.632  48.080 -22.113  1.00 96.38           O  
ATOM  10063  CB  VAL B 323      79.635  47.950 -19.012  1.00110.01           C  
ATOM  10064  CG1 VAL B 323      78.120  47.834 -18.957  1.00106.44           C  
ATOM  10065  CG2 VAL B 323      80.244  47.679 -17.647  1.00113.34           C  
ATOM  10066  N   VAL B 324      78.592  46.141 -21.658  1.00 98.41           N  
ATOM  10067  CA  VAL B 324      77.795  46.147 -22.877  1.00100.13           C  
ATOM  10068  C   VAL B 324      76.307  46.197 -22.537  1.00 93.83           C  
ATOM  10069  O   VAL B 324      75.901  45.847 -21.430  1.00 87.05           O  
ATOM  10070  CB  VAL B 324      78.062  44.891 -23.732  1.00 90.35           C  
ATOM  10071  CG1 VAL B 324      77.934  45.226 -25.208  1.00102.54           C  
ATOM  10072  CG2 VAL B 324      79.440  44.333 -23.441  1.00104.36           C  
ATOM  10073  N   TYR B 325      75.496  46.629 -23.496  1.00 81.25           N  
ATOM  10074  CA  TYR B 325      74.052  46.630 -23.314  1.00 78.94           C  
ATOM  10075  C   TYR B 325      73.347  45.880 -24.441  1.00 80.52           C  
ATOM  10076  O   TYR B 325      72.606  46.477 -25.219  1.00 80.08           O  
ATOM  10077  CB  TYR B 325      73.525  48.058 -23.212  1.00 69.51           C  
ATOM  10078  CG  TYR B 325      74.090  48.842 -22.052  1.00 69.56           C  
ATOM  10079  CD1 TYR B 325      75.267  49.561 -22.183  1.00 83.57           C  
ATOM  10080  CD2 TYR B 325      73.445  48.868 -20.828  1.00 78.99           C  
ATOM  10081  CE1 TYR B 325      75.783  50.286 -21.129  1.00 85.51           C  
ATOM  10082  CE2 TYR B 325      73.956  49.586 -19.764  1.00 78.14           C  
ATOM  10083  CZ  TYR B 325      75.125  50.295 -19.921  1.00 82.66           C  
ATOM  10084  OH  TYR B 325      75.638  51.014 -18.866  1.00 81.23           O  
ATOM  10085  N   PRO B 326      73.563  44.558 -24.509  1.00 77.44           N  
ATOM  10086  CA  PRO B 326      73.034  43.643 -25.529  1.00 81.32           C  
ATOM  10087  C   PRO B 326      71.564  43.887 -25.842  1.00 88.82           C  
ATOM  10088  O   PRO B 326      71.235  44.288 -26.958  1.00 86.42           O  
ATOM  10089  CB  PRO B 326      73.177  42.271 -24.869  1.00 80.04           C  
ATOM  10090  CG  PRO B 326      74.302  42.424 -23.924  1.00102.91           C  
ATOM  10091  CD  PRO B 326      74.266  43.839 -23.432  1.00 80.06           C  
ATOM  10092  N   TYR B 327      70.697  43.622 -24.866  1.00 91.47           N  
ATOM  10093  CA  TYR B 327      69.251  43.764 -25.033  1.00 90.85           C  
ATOM  10094  C   TYR B 327      68.725  44.964 -24.261  1.00 84.28           C  
ATOM  10095  O   TYR B 327      69.036  45.145 -23.086  1.00 80.06           O  
ATOM  10096  CB  TYR B 327      68.540  42.499 -24.556  1.00 88.93           C  
ATOM  10097  CG  TYR B 327      67.046  42.469 -24.806  1.00 95.74           C  
ATOM  10098  CD1 TYR B 327      66.533  41.942 -25.983  1.00100.51           C  
ATOM  10099  CD2 TYR B 327      66.151  42.940 -23.854  1.00 94.74           C  
ATOM  10100  CE1 TYR B 327      65.171  41.893 -26.212  1.00105.52           C  
ATOM  10101  CE2 TYR B 327      64.782  42.899 -24.076  1.00 94.17           C  
ATOM  10102  CZ  TYR B 327      64.300  42.373 -25.258  1.00102.29           C  
ATOM  10103  OH  TYR B 327      62.946  42.327 -25.493  1.00 94.10           O  
ATOM  10104  N   ASP B 328      67.922  45.779 -24.931  1.00 86.50           N  
ATOM  10105  CA  ASP B 328      67.369  46.970 -24.309  1.00 82.89           C  
ATOM  10106  C   ASP B 328      66.040  47.320 -24.960  1.00 93.02           C  
ATOM  10107  O   ASP B 328      65.934  47.367 -26.186  1.00 97.17           O  
ATOM  10108  CB  ASP B 328      68.353  48.130 -24.420  1.00 83.02           C  
ATOM  10109  CG  ASP B 328      67.955  49.304 -23.568  1.00 85.65           C  
ATOM  10110  OD1 ASP B 328      66.773  49.371 -23.187  1.00 87.11           O  
ATOM  10111  OD2 ASP B 328      68.821  50.155 -23.279  1.00 88.53           O  
ATOM  10112  N   THR B 329      65.029  47.561 -24.130  1.00 96.41           N  
ATOM  10113  CA  THR B 329      63.659  47.692 -24.613  1.00 95.61           C  
ATOM  10114  C   THR B 329      63.212  49.141 -24.771  1.00 89.92           C  
ATOM  10115  O   THR B 329      62.312  49.434 -25.557  1.00 98.48           O  
ATOM  10116  CB  THR B 329      62.668  46.967 -23.685  1.00 87.75           C  
ATOM  10117  OG1 THR B 329      61.650  46.330 -24.468  1.00 85.97           O  
ATOM  10118  CG2 THR B 329      62.029  47.949 -22.708  1.00 84.10           C  
ATOM  10119  N   THR B 330      63.837  50.045 -24.027  1.00 83.86           N  
ATOM  10120  CA  THR B 330      63.469  51.461 -24.091  1.00101.65           C  
ATOM  10121  C   THR B 330      63.559  52.118 -25.484  1.00102.16           C  
ATOM  10122  O   THR B 330      62.818  53.055 -25.768  1.00 97.72           O  
ATOM  10123  CB  THR B 330      64.239  52.304 -23.052  1.00100.73           C  
ATOM  10124  OG1 THR B 330      64.910  53.383 -23.718  1.00118.13           O  
ATOM  10125  CG2 THR B 330      65.260  51.454 -22.335  1.00 82.21           C  
ATOM  10126  N   PRO B 331      64.470  51.641 -26.348  1.00107.15           N  
ATOM  10127  CA  PRO B 331      64.467  52.130 -27.733  1.00 99.77           C  
ATOM  10128  C   PRO B 331      63.083  52.062 -28.382  1.00 99.31           C  
ATOM  10129  O   PRO B 331      62.544  53.095 -28.783  1.00 93.34           O  
ATOM  10130  CB  PRO B 331      65.419  51.166 -28.434  1.00 92.20           C  
ATOM  10131  CG  PRO B 331      66.396  50.793 -27.367  1.00107.70           C  
ATOM  10132  CD  PRO B 331      65.633  50.776 -26.072  1.00 99.53           C  
ATOM  10133  N   VAL B 332      62.525  50.859 -28.485  1.00 97.22           N  
ATOM  10134  CA  VAL B 332      61.192  50.673 -29.052  1.00 96.31           C  
ATOM  10135  C   VAL B 332      60.122  51.427 -28.269  1.00 94.13           C  
ATOM  10136  O   VAL B 332      59.234  52.052 -28.853  1.00 86.71           O  
ATOM  10137  CB  VAL B 332      60.806  49.188 -29.108  1.00 86.10           C  
ATOM  10138  CG1 VAL B 332      59.296  49.032 -29.199  1.00 90.24           C  
ATOM  10139  CG2 VAL B 332      61.488  48.511 -30.281  1.00104.21           C  
ATOM  10140  N   VAL B 333      60.205  51.364 -26.946  1.00 89.34           N  
ATOM  10141  CA  VAL B 333      59.241  52.062 -26.106  1.00 99.49           C  
ATOM  10142  C   VAL B 333      59.300  53.561 -26.369  1.00 99.13           C  
ATOM  10143  O   VAL B 333      58.268  54.231 -26.448  1.00104.48           O  
ATOM  10144  CB  VAL B 333      59.491  51.797 -24.614  1.00 88.44           C  
ATOM  10145  CG1 VAL B 333      58.399  52.431 -23.776  1.00 72.63           C  
ATOM  10146  CG2 VAL B 333      59.555  50.312 -24.357  1.00 89.86           C  
ATOM  10147  N   SER B 334      60.514  54.080 -26.509  1.00 97.67           N  
ATOM  10148  CA  SER B 334      60.710  55.499 -26.773  1.00104.19           C  
ATOM  10149  C   SER B 334      60.164  55.843 -28.151  1.00103.17           C  
ATOM  10150  O   SER B 334      59.464  56.839 -28.329  1.00 98.27           O  
ATOM  10151  CB  SER B 334      62.194  55.857 -26.689  1.00 97.88           C  
ATOM  10152  OG  SER B 334      62.380  57.260 -26.639  1.00106.28           O  
ATOM  10153  N   ALA B 335      60.482  54.995 -29.120  1.00 97.41           N  
ATOM  10154  CA  ALA B 335      60.052  55.200 -30.492  1.00 97.09           C  
ATOM  10155  C   ALA B 335      58.537  55.257 -30.602  1.00 96.28           C  
ATOM  10156  O   ALA B 335      57.983  56.232 -31.096  1.00107.12           O  
ATOM  10157  CB  ALA B 335      60.599  54.103 -31.381  1.00106.16           C  
ATOM  10158  N   SER B 336      57.866  54.210 -30.138  1.00104.91           N  
ATOM  10159  CA  SER B 336      56.419  54.116 -30.302  1.00112.53           C  
ATOM  10160  C   SER B 336      55.639  55.090 -29.419  1.00107.09           C  
ATOM  10161  O   SER B 336      54.431  54.941 -29.240  1.00114.00           O  
ATOM  10162  CB  SER B 336      55.930  52.675 -30.105  1.00105.11           C  
ATOM  10163  OG  SER B 336      56.635  52.030 -29.063  1.00107.91           O  
ATOM  10164  N   ILE B 337      56.330  56.085 -28.868  1.00102.32           N  
ATOM  10165  CA  ILE B 337      55.646  57.203 -28.224  1.00 99.55           C  
ATOM  10166  C   ILE B 337      56.244  58.521 -28.684  1.00 92.46           C  
ATOM  10167  O   ILE B 337      55.891  59.583 -28.187  1.00 85.79           O  
ATOM  10168  CB  ILE B 337      55.658  57.123 -26.686  1.00105.47           C  
ATOM  10169  CG1 ILE B 337      56.960  57.691 -26.121  1.00 97.22           C  
ATOM  10170  CG2 ILE B 337      55.395  55.694 -26.212  1.00107.23           C  
ATOM  10171  CD1 ILE B 337      56.902  57.914 -24.625  1.00 97.33           C  
ATOM  10172  N   HIS B 338      57.180  58.434 -29.620  1.00103.81           N  
ATOM  10173  CA  HIS B 338      57.525  59.577 -30.445  1.00104.99           C  
ATOM  10174  C   HIS B 338      56.554  59.533 -31.606  1.00 99.74           C  
ATOM  10175  O   HIS B 338      55.891  60.519 -31.911  1.00106.82           O  
ATOM  10176  CB  HIS B 338      58.963  59.492 -30.962  1.00119.13           C  
ATOM  10177  CG  HIS B 338      59.986  60.039 -30.012  1.00145.19           C  
ATOM  10178  ND1 HIS B 338      60.857  59.235 -29.309  1.00143.31           N  
ATOM  10179  CD2 HIS B 338      60.279  61.312 -29.655  1.00156.06           C  
ATOM  10180  CE1 HIS B 338      61.641  59.988 -28.557  1.00142.82           C  
ATOM  10181  NE2 HIS B 338      61.310  61.253 -28.748  1.00160.04           N  
ATOM  10182  N   GLU B 339      56.453  58.364 -32.231  1.00 93.56           N  
ATOM  10183  CA  GLU B 339      55.545  58.163 -33.354  1.00 98.35           C  
ATOM  10184  C   GLU B 339      54.087  58.141 -32.926  1.00103.60           C  
ATOM  10185  O   GLU B 339      53.260  57.477 -33.551  1.00104.45           O  
ATOM  10186  CB  GLU B 339      55.884  56.882 -34.116  1.00111.96           C  
ATOM  10187  CG  GLU B 339      57.185  56.961 -34.899  1.00130.27           C  
ATOM  10188  CD  GLU B 339      57.111  56.228 -36.227  1.00128.41           C  
ATOM  10189  OE1 GLU B 339      56.140  56.461 -36.980  1.00102.93           O  
ATOM  10190  OE2 GLU B 339      58.027  55.427 -36.519  1.00133.34           O  
ATOM  10191  N   VAL B 340      53.788  58.866 -31.853  1.00100.82           N  
ATOM  10192  CA  VAL B 340      52.420  59.085 -31.418  1.00 92.44           C  
ATOM  10193  C   VAL B 340      52.207  60.582 -31.279  1.00 86.67           C  
ATOM  10194  O   VAL B 340      51.307  61.151 -31.894  1.00 82.19           O  
ATOM  10195  CB  VAL B 340      52.129  58.380 -30.088  1.00 88.62           C  
ATOM  10196  CG1 VAL B 340      50.778  58.796 -29.551  1.00 70.57           C  
ATOM  10197  CG2 VAL B 340      52.181  56.877 -30.283  1.00 97.72           C  
ATOM  10198  N   VAL B 341      53.055  61.222 -30.482  1.00 79.86           N  
ATOM  10199  CA  VAL B 341      53.046  62.676 -30.378  1.00 84.68           C  
ATOM  10200  C   VAL B 341      53.194  63.292 -31.766  1.00 80.78           C  
ATOM  10201  O   VAL B 341      52.742  64.405 -32.018  1.00 78.14           O  
ATOM  10202  CB  VAL B 341      54.185  63.181 -29.472  1.00 83.08           C  
ATOM  10203  CG1 VAL B 341      54.245  64.693 -29.475  1.00 72.77           C  
ATOM  10204  CG2 VAL B 341      53.993  62.671 -28.063  1.00 81.54           C  
ATOM  10205  N   LYS B 342      53.832  62.547 -32.663  1.00 94.09           N  
ATOM  10206  CA  LYS B 342      54.032  62.975 -34.044  1.00 89.83           C  
ATOM  10207  C   LYS B 342      52.723  62.922 -34.818  1.00 86.43           C  
ATOM  10208  O   LYS B 342      52.226  63.941 -35.296  1.00 76.69           O  
ATOM  10209  CB  LYS B 342      55.073  62.077 -34.718  1.00 81.38           C  
ATOM  10210  CG  LYS B 342      55.257  62.297 -36.210  1.00 89.21           C  
ATOM  10211  CD  LYS B 342      56.185  61.235 -36.791  1.00103.82           C  
ATOM  10212  CE  LYS B 342      57.464  61.117 -35.958  1.00124.76           C  
ATOM  10213  NZ  LYS B 342      58.163  59.804 -36.097  1.00 94.40           N  
ATOM  10214  N   THR B 343      52.165  61.723 -34.932  1.00 84.04           N  
ATOM  10215  CA  THR B 343      50.944  61.523 -35.696  1.00 86.34           C  
ATOM  10216  C   THR B 343      49.754  62.232 -35.057  1.00 86.16           C  
ATOM  10217  O   THR B 343      48.679  62.306 -35.644  1.00 85.41           O  
ATOM  10218  CB  THR B 343      50.623  60.031 -35.850  1.00 94.32           C  
ATOM  10219  OG1 THR B 343      50.257  59.493 -34.577  1.00115.77           O  
ATOM  10220  CG2 THR B 343      51.834  59.282 -36.372  1.00101.76           C  
ATOM  10221  N   LEU B 344      49.944  62.744 -33.848  1.00 85.16           N  
ATOM  10222  CA  LEU B 344      48.896  63.497 -33.181  1.00 83.37           C  
ATOM  10223  C   LEU B 344      48.989  64.937 -33.621  1.00 79.17           C  
ATOM  10224  O   LEU B 344      48.015  65.516 -34.098  1.00 89.39           O  
ATOM  10225  CB  LEU B 344      49.036  63.400 -31.662  1.00101.27           C  
ATOM  10226  CG  LEU B 344      48.518  62.089 -31.066  1.00112.83           C  
ATOM  10227  CD1 LEU B 344      48.863  61.956 -29.577  1.00 92.61           C  
ATOM  10228  CD2 LEU B 344      47.015  61.971 -31.302  1.00100.82           C  
ATOM  10229  N   GLY B 345      50.173  65.512 -33.461  1.00 77.41           N  
ATOM  10230  CA  GLY B 345      50.429  66.857 -33.931  1.00 91.34           C  
ATOM  10231  C   GLY B 345      50.077  67.042 -35.396  1.00 87.98           C  
ATOM  10232  O   GLY B 345      49.486  68.052 -35.770  1.00 90.67           O  
ATOM  10233  N   GLU B 346      50.429  66.070 -36.230  1.00 77.76           N  
ATOM  10234  CA  GLU B 346      50.143  66.184 -37.655  1.00 81.98           C  
ATOM  10235  C   GLU B 346      48.663  65.979 -37.960  1.00 80.67           C  
ATOM  10236  O   GLU B 346      48.140  66.499 -38.946  1.00 75.01           O  
ATOM  10237  CB  GLU B 346      51.021  65.238 -38.479  1.00 84.36           C  
ATOM  10238  CG  GLU B 346      50.681  63.772 -38.365  1.00 97.36           C  
ATOM  10239  CD  GLU B 346      51.794  62.885 -38.909  1.00118.03           C  
ATOM  10240  OE1 GLU B 346      51.589  61.655 -39.000  1.00120.13           O  
ATOM  10241  OE2 GLU B 346      52.876  63.419 -39.242  1.00105.63           O  
ATOM  10242  N   ALA B 347      47.989  65.225 -37.104  1.00 86.76           N  
ATOM  10243  CA  ALA B 347      46.547  65.088 -37.208  1.00 80.00           C  
ATOM  10244  C   ALA B 347      45.899  66.462 -37.124  1.00 76.80           C  
ATOM  10245  O   ALA B 347      45.125  66.841 -37.998  1.00 68.63           O  
ATOM  10246  CB  ALA B 347      46.019  64.187 -36.105  1.00 76.62           C  
ATOM  10247  N   ILE B 348      46.219  67.209 -36.070  1.00 80.60           N  
ATOM  10248  CA  ILE B 348      45.588  68.505 -35.855  1.00 81.88           C  
ATOM  10249  C   ILE B 348      46.082  69.482 -36.907  1.00 83.90           C  
ATOM  10250  O   ILE B 348      45.403  70.457 -37.230  1.00 83.72           O  
ATOM  10251  CB  ILE B 348      45.856  69.072 -34.440  1.00 91.62           C  
ATOM  10252  CG1 ILE B 348      46.890  70.200 -34.492  1.00 84.11           C  
ATOM  10253  CG2 ILE B 348      46.260  67.958 -33.473  1.00 79.95           C  
ATOM  10254  CD1 ILE B 348      46.898  71.077 -33.261  1.00 82.23           C  
ATOM  10255  N   LEU B 349      47.272  69.206 -37.434  1.00 81.77           N  
ATOM  10256  CA  LEU B 349      47.824  69.967 -38.546  1.00 75.36           C  
ATOM  10257  C   LEU B 349      46.952  69.737 -39.768  1.00 69.24           C  
ATOM  10258  O   LEU B 349      46.338  70.661 -40.286  1.00 69.79           O  
ATOM  10259  CB  LEU B 349      49.257  69.521 -38.832  1.00 84.85           C  
ATOM  10260  CG  LEU B 349      50.145  70.368 -39.752  1.00 90.94           C  
ATOM  10261  CD1 LEU B 349      49.879  70.072 -41.227  1.00 91.95           C  
ATOM  10262  CD2 LEU B 349      49.994  71.854 -39.440  1.00 83.33           C  
ATOM  10263  N   LEU B 350      46.892  68.490 -40.214  1.00 65.29           N  
ATOM  10264  CA  LEU B 350      46.047  68.114 -41.340  1.00 67.74           C  
ATOM  10265  C   LEU B 350      44.610  68.606 -41.188  1.00 73.59           C  
ATOM  10266  O   LEU B 350      43.953  68.947 -42.167  1.00 78.86           O  
ATOM  10267  CB  LEU B 350      46.056  66.598 -41.527  1.00 67.50           C  
ATOM  10268  CG  LEU B 350      47.322  66.015 -42.147  1.00 81.72           C  
ATOM  10269  CD1 LEU B 350      47.374  64.513 -41.943  1.00 81.82           C  
ATOM  10270  CD2 LEU B 350      47.391  66.369 -43.626  1.00 83.86           C  
ATOM  10271  N   VAL B 351      44.110  68.632 -39.962  1.00 74.49           N  
ATOM  10272  CA  VAL B 351      42.752  69.098 -39.745  1.00 69.82           C  
ATOM  10273  C   VAL B 351      42.668  70.583 -40.055  1.00 72.64           C  
ATOM  10274  O   VAL B 351      41.788  71.015 -40.788  1.00 77.30           O  
ATOM  10275  CB  VAL B 351      42.258  68.799 -38.317  1.00 73.58           C  
ATOM  10276  CG1 VAL B 351      41.086  69.689 -37.960  1.00 78.12           C  
ATOM  10277  CG2 VAL B 351      41.855  67.349 -38.207  1.00 69.85           C  
ATOM  10278  N   PHE B 352      43.597  71.361 -39.514  1.00 69.94           N  
ATOM  10279  CA  PHE B 352      43.638  72.794 -39.788  1.00 71.93           C  
ATOM  10280  C   PHE B 352      43.653  73.078 -41.297  1.00 81.19           C  
ATOM  10281  O   PHE B 352      43.061  74.050 -41.765  1.00 82.54           O  
ATOM  10282  CB  PHE B 352      44.846  73.437 -39.098  1.00 67.73           C  
ATOM  10283  CG  PHE B 352      45.324  74.712 -39.750  1.00 78.51           C  
ATOM  10284  CD1 PHE B 352      45.019  75.939 -39.201  1.00 78.36           C  
ATOM  10285  CD2 PHE B 352      46.098  74.679 -40.900  1.00 88.86           C  
ATOM  10286  CE1 PHE B 352      45.464  77.116 -39.793  1.00 76.96           C  
ATOM  10287  CE2 PHE B 352      46.541  75.849 -41.492  1.00 85.17           C  
ATOM  10288  CZ  PHE B 352      46.223  77.068 -40.934  1.00 77.83           C  
ATOM  10289  N   LEU B 353      44.333  72.234 -42.059  1.00 72.46           N  
ATOM  10290  CA  LEU B 353      44.382  72.426 -43.495  1.00 68.24           C  
ATOM  10291  C   LEU B 353      43.040  72.078 -44.099  1.00 73.92           C  
ATOM  10292  O   LEU B 353      42.349  72.944 -44.616  1.00 76.74           O  
ATOM  10293  CB  LEU B 353      45.490  71.584 -44.125  1.00 67.20           C  
ATOM  10294  CG  LEU B 353      46.880  71.993 -43.648  1.00 83.22           C  
ATOM  10295  CD1 LEU B 353      47.955  71.244 -44.424  1.00 83.28           C  
ATOM  10296  CD2 LEU B 353      47.050  73.504 -43.757  1.00 56.37           C  
ATOM  10297  N   VAL B 354      42.671  70.805 -44.028  1.00 69.17           N  
ATOM  10298  CA  VAL B 354      41.423  70.344 -44.620  1.00 68.64           C  
ATOM  10299  C   VAL B 354      40.241  71.175 -44.121  1.00 69.55           C  
ATOM  10300  O   VAL B 354      39.200  71.258 -44.770  1.00 70.18           O  
ATOM  10301  CB  VAL B 354      41.179  68.855 -44.334  1.00 66.13           C  
ATOM  10302  CG1 VAL B 354      39.869  68.412 -44.950  1.00 70.94           C  
ATOM  10303  CG2 VAL B 354      42.324  68.020 -44.872  1.00 61.34           C  
ATOM  10304  N   MET B 355      40.415  71.798 -42.964  1.00 70.74           N  
ATOM  10305  CA  MET B 355      39.393  72.677 -42.423  1.00 77.01           C  
ATOM  10306  C   MET B 355      39.366  73.930 -43.275  1.00 78.28           C  
ATOM  10307  O   MET B 355      38.330  74.302 -43.815  1.00 85.55           O  
ATOM  10308  CB  MET B 355      39.718  73.043 -40.974  1.00 87.89           C  
ATOM  10309  CG  MET B 355      38.522  73.452 -40.139  1.00 69.52           C  
ATOM  10310  SD  MET B 355      37.398  72.069 -39.890  1.00 88.26           S  
ATOM  10311  CE  MET B 355      36.265  72.763 -38.700  1.00 75.11           C  
ATOM  10312  N   TYR B 356      40.525  74.571 -43.394  1.00 84.31           N  
ATOM  10313  CA  TYR B 356      40.672  75.785 -44.188  1.00 84.02           C  
ATOM  10314  C   TYR B 356      40.194  75.588 -45.619  1.00 79.47           C  
ATOM  10315  O   TYR B 356      39.408  76.375 -46.121  1.00 82.19           O  
ATOM  10316  CB  TYR B 356      42.126  76.246 -44.200  1.00 87.00           C  
ATOM  10317  CG  TYR B 356      42.270  77.715 -44.479  1.00 85.56           C  
ATOM  10318  CD1 TYR B 356      42.472  78.614 -43.445  1.00 99.18           C  
ATOM  10319  CD2 TYR B 356      42.187  78.209 -45.770  1.00 83.72           C  
ATOM  10320  CE1 TYR B 356      42.594  79.964 -43.688  1.00105.22           C  
ATOM  10321  CE2 TYR B 356      42.312  79.563 -46.024  1.00 91.52           C  
ATOM  10322  CZ  TYR B 356      42.517  80.436 -44.977  1.00 94.11           C  
ATOM  10323  OH  TYR B 356      42.641  81.787 -45.209  1.00 84.37           O  
ATOM  10324  N   LEU B 357      40.679  74.537 -46.272  1.00 80.65           N  
ATOM  10325  CA  LEU B 357      40.286  74.227 -47.642  1.00 73.09           C  
ATOM  10326  C   LEU B 357      38.789  74.417 -47.863  1.00 70.31           C  
ATOM  10327  O   LEU B 357      38.376  75.322 -48.574  1.00 87.46           O  
ATOM  10328  CB  LEU B 357      40.674  72.789 -48.003  1.00 68.84           C  
ATOM  10329  CG  LEU B 357      40.947  72.494 -49.484  1.00 83.02           C  
ATOM  10330  CD1 LEU B 357      40.513  71.069 -49.835  1.00 64.53           C  
ATOM  10331  CD2 LEU B 357      40.276  73.515 -50.414  1.00 76.27           C  
ATOM  10332  N   PHE B 358      37.981  73.558 -47.253  1.00 76.18           N  
ATOM  10333  CA  PHE B 358      36.543  73.560 -47.491  1.00 71.63           C  
ATOM  10334  C   PHE B 358      35.826  74.756 -46.883  1.00 75.65           C  
ATOM  10335  O   PHE B 358      34.713  75.094 -47.294  1.00 77.39           O  
ATOM  10336  CB  PHE B 358      35.910  72.285 -46.950  1.00 68.74           C  
ATOM  10337  CG  PHE B 358      36.191  71.073 -47.771  1.00 64.90           C  
ATOM  10338  CD1 PHE B 358      37.342  70.337 -47.564  1.00 61.22           C  
ATOM  10339  CD2 PHE B 358      35.290  70.651 -48.731  1.00 57.90           C  
ATOM  10340  CE1 PHE B 358      37.596  69.205 -48.309  1.00 67.13           C  
ATOM  10341  CE2 PHE B 358      35.534  69.522 -49.478  1.00 68.90           C  
ATOM  10342  CZ  PHE B 358      36.692  68.796 -49.267  1.00 75.49           C  
ATOM  10343  N   LEU B 359      36.449  75.381 -45.891  1.00 71.60           N  
ATOM  10344  CA  LEU B 359      35.841  76.528 -45.226  1.00 84.98           C  
ATOM  10345  C   LEU B 359      36.627  77.793 -45.548  1.00 94.94           C  
ATOM  10346  O   LEU B 359      37.414  77.828 -46.492  1.00107.22           O  
ATOM  10347  CB  LEU B 359      35.758  76.305 -43.708  1.00 82.00           C  
ATOM  10348  CG  LEU B 359      35.002  75.062 -43.211  1.00 69.62           C  
ATOM  10349  CD1 LEU B 359      34.953  75.010 -41.692  1.00 64.07           C  
ATOM  10350  CD2 LEU B 359      33.600  74.996 -43.791  1.00 60.17           C  
ATOM  10351  N   GLN B 360      36.408  78.840 -44.772  1.00 91.70           N  
ATOM  10352  CA  GLN B 360      37.119  80.083 -45.000  1.00102.20           C  
ATOM  10353  C   GLN B 360      37.858  80.475 -43.736  1.00 94.29           C  
ATOM  10354  O   GLN B 360      39.081  80.394 -43.660  1.00 87.76           O  
ATOM  10355  CB  GLN B 360      36.136  81.194 -45.388  1.00138.88           C  
ATOM  10356  CG  GLN B 360      35.122  80.805 -46.467  1.00154.79           C  
ATOM  10357  CD  GLN B 360      34.129  81.919 -46.781  1.00145.35           C  
ATOM  10358  OE1 GLN B 360      34.216  83.018 -46.230  1.00144.38           O  
ATOM  10359  NE2 GLN B 360      33.180  81.635 -47.673  1.00119.30           N  
ATOM  10360  N   ASN B 361      37.083  80.889 -42.743  1.00 92.68           N  
ATOM  10361  CA  ASN B 361      37.601  81.398 -41.490  1.00 88.52           C  
ATOM  10362  C   ASN B 361      38.855  80.684 -40.990  1.00 98.87           C  
ATOM  10363  O   ASN B 361      38.887  79.460 -40.899  1.00 98.03           O  
ATOM  10364  CB  ASN B 361      36.500  81.328 -40.425  1.00 80.44           C  
ATOM  10365  CG  ASN B 361      35.396  82.360 -40.647  1.00127.12           C  
ATOM  10366  OD1 ASN B 361      35.549  83.284 -41.447  1.00147.12           O  
ATOM  10367  ND2 ASN B 361      34.283  82.211 -39.929  1.00114.74           N  
ATOM  10368  N   PHE B 362      39.893  81.452 -40.678  1.00 95.45           N  
ATOM  10369  CA  PHE B 362      40.981  80.927 -39.864  1.00 97.80           C  
ATOM  10370  C   PHE B 362      40.416  80.644 -38.476  1.00 90.72           C  
ATOM  10371  O   PHE B 362      41.003  79.909 -37.686  1.00 95.65           O  
ATOM  10372  CB  PHE B 362      42.119  81.941 -39.745  1.00 96.89           C  
ATOM  10373  CG  PHE B 362      43.185  81.791 -40.785  1.00100.99           C  
ATOM  10374  CD1 PHE B 362      43.383  82.775 -41.739  1.00108.25           C  
ATOM  10375  CD2 PHE B 362      44.004  80.674 -40.800  1.00117.46           C  
ATOM  10376  CE1 PHE B 362      44.373  82.645 -42.697  1.00113.72           C  
ATOM  10377  CE2 PHE B 362      44.999  80.537 -41.755  1.00125.23           C  
ATOM  10378  CZ  PHE B 362      45.182  81.525 -42.707  1.00115.94           C  
ATOM  10379  N   ARG B 363      39.270  81.250 -38.184  1.00 80.45           N  
ATOM  10380  CA  ARG B 363      38.615  81.078 -36.901  1.00 79.90           C  
ATOM  10381  C   ARG B 363      38.033  79.674 -36.747  1.00 86.59           C  
ATOM  10382  O   ARG B 363      38.301  78.994 -35.753  1.00 79.94           O  
ATOM  10383  CB  ARG B 363      37.545  82.147 -36.709  1.00 72.29           C  
ATOM  10384  CG  ARG B 363      38.119  83.521 -36.404  1.00 80.55           C  
ATOM  10385  CD  ARG B 363      37.047  84.597 -36.464  1.00 93.19           C  
ATOM  10386  NE  ARG B 363      37.529  85.890 -35.982  1.00 97.96           N  
ATOM  10387  CZ  ARG B 363      37.117  86.481 -34.862  1.00105.20           C  
ATOM  10388  NH1 ARG B 363      36.207  85.904 -34.090  1.00 98.01           N  
ATOM  10389  NH2 ARG B 363      37.616  87.659 -34.513  1.00110.72           N  
ATOM  10390  N   ALA B 364      37.249  79.234 -37.729  1.00 81.75           N  
ATOM  10391  CA  ALA B 364      36.738  77.867 -37.713  1.00 76.96           C  
ATOM  10392  C   ALA B 364      37.914  76.905 -37.578  1.00 83.63           C  
ATOM  10393  O   ALA B 364      37.780  75.794 -37.072  1.00 84.37           O  
ATOM  10394  CB  ALA B 364      35.935  77.565 -38.975  1.00 58.27           C  
ATOM  10395  N   THR B 365      39.072  77.359 -38.037  1.00 82.89           N  
ATOM  10396  CA  THR B 365      40.299  76.591 -37.948  1.00 80.54           C  
ATOM  10397  C   THR B 365      40.739  76.418 -36.500  1.00 76.80           C  
ATOM  10398  O   THR B 365      41.371  75.421 -36.151  1.00 74.40           O  
ATOM  10399  CB  THR B 365      41.415  77.284 -38.747  1.00 85.50           C  
ATOM  10400  OG1 THR B 365      41.663  76.554 -39.954  1.00 85.85           O  
ATOM  10401  CG2 THR B 365      42.688  77.369 -37.928  1.00 82.34           C  
ATOM  10402  N   LEU B 366      40.394  77.394 -35.666  1.00 71.73           N  
ATOM  10403  CA  LEU B 366      40.795  77.408 -34.261  1.00 78.31           C  
ATOM  10404  C   LEU B 366      40.034  76.409 -33.392  1.00 82.23           C  
ATOM  10405  O   LEU B 366      40.611  75.795 -32.494  1.00 89.17           O  
ATOM  10406  CB  LEU B 366      40.629  78.813 -33.680  1.00 85.87           C  
ATOM  10407  CG  LEU B 366      41.848  79.730 -33.730  1.00 91.54           C  
ATOM  10408  CD1 LEU B 366      42.747  79.470 -32.530  1.00104.36           C  
ATOM  10409  CD2 LEU B 366      42.614  79.551 -35.035  1.00 84.14           C  
ATOM  10410  N   ILE B 367      38.741  76.252 -33.645  1.00 62.60           N  
ATOM  10411  CA  ILE B 367      37.934  75.383 -32.809  1.00 59.07           C  
ATOM  10412  C   ILE B 367      38.565  73.995 -32.638  1.00 76.57           C  
ATOM  10413  O   ILE B 367      38.990  73.638 -31.537  1.00 82.66           O  
ATOM  10414  CB  ILE B 367      36.497  75.249 -33.328  1.00 73.38           C  
ATOM  10415  CG1 ILE B 367      36.033  76.556 -33.973  1.00 78.80           C  
ATOM  10416  CG2 ILE B 367      35.562  74.809 -32.203  1.00 66.04           C  
ATOM  10417  CD1 ILE B 367      35.694  77.644 -32.997  1.00 71.28           C  
ATOM  10418  N   PRO B 368      38.644  73.207 -33.721  1.00 66.78           N  
ATOM  10419  CA  PRO B 368      39.142  71.834 -33.576  1.00 70.75           C  
ATOM  10420  C   PRO B 368      40.562  71.772 -33.020  1.00 79.07           C  
ATOM  10421  O   PRO B 368      40.977  70.743 -32.476  1.00 74.89           O  
ATOM  10422  CB  PRO B 368      39.120  71.299 -35.015  1.00 66.43           C  
ATOM  10423  CG  PRO B 368      38.142  72.161 -35.731  1.00 70.17           C  
ATOM  10424  CD  PRO B 368      38.302  73.517 -35.117  1.00 71.82           C  
ATOM  10425  N   THR B 369      41.304  72.864 -33.160  1.00 77.23           N  
ATOM  10426  CA  THR B 369      42.684  72.895 -32.691  1.00 86.33           C  
ATOM  10427  C   THR B 369      42.743  73.047 -31.177  1.00 81.84           C  
ATOM  10428  O   THR B 369      43.741  72.703 -30.550  1.00 77.77           O  
ATOM  10429  CB  THR B 369      43.502  73.989 -33.403  1.00 71.59           C  
ATOM  10430  OG1 THR B 369      43.630  73.639 -34.784  1.00 71.62           O  
ATOM  10431  CG2 THR B 369      44.896  74.122 -32.799  1.00 55.14           C  
ATOM  10432  N   ILE B 370      41.663  73.551 -30.591  1.00 71.68           N  
ATOM  10433  CA  ILE B 370      41.546  73.583 -29.140  1.00 77.71           C  
ATOM  10434  C   ILE B 370      40.872  72.312 -28.619  1.00 74.27           C  
ATOM  10435  O   ILE B 370      41.386  71.643 -27.729  1.00 77.34           O  
ATOM  10436  CB  ILE B 370      40.746  74.805 -28.666  1.00 74.73           C  
ATOM  10437  CG1 ILE B 370      41.407  76.095 -29.155  1.00 79.77           C  
ATOM  10438  CG2 ILE B 370      40.619  74.808 -27.150  1.00 56.29           C  
ATOM  10439  CD1 ILE B 370      40.654  77.359 -28.756  1.00 74.83           C  
ATOM  10440  N   ALA B 371      39.728  71.976 -29.199  1.00 74.83           N  
ATOM  10441  CA  ALA B 371      38.908  70.878 -28.702  1.00 74.05           C  
ATOM  10442  C   ALA B 371      39.553  69.497 -28.793  1.00 72.12           C  
ATOM  10443  O   ALA B 371      39.068  68.553 -28.184  1.00 83.72           O  
ATOM  10444  CB  ALA B 371      37.557  70.871 -29.400  1.00 68.40           C  
ATOM  10445  N   VAL B 372      40.635  69.358 -29.545  1.00 66.69           N  
ATOM  10446  CA  VAL B 372      41.231  68.031 -29.692  1.00 69.22           C  
ATOM  10447  C   VAL B 372      42.320  67.751 -28.655  1.00 72.77           C  
ATOM  10448  O   VAL B 372      42.305  66.708 -28.006  1.00 74.70           O  
ATOM  10449  CB  VAL B 372      41.729  67.761 -31.133  1.00 69.90           C  
ATOM  10450  CG1 VAL B 372      42.644  66.558 -31.163  1.00 60.73           C  
ATOM  10451  CG2 VAL B 372      40.551  67.538 -32.057  1.00 61.07           C  
ATOM  10452  N   PRO B 373      43.269  68.682 -28.492  1.00 78.68           N  
ATOM  10453  CA  PRO B 373      44.263  68.480 -27.441  1.00 79.11           C  
ATOM  10454  C   PRO B 373      43.566  68.394 -26.099  1.00 72.83           C  
ATOM  10455  O   PRO B 373      43.950  67.588 -25.259  1.00 82.78           O  
ATOM  10456  CB  PRO B 373      45.108  69.755 -27.510  1.00 75.56           C  
ATOM  10457  CG  PRO B 373      44.926  70.246 -28.885  1.00 79.24           C  
ATOM  10458  CD  PRO B 373      43.507  69.929 -29.233  1.00 85.09           C  
ATOM  10459  N   VAL B 374      42.538  69.214 -25.909  1.00 68.91           N  
ATOM  10460  CA  VAL B 374      41.801  69.227 -24.653  1.00 78.09           C  
ATOM  10461  C   VAL B 374      41.295  67.825 -24.333  1.00 75.44           C  
ATOM  10462  O   VAL B 374      41.336  67.393 -23.184  1.00 78.28           O  
ATOM  10463  CB  VAL B 374      40.620  70.217 -24.686  1.00 68.22           C  
ATOM  10464  CG1 VAL B 374      39.436  69.602 -25.392  1.00 89.64           C  
ATOM  10465  CG2 VAL B 374      40.222  70.600 -23.295  1.00 62.25           C  
ATOM  10466  N   VAL B 375      40.845  67.109 -25.359  1.00 66.07           N  
ATOM  10467  CA  VAL B 375      40.306  65.766 -25.177  1.00 66.30           C  
ATOM  10468  C   VAL B 375      41.407  64.724 -25.005  1.00 75.11           C  
ATOM  10469  O   VAL B 375      41.210  63.687 -24.372  1.00 76.44           O  
ATOM  10470  CB  VAL B 375      39.402  65.365 -26.351  1.00 62.82           C  
ATOM  10471  CG1 VAL B 375      38.822  63.972 -26.127  1.00 68.93           C  
ATOM  10472  CG2 VAL B 375      38.293  66.377 -26.514  1.00 65.18           C  
ATOM  10473  N   LEU B 376      42.571  64.999 -25.575  1.00 74.43           N  
ATOM  10474  CA  LEU B 376      43.693  64.094 -25.415  1.00 71.73           C  
ATOM  10475  C   LEU B 376      44.207  64.170 -23.993  1.00 77.51           C  
ATOM  10476  O   LEU B 376      44.296  63.156 -23.310  1.00 89.99           O  
ATOM  10477  CB  LEU B 376      44.803  64.412 -26.415  1.00 80.46           C  
ATOM  10478  CG  LEU B 376      44.491  63.962 -27.843  1.00 87.60           C  
ATOM  10479  CD1 LEU B 376      45.494  64.536 -28.824  1.00 91.66           C  
ATOM  10480  CD2 LEU B 376      44.461  62.443 -27.924  1.00 77.51           C  
ATOM  10481  N   LEU B 377      44.539  65.372 -23.539  1.00 69.92           N  
ATOM  10482  CA  LEU B 377      45.022  65.536 -22.175  1.00 78.55           C  
ATOM  10483  C   LEU B 377      44.092  64.841 -21.186  1.00 81.25           C  
ATOM  10484  O   LEU B 377      44.515  63.977 -20.426  1.00 84.85           O  
ATOM  10485  CB  LEU B 377      45.165  67.014 -21.821  1.00 78.67           C  
ATOM  10486  CG  LEU B 377      46.379  67.695 -22.440  1.00 76.74           C  
ATOM  10487  CD1 LEU B 377      46.520  69.106 -21.898  1.00 85.43           C  
ATOM  10488  CD2 LEU B 377      47.623  66.880 -22.155  1.00 74.81           C  
ATOM  10489  N   GLY B 378      42.820  65.214 -21.209  1.00 75.72           N  
ATOM  10490  CA  GLY B 378      41.848  64.617 -20.318  1.00 64.39           C  
ATOM  10491  C   GLY B 378      41.837  63.111 -20.433  1.00 71.69           C  
ATOM  10492  O   GLY B 378      41.792  62.402 -19.427  1.00 75.17           O  
ATOM  10493  N   THR B 379      41.890  62.613 -21.664  1.00 73.16           N  
ATOM  10494  CA  THR B 379      41.832  61.174 -21.894  1.00 72.65           C  
ATOM  10495  C   THR B 379      42.883  60.439 -21.053  1.00 75.24           C  
ATOM  10496  O   THR B 379      42.664  59.312 -20.612  1.00 72.99           O  
ATOM  10497  CB  THR B 379      41.996  60.830 -23.385  1.00 62.71           C  
ATOM  10498  OG1 THR B 379      41.054  59.817 -23.752  1.00 65.24           O  
ATOM  10499  CG2 THR B 379      43.398  60.336 -23.671  1.00 91.07           C  
ATOM  10500  N   PHE B 380      44.019  61.089 -20.819  1.00 75.86           N  
ATOM  10501  CA  PHE B 380      45.060  60.514 -19.978  1.00 72.64           C  
ATOM  10502  C   PHE B 380      44.590  60.438 -18.533  1.00 78.94           C  
ATOM  10503  O   PHE B 380      44.816  59.440 -17.848  1.00 79.70           O  
ATOM  10504  CB  PHE B 380      46.345  61.340 -20.057  1.00 72.29           C  
ATOM  10505  CG  PHE B 380      47.188  61.040 -21.263  1.00 85.98           C  
ATOM  10506  CD1 PHE B 380      47.241  61.929 -22.330  1.00 97.23           C  
ATOM  10507  CD2 PHE B 380      47.929  59.869 -21.332  1.00 66.47           C  
ATOM  10508  CE1 PHE B 380      48.020  61.655 -23.444  1.00 98.28           C  
ATOM  10509  CE2 PHE B 380      48.707  59.588 -22.441  1.00 76.79           C  
ATOM  10510  CZ  PHE B 380      48.754  60.482 -23.500  1.00 96.85           C  
ATOM  10511  N   GLY B 381      43.941  61.504 -18.075  1.00 76.97           N  
ATOM  10512  CA  GLY B 381      43.422  61.559 -16.722  1.00 72.18           C  
ATOM  10513  C   GLY B 381      42.543  60.361 -16.433  1.00 77.40           C  
ATOM  10514  O   GLY B 381      42.612  59.768 -15.357  1.00 77.21           O  
ATOM  10515  N   VAL B 382      41.712  59.996 -17.399  1.00 70.29           N  
ATOM  10516  CA  VAL B 382      40.850  58.840 -17.228  1.00 75.04           C  
ATOM  10517  C   VAL B 382      41.685  57.562 -17.045  1.00 77.35           C  
ATOM  10518  O   VAL B 382      41.321  56.677 -16.268  1.00 70.89           O  
ATOM  10519  CB  VAL B 382      39.850  58.727 -18.395  1.00 65.18           C  
ATOM  10520  CG1 VAL B 382      38.902  57.558 -18.193  1.00 66.99           C  
ATOM  10521  CG2 VAL B 382      39.065  60.006 -18.501  1.00 60.06           C  
ATOM  10522  N   LEU B 383      42.814  57.484 -17.745  1.00 75.10           N  
ATOM  10523  CA  LEU B 383      43.715  56.343 -17.617  1.00 72.43           C  
ATOM  10524  C   LEU B 383      44.261  56.240 -16.201  1.00 74.00           C  
ATOM  10525  O   LEU B 383      44.304  55.153 -15.622  1.00 75.50           O  
ATOM  10526  CB  LEU B 383      44.869  56.430 -18.620  1.00 81.17           C  
ATOM  10527  CG  LEU B 383      44.509  56.283 -20.101  1.00 85.00           C  
ATOM  10528  CD1 LEU B 383      45.769  56.310 -20.951  1.00 86.78           C  
ATOM  10529  CD2 LEU B 383      43.720  55.009 -20.355  1.00 77.96           C  
ATOM  10530  N   ALA B 384      44.683  57.371 -15.646  1.00 70.39           N  
ATOM  10531  CA  ALA B 384      45.100  57.411 -14.250  1.00 66.34           C  
ATOM  10532  C   ALA B 384      43.975  56.874 -13.369  1.00 66.53           C  
ATOM  10533  O   ALA B 384      44.171  55.961 -12.579  1.00 67.95           O  
ATOM  10534  CB  ALA B 384      45.463  58.825 -13.842  1.00 61.36           C  
ATOM  10535  N   ALA B 385      42.790  57.445 -13.524  1.00 70.68           N  
ATOM  10536  CA  ALA B 385      41.628  57.011 -12.771  1.00 64.69           C  
ATOM  10537  C   ALA B 385      41.508  55.491 -12.747  1.00 75.69           C  
ATOM  10538  O   ALA B 385      41.214  54.901 -11.707  1.00 82.98           O  
ATOM  10539  CB  ALA B 385      40.376  57.630 -13.357  1.00 69.76           C  
ATOM  10540  N   PHE B 386      41.746  54.857 -13.891  1.00 75.59           N  
ATOM  10541  CA  PHE B 386      41.589  53.408 -13.999  1.00 76.20           C  
ATOM  10542  C   PHE B 386      42.864  52.629 -13.709  1.00 75.79           C  
ATOM  10543  O   PHE B 386      42.897  51.402 -13.847  1.00 74.61           O  
ATOM  10544  CB  PHE B 386      41.044  53.028 -15.372  1.00 79.63           C  
ATOM  10545  CG  PHE B 386      39.585  53.300 -15.529  1.00 89.26           C  
ATOM  10546  CD1 PHE B 386      39.137  54.574 -15.839  1.00 87.63           C  
ATOM  10547  CD2 PHE B 386      38.657  52.286 -15.354  1.00 86.68           C  
ATOM  10548  CE1 PHE B 386      37.789  54.833 -15.977  1.00 95.64           C  
ATOM  10549  CE2 PHE B 386      37.313  52.537 -15.489  1.00 96.18           C  
ATOM  10550  CZ  PHE B 386      36.876  53.816 -15.803  1.00103.87           C  
ATOM  10551  N   GLY B 387      43.907  53.338 -13.293  1.00 69.48           N  
ATOM  10552  CA  GLY B 387      45.169  52.700 -12.970  1.00 64.75           C  
ATOM  10553  C   GLY B 387      45.713  51.939 -14.161  1.00 72.61           C  
ATOM  10554  O   GLY B 387      46.075  50.768 -14.062  1.00 71.61           O  
ATOM  10555  N   PHE B 388      45.734  52.614 -15.304  1.00 72.90           N  
ATOM  10556  CA  PHE B 388      46.336  52.086 -16.511  1.00 66.46           C  
ATOM  10557  C   PHE B 388      47.661  52.795 -16.655  1.00 68.20           C  
ATOM  10558  O   PHE B 388      47.953  53.718 -15.898  1.00 58.36           O  
ATOM  10559  CB  PHE B 388      45.442  52.361 -17.723  1.00 75.28           C  
ATOM  10560  CG  PHE B 388      44.444  51.272 -17.997  1.00 77.13           C  
ATOM  10561  CD1 PHE B 388      43.599  50.820 -16.994  1.00 73.35           C  
ATOM  10562  CD2 PHE B 388      44.351  50.699 -19.254  1.00 76.04           C  
ATOM  10563  CE1 PHE B 388      42.684  49.813 -17.240  1.00 68.24           C  
ATOM  10564  CE2 PHE B 388      43.438  49.692 -19.509  1.00 76.14           C  
ATOM  10565  CZ  PHE B 388      42.603  49.248 -18.501  1.00 74.68           C  
ATOM  10566  N   SER B 389      48.466  52.370 -17.622  1.00 70.09           N  
ATOM  10567  CA  SER B 389      49.766  52.993 -17.838  1.00 66.48           C  
ATOM  10568  C   SER B 389      49.923  53.549 -19.246  1.00 67.93           C  
ATOM  10569  O   SER B 389      49.249  53.121 -20.181  1.00 68.03           O  
ATOM  10570  CB  SER B 389      50.881  51.983 -17.587  1.00 68.35           C  
ATOM  10571  OG  SER B 389      50.985  51.065 -18.665  1.00 75.97           O  
ATOM  10572  N   ILE B 390      50.827  54.505 -19.394  1.00 64.51           N  
ATOM  10573  CA  ILE B 390      51.261  54.917 -20.719  1.00 67.08           C  
ATOM  10574  C   ILE B 390      52.186  53.839 -21.266  1.00 64.69           C  
ATOM  10575  O   ILE B 390      53.347  53.738 -20.878  1.00 59.39           O  
ATOM  10576  CB  ILE B 390      51.976  56.273 -20.684  1.00 69.87           C  
ATOM  10577  CG1 ILE B 390      51.018  57.344 -20.154  1.00 66.50           C  
ATOM  10578  CG2 ILE B 390      52.500  56.639 -22.069  1.00 55.07           C  
ATOM  10579  CD1 ILE B 390      51.697  58.599 -19.671  1.00 63.53           C  
ATOM  10580  N   ASN B 391      51.649  53.021 -22.162  1.00 76.16           N  
ATOM  10581  CA  ASN B 391      52.391  51.906 -22.729  1.00 67.85           C  
ATOM  10582  C   ASN B 391      52.104  51.683 -24.216  1.00 72.27           C  
ATOM  10583  O   ASN B 391      51.268  52.362 -24.814  1.00 71.68           O  
ATOM  10584  CB  ASN B 391      52.089  50.641 -21.944  1.00 73.69           C  
ATOM  10585  CG  ASN B 391      50.644  50.226 -22.054  1.00 75.19           C  
ATOM  10586  OD1 ASN B 391      49.864  50.405 -21.118  1.00 74.36           O  
ATOM  10587  ND2 ASN B 391      50.271  49.670 -23.207  1.00 69.74           N  
ATOM  10588  N   THR B 392      52.794  50.716 -24.805  1.00 67.20           N  
ATOM  10589  CA  THR B 392      52.732  50.520 -26.246  1.00 73.90           C  
ATOM  10590  C   THR B 392      51.306  50.307 -26.752  1.00 74.18           C  
ATOM  10591  O   THR B 392      50.943  50.802 -27.815  1.00 77.44           O  
ATOM  10592  CB  THR B 392      53.624  49.349 -26.699  1.00 73.34           C  
ATOM  10593  OG1 THR B 392      54.226  49.667 -27.958  1.00107.71           O  
ATOM  10594  CG2 THR B 392      52.810  48.078 -26.840  1.00 74.06           C  
ATOM  10595  N   LEU B 393      50.500  49.571 -25.996  1.00 78.30           N  
ATOM  10596  CA  LEU B 393      49.132  49.288 -26.413  1.00 83.16           C  
ATOM  10597  C   LEU B 393      48.239  50.471 -26.077  1.00 80.61           C  
ATOM  10598  O   LEU B 393      47.243  50.750 -26.753  1.00 70.25           O  
ATOM  10599  CB  LEU B 393      48.607  48.043 -25.706  1.00 73.19           C  
ATOM  10600  CG  LEU B 393      49.370  46.740 -25.913  1.00 67.83           C  
ATOM  10601  CD1 LEU B 393      48.520  45.591 -25.410  1.00 62.37           C  
ATOM  10602  CD2 LEU B 393      49.718  46.547 -27.377  1.00 69.83           C  
ATOM  10603  N   THR B 394      48.617  51.173 -25.021  1.00 74.94           N  
ATOM  10604  CA  THR B 394      47.795  52.241 -24.507  1.00 71.50           C  
ATOM  10605  C   THR B 394      47.908  53.481 -25.387  1.00 75.37           C  
ATOM  10606  O   THR B 394      46.973  54.273 -25.473  1.00 84.19           O  
ATOM  10607  CB  THR B 394      48.191  52.574 -23.076  1.00 61.75           C  
ATOM  10608  OG1 THR B 394      47.017  52.618 -22.267  1.00 75.32           O  
ATOM  10609  CG2 THR B 394      48.916  53.902 -23.017  1.00 69.91           C  
ATOM  10610  N   MET B 395      49.053  53.644 -26.045  1.00 83.66           N  
ATOM  10611  CA  MET B 395      49.281  54.807 -26.902  1.00 77.80           C  
ATOM  10612  C   MET B 395      48.703  54.611 -28.302  1.00 80.71           C  
ATOM  10613  O   MET B 395      48.042  55.503 -28.838  1.00 82.25           O  
ATOM  10614  CB  MET B 395      50.768  55.167 -26.958  1.00 76.91           C  
ATOM  10615  CG  MET B 395      51.328  55.589 -25.607  1.00 93.23           C  
ATOM  10616  SD  MET B 395      50.190  56.679 -24.718  1.00107.07           S  
ATOM  10617  CE  MET B 395      50.728  58.292 -25.279  1.00 81.87           C  
ATOM  10618  N   PHE B 396      48.939  53.447 -28.893  1.00 68.96           N  
ATOM  10619  CA  PHE B 396      48.295  53.126 -30.154  1.00 71.32           C  
ATOM  10620  C   PHE B 396      46.788  53.300 -30.028  1.00 80.24           C  
ATOM  10621  O   PHE B 396      46.120  53.756 -30.960  1.00 77.10           O  
ATOM  10622  CB  PHE B 396      48.646  51.711 -30.598  1.00 81.75           C  
ATOM  10623  CG  PHE B 396      49.965  51.617 -31.305  1.00107.36           C  
ATOM  10624  CD1 PHE B 396      51.128  51.357 -30.601  1.00107.21           C  
ATOM  10625  CD2 PHE B 396      50.045  51.804 -32.675  1.00109.61           C  
ATOM  10626  CE1 PHE B 396      52.346  51.276 -31.250  1.00114.13           C  
ATOM  10627  CE2 PHE B 396      51.261  51.722 -33.332  1.00115.64           C  
ATOM  10628  CZ  PHE B 396      52.413  51.460 -32.619  1.00111.66           C  
ATOM  10629  N   GLY B 397      46.258  52.948 -28.860  1.00 83.17           N  
ATOM  10630  CA  GLY B 397      44.853  53.154 -28.573  1.00 70.10           C  
ATOM  10631  C   GLY B 397      44.434  54.586 -28.848  1.00 68.00           C  
ATOM  10632  O   GLY B 397      43.346  54.840 -29.356  1.00 70.98           O  
ATOM  10633  N   MET B 398      45.302  55.533 -28.520  1.00 65.61           N  
ATOM  10634  CA  MET B 398      44.994  56.933 -28.772  1.00 74.62           C  
ATOM  10635  C   MET B 398      45.201  57.311 -30.242  1.00 82.77           C  
ATOM  10636  O   MET B 398      44.559  58.231 -30.749  1.00 78.71           O  
ATOM  10637  CB  MET B 398      45.783  57.841 -27.827  1.00 59.42           C  
ATOM  10638  CG  MET B 398      45.244  57.787 -26.410  1.00 86.00           C  
ATOM  10639  SD  MET B 398      46.211  58.720 -25.217  1.00111.78           S  
ATOM  10640  CE  MET B 398      46.129  60.341 -25.963  1.00111.43           C  
ATOM  10641  N   VAL B 399      46.082  56.597 -30.935  1.00 77.89           N  
ATOM  10642  CA  VAL B 399      46.240  56.838 -32.360  1.00 71.76           C  
ATOM  10643  C   VAL B 399      44.922  56.536 -33.037  1.00 73.79           C  
ATOM  10644  O   VAL B 399      44.312  57.415 -33.644  1.00 76.17           O  
ATOM  10645  CB  VAL B 399      47.351  55.989 -32.989  1.00 78.14           C  
ATOM  10646  CG1 VAL B 399      47.121  55.840 -34.485  1.00 80.96           C  
ATOM  10647  CG2 VAL B 399      48.706  56.619 -32.727  1.00 83.89           C  
ATOM  10648  N   LEU B 400      44.470  55.296 -32.916  1.00 59.23           N  
ATOM  10649  CA  LEU B 400      43.189  54.924 -33.487  1.00 67.25           C  
ATOM  10650  C   LEU B 400      42.062  55.864 -33.044  1.00 83.27           C  
ATOM  10651  O   LEU B 400      41.035  55.969 -33.709  1.00 90.60           O  
ATOM  10652  CB  LEU B 400      42.848  53.492 -33.107  1.00 65.02           C  
ATOM  10653  CG  LEU B 400      43.834  52.438 -33.592  1.00 70.64           C  
ATOM  10654  CD1 LEU B 400      43.399  51.056 -33.150  1.00 71.89           C  
ATOM  10655  CD2 LEU B 400      43.936  52.491 -35.098  1.00 89.99           C  
ATOM  10656  N   ALA B 401      42.257  56.563 -31.931  1.00 81.75           N  
ATOM  10657  CA  ALA B 401      41.166  57.326 -31.323  1.00 79.20           C  
ATOM  10658  C   ALA B 401      40.927  58.720 -31.906  1.00 77.03           C  
ATOM  10659  O   ALA B 401      39.852  59.284 -31.714  1.00 84.62           O  
ATOM  10660  CB  ALA B 401      41.342  57.402 -29.807  1.00 74.17           C  
ATOM  10661  N   ILE B 402      41.910  59.279 -32.609  1.00 80.51           N  
ATOM  10662  CA  ILE B 402      41.746  60.619 -33.191  1.00 87.64           C  
ATOM  10663  C   ILE B 402      40.837  60.635 -34.419  1.00 84.68           C  
ATOM  10664  O   ILE B 402      40.276  61.671 -34.768  1.00 82.68           O  
ATOM  10665  CB  ILE B 402      43.084  61.279 -33.565  1.00 82.21           C  
ATOM  10666  CG1 ILE B 402      43.895  60.356 -34.475  1.00 87.09           C  
ATOM  10667  CG2 ILE B 402      43.858  61.655 -32.315  1.00 86.79           C  
ATOM  10668  CD1 ILE B 402      45.375  60.657 -34.471  1.00106.06           C  
ATOM  10669  N   GLY B 403      40.699  59.496 -35.083  1.00 79.36           N  
ATOM  10670  CA  GLY B 403      39.705  59.391 -36.127  1.00 72.99           C  
ATOM  10671  C   GLY B 403      38.401  59.911 -35.562  1.00 84.21           C  
ATOM  10672  O   GLY B 403      37.756  60.772 -36.157  1.00 84.24           O  
ATOM  10673  N   LEU B 404      38.035  59.403 -34.386  1.00 87.42           N  
ATOM  10674  CA  LEU B 404      36.790  59.770 -33.716  1.00 73.08           C  
ATOM  10675  C   LEU B 404      36.869  61.159 -33.100  1.00 74.29           C  
ATOM  10676  O   LEU B 404      35.878  61.887 -33.059  1.00 78.30           O  
ATOM  10677  CB  LEU B 404      36.453  58.757 -32.620  1.00 89.41           C  
ATOM  10678  CG  LEU B 404      36.584  57.262 -32.922  1.00 88.74           C  
ATOM  10679  CD1 LEU B 404      36.124  56.466 -31.712  1.00 74.14           C  
ATOM  10680  CD2 LEU B 404      35.799  56.862 -34.171  1.00 76.90           C  
ATOM  10681  N   LEU B 405      38.050  61.514 -32.608  1.00 63.25           N  
ATOM  10682  CA  LEU B 405      38.265  62.812 -31.980  1.00 68.20           C  
ATOM  10683  C   LEU B 405      38.117  63.940 -32.992  1.00 78.58           C  
ATOM  10684  O   LEU B 405      37.499  64.971 -32.722  1.00 68.89           O  
ATOM  10685  CB  LEU B 405      39.662  62.862 -31.372  1.00 68.32           C  
ATOM  10686  CG  LEU B 405      39.902  62.250 -29.992  1.00 80.00           C  
ATOM  10687  CD1 LEU B 405      40.179  63.338 -28.974  1.00 70.58           C  
ATOM  10688  CD2 LEU B 405      38.752  61.350 -29.558  1.00 75.93           C  
ATOM  10689  N   VAL B 406      38.699  63.728 -34.164  1.00 79.14           N  
ATOM  10690  CA  VAL B 406      38.701  64.726 -35.220  1.00 69.50           C  
ATOM  10691  C   VAL B 406      37.297  64.966 -35.767  1.00 72.15           C  
ATOM  10692  O   VAL B 406      36.901  66.110 -35.983  1.00 75.69           O  
ATOM  10693  CB  VAL B 406      39.686  64.340 -36.338  1.00 61.90           C  
ATOM  10694  CG1 VAL B 406      39.322  65.026 -37.631  1.00 83.82           C  
ATOM  10695  CG2 VAL B 406      41.108  64.695 -35.921  1.00 48.01           C  
ATOM  10696  N   ASP B 407      36.543  63.890 -35.975  1.00 66.55           N  
ATOM  10697  CA  ASP B 407      35.136  64.010 -36.351  1.00 76.44           C  
ATOM  10698  C   ASP B 407      34.358  64.977 -35.458  1.00 84.33           C  
ATOM  10699  O   ASP B 407      33.922  66.038 -35.906  1.00 84.00           O  
ATOM  10700  CB  ASP B 407      34.444  62.649 -36.322  1.00 82.56           C  
ATOM  10701  CG  ASP B 407      33.951  62.219 -37.682  1.00105.43           C  
ATOM  10702  OD1 ASP B 407      34.791  62.039 -38.587  1.00113.23           O  
ATOM  10703  OD2 ASP B 407      32.721  62.056 -37.845  1.00110.65           O  
ATOM  10704  N   ASP B 408      34.184  64.600 -34.196  1.00 77.21           N  
ATOM  10705  CA  ASP B 408      33.330  65.348 -33.281  1.00 69.40           C  
ATOM  10706  C   ASP B 408      33.670  66.832 -33.224  1.00 71.87           C  
ATOM  10707  O   ASP B 408      32.841  67.651 -32.832  1.00 74.88           O  
ATOM  10708  CB  ASP B 408      33.359  64.725 -31.883  1.00 79.90           C  
ATOM  10709  CG  ASP B 408      32.680  63.363 -31.839  1.00 99.94           C  
ATOM  10710  OD1 ASP B 408      31.848  63.087 -32.732  1.00 96.22           O  
ATOM  10711  OD2 ASP B 408      32.978  62.567 -30.920  1.00105.57           O  
ATOM  10712  N   ALA B 409      34.887  67.186 -33.613  1.00 66.52           N  
ATOM  10713  CA  ALA B 409      35.209  68.595 -33.757  1.00 70.98           C  
ATOM  10714  C   ALA B 409      34.602  69.125 -35.061  1.00 80.44           C  
ATOM  10715  O   ALA B 409      33.727  69.997 -35.041  1.00 73.55           O  
ATOM  10716  CB  ALA B 409      36.708  68.817 -33.724  1.00 52.95           C  
ATOM  10717  N   ILE B 410      35.035  68.578 -36.192  1.00 64.26           N  
ATOM  10718  CA  ILE B 410      34.605  69.124 -37.474  1.00 81.86           C  
ATOM  10719  C   ILE B 410      33.128  68.875 -37.793  1.00 70.67           C  
ATOM  10720  O   ILE B 410      32.494  69.709 -38.443  1.00 72.15           O  
ATOM  10721  CB  ILE B 410      35.550  68.736 -38.652  1.00 79.26           C  
ATOM  10722  CG1 ILE B 410      35.346  67.301 -39.098  1.00 71.82           C  
ATOM  10723  CG2 ILE B 410      37.007  68.925 -38.255  1.00 80.70           C  
ATOM  10724  CD1 ILE B 410      36.576  66.758 -39.769  1.00 69.06           C  
ATOM  10725  N   VAL B 411      32.573  67.758 -37.325  1.00 63.74           N  
ATOM  10726  CA  VAL B 411      31.135  67.526 -37.483  1.00 67.38           C  
ATOM  10727  C   VAL B 411      30.345  68.667 -36.857  1.00 67.36           C  
ATOM  10728  O   VAL B 411      29.365  69.143 -37.431  1.00 67.84           O  
ATOM  10729  CB  VAL B 411      30.666  66.189 -36.871  1.00 60.58           C  
ATOM  10730  CG1 VAL B 411      29.202  66.249 -36.530  1.00 38.62           C  
ATOM  10731  CG2 VAL B 411      30.909  65.052 -37.831  1.00 78.78           C  
ATOM  10732  N   VAL B 412      30.791  69.119 -35.688  1.00 60.97           N  
ATOM  10733  CA  VAL B 412      30.110  70.196 -34.985  1.00 63.81           C  
ATOM  10734  C   VAL B 412      30.384  71.581 -35.568  1.00 66.20           C  
ATOM  10735  O   VAL B 412      29.481  72.408 -35.658  1.00 62.52           O  
ATOM  10736  CB  VAL B 412      30.434  70.176 -33.490  1.00 59.35           C  
ATOM  10737  CG1 VAL B 412      30.367  71.573 -32.908  1.00 54.40           C  
ATOM  10738  CG2 VAL B 412      29.473  69.261 -32.786  1.00 61.11           C  
ATOM  10739  N   VAL B 413      31.625  71.833 -35.967  1.00 73.98           N  
ATOM  10740  CA  VAL B 413      31.985  73.136 -36.528  1.00 66.73           C  
ATOM  10741  C   VAL B 413      31.471  73.316 -37.950  1.00 66.79           C  
ATOM  10742  O   VAL B 413      30.982  74.386 -38.313  1.00 64.88           O  
ATOM  10743  CB  VAL B 413      33.500  73.371 -36.517  1.00 62.77           C  
ATOM  10744  CG1 VAL B 413      33.802  74.790 -36.933  1.00 55.94           C  
ATOM  10745  CG2 VAL B 413      34.065  73.096 -35.140  1.00 79.85           C  
ATOM  10746  N   GLU B 414      31.579  72.271 -38.760  1.00 63.37           N  
ATOM  10747  CA  GLU B 414      31.074  72.362 -40.118  1.00 73.35           C  
ATOM  10748  C   GLU B 414      29.587  72.675 -40.092  1.00 71.68           C  
ATOM  10749  O   GLU B 414      29.113  73.504 -40.861  1.00 85.68           O  
ATOM  10750  CB  GLU B 414      31.342  71.081 -40.919  1.00 61.92           C  
ATOM  10751  CG  GLU B 414      30.141  70.153 -41.060  1.00 72.92           C  
ATOM  10752  CD  GLU B 414      29.160  70.608 -42.137  1.00 86.92           C  
ATOM  10753  OE1 GLU B 414      29.594  71.273 -43.103  1.00 74.55           O  
ATOM  10754  OE2 GLU B 414      27.953  70.289 -42.019  1.00 88.03           O  
ATOM  10755  N   ASN B 415      28.852  72.027 -39.198  1.00 68.87           N  
ATOM  10756  CA  ASN B 415      27.400  72.105 -39.250  1.00 70.69           C  
ATOM  10757  C   ASN B 415      26.841  73.443 -38.806  1.00 72.40           C  
ATOM  10758  O   ASN B 415      25.815  73.890 -39.314  1.00 71.62           O  
ATOM  10759  CB  ASN B 415      26.751  70.986 -38.448  1.00 72.79           C  
ATOM  10760  CG  ASN B 415      25.314  70.753 -38.855  1.00 79.63           C  
ATOM  10761  OD1 ASN B 415      25.033  70.400 -40.003  1.00 82.57           O  
ATOM  10762  ND2 ASN B 415      24.392  70.956 -37.921  1.00 67.97           N  
ATOM  10763  N   VAL B 416      27.508  74.074 -37.849  1.00 70.72           N  
ATOM  10764  CA  VAL B 416      27.114  75.405 -37.420  1.00 73.07           C  
ATOM  10765  C   VAL B 416      27.173  76.322 -38.624  1.00 75.93           C  
ATOM  10766  O   VAL B 416      26.261  77.101 -38.879  1.00 85.73           O  
ATOM  10767  CB  VAL B 416      28.056  75.958 -36.339  1.00 74.03           C  
ATOM  10768  CG1 VAL B 416      27.989  77.474 -36.305  1.00 73.17           C  
ATOM  10769  CG2 VAL B 416      27.704  75.378 -34.988  1.00 74.08           C  
ATOM  10770  N   GLU B 417      28.253  76.205 -39.379  1.00 68.33           N  
ATOM  10771  CA  GLU B 417      28.480  77.088 -40.504  1.00 66.75           C  
ATOM  10772  C   GLU B 417      27.663  76.738 -41.737  1.00 72.04           C  
ATOM  10773  O   GLU B 417      27.503  77.569 -42.625  1.00 92.65           O  
ATOM  10774  CB  GLU B 417      29.960  77.136 -40.842  1.00 63.18           C  
ATOM  10775  CG  GLU B 417      30.697  78.122 -39.994  1.00 72.70           C  
ATOM  10776  CD  GLU B 417      32.103  78.336 -40.474  1.00 78.23           C  
ATOM  10777  OE1 GLU B 417      32.624  77.435 -41.164  1.00 77.09           O  
ATOM  10778  OE2 GLU B 417      32.679  79.403 -40.169  1.00 84.62           O  
ATOM  10779  N   ARG B 418      27.153  75.516 -41.810  1.00 62.46           N  
ATOM  10780  CA  ARG B 418      26.242  75.190 -42.892  1.00 59.95           C  
ATOM  10781  C   ARG B 418      24.945  75.933 -42.628  1.00 73.19           C  
ATOM  10782  O   ARG B 418      24.365  76.536 -43.535  1.00 72.53           O  
ATOM  10783  CB  ARG B 418      25.982  73.688 -42.991  1.00 56.04           C  
ATOM  10784  CG  ARG B 418      24.985  73.327 -44.083  1.00 46.69           C  
ATOM  10785  CD  ARG B 418      24.541  71.867 -44.055  1.00 66.61           C  
ATOM  10786  NE  ARG B 418      23.912  71.497 -42.795  1.00 70.79           N  
ATOM  10787  CZ  ARG B 418      22.825  72.078 -42.306  1.00 66.21           C  
ATOM  10788  NH1 ARG B 418      22.244  73.062 -42.968  1.00 80.19           N  
ATOM  10789  NH2 ARG B 418      22.320  71.678 -41.152  1.00 70.31           N  
ATOM  10790  N   VAL B 419      24.509  75.901 -41.371  1.00 65.70           N  
ATOM  10791  CA  VAL B 419      23.287  76.578 -40.961  1.00 67.56           C  
ATOM  10792  C   VAL B 419      23.424  78.073 -41.203  1.00 78.33           C  
ATOM  10793  O   VAL B 419      22.516  78.723 -41.728  1.00 68.01           O  
ATOM  10794  CB  VAL B 419      22.988  76.324 -39.476  1.00 62.04           C  
ATOM  10795  CG1 VAL B 419      21.806  77.160 -39.013  1.00 71.41           C  
ATOM  10796  CG2 VAL B 419      22.718  74.856 -39.243  1.00 70.38           C  
ATOM  10797  N   MET B 420      24.576  78.607 -40.816  1.00 75.05           N  
ATOM  10798  CA  MET B 420      24.892  80.012 -41.022  1.00 78.61           C  
ATOM  10799  C   MET B 420      24.802  80.384 -42.490  1.00 78.22           C  
ATOM  10800  O   MET B 420      24.390  81.488 -42.841  1.00 79.67           O  
ATOM  10801  CB  MET B 420      26.309  80.298 -40.539  1.00 80.56           C  
ATOM  10802  CG  MET B 420      26.420  80.735 -39.096  1.00 71.61           C  
ATOM  10803  SD  MET B 420      28.136  81.076 -38.678  1.00 86.70           S  
ATOM  10804  CE  MET B 420      27.915  82.500 -37.628  1.00 81.03           C  
ATOM  10805  N   ALA B 421      25.205  79.451 -43.341  1.00 80.25           N  
ATOM  10806  CA  ALA B 421      25.313  79.706 -44.767  1.00 88.02           C  
ATOM  10807  C   ALA B 421      23.951  79.696 -45.438  1.00 83.87           C  
ATOM  10808  O   ALA B 421      23.678  80.500 -46.324  1.00 96.69           O  
ATOM  10809  CB  ALA B 421      26.231  78.672 -45.412  1.00 82.76           C  
ATOM  10810  N   GLU B 422      23.094  78.784 -45.007  1.00 70.77           N  
ATOM  10811  CA  GLU B 422      21.852  78.539 -45.710  1.00 61.80           C  
ATOM  10812  C   GLU B 422      20.674  79.145 -44.972  1.00 82.29           C  
ATOM  10813  O   GLU B 422      19.523  78.897 -45.323  1.00 97.52           O  
ATOM  10814  CB  GLU B 422      21.663  77.034 -45.902  1.00 65.82           C  
ATOM  10815  CG  GLU B 422      22.966  76.321 -46.269  1.00 84.64           C  
ATOM  10816  CD  GLU B 422      22.812  74.820 -46.446  1.00 96.47           C  
ATOM  10817  OE1 GLU B 422      21.996  74.205 -45.717  1.00 77.27           O  
ATOM  10818  OE2 GLU B 422      23.522  74.259 -47.315  1.00 87.23           O  
ATOM  10819  N   GLU B 423      20.960  79.952 -43.955  1.00 82.30           N  
ATOM  10820  CA  GLU B 423      19.895  80.569 -43.164  1.00 82.08           C  
ATOM  10821  C   GLU B 423      20.262  81.944 -42.625  1.00 72.89           C  
ATOM  10822  O   GLU B 423      19.424  82.632 -42.048  1.00 79.33           O  
ATOM  10823  CB  GLU B 423      19.479  79.654 -42.008  1.00 86.81           C  
ATOM  10824  CG  GLU B 423      18.304  78.749 -42.331  1.00 98.72           C  
ATOM  10825  CD  GLU B 423      17.971  77.801 -41.196  1.00106.35           C  
ATOM  10826  OE1 GLU B 423      18.656  76.757 -41.074  1.00100.35           O  
ATOM  10827  OE2 GLU B 423      17.019  78.098 -40.436  1.00 95.14           O  
ATOM  10828  N   GLY B 424      21.517  82.337 -42.804  1.00 71.61           N  
ATOM  10829  CA  GLY B 424      21.975  83.637 -42.355  1.00 79.26           C  
ATOM  10830  C   GLY B 424      21.678  83.950 -40.898  1.00 87.02           C  
ATOM  10831  O   GLY B 424      21.419  85.109 -40.550  1.00 83.14           O  
ATOM  10832  N   LEU B 425      21.709  82.930 -40.042  1.00 80.10           N  
ATOM  10833  CA  LEU B 425      21.556  83.154 -38.608  1.00 71.50           C  
ATOM  10834  C   LEU B 425      22.894  83.591 -38.041  1.00 76.57           C  
ATOM  10835  O   LEU B 425      23.916  83.506 -38.728  1.00 78.33           O  
ATOM  10836  CB  LEU B 425      21.065  81.897 -37.898  1.00 64.78           C  
ATOM  10837  CG  LEU B 425      19.869  81.190 -38.530  1.00 72.53           C  
ATOM  10838  CD1 LEU B 425      19.340  80.105 -37.606  1.00 68.14           C  
ATOM  10839  CD2 LEU B 425      18.784  82.184 -38.854  1.00 83.87           C  
ATOM  10840  N   SER B 426      22.888  84.065 -36.798  1.00 74.17           N  
ATOM  10841  CA  SER B 426      24.122  84.495 -36.146  1.00 79.20           C  
ATOM  10842  C   SER B 426      24.870  83.308 -35.546  1.00 84.63           C  
ATOM  10843  O   SER B 426      24.296  82.232 -35.376  1.00 80.37           O  
ATOM  10844  CB  SER B 426      23.832  85.540 -35.064  1.00 82.91           C  
ATOM  10845  OG  SER B 426      23.179  84.967 -33.945  1.00 86.62           O  
ATOM  10846  N   PRO B 427      26.158  83.500 -35.228  1.00 84.46           N  
ATOM  10847  CA  PRO B 427      26.939  82.465 -34.552  1.00 78.35           C  
ATOM  10848  C   PRO B 427      26.129  81.751 -33.479  1.00 79.20           C  
ATOM  10849  O   PRO B 427      26.009  80.530 -33.537  1.00 81.03           O  
ATOM  10850  CB  PRO B 427      28.077  83.260 -33.922  1.00 87.39           C  
ATOM  10851  CG  PRO B 427      28.306  84.370 -34.888  1.00 92.25           C  
ATOM  10852  CD  PRO B 427      26.951  84.722 -35.457  1.00 82.96           C  
ATOM  10853  N   ARG B 428      25.572  82.494 -32.527  1.00 76.14           N  
ATOM  10854  CA  ARG B 428      24.798  81.874 -31.452  1.00 75.56           C  
ATOM  10855  C   ARG B 428      23.660  81.049 -32.021  1.00 71.03           C  
ATOM  10856  O   ARG B 428      23.695  79.825 -31.980  1.00 67.52           O  
ATOM  10857  CB  ARG B 428      24.239  82.914 -30.476  1.00 55.71           C  
ATOM  10858  CG  ARG B 428      25.151  84.110 -30.262  1.00107.56           C  
ATOM  10859  CD  ARG B 428      25.013  85.119 -31.409  1.00127.01           C  
ATOM  10860  NE  ARG B 428      26.145  86.038 -31.494  1.00132.90           N  
ATOM  10861  CZ  ARG B 428      26.093  87.227 -32.085  1.00132.79           C  
ATOM  10862  NH1 ARG B 428      24.959  87.643 -32.633  1.00125.86           N  
ATOM  10863  NH2 ARG B 428      27.170  88.004 -32.117  1.00139.15           N  
ATOM  10864  N   GLU B 429      22.660  81.730 -32.564  1.00 76.80           N  
ATOM  10865  CA  GLU B 429      21.457  81.078 -33.068  1.00 79.90           C  
ATOM  10866  C   GLU B 429      21.756  79.861 -33.944  1.00 82.42           C  
ATOM  10867  O   GLU B 429      21.054  78.855 -33.869  1.00 76.23           O  
ATOM  10868  CB  GLU B 429      20.601  82.077 -33.840  1.00 80.10           C  
ATOM  10869  CG  GLU B 429      20.288  83.357 -33.086  1.00 85.82           C  
ATOM  10870  CD  GLU B 429      19.663  84.412 -33.983  1.00117.30           C  
ATOM  10871  OE1 GLU B 429      20.121  84.566 -35.142  1.00102.14           O  
ATOM  10872  OE2 GLU B 429      18.715  85.087 -33.528  1.00129.19           O  
ATOM  10873  N   ALA B 430      22.788  79.956 -34.779  1.00 81.50           N  
ATOM  10874  CA  ALA B 430      23.185  78.832 -35.624  1.00 79.10           C  
ATOM  10875  C   ALA B 430      23.879  77.735 -34.805  1.00 80.59           C  
ATOM  10876  O   ALA B 430      23.766  76.545 -35.114  1.00 73.37           O  
ATOM  10877  CB  ALA B 430      24.074  79.307 -36.755  1.00 79.48           C  
ATOM  10878  N   ALA B 431      24.600  78.144 -33.765  1.00 78.08           N  
ATOM  10879  CA  ALA B 431      25.129  77.205 -32.788  1.00 58.13           C  
ATOM  10880  C   ALA B 431      23.945  76.564 -32.096  1.00 60.10           C  
ATOM  10881  O   ALA B 431      23.771  75.353 -32.137  1.00 61.43           O  
ATOM  10882  CB  ALA B 431      25.998  77.924 -31.786  1.00 54.66           C  
ATOM  10883  N   ARG B 432      23.121  77.398 -31.472  1.00 69.50           N  
ATOM  10884  CA  ARG B 432      21.894  76.944 -30.828  1.00 66.63           C  
ATOM  10885  C   ARG B 432      21.138  75.993 -31.747  1.00 61.54           C  
ATOM  10886  O   ARG B 432      20.637  74.963 -31.313  1.00 66.39           O  
ATOM  10887  CB  ARG B 432      21.002  78.140 -30.429  1.00 64.68           C  
ATOM  10888  CG  ARG B 432      21.060  78.551 -28.941  1.00 71.89           C  
ATOM  10889  CD  ARG B 432      20.423  79.941 -28.644  1.00 80.33           C  
ATOM  10890  NE  ARG B 432      21.399  81.039 -28.759  1.00112.20           N  
ATOM  10891  CZ  ARG B 432      21.273  82.259 -28.221  1.00 96.18           C  
ATOM  10892  NH1 ARG B 432      20.203  82.584 -27.505  1.00 56.12           N  
ATOM  10893  NH2 ARG B 432      22.233  83.165 -28.397  1.00 65.84           N  
ATOM  10894  N   LYS B 433      21.081  76.327 -33.030  1.00 74.03           N  
ATOM  10895  CA  LYS B 433      20.234  75.583 -33.958  1.00 72.60           C  
ATOM  10896  C   LYS B 433      20.769  74.203 -34.277  1.00 68.57           C  
ATOM  10897  O   LYS B 433      20.050  73.218 -34.129  1.00 72.95           O  
ATOM  10898  CB  LYS B 433      19.998  76.355 -35.258  1.00 74.79           C  
ATOM  10899  CG  LYS B 433      18.864  75.772 -36.098  1.00 70.42           C  
ATOM  10900  CD  LYS B 433      18.707  76.503 -37.421  1.00 73.29           C  
ATOM  10901  CE  LYS B 433      17.393  76.135 -38.091  1.00 81.24           C  
ATOM  10902  NZ  LYS B 433      17.381  74.732 -38.574  1.00 77.19           N  
ATOM  10903  N   SER B 434      22.021  74.133 -34.725  1.00 70.27           N  
ATOM  10904  CA  SER B 434      22.608  72.852 -35.128  1.00 79.36           C  
ATOM  10905  C   SER B 434      22.719  71.896 -33.951  1.00 76.36           C  
ATOM  10906  O   SER B 434      22.500  70.692 -34.094  1.00 74.02           O  
ATOM  10907  CB  SER B 434      23.972  73.034 -35.813  1.00 69.81           C  
ATOM  10908  OG  SER B 434      24.898  73.693 -34.974  1.00 76.53           O  
ATOM  10909  N   MET B 435      23.047  72.441 -32.785  1.00 75.52           N  
ATOM  10910  CA  MET B 435      23.112  71.640 -31.572  1.00 74.92           C  
ATOM  10911  C   MET B 435      21.762  71.007 -31.256  1.00 75.07           C  
ATOM  10912  O   MET B 435      21.697  69.953 -30.645  1.00 76.39           O  
ATOM  10913  CB  MET B 435      23.614  72.475 -30.401  1.00 77.40           C  
ATOM  10914  CG  MET B 435      25.085  72.764 -30.497  1.00 72.34           C  
ATOM  10915  SD  MET B 435      25.987  71.237 -30.794  1.00 73.34           S  
ATOM  10916  CE  MET B 435      27.449  71.909 -31.584  1.00 92.46           C  
ATOM  10917  N   GLY B 436      20.685  71.650 -31.680  1.00 64.51           N  
ATOM  10918  CA  GLY B 436      19.380  71.035 -31.595  1.00 58.27           C  
ATOM  10919  C   GLY B 436      19.279  69.851 -32.539  1.00 61.68           C  
ATOM  10920  O   GLY B 436      18.688  68.832 -32.205  1.00 69.70           O  
ATOM  10921  N   GLN B 437      19.860  69.982 -33.725  1.00 71.29           N  
ATOM  10922  CA  GLN B 437      19.787  68.926 -34.732  1.00 74.32           C  
ATOM  10923  C   GLN B 437      20.589  67.691 -34.336  1.00 77.20           C  
ATOM  10924  O   GLN B 437      20.102  66.563 -34.429  1.00 73.52           O  
ATOM  10925  CB  GLN B 437      20.314  69.429 -36.076  1.00 76.96           C  
ATOM  10926  CG  GLN B 437      19.522  70.552 -36.705  1.00 90.81           C  
ATOM  10927  CD  GLN B 437      20.255  71.166 -37.873  1.00 84.23           C  
ATOM  10928  OE1 GLN B 437      21.198  70.577 -38.404  1.00 77.39           O  
ATOM  10929  NE2 GLN B 437      19.836  72.356 -38.274  1.00 65.45           N  
ATOM  10930  N   ILE B 438      21.826  67.912 -33.908  1.00 66.71           N  
ATOM  10931  CA  ILE B 438      22.763  66.816 -33.709  1.00 66.67           C  
ATOM  10932  C   ILE B 438      22.817  66.277 -32.262  1.00 76.43           C  
ATOM  10933  O   ILE B 438      22.818  65.065 -32.047  1.00 74.92           O  
ATOM  10934  CB  ILE B 438      24.155  67.192 -34.245  1.00 62.36           C  
ATOM  10935  CG1 ILE B 438      24.659  68.480 -33.606  1.00 63.59           C  
ATOM  10936  CG2 ILE B 438      24.097  67.389 -35.739  1.00 66.49           C  
ATOM  10937  CD1 ILE B 438      25.585  68.248 -32.442  1.00 80.17           C  
ATOM  10938  N   GLN B 439      22.851  67.181 -31.288  1.00 73.06           N  
ATOM  10939  CA  GLN B 439      22.818  66.852 -29.858  1.00 64.98           C  
ATOM  10940  C   GLN B 439      22.465  65.408 -29.534  1.00 63.57           C  
ATOM  10941  O   GLN B 439      23.281  64.657 -29.025  1.00 60.59           O  
ATOM  10942  CB  GLN B 439      21.778  67.732 -29.185  1.00 71.98           C  
ATOM  10943  CG  GLN B 439      22.158  68.299 -27.848  1.00 74.11           C  
ATOM  10944  CD  GLN B 439      21.116  69.297 -27.391  1.00 83.76           C  
ATOM  10945  OE1 GLN B 439      19.945  69.172 -27.746  1.00 65.53           O  
ATOM  10946  NE2 GLN B 439      21.531  70.297 -26.617  1.00 91.99           N  
ATOM  10947  N   GLY B 440      21.223  65.040 -29.816  1.00 61.46           N  
ATOM  10948  CA  GLY B 440      20.708  63.737 -29.449  1.00 46.54           C  
ATOM  10949  C   GLY B 440      21.456  62.599 -30.088  1.00 53.73           C  
ATOM  10950  O   GLY B 440      21.783  61.618 -29.435  1.00 58.93           O  
ATOM  10951  N   ALA B 441      21.729  62.729 -31.379  1.00 66.29           N  
ATOM  10952  CA  ALA B 441      22.496  61.721 -32.096  1.00 50.18           C  
ATOM  10953  C   ALA B 441      23.897  61.600 -31.512  1.00 53.08           C  
ATOM  10954  O   ALA B 441      24.483  60.532 -31.533  1.00 58.42           O  
ATOM  10955  CB  ALA B 441      22.560  62.056 -33.558  1.00 49.43           C  
ATOM  10956  N   LEU B 442      24.435  62.695 -30.989  1.00 44.05           N  
ATOM  10957  CA  LEU B 442      25.742  62.650 -30.343  1.00 55.32           C  
ATOM  10958  C   LEU B 442      25.697  61.773 -29.084  1.00 67.01           C  
ATOM  10959  O   LEU B 442      26.443  60.798 -28.964  1.00 56.61           O  
ATOM  10960  CB  LEU B 442      26.255  64.054 -30.017  1.00 56.39           C  
ATOM  10961  CG  LEU B 442      26.895  64.834 -31.169  1.00 56.97           C  
ATOM  10962  CD1 LEU B 442      27.703  66.002 -30.643  1.00 56.04           C  
ATOM  10963  CD2 LEU B 442      27.790  63.937 -31.967  1.00 54.31           C  
ATOM  10964  N   VAL B 443      24.823  62.120 -28.147  1.00 58.73           N  
ATOM  10965  CA  VAL B 443      24.552  61.251 -27.017  1.00 52.50           C  
ATOM  10966  C   VAL B 443      24.338  59.842 -27.559  1.00 57.15           C  
ATOM  10967  O   VAL B 443      24.931  58.882 -27.085  1.00 58.04           O  
ATOM  10968  CB  VAL B 443      23.283  61.699 -26.240  1.00 58.20           C  
ATOM  10969  CG1 VAL B 443      22.925  60.679 -25.194  1.00 62.66           C  
ATOM  10970  CG2 VAL B 443      23.482  63.060 -25.590  1.00 46.81           C  
ATOM  10971  N   GLY B 444      23.487  59.729 -28.571  1.00 53.96           N  
ATOM  10972  CA  GLY B 444      23.225  58.457 -29.223  1.00 59.92           C  
ATOM  10973  C   GLY B 444      24.467  57.701 -29.680  1.00 72.19           C  
ATOM  10974  O   GLY B 444      24.672  56.541 -29.320  1.00 71.17           O  
ATOM  10975  N   ILE B 445      25.308  58.349 -30.477  1.00 64.41           N  
ATOM  10976  CA  ILE B 445      26.470  57.665 -31.021  1.00 63.89           C  
ATOM  10977  C   ILE B 445      27.468  57.282 -29.937  1.00 67.71           C  
ATOM  10978  O   ILE B 445      28.110  56.243 -30.038  1.00 69.58           O  
ATOM  10979  CB  ILE B 445      27.156  58.472 -32.140  1.00 64.97           C  
ATOM  10980  CG1 ILE B 445      27.482  59.879 -31.675  1.00 79.70           C  
ATOM  10981  CG2 ILE B 445      26.248  58.581 -33.352  1.00 61.34           C  
ATOM  10982  CD1 ILE B 445      27.503  60.864 -32.824  1.00 82.27           C  
ATOM  10983  N   ALA B 446      27.578  58.107 -28.896  1.00 71.90           N  
ATOM  10984  CA  ALA B 446      28.494  57.825 -27.785  1.00 64.67           C  
ATOM  10985  C   ALA B 446      28.161  56.498 -27.131  1.00 68.74           C  
ATOM  10986  O   ALA B 446      29.051  55.763 -26.704  1.00 70.98           O  
ATOM  10987  CB  ALA B 446      28.462  58.932 -26.753  1.00 57.07           C  
ATOM  10988  N   MET B 447      26.876  56.186 -27.058  1.00 63.07           N  
ATOM  10989  CA  MET B 447      26.470  54.900 -26.526  1.00 66.81           C  
ATOM  10990  C   MET B 447      26.693  53.767 -27.524  1.00 72.46           C  
ATOM  10991  O   MET B 447      27.258  52.729 -27.169  1.00 69.30           O  
ATOM  10992  CB  MET B 447      25.029  54.948 -26.039  1.00 65.03           C  
ATOM  10993  CG  MET B 447      24.870  55.865 -24.849  1.00 69.44           C  
ATOM  10994  SD  MET B 447      23.719  55.209 -23.650  1.00114.57           S  
ATOM  10995  CE  MET B 447      22.187  55.245 -24.598  1.00110.99           C  
ATOM  10996  N   VAL B 448      26.274  53.970 -28.770  1.00 65.17           N  
ATOM  10997  CA  VAL B 448      26.503  52.966 -29.804  1.00 63.52           C  
ATOM  10998  C   VAL B 448      27.975  52.577 -29.877  1.00 57.75           C  
ATOM  10999  O   VAL B 448      28.312  51.400 -29.876  1.00 60.33           O  
ATOM  11000  CB  VAL B 448      26.033  53.437 -31.187  1.00 72.85           C  
ATOM  11001  CG1 VAL B 448      26.522  52.472 -32.275  1.00 51.28           C  
ATOM  11002  CG2 VAL B 448      24.520  53.556 -31.206  1.00 74.96           C  
ATOM  11003  N   LEU B 449      28.852  53.569 -29.935  1.00 53.21           N  
ATOM  11004  CA  LEU B 449      30.277  53.295 -29.950  1.00 63.62           C  
ATOM  11005  C   LEU B 449      30.689  52.493 -28.719  1.00 72.15           C  
ATOM  11006  O   LEU B 449      31.534  51.594 -28.803  1.00 71.70           O  
ATOM  11007  CB  LEU B 449      31.086  54.589 -30.051  1.00 58.68           C  
ATOM  11008  CG  LEU B 449      31.101  55.233 -31.439  1.00 65.50           C  
ATOM  11009  CD1 LEU B 449      32.150  56.325 -31.505  1.00 79.95           C  
ATOM  11010  CD2 LEU B 449      31.342  54.198 -32.530  1.00 58.87           C  
ATOM  11011  N   SER B 450      30.093  52.814 -27.575  1.00 70.05           N  
ATOM  11012  CA  SER B 450      30.407  52.102 -26.339  1.00 67.67           C  
ATOM  11013  C   SER B 450      30.153  50.612 -26.486  1.00 55.59           C  
ATOM  11014  O   SER B 450      31.005  49.803 -26.166  1.00 56.62           O  
ATOM  11015  CB  SER B 450      29.609  52.667 -25.167  1.00 60.05           C  
ATOM  11016  OG  SER B 450      30.092  53.951 -24.820  1.00 63.73           O  
ATOM  11017  N   ALA B 451      28.980  50.254 -26.986  1.00 55.93           N  
ATOM  11018  CA  ALA B 451      28.655  48.857 -27.225  1.00 57.50           C  
ATOM  11019  C   ALA B 451      29.581  48.239 -28.270  1.00 68.49           C  
ATOM  11020  O   ALA B 451      29.753  47.025 -28.329  1.00 69.28           O  
ATOM  11021  CB  ALA B 451      27.208  48.726 -27.662  1.00 62.98           C  
ATOM  11022  N   VAL B 452      30.172  49.080 -29.106  1.00 68.60           N  
ATOM  11023  CA  VAL B 452      31.016  48.590 -30.182  1.00 70.31           C  
ATOM  11024  C   VAL B 452      32.374  48.180 -29.655  1.00 68.87           C  
ATOM  11025  O   VAL B 452      32.975  47.234 -30.149  1.00 79.74           O  
ATOM  11026  CB  VAL B 452      31.211  49.652 -31.275  1.00 73.66           C  
ATOM  11027  CG1 VAL B 452      32.397  49.292 -32.154  1.00 64.80           C  
ATOM  11028  CG2 VAL B 452      29.948  49.799 -32.098  1.00 64.97           C  
ATOM  11029  N   PHE B 453      32.856  48.898 -28.647  1.00 65.48           N  
ATOM  11030  CA  PHE B 453      34.181  48.621 -28.101  1.00 69.25           C  
ATOM  11031  C   PHE B 453      34.157  47.791 -26.815  1.00 73.49           C  
ATOM  11032  O   PHE B 453      34.640  46.662 -26.808  1.00 89.14           O  
ATOM  11033  CB  PHE B 453      34.980  49.917 -27.923  1.00 73.27           C  
ATOM  11034  CG  PHE B 453      35.239  50.652 -29.219  1.00 84.52           C  
ATOM  11035  CD1 PHE B 453      34.854  51.980 -29.372  1.00 87.56           C  
ATOM  11036  CD2 PHE B 453      35.853  50.009 -30.288  1.00 64.93           C  
ATOM  11037  CE1 PHE B 453      35.086  52.659 -30.564  1.00 77.55           C  
ATOM  11038  CE2 PHE B 453      36.085  50.675 -31.473  1.00 80.37           C  
ATOM  11039  CZ  PHE B 453      35.701  52.005 -31.614  1.00 83.65           C  
ATOM  11040  N   LEU B 454      33.568  48.340 -25.753  1.00 75.66           N  
ATOM  11041  CA  LEU B 454      33.550  47.719 -24.417  1.00 62.57           C  
ATOM  11042  C   LEU B 454      33.513  46.188 -24.329  1.00 71.44           C  
ATOM  11043  O   LEU B 454      34.312  45.594 -23.606  1.00 70.21           O  
ATOM  11044  CB  LEU B 454      32.438  48.315 -23.561  1.00 48.12           C  
ATOM  11045  CG  LEU B 454      32.817  49.698 -23.042  1.00 67.67           C  
ATOM  11046  CD1 LEU B 454      31.744  50.241 -22.110  1.00 62.57           C  
ATOM  11047  CD2 LEU B 454      34.175  49.638 -22.352  1.00 61.29           C  
ATOM  11048  N   PRO B 455      32.585  45.544 -25.050  1.00 70.49           N  
ATOM  11049  CA  PRO B 455      32.519  44.081 -24.981  1.00 69.51           C  
ATOM  11050  C   PRO B 455      33.886  43.416 -24.973  1.00 62.38           C  
ATOM  11051  O   PRO B 455      34.137  42.586 -24.116  1.00 78.50           O  
ATOM  11052  CB  PRO B 455      31.756  43.716 -26.250  1.00 71.13           C  
ATOM  11053  CG  PRO B 455      30.817  44.858 -26.424  1.00 75.06           C  
ATOM  11054  CD  PRO B 455      31.546  46.094 -25.936  1.00 68.51           C  
ATOM  11055  N   MET B 456      34.757  43.785 -25.901  1.00 73.91           N  
ATOM  11056  CA  MET B 456      36.068  43.151 -26.012  1.00 77.26           C  
ATOM  11057  C   MET B 456      36.830  43.152 -24.690  1.00 75.61           C  
ATOM  11058  O   MET B 456      37.668  42.276 -24.451  1.00 76.57           O  
ATOM  11059  CB  MET B 456      36.902  43.821 -27.115  1.00 87.58           C  
ATOM  11060  CG  MET B 456      36.159  43.967 -28.445  1.00112.25           C  
ATOM  11061  SD  MET B 456      35.538  42.398 -29.115  1.00142.95           S  
ATOM  11062  CE  MET B 456      33.971  42.904 -29.834  1.00 81.17           C  
ATOM  11063  N   ALA B 457      36.530  44.126 -23.831  1.00 68.61           N  
ATOM  11064  CA  ALA B 457      37.228  44.267 -22.548  1.00 77.06           C  
ATOM  11065  C   ALA B 457      36.835  43.193 -21.544  1.00 69.83           C  
ATOM  11066  O   ALA B 457      37.517  42.978 -20.548  1.00 69.98           O  
ATOM  11067  CB  ALA B 457      36.983  45.644 -21.955  1.00 78.42           C  
ATOM  11068  N   PHE B 458      35.725  42.527 -21.812  1.00 67.64           N  
ATOM  11069  CA  PHE B 458      35.244  41.458 -20.957  1.00 70.25           C  
ATOM  11070  C   PHE B 458      35.823  40.108 -21.364  1.00 67.10           C  
ATOM  11071  O   PHE B 458      35.336  39.059 -20.956  1.00 72.80           O  
ATOM  11072  CB  PHE B 458      33.719  41.425 -20.990  1.00 80.92           C  
ATOM  11073  CG  PHE B 458      33.083  42.622 -20.351  1.00 88.50           C  
ATOM  11074  CD1 PHE B 458      32.528  42.533 -19.083  1.00 90.01           C  
ATOM  11075  CD2 PHE B 458      33.059  43.841 -21.004  1.00 77.94           C  
ATOM  11076  CE1 PHE B 458      31.950  43.631 -18.484  1.00 77.02           C  
ATOM  11077  CE2 PHE B 458      32.480  44.945 -20.408  1.00 87.06           C  
ATOM  11078  CZ  PHE B 458      31.924  44.838 -19.144  1.00 88.18           C  
ATOM  11079  N   PHE B 459      36.868  40.139 -22.178  1.00 74.74           N  
ATOM  11080  CA  PHE B 459      37.550  38.917 -22.565  1.00 74.90           C  
ATOM  11081  C   PHE B 459      38.465  38.451 -21.442  1.00 75.70           C  
ATOM  11082  O   PHE B 459      39.074  39.262 -20.747  1.00 75.91           O  
ATOM  11083  CB  PHE B 459      38.359  39.132 -23.844  1.00 70.00           C  
ATOM  11084  CG  PHE B 459      37.649  38.705 -25.089  1.00 73.49           C  
ATOM  11085  CD1 PHE B 459      37.533  39.567 -26.164  1.00 70.78           C  
ATOM  11086  CD2 PHE B 459      37.096  37.438 -25.186  1.00 73.61           C  
ATOM  11087  CE1 PHE B 459      36.883  39.173 -27.319  1.00 76.01           C  
ATOM  11088  CE2 PHE B 459      36.440  37.039 -26.337  1.00 81.49           C  
ATOM  11089  CZ  PHE B 459      36.335  37.910 -27.408  1.00 69.17           C  
ATOM  11090  N   GLY B 460      38.558  37.140 -21.264  1.00 66.90           N  
ATOM  11091  CA  GLY B 460      39.493  36.581 -20.311  1.00 74.53           C  
ATOM  11092  C   GLY B 460      40.848  36.339 -20.940  1.00 76.71           C  
ATOM  11093  O   GLY B 460      41.005  36.416 -22.157  1.00 87.71           O  
ATOM  11094  N   GLY B 461      41.839  36.050 -20.109  1.00 80.25           N  
ATOM  11095  CA  GLY B 461      43.155  35.702 -20.604  1.00 75.59           C  
ATOM  11096  C   GLY B 461      43.999  36.907 -20.955  1.00 72.25           C  
ATOM  11097  O   GLY B 461      43.643  38.043 -20.644  1.00 68.75           O  
ATOM  11098  N   SER B 462      45.127  36.648 -21.609  1.00 79.78           N  
ATOM  11099  CA  SER B 462      46.069  37.702 -21.968  1.00 80.77           C  
ATOM  11100  C   SER B 462      45.608  38.475 -23.195  1.00 76.19           C  
ATOM  11101  O   SER B 462      45.903  39.662 -23.335  1.00 73.33           O  
ATOM  11102  CB  SER B 462      47.474  37.131 -22.173  1.00 68.21           C  
ATOM  11103  OG  SER B 462      47.414  35.794 -22.617  1.00 78.49           O  
ATOM  11104  N   THR B 463      44.879  37.804 -24.080  1.00 76.44           N  
ATOM  11105  CA  THR B 463      44.282  38.489 -25.214  1.00 82.71           C  
ATOM  11106  C   THR B 463      43.303  39.528 -24.678  1.00 86.73           C  
ATOM  11107  O   THR B 463      43.203  40.642 -25.201  1.00 84.95           O  
ATOM  11108  CB  THR B 463      43.535  37.518 -26.139  1.00 87.56           C  
ATOM  11109  OG1 THR B 463      42.158  37.441 -25.748  1.00 87.99           O  
ATOM  11110  CG2 THR B 463      44.168  36.137 -26.079  1.00 96.16           C  
ATOM  11111  N   GLY B 464      42.588  39.161 -23.620  1.00 70.00           N  
ATOM  11112  CA  GLY B 464      41.663  40.076 -22.983  1.00 73.98           C  
ATOM  11113  C   GLY B 464      42.395  41.236 -22.348  1.00 63.03           C  
ATOM  11114  O   GLY B 464      41.852  42.313 -22.156  1.00 68.57           O  
ATOM  11115  N   VAL B 465      43.650  41.013 -22.011  1.00 66.37           N  
ATOM  11116  CA  VAL B 465      44.411  42.041 -21.342  1.00 67.54           C  
ATOM  11117  C   VAL B 465      44.769  43.119 -22.332  1.00 64.20           C  
ATOM  11118  O   VAL B 465      44.718  44.299 -22.007  1.00 62.67           O  
ATOM  11119  CB  VAL B 465      45.685  41.467 -20.710  1.00 62.60           C  
ATOM  11120  CG1 VAL B 465      46.558  42.582 -20.166  1.00 56.74           C  
ATOM  11121  CG2 VAL B 465      45.310  40.500 -19.620  1.00 66.27           C  
ATOM  11122  N   ILE B 466      45.133  42.705 -23.544  1.00 74.36           N  
ATOM  11123  CA  ILE B 466      45.575  43.648 -24.566  1.00 70.35           C  
ATOM  11124  C   ILE B 466      44.357  44.334 -25.155  1.00 67.64           C  
ATOM  11125  O   ILE B 466      44.359  45.548 -25.354  1.00 72.27           O  
ATOM  11126  CB  ILE B 466      46.433  42.987 -25.682  1.00 72.77           C  
ATOM  11127  CG1 ILE B 466      45.558  42.183 -26.631  1.00 90.89           C  
ATOM  11128  CG2 ILE B 466      47.544  42.100 -25.100  1.00 60.65           C  
ATOM  11129  CD1 ILE B 466      46.348  41.257 -27.519  1.00123.72           C  
ATOM  11130  N   TYR B 467      43.305  43.561 -25.410  1.00 63.61           N  
ATOM  11131  CA  TYR B 467      42.042  44.143 -25.846  1.00 63.95           C  
ATOM  11132  C   TYR B 467      41.591  45.224 -24.865  1.00 63.94           C  
ATOM  11133  O   TYR B 467      41.448  46.388 -25.227  1.00 76.47           O  
ATOM  11134  CB  TYR B 467      40.957  43.075 -25.967  1.00 65.68           C  
ATOM  11135  CG  TYR B 467      41.005  42.267 -27.239  1.00 71.79           C  
ATOM  11136  CD1 TYR B 467      40.614  40.937 -27.247  1.00 83.65           C  
ATOM  11137  CD2 TYR B 467      41.436  42.831 -28.430  1.00 72.04           C  
ATOM  11138  CE1 TYR B 467      40.645  40.192 -28.404  1.00 83.78           C  
ATOM  11139  CE2 TYR B 467      41.481  42.090 -29.592  1.00 82.26           C  
ATOM  11140  CZ  TYR B 467      41.084  40.771 -29.572  1.00 89.84           C  
ATOM  11141  OH  TYR B 467      41.124  40.023 -30.725  1.00 99.62           O  
ATOM  11142  N   ARG B 468      41.365  44.828 -23.620  1.00 68.23           N  
ATOM  11143  CA  ARG B 468      40.959  45.755 -22.576  1.00 70.27           C  
ATOM  11144  C   ARG B 468      41.736  47.069 -22.647  1.00 67.94           C  
ATOM  11145  O   ARG B 468      41.190  48.140 -22.397  1.00 67.62           O  
ATOM  11146  CB  ARG B 468      41.140  45.105 -21.205  1.00 61.99           C  
ATOM  11147  CG  ARG B 468      40.588  45.923 -20.054  1.00 69.38           C  
ATOM  11148  CD  ARG B 468      40.393  45.074 -18.816  1.00 71.24           C  
ATOM  11149  NE  ARG B 468      39.771  43.792 -19.128  1.00 64.07           N  
ATOM  11150  CZ  ARG B 468      40.410  42.629 -19.103  1.00 65.95           C  
ATOM  11151  NH1 ARG B 468      41.694  42.579 -18.773  1.00 50.11           N  
ATOM  11152  NH2 ARG B 468      39.763  41.514 -19.404  1.00 71.33           N  
ATOM  11153  N   GLN B 469      43.012  46.982 -22.997  1.00 67.57           N  
ATOM  11154  CA  GLN B 469      43.857  48.166 -23.061  1.00 74.87           C  
ATOM  11155  C   GLN B 469      43.350  49.118 -24.137  1.00 70.45           C  
ATOM  11156  O   GLN B 469      43.113  50.290 -23.874  1.00 70.43           O  
ATOM  11157  CB  GLN B 469      45.316  47.782 -23.327  1.00 71.85           C  
ATOM  11158  CG  GLN B 469      46.314  48.512 -22.438  1.00 73.67           C  
ATOM  11159  CD  GLN B 469      46.285  48.003 -21.013  1.00 71.62           C  
ATOM  11160  OE1 GLN B 469      45.769  46.919 -20.751  1.00 70.52           O  
ATOM  11161  NE2 GLN B 469      46.839  48.781 -20.082  1.00 64.71           N  
ATOM  11162  N   PHE B 470      43.187  48.603 -25.350  1.00 69.06           N  
ATOM  11163  CA  PHE B 470      42.613  49.379 -26.443  1.00 60.80           C  
ATOM  11164  C   PHE B 470      41.225  49.879 -26.080  1.00 71.87           C  
ATOM  11165  O   PHE B 470      40.953  51.076 -26.121  1.00 73.60           O  
ATOM  11166  CB  PHE B 470      42.539  48.544 -27.723  1.00 58.60           C  
ATOM  11167  CG  PHE B 470      43.874  48.269 -28.339  1.00 76.99           C  
ATOM  11168  CD1 PHE B 470      44.393  46.986 -28.355  1.00 80.10           C  
ATOM  11169  CD2 PHE B 470      44.619  49.295 -28.887  1.00 74.75           C  
ATOM  11170  CE1 PHE B 470      45.629  46.732 -28.915  1.00 72.83           C  
ATOM  11171  CE2 PHE B 470      45.852  49.046 -29.444  1.00 78.60           C  
ATOM  11172  CZ  PHE B 470      46.359  47.761 -29.456  1.00 77.19           C  
ATOM  11173  N   SER B 471      40.343  48.956 -25.723  1.00 62.91           N  
ATOM  11174  CA  SER B 471      38.979  49.329 -25.383  1.00 70.76           C  
ATOM  11175  C   SER B 471      38.931  50.510 -24.407  1.00 65.01           C  
ATOM  11176  O   SER B 471      38.505  51.600 -24.763  1.00 73.16           O  
ATOM  11177  CB  SER B 471      38.222  48.132 -24.815  1.00 75.63           C  
ATOM  11178  OG  SER B 471      36.834  48.413 -24.756  1.00 84.60           O  
ATOM  11179  N   ILE B 472      39.384  50.292 -23.182  1.00 64.67           N  
ATOM  11180  CA  ILE B 472      39.331  51.322 -22.156  1.00 63.93           C  
ATOM  11181  C   ILE B 472      39.901  52.651 -22.636  1.00 60.12           C  
ATOM  11182  O   ILE B 472      39.355  53.706 -22.340  1.00 63.27           O  
ATOM  11183  CB  ILE B 472      40.050  50.864 -20.864  1.00 72.87           C  
ATOM  11184  CG1 ILE B 472      39.245  49.759 -20.177  1.00 60.38           C  
ATOM  11185  CG2 ILE B 472      40.250  52.027 -19.902  1.00 62.41           C  
ATOM  11186  CD1 ILE B 472      38.044  50.257 -19.413  1.00 62.59           C  
ATOM  11187  N   THR B 473      40.989  52.608 -23.389  1.00 60.31           N  
ATOM  11188  CA  THR B 473      41.632  53.844 -23.833  1.00 75.40           C  
ATOM  11189  C   THR B 473      40.843  54.574 -24.940  1.00 71.79           C  
ATOM  11190  O   THR B 473      40.710  55.802 -24.912  1.00 60.99           O  
ATOM  11191  CB  THR B 473      43.112  53.599 -24.257  1.00 69.04           C  
ATOM  11192  OG1 THR B 473      43.731  54.830 -24.646  1.00 67.88           O  
ATOM  11193  CG2 THR B 473      43.180  52.647 -25.414  1.00 73.04           C  
ATOM  11194  N   ILE B 474      40.299  53.825 -25.897  1.00 68.55           N  
ATOM  11195  CA  ILE B 474      39.568  54.448 -27.001  1.00 73.43           C  
ATOM  11196  C   ILE B 474      38.098  54.725 -26.688  1.00 69.00           C  
ATOM  11197  O   ILE B 474      37.401  55.340 -27.493  1.00 74.94           O  
ATOM  11198  CB  ILE B 474      39.676  53.650 -28.332  1.00 71.86           C  
ATOM  11199  CG1 ILE B 474      38.445  52.781 -28.561  1.00 74.33           C  
ATOM  11200  CG2 ILE B 474      40.940  52.818 -28.371  1.00 70.23           C  
ATOM  11201  CD1 ILE B 474      38.495  52.044 -29.867  1.00 75.15           C  
ATOM  11202  N   VAL B 475      37.627  54.266 -25.533  1.00 66.67           N  
ATOM  11203  CA  VAL B 475      36.263  54.560 -25.103  1.00 65.32           C  
ATOM  11204  C   VAL B 475      36.291  55.785 -24.213  1.00 65.94           C  
ATOM  11205  O   VAL B 475      35.372  56.600 -24.205  1.00 59.30           O  
ATOM  11206  CB  VAL B 475      35.645  53.392 -24.328  1.00 58.94           C  
ATOM  11207  CG1 VAL B 475      34.397  53.849 -23.581  1.00 63.21           C  
ATOM  11208  CG2 VAL B 475      35.321  52.250 -25.269  1.00 68.85           C  
ATOM  11209  N   SER B 476      37.368  55.904 -23.455  1.00 68.05           N  
ATOM  11210  CA  SER B 476      37.573  57.074 -22.635  1.00 70.38           C  
ATOM  11211  C   SER B 476      37.676  58.287 -23.532  1.00 67.34           C  
ATOM  11212  O   SER B 476      37.117  59.336 -23.228  1.00 69.73           O  
ATOM  11213  CB  SER B 476      38.847  56.926 -21.814  1.00 73.15           C  
ATOM  11214  OG  SER B 476      38.803  55.735 -21.064  1.00 79.90           O  
ATOM  11215  N   ALA B 477      38.397  58.142 -24.638  1.00 61.35           N  
ATOM  11216  CA  ALA B 477      38.574  59.253 -25.556  1.00 65.90           C  
ATOM  11217  C   ALA B 477      37.233  59.615 -26.185  1.00 73.34           C  
ATOM  11218  O   ALA B 477      36.811  60.777 -26.196  1.00 66.30           O  
ATOM  11219  CB  ALA B 477      39.568  58.886 -26.617  1.00 57.16           C  
ATOM  11220  N   MET B 478      36.568  58.596 -26.708  1.00 66.74           N  
ATOM  11221  CA  MET B 478      35.291  58.770 -27.367  1.00 61.42           C  
ATOM  11222  C   MET B 478      34.333  59.508 -26.439  1.00 61.00           C  
ATOM  11223  O   MET B 478      33.896  60.614 -26.742  1.00 70.62           O  
ATOM  11224  CB  MET B 478      34.746  57.402 -27.781  1.00 66.84           C  
ATOM  11225  CG  MET B 478      33.440  57.415 -28.526  1.00 62.98           C  
ATOM  11226  SD  MET B 478      32.044  57.668 -27.418  1.00 88.76           S  
ATOM  11227  CE  MET B 478      32.310  56.362 -26.218  1.00 75.78           C  
ATOM  11228  N   ALA B 479      34.026  58.909 -25.297  1.00 66.05           N  
ATOM  11229  CA  ALA B 479      33.095  59.519 -24.347  1.00 68.38           C  
ATOM  11230  C   ALA B 479      33.507  60.935 -23.959  1.00 67.86           C  
ATOM  11231  O   ALA B 479      32.668  61.817 -23.820  1.00 68.87           O  
ATOM  11232  CB  ALA B 479      32.963  58.661 -23.110  1.00 71.70           C  
ATOM  11233  N   LEU B 480      34.802  61.149 -23.786  1.00 66.63           N  
ATOM  11234  CA  LEU B 480      35.292  62.440 -23.340  1.00 61.47           C  
ATOM  11235  C   LEU B 480      35.143  63.468 -24.447  1.00 70.51           C  
ATOM  11236  O   LEU B 480      34.834  64.626 -24.183  1.00 79.79           O  
ATOM  11237  CB  LEU B 480      36.748  62.337 -22.900  1.00 66.00           C  
ATOM  11238  CG  LEU B 480      37.179  63.234 -21.743  1.00 67.78           C  
ATOM  11239  CD1 LEU B 480      38.589  62.889 -21.295  1.00 64.29           C  
ATOM  11240  CD2 LEU B 480      37.099  64.680 -22.149  1.00 80.89           C  
ATOM  11241  N   SER B 481      35.356  63.052 -25.691  1.00 69.69           N  
ATOM  11242  CA  SER B 481      35.201  63.972 -26.815  1.00 75.26           C  
ATOM  11243  C   SER B 481      33.728  64.349 -27.007  1.00 80.45           C  
ATOM  11244  O   SER B 481      33.405  65.479 -27.390  1.00 75.10           O  
ATOM  11245  CB  SER B 481      35.769  63.373 -28.104  1.00 73.46           C  
ATOM  11246  OG  SER B 481      34.750  62.757 -28.874  1.00 75.11           O  
ATOM  11247  N   VAL B 482      32.839  63.396 -26.736  1.00 73.43           N  
ATOM  11248  CA  VAL B 482      31.407  63.646 -26.841  1.00 71.02           C  
ATOM  11249  C   VAL B 482      30.964  64.713 -25.840  1.00 69.79           C  
ATOM  11250  O   VAL B 482      30.129  65.558 -26.154  1.00 61.38           O  
ATOM  11251  CB  VAL B 482      30.587  62.369 -26.614  1.00 62.99           C  
ATOM  11252  CG1 VAL B 482      29.123  62.630 -26.907  1.00 47.40           C  
ATOM  11253  CG2 VAL B 482      31.117  61.239 -27.484  1.00 67.16           C  
ATOM  11254  N   ILE B 483      31.519  64.676 -24.632  1.00 59.87           N  
ATOM  11255  CA  ILE B 483      31.186  65.700 -23.656  1.00 61.64           C  
ATOM  11256  C   ILE B 483      31.806  67.045 -24.034  1.00 63.27           C  
ATOM  11257  O   ILE B 483      31.140  68.074 -23.960  1.00 63.22           O  
ATOM  11258  CB  ILE B 483      31.533  65.296 -22.202  1.00 61.65           C  
ATOM  11259  CG1 ILE B 483      31.960  66.529 -21.410  1.00 57.50           C  
ATOM  11260  CG2 ILE B 483      32.609  64.240 -22.164  1.00 66.29           C  
ATOM  11261  CD1 ILE B 483      33.029  66.252 -20.404  1.00 74.66           C  
ATOM  11262  N   VAL B 484      33.065  67.041 -24.458  1.00 62.43           N  
ATOM  11263  CA  VAL B 484      33.689  68.273 -24.945  1.00 68.20           C  
ATOM  11264  C   VAL B 484      32.920  68.825 -26.149  1.00 67.81           C  
ATOM  11265  O   VAL B 484      32.746  70.038 -26.291  1.00 57.11           O  
ATOM  11266  CB  VAL B 484      35.170  68.067 -25.336  1.00 61.36           C  
ATOM  11267  CG1 VAL B 484      35.696  69.285 -26.079  1.00 54.15           C  
ATOM  11268  CG2 VAL B 484      36.011  67.813 -24.105  1.00 67.16           C  
ATOM  11269  N   ALA B 485      32.454  67.922 -27.010  1.00 69.34           N  
ATOM  11270  CA  ALA B 485      31.695  68.310 -28.198  1.00 72.56           C  
ATOM  11271  C   ALA B 485      30.244  68.606 -27.862  1.00 63.58           C  
ATOM  11272  O   ALA B 485      29.387  68.623 -28.738  1.00 65.83           O  
ATOM  11273  CB  ALA B 485      31.778  67.230 -29.261  1.00 82.74           C  
ATOM  11274  N   LEU B 486      29.971  68.821 -26.583  1.00 66.33           N  
ATOM  11275  CA  LEU B 486      28.638  69.203 -26.145  1.00 59.28           C  
ATOM  11276  C   LEU B 486      28.696  70.465 -25.288  1.00 70.74           C  
ATOM  11277  O   LEU B 486      27.742  71.241 -25.263  1.00 72.74           O  
ATOM  11278  CB  LEU B 486      27.961  68.072 -25.367  1.00 52.28           C  
ATOM  11279  CG  LEU B 486      27.343  66.940 -26.180  1.00 54.62           C  
ATOM  11280  CD1 LEU B 486      26.447  66.081 -25.307  1.00 50.99           C  
ATOM  11281  CD2 LEU B 486      26.551  67.513 -27.324  1.00 62.13           C  
ATOM  11282  N   ILE B 487      29.808  70.675 -24.585  1.00 61.70           N  
ATOM  11283  CA  ILE B 487      29.889  71.810 -23.679  1.00 58.18           C  
ATOM  11284  C   ILE B 487      31.032  72.768 -24.004  1.00 61.83           C  
ATOM  11285  O   ILE B 487      31.187  73.795 -23.349  1.00 85.37           O  
ATOM  11286  CB  ILE B 487      29.940  71.379 -22.168  1.00 58.41           C  
ATOM  11287  CG1 ILE B 487      31.365  71.326 -21.657  1.00 56.45           C  
ATOM  11288  CG2 ILE B 487      29.261  70.031 -21.937  1.00 51.20           C  
ATOM  11289  CD1 ILE B 487      31.984  69.970 -21.835  1.00 78.75           C  
ATOM  11290  N   LEU B 488      31.824  72.454 -25.019  1.00 69.24           N  
ATOM  11291  CA  LEU B 488      32.983  73.290 -25.336  1.00 66.40           C  
ATOM  11292  C   LEU B 488      32.930  73.828 -26.758  1.00 67.98           C  
ATOM  11293  O   LEU B 488      32.914  75.039 -26.964  1.00 76.41           O  
ATOM  11294  CB  LEU B 488      34.289  72.519 -25.100  1.00 70.25           C  
ATOM  11295  CG  LEU B 488      35.588  73.300 -24.854  1.00 58.41           C  
ATOM  11296  CD1 LEU B 488      36.648  73.014 -25.898  1.00 58.73           C  
ATOM  11297  CD2 LEU B 488      35.325  74.788 -24.732  1.00 59.82           C  
ATOM  11298  N   THR B 489      32.896  72.933 -27.738  1.00 59.15           N  
ATOM  11299  CA  THR B 489      32.895  73.367 -29.128  1.00 62.87           C  
ATOM  11300  C   THR B 489      31.706  74.286 -29.488  1.00 63.95           C  
ATOM  11301  O   THR B 489      31.903  75.332 -30.103  1.00 73.13           O  
ATOM  11302  CB  THR B 489      33.044  72.180 -30.116  1.00 62.92           C  
ATOM  11303  OG1 THR B 489      31.828  71.431 -30.177  1.00 83.84           O  
ATOM  11304  CG2 THR B 489      34.163  71.261 -29.671  1.00 49.70           C  
ATOM  11305  N   PRO B 490      30.474  73.918 -29.093  1.00 62.78           N  
ATOM  11306  CA  PRO B 490      29.341  74.791 -29.437  1.00 70.65           C  
ATOM  11307  C   PRO B 490      29.538  76.233 -28.964  1.00 71.23           C  
ATOM  11308  O   PRO B 490      29.221  77.163 -29.698  1.00 68.28           O  
ATOM  11309  CB  PRO B 490      28.163  74.151 -28.698  1.00 61.31           C  
ATOM  11310  CG  PRO B 490      28.555  72.728 -28.539  1.00 71.87           C  
ATOM  11311  CD  PRO B 490      30.042  72.734 -28.334  1.00 70.64           C  
ATOM  11312  N   ALA B 491      30.050  76.417 -27.753  1.00 65.49           N  
ATOM  11313  CA  ALA B 491      30.321  77.760 -27.267  1.00 64.60           C  
ATOM  11314  C   ALA B 491      31.385  78.404 -28.136  1.00 72.38           C  
ATOM  11315  O   ALA B 491      31.261  79.564 -28.524  1.00 76.07           O  
ATOM  11316  CB  ALA B 491      30.769  77.731 -25.815  1.00 64.08           C  
ATOM  11317  N   LEU B 492      32.429  77.638 -28.437  1.00 71.62           N  
ATOM  11318  CA  LEU B 492      33.536  78.126 -29.252  1.00 72.17           C  
ATOM  11319  C   LEU B 492      33.042  78.645 -30.595  1.00 69.93           C  
ATOM  11320  O   LEU B 492      33.423  79.732 -31.023  1.00 73.04           O  
ATOM  11321  CB  LEU B 492      34.579  77.031 -29.462  1.00 59.59           C  
ATOM  11322  CG  LEU B 492      35.376  76.646 -28.222  1.00 64.64           C  
ATOM  11323  CD1 LEU B 492      36.476  75.662 -28.598  1.00 70.06           C  
ATOM  11324  CD2 LEU B 492      35.956  77.883 -27.551  1.00 59.58           C  
ATOM  11325  N   CYS B 493      32.202  77.859 -31.259  1.00 59.77           N  
ATOM  11326  CA  CYS B 493      31.530  78.313 -32.467  1.00 65.55           C  
ATOM  11327  C   CYS B 493      30.740  79.587 -32.177  1.00 69.44           C  
ATOM  11328  O   CYS B 493      31.042  80.651 -32.711  1.00 63.76           O  
ATOM  11329  CB  CYS B 493      30.596  77.225 -32.991  1.00 74.42           C  
ATOM  11330  SG  CYS B 493      31.445  75.715 -33.512  1.00 82.56           S  
ATOM  11331  N   ALA B 494      29.739  79.471 -31.311  1.00 62.49           N  
ATOM  11332  CA  ALA B 494      28.934  80.613 -30.898  1.00 67.87           C  
ATOM  11333  C   ALA B 494      29.758  81.881 -30.643  1.00 72.98           C  
ATOM  11334  O   ALA B 494      29.270  82.998 -30.813  1.00 90.97           O  
ATOM  11335  CB  ALA B 494      28.117  80.258 -29.668  1.00 59.65           C  
ATOM  11336  N   THR B 495      31.009  81.712 -30.247  1.00 71.57           N  
ATOM  11337  CA  THR B 495      31.812  82.843 -29.814  1.00 73.03           C  
ATOM  11338  C   THR B 495      32.833  83.307 -30.843  1.00 77.50           C  
ATOM  11339  O   THR B 495      33.021  84.505 -31.027  1.00 83.42           O  
ATOM  11340  CB  THR B 495      32.544  82.520 -28.501  1.00 73.73           C  
ATOM  11341  OG1 THR B 495      31.675  82.797 -27.401  1.00 68.75           O  
ATOM  11342  CG2 THR B 495      33.802  83.357 -28.363  1.00 75.63           C  
ATOM  11343  N   MET B 496      33.490  82.364 -31.510  1.00 77.89           N  
ATOM  11344  CA  MET B 496      34.657  82.692 -32.330  1.00 78.05           C  
ATOM  11345  C   MET B 496      34.363  82.853 -33.821  1.00 80.41           C  
ATOM  11346  O   MET B 496      34.996  83.663 -34.491  1.00 83.91           O  
ATOM  11347  CB  MET B 496      35.760  81.655 -32.132  1.00 70.08           C  
ATOM  11348  CG  MET B 496      35.981  81.263 -30.683  1.00 71.11           C  
ATOM  11349  SD  MET B 496      37.657  80.669 -30.384  1.00 81.91           S  
ATOM  11350  CE  MET B 496      37.978  79.797 -31.910  1.00 79.27           C  
ATOM  11351  N   LEU B 497      33.411  82.083 -34.337  1.00 77.70           N  
ATOM  11352  CA  LEU B 497      33.073  82.135 -35.756  1.00 61.58           C  
ATOM  11353  C   LEU B 497      32.466  83.482 -36.166  1.00 88.72           C  
ATOM  11354  O   LEU B 497      31.752  84.128 -35.384  1.00 67.68           O  
ATOM  11355  CB  LEU B 497      32.113  81.002 -36.123  1.00 55.08           C  
ATOM  11356  CG  LEU B 497      32.622  79.566 -35.979  1.00 62.88           C  
ATOM  11357  CD1 LEU B 497      31.487  78.563 -36.132  1.00 47.67           C  
ATOM  11358  CD2 LEU B 497      33.723  79.283 -36.974  1.00 52.45           C  
ATOM  11359  N   LYS B 498      32.767  83.891 -37.400  1.00101.36           N  
ATOM  11360  CA  LYS B 498      32.198  85.093 -38.005  1.00 84.32           C  
ATOM  11361  C   LYS B 498      30.993  84.699 -38.847  1.00 79.09           C  
ATOM  11362  O   LYS B 498      30.930  83.573 -39.345  1.00 89.29           O  
ATOM  11363  CB  LYS B 498      33.240  85.787 -38.885  1.00 96.54           C  
ATOM  11364  CG  LYS B 498      34.282  86.591 -38.121  1.00104.20           C  
ATOM  11365  CD  LYS B 498      35.564  86.746 -38.937  1.00134.05           C  
ATOM  11366  CE  LYS B 498      36.610  87.576 -38.192  1.00142.34           C  
ATOM  11367  NZ  LYS B 498      38.021  87.173 -38.506  1.00 92.87           N  
ATOM  11368  N   PRO B 499      30.033  85.626 -39.014  1.00 82.49           N  
ATOM  11369  CA  PRO B 499      28.782  85.366 -39.738  1.00 88.08           C  
ATOM  11370  C   PRO B 499      28.955  85.354 -41.254  1.00 91.80           C  
ATOM  11371  O   PRO B 499      29.936  85.888 -41.773  1.00 85.51           O  
ATOM  11372  CB  PRO B 499      27.884  86.546 -39.335  1.00 67.95           C  
ATOM  11373  CG  PRO B 499      28.588  87.227 -38.193  1.00 76.49           C  
ATOM  11374  CD  PRO B 499      30.041  86.969 -38.416  1.00 79.40           C  
ATOM  11375  N   ILE B 500      27.998  84.746 -41.949  1.00 93.70           N  
ATOM  11376  CA  ILE B 500      27.996  84.712 -43.408  1.00 98.32           C  
ATOM  11377  C   ILE B 500      26.582  84.898 -43.959  1.00108.33           C  
ATOM  11378  O   ILE B 500      25.614  84.389 -43.393  1.00101.88           O  
ATOM  11379  CB  ILE B 500      28.608  83.405 -43.949  1.00 92.67           C  
ATOM  11380  CG1 ILE B 500      27.828  82.191 -43.445  1.00 89.86           C  
ATOM  11381  CG2 ILE B 500      30.067  83.294 -43.540  1.00102.67           C  
ATOM  11382  CD1 ILE B 500      28.535  80.873 -43.692  1.00 83.87           C  
ATOM  11383  N   GLU B 501      26.477  85.627 -45.069  1.00117.24           N  
ATOM  11384  CA  GLU B 501      25.183  86.008 -45.644  1.00119.74           C  
ATOM  11385  C   GLU B 501      24.456  84.855 -46.332  1.00102.91           C  
ATOM  11386  O   GLU B 501      25.069  84.069 -47.052  1.00104.58           O  
ATOM  11387  CB  GLU B 501      25.358  87.168 -46.627  1.00130.87           C  
ATOM  11388  CG  GLU B 501      25.816  88.466 -45.981  1.00137.11           C  
ATOM  11389  CD  GLU B 501      26.027  89.579 -46.989  1.00150.63           C  
ATOM  11390  OE1 GLU B 501      25.855  89.330 -48.201  1.00151.53           O  
ATOM  11391  OE2 GLU B 501      26.366  90.704 -46.567  1.00149.61           O  
ATOM  11392  N   LYS B 502      23.143  84.779 -46.119  1.00 92.23           N  
ATOM  11393  CA  LYS B 502      22.320  83.698 -46.664  1.00 96.20           C  
ATOM  11394  C   LYS B 502      22.655  83.379 -48.120  1.00114.92           C  
ATOM  11395  O   LYS B 502      23.011  84.269 -48.895  1.00124.62           O  
ATOM  11396  CB  LYS B 502      20.830  84.039 -46.557  1.00 85.98           C  
ATOM  11397  CG  LYS B 502      20.442  84.839 -45.328  1.00 92.01           C  
ATOM  11398  CD  LYS B 502      18.929  85.029 -45.259  1.00109.46           C  
ATOM  11399  CE  LYS B 502      18.510  85.810 -44.013  1.00120.97           C  
ATOM  11400  NZ  LYS B 502      17.031  86.014 -43.934  1.00121.21           N  
ATOM  11401  N   GLY B 503      22.534  82.104 -48.480  1.00112.39           N  
ATOM  11402  CA  GLY B 503      22.720  81.663 -49.852  1.00117.20           C  
ATOM  11403  C   GLY B 503      24.151  81.678 -50.356  1.00115.21           C  
ATOM  11404  O   GLY B 503      24.439  81.156 -51.432  1.00112.68           O  
ATOM  11405  N   ASP B 504      25.052  82.277 -49.584  1.00111.21           N  
ATOM  11406  CA  ASP B 504      26.454  82.368 -49.979  1.00114.96           C  
ATOM  11407  C   ASP B 504      27.176  81.026 -49.859  1.00118.52           C  
ATOM  11408  O   ASP B 504      27.212  80.418 -48.789  1.00122.57           O  
ATOM  11409  CB  ASP B 504      27.177  83.433 -49.151  1.00111.79           C  
ATOM  11410  CG  ASP B 504      28.625  83.609 -49.565  1.00112.58           C  
ATOM  11411  OD1 ASP B 504      29.029  83.030 -50.596  1.00118.90           O  
ATOM  11412  OD2 ASP B 504      29.359  84.331 -48.860  1.00106.91           O  
ATOM  11413  N   HIS B 505      27.753  80.570 -50.965  1.00114.47           N  
ATOM  11414  CA  HIS B 505      28.503  79.324 -50.975  1.00106.12           C  
ATOM  11415  C   HIS B 505      29.902  79.540 -51.529  1.00105.97           C  
ATOM  11416  O   HIS B 505      30.583  78.591 -51.907  1.00109.71           O  
ATOM  11417  CB  HIS B 505      27.761  78.256 -51.777  1.00109.46           C  
ATOM  11418  CG  HIS B 505      26.598  77.658 -51.047  1.00132.13           C  
ATOM  11419  ND1 HIS B 505      25.542  78.413 -50.586  1.00129.68           N  
ATOM  11420  CD2 HIS B 505      26.328  76.377 -50.700  1.00132.26           C  
ATOM  11421  CE1 HIS B 505      24.669  77.623 -49.983  1.00128.45           C  
ATOM  11422  NE2 HIS B 505      25.122  76.385 -50.039  1.00141.27           N  
ATOM  11423  N   GLY B 506      30.320  80.800 -51.573  1.00121.78           N  
ATOM  11424  CA  GLY B 506      31.660  81.161 -51.998  1.00119.38           C  
ATOM  11425  C   GLY B 506      31.970  80.852 -53.451  1.00124.47           C  
ATOM  11426  O   GLY B 506      33.129  80.640 -53.806  1.00115.89           O  
ATOM  11427  N   GLU B 507      30.940  80.839 -54.293  1.00124.09           N  
ATOM  11428  CA  GLU B 507      31.099  80.490 -55.705  1.00121.49           C  
ATOM  11429  C   GLU B 507      31.801  81.586 -56.510  1.00124.22           C  
ATOM  11430  O   GLU B 507      32.618  81.302 -57.387  1.00116.19           O  
ATOM  11431  CB  GLU B 507      29.734  80.189 -56.318  1.00111.14           C  
ATOM  11432  CG  GLU B 507      28.948  79.144 -55.560  1.00107.26           C  
ATOM  11433  CD  GLU B 507      27.501  79.546 -55.360  1.00129.70           C  
ATOM  11434  OE1 GLU B 507      27.256  80.718 -55.000  1.00123.38           O  
ATOM  11435  OE2 GLU B 507      26.609  78.692 -55.554  1.00138.95           O  
ATOM  11436  N   HIS B 508      31.473  82.838 -56.209  1.00126.21           N  
ATOM  11437  CA  HIS B 508      32.061  83.977 -56.899  1.00117.00           C  
ATOM  11438  C   HIS B 508      33.267  84.498 -56.128  1.00115.79           C  
ATOM  11439  O   HIS B 508      33.595  85.684 -56.193  1.00111.82           O  
ATOM  11440  CB  HIS B 508      31.018  85.085 -57.061  1.00121.05           C  
ATOM  11441  CG  HIS B 508      29.707  84.602 -57.600  1.00129.30           C  
ATOM  11442  ND1 HIS B 508      28.634  84.303 -56.789  1.00112.12           N  
ATOM  11443  CD2 HIS B 508      29.299  84.358 -58.869  1.00138.47           C  
ATOM  11444  CE1 HIS B 508      27.620  83.898 -57.534  1.00119.80           C  
ATOM  11445  NE2 HIS B 508      27.997  83.923 -58.800  1.00144.04           N  
ATOM  11446  N   LYS B 509      33.922  83.602 -55.397  1.00125.32           N  
ATOM  11447  CA  LYS B 509      35.057  83.975 -54.559  1.00127.40           C  
ATOM  11448  C   LYS B 509      36.306  84.288 -55.369  1.00123.73           C  
ATOM  11449  O   LYS B 509      37.250  84.890 -54.851  1.00104.79           O  
ATOM  11450  CB  LYS B 509      35.376  82.870 -53.549  1.00125.08           C  
ATOM  11451  CG  LYS B 509      34.783  83.087 -52.169  1.00117.41           C  
ATOM  11452  CD  LYS B 509      35.681  82.484 -51.102  1.00105.41           C  
ATOM  11453  CE  LYS B 509      35.389  83.083 -49.741  1.00117.98           C  
ATOM  11454  NZ  LYS B 509      36.533  82.915 -48.808  1.00121.31           N  
ATOM  11455  N   GLY B 510      36.314  83.873 -56.633  1.00122.30           N  
ATOM  11456  CA  GLY B 510      37.493  84.025 -57.463  1.00124.41           C  
ATOM  11457  C   GLY B 510      38.687  83.363 -56.800  1.00125.18           C  
ATOM  11458  O   GLY B 510      38.545  82.694 -55.777  1.00124.51           O  
ATOM  11459  N   GLY B 511      39.869  83.550 -57.374  1.00115.39           N  
ATOM  11460  CA  GLY B 511      41.061  82.916 -56.846  1.00110.03           C  
ATOM  11461  C   GLY B 511      40.995  81.406 -56.978  1.00104.63           C  
ATOM  11462  O   GLY B 511      40.199  80.876 -57.758  1.00 96.55           O  
ATOM  11463  N   PHE B 512      41.836  80.710 -56.222  1.00102.16           N  
ATOM  11464  CA  PHE B 512      41.841  79.253 -56.240  1.00102.60           C  
ATOM  11465  C   PHE B 512      40.593  78.721 -55.565  1.00103.39           C  
ATOM  11466  O   PHE B 512      39.988  77.748 -56.016  1.00 99.37           O  
ATOM  11467  CB  PHE B 512      43.078  78.704 -55.529  1.00103.84           C  
ATOM  11468  CG  PHE B 512      42.886  77.327 -54.955  1.00100.38           C  
ATOM  11469  CD1 PHE B 512      42.720  76.232 -55.784  1.00 98.78           C  
ATOM  11470  CD2 PHE B 512      42.876  77.128 -53.585  1.00 97.81           C  
ATOM  11471  CE1 PHE B 512      42.544  74.965 -55.258  1.00 93.37           C  
ATOM  11472  CE2 PHE B 512      42.703  75.864 -53.053  1.00 96.02           C  
ATOM  11473  CZ  PHE B 512      42.536  74.782 -53.892  1.00 90.70           C  
ATOM  11474  N   PHE B 513      40.215  79.373 -54.474  1.00102.52           N  
ATOM  11475  CA  PHE B 513      39.059  78.956 -53.703  1.00 93.35           C  
ATOM  11476  C   PHE B 513      37.796  79.009 -54.547  1.00 90.62           C  
ATOM  11477  O   PHE B 513      36.984  78.083 -54.520  1.00 78.28           O  
ATOM  11478  CB  PHE B 513      38.937  79.806 -52.442  1.00 86.04           C  
ATOM  11479  CG  PHE B 513      40.046  79.565 -51.455  1.00101.70           C  
ATOM  11480  CD1 PHE B 513      41.085  80.469 -51.321  1.00114.87           C  
ATOM  11481  CD2 PHE B 513      40.066  78.415 -50.684  1.00 94.72           C  
ATOM  11482  CE1 PHE B 513      42.111  80.240 -50.421  1.00111.81           C  
ATOM  11483  CE2 PHE B 513      41.088  78.181 -49.786  1.00 87.71           C  
ATOM  11484  CZ  PHE B 513      42.111  79.095 -49.654  1.00102.78           C  
ATOM  11485  N   GLY B 514      37.649  80.086 -55.313  1.00 99.73           N  
ATOM  11486  CA  GLY B 514      36.560  80.203 -56.265  1.00 94.60           C  
ATOM  11487  C   GLY B 514      36.468  78.980 -57.159  1.00 91.50           C  
ATOM  11488  O   GLY B 514      35.394  78.406 -57.328  1.00 87.62           O  
ATOM  11489  N   TRP B 515      37.596  78.578 -57.737  1.00 88.55           N  
ATOM  11490  CA  TRP B 515      37.635  77.360 -58.531  1.00 92.99           C  
ATOM  11491  C   TRP B 515      37.145  76.183 -57.700  1.00 95.53           C  
ATOM  11492  O   TRP B 515      36.316  75.391 -58.152  1.00 91.95           O  
ATOM  11493  CB  TRP B 515      39.053  77.080 -59.039  1.00 88.27           C  
ATOM  11494  CG  TRP B 515      39.439  75.622 -58.965  1.00 96.09           C  
ATOM  11495  CD1 TRP B 515      40.093  74.999 -57.938  1.00110.79           C  
ATOM  11496  CD2 TRP B 515      39.186  74.610 -59.948  1.00 95.14           C  
ATOM  11497  NE1 TRP B 515      40.266  73.664 -58.222  1.00103.10           N  
ATOM  11498  CE2 TRP B 515      39.720  73.399 -59.448  1.00105.52           C  
ATOM  11499  CE3 TRP B 515      38.565  74.608 -61.198  1.00 96.90           C  
ATOM  11500  CZ2 TRP B 515      39.649  72.201 -60.158  1.00 96.05           C  
ATOM  11501  CZ3 TRP B 515      38.499  73.417 -61.905  1.00122.08           C  
ATOM  11502  CH2 TRP B 515      39.037  72.229 -61.380  1.00120.40           C  
ATOM  11503  N   PHE B 516      37.657  76.084 -56.477  1.00 90.29           N  
ATOM  11504  CA  PHE B 516      37.371  74.944 -55.623  1.00 78.63           C  
ATOM  11505  C   PHE B 516      35.899  74.889 -55.239  1.00 81.48           C  
ATOM  11506  O   PHE B 516      35.217  73.902 -55.517  1.00 77.90           O  
ATOM  11507  CB  PHE B 516      38.260  74.962 -54.379  1.00 78.02           C  
ATOM  11508  CG  PHE B 516      38.232  73.676 -53.602  1.00 85.62           C  
ATOM  11509  CD1 PHE B 516      39.041  72.612 -53.964  1.00 78.23           C  
ATOM  11510  CD2 PHE B 516      37.385  73.526 -52.515  1.00 86.23           C  
ATOM  11511  CE1 PHE B 516      39.007  71.429 -53.257  1.00 82.92           C  
ATOM  11512  CE2 PHE B 516      37.346  72.344 -51.804  1.00 76.28           C  
ATOM  11513  CZ  PHE B 516      38.159  71.294 -52.175  1.00 86.12           C  
ATOM  11514  N   ASN B 517      35.407  75.952 -54.610  1.00 76.54           N  
ATOM  11515  CA  ASN B 517      34.007  76.003 -54.203  1.00 78.07           C  
ATOM  11516  C   ASN B 517      33.082  75.645 -55.361  1.00 81.12           C  
ATOM  11517  O   ASN B 517      32.133  74.883 -55.198  1.00 80.71           O  
ATOM  11518  CB  ASN B 517      33.659  77.375 -53.639  1.00 66.25           C  
ATOM  11519  CG  ASN B 517      34.560  77.775 -52.497  1.00 73.40           C  
ATOM  11520  OD1 ASN B 517      34.980  76.939 -51.700  1.00 85.88           O  
ATOM  11521  ND2 ASN B 517      34.864  79.061 -52.408  1.00 93.73           N  
ATOM  11522  N   ARG B 518      33.372  76.192 -56.536  1.00 88.99           N  
ATOM  11523  CA  ARG B 518      32.619  75.856 -57.740  1.00 88.79           C  
ATOM  11524  C   ARG B 518      32.694  74.361 -58.019  1.00 81.38           C  
ATOM  11525  O   ARG B 518      31.673  73.698 -58.185  1.00 77.93           O  
ATOM  11526  CB  ARG B 518      33.119  76.666 -58.947  1.00 92.91           C  
ATOM  11527  CG  ARG B 518      32.059  77.588 -59.584  1.00 86.58           C  
ATOM  11528  CD  ARG B 518      32.617  78.967 -59.933  1.00 86.21           C  
ATOM  11529  NE  ARG B 518      33.950  78.904 -60.526  1.00 96.86           N  
ATOM  11530  CZ  ARG B 518      34.857  79.873 -60.431  1.00100.16           C  
ATOM  11531  NH1 ARG B 518      34.581  80.991 -59.763  1.00 82.30           N  
ATOM  11532  NH2 ARG B 518      36.047  79.722 -60.999  1.00100.07           N  
ATOM  11533  N   MET B 519      33.912  73.835 -58.053  1.00 85.31           N  
ATOM  11534  CA  MET B 519      34.123  72.426 -58.352  1.00 86.78           C  
ATOM  11535  C   MET B 519      33.384  71.524 -57.389  1.00 85.09           C  
ATOM  11536  O   MET B 519      32.679  70.606 -57.808  1.00 77.32           O  
ATOM  11537  CB  MET B 519      35.613  72.087 -58.346  1.00 96.32           C  
ATOM  11538  CG  MET B 519      36.358  72.648 -59.543  1.00120.78           C  
ATOM  11539  SD  MET B 519      35.501  72.359 -61.115  1.00163.44           S  
ATOM  11540  CE  MET B 519      35.527  70.566 -61.204  1.00139.43           C  
ATOM  11541  N   PHE B 520      33.545  71.785 -56.096  1.00 92.55           N  
ATOM  11542  CA  PHE B 520      32.888  70.967 -55.085  1.00 80.15           C  
ATOM  11543  C   PHE B 520      31.376  71.121 -55.173  1.00 77.22           C  
ATOM  11544  O   PHE B 520      30.621  70.160 -54.980  1.00 58.17           O  
ATOM  11545  CB  PHE B 520      33.378  71.306 -53.682  1.00 80.93           C  
ATOM  11546  CG  PHE B 520      32.946  70.307 -52.649  1.00 95.39           C  
ATOM  11547  CD1 PHE B 520      33.631  69.107 -52.495  1.00 77.32           C  
ATOM  11548  CD2 PHE B 520      31.839  70.556 -51.847  1.00 85.16           C  
ATOM  11549  CE1 PHE B 520      33.226  68.185 -51.558  1.00 81.23           C  
ATOM  11550  CE2 PHE B 520      31.429  69.637 -50.908  1.00 66.99           C  
ATOM  11551  CZ  PHE B 520      32.124  68.450 -50.762  1.00 80.52           C  
ATOM  11552  N   LEU B 521      30.946  72.340 -55.479  1.00 73.27           N  
ATOM  11553  CA  LEU B 521      29.534  72.628 -55.631  1.00 61.85           C  
ATOM  11554  C   LEU B 521      28.956  71.729 -56.704  1.00 62.22           C  
ATOM  11555  O   LEU B 521      27.879  71.164 -56.559  1.00 60.43           O  
ATOM  11556  CB  LEU B 521      29.329  74.084 -56.015  1.00 74.86           C  
ATOM  11557  CG  LEU B 521      28.154  74.771 -55.321  1.00 90.11           C  
ATOM  11558  CD1 LEU B 521      27.403  75.650 -56.313  1.00 87.88           C  
ATOM  11559  CD2 LEU B 521      27.222  73.740 -54.700  1.00 72.96           C  
ATOM  11560  N   SER B 522      29.687  71.585 -57.794  1.00 80.01           N  
ATOM  11561  CA  SER B 522      29.214  70.743 -58.879  1.00 88.98           C  
ATOM  11562  C   SER B 522      29.245  69.290 -58.448  1.00 74.74           C  
ATOM  11563  O   SER B 522      28.306  68.532 -58.704  1.00 69.17           O  
ATOM  11564  CB  SER B 522      30.050  70.964 -60.143  1.00 83.55           C  
ATOM  11565  OG  SER B 522      31.346  71.426 -59.805  1.00101.73           O  
ATOM  11566  N   THR B 523      30.319  68.903 -57.774  1.00 66.72           N  
ATOM  11567  CA  THR B 523      30.482  67.502 -57.432  1.00 65.18           C  
ATOM  11568  C   THR B 523      29.398  67.011 -56.472  1.00 65.13           C  
ATOM  11569  O   THR B 523      28.880  65.909 -56.643  1.00 59.06           O  
ATOM  11570  CB  THR B 523      31.899  67.180 -56.928  1.00 59.92           C  
ATOM  11571  OG1 THR B 523      31.995  65.782 -56.645  1.00 61.43           O  
ATOM  11572  CG2 THR B 523      32.216  67.950 -55.683  1.00 73.82           C  
ATOM  11573  N   THR B 524      29.027  67.831 -55.489  1.00 63.83           N  
ATOM  11574  CA  THR B 524      27.932  67.455 -54.594  1.00 76.26           C  
ATOM  11575  C   THR B 524      26.663  67.172 -55.399  1.00 73.94           C  
ATOM  11576  O   THR B 524      25.988  66.162 -55.179  1.00 63.35           O  
ATOM  11577  CB  THR B 524      27.635  68.531 -53.533  1.00 66.71           C  
ATOM  11578  OG1 THR B 524      27.604  69.808 -54.164  1.00 84.96           O  
ATOM  11579  CG2 THR B 524      28.706  68.545 -52.448  1.00 68.76           C  
ATOM  11580  N   HIS B 525      26.347  68.060 -56.339  1.00 60.43           N  
ATOM  11581  CA  HIS B 525      25.185  67.857 -57.196  1.00 67.89           C  
ATOM  11582  C   HIS B 525      25.289  66.495 -57.866  1.00 64.21           C  
ATOM  11583  O   HIS B 525      24.325  65.721 -57.903  1.00 51.00           O  
ATOM  11584  CB  HIS B 525      25.110  68.938 -58.271  1.00 76.75           C  
ATOM  11585  CG  HIS B 525      24.711  70.286 -57.759  1.00 75.26           C  
ATOM  11586  ND1 HIS B 525      25.413  70.948 -56.777  1.00 82.20           N  
ATOM  11587  CD2 HIS B 525      23.704  71.115 -58.125  1.00 84.64           C  
ATOM  11588  CE1 HIS B 525      24.845  72.118 -56.545  1.00 82.40           C  
ATOM  11589  NE2 HIS B 525      23.808  72.245 -57.350  1.00 85.55           N  
ATOM  11590  N   GLY B 526      26.475  66.217 -58.401  1.00 54.80           N  
ATOM  11591  CA  GLY B 526      26.753  64.927 -58.993  1.00 54.99           C  
ATOM  11592  C   GLY B 526      26.376  63.821 -58.031  1.00 71.31           C  
ATOM  11593  O   GLY B 526      25.663  62.883 -58.400  1.00 67.82           O  
ATOM  11594  N   TYR B 527      26.847  63.945 -56.789  1.00 59.10           N  
ATOM  11595  CA  TYR B 527      26.518  62.990 -55.740  1.00 57.14           C  
ATOM  11596  C   TYR B 527      25.014  62.855 -55.554  1.00 60.27           C  
ATOM  11597  O   TYR B 527      24.479  61.745 -55.595  1.00 51.10           O  
ATOM  11598  CB  TYR B 527      27.178  63.393 -54.424  1.00 70.05           C  
ATOM  11599  CG  TYR B 527      26.728  62.584 -53.219  1.00 74.00           C  
ATOM  11600  CD1 TYR B 527      26.895  61.205 -53.173  1.00 68.81           C  
ATOM  11601  CD2 TYR B 527      26.147  63.209 -52.122  1.00 61.86           C  
ATOM  11602  CE1 TYR B 527      26.488  60.475 -52.070  1.00 73.19           C  
ATOM  11603  CE2 TYR B 527      25.742  62.493 -51.019  1.00 74.26           C  
ATOM  11604  CZ  TYR B 527      25.910  61.123 -50.991  1.00 83.59           C  
ATOM  11605  OH  TYR B 527      25.501  60.412 -49.876  1.00 66.82           O  
ATOM  11606  N   GLU B 528      24.337  63.985 -55.359  1.00 57.49           N  
ATOM  11607  CA  GLU B 528      22.888  63.979 -55.205  1.00 62.54           C  
ATOM  11608  C   GLU B 528      22.266  63.157 -56.312  1.00 66.43           C  
ATOM  11609  O   GLU B 528      21.474  62.258 -56.051  1.00 64.29           O  
ATOM  11610  CB  GLU B 528      22.324  65.392 -55.245  1.00 70.46           C  
ATOM  11611  CG  GLU B 528      22.967  66.349 -54.271  1.00 73.21           C  
ATOM  11612  CD  GLU B 528      22.107  67.574 -54.019  1.00 85.71           C  
ATOM  11613  OE1 GLU B 528      21.070  67.432 -53.333  1.00 83.06           O  
ATOM  11614  OE2 GLU B 528      22.475  68.674 -54.495  1.00 79.01           O  
ATOM  11615  N   ARG B 529      22.643  63.474 -57.550  1.00 68.61           N  
ATOM  11616  CA  ARG B 529      22.219  62.709 -58.725  1.00 77.50           C  
ATOM  11617  C   ARG B 529      22.510  61.206 -58.637  1.00 72.70           C  
ATOM  11618  O   ARG B 529      21.646  60.379 -58.934  1.00 65.46           O  
ATOM  11619  CB  ARG B 529      22.866  63.277 -59.982  1.00 71.42           C  
ATOM  11620  CG  ARG B 529      21.986  64.248 -60.729  1.00 70.38           C  
ATOM  11621  CD  ARG B 529      22.687  64.771 -61.964  1.00 66.81           C  
ATOM  11622  NE  ARG B 529      23.537  65.919 -61.669  1.00 63.39           N  
ATOM  11623  CZ  ARG B 529      24.813  66.016 -62.018  1.00 67.60           C  
ATOM  11624  NH1 ARG B 529      25.399  65.019 -62.682  1.00 45.35           N  
ATOM  11625  NH2 ARG B 529      25.495  67.115 -61.710  1.00 49.37           N  
ATOM  11626  N   GLY B 530      23.728  60.855 -58.244  1.00 58.80           N  
ATOM  11627  CA  GLY B 530      24.063  59.461 -58.039  1.00 67.07           C  
ATOM  11628  C   GLY B 530      23.062  58.819 -57.101  1.00 77.02           C  
ATOM  11629  O   GLY B 530      22.402  57.835 -57.439  1.00 78.16           O  
ATOM  11630  N   VAL B 531      22.940  59.392 -55.913  1.00 64.34           N  
ATOM  11631  CA  VAL B 531      22.025  58.872 -54.920  1.00 66.81           C  
ATOM  11632  C   VAL B 531      20.623  58.851 -55.501  1.00 75.47           C  
ATOM  11633  O   VAL B 531      19.918  57.850 -55.407  1.00 76.02           O  
ATOM  11634  CB  VAL B 531      22.055  59.735 -53.655  1.00 74.88           C  
ATOM  11635  CG1 VAL B 531      21.139  59.158 -52.589  1.00 72.73           C  
ATOM  11636  CG2 VAL B 531      23.487  59.859 -53.143  1.00 62.14           C  
ATOM  11637  N   ALA B 532      20.233  59.960 -56.122  1.00 75.45           N  
ATOM  11638  CA  ALA B 532      18.895  60.100 -56.695  1.00 85.71           C  
ATOM  11639  C   ALA B 532      18.566  58.951 -57.639  1.00 86.60           C  
ATOM  11640  O   ALA B 532      17.457  58.418 -57.620  1.00 87.65           O  
ATOM  11641  CB  ALA B 532      18.750  61.441 -57.411  1.00 70.53           C  
ATOM  11642  N   SER B 533      19.534  58.572 -58.465  1.00 73.88           N  
ATOM  11643  CA  SER B 533      19.330  57.475 -59.398  1.00 83.32           C  
ATOM  11644  C   SER B 533      19.358  56.131 -58.691  1.00 91.56           C  
ATOM  11645  O   SER B 533      18.669  55.198 -59.104  1.00 95.42           O  
ATOM  11646  CB  SER B 533      20.368  57.514 -60.518  1.00 78.65           C  
ATOM  11647  OG  SER B 533      21.570  58.096 -60.060  1.00 77.20           O  
ATOM  11648  N   ILE B 534      20.154  56.033 -57.626  1.00 88.10           N  
ATOM  11649  CA  ILE B 534      20.220  54.804 -56.843  1.00 85.69           C  
ATOM  11650  C   ILE B 534      18.881  54.523 -56.154  1.00 87.25           C  
ATOM  11651  O   ILE B 534      18.489  53.371 -55.982  1.00 87.39           O  
ATOM  11652  CB  ILE B 534      21.359  54.841 -55.808  1.00 83.09           C  
ATOM  11653  CG1 ILE B 534      22.710  54.962 -56.509  1.00 86.87           C  
ATOM  11654  CG2 ILE B 534      21.351  53.587 -54.956  1.00 77.79           C  
ATOM  11655  CD1 ILE B 534      23.903  54.705 -55.596  1.00 76.68           C  
ATOM  11656  N   LEU B 535      18.171  55.580 -55.780  1.00 89.13           N  
ATOM  11657  CA  LEU B 535      16.864  55.429 -55.154  1.00 87.72           C  
ATOM  11658  C   LEU B 535      15.780  55.125 -56.179  1.00 95.74           C  
ATOM  11659  O   LEU B 535      14.743  54.563 -55.840  1.00 94.31           O  
ATOM  11660  CB  LEU B 535      16.495  56.686 -54.371  1.00 72.72           C  
ATOM  11661  CG  LEU B 535      17.448  57.053 -53.241  1.00 79.73           C  
ATOM  11662  CD1 LEU B 535      16.910  58.231 -52.465  1.00 77.94           C  
ATOM  11663  CD2 LEU B 535      17.654  55.859 -52.334  1.00 79.82           C  
ATOM  11664  N   LYS B 536      16.020  55.502 -57.432  1.00105.20           N  
ATOM  11665  CA  LYS B 536      15.039  55.298 -58.497  1.00113.54           C  
ATOM  11666  C   LYS B 536      15.207  53.931 -59.156  1.00113.71           C  
ATOM  11667  O   LYS B 536      14.404  53.531 -60.001  1.00111.23           O  
ATOM  11668  CB  LYS B 536      15.131  56.424 -59.535  1.00116.70           C  
ATOM  11669  CG  LYS B 536      14.747  57.793 -58.983  1.00119.92           C  
ATOM  11670  CD  LYS B 536      15.194  58.931 -59.892  1.00129.82           C  
ATOM  11671  CE  LYS B 536      15.033  60.282 -59.192  1.00138.22           C  
ATOM  11672  NZ  LYS B 536      15.564  61.424 -59.991  1.00117.85           N  
ATOM  11673  N   HIS B 537      16.258  53.221 -58.757  1.00113.46           N  
ATOM  11674  CA  HIS B 537      16.528  51.872 -59.244  1.00113.30           C  
ATOM  11675  C   HIS B 537      17.159  51.057 -58.123  1.00116.95           C  
ATOM  11676  O   HIS B 537      18.335  50.685 -58.195  1.00110.59           O  
ATOM  11677  CB  HIS B 537      17.463  51.905 -60.457  1.00111.84           C  
ATOM  11678  CG  HIS B 537      16.917  52.671 -61.623  1.00127.99           C  
ATOM  11679  ND1 HIS B 537      17.456  53.868 -62.043  1.00130.60           N  
ATOM  11680  CD2 HIS B 537      15.879  52.415 -62.454  1.00129.30           C  
ATOM  11681  CE1 HIS B 537      16.776  54.315 -63.084  1.00128.85           C  
ATOM  11682  NE2 HIS B 537      15.813  53.451 -63.353  1.00136.06           N  
ATOM  11683  N   ARG B 538      16.369  50.787 -57.086  1.00114.01           N  
ATOM  11684  CA  ARG B 538      16.870  50.144 -55.875  1.00108.94           C  
ATOM  11685  C   ARG B 538      17.374  48.717 -56.105  1.00103.84           C  
ATOM  11686  O   ARG B 538      18.576  48.459 -56.044  1.00103.23           O  
ATOM  11687  CB  ARG B 538      15.796  50.137 -54.784  1.00104.77           C  
ATOM  11688  CG  ARG B 538      15.032  51.442 -54.608  1.00 95.90           C  
ATOM  11689  CD  ARG B 538      14.366  51.472 -53.233  1.00104.22           C  
ATOM  11690  NE  ARG B 538      13.072  52.155 -53.215  1.00 91.88           N  
ATOM  11691  CZ  ARG B 538      12.922  53.473 -53.261  1.00 98.92           C  
ATOM  11692  NH1 ARG B 538      13.989  54.256 -53.347  1.00110.99           N  
ATOM  11693  NH2 ARG B 538      11.708  54.010 -53.232  1.00102.49           N  
ATOM  11694  N   ALA B 539      16.444  47.803 -56.367  1.00 99.75           N  
ATOM  11695  CA  ALA B 539      16.736  46.372 -56.481  1.00 95.47           C  
ATOM  11696  C   ALA B 539      18.171  46.017 -56.890  1.00106.63           C  
ATOM  11697  O   ALA B 539      18.916  45.440 -56.094  1.00100.94           O  
ATOM  11698  CB  ALA B 539      15.727  45.694 -57.405  1.00 81.14           C  
ATOM  11699  N   PRO B 540      18.566  46.365 -58.127  1.00 97.58           N  
ATOM  11700  CA  PRO B 540      19.893  45.992 -58.630  1.00 99.34           C  
ATOM  11701  C   PRO B 540      21.005  46.281 -57.623  1.00104.80           C  
ATOM  11702  O   PRO B 540      21.832  45.410 -57.350  1.00104.04           O  
ATOM  11703  CB  PRO B 540      20.058  46.894 -59.859  1.00 93.83           C  
ATOM  11704  CG  PRO B 540      19.053  47.999 -59.649  1.00108.25           C  
ATOM  11705  CD  PRO B 540      17.895  47.282 -59.058  1.00102.21           C  
ATOM  11706  N   TYR B 541      21.019  47.494 -57.080  1.00103.46           N  
ATOM  11707  CA  TYR B 541      22.027  47.882 -56.101  1.00 92.29           C  
ATOM  11708  C   TYR B 541      21.960  47.019 -54.845  1.00 99.56           C  
ATOM  11709  O   TYR B 541      22.968  46.461 -54.414  1.00101.88           O  
ATOM  11710  CB  TYR B 541      21.897  49.360 -55.748  1.00 84.78           C  
ATOM  11711  CG  TYR B 541      22.468  50.282 -56.796  1.00 88.64           C  
ATOM  11712  CD1 TYR B 541      21.679  50.756 -57.836  1.00 96.39           C  
ATOM  11713  CD2 TYR B 541      23.796  50.681 -56.744  1.00 82.06           C  
ATOM  11714  CE1 TYR B 541      22.200  51.603 -58.798  1.00 92.17           C  
ATOM  11715  CE2 TYR B 541      24.326  51.529 -57.697  1.00 84.19           C  
ATOM  11716  CZ  TYR B 541      23.525  51.987 -58.725  1.00 91.38           C  
ATOM  11717  OH  TYR B 541      24.053  52.832 -59.678  1.00 90.94           O  
ATOM  11718  N   LEU B 542      20.775  46.907 -54.258  1.00 90.59           N  
ATOM  11719  CA  LEU B 542      20.586  45.999 -53.134  1.00 96.82           C  
ATOM  11720  C   LEU B 542      21.276  44.663 -53.403  1.00101.04           C  
ATOM  11721  O   LEU B 542      21.972  44.127 -52.544  1.00 95.67           O  
ATOM  11722  CB  LEU B 542      19.099  45.787 -52.872  1.00 98.93           C  
ATOM  11723  CG  LEU B 542      18.455  46.886 -52.032  1.00 86.71           C  
ATOM  11724  CD1 LEU B 542      17.012  47.117 -52.435  1.00 76.35           C  
ATOM  11725  CD2 LEU B 542      18.567  46.528 -50.563  1.00 97.89           C  
ATOM  11726  N   LEU B 543      21.089  44.141 -54.610  1.00107.32           N  
ATOM  11727  CA  LEU B 543      21.743  42.906 -55.017  1.00 96.39           C  
ATOM  11728  C   LEU B 543      23.264  43.002 -54.951  1.00 98.20           C  
ATOM  11729  O   LEU B 543      23.922  42.105 -54.425  1.00102.17           O  
ATOM  11730  CB  LEU B 543      21.299  42.498 -56.422  1.00103.59           C  
ATOM  11731  CG  LEU B 543      20.093  41.559 -56.464  1.00121.82           C  
ATOM  11732  CD1 LEU B 543      19.534  41.457 -57.875  1.00125.49           C  
ATOM  11733  CD2 LEU B 543      20.468  40.179 -55.917  1.00109.31           C  
ATOM  11734  N   ILE B 544      23.827  44.080 -55.485  1.00 82.79           N  
ATOM  11735  CA  ILE B 544      25.279  44.238 -55.464  1.00 88.82           C  
ATOM  11736  C   ILE B 544      25.835  44.452 -54.050  1.00 92.57           C  
ATOM  11737  O   ILE B 544      27.020  44.231 -53.804  1.00 86.38           O  
ATOM  11738  CB  ILE B 544      25.783  45.313 -56.472  1.00 90.98           C  
ATOM  11739  CG1 ILE B 544      26.957  46.102 -55.891  1.00 86.34           C  
ATOM  11740  CG2 ILE B 544      24.663  46.245 -56.888  1.00 80.86           C  
ATOM  11741  CD1 ILE B 544      27.391  47.263 -56.747  1.00 86.37           C  
ATOM  11742  N   TYR B 545      24.977  44.856 -53.116  1.00 96.00           N  
ATOM  11743  CA  TYR B 545      25.382  44.912 -51.713  1.00 90.92           C  
ATOM  11744  C   TYR B 545      25.567  43.502 -51.158  1.00 96.52           C  
ATOM  11745  O   TYR B 545      26.583  43.194 -50.533  1.00 97.87           O  
ATOM  11746  CB  TYR B 545      24.369  45.677 -50.869  1.00 76.13           C  
ATOM  11747  CG  TYR B 545      24.541  45.474 -49.380  1.00 80.36           C  
ATOM  11748  CD1 TYR B 545      25.524  46.157 -48.667  1.00 76.03           C  
ATOM  11749  CD2 TYR B 545      23.715  44.603 -48.685  1.00 81.65           C  
ATOM  11750  CE1 TYR B 545      25.677  45.974 -47.300  1.00 64.65           C  
ATOM  11751  CE2 TYR B 545      23.858  44.412 -47.321  1.00 84.41           C  
ATOM  11752  CZ  TYR B 545      24.837  45.097 -46.634  1.00 79.51           C  
ATOM  11753  OH  TYR B 545      24.964  44.893 -45.278  1.00 82.00           O  
ATOM  11754  N   VAL B 546      24.580  42.645 -51.387  1.00 89.42           N  
ATOM  11755  CA  VAL B 546      24.706  41.247 -51.013  1.00 86.37           C  
ATOM  11756  C   VAL B 546      26.033  40.693 -51.518  1.00 91.03           C  
ATOM  11757  O   VAL B 546      26.754  40.024 -50.783  1.00 93.04           O  
ATOM  11758  CB  VAL B 546      23.562  40.400 -51.584  1.00 82.63           C  
ATOM  11759  CG1 VAL B 546      23.785  38.933 -51.262  1.00 69.69           C  
ATOM  11760  CG2 VAL B 546      22.225  40.875 -51.037  1.00 77.35           C  
ATOM  11761  N   VAL B 547      26.358  40.982 -52.773  1.00 91.08           N  
ATOM  11762  CA  VAL B 547      27.607  40.509 -53.358  1.00 89.75           C  
ATOM  11763  C   VAL B 547      28.813  40.935 -52.534  1.00 98.64           C  
ATOM  11764  O   VAL B 547      29.577  40.089 -52.077  1.00109.81           O  
ATOM  11765  CB  VAL B 547      27.777  40.975 -54.816  1.00 93.84           C  
ATOM  11766  CG1 VAL B 547      29.251  41.054 -55.194  1.00 68.68           C  
ATOM  11767  CG2 VAL B 547      27.024  40.048 -55.754  1.00 90.37           C  
ATOM  11768  N   ILE B 548      28.983  42.238 -52.332  1.00 96.86           N  
ATOM  11769  CA  ILE B 548      30.123  42.721 -51.553  1.00108.68           C  
ATOM  11770  C   ILE B 548      30.132  42.143 -50.136  1.00 95.44           C  
ATOM  11771  O   ILE B 548      31.191  41.977 -49.532  1.00 89.60           O  
ATOM  11772  CB  ILE B 548      30.217  44.266 -51.530  1.00108.13           C  
ATOM  11773  CG1 ILE B 548      28.829  44.893 -51.465  1.00101.60           C  
ATOM  11774  CG2 ILE B 548      30.947  44.775 -52.770  1.00102.97           C  
ATOM  11775  CD1 ILE B 548      28.783  46.316 -51.989  1.00 95.76           C  
ATOM  11776  N   VAL B 549      28.951  41.822 -49.619  1.00 92.22           N  
ATOM  11777  CA  VAL B 549      28.853  41.163 -48.325  1.00 92.19           C  
ATOM  11778  C   VAL B 549      29.431  39.766 -48.412  1.00 97.60           C  
ATOM  11779  O   VAL B 549      30.247  39.369 -47.584  1.00104.18           O  
ATOM  11780  CB  VAL B 549      27.404  41.047 -47.851  1.00 95.59           C  
ATOM  11781  CG1 VAL B 549      27.270  39.917 -46.833  1.00 75.94           C  
ATOM  11782  CG2 VAL B 549      26.935  42.370 -47.271  1.00 96.34           C  
ATOM  11783  N   ALA B 550      28.994  39.019 -49.419  1.00103.01           N  
ATOM  11784  CA  ALA B 550      29.499  37.671 -49.639  1.00106.76           C  
ATOM  11785  C   ALA B 550      31.021  37.691 -49.653  1.00 95.59           C  
ATOM  11786  O   ALA B 550      31.673  36.871 -49.016  1.00 92.11           O  
ATOM  11787  CB  ALA B 550      28.962  37.109 -50.946  1.00 91.44           C  
ATOM  11788  N   GLY B 551      31.575  38.655 -50.376  1.00 90.71           N  
ATOM  11789  CA  GLY B 551      33.010  38.781 -50.522  1.00 95.22           C  
ATOM  11790  C   GLY B 551      33.724  39.067 -49.221  1.00 99.18           C  
ATOM  11791  O   GLY B 551      34.918  38.789 -49.093  1.00 97.24           O  
ATOM  11792  N   MET B 552      33.002  39.626 -48.253  1.00105.94           N  
ATOM  11793  CA  MET B 552      33.585  39.889 -46.944  1.00 98.34           C  
ATOM  11794  C   MET B 552      33.742  38.592 -46.166  1.00 97.29           C  
ATOM  11795  O   MET B 552      34.774  38.369 -45.540  1.00105.03           O  
ATOM  11796  CB  MET B 552      32.743  40.880 -46.140  1.00 90.34           C  
ATOM  11797  CG  MET B 552      31.745  40.216 -45.202  1.00103.87           C  
ATOM  11798  SD  MET B 552      31.240  41.278 -43.839  1.00 98.10           S  
ATOM  11799  CE  MET B 552      32.818  41.987 -43.406  1.00 74.95           C  
ATOM  11800  N   ILE B 553      32.727  37.733 -46.203  1.00 85.29           N  
ATOM  11801  CA  ILE B 553      32.818  36.467 -45.490  1.00 97.28           C  
ATOM  11802  C   ILE B 553      33.856  35.573 -46.163  1.00111.89           C  
ATOM  11803  O   ILE B 553      34.495  34.745 -45.513  1.00122.98           O  
ATOM  11804  CB  ILE B 553      31.465  35.740 -45.386  1.00 91.90           C  
ATOM  11805  CG1 ILE B 553      31.123  35.049 -46.702  1.00115.35           C  
ATOM  11806  CG2 ILE B 553      30.368  36.704 -44.965  1.00 89.35           C  
ATOM  11807  CD1 ILE B 553      29.956  34.093 -46.598  1.00123.56           C  
ATOM  11808  N   TRP B 554      34.029  35.756 -47.467  1.00107.14           N  
ATOM  11809  CA  TRP B 554      35.057  35.038 -48.206  1.00102.67           C  
ATOM  11810  C   TRP B 554      36.440  35.436 -47.713  1.00104.64           C  
ATOM  11811  O   TRP B 554      37.247  34.589 -47.350  1.00118.87           O  
ATOM  11812  CB  TRP B 554      34.937  35.319 -49.704  1.00111.31           C  
ATOM  11813  CG  TRP B 554      36.181  34.984 -50.475  1.00127.34           C  
ATOM  11814  CD1 TRP B 554      37.192  35.839 -50.817  1.00132.40           C  
ATOM  11815  CD2 TRP B 554      36.547  33.703 -50.997  1.00120.31           C  
ATOM  11816  NE1 TRP B 554      38.163  35.167 -51.521  1.00115.85           N  
ATOM  11817  CE2 TRP B 554      37.791  33.855 -51.644  1.00123.54           C  
ATOM  11818  CE3 TRP B 554      35.945  32.444 -50.981  1.00122.04           C  
ATOM  11819  CZ2 TRP B 554      38.443  32.794 -52.265  1.00134.15           C  
ATOM  11820  CZ3 TRP B 554      36.595  31.391 -51.599  1.00148.85           C  
ATOM  11821  CH2 TRP B 554      37.831  31.573 -52.232  1.00148.26           C  
ATOM  11822  N   MET B 555      36.705  36.735 -47.701  1.00 99.91           N  
ATOM  11823  CA  MET B 555      38.006  37.252 -47.297  1.00100.72           C  
ATOM  11824  C   MET B 555      38.415  36.818 -45.888  1.00107.09           C  
ATOM  11825  O   MET B 555      39.603  36.713 -45.587  1.00104.47           O  
ATOM  11826  CB  MET B 555      38.017  38.776 -47.401  1.00102.10           C  
ATOM  11827  CG  MET B 555      37.961  39.296 -48.818  1.00 88.58           C  
ATOM  11828  SD  MET B 555      39.532  39.042 -49.634  1.00116.60           S  
ATOM  11829  CE  MET B 555      40.603  40.105 -48.668  1.00 94.15           C  
ATOM  11830  N   PHE B 556      37.439  36.576 -45.020  1.00105.37           N  
ATOM  11831  CA  PHE B 556      37.751  36.132 -43.667  1.00110.13           C  
ATOM  11832  C   PHE B 556      38.235  34.691 -43.686  1.00117.34           C  
ATOM  11833  O   PHE B 556      39.066  34.294 -42.872  1.00126.63           O  
ATOM  11834  CB  PHE B 556      36.545  36.276 -42.729  1.00109.67           C  
ATOM  11835  CG  PHE B 556      36.427  37.633 -42.088  1.00106.00           C  
ATOM  11836  CD1 PHE B 556      35.206  38.287 -42.036  1.00100.25           C  
ATOM  11837  CD2 PHE B 556      37.540  38.255 -41.542  1.00 93.10           C  
ATOM  11838  CE1 PHE B 556      35.096  39.532 -41.449  1.00 87.72           C  
ATOM  11839  CE2 PHE B 556      37.437  39.501 -40.957  1.00 83.06           C  
ATOM  11840  CZ  PHE B 556      36.213  40.140 -40.911  1.00 92.56           C  
ATOM  11841  N   THR B 557      37.710  33.911 -44.622  1.00114.38           N  
ATOM  11842  CA  THR B 557      38.089  32.511 -44.743  1.00112.78           C  
ATOM  11843  C   THR B 557      39.329  32.361 -45.616  1.00111.38           C  
ATOM  11844  O   THR B 557      39.686  31.256 -46.015  1.00129.45           O  
ATOM  11845  CB  THR B 557      36.950  31.665 -45.346  1.00110.06           C  
ATOM  11846  OG1 THR B 557      36.855  31.917 -46.754  1.00117.77           O  
ATOM  11847  CG2 THR B 557      35.624  31.994 -44.680  1.00102.31           C  
ATOM  11848  N   ARG B 558      39.987  33.475 -45.909  1.00 98.98           N  
ATOM  11849  CA  ARG B 558      41.140  33.453 -46.796  1.00103.31           C  
ATOM  11850  C   ARG B 558      42.194  34.418 -46.273  1.00109.14           C  
ATOM  11851  O   ARG B 558      43.083  34.844 -47.007  1.00111.13           O  
ATOM  11852  CB  ARG B 558      40.718  33.832 -48.220  1.00114.69           C  
ATOM  11853  CG  ARG B 558      41.210  32.882 -49.310  1.00130.14           C  
ATOM  11854  CD  ARG B 558      42.689  33.070 -49.620  1.00147.50           C  
ATOM  11855  NE  ARG B 558      42.941  34.282 -50.397  1.00154.78           N  
ATOM  11856  CZ  ARG B 558      43.071  34.312 -51.720  1.00148.13           C  
ATOM  11857  NH1 ARG B 558      42.976  33.193 -52.426  1.00138.83           N  
ATOM  11858  NH2 ARG B 558      43.299  35.465 -52.338  1.00136.67           N  
ATOM  11859  N   ILE B 559      42.083  34.761 -44.994  1.00114.66           N  
ATOM  11860  CA  ILE B 559      43.020  35.677 -44.351  1.00121.66           C  
ATOM  11861  C   ILE B 559      43.712  34.984 -43.176  1.00116.59           C  
ATOM  11862  O   ILE B 559      43.070  34.267 -42.411  1.00114.69           O  
ATOM  11863  CB  ILE B 559      42.305  36.968 -43.868  1.00117.20           C  
ATOM  11864  CG1 ILE B 559      43.288  37.914 -43.176  1.00102.08           C  
ATOM  11865  CG2 ILE B 559      41.144  36.634 -42.940  1.00119.07           C  
ATOM  11866  CD1 ILE B 559      44.074  38.767 -44.128  1.00106.02           C  
ATOM  11867  N   PRO B 560      45.031  35.184 -43.041  1.00118.35           N  
ATOM  11868  CA  PRO B 560      45.819  34.569 -41.964  1.00124.06           C  
ATOM  11869  C   PRO B 560      45.240  34.812 -40.566  1.00122.06           C  
ATOM  11870  O   PRO B 560      44.934  35.950 -40.210  1.00122.16           O  
ATOM  11871  CB  PRO B 560      47.183  35.245 -42.103  1.00122.64           C  
ATOM  11872  CG  PRO B 560      47.272  35.600 -43.548  1.00119.59           C  
ATOM  11873  CD  PRO B 560      45.874  35.939 -43.984  1.00114.14           C  
ATOM  11874  N   THR B 561      45.113  33.742 -39.785  1.00132.77           N  
ATOM  11875  CA  THR B 561      44.474  33.799 -38.473  1.00127.52           C  
ATOM  11876  C   THR B 561      45.446  34.220 -37.377  1.00125.58           C  
ATOM  11877  O   THR B 561      45.114  34.162 -36.195  1.00133.91           O  
ATOM  11878  CB  THR B 561      43.891  32.422 -38.075  1.00131.70           C  
ATOM  11879  OG1 THR B 561      43.753  31.593 -39.237  1.00140.96           O  
ATOM  11880  CG2 THR B 561      42.538  32.581 -37.383  1.00109.13           C  
ATOM  11881  N   ALA B 562      46.642  34.645 -37.771  1.00129.71           N  
ATOM  11882  CA  ALA B 562      47.717  34.946 -36.822  1.00136.73           C  
ATOM  11883  C   ALA B 562      47.290  35.789 -35.612  1.00133.95           C  
ATOM  11884  O   ALA B 562      46.303  36.522 -35.662  1.00133.36           O  
ATOM  11885  CB  ALA B 562      48.891  35.604 -37.543  1.00130.10           C  
ATOM  11886  N   PHE B 563      48.049  35.666 -34.527  1.00140.12           N  
ATOM  11887  CA  PHE B 563      47.830  36.442 -33.311  1.00133.03           C  
ATOM  11888  C   PHE B 563      48.229  37.892 -33.571  1.00124.42           C  
ATOM  11889  O   PHE B 563      47.939  38.425 -34.639  1.00133.72           O  
ATOM  11890  CB  PHE B 563      48.657  35.846 -32.171  1.00147.31           C  
ATOM  11891  CG  PHE B 563      48.212  36.267 -30.801  1.00140.81           C  
ATOM  11892  CD1 PHE B 563      46.878  36.214 -30.444  1.00141.88           C  
ATOM  11893  CD2 PHE B 563      49.137  36.687 -29.861  1.00126.26           C  
ATOM  11894  CE1 PHE B 563      46.474  36.596 -29.178  1.00146.08           C  
ATOM  11895  CE2 PHE B 563      48.744  37.068 -28.598  1.00120.59           C  
ATOM  11896  CZ  PHE B 563      47.411  37.023 -28.253  1.00135.59           C  
ATOM  11897  N   LEU B 564      48.896  38.532 -32.615  1.00120.93           N  
ATOM  11898  CA  LEU B 564      49.355  39.906 -32.822  1.00123.15           C  
ATOM  11899  C   LEU B 564      50.566  39.943 -33.769  1.00127.42           C  
ATOM  11900  O   LEU B 564      51.180  38.910 -34.021  1.00134.50           O  
ATOM  11901  CB  LEU B 564      49.637  40.607 -31.489  1.00121.36           C  
ATOM  11902  CG  LEU B 564      50.992  40.432 -30.812  1.00126.19           C  
ATOM  11903  CD1 LEU B 564      51.113  41.400 -29.651  1.00109.33           C  
ATOM  11904  CD2 LEU B 564      51.184  39.004 -30.342  1.00133.88           C  
ATOM  11905  N   PRO B 565      50.901  41.132 -34.307  1.00134.86           N  
ATOM  11906  CA  PRO B 565      51.866  41.282 -35.407  1.00126.65           C  
ATOM  11907  C   PRO B 565      53.263  40.760 -35.112  1.00130.54           C  
ATOM  11908  O   PRO B 565      53.538  40.294 -34.014  1.00145.87           O  
ATOM  11909  CB  PRO B 565      51.936  42.800 -35.604  1.00123.34           C  
ATOM  11910  CG  PRO B 565      50.668  43.317 -35.062  1.00127.64           C  
ATOM  11911  CD  PRO B 565      50.349  42.433 -33.896  1.00142.85           C  
ATOM  11912  N   ASP B 566      54.139  40.851 -36.107  1.00135.27           N  
ATOM  11913  CA  ASP B 566      55.536  40.476 -35.946  1.00138.71           C  
ATOM  11914  C   ASP B 566      56.400  41.707 -36.161  1.00126.17           C  
ATOM  11915  O   ASP B 566      56.373  42.305 -37.233  1.00122.03           O  
ATOM  11916  CB  ASP B 566      55.938  39.404 -36.962  1.00143.94           C  
ATOM  11917  CG  ASP B 566      54.811  38.439 -37.280  1.00153.81           C  
ATOM  11918  OD1 ASP B 566      55.007  37.216 -37.113  1.00149.25           O  
ATOM  11919  OD2 ASP B 566      53.730  38.903 -37.704  1.00158.81           O  
ATOM  11920  N   GLU B 567      57.157  42.094 -35.144  1.00118.44           N  
ATOM  11921  CA  GLU B 567      58.070  43.223 -35.285  1.00129.07           C  
ATOM  11922  C   GLU B 567      59.511  42.743 -35.411  1.00127.78           C  
ATOM  11923  O   GLU B 567      59.760  41.549 -35.572  1.00120.79           O  
ATOM  11924  CB  GLU B 567      57.922  44.207 -34.123  1.00131.56           C  
ATOM  11925  CG  GLU B 567      56.785  45.198 -34.294  1.00127.05           C  
ATOM  11926  CD  GLU B 567      56.741  46.231 -33.184  1.00146.32           C  
ATOM  11927  OE1 GLU B 567      57.696  46.286 -32.379  1.00150.57           O  
ATOM  11928  OE2 GLU B 567      55.750  46.989 -33.116  1.00146.42           O  
ATOM  11929  N   ASP B 568      60.455  43.674 -35.333  1.00116.18           N  
ATOM  11930  CA  ASP B 568      61.850  43.347 -35.583  1.00114.65           C  
ATOM  11931  C   ASP B 568      62.754  43.661 -34.397  1.00125.25           C  
ATOM  11932  O   ASP B 568      63.898  44.070 -34.582  1.00134.29           O  
ATOM  11933  CB  ASP B 568      62.345  44.072 -36.838  1.00130.25           C  
ATOM  11934  CG  ASP B 568      63.651  43.503 -37.372  1.00135.37           C  
ATOM  11935  OD1 ASP B 568      63.597  42.636 -38.270  1.00140.27           O  
ATOM  11936  OD2 ASP B 568      64.730  43.917 -36.897  1.00124.06           O  
ATOM  11937  N   GLN B 569      62.249  43.463 -33.183  1.00114.39           N  
ATOM  11938  CA  GLN B 569      63.069  43.635 -31.990  1.00 99.83           C  
ATOM  11939  C   GLN B 569      64.472  43.140 -32.299  1.00110.77           C  
ATOM  11940  O   GLN B 569      64.651  41.997 -32.721  1.00111.63           O  
ATOM  11941  CB  GLN B 569      62.498  42.826 -30.833  1.00 97.87           C  
ATOM  11942  CG  GLN B 569      61.007  42.595 -30.915  1.00107.88           C  
ATOM  11943  CD  GLN B 569      60.502  41.702 -29.806  1.00109.01           C  
ATOM  11944  OE1 GLN B 569      59.817  40.710 -30.056  1.00107.89           O  
ATOM  11945  NE2 GLN B 569      60.849  42.042 -28.568  1.00111.62           N  
ATOM  11946  N   GLY B 570      65.463  44.000 -32.097  1.00106.61           N  
ATOM  11947  CA  GLY B 570      66.831  43.686 -32.471  1.00109.44           C  
ATOM  11948  C   GLY B 570      67.442  42.489 -31.764  1.00104.71           C  
ATOM  11949  O   GLY B 570      68.418  42.633 -31.024  1.00100.09           O  
ATOM  11950  N   VAL B 571      66.872  41.308 -31.997  1.00 91.28           N  
ATOM  11951  CA  VAL B 571      67.384  40.067 -31.427  1.00 93.85           C  
ATOM  11952  C   VAL B 571      66.977  38.876 -32.283  1.00 99.08           C  
ATOM  11953  O   VAL B 571      65.881  38.852 -32.842  1.00 99.57           O  
ATOM  11954  CB  VAL B 571      66.857  39.827 -29.996  1.00102.13           C  
ATOM  11955  CG1 VAL B 571      67.550  40.735 -29.005  1.00100.72           C  
ATOM  11956  CG2 VAL B 571      65.352  40.016 -29.941  1.00101.24           C  
ATOM  11957  N   LEU B 572      67.865  37.890 -32.379  1.00 93.62           N  
ATOM  11958  CA  LEU B 572      67.550  36.635 -33.051  1.00 98.92           C  
ATOM  11959  C   LEU B 572      68.030  35.476 -32.183  1.00101.48           C  
ATOM  11960  O   LEU B 572      69.132  35.524 -31.637  1.00 98.95           O  
ATOM  11961  CB  LEU B 572      68.214  36.584 -34.428  1.00 95.10           C  
ATOM  11962  CG  LEU B 572      67.569  35.714 -35.510  1.00 94.70           C  
ATOM  11963  CD1 LEU B 572      68.272  35.924 -36.838  1.00112.23           C  
ATOM  11964  CD2 LEU B 572      67.588  34.248 -35.135  1.00108.11           C  
ATOM  11965  N   PHE B 573      67.205  34.441 -32.046  1.00 99.31           N  
ATOM  11966  CA  PHE B 573      67.573  33.295 -31.219  1.00103.34           C  
ATOM  11967  C   PHE B 573      68.221  32.172 -32.023  1.00108.30           C  
ATOM  11968  O   PHE B 573      67.879  31.937 -33.183  1.00108.77           O  
ATOM  11969  CB  PHE B 573      66.368  32.752 -30.439  1.00103.74           C  
ATOM  11970  CG  PHE B 573      65.859  33.683 -29.376  1.00 99.22           C  
ATOM  11971  CD1 PHE B 573      64.578  33.541 -28.870  1.00107.84           C  
ATOM  11972  CD2 PHE B 573      66.651  34.710 -28.895  1.00 92.95           C  
ATOM  11973  CE1 PHE B 573      64.100  34.399 -27.893  1.00100.32           C  
ATOM  11974  CE2 PHE B 573      66.178  35.575 -27.924  1.00100.50           C  
ATOM  11975  CZ  PHE B 573      64.902  35.418 -27.422  1.00 93.55           C  
ATOM  11976  N   ALA B 574      69.164  31.484 -31.387  1.00104.62           N  
ATOM  11977  CA  ALA B 574      69.815  30.328 -31.980  1.00100.01           C  
ATOM  11978  C   ALA B 574      69.948  29.235 -30.928  1.00104.75           C  
ATOM  11979  O   ALA B 574      70.782  29.325 -30.028  1.00100.96           O  
ATOM  11980  CB  ALA B 574      71.172  30.712 -32.528  1.00100.66           C  
ATOM  11981  N   GLN B 575      69.115  28.207 -31.045  1.00 99.17           N  
ATOM  11982  CA  GLN B 575      69.085  27.127 -30.069  1.00 98.05           C  
ATOM  11983  C   GLN B 575      69.881  25.927 -30.555  1.00107.02           C  
ATOM  11984  O   GLN B 575      69.499  25.278 -31.526  1.00113.11           O  
ATOM  11985  CB  GLN B 575      67.642  26.707 -29.790  1.00107.63           C  
ATOM  11986  CG  GLN B 575      67.463  25.917 -28.506  1.00109.23           C  
ATOM  11987  CD  GLN B 575      66.093  25.282 -28.404  1.00115.03           C  
ATOM  11988  OE1 GLN B 575      65.743  24.405 -29.196  1.00121.10           O  
ATOM  11989  NE2 GLN B 575      65.311  25.717 -27.422  1.00111.91           N  
ATOM  11990  N   VAL B 576      70.975  25.626 -29.864  1.00113.67           N  
ATOM  11991  CA  VAL B 576      71.874  24.547 -30.264  1.00107.70           C  
ATOM  11992  C   VAL B 576      71.724  23.308 -29.396  1.00102.35           C  
ATOM  11993  O   VAL B 576      71.684  23.403 -28.170  1.00 97.76           O  
ATOM  11994  CB  VAL B 576      73.339  24.993 -30.181  1.00 95.35           C  
ATOM  11995  CG1 VAL B 576      74.249  23.881 -30.645  1.00 94.49           C  
ATOM  11996  CG2 VAL B 576      73.554  26.249 -31.004  1.00114.67           C  
ATOM  11997  N   GLN B 577      71.651  22.145 -30.034  1.00102.67           N  
ATOM  11998  CA  GLN B 577      71.593  20.882 -29.303  1.00115.45           C  
ATOM  11999  C   GLN B 577      72.409  19.757 -29.936  1.00127.29           C  
ATOM  12000  O   GLN B 577      71.928  19.035 -30.811  1.00130.16           O  
ATOM  12001  CB  GLN B 577      70.149  20.422 -29.091  1.00115.52           C  
ATOM  12002  CG  GLN B 577      69.619  20.723 -27.708  1.00115.78           C  
ATOM  12003  CD  GLN B 577      68.804  19.584 -27.148  1.00124.00           C  
ATOM  12004  OE1 GLN B 577      68.723  19.404 -25.933  1.00128.53           O  
ATOM  12005  NE2 GLN B 577      68.202  18.797 -28.032  1.00119.78           N  
ATOM  12006  N   THR B 578      73.644  19.613 -29.471  1.00118.09           N  
ATOM  12007  CA  THR B 578      74.495  18.505 -29.865  1.00106.95           C  
ATOM  12008  C   THR B 578      73.898  17.194 -29.348  1.00111.24           C  
ATOM  12009  O   THR B 578      73.166  17.199 -28.363  1.00123.90           O  
ATOM  12010  CB  THR B 578      75.925  18.716 -29.331  1.00111.53           C  
ATOM  12011  OG1 THR B 578      76.639  17.476 -29.348  1.00136.41           O  
ATOM  12012  CG2 THR B 578      75.890  19.249 -27.916  1.00109.51           C  
ATOM  12013  N   PRO B 579      74.196  16.070 -30.023  1.00133.06           N  
ATOM  12014  CA  PRO B 579      73.673  14.735 -29.695  1.00136.55           C  
ATOM  12015  C   PRO B 579      73.756  14.373 -28.213  1.00124.92           C  
ATOM  12016  O   PRO B 579      74.488  15.022 -27.469  1.00120.24           O  
ATOM  12017  CB  PRO B 579      74.586  13.805 -30.500  1.00133.35           C  
ATOM  12018  CG  PRO B 579      74.960  14.603 -31.685  1.00141.73           C  
ATOM  12019  CD  PRO B 579      75.057  16.035 -31.219  1.00144.01           C  
ATOM  12020  N   PRO B 580      73.010  13.336 -27.790  1.00127.11           N  
ATOM  12021  CA  PRO B 580      73.090  12.838 -26.414  1.00123.31           C  
ATOM  12022  C   PRO B 580      74.541  12.713 -25.963  1.00113.72           C  
ATOM  12023  O   PRO B 580      75.442  12.679 -26.796  1.00114.00           O  
ATOM  12024  CB  PRO B 580      72.440  11.459 -26.514  1.00120.31           C  
ATOM  12025  CG  PRO B 580      71.434  11.608 -27.604  1.00111.46           C  
ATOM  12026  CD  PRO B 580      72.031  12.579 -28.593  1.00125.42           C  
ATOM  12027  N   GLY B 581      74.766  12.646 -24.658  1.00113.47           N  
ATOM  12028  CA  GLY B 581      76.120  12.659 -24.140  1.00118.93           C  
ATOM  12029  C   GLY B 581      76.746  14.021 -24.372  1.00117.04           C  
ATOM  12030  O   GLY B 581      76.436  14.988 -23.674  1.00131.32           O  
ATOM  12031  N   SER B 582      77.619  14.103 -25.366  1.00103.06           N  
ATOM  12032  CA  SER B 582      78.288  15.355 -25.704  1.00104.82           C  
ATOM  12033  C   SER B 582      78.995  15.971 -24.503  1.00105.97           C  
ATOM  12034  O   SER B 582      79.226  15.294 -23.505  1.00119.36           O  
ATOM  12035  CB  SER B 582      77.305  16.339 -26.325  1.00100.04           C  
ATOM  12036  OG  SER B 582      76.754  15.795 -27.509  1.00 96.51           O  
ATOM  12037  N   SER B 583      79.344  17.250 -24.603  1.00 87.04           N  
ATOM  12038  CA  SER B 583      80.169  17.888 -23.583  1.00104.72           C  
ATOM  12039  C   SER B 583      80.123  19.409 -23.627  1.00111.35           C  
ATOM  12040  O   SER B 583      79.733  19.999 -24.628  1.00119.83           O  
ATOM  12041  CB  SER B 583      81.622  17.433 -23.722  1.00111.88           C  
ATOM  12042  OG  SER B 583      82.502  18.359 -23.106  1.00108.66           O  
ATOM  12043  N   ALA B 584      80.545  20.035 -22.534  1.00112.81           N  
ATOM  12044  CA  ALA B 584      80.632  21.487 -22.461  1.00120.60           C  
ATOM  12045  C   ALA B 584      81.767  22.022 -23.331  1.00127.86           C  
ATOM  12046  O   ALA B 584      82.062  23.214 -23.316  1.00127.02           O  
ATOM  12047  CB  ALA B 584      80.812  21.937 -21.017  1.00127.38           C  
ATOM  12048  N   GLU B 585      82.414  21.133 -24.075  1.00124.64           N  
ATOM  12049  CA  GLU B 585      83.424  21.548 -25.038  1.00118.14           C  
ATOM  12050  C   GLU B 585      82.873  21.455 -26.448  1.00109.56           C  
ATOM  12051  O   GLU B 585      83.022  22.380 -27.240  1.00101.94           O  
ATOM  12052  CB  GLU B 585      84.683  20.689 -24.927  1.00126.47           C  
ATOM  12053  CG  GLU B 585      85.808  21.324 -24.134  1.00128.73           C  
ATOM  12054  CD  GLU B 585      87.164  20.761 -24.511  1.00123.48           C  
ATOM  12055  OE1 GLU B 585      87.223  19.899 -25.414  1.00117.74           O  
ATOM  12056  OE2 GLU B 585      88.172  21.184 -23.910  1.00127.32           O  
ATOM  12057  N   ARG B 586      82.249  20.323 -26.755  1.00107.19           N  
ATOM  12058  CA  ARG B 586      81.647  20.108 -28.063  1.00116.60           C  
ATOM  12059  C   ARG B 586      80.631  21.201 -28.370  1.00129.11           C  
ATOM  12060  O   ARG B 586      80.851  22.049 -29.236  1.00130.29           O  
ATOM  12061  CB  ARG B 586      80.959  18.741 -28.124  1.00124.83           C  
ATOM  12062  CG  ARG B 586      81.836  17.598 -28.597  1.00122.51           C  
ATOM  12063  CD  ARG B 586      80.979  16.492 -29.191  1.00130.97           C  
ATOM  12064  NE  ARG B 586      81.779  15.438 -29.808  1.00158.83           N  
ATOM  12065  CZ  ARG B 586      81.995  14.246 -29.260  1.00164.72           C  
ATOM  12066  NH1 ARG B 586      81.468  13.948 -28.079  1.00158.42           N  
ATOM  12067  NH2 ARG B 586      82.737  13.349 -29.896  1.00162.38           N  
ATOM  12068  N   THR B 587      79.510  21.164 -27.658  1.00125.27           N  
ATOM  12069  CA  THR B 587      78.468  22.161 -27.823  1.00119.74           C  
ATOM  12070  C   THR B 587      79.085  23.558 -27.793  1.00111.34           C  
ATOM  12071  O   THR B 587      78.777  24.403 -28.626  1.00112.41           O  
ATOM  12072  CB  THR B 587      77.393  22.024 -26.723  1.00120.77           C  
ATOM  12073  OG1 THR B 587      76.429  23.076 -26.845  1.00114.26           O  
ATOM  12074  CG2 THR B 587      78.025  22.094 -25.353  1.00127.63           C  
ATOM  12075  N   GLN B 588      79.982  23.779 -26.842  1.00109.28           N  
ATOM  12076  CA  GLN B 588      80.614  25.079 -26.667  1.00108.65           C  
ATOM  12077  C   GLN B 588      81.394  25.542 -27.881  1.00104.65           C  
ATOM  12078  O   GLN B 588      81.793  26.698 -27.951  1.00102.63           O  
ATOM  12079  CB  GLN B 588      81.538  25.056 -25.455  1.00127.26           C  
ATOM  12080  CG  GLN B 588      81.022  25.852 -24.277  1.00132.32           C  
ATOM  12081  CD  GLN B 588      81.196  27.339 -24.481  1.00129.32           C  
ATOM  12082  OE1 GLN B 588      81.527  27.789 -25.579  1.00109.76           O  
ATOM  12083  NE2 GLN B 588      80.984  28.113 -23.421  1.00128.20           N  
ATOM  12084  N   VAL B 589      81.627  24.638 -28.826  1.00116.50           N  
ATOM  12085  CA  VAL B 589      82.362  24.981 -30.039  1.00116.93           C  
ATOM  12086  C   VAL B 589      81.395  25.082 -31.212  1.00118.21           C  
ATOM  12087  O   VAL B 589      81.588  25.892 -32.117  1.00127.13           O  
ATOM  12088  CB  VAL B 589      83.499  23.971 -30.346  1.00111.95           C  
ATOM  12089  CG1 VAL B 589      82.994  22.823 -31.212  1.00 99.20           C  
ATOM  12090  CG2 VAL B 589      84.663  24.674 -31.022  1.00110.38           C  
ATOM  12091  N   VAL B 590      80.344  24.270 -31.182  1.00115.63           N  
ATOM  12092  CA  VAL B 590      79.296  24.355 -32.188  1.00107.29           C  
ATOM  12093  C   VAL B 590      78.732  25.764 -32.201  1.00102.48           C  
ATOM  12094  O   VAL B 590      78.417  26.315 -33.250  1.00117.84           O  
ATOM  12095  CB  VAL B 590      78.148  23.387 -31.892  1.00111.33           C  
ATOM  12096  CG1 VAL B 590      77.087  23.503 -32.969  1.00 97.69           C  
ATOM  12097  CG2 VAL B 590      78.666  21.957 -31.781  1.00116.36           C  
ATOM  12098  N   VAL B 591      78.609  26.343 -31.015  1.00106.64           N  
ATOM  12099  CA  VAL B 591      78.091  27.692 -30.876  1.00116.28           C  
ATOM  12100  C   VAL B 591      79.207  28.700 -31.125  1.00115.07           C  
ATOM  12101  O   VAL B 591      78.972  29.785 -31.653  1.00115.67           O  
ATOM  12102  CB  VAL B 591      77.475  27.915 -29.477  1.00114.69           C  
ATOM  12103  CG1 VAL B 591      76.675  29.196 -29.452  1.00106.33           C  
ATOM  12104  CG2 VAL B 591      76.586  26.746 -29.102  1.00100.39           C  
ATOM  12105  N   ASP B 592      80.425  28.329 -30.749  1.00112.61           N  
ATOM  12106  CA  ASP B 592      81.590  29.175 -30.996  1.00126.09           C  
ATOM  12107  C   ASP B 592      81.762  29.463 -32.485  1.00125.92           C  
ATOM  12108  O   ASP B 592      82.338  30.480 -32.868  1.00125.93           O  
ATOM  12109  CB  ASP B 592      82.867  28.538 -30.427  1.00128.12           C  
ATOM  12110  CG  ASP B 592      83.138  28.950 -28.990  1.00131.24           C  
ATOM  12111  OD1 ASP B 592      82.204  29.456 -28.335  1.00145.99           O  
ATOM  12112  OD2 ASP B 592      84.281  28.773 -28.517  1.00113.73           O  
ATOM  12113  N   SER B 593      81.263  28.559 -33.321  1.00121.64           N  
ATOM  12114  CA  SER B 593      81.327  28.743 -34.763  1.00130.72           C  
ATOM  12115  C   SER B 593      80.224  29.692 -35.218  1.00134.23           C  
ATOM  12116  O   SER B 593      80.420  30.505 -36.123  1.00137.72           O  
ATOM  12117  CB  SER B 593      81.208  27.398 -35.492  1.00124.84           C  
ATOM  12118  OG  SER B 593      79.860  26.966 -35.578  1.00123.63           O  
ATOM  12119  N   MET B 594      79.065  29.589 -34.579  1.00124.83           N  
ATOM  12120  CA  MET B 594      77.926  30.411 -34.950  1.00113.86           C  
ATOM  12121  C   MET B 594      78.256  31.892 -34.812  1.00118.30           C  
ATOM  12122  O   MET B 594      77.709  32.721 -35.536  1.00129.26           O  
ATOM  12123  CB  MET B 594      76.701  30.048 -34.112  1.00118.92           C  
ATOM  12124  CG  MET B 594      76.461  28.547 -33.987  1.00126.76           C  
ATOM  12125  SD  MET B 594      74.746  28.101 -33.626  1.00122.97           S  
ATOM  12126  CE  MET B 594      74.288  29.406 -32.488  1.00123.51           C  
ATOM  12127  N   ARG B 595      79.156  32.224 -33.893  1.00113.53           N  
ATOM  12128  CA  ARG B 595      79.550  33.616 -33.703  1.00115.22           C  
ATOM  12129  C   ARG B 595      80.299  34.126 -34.924  1.00129.30           C  
ATOM  12130  O   ARG B 595      80.134  35.274 -35.333  1.00131.44           O  
ATOM  12131  CB  ARG B 595      80.435  33.778 -32.468  1.00124.40           C  
ATOM  12132  CG  ARG B 595      81.910  33.487 -32.721  1.00131.83           C  
ATOM  12133  CD  ARG B 595      82.801  34.160 -31.689  1.00116.02           C  
ATOM  12134  NE  ARG B 595      82.329  33.901 -30.336  1.00127.53           N  
ATOM  12135  CZ  ARG B 595      82.471  32.737 -29.713  1.00136.20           C  
ATOM  12136  NH1 ARG B 595      83.075  31.729 -30.326  1.00134.36           N  
ATOM  12137  NH2 ARG B 595      82.009  32.576 -28.480  1.00137.53           N  
ATOM  12138  N   GLU B 596      81.131  33.264 -35.499  1.00133.17           N  
ATOM  12139  CA  GLU B 596      81.956  33.647 -36.635  1.00139.51           C  
ATOM  12140  C   GLU B 596      81.105  33.856 -37.878  1.00134.34           C  
ATOM  12141  O   GLU B 596      81.109  34.938 -38.461  1.00135.75           O  
ATOM  12142  CB  GLU B 596      83.038  32.596 -36.893  1.00143.76           C  
ATOM  12143  CG  GLU B 596      83.980  32.396 -35.715  1.00155.77           C  
ATOM  12144  CD  GLU B 596      84.910  31.213 -35.900  1.00164.91           C  
ATOM  12145  OE1 GLU B 596      85.059  30.751 -37.051  1.00167.42           O  
ATOM  12146  OE2 GLU B 596      85.491  30.746 -34.894  1.00152.74           O  
ATOM  12147  N   TYR B 597      80.369  32.822 -38.273  1.00121.89           N  
ATOM  12148  CA  TYR B 597      79.503  32.912 -39.441  1.00127.87           C  
ATOM  12149  C   TYR B 597      78.680  34.195 -39.438  1.00130.81           C  
ATOM  12150  O   TYR B 597      78.467  34.812 -40.480  1.00136.23           O  
ATOM  12151  CB  TYR B 597      78.572  31.706 -39.522  1.00128.74           C  
ATOM  12152  CG  TYR B 597      77.338  31.965 -40.357  1.00137.39           C  
ATOM  12153  CD1 TYR B 597      77.410  32.016 -41.742  1.00139.10           C  
ATOM  12154  CD2 TYR B 597      76.103  32.167 -39.758  1.00140.44           C  
ATOM  12155  CE1 TYR B 597      76.285  32.255 -42.508  1.00146.07           C  
ATOM  12156  CE2 TYR B 597      74.972  32.407 -40.515  1.00141.11           C  
ATOM  12157  CZ  TYR B 597      75.068  32.449 -41.890  1.00145.99           C  
ATOM  12158  OH  TYR B 597      73.943  32.687 -42.647  1.00141.78           O  
ATOM  12159  N   LEU B 598      78.221  34.593 -38.259  1.00127.41           N  
ATOM  12160  CA  LEU B 598      77.411  35.796 -38.122  1.00135.45           C  
ATOM  12161  C   LEU B 598      78.264  37.055 -38.215  1.00134.48           C  
ATOM  12162  O   LEU B 598      77.890  38.020 -38.880  1.00140.38           O  
ATOM  12163  CB  LEU B 598      76.637  35.777 -36.801  1.00127.44           C  
ATOM  12164  CG  LEU B 598      75.503  34.753 -36.711  1.00122.59           C  
ATOM  12165  CD1 LEU B 598      75.033  34.595 -35.279  1.00106.49           C  
ATOM  12166  CD2 LEU B 598      74.350  35.141 -37.624  1.00112.70           C  
ATOM  12167  N   LEU B 599      79.413  37.039 -37.550  1.00131.31           N  
ATOM  12168  CA  LEU B 599      80.293  38.200 -37.526  1.00141.97           C  
ATOM  12169  C   LEU B 599      81.305  38.196 -38.671  1.00144.70           C  
ATOM  12170  O   LEU B 599      82.324  38.881 -38.612  1.00147.06           O  
ATOM  12171  CB  LEU B 599      81.012  38.291 -36.179  1.00144.16           C  
ATOM  12172  CG  LEU B 599      80.145  38.724 -34.997  1.00127.67           C  
ATOM  12173  CD1 LEU B 599      80.861  38.487 -33.680  1.00113.14           C  
ATOM  12174  CD2 LEU B 599      79.754  40.182 -35.135  1.00131.04           C  
ATOM  12175  N   GLU B 600      81.018  37.428 -39.716  1.00137.87           N  
ATOM  12176  CA  GLU B 600      81.908  37.363 -40.869  1.00143.75           C  
ATOM  12177  C   GLU B 600      81.128  37.248 -42.171  1.00136.24           C  
ATOM  12178  O   GLU B 600      81.707  37.289 -43.253  1.00142.97           O  
ATOM  12179  CB  GLU B 600      82.889  36.191 -40.742  1.00156.49           C  
ATOM  12180  CG  GLU B 600      83.958  36.369 -39.668  1.00158.75           C  
ATOM  12181  CD  GLU B 600      85.058  35.324 -39.757  1.00153.64           C  
ATOM  12182  OE1 GLU B 600      85.237  34.741 -40.847  1.00143.62           O  
ATOM  12183  OE2 GLU B 600      85.744  35.089 -38.739  1.00153.95           O  
ATOM  12184  N   LYS B 601      79.814  37.095 -42.064  1.00132.05           N  
ATOM  12185  CA  LYS B 601      78.970  37.008 -43.249  1.00141.75           C  
ATOM  12186  C   LYS B 601      77.731  37.890 -43.117  1.00145.65           C  
ATOM  12187  O   LYS B 601      77.224  38.416 -44.110  1.00141.71           O  
ATOM  12188  CB  LYS B 601      78.579  35.554 -43.538  1.00137.95           C  
ATOM  12189  CG  LYS B 601      79.766  34.651 -43.842  1.00141.85           C  
ATOM  12190  CD  LYS B 601      79.333  33.335 -44.469  1.00145.62           C  
ATOM  12191  CE  LYS B 601      80.542  32.508 -44.879  1.00143.68           C  
ATOM  12192  NZ  LYS B 601      80.160  31.196 -45.471  1.00142.19           N  
ATOM  12193  N   GLU B 602      77.251  38.054 -41.887  1.00141.48           N  
ATOM  12194  CA  GLU B 602      76.091  38.898 -41.624  1.00129.61           C  
ATOM  12195  C   GLU B 602      76.468  40.135 -40.821  1.00126.17           C  
ATOM  12196  O   GLU B 602      75.635  40.704 -40.122  1.00122.27           O  
ATOM  12197  CB  GLU B 602      75.007  38.114 -40.886  1.00112.86           C  
ATOM  12198  CG  GLU B 602      73.898  37.584 -41.776  1.00115.67           C  
ATOM  12199  CD  GLU B 602      74.275  36.312 -42.502  1.00125.52           C  
ATOM  12200  OE1 GLU B 602      75.459  35.921 -42.444  1.00147.08           O  
ATOM  12201  OE2 GLU B 602      73.386  35.699 -43.130  1.00112.04           O  
ATOM  12202  N   SER B 603      77.724  40.553 -40.928  1.00131.24           N  
ATOM  12203  CA  SER B 603      78.203  41.717 -40.194  1.00129.52           C  
ATOM  12204  C   SER B 603      77.518  42.988 -40.674  1.00123.84           C  
ATOM  12205  O   SER B 603      77.740  44.069 -40.129  1.00118.85           O  
ATOM  12206  CB  SER B 603      79.717  41.860 -40.344  1.00139.73           C  
ATOM  12207  OG  SER B 603      80.062  42.166 -41.683  1.00141.10           O  
ATOM  12208  N   SER B 604      76.689  42.848 -41.702  1.00124.96           N  
ATOM  12209  CA  SER B 604      75.950  43.973 -42.257  1.00128.61           C  
ATOM  12210  C   SER B 604      74.669  44.229 -41.470  1.00128.91           C  
ATOM  12211  O   SER B 604      73.991  45.234 -41.676  1.00120.64           O  
ATOM  12212  CB  SER B 604      75.612  43.701 -43.723  1.00121.88           C  
ATOM  12213  OG  SER B 604      74.940  42.461 -43.865  1.00116.84           O  
ATOM  12214  N   SER B 605      74.352  43.313 -40.559  1.00139.74           N  
ATOM  12215  CA  SER B 605      73.082  43.344 -39.843  1.00128.92           C  
ATOM  12216  C   SER B 605      73.211  42.914 -38.382  1.00117.74           C  
ATOM  12217  O   SER B 605      72.363  43.242 -37.554  1.00112.64           O  
ATOM  12218  CB  SER B 605      72.055  42.464 -40.566  1.00125.67           C  
ATOM  12219  OG  SER B 605      72.664  41.303 -41.112  1.00116.76           O  
ATOM  12220  N   VAL B 606      74.277  42.185 -38.072  1.00117.90           N  
ATOM  12221  CA  VAL B 606      74.480  41.649 -36.731  1.00103.49           C  
ATOM  12222  C   VAL B 606      75.538  42.418 -35.950  1.00105.64           C  
ATOM  12223  O   VAL B 606      76.719  42.371 -36.279  1.00115.69           O  
ATOM  12224  CB  VAL B 606      74.901  40.176 -36.785  1.00102.36           C  
ATOM  12225  CG1 VAL B 606      75.325  39.700 -35.406  1.00108.94           C  
ATOM  12226  CG2 VAL B 606      73.772  39.322 -37.343  1.00110.75           C  
ATOM  12227  N   SER B 607      75.111  43.116 -34.905  1.00112.22           N  
ATOM  12228  CA  SER B 607      76.034  43.862 -34.059  1.00120.50           C  
ATOM  12229  C   SER B 607      76.920  42.943 -33.222  1.00122.16           C  
ATOM  12230  O   SER B 607      78.143  42.983 -33.331  1.00124.50           O  
ATOM  12231  CB  SER B 607      75.274  44.825 -33.145  1.00115.61           C  
ATOM  12232  OG  SER B 607      76.145  45.433 -32.205  1.00102.74           O  
ATOM  12233  N   SER B 608      76.301  42.116 -32.387  1.00119.46           N  
ATOM  12234  CA  SER B 608      77.050  41.278 -31.454  1.00121.83           C  
ATOM  12235  C   SER B 608      76.333  39.971 -31.126  1.00109.66           C  
ATOM  12236  O   SER B 608      75.119  39.861 -31.287  1.00105.20           O  
ATOM  12237  CB  SER B 608      77.322  42.050 -30.162  1.00124.75           C  
ATOM  12238  OG  SER B 608      76.118  42.566 -29.618  1.00122.93           O  
ATOM  12239  N   VAL B 609      77.092  38.983 -30.661  1.00106.13           N  
ATOM  12240  CA  VAL B 609      76.512  37.702 -30.269  1.00106.97           C  
ATOM  12241  C   VAL B 609      76.859  37.317 -28.834  1.00109.87           C  
ATOM  12242  O   VAL B 609      78.019  37.347 -28.428  1.00111.89           O  
ATOM  12243  CB  VAL B 609      76.917  36.568 -31.225  1.00 93.66           C  
ATOM  12244  CG1 VAL B 609      76.367  35.245 -30.730  1.00 92.11           C  
ATOM  12245  CG2 VAL B 609      76.411  36.859 -32.628  1.00 94.20           C  
ATOM  12246  N   PHE B 610      75.828  36.961 -28.076  1.00114.81           N  
ATOM  12247  CA  PHE B 610      75.955  36.554 -26.684  1.00104.74           C  
ATOM  12248  C   PHE B 610      75.604  35.072 -26.624  1.00100.99           C  
ATOM  12249  O   PHE B 610      74.463  34.688 -26.877  1.00 95.65           O  
ATOM  12250  CB  PHE B 610      74.974  37.366 -25.842  1.00110.87           C  
ATOM  12251  CG  PHE B 610      75.262  37.351 -24.370  1.00108.17           C  
ATOM  12252  CD1 PHE B 610      75.849  38.447 -23.756  1.00101.47           C  
ATOM  12253  CD2 PHE B 610      74.914  36.260 -23.594  1.00101.21           C  
ATOM  12254  CE1 PHE B 610      76.105  38.447 -22.401  1.00 99.95           C  
ATOM  12255  CE2 PHE B 610      75.168  36.253 -22.236  1.00100.49           C  
ATOM  12256  CZ  PHE B 610      75.766  37.348 -21.638  1.00 96.60           C  
ATOM  12257  N   THR B 611      76.585  34.232 -26.319  1.00100.03           N  
ATOM  12258  CA  THR B 611      76.380  32.791 -26.415  1.00 99.81           C  
ATOM  12259  C   THR B 611      76.444  32.068 -25.069  1.00 92.90           C  
ATOM  12260  O   THR B 611      77.160  32.477 -24.152  1.00 95.68           O  
ATOM  12261  CB  THR B 611      77.350  32.142 -27.425  1.00105.43           C  
ATOM  12262  OG1 THR B 611      77.403  30.729 -27.198  1.00109.67           O  
ATOM  12263  CG2 THR B 611      78.742  32.727 -27.280  1.00109.79           C  
ATOM  12264  N   VAL B 612      75.684  30.987 -24.963  1.00 77.49           N  
ATOM  12265  CA  VAL B 612      75.567  30.272 -23.706  1.00 86.61           C  
ATOM  12266  C   VAL B 612      75.577  28.764 -23.910  1.00 90.93           C  
ATOM  12267  O   VAL B 612      75.032  28.249 -24.892  1.00 76.97           O  
ATOM  12268  CB  VAL B 612      74.303  30.714 -22.931  1.00 77.09           C  
ATOM  12269  CG1 VAL B 612      73.587  29.524 -22.304  1.00 75.31           C  
ATOM  12270  CG2 VAL B 612      74.666  31.752 -21.882  1.00 82.21           C  
ATOM  12271  N   THR B 613      76.217  28.061 -22.981  1.00 78.00           N  
ATOM  12272  CA  THR B 613      76.255  26.612 -23.032  1.00 91.40           C  
ATOM  12273  C   THR B 613      75.720  26.007 -21.738  1.00 92.91           C  
ATOM  12274  O   THR B 613      75.851  26.592 -20.661  1.00 87.78           O  
ATOM  12275  CB  THR B 613      77.680  26.102 -23.287  1.00102.57           C  
ATOM  12276  OG1 THR B 613      77.622  24.780 -23.833  1.00107.01           O  
ATOM  12277  CG2 THR B 613      78.480  26.081 -21.994  1.00107.42           C  
ATOM  12278  N   GLY B 614      75.114  24.831 -21.853  1.00 92.15           N  
ATOM  12279  CA  GLY B 614      74.550  24.154 -20.703  1.00 93.06           C  
ATOM  12280  C   GLY B 614      73.181  24.696 -20.357  1.00103.02           C  
ATOM  12281  O   GLY B 614      72.741  24.611 -19.208  1.00100.16           O  
ATOM  12282  N   PHE B 615      72.503  25.246 -21.362  1.00107.15           N  
ATOM  12283  CA  PHE B 615      71.228  25.923 -21.154  1.00102.03           C  
ATOM  12284  C   PHE B 615      70.475  26.202 -22.454  1.00101.82           C  
ATOM  12285  O   PHE B 615      71.009  26.811 -23.373  1.00 82.02           O  
ATOM  12286  CB  PHE B 615      71.454  27.234 -20.403  1.00104.44           C  
ATOM  12287  CG  PHE B 615      70.296  28.175 -20.478  1.00103.99           C  
ATOM  12288  CD1 PHE B 615      69.142  27.928 -19.761  1.00103.04           C  
ATOM  12289  CD2 PHE B 615      70.361  29.308 -21.268  1.00109.73           C  
ATOM  12290  CE1 PHE B 615      68.079  28.792 -19.829  1.00110.36           C  
ATOM  12291  CE2 PHE B 615      69.296  30.176 -21.342  1.00105.60           C  
ATOM  12292  CZ  PHE B 615      68.154  29.918 -20.622  1.00117.29           C  
ATOM  12293  N   ASN B 616      69.223  25.763 -22.508  1.00109.27           N  
ATOM  12294  CA  ASN B 616      68.372  25.952 -23.676  1.00101.53           C  
ATOM  12295  C   ASN B 616      67.032  26.559 -23.305  1.00107.86           C  
ATOM  12296  O   ASN B 616      66.798  26.921 -22.151  1.00111.51           O  
ATOM  12297  CB  ASN B 616      68.107  24.610 -24.358  1.00 99.97           C  
ATOM  12298  CG  ASN B 616      69.002  24.372 -25.544  1.00110.54           C  
ATOM  12299  OD1 ASN B 616      69.919  25.146 -25.807  1.00117.10           O  
ATOM  12300  ND2 ASN B 616      68.736  23.298 -26.278  1.00106.99           N  
ATOM  12301  N   PHE B 617      66.156  26.660 -24.299  1.00103.91           N  
ATOM  12302  CA  PHE B 617      64.750  26.943 -24.059  1.00111.57           C  
ATOM  12303  C   PHE B 617      64.003  25.622 -23.945  1.00113.15           C  
ATOM  12304  O   PHE B 617      62.797  25.599 -23.686  1.00117.70           O  
ATOM  12305  CB  PHE B 617      64.147  27.766 -25.196  1.00 96.51           C  
ATOM  12306  CG  PHE B 617      64.537  29.209 -25.174  1.00 87.06           C  
ATOM  12307  CD1 PHE B 617      64.656  29.923 -26.353  1.00 95.42           C  
ATOM  12308  CD2 PHE B 617      64.795  29.854 -23.975  1.00 97.06           C  
ATOM  12309  CE1 PHE B 617      65.016  31.259 -26.342  1.00101.05           C  
ATOM  12310  CE2 PHE B 617      65.157  31.190 -23.955  1.00106.68           C  
ATOM  12311  CZ  PHE B 617      65.269  31.894 -25.142  1.00 94.45           C  
ATOM  12312  N   ALA B 618      64.727  24.524 -24.147  1.00104.69           N  
ATOM  12313  CA  ALA B 618      64.126  23.194 -24.117  1.00106.17           C  
ATOM  12314  C   ALA B 618      64.852  22.243 -23.169  1.00100.09           C  
ATOM  12315  O   ALA B 618      64.533  21.060 -23.109  1.00 94.05           O  
ATOM  12316  CB  ALA B 618      64.070  22.604 -25.517  1.00103.39           C  
ATOM  12317  N   GLY B 619      65.829  22.756 -22.433  1.00 88.03           N  
ATOM  12318  CA  GLY B 619      66.532  21.929 -21.477  1.00 80.10           C  
ATOM  12319  C   GLY B 619      67.818  22.513 -20.941  1.00 86.71           C  
ATOM  12320  O   GLY B 619      68.448  23.344 -21.581  1.00 96.02           O  
ATOM  12321  N   ARG B 620      68.195  22.078 -19.743  1.00 95.23           N  
ATOM  12322  CA  ARG B 620      69.494  22.401 -19.170  1.00 97.84           C  
ATOM  12323  C   ARG B 620      70.409  21.191 -19.328  1.00106.80           C  
ATOM  12324  O   ARG B 620      69.935  20.058 -19.418  1.00105.34           O  
ATOM  12325  CB  ARG B 620      69.364  22.766 -17.691  1.00 92.19           C  
ATOM  12326  CG  ARG B 620      68.999  24.215 -17.401  1.00 84.41           C  
ATOM  12327  CD  ARG B 620      69.439  24.589 -15.998  1.00 89.10           C  
ATOM  12328  NE  ARG B 620      69.295  26.010 -15.710  1.00 93.42           N  
ATOM  12329  CZ  ARG B 620      69.831  26.605 -14.648  1.00111.38           C  
ATOM  12330  NH1 ARG B 620      70.552  25.897 -13.787  1.00 87.39           N  
ATOM  12331  NH2 ARG B 620      69.656  27.906 -14.448  1.00123.12           N  
ATOM  12332  N   GLY B 621      71.716  21.428 -19.362  1.00101.95           N  
ATOM  12333  CA  GLY B 621      72.666  20.348 -19.560  1.00107.47           C  
ATOM  12334  C   GLY B 621      73.681  20.654 -20.641  1.00100.62           C  
ATOM  12335  O   GLY B 621      73.566  21.653 -21.340  1.00105.63           O  
ATOM  12336  N   GLN B 622      74.671  19.783 -20.789  1.00100.32           N  
ATOM  12337  CA  GLN B 622      75.785  20.041 -21.699  1.00102.11           C  
ATOM  12338  C   GLN B 622      75.438  19.849 -23.174  1.00 98.76           C  
ATOM  12339  O   GLN B 622      76.037  20.482 -24.035  1.00 99.96           O  
ATOM  12340  CB  GLN B 622      76.997  19.183 -21.319  1.00115.66           C  
ATOM  12341  CG  GLN B 622      77.464  19.397 -19.889  1.00112.92           C  
ATOM  12342  CD  GLN B 622      78.683  18.575 -19.534  1.00107.29           C  
ATOM  12343  OE1 GLN B 622      79.577  18.380 -20.354  1.00107.62           O  
ATOM  12344  NE2 GLN B 622      78.728  18.093 -18.299  1.00108.35           N  
ATOM  12345  N   SER B 623      74.474  18.980 -23.462  1.00 97.09           N  
ATOM  12346  CA  SER B 623      74.049  18.740 -24.840  1.00102.08           C  
ATOM  12347  C   SER B 623      73.091  19.821 -25.342  1.00108.30           C  
ATOM  12348  O   SER B 623      72.162  19.534 -26.100  1.00101.34           O  
ATOM  12349  CB  SER B 623      73.389  17.369 -24.966  1.00100.28           C  
ATOM  12350  OG  SER B 623      72.187  17.313 -24.220  1.00107.85           O  
ATOM  12351  N   SER B 624      73.323  21.060 -24.917  1.00105.10           N  
ATOM  12352  CA  SER B 624      72.443  22.168 -25.271  1.00107.77           C  
ATOM  12353  C   SER B 624      73.086  23.530 -24.998  1.00100.27           C  
ATOM  12354  O   SER B 624      73.601  23.784 -23.907  1.00 85.68           O  
ATOM  12355  CB  SER B 624      71.107  22.045 -24.531  1.00108.86           C  
ATOM  12356  OG  SER B 624      71.290  22.143 -23.131  1.00104.14           O  
ATOM  12357  N   GLY B 625      73.048  24.399 -26.006  1.00 92.23           N  
ATOM  12358  CA  GLY B 625      73.625  25.727 -25.919  1.00 79.97           C  
ATOM  12359  C   GLY B 625      72.776  26.695 -26.705  1.00 84.01           C  
ATOM  12360  O   GLY B 625      71.849  26.284 -27.397  1.00 88.03           O  
ATOM  12361  N   MET B 626      73.094  27.980 -26.605  1.00 88.43           N  
ATOM  12362  CA  MET B 626      72.249  29.032 -27.164  1.00 86.83           C  
ATOM  12363  C   MET B 626      73.074  30.226 -27.615  1.00 91.68           C  
ATOM  12364  O   MET B 626      74.179  30.450 -27.120  1.00 92.19           O  
ATOM  12365  CB  MET B 626      71.248  29.515 -26.111  1.00104.23           C  
ATOM  12366  CG  MET B 626      70.080  28.583 -25.849  1.00111.78           C  
ATOM  12367  SD  MET B 626      68.564  29.190 -26.598  1.00116.04           S  
ATOM  12368  CE  MET B 626      68.569  30.873 -26.001  1.00 92.10           C  
ATOM  12369  N   ALA B 627      72.520  31.002 -28.541  1.00 96.43           N  
ATOM  12370  CA  ALA B 627      73.136  32.254 -28.960  1.00 97.75           C  
ATOM  12371  C   ALA B 627      72.078  33.337 -29.112  1.00101.81           C  
ATOM  12372  O   ALA B 627      71.144  33.198 -29.902  1.00 94.77           O  
ATOM  12373  CB  ALA B 627      73.889  32.066 -30.261  1.00103.80           C  
ATOM  12374  N   PHE B 628      72.223  34.411 -28.342  1.00103.00           N  
ATOM  12375  CA  PHE B 628      71.336  35.561 -28.459  1.00100.57           C  
ATOM  12376  C   PHE B 628      71.950  36.573 -29.415  1.00103.03           C  
ATOM  12377  O   PHE B 628      72.711  37.448 -29.004  1.00102.63           O  
ATOM  12378  CB  PHE B 628      71.088  36.214 -27.095  1.00105.08           C  
ATOM  12379  CG  PHE B 628      70.526  35.276 -26.065  1.00111.84           C  
ATOM  12380  CD1 PHE B 628      71.269  34.922 -24.949  1.00114.97           C  
ATOM  12381  CD2 PHE B 628      69.260  34.743 -26.215  1.00100.30           C  
ATOM  12382  CE1 PHE B 628      70.757  34.060 -24.004  1.00102.09           C  
ATOM  12383  CE2 PHE B 628      68.744  33.880 -25.270  1.00100.30           C  
ATOM  12384  CZ  PHE B 628      69.496  33.536 -24.166  1.00100.23           C  
ATOM  12385  N   ILE B 629      71.621  36.441 -30.694  1.00 98.53           N  
ATOM  12386  CA  ILE B 629      72.167  37.311 -31.725  1.00 98.62           C  
ATOM  12387  C   ILE B 629      71.532  38.702 -31.670  1.00101.50           C  
ATOM  12388  O   ILE B 629      70.326  38.859 -31.884  1.00 90.15           O  
ATOM  12389  CB  ILE B 629      71.951  36.698 -33.119  1.00 97.45           C  
ATOM  12390  CG1 ILE B 629      72.309  35.213 -33.103  1.00 91.33           C  
ATOM  12391  CG2 ILE B 629      72.767  37.437 -34.160  1.00 98.66           C  
ATOM  12392  CD1 ILE B 629      71.710  34.433 -34.249  1.00 88.78           C  
ATOM  12393  N   MET B 630      72.352  39.707 -31.380  1.00100.51           N  
ATOM  12394  CA  MET B 630      71.878  41.083 -31.269  1.00100.32           C  
ATOM  12395  C   MET B 630      72.179  41.865 -32.542  1.00108.68           C  
ATOM  12396  O   MET B 630      73.292  41.815 -33.059  1.00112.98           O  
ATOM  12397  CB  MET B 630      72.508  41.775 -30.059  1.00102.08           C  
ATOM  12398  CG  MET B 630      72.537  40.910 -28.806  1.00120.25           C  
ATOM  12399  SD  MET B 630      70.928  40.215 -28.368  1.00114.51           S  
ATOM  12400  CE  MET B 630      70.321  41.445 -27.229  1.00 78.42           C  
ATOM  12401  N   LEU B 631      71.181  42.596 -33.032  1.00114.34           N  
ATOM  12402  CA  LEU B 631      71.274  43.265 -34.322  1.00 97.67           C  
ATOM  12403  C   LEU B 631      71.590  44.753 -34.210  1.00101.51           C  
ATOM  12404  O   LEU B 631      71.227  45.407 -33.235  1.00 94.94           O  
ATOM  12405  CB  LEU B 631      69.980  43.056 -35.105  1.00 84.49           C  
ATOM  12406  CG  LEU B 631      69.555  41.593 -35.210  1.00 91.81           C  
ATOM  12407  CD1 LEU B 631      68.466  41.427 -36.241  1.00 97.70           C  
ATOM  12408  CD2 LEU B 631      70.745  40.711 -35.556  1.00103.58           C  
ATOM  12409  N   LYS B 632      72.275  45.279 -35.222  1.00112.37           N  
ATOM  12410  CA  LYS B 632      72.600  46.699 -35.278  1.00118.32           C  
ATOM  12411  C   LYS B 632      71.325  47.524 -35.179  1.00118.85           C  
ATOM  12412  O   LYS B 632      70.261  47.066 -35.599  1.00118.92           O  
ATOM  12413  CB  LYS B 632      73.318  47.034 -36.588  1.00120.16           C  
ATOM  12414  CG  LYS B 632      74.606  46.267 -36.824  1.00124.07           C  
ATOM  12415  CD  LYS B 632      75.317  46.764 -38.076  1.00127.44           C  
ATOM  12416  CE  LYS B 632      76.672  46.096 -38.244  1.00131.25           C  
ATOM  12417  NZ  LYS B 632      77.441  46.657 -39.388  1.00125.17           N  
ATOM  12418  N   PRO B 633      71.429  48.748 -34.632  1.00120.06           N  
ATOM  12419  CA  PRO B 633      70.272  49.647 -34.548  1.00111.16           C  
ATOM  12420  C   PRO B 633      69.443  49.621 -35.833  1.00117.02           C  
ATOM  12421  O   PRO B 633      69.936  49.199 -36.878  1.00124.12           O  
ATOM  12422  CB  PRO B 633      70.918  51.016 -34.338  1.00107.29           C  
ATOM  12423  CG  PRO B 633      72.173  50.712 -33.584  1.00108.30           C  
ATOM  12424  CD  PRO B 633      72.648  49.360 -34.071  1.00114.01           C  
ATOM  12425  N   TRP B 634      68.196  50.070 -35.746  1.00125.96           N  
ATOM  12426  CA  TRP B 634      67.238  49.951 -36.846  1.00127.52           C  
ATOM  12427  C   TRP B 634      67.691  50.615 -38.142  1.00128.84           C  
ATOM  12428  O   TRP B 634      67.514  50.062 -39.230  1.00121.26           O  
ATOM  12429  CB  TRP B 634      65.889  50.527 -36.423  1.00131.40           C  
ATOM  12430  CG  TRP B 634      65.391  49.964 -35.133  1.00138.73           C  
ATOM  12431  CD1 TRP B 634      65.561  50.490 -33.883  1.00140.33           C  
ATOM  12432  CD2 TRP B 634      64.646  48.756 -34.963  1.00127.77           C  
ATOM  12433  NE1 TRP B 634      64.962  49.683 -32.946  1.00124.67           N  
ATOM  12434  CE2 TRP B 634      64.392  48.613 -33.584  1.00123.91           C  
ATOM  12435  CE3 TRP B 634      64.166  47.782 -35.843  1.00116.40           C  
ATOM  12436  CZ2 TRP B 634      63.679  47.538 -33.067  1.00130.73           C  
ATOM  12437  CZ3 TRP B 634      63.459  46.718 -35.328  1.00120.06           C  
ATOM  12438  CH2 TRP B 634      63.219  46.604 -33.953  1.00126.64           C  
ATOM  12439  N   GLU B 635      68.261  51.808 -38.022  1.00124.18           N  
ATOM  12440  CA  GLU B 635      68.731  52.541 -39.186  1.00120.86           C  
ATOM  12441  C   GLU B 635      69.848  51.776 -39.877  1.00122.42           C  
ATOM  12442  O   GLU B 635      69.761  51.464 -41.062  1.00122.69           O  
ATOM  12443  CB  GLU B 635      69.233  53.929 -38.784  1.00128.43           C  
ATOM  12444  CG  GLU B 635      68.424  54.595 -37.684  1.00145.94           C  
ATOM  12445  CD  GLU B 635      68.802  54.093 -36.303  1.00143.45           C  
ATOM  12446  OE1 GLU B 635      69.841  53.412 -36.191  1.00140.33           O  
ATOM  12447  OE2 GLU B 635      68.066  54.379 -35.333  1.00138.34           O  
ATOM  12448  N   GLU B 636      70.892  51.462 -39.119  1.00123.14           N  
ATOM  12449  CA  GLU B 636      72.117  50.911 -39.684  1.00119.31           C  
ATOM  12450  C   GLU B 636      71.969  49.549 -40.362  1.00116.48           C  
ATOM  12451  O   GLU B 636      72.968  48.931 -40.731  1.00122.04           O  
ATOM  12452  CB  GLU B 636      73.220  50.867 -38.627  1.00126.62           C  
ATOM  12453  CG  GLU B 636      73.682  52.240 -38.171  1.00134.68           C  
ATOM  12454  CD  GLU B 636      74.947  52.183 -37.337  1.00162.59           C  
ATOM  12455  OE1 GLU B 636      75.348  51.070 -36.931  1.00158.10           O  
ATOM  12456  OE2 GLU B 636      75.543  53.254 -37.089  1.00171.47           O  
ATOM  12457  N   ARG B 637      70.737  49.081 -40.532  1.00111.86           N  
ATOM  12458  CA  ARG B 637      70.504  47.883 -41.340  1.00122.54           C  
ATOM  12459  C   ARG B 637      69.126  47.845 -42.005  1.00126.37           C  
ATOM  12460  O   ARG B 637      68.297  46.992 -41.688  1.00123.17           O  
ATOM  12461  CB  ARG B 637      70.788  46.592 -40.552  1.00120.32           C  
ATOM  12462  CG  ARG B 637      70.388  46.603 -39.079  1.00118.29           C  
ATOM  12463  CD  ARG B 637      68.890  46.636 -38.914  1.00120.94           C  
ATOM  12464  NE  ARG B 637      68.458  46.173 -37.603  1.00108.48           N  
ATOM  12465  CZ  ARG B 637      67.737  45.077 -37.406  1.00109.28           C  
ATOM  12466  NH1 ARG B 637      67.367  44.329 -38.437  1.00 86.41           N  
ATOM  12467  NH2 ARG B 637      67.378  44.734 -36.177  1.00116.49           N  
ATOM  12468  N   PRO B 638      68.887  48.766 -42.952  1.00127.86           N  
ATOM  12469  CA  PRO B 638      67.614  48.804 -43.675  1.00123.84           C  
ATOM  12470  C   PRO B 638      67.530  47.663 -44.681  1.00124.87           C  
ATOM  12471  O   PRO B 638      68.374  46.765 -44.673  1.00128.19           O  
ATOM  12472  CB  PRO B 638      67.668  50.147 -44.416  1.00 96.07           C  
ATOM  12473  CG  PRO B 638      68.875  50.873 -43.870  1.00 99.32           C  
ATOM  12474  CD  PRO B 638      69.809  49.810 -43.420  1.00110.93           C  
ATOM  12475  N   GLY B 639      66.521  47.699 -45.541  1.00107.21           N  
ATOM  12476  CA  GLY B 639      66.383  46.696 -46.580  1.00118.47           C  
ATOM  12477  C   GLY B 639      65.903  45.365 -46.044  1.00124.63           C  
ATOM  12478  O   GLY B 639      66.363  44.903 -45.003  1.00125.81           O  
ATOM  12479  N   GLY B 640      64.976  44.749 -46.770  1.00135.06           N  
ATOM  12480  CA  GLY B 640      64.384  43.487 -46.367  1.00132.79           C  
ATOM  12481  C   GLY B 640      65.389  42.390 -46.081  1.00134.46           C  
ATOM  12482  O   GLY B 640      65.066  41.419 -45.400  1.00141.80           O  
ATOM  12483  N   GLU B 641      66.606  42.535 -46.597  1.00134.29           N  
ATOM  12484  CA  GLU B 641      67.649  41.546 -46.345  1.00136.94           C  
ATOM  12485  C   GLU B 641      68.108  41.638 -44.895  1.00133.00           C  
ATOM  12486  O   GLU B 641      68.277  40.622 -44.224  1.00142.20           O  
ATOM  12487  CB  GLU B 641      68.845  41.737 -47.285  1.00141.61           C  
ATOM  12488  CG  GLU B 641      68.534  42.487 -48.569  1.00143.91           C  
ATOM  12489  CD  GLU B 641      68.835  43.972 -48.458  1.00140.61           C  
ATOM  12490  OE1 GLU B 641      69.866  44.324 -47.845  1.00135.25           O  
ATOM  12491  OE2 GLU B 641      68.049  44.787 -48.988  1.00131.47           O  
ATOM  12492  N   ASN B 642      68.294  42.862 -44.413  1.00130.50           N  
ATOM  12493  CA  ASN B 642      68.766  43.094 -43.052  1.00129.52           C  
ATOM  12494  C   ASN B 642      67.656  43.094 -42.005  1.00126.96           C  
ATOM  12495  O   ASN B 642      67.767  43.750 -40.969  1.00116.44           O  
ATOM  12496  CB  ASN B 642      69.543  44.404 -42.985  1.00129.56           C  
ATOM  12497  CG  ASN B 642      70.730  44.416 -43.915  1.00127.06           C  
ATOM  12498  OD1 ASN B 642      71.270  43.365 -44.259  1.00120.02           O  
ATOM  12499  ND2 ASN B 642      71.146  45.607 -44.329  1.00127.70           N  
ATOM  12500  N   SER B 643      66.586  42.359 -42.281  1.00123.97           N  
ATOM  12501  CA  SER B 643      65.498  42.215 -41.330  1.00121.99           C  
ATOM  12502  C   SER B 643      65.675  40.911 -40.572  1.00127.49           C  
ATOM  12503  O   SER B 643      66.098  39.907 -41.145  1.00125.36           O  
ATOM  12504  CB  SER B 643      64.157  42.198 -42.055  1.00128.01           C  
ATOM  12505  OG  SER B 643      63.925  40.934 -42.651  1.00126.50           O  
ATOM  12506  N   VAL B 644      65.353  40.930 -39.283  1.00120.01           N  
ATOM  12507  CA  VAL B 644      65.431  39.731 -38.463  1.00117.81           C  
ATOM  12508  C   VAL B 644      64.917  38.526 -39.234  1.00115.48           C  
ATOM  12509  O   VAL B 644      65.536  37.461 -39.233  1.00117.90           O  
ATOM  12510  CB  VAL B 644      64.603  39.875 -37.170  1.00120.10           C  
ATOM  12511  CG1 VAL B 644      64.464  38.534 -36.472  1.00115.87           C  
ATOM  12512  CG2 VAL B 644      65.235  40.889 -36.242  1.00114.29           C  
ATOM  12513  N   PHE B 645      63.786  38.701 -39.905  1.00111.03           N  
ATOM  12514  CA  PHE B 645      63.126  37.581 -40.561  1.00123.67           C  
ATOM  12515  C   PHE B 645      63.890  37.073 -41.780  1.00122.56           C  
ATOM  12516  O   PHE B 645      63.716  35.928 -42.195  1.00114.14           O  
ATOM  12517  CB  PHE B 645      61.690  37.952 -40.913  1.00127.94           C  
ATOM  12518  CG  PHE B 645      60.895  38.436 -39.736  1.00123.14           C  
ATOM  12519  CD1 PHE B 645      60.732  39.795 -39.505  1.00120.70           C  
ATOM  12520  CD2 PHE B 645      60.326  37.532 -38.850  1.00111.03           C  
ATOM  12521  CE1 PHE B 645      60.005  40.245 -38.419  1.00121.87           C  
ATOM  12522  CE2 PHE B 645      59.599  37.973 -37.762  1.00119.72           C  
ATOM  12523  CZ  PHE B 645      59.438  39.332 -37.544  1.00135.37           C  
ATOM  12524  N   GLU B 646      64.738  37.926 -42.345  1.00123.02           N  
ATOM  12525  CA  GLU B 646      65.631  37.510 -43.422  1.00131.45           C  
ATOM  12526  C   GLU B 646      66.946  36.979 -42.866  1.00124.20           C  
ATOM  12527  O   GLU B 646      67.511  36.024 -43.394  1.00120.80           O  
ATOM  12528  CB  GLU B 646      65.888  38.656 -44.402  1.00137.06           C  
ATOM  12529  CG  GLU B 646      65.374  38.402 -45.817  1.00136.15           C  
ATOM  12530  CD  GLU B 646      63.884  38.120 -45.869  1.00150.10           C  
ATOM  12531  OE1 GLU B 646      63.163  38.524 -44.932  1.00159.03           O  
ATOM  12532  OE2 GLU B 646      63.432  37.496 -46.853  1.00140.82           O  
ATOM  12533  N   LEU B 647      67.427  37.609 -41.800  1.00122.04           N  
ATOM  12534  CA  LEU B 647      68.612  37.139 -41.094  1.00114.76           C  
ATOM  12535  C   LEU B 647      68.402  35.684 -40.702  1.00110.31           C  
ATOM  12536  O   LEU B 647      69.261  34.835 -40.925  1.00107.22           O  
ATOM  12537  CB  LEU B 647      68.837  37.981 -39.839  1.00115.30           C  
ATOM  12538  CG  LEU B 647      70.251  38.126 -39.277  1.00104.88           C  
ATOM  12539  CD1 LEU B 647      70.929  36.781 -39.155  1.00117.36           C  
ATOM  12540  CD2 LEU B 647      71.063  39.051 -40.153  1.00118.01           C  
ATOM  12541  N   ALA B 648      67.240  35.409 -40.120  1.00109.54           N  
ATOM  12542  CA  ALA B 648      66.892  34.068 -39.681  1.00110.05           C  
ATOM  12543  C   ALA B 648      66.953  33.066 -40.826  1.00109.84           C  
ATOM  12544  O   ALA B 648      67.361  31.923 -40.637  1.00122.67           O  
ATOM  12545  CB  ALA B 648      65.510  34.065 -39.045  1.00110.70           C  
ATOM  12546  N   LYS B 649      66.545  33.497 -42.013  1.00113.96           N  
ATOM  12547  CA  LYS B 649      66.538  32.615 -43.176  1.00127.87           C  
ATOM  12548  C   LYS B 649      67.939  32.092 -43.495  1.00125.46           C  
ATOM  12549  O   LYS B 649      68.177  30.883 -43.475  1.00117.09           O  
ATOM  12550  CB  LYS B 649      65.931  33.323 -44.394  1.00133.63           C  
ATOM  12551  CG  LYS B 649      64.433  33.594 -44.278  1.00135.35           C  
ATOM  12552  CD  LYS B 649      63.879  34.265 -45.528  1.00135.98           C  
ATOM  12553  CE  LYS B 649      62.382  34.532 -45.403  1.00141.61           C  
ATOM  12554  NZ  LYS B 649      61.829  35.248 -46.590  1.00118.28           N  
ATOM  12555  N   ARG B 650      68.861  33.007 -43.781  1.00122.51           N  
ATOM  12556  CA  ARG B 650      70.231  32.635 -44.116  1.00124.53           C  
ATOM  12557  C   ARG B 650      70.827  31.768 -43.021  1.00134.20           C  
ATOM  12558  O   ARG B 650      71.453  30.744 -43.295  1.00139.35           O  
ATOM  12559  CB  ARG B 650      71.112  33.873 -44.296  1.00117.99           C  
ATOM  12560  CG  ARG B 650      70.514  34.993 -45.125  1.00113.56           C  
ATOM  12561  CD  ARG B 650      71.465  36.176 -45.135  1.00 96.53           C  
ATOM  12562  NE  ARG B 650      70.774  37.460 -45.189  1.00102.50           N  
ATOM  12563  CZ  ARG B 650      71.274  38.594 -44.707  1.00110.04           C  
ATOM  12564  NH1 ARG B 650      72.465  38.607 -44.122  1.00 98.77           N  
ATOM  12565  NH2 ARG B 650      70.582  39.718 -44.802  1.00126.72           N  
ATOM  12566  N   ALA B 651      70.639  32.198 -41.779  1.00127.22           N  
ATOM  12567  CA  ALA B 651      71.170  31.475 -40.633  1.00114.44           C  
ATOM  12568  C   ALA B 651      70.848  29.991 -40.732  1.00122.23           C  
ATOM  12569  O   ALA B 651      71.749  29.160 -40.764  1.00133.79           O  
ATOM  12570  CB  ALA B 651      70.627  32.052 -39.345  1.00117.46           C  
ATOM  12571  N   GLN B 652      69.565  29.655 -40.793  1.00120.98           N  
ATOM  12572  CA  GLN B 652      69.170  28.252 -40.843  1.00135.11           C  
ATOM  12573  C   GLN B 652      69.706  27.530 -42.076  1.00142.78           C
[truncated: 232,795 more chars]
