# Supplementary material for: Alignment of Helical Membrane Protein Sequences Using AlignMe
Source: PLoS One. 2013 Mar 4;8(3):e57731. doi: 10.1371/journal.pone.0057731 (PMC3587630; doi:10.1371/journal.pone.0057731)
Supplement: File S2 — Dataset of HOMEP2 homologous membrane proteins. (GZ) [file pone.0057731.s002.gz › HOMEP2010_pdbs/mfs_transporters/2CFQ_A.pdb]

ATOM      1  N   MET A   1      38.604  56.435  21.149  1.00153.10           N  
ATOM      2  CA  MET A   1      39.033  57.065  22.431  1.00154.35           C  
ATOM      3  C   MET A   1      38.618  56.128  23.559  1.00152.88           C  
ATOM      4  O   MET A   1      39.436  55.374  24.099  1.00149.19           O  
ATOM      5  CB  MET A   1      38.351  58.429  22.591  1.00157.18           C  
ATOM      6  CG  MET A   1      38.672  59.433  21.474  1.00164.90           C  
ATOM      7  SD  MET A   1      37.994  59.029  19.825  1.00171.18           S  
ATOM      8  CE  MET A   1      36.961  60.452  19.493  1.00168.50           C  
ATOM      9  N   TYR A   2      37.333  56.192  23.897  1.00153.01           N  
ATOM     10  CA  TYR A   2      36.706  55.355  24.929  1.00153.67           C  
ATOM     11  C   TYR A   2      36.404  54.026  24.218  1.00151.90           C  
ATOM     12  O   TYR A   2      35.813  53.091  24.785  1.00147.47           O  
ATOM     13  CB  TYR A   2      35.420  56.070  25.412  1.00154.82           C  
ATOM     14  CG  TYR A   2      34.375  55.270  26.197  1.00150.78           C  
ATOM     15  CD1 TYR A   2      34.723  54.499  27.303  1.00147.61           C  
ATOM     16  CD2 TYR A   2      33.015  55.362  25.867  1.00146.81           C  
ATOM     17  CE1 TYR A   2      33.741  53.841  28.062  1.00146.80           C  
ATOM     18  CE2 TYR A   2      32.032  54.712  26.620  1.00143.58           C  
ATOM     19  CZ  TYR A   2      32.401  53.955  27.715  1.00144.07           C  
ATOM     20  OH  TYR A   2      31.431  53.317  28.459  1.00141.86           O  
ATOM     21  N   TYR A   3      36.861  53.960  22.967  1.00144.67           N  
ATOM     22  CA  TYR A   3      36.650  52.802  22.114  1.00135.61           C  
ATOM     23  C   TYR A   3      37.935  52.328  21.448  1.00130.75           C  
ATOM     24  O   TYR A   3      37.980  51.231  20.879  1.00130.79           O  
ATOM     25  CB  TYR A   3      35.625  53.147  21.033  1.00135.97           C  
ATOM     26  CG  TYR A   3      34.438  53.962  21.523  1.00135.04           C  
ATOM     27  CD1 TYR A   3      34.375  55.343  21.310  1.00131.25           C  
ATOM     28  CD2 TYR A   3      33.355  53.345  22.160  1.00132.37           C  
ATOM     29  CE1 TYR A   3      33.256  56.087  21.713  1.00130.19           C  
ATOM     30  CE2 TYR A   3      32.231  54.080  22.567  1.00131.45           C  
ATOM     31  CZ  TYR A   3      32.186  55.445  22.339  1.00129.45           C  
ATOM     32  OH  TYR A   3      31.064  56.147  22.724  1.00124.90           O  
ATOM     33  N   LEU A   4      38.970  53.160  21.505  1.00124.61           N  
ATOM     34  CA  LEU A   4      40.242  52.800  20.899  1.00128.49           C  
ATOM     35  C   LEU A   4      40.685  51.399  21.320  1.00129.05           C  
ATOM     36  O   LEU A   4      41.025  50.575  20.470  1.00128.77           O  
ATOM     37  CB  LEU A   4      41.316  53.838  21.250  1.00129.61           C  
ATOM     38  CG  LEU A   4      41.204  55.131  20.429  1.00132.41           C  
ATOM     39  CD1 LEU A   4      42.151  56.179  20.984  1.00132.15           C  
ATOM     40  CD2 LEU A   4      41.509  54.841  18.955  1.00129.06           C  
ATOM     41  N   LYS A   5      40.679  51.109  22.617  1.00128.96           N  
ATOM     42  CA  LYS A   5      41.081  49.777  23.034  1.00126.10           C  
ATOM     43  C   LYS A   5      39.852  48.857  22.956  1.00123.86           C  
ATOM     44  O   LYS A   5      39.989  47.632  22.944  1.00124.36           O  
ATOM     45  CB  LYS A   5      41.679  49.799  24.450  1.00124.50           C  
ATOM     46  CG  LYS A   5      42.846  48.799  24.654  1.00126.86           C  
ATOM     47  CD  LYS A   5      42.404  47.339  24.447  1.00126.42           C  
ATOM     48  CE  LYS A   5      43.525  46.319  24.681  1.00120.09           C  
ATOM     49  NZ  LYS A   5      43.005  44.920  24.575  1.00112.60           N  
ATOM     50  N   ASN A   6      38.663  49.461  22.878  1.00117.80           N  
ATOM     51  CA  ASN A   6      37.412  48.717  22.780  1.00110.31           C  
ATOM     52  C   ASN A   6      37.316  48.035  21.424  1.00106.82           C  
ATOM     53  O   ASN A   6      37.100  48.684  20.386  1.00103.90           O  
ATOM     54  CB  ASN A   6      36.210  49.635  22.943  1.00102.53           C  
ATOM     55  CG  ASN A   6      34.938  48.860  23.148  1.00 95.76           C  
ATOM     56  OD1 ASN A   6      34.695  47.829  22.498  1.00 88.27           O  
ATOM     57  ND2 ASN A   6      34.115  49.340  24.070  1.00 98.99           N  
ATOM     58  N   THR A   7      37.418  46.716  21.453  1.00 99.22           N  
ATOM     59  CA  THR A   7      37.448  45.973  20.243  1.00 89.77           C  
ATOM     60  C   THR A   7      36.150  45.708  19.545  1.00 88.09           C  
ATOM     61  O   THR A   7      36.059  45.943  18.343  1.00 94.31           O  
ATOM     62  CB  THR A   7      38.290  44.722  20.482  1.00 93.54           C  
ATOM     63  OG1 THR A   7      39.660  45.147  20.579  1.00105.09           O  
ATOM     64  CG2 THR A   7      38.138  43.743  19.348  1.00 93.80           C  
ATOM     65  N   ASN A   8      35.133  45.240  20.239  1.00 82.95           N  
ATOM     66  CA  ASN A   8      33.938  44.991  19.480  1.00 77.86           C  
ATOM     67  C   ASN A   8      33.373  46.192  18.769  1.00 76.21           C  
ATOM     68  O   ASN A   8      32.486  46.082  17.902  1.00 78.57           O  
ATOM     69  CB  ASN A   8      32.915  44.270  20.332  1.00 68.65           C  
ATOM     70  CG  ASN A   8      33.309  42.853  20.502  1.00 71.35           C  
ATOM     71  OD1 ASN A   8      34.486  42.527  20.287  1.00 69.24           O  
ATOM     72  ND2 ASN A   8      32.383  41.998  20.869  1.00 70.64           N  
ATOM     73  N   PHE A   9      33.921  47.349  19.109  1.00 73.86           N  
ATOM     74  CA  PHE A   9      33.508  48.585  18.467  1.00 72.39           C  
ATOM     75  C   PHE A   9      34.036  48.510  17.044  1.00 76.79           C  
ATOM     76  O   PHE A   9      33.308  48.724  16.059  1.00 75.15           O  
ATOM     77  CB  PHE A   9      34.151  49.771  19.130  1.00 68.59           C  
ATOM     78  CG  PHE A   9      33.802  51.033  18.481  1.00 74.20           C  
ATOM     79  CD1 PHE A   9      32.477  51.439  18.423  1.00 77.87           C  
ATOM     80  CD2 PHE A   9      34.774  51.801  17.880  1.00 70.59           C  
ATOM     81  CE1 PHE A   9      32.118  52.595  17.763  1.00 76.22           C  
ATOM     82  CE2 PHE A   9      34.425  52.963  17.217  1.00 75.74           C  
ATOM     83  CZ  PHE A   9      33.084  53.359  17.162  1.00 70.62           C  
ATOM     84  N   TRP A  10      35.324  48.203  16.945  1.00 78.12           N  
ATOM     85  CA  TRP A  10      35.960  48.048  15.650  1.00 81.09           C  
ATOM     86  C   TRP A  10      35.216  46.955  14.878  1.00 73.72           C  
ATOM     87  O   TRP A  10      34.721  47.183  13.779  1.00 65.15           O  
ATOM     88  CB  TRP A  10      37.404  47.651  15.880  1.00 87.60           C  
ATOM     89  CG  TRP A  10      38.179  48.697  16.585  1.00 95.59           C  
ATOM     90  CD1 TRP A  10      39.260  48.497  17.381  1.00 99.65           C  
ATOM     91  CD2 TRP A  10      38.036  50.123  16.445  1.00 99.70           C  
ATOM     92  NE1 TRP A  10      39.814  49.702  17.740  1.00107.47           N  
ATOM     93  CE2 TRP A  10      39.086  50.716  17.178  1.00101.88           C  
ATOM     94  CE3 TRP A  10      37.134  50.952  15.762  1.00 92.15           C  
ATOM     95  CZ2 TRP A  10      39.262  52.110  17.250  1.00 88.72           C  
ATOM     96  CZ3 TRP A  10      37.313  52.343  15.832  1.00 90.70           C  
ATOM     97  CH2 TRP A  10      38.371  52.902  16.570  1.00 86.28           C  
ATOM     98  N   MET A  11      35.156  45.773  15.481  1.00 71.98           N  
ATOM     99  CA  MET A  11      34.486  44.611  14.918  1.00 76.26           C  
ATOM    100  C   MET A  11      33.125  44.927  14.299  1.00 69.48           C  
ATOM    101  O   MET A  11      32.931  44.785  13.092  1.00 68.71           O  
ATOM    102  CB  MET A  11      34.287  43.564  16.014  1.00 90.56           C  
ATOM    103  CG  MET A  11      35.561  42.962  16.563  1.00105.33           C  
ATOM    104  SD  MET A  11      36.386  41.985  15.307  1.00119.24           S  
ATOM    105  CE  MET A  11      37.897  42.946  15.049  1.00114.15           C  
ATOM    106  N   PHE A  12      32.183  45.339  15.143  1.00 63.31           N  
ATOM    107  CA  PHE A  12      30.828  45.632  14.697  1.00 63.59           C  
ATOM    108  C   PHE A  12      30.662  46.939  13.959  1.00 60.98           C  
ATOM    109  O   PHE A  12      29.677  47.137  13.258  1.00 61.13           O  
ATOM    110  CB  PHE A  12      29.863  45.498  15.878  1.00 63.12           C  
ATOM    111  CG  PHE A  12      29.659  44.073  16.284  1.00 75.08           C  
ATOM    112  CD1 PHE A  12      30.735  43.300  16.749  1.00 76.15           C  
ATOM    113  CD2 PHE A  12      28.438  43.456  16.078  1.00 76.50           C  
ATOM    114  CE1 PHE A  12      30.592  41.932  16.992  1.00 75.45           C  
ATOM    115  CE2 PHE A  12      28.283  42.093  16.316  1.00 78.92           C  
ATOM    116  CZ  PHE A  12      29.365  41.327  16.774  1.00 82.08           C  
ATOM    117  N   GLY A  13      31.634  47.826  14.110  1.00 59.13           N  
ATOM    118  CA  GLY A  13      31.588  49.069  13.378  1.00 59.53           C  
ATOM    119  C   GLY A  13      31.996  48.684  11.967  1.00 61.00           C  
ATOM    120  O   GLY A  13      31.320  48.995  11.002  1.00 57.19           O  
ATOM    121  N   LEU A  14      33.120  47.992  11.844  1.00 64.24           N  
ATOM    122  CA  LEU A  14      33.589  47.549  10.538  1.00 61.29           C  
ATOM    123  C   LEU A  14      32.592  46.609   9.894  1.00 67.06           C  
ATOM    124  O   LEU A  14      32.425  46.617   8.671  1.00 77.84           O  
ATOM    125  CB  LEU A  14      34.918  46.824  10.659  1.00 60.45           C  
ATOM    126  CG  LEU A  14      36.103  47.762  10.582  1.00 51.70           C  
ATOM    127  CD1 LEU A  14      37.382  46.957  10.650  1.00 60.85           C  
ATOM    128  CD2 LEU A  14      36.033  48.533   9.286  1.00 59.86           C  
ATOM    129  N   PHE A  15      31.951  45.774  10.709  1.00 64.27           N  
ATOM    130  CA  PHE A  15      30.962  44.852  10.180  1.00 62.60           C  
ATOM    131  C   PHE A  15      29.838  45.686   9.583  1.00 64.40           C  
ATOM    132  O   PHE A  15      29.144  45.250   8.664  1.00 68.62           O  
ATOM    133  CB  PHE A  15      30.382  43.991  11.273  1.00 53.67           C  
ATOM    134  CG  PHE A  15      29.271  43.125  10.801  1.00 57.98           C  
ATOM    135  CD1 PHE A  15      29.536  41.877  10.248  1.00 54.44           C  
ATOM    136  CD2 PHE A  15      27.945  43.558  10.900  1.00 70.34           C  
ATOM    137  CE1 PHE A  15      28.497  41.064   9.800  1.00 66.91           C  
ATOM    138  CE2 PHE A  15      26.893  42.753  10.453  1.00 74.69           C  
ATOM    139  CZ  PHE A  15      27.171  41.499   9.904  1.00 67.54           C  
ATOM    140  N   PHE A  16      29.676  46.886  10.132  1.00 58.16           N  
ATOM    141  CA  PHE A  16      28.675  47.839   9.690  1.00 60.47           C  
ATOM    142  C   PHE A  16      29.138  48.571   8.406  1.00 67.67           C  
ATOM    143  O   PHE A  16      28.311  48.944   7.576  1.00 76.18           O  
ATOM    144  CB  PHE A  16      28.423  48.855  10.816  1.00 75.18           C  
ATOM    145  CG  PHE A  16      27.051  48.768  11.457  1.00 86.65           C  
ATOM    146  CD1 PHE A  16      26.770  49.510  12.605  1.00 90.44           C  
ATOM    147  CD2 PHE A  16      26.031  48.001  10.900  1.00 96.53           C  
ATOM    148  CE1 PHE A  16      25.496  49.498  13.185  1.00 96.25           C  
ATOM    149  CE2 PHE A  16      24.744  47.984  11.479  1.00103.76           C  
ATOM    150  CZ  PHE A  16      24.482  48.736  12.621  1.00 97.14           C  
ATOM    151  N   PHE A  17      30.447  48.784   8.249  1.00 72.21           N  
ATOM    152  CA  PHE A  17      30.992  49.465   7.064  1.00 76.44           C  
ATOM    153  C   PHE A  17      31.100  48.505   5.875  1.00 74.43           C  
ATOM    154  O   PHE A  17      31.522  48.883   4.782  1.00 74.62           O  
ATOM    155  CB  PHE A  17      32.370  50.079   7.386  1.00 77.95           C  
ATOM    156  CG  PHE A  17      33.145  50.528   6.169  1.00 77.53           C  
ATOM    157  CD1 PHE A  17      32.653  51.526   5.338  1.00 72.85           C  
ATOM    158  CD2 PHE A  17      34.358  49.919   5.843  1.00 80.79           C  
ATOM    159  CE1 PHE A  17      33.354  51.905   4.197  1.00 78.86           C  
ATOM    160  CE2 PHE A  17      35.071  50.288   4.708  1.00 76.87           C  
ATOM    161  CZ  PHE A  17      34.568  51.282   3.881  1.00 81.47           C  
ATOM    162  N   PHE A  18      30.711  47.257   6.096  1.00 71.07           N  
ATOM    163  CA  PHE A  18      30.757  46.275   5.039  1.00 68.04           C  
ATOM    164  C   PHE A  18      29.372  45.805   4.664  1.00 69.76           C  
ATOM    165  O   PHE A  18      29.079  45.612   3.482  1.00 72.76           O  
ATOM    166  CB  PHE A  18      31.667  45.119   5.448  1.00 71.41           C  
ATOM    167  CG  PHE A  18      33.128  45.460   5.345  1.00 70.20           C  
ATOM    168  CD1 PHE A  18      33.525  46.724   4.937  1.00 70.15           C  
ATOM    169  CD2 PHE A  18      34.100  44.532   5.641  1.00 76.70           C  
ATOM    170  CE1 PHE A  18      34.857  47.053   4.822  1.00 73.25           C  
ATOM    171  CE2 PHE A  18      35.443  44.867   5.527  1.00 78.98           C  
ATOM    172  CZ  PHE A  18      35.815  46.130   5.116  1.00 70.59           C  
ATOM    173  N   TYR A  19      28.509  45.639   5.659  1.00 66.18           N  
ATOM    174  CA  TYR A  19      27.141  45.226   5.380  1.00 67.52           C  
ATOM    175  C   TYR A  19      26.468  46.349   4.611  1.00 69.22           C  
ATOM    176  O   TYR A  19      25.467  46.150   3.914  1.00 67.98           O  
ATOM    177  CB  TYR A  19      26.348  44.993   6.662  1.00 63.92           C  
ATOM    178  CG  TYR A  19      24.905  44.649   6.377  1.00 58.69           C  
ATOM    179  CD1 TYR A  19      24.560  43.387   5.920  1.00 66.65           C  
ATOM    180  CD2 TYR A  19      23.897  45.610   6.479  1.00 43.31           C  
ATOM    181  CE1 TYR A  19      23.251  43.083   5.566  1.00 70.00           C  
ATOM    182  CE2 TYR A  19      22.583  45.322   6.123  1.00 54.74           C  
ATOM    183  CZ  TYR A  19      22.272  44.050   5.662  1.00 61.87           C  
ATOM    184  OH  TYR A  19      21.006  43.718   5.253  1.00 63.92           O  
ATOM    185  N   PHE A  20      27.023  47.546   4.750  1.00 73.18           N  
ATOM    186  CA  PHE A  20      26.466  48.714   4.079  1.00 81.80           C  
ATOM    187  C   PHE A  20      27.190  49.177   2.822  1.00 79.81           C  
ATOM    188  O   PHE A  20      26.836  50.199   2.213  1.00 70.43           O  
ATOM    189  CB  PHE A  20      26.318  49.851   5.083  1.00 85.94           C  
ATOM    190  CG  PHE A  20      24.985  49.865   5.745  1.00 95.06           C  
ATOM    191  CD1 PHE A  20      24.445  48.688   6.250  1.00 97.13           C  
ATOM    192  CD2 PHE A  20      24.234  51.028   5.801  1.00100.76           C  
ATOM    193  CE1 PHE A  20      23.174  48.663   6.794  1.00 96.16           C  
ATOM    194  CE2 PHE A  20      22.961  51.018   6.343  1.00101.96           C  
ATOM    195  CZ  PHE A  20      22.429  49.827   6.841  1.00 97.72           C  
ATOM    196  N   PHE A  21      28.198  48.409   2.430  1.00 78.53           N  
ATOM    197  CA  PHE A  21      28.931  48.712   1.218  1.00 73.07           C  
ATOM    198  C   PHE A  21      28.218  47.904   0.145  1.00 63.40           C  
ATOM    199  O   PHE A  21      28.110  48.301  -1.015  1.00 56.46           O  
ATOM    200  CB  PHE A  21      30.391  48.273   1.334  1.00 71.43           C  
ATOM    201  CG  PHE A  21      31.233  48.750   0.207  1.00 75.62           C  
ATOM    202  CD1 PHE A  21      31.354  50.113  -0.049  1.00 81.45           C  
ATOM    203  CD2 PHE A  21      31.838  47.850  -0.643  1.00 72.10           C  
ATOM    204  CE1 PHE A  21      32.058  50.566  -1.141  1.00 74.27           C  
ATOM    205  CE2 PHE A  21      32.548  48.284  -1.744  1.00 74.09           C  
ATOM    206  CZ  PHE A  21      32.659  49.647  -2.000  1.00 74.76           C  
ATOM    207  N   ILE A  22      27.728  46.755   0.579  1.00 57.05           N  
ATOM    208  CA  ILE A  22      26.985  45.848  -0.267  1.00 59.96           C  
ATOM    209  C   ILE A  22      25.626  46.511  -0.530  1.00 57.65           C  
ATOM    210  O   ILE A  22      25.122  46.498  -1.657  1.00 48.19           O  
ATOM    211  CB  ILE A  22      26.734  44.511   0.469  1.00 64.78           C  
ATOM    212  CG1 ILE A  22      27.944  43.594   0.351  1.00 49.97           C  
ATOM    213  CG2 ILE A  22      25.485  43.831  -0.073  1.00 49.16           C  
ATOM    214  CD1 ILE A  22      27.849  42.331   1.224  1.00 83.56           C  
ATOM    215  N   MET A  23      25.029  47.072   0.519  1.00 55.21           N  
ATOM    216  CA  MET A  23      23.734  47.713   0.392  1.00 61.90           C  
ATOM    217  C   MET A  23      23.820  48.739  -0.711  1.00 64.93           C  
ATOM    218  O   MET A  23      22.994  48.750  -1.648  1.00 51.93           O  
ATOM    219  CB  MET A  23      23.379  48.411   1.685  1.00 76.24           C  
ATOM    220  CG  MET A  23      21.900  48.624   1.837  1.00 96.48           C  
ATOM    221  SD  MET A  23      21.098  47.170   2.515  1.00117.38           S  
ATOM    222  CE  MET A  23      20.478  47.846   4.071  1.00104.45           C  
ATOM    223  N   GLY A  24      24.848  49.588  -0.562  1.00 70.24           N  
ATOM    224  CA  GLY A  24      25.167  50.674  -1.489  1.00 71.44           C  
ATOM    225  C   GLY A  24      25.425  50.269  -2.937  1.00 69.32           C  
ATOM    226  O   GLY A  24      25.580  51.118  -3.833  1.00 56.39           O  
ATOM    227  N   ALA A  25      25.492  48.954  -3.141  1.00 70.03           N  
ATOM    228  CA  ALA A  25      25.677  48.340  -4.444  1.00 58.63           C  
ATOM    229  C   ALA A  25      24.252  47.873  -4.799  1.00 62.43           C  
ATOM    230  O   ALA A  25      23.479  48.603  -5.432  1.00 62.12           O  
ATOM    231  CB  ALA A  25      26.633  47.149  -4.328  1.00 44.73           C  
ATOM    232  N   TYR A  26      23.896  46.674  -4.352  1.00 66.76           N  
ATOM    233  CA  TYR A  26      22.576  46.118  -4.609  1.00 63.27           C  
ATOM    234  C   TYR A  26      21.386  47.082  -4.608  1.00 58.40           C  
ATOM    235  O   TYR A  26      20.407  46.868  -5.322  1.00 40.28           O  
ATOM    236  CB  TYR A  26      22.256  45.041  -3.591  1.00 53.27           C  
ATOM    237  CG  TYR A  26      20.774  44.812  -3.519  1.00 74.21           C  
ATOM    238  CD1 TYR A  26      19.958  45.582  -2.683  1.00 68.59           C  
ATOM    239  CD2 TYR A  26      20.169  43.877  -4.358  1.00 88.43           C  
ATOM    240  CE1 TYR A  26      18.575  45.421  -2.700  1.00 71.77           C  
ATOM    241  CE2 TYR A  26      18.791  43.705  -4.378  1.00 86.23           C  
ATOM    242  CZ  TYR A  26      18.002  44.474  -3.552  1.00 79.59           C  
ATOM    243  OH  TYR A  26      16.646  44.266  -3.587  1.00 89.68           O  
ATOM    244  N   PHE A  27      21.419  48.135  -3.816  1.00 52.22           N  
ATOM    245  CA  PHE A  27      20.210  48.904  -3.831  1.00 61.38           C  
ATOM    246  C   PHE A  27      19.986  49.989  -4.845  1.00 58.83           C  
ATOM    247  O   PHE A  27      19.002  49.956  -5.579  1.00 59.89           O  
ATOM    248  CB  PHE A  27      19.908  49.450  -2.457  1.00 75.95           C  
ATOM    249  CG  PHE A  27      18.446  49.496  -2.173  1.00 90.41           C  
ATOM    250  CD1 PHE A  27      17.730  48.310  -1.994  1.00 93.66           C  
ATOM    251  CD2 PHE A  27      17.762  50.711  -2.149  1.00 92.66           C  
ATOM    252  CE1 PHE A  27      16.341  48.326  -1.797  1.00100.47           C  
ATOM    253  CE2 PHE A  27      16.372  50.748  -1.953  1.00 96.43           C  
ATOM    254  CZ  PHE A  27      15.657  49.551  -1.776  1.00103.15           C  
ATOM    255  N   PRO A  28      20.866  50.981  -4.903  1.00 56.95           N  
ATOM    256  CA  PRO A  28      20.562  51.986  -5.912  1.00 60.25           C  
ATOM    257  C   PRO A  28      20.687  51.520  -7.367  1.00 64.45           C  
ATOM    258  O   PRO A  28      19.946  51.979  -8.225  1.00 64.97           O  
ATOM    259  CB  PRO A  28      21.510  53.115  -5.554  1.00 50.92           C  
ATOM    260  CG  PRO A  28      22.660  52.384  -4.979  1.00 51.41           C  
ATOM    261  CD  PRO A  28      22.028  51.371  -4.099  1.00 48.65           C  
ATOM    262  N   PHE A  29      21.588  50.591  -7.660  1.00 66.97           N  
ATOM    263  CA  PHE A  29      21.735  50.144  -9.048  1.00 70.01           C  
ATOM    264  C   PHE A  29      20.955  48.891  -9.431  1.00 66.74           C  
ATOM    265  O   PHE A  29      21.259  48.254 -10.451  1.00 67.35           O  
ATOM    266  CB  PHE A  29      23.206  49.940  -9.363  1.00 77.46           C  
ATOM    267  CG  PHE A  29      24.056  51.067  -8.902  1.00 81.46           C  
ATOM    268  CD1 PHE A  29      24.207  52.202  -9.679  1.00 84.96           C  
ATOM    269  CD2 PHE A  29      24.644  51.025  -7.642  1.00 85.17           C  
ATOM    270  CE1 PHE A  29      24.931  53.287  -9.202  1.00 86.19           C  
ATOM    271  CE2 PHE A  29      25.367  52.097  -7.155  1.00 89.57           C  
ATOM    272  CZ  PHE A  29      25.512  53.233  -7.932  1.00 90.72           C  
ATOM    273  N   PHE A  30      19.955  48.538  -8.625  1.00 56.66           N  
ATOM    274  CA  PHE A  30      19.127  47.373  -8.920  1.00 58.45           C  
ATOM    275  C   PHE A  30      18.385  47.636 -10.252  1.00 58.62           C  
ATOM    276  O   PHE A  30      18.542  46.895 -11.235  1.00 56.52           O  
ATOM    277  CB  PHE A  30      18.132  47.116  -7.762  1.00 50.94           C  
ATOM    278  CG  PHE A  30      17.430  45.780  -7.842  1.00 57.97           C  
ATOM    279  CD1 PHE A  30      18.148  44.609  -8.123  1.00 56.26           C  
ATOM    280  CD2 PHE A  30      16.051  45.685  -7.633  1.00 62.60           C  
ATOM    281  CE1 PHE A  30      17.500  43.361  -8.202  1.00 59.88           C  
ATOM    282  CE2 PHE A  30      15.385  44.434  -7.707  1.00 66.76           C  
ATOM    283  CZ  PHE A  30      16.116  43.274  -7.993  1.00 61.75           C  
ATOM    284  N   PRO A  31      17.596  48.722 -10.309  1.00 62.28           N  
ATOM    285  CA  PRO A  31      16.836  49.085 -11.509  1.00 64.89           C  
ATOM    286  C   PRO A  31      17.710  48.928 -12.736  1.00 61.10           C  
ATOM    287  O   PRO A  31      17.409  48.168 -13.660  1.00 60.57           O  
ATOM    288  CB  PRO A  31      16.490  50.546 -11.258  1.00 65.38           C  
ATOM    289  CG  PRO A  31      16.346  50.597  -9.774  1.00 66.95           C  
ATOM    290  CD  PRO A  31      17.550  49.818  -9.324  1.00 65.01           C  
ATOM    291  N   ILE A  32      18.801  49.675 -12.707  1.00 48.28           N  
ATOM    292  CA  ILE A  32      19.775  49.687 -13.761  1.00 40.72           C  
ATOM    293  C   ILE A  32      20.143  48.281 -14.198  1.00 40.69           C  
ATOM    294  O   ILE A  32      19.841  47.916 -15.328  1.00 39.56           O  
ATOM    295  CB  ILE A  32      21.020  50.449 -13.310  1.00 45.41           C  
ATOM    296  CG1 ILE A  32      20.746  51.954 -13.269  1.00 53.73           C  
ATOM    297  CG2 ILE A  32      22.118  50.207 -14.266  1.00 45.33           C  
ATOM    298  CD1 ILE A  32      19.608  52.366 -12.361  1.00 84.59           C  
ATOM    299  N   TRP A  33      20.768  47.489 -13.321  1.00 39.66           N  
ATOM    300  CA  TRP A  33      21.153  46.114 -13.679  1.00 42.89           C  
ATOM    301  C   TRP A  33      19.988  45.290 -14.206  1.00 42.76           C  
ATOM    302  O   TRP A  33      20.124  44.583 -15.193  1.00 34.52           O  
ATOM    303  CB  TRP A  33      21.761  45.370 -12.498  1.00 47.16           C  
ATOM    304  CG  TRP A  33      21.980  43.896 -12.761  1.00 52.48           C  
ATOM    305  CD1 TRP A  33      23.114  43.301 -13.263  1.00 64.71           C  
ATOM    306  CD2 TRP A  33      21.090  42.828 -12.424  1.00 45.73           C  
ATOM    307  NE1 TRP A  33      22.983  41.926 -13.238  1.00 60.14           N  
ATOM    308  CE2 TRP A  33      21.752  41.611 -12.723  1.00 57.05           C  
ATOM    309  CE3 TRP A  33      19.802  42.778 -11.892  1.00 37.97           C  
ATOM    310  CZ2 TRP A  33      21.167  40.364 -12.496  1.00 58.71           C  
ATOM    311  CZ3 TRP A  33      19.217  41.534 -11.668  1.00 54.77           C  
ATOM    312  CH2 TRP A  33      19.899  40.347 -11.968  1.00 58.86           C  
ATOM    313  N   LEU A  34      18.854  45.340 -13.522  1.00 45.36           N  
ATOM    314  CA  LEU A  34      17.667  44.634 -13.994  1.00 51.28           C  
ATOM    315  C   LEU A  34      17.441  45.002 -15.450  1.00 57.86           C  
ATOM    316  O   LEU A  34      17.872  44.313 -16.373  1.00 54.17           O  
ATOM    317  CB  LEU A  34      16.435  45.116 -13.255  1.00 55.51           C  
ATOM    318  CG  LEU A  34      16.009  44.419 -11.987  1.00 59.59           C  
ATOM    319  CD1 LEU A  34      14.589  44.910 -11.667  1.00 67.65           C  
ATOM    320  CD2 LEU A  34      16.069  42.896 -12.173  1.00 52.03           C  
ATOM    321  N   HIS A  35      16.743  46.126 -15.610  1.00 60.76           N  
ATOM    322  CA  HIS A  35      16.382  46.703 -16.891  1.00 55.85           C  
ATOM    323  C   HIS A  35      17.503  46.826 -17.928  1.00 48.24           C  
ATOM    324  O   HIS A  35      17.266  46.580 -19.108  1.00 29.52           O  
ATOM    325  CB  HIS A  35      15.725  48.071 -16.653  1.00 71.51           C  
ATOM    326  CG  HIS A  35      15.531  48.889 -17.900  1.00 82.37           C  
ATOM    327  ND1 HIS A  35      16.509  49.719 -18.406  1.00 78.37           N  
ATOM    328  CD2 HIS A  35      14.480  48.990 -18.751  1.00 82.95           C  
ATOM    329  CE1 HIS A  35      16.070  50.297 -19.512  1.00 82.11           C  
ATOM    330  NE2 HIS A  35      14.841  49.871 -19.744  1.00 82.93           N  
ATOM    331  N   ASP A  36      18.710  47.215 -17.533  1.00 53.37           N  
ATOM    332  CA  ASP A  36      19.780  47.324 -18.533  1.00 57.64           C  
ATOM    333  C   ASP A  36      20.496  46.006 -18.763  1.00 48.33           C  
ATOM    334  O   ASP A  36      20.281  45.354 -19.764  1.00 55.39           O  
ATOM    335  CB  ASP A  36      20.790  48.404 -18.144  1.00 66.14           C  
ATOM    336  CG  ASP A  36      20.291  49.806 -18.452  1.00 73.86           C  
ATOM    337  OD1 ASP A  36      19.077  50.042 -18.272  1.00 75.43           O  
ATOM    338  OD2 ASP A  36      21.106  50.671 -18.860  1.00 70.89           O  
ATOM    339  N   ILE A  37      21.350  45.598 -17.845  1.00 54.41           N  
ATOM    340  CA  ILE A  37      22.043  44.333 -18.028  1.00 60.36           C  
ATOM    341  C   ILE A  37      21.073  43.196 -18.405  1.00 59.73           C  
ATOM    342  O   ILE A  37      21.404  42.333 -19.219  1.00 66.07           O  
ATOM    343  CB  ILE A  37      22.845  43.946 -16.743  1.00 61.01           C  
ATOM    344  CG1 ILE A  37      24.104  44.813 -16.630  1.00 56.51           C  
ATOM    345  CG2 ILE A  37      23.234  42.460 -16.764  1.00 53.80           C  
ATOM    346  CD1 ILE A  37      23.862  46.186 -16.058  1.00 83.13           C  
ATOM    347  N   ASN A  38      19.871  43.197 -17.841  1.00 56.55           N  
ATOM    348  CA  ASN A  38      18.935  42.125 -18.138  1.00 55.22           C  
ATOM    349  C   ASN A  38      17.846  42.502 -19.093  1.00 55.91           C  
ATOM    350  O   ASN A  38      17.175  41.636 -19.624  1.00 61.61           O  
ATOM    351  CB  ASN A  38      18.280  41.616 -16.867  1.00 64.06           C  
ATOM    352  CG  ASN A  38      19.280  41.143 -15.847  1.00 61.76           C  
ATOM    353  OD1 ASN A  38      19.982  40.146 -16.068  1.00 54.81           O  
ATOM    354  ND2 ASN A  38      19.356  41.855 -14.712  1.00 45.14           N  
ATOM    355  N   HIS A  39      17.639  43.795 -19.282  1.00 71.83           N  
ATOM    356  CA  HIS A  39      16.606  44.253 -20.204  1.00 79.70           C  
ATOM    357  C   HIS A  39      15.284  43.698 -19.713  1.00 71.18           C  
ATOM    358  O   HIS A  39      14.842  42.653 -20.152  1.00 73.05           O  
ATOM    359  CB  HIS A  39      16.930  43.738 -21.608  1.00 84.08           C  
ATOM    360  CG  HIS A  39      18.332  44.037 -22.046  1.00 94.55           C  
ATOM    361  ND1 HIS A  39      18.781  45.323 -22.280  1.00 95.60           N  
ATOM    362  CD2 HIS A  39      19.397  43.224 -22.259  1.00 98.65           C  
ATOM    363  CE1 HIS A  39      20.057  45.288 -22.614  1.00100.64           C  
ATOM    364  NE2 HIS A  39      20.457  44.025 -22.608  1.00103.07           N  
ATOM    365  N   ILE A  40      14.641  44.399 -18.797  1.00 67.22           N  
ATOM    366  CA  ILE A  40      13.418  43.865 -18.266  1.00 70.39           C  
ATOM    367  C   ILE A  40      12.214  44.771 -18.291  1.00 76.79           C  
ATOM    368  O   ILE A  40      12.308  45.959 -17.962  1.00 78.27           O  
ATOM    369  CB  ILE A  40      13.652  43.385 -16.855  1.00 72.69           C  
ATOM    370  CG1 ILE A  40      14.952  42.574 -16.829  1.00 67.38           C  
ATOM    371  CG2 ILE A  40      12.447  42.548 -16.398  1.00 69.97           C  
ATOM    372  CD1 ILE A  40      15.495  42.324 -15.458  1.00 83.23           C  
ATOM    373  N   SER A  41      11.082  44.163 -18.658  1.00 75.69           N  
ATOM    374  CA  SER A  41       9.785  44.828 -18.782  1.00 84.51           C  
ATOM    375  C   SER A  41       9.502  45.937 -17.773  1.00 88.69           C  
ATOM    376  O   SER A  41       9.554  45.744 -16.553  1.00 89.63           O  
ATOM    377  CB  SER A  41       8.648  43.798 -18.740  1.00 80.89           C  
ATOM    378  OG  SER A  41       7.392  44.408 -19.006  1.00 81.68           O  
ATOM    379  N   LYS A  42       9.185  47.104 -18.322  1.00 90.99           N  
ATOM    380  CA  LYS A  42       8.881  48.305 -17.554  1.00 90.77           C  
ATOM    381  C   LYS A  42       7.721  48.032 -16.612  1.00 90.28           C  
ATOM    382  O   LYS A  42       7.381  48.868 -15.788  1.00 92.77           O  
ATOM    383  CB  LYS A  42       8.521  49.445 -18.521  1.00 92.04           C  
ATOM    384  CG  LYS A  42       8.739  50.854 -18.007  1.00 88.29           C  
ATOM    385  CD  LYS A  42       9.455  51.677 -19.076  1.00 97.05           C  
ATOM    386  CE  LYS A  42      10.826  51.071 -19.397  1.00 95.82           C  
ATOM    387  NZ  LYS A  42      11.547  51.754 -20.498  1.00 92.71           N  
ATOM    388  N   SER A  43       7.114  46.858 -16.732  1.00 86.67           N  
ATOM    389  CA  SER A  43       5.993  46.523 -15.875  1.00 82.45           C  
ATOM    390  C   SER A  43       6.277  45.266 -15.085  1.00 81.30           C  
ATOM    391  O   SER A  43       5.559  44.946 -14.137  1.00 81.60           O  
ATOM    392  CB  SER A  43       4.734  46.315 -16.707  1.00 83.89           C  
ATOM    393  OG  SER A  43       4.795  45.085 -17.403  1.00 80.22           O  
ATOM    394  N   ASP A  44       7.327  44.558 -15.486  1.00 83.27           N  
ATOM    395  CA  ASP A  44       7.714  43.324 -14.827  1.00 87.31           C  
ATOM    396  C   ASP A  44       8.801  43.540 -13.817  1.00 88.60           C  
ATOM    397  O   ASP A  44       9.292  42.597 -13.218  1.00 97.29           O  
ATOM    398  CB  ASP A  44       8.181  42.302 -15.843  1.00 92.94           C  
ATOM    399  CG  ASP A  44       7.118  41.976 -16.844  1.00108.02           C  
ATOM    400  OD1 ASP A  44       6.019  42.566 -16.748  1.00113.40           O  
ATOM    401  OD2 ASP A  44       7.380  41.138 -17.730  1.00120.39           O  
ATOM    402  N   THR A  45       9.224  44.779 -13.658  1.00 84.22           N  
ATOM    403  CA  THR A  45      10.212  45.051 -12.646  1.00 76.93           C  
ATOM    404  C   THR A  45       9.271  45.252 -11.477  1.00 72.06           C  
ATOM    405  O   THR A  45       9.678  45.267 -10.322  1.00 73.34           O  
ATOM    406  CB  THR A  45      10.976  46.324 -12.952  1.00 80.95           C  
ATOM    407  OG1 THR A  45      10.043  47.343 -13.327  1.00 71.64           O  
ATOM    408  CG2 THR A  45      11.995  46.073 -14.081  1.00 79.59           C  
ATOM    409  N   GLY A  46       7.987  45.370 -11.810  1.00 68.89           N  
ATOM    410  CA  GLY A  46       6.953  45.565 -10.810  1.00 69.09           C  
ATOM    411  C   GLY A  46       6.609  44.277 -10.100  1.00 65.57           C  
ATOM    412  O   GLY A  46       6.321  44.271  -8.917  1.00 60.85           O  
ATOM    413  N   ILE A  47       6.647  43.180 -10.835  1.00 68.84           N  
ATOM    414  CA  ILE A  47       6.345  41.872 -10.279  1.00 71.39           C  
ATOM    415  C   ILE A  47       7.534  41.355  -9.494  1.00 64.50           C  
ATOM    416  O   ILE A  47       7.536  40.247  -8.988  1.00 65.01           O  
ATOM    417  CB  ILE A  47       5.958  40.913 -11.432  1.00 74.97           C  
ATOM    418  CG1 ILE A  47       4.515  41.227 -11.821  1.00 79.34           C  
ATOM    419  CG2 ILE A  47       6.187  39.425 -11.072  1.00 72.87           C  
ATOM    420  CD1 ILE A  47       3.578  41.342 -10.622  1.00 86.00           C  
ATOM    421  N   ILE A  48       8.546  42.194  -9.386  1.00 62.10           N  
ATOM    422  CA  ILE A  48       9.769  41.853  -8.681  1.00 65.28           C  
ATOM    423  C   ILE A  48       9.827  42.673  -7.400  1.00 64.61           C  
ATOM    424  O   ILE A  48       9.931  42.127  -6.304  1.00 58.51           O  
ATOM    425  CB  ILE A  48      10.977  42.203  -9.558  1.00 66.74           C  
ATOM    426  CG1 ILE A  48      10.941  41.349 -10.816  1.00 65.37           C  
ATOM    427  CG2 ILE A  48      12.279  42.048  -8.775  1.00 69.74           C  
ATOM    428  CD1 ILE A  48      11.886  41.819 -11.889  1.00 82.98           C  
ATOM    429  N   PHE A  49       9.777  43.993  -7.560  1.00 64.12           N  
ATOM    430  CA  PHE A  49       9.791  44.910  -6.433  1.00 65.02           C  
ATOM    431  C   PHE A  49       8.549  44.587  -5.647  1.00 70.04           C  
ATOM    432  O   PHE A  49       8.406  44.998  -4.489  1.00 73.14           O  
ATOM    433  CB  PHE A  49       9.704  46.354  -6.899  1.00 62.12           C  
ATOM    434  CG  PHE A  49      11.021  46.995  -7.089  1.00 70.76           C  
ATOM    435  CD1 PHE A  49      11.762  46.759  -8.226  1.00 80.97           C  
ATOM    436  CD2 PHE A  49      11.530  47.839  -6.122  1.00 81.68           C  
ATOM    437  CE1 PHE A  49      12.999  47.359  -8.400  1.00 86.55           C  
ATOM    438  CE2 PHE A  49      12.768  48.447  -6.282  1.00 87.96           C  
ATOM    439  CZ  PHE A  49      13.503  48.207  -7.422  1.00 89.86           C  
ATOM    440  N   ALA A  50       7.656  43.849  -6.309  1.00 67.93           N  
ATOM    441  CA  ALA A  50       6.382  43.409  -5.743  1.00 67.50           C  
ATOM    442  C   ALA A  50       6.566  42.223  -4.794  1.00 68.42           C  
ATOM    443  O   ALA A  50       6.104  42.247  -3.643  1.00 67.32           O  
ATOM    444  CB  ALA A  50       5.430  43.014  -6.864  1.00 75.13           C  
ATOM    445  N   ALA A  51       7.224  41.178  -5.294  1.00 62.04           N  
ATOM    446  CA  ALA A  51       7.478  39.989  -4.496  1.00 62.26           C  
ATOM    447  C   ALA A  51       8.490  40.375  -3.406  1.00 65.04           C  
ATOM    448  O   ALA A  51       8.584  39.719  -2.350  1.00 63.11           O  
ATOM    449  CB  ALA A  51       8.011  38.863  -5.387  1.00 57.08           C  
ATOM    450  N   ILE A  52       9.223  41.460  -3.679  1.00 67.55           N  
ATOM    451  CA  ILE A  52      10.205  42.025  -2.752  1.00 66.06           C  
ATOM    452  C   ILE A  52       9.416  42.424  -1.482  1.00 63.22           C  
ATOM    453  O   ILE A  52       9.725  41.971  -0.376  1.00 48.52           O  
ATOM    454  CB  ILE A  52      10.941  43.274  -3.407  1.00 68.21           C  
ATOM    455  CG1 ILE A  52      12.097  42.803  -4.322  1.00 60.95           C  
ATOM    456  CG2 ILE A  52      11.389  44.277  -2.332  1.00 55.18           C  
ATOM    457  CD1 ILE A  52      13.233  42.058  -3.630  1.00 81.34           C  
ATOM    458  N   SER A  53       8.374  43.233  -1.638  1.00 58.30           N  
ATOM    459  CA  SER A  53       7.601  43.635  -0.481  1.00 59.96           C  
ATOM    460  C   SER A  53       6.771  42.501   0.143  1.00 57.62           C  
ATOM    461  O   SER A  53       6.607  42.454   1.372  1.00 61.83           O  
ATOM    462  CB  SER A  53       6.711  44.840  -0.833  1.00 64.50           C  
ATOM    463  OG  SER A  53       7.451  46.057  -0.803  1.00 57.43           O  
ATOM    464  N   LEU A  54       6.252  41.581  -0.663  1.00 46.72           N  
ATOM    465  CA  LEU A  54       5.465  40.514  -0.055  1.00 50.85           C  
ATOM    466  C   LEU A  54       6.288  39.643   0.888  1.00 51.56           C  
ATOM    467  O   LEU A  54       5.731  38.979   1.751  1.00 55.24           O  
ATOM    468  CB  LEU A  54       4.816  39.621  -1.103  1.00 50.75           C  
ATOM    469  CG  LEU A  54       4.564  38.253  -0.475  1.00 48.17           C  
ATOM    470  CD1 LEU A  54       3.111  37.929  -0.453  1.00 55.55           C  
ATOM    471  CD2 LEU A  54       5.336  37.226  -1.213  1.00 36.56           C  
ATOM    472  N   PHE A  55       7.605  39.629   0.742  1.00 40.24           N  
ATOM    473  CA  PHE A  55       8.389  38.785   1.626  1.00 51.17           C  
ATOM    474  C   PHE A  55       9.014  39.479   2.800  1.00 56.45           C  
ATOM    475  O   PHE A  55       9.144  38.900   3.881  1.00 47.74           O  
ATOM    476  CB  PHE A  55       9.458  38.039   0.843  1.00 61.16           C  
ATOM    477  CG  PHE A  55       8.910  36.911   0.086  1.00 73.80           C  
ATOM    478  CD1 PHE A  55       8.075  36.011   0.723  1.00 70.68           C  
ATOM    479  CD2 PHE A  55       9.125  36.792  -1.268  1.00 85.54           C  
ATOM    480  CE1 PHE A  55       7.449  35.015   0.030  1.00 79.20           C  
ATOM    481  CE2 PHE A  55       8.499  35.789  -1.984  1.00 91.85           C  
ATOM    482  CZ  PHE A  55       7.653  34.898  -1.328  1.00 86.68           C  
ATOM    483  N   SER A  56       9.414  40.724   2.581  1.00 74.65           N  
ATOM    484  CA  SER A  56      10.034  41.523   3.631  1.00 79.81           C  
ATOM    485  C   SER A  56       8.965  41.697   4.688  1.00 79.39           C  
ATOM    486  O   SER A  56       9.199  42.258   5.760  1.00 84.67           O  
ATOM    487  CB  SER A  56      10.437  42.893   3.095  1.00 70.50           C  
ATOM    488  OG  SER A  56       9.295  43.595   2.646  1.00 64.42           O  
ATOM    489  N   LEU A  57       7.778  41.209   4.367  1.00 72.31           N  
ATOM    490  CA  LEU A  57       6.678  41.317   5.281  1.00 71.14           C  
ATOM    491  C   LEU A  57       6.424  39.966   5.930  1.00 67.81           C  
ATOM    492  O   LEU A  57       5.744  39.877   6.945  1.00 69.82           O  
ATOM    493  CB  LEU A  57       5.476  41.872   4.523  1.00 68.99           C  
ATOM    494  CG  LEU A  57       4.139  41.170   4.396  1.00 67.27           C  
ATOM    495  CD1 LEU A  57       3.285  41.957   3.389  1.00 64.77           C  
ATOM    496  CD2 LEU A  57       4.352  39.750   3.929  1.00 61.12           C  
ATOM    497  N   LEU A  58       6.989  38.917   5.345  1.00 65.14           N  
ATOM    498  CA  LEU A  58       6.861  37.584   5.899  1.00 63.23           C  
ATOM    499  C   LEU A  58       8.091  37.328   6.720  1.00 70.53           C  
ATOM    500  O   LEU A  58       8.173  36.346   7.450  1.00 68.54           O  
ATOM    501  CB  LEU A  58       6.776  36.546   4.801  1.00 61.44           C  
ATOM    502  CG  LEU A  58       5.412  36.666   4.152  1.00 74.09           C  
ATOM    503  CD1 LEU A  58       5.314  35.718   2.959  1.00 78.40           C  
ATOM    504  CD2 LEU A  58       4.339  36.382   5.212  1.00 73.35           C  
ATOM    505  N   PHE A  59       9.055  38.229   6.606  1.00 77.36           N  
ATOM    506  CA  PHE A  59      10.288  38.059   7.341  1.00 84.41           C  
ATOM    507  C   PHE A  59      10.526  39.119   8.398  1.00 87.22           C  
ATOM    508  O   PHE A  59      10.954  38.784   9.508  1.00 84.00           O  
ATOM    509  CB  PHE A  59      11.466  37.982   6.365  1.00 88.47           C  
ATOM    510  CG  PHE A  59      11.369  36.832   5.395  1.00 93.54           C  
ATOM    511  CD1 PHE A  59      10.716  35.663   5.761  1.00 92.78           C  
ATOM    512  CD2 PHE A  59      11.922  36.918   4.121  1.00 93.94           C  
ATOM    513  CE1 PHE A  59      10.611  34.605   4.878  1.00 90.16           C  
ATOM    514  CE2 PHE A  59      11.822  35.859   3.231  1.00 88.79           C  
ATOM    515  CZ  PHE A  59      11.166  34.703   3.611  1.00 93.34           C  
ATOM    516  N   GLN A  60      10.247  40.386   8.080  1.00 91.99           N  
ATOM    517  CA  GLN A  60      10.449  41.433   9.072  1.00 91.53           C  
ATOM    518  C   GLN A  60       9.857  40.914  10.371  1.00 94.24           C  
ATOM    519  O   GLN A  60      10.378  41.192  11.450  1.00 94.03           O  
ATOM    520  CB  GLN A  60       9.794  42.747   8.653  1.00 86.25           C  
ATOM    521  CG  GLN A  60      10.708  43.630   7.821  1.00 91.42           C  
ATOM    522  CD  GLN A  60      10.271  45.072   7.812  1.00 95.69           C  
ATOM    523  OE1 GLN A  60      10.259  45.730   8.849  1.00 93.19           O  
ATOM    524  NE2 GLN A  60       9.907  45.573   6.644  1.00 93.77           N  
ATOM    525  N   PRO A  61       8.754  40.145  10.280  1.00 93.68           N  
ATOM    526  CA  PRO A  61       8.109  39.575  11.467  1.00 89.20           C  
ATOM    527  C   PRO A  61       8.925  38.429  12.068  1.00 86.24           C  
ATOM    528  O   PRO A  61       9.629  38.620  13.055  1.00 85.79           O  
ATOM    529  CB  PRO A  61       6.769  39.103  10.927  1.00 89.04           C  
ATOM    530  CG  PRO A  61       6.466  40.127   9.900  1.00 92.19           C  
ATOM    531  CD  PRO A  61       7.785  40.211   9.170  1.00 92.62           C  
ATOM    532  N   LEU A  62       8.824  37.245  11.468  1.00 83.84           N  
ATOM    533  CA  LEU A  62       9.550  36.057  11.931  1.00 86.17           C  
ATOM    534  C   LEU A  62      10.970  36.347  12.385  1.00 85.02           C  
ATOM    535  O   LEU A  62      11.591  35.555  13.105  1.00 75.29           O  
ATOM    536  CB  LEU A  62       9.622  35.016  10.820  1.00 88.21           C  
ATOM    537  CG  LEU A  62      10.871  34.112  10.814  1.00 87.23           C  
ATOM    538  CD1 LEU A  62      10.600  32.882   9.979  1.00 92.84           C  
ATOM    539  CD2 LEU A  62      12.082  34.850  10.261  1.00 79.96           C  
ATOM    540  N   PHE A  63      11.496  37.468  11.918  1.00 87.44           N  
ATOM    541  CA  PHE A  63      12.840  37.849  12.273  1.00 93.26           C  
ATOM    542  C   PHE A  63      12.861  38.500  13.632  1.00 93.58           C  
ATOM    543  O   PHE A  63      13.918  38.826  14.140  1.00102.21           O  
ATOM    544  CB  PHE A  63      13.416  38.796  11.230  1.00 96.52           C  
ATOM    545  CG  PHE A  63      14.233  38.111  10.180  1.00 98.65           C  
ATOM    546  CD1 PHE A  63      13.639  37.271   9.250  1.00 95.80           C  
ATOM    547  CD2 PHE A  63      15.598  38.334  10.104  1.00100.43           C  
ATOM    548  CE1 PHE A  63      14.396  36.665   8.252  1.00 94.63           C  
ATOM    549  CE2 PHE A  63      16.362  37.736   9.111  1.00 95.26           C  
ATOM    550  CZ  PHE A  63      15.759  36.901   8.184  1.00 96.23           C  
ATOM    551  N   GLY A  64      11.691  38.712  14.212  1.00 91.35           N  
ATOM    552  CA  GLY A  64      11.653  39.298  15.528  1.00 87.35           C  
ATOM    553  C   GLY A  64      11.817  38.109  16.443  1.00 84.55           C  
ATOM    554  O   GLY A  64      12.679  38.046  17.323  1.00 88.16           O  
ATOM    555  N   LEU A  65      10.982  37.121  16.190  1.00 79.62           N  
ATOM    556  CA  LEU A  65      10.970  35.924  16.988  1.00 79.71           C  
ATOM    557  C   LEU A  65      12.380  35.345  17.087  1.00 78.77           C  
ATOM    558  O   LEU A  65      12.687  34.604  18.021  1.00 85.58           O  
ATOM    559  CB  LEU A  65       9.967  34.953  16.383  1.00 78.68           C  
ATOM    560  CG  LEU A  65       8.731  35.696  15.825  1.00 82.98           C  
ATOM    561  CD1 LEU A  65       7.612  34.702  15.554  1.00 85.58           C  
ATOM    562  CD2 LEU A  65       8.237  36.778  16.795  1.00 85.26           C  
ATOM    563  N   LEU A  66      13.252  35.731  16.166  1.00 73.91           N  
ATOM    564  CA  LEU A  66      14.620  35.278  16.215  1.00 77.12           C  
ATOM    565  C   LEU A  66      15.471  36.324  16.887  1.00 89.64           C  
ATOM    566  O   LEU A  66      16.066  36.064  17.918  1.00 93.59           O  
ATOM    567  CB  LEU A  66      15.100  35.063  14.815  1.00 69.28           C  
ATOM    568  CG  LEU A  66      14.399  33.857  14.237  1.00 73.22           C  
ATOM    569  CD1 LEU A  66      13.917  34.160  12.832  1.00 67.66           C  
ATOM    570  CD2 LEU A  66      15.379  32.688  14.306  1.00 64.81           C  
ATOM    571  N   SER A  67      15.518  37.510  16.281  1.00100.43           N  
ATOM    572  CA  SER A  67      16.317  38.643  16.774  1.00102.38           C  
ATOM    573  C   SER A  67      16.383  38.780  18.273  1.00101.87           C  
ATOM    574  O   SER A  67      17.290  39.423  18.794  1.00106.59           O  
ATOM    575  CB  SER A  67      15.806  39.981  16.219  1.00105.26           C  
ATOM    576  OG  SER A  67      16.135  40.157  14.859  1.00118.68           O  
ATOM    577  N   ASP A  68      15.423  38.198  18.976  1.00 97.96           N  
ATOM    578  CA  ASP A  68      15.447  38.318  20.418  1.00 99.58           C  
ATOM    579  C   ASP A  68      15.335  37.035  21.165  1.00 92.77           C  
ATOM    580  O   ASP A  68      16.053  36.815  22.133  1.00 88.81           O  
ATOM    581  CB  ASP A  68      14.398  39.300  20.867  1.00111.30           C  
ATOM    582  CG  ASP A  68      14.691  40.678  20.345  1.00124.14           C  
ATOM    583  OD1 ASP A  68      14.224  40.994  19.233  1.00129.68           O  
ATOM    584  OD2 ASP A  68      15.412  41.436  21.036  1.00128.33           O  
ATOM    585  N   LYS A  69      14.433  36.174  20.740  1.00 87.33           N  
ATOM    586  CA  LYS A  69      14.338  34.898  21.414  1.00 85.03           C  
ATOM    587  C   LYS A  69      15.695  34.222  21.158  1.00 77.55           C  
ATOM    588  O   LYS A  69      15.960  33.107  21.591  1.00 72.47           O  
ATOM    589  CB  LYS A  69      13.199  34.067  20.825  1.00 90.46           C  
ATOM    590  CG  LYS A  69      13.636  32.659  20.521  1.00 99.36           C  
ATOM    591  CD  LYS A  69      12.544  31.763  19.988  1.00110.95           C  
ATOM    592  CE  LYS A  69      13.184  30.659  19.140  1.00115.42           C  
ATOM    593  NZ  LYS A  69      14.486  30.171  19.710  1.00119.58           N  
ATOM    594  N   LEU A  70      16.572  34.910  20.451  1.00 77.29           N  
ATOM    595  CA  LEU A  70      17.863  34.330  20.123  1.00 74.02           C  
ATOM    596  C   LEU A  70      18.991  35.087  20.820  1.00 73.39           C  
ATOM    597  O   LEU A  70      20.081  34.544  21.051  1.00 60.14           O  
ATOM    598  CB  LEU A  70      17.978  34.423  18.637  1.00 72.51           C  
ATOM    599  CG  LEU A  70      18.889  33.505  17.900  1.00 75.31           C  
ATOM    600  CD1 LEU A  70      18.897  34.027  16.478  1.00 67.59           C  
ATOM    601  CD2 LEU A  70      20.282  33.492  18.517  1.00 80.03           C  
ATOM    602  N   GLY A  71      18.705  36.352  21.132  1.00 81.76           N  
ATOM    603  CA  GLY A  71      19.632  37.208  21.852  1.00 78.03           C  
ATOM    604  C   GLY A  71      21.013  37.458  21.326  1.00 75.25           C  
ATOM    605  O   GLY A  71      21.177  38.124  20.322  1.00 76.84           O  
ATOM    606  N   LEU A  72      22.002  36.881  22.000  1.00 77.54           N  
ATOM    607  CA  LEU A  72      23.396  37.099  21.636  1.00 81.43           C  
ATOM    608  C   LEU A  72      24.092  36.100  20.735  1.00 80.53           C  
ATOM    609  O   LEU A  72      25.277  36.246  20.431  1.00 73.62           O  
ATOM    610  CB  LEU A  72      24.240  37.299  22.891  1.00 80.28           C  
ATOM    611  CG  LEU A  72      25.020  38.616  22.817  1.00 83.03           C  
ATOM    612  CD1 LEU A  72      24.071  39.777  22.453  1.00 67.37           C  
ATOM    613  CD2 LEU A  72      25.745  38.867  24.147  1.00 83.58           C  
ATOM    614  N   ARG A  73      23.374  35.075  20.314  1.00 81.52           N  
ATOM    615  CA  ARG A  73      23.970  34.113  19.410  1.00 87.88           C  
ATOM    616  C   ARG A  73      23.872  34.748  18.015  1.00 94.20           C  
ATOM    617  O   ARG A  73      22.808  35.228  17.620  1.00 99.62           O  
ATOM    618  CB  ARG A  73      23.198  32.798  19.443  1.00 89.30           C  
ATOM    619  CG  ARG A  73      23.304  32.030  20.749  1.00 95.59           C  
ATOM    620  CD  ARG A  73      22.795  32.842  21.923  1.00113.21           C  
ATOM    621  NE  ARG A  73      22.713  32.044  23.145  1.00128.99           N  
ATOM    622  CZ  ARG A  73      21.804  31.094  23.370  1.00131.22           C  
ATOM    623  NH1 ARG A  73      20.881  30.810  22.453  1.00128.43           N  
ATOM    624  NH2 ARG A  73      21.812  30.425  24.522  1.00132.65           N  
ATOM    625  N   LYS A  74      24.972  34.767  17.268  1.00 93.41           N  
ATOM    626  CA  LYS A  74      24.973  35.366  15.928  1.00 91.43           C  
ATOM    627  C   LYS A  74      24.204  34.536  14.936  1.00 88.42           C  
ATOM    628  O   LYS A  74      23.868  35.004  13.856  1.00 88.95           O  
ATOM    629  CB  LYS A  74      26.391  35.513  15.387  1.00 96.96           C  
ATOM    630  CG  LYS A  74      27.378  36.206  16.319  1.00105.63           C  
ATOM    631  CD  LYS A  74      28.414  35.224  16.782  1.00109.04           C  
ATOM    632  CE  LYS A  74      27.737  34.033  17.494  1.00112.62           C  
ATOM    633  NZ  LYS A  74      28.550  32.749  17.560  1.00111.45           N  
ATOM    634  N   TYR A  75      23.956  33.288  15.308  1.00 90.26           N  
ATOM    635  CA  TYR A  75      23.230  32.334  14.469  1.00 95.87           C  
ATOM    636  C   TYR A  75      22.507  32.973  13.280  1.00 93.81           C  
ATOM    637  O   TYR A  75      23.074  33.138  12.206  1.00 91.50           O  
ATOM    638  CB  TYR A  75      22.233  31.536  15.332  1.00 99.62           C  
ATOM    639  CG  TYR A  75      22.850  30.383  16.103  1.00108.22           C  
ATOM    640  CD1 TYR A  75      23.847  30.599  17.059  1.00112.27           C  
ATOM    641  CD2 TYR A  75      22.445  29.074  15.859  1.00114.17           C  
ATOM    642  CE1 TYR A  75      24.424  29.550  17.739  1.00120.60           C  
ATOM    643  CE2 TYR A  75      23.023  28.009  16.536  1.00119.98           C  
ATOM    644  CZ  TYR A  75      24.008  28.256  17.478  1.00126.05           C  
ATOM    645  OH  TYR A  75      24.580  27.207  18.154  1.00135.78           O  
ATOM    646  N   LEU A  76      21.245  33.318  13.484  1.00 90.68           N  
ATOM    647  CA  LEU A  76      20.410  33.941  12.457  1.00 82.55           C  
ATOM    648  C   LEU A  76      21.206  34.846  11.537  1.00 73.78           C  
ATOM    649  O   LEU A  76      21.221  34.686  10.311  1.00 63.03           O  
ATOM    650  CB  LEU A  76      19.323  34.776  13.131  1.00 85.57           C  
ATOM    651  CG  LEU A  76      18.417  35.478  12.139  1.00 88.82           C  
ATOM    652  CD1 LEU A  76      17.096  34.731  12.118  1.00 92.69           C  
ATOM    653  CD2 LEU A  76      18.227  36.946  12.509  1.00 81.78           C  
ATOM    654  N   LEU A  77      21.841  35.819  12.173  1.00 66.80           N  
ATOM    655  CA  LEU A  77      22.654  36.801  11.493  1.00 65.49           C  
ATOM    656  C   LEU A  77      23.838  36.184  10.759  1.00 64.42           C  
ATOM    657  O   LEU A  77      24.608  36.863  10.096  1.00 59.61           O  
ATOM    658  CB  LEU A  77      23.116  37.833  12.514  1.00 60.76           C  
ATOM    659  CG  LEU A  77      24.366  38.593  12.134  1.00 58.48           C  
ATOM    660  CD1 LEU A  77      24.337  40.040  12.635  1.00 47.01           C  
ATOM    661  CD2 LEU A  77      25.542  37.806  12.665  1.00 50.12           C  
ATOM    662  N   TRP A  78      23.974  34.880  10.868  1.00 68.44           N  
ATOM    663  CA  TRP A  78      25.060  34.210  10.199  1.00 69.49           C  
ATOM    664  C   TRP A  78      24.557  33.572   8.903  1.00 62.66           C  
ATOM    665  O   TRP A  78      25.334  33.219   8.024  1.00 59.54           O  
ATOM    666  CB  TRP A  78      25.662  33.181  11.141  1.00 71.61           C  
ATOM    667  CG  TRP A  78      27.069  33.434  11.348  1.00 87.19           C  
ATOM    668  CD1 TRP A  78      27.645  34.619  11.706  1.00 91.07           C  
ATOM    669  CD2 TRP A  78      28.129  32.509  11.140  1.00 92.81           C  
ATOM    670  NE1 TRP A  78      29.014  34.487  11.725  1.00 98.90           N  
ATOM    671  CE2 TRP A  78      29.340  33.201  11.381  1.00 94.35           C  
ATOM    672  CE3 TRP A  78      28.176  31.160  10.764  1.00 96.90           C  
ATOM    673  CZ2 TRP A  78      30.591  32.588  11.262  1.00 90.55           C  
ATOM    674  CZ3 TRP A  78      29.410  30.551  10.642  1.00 98.89           C  
ATOM    675  CH2 TRP A  78      30.607  31.268  10.889  1.00 96.44           C  
ATOM    676  N   ILE A  79      23.242  33.433   8.802  1.00 61.23           N  
ATOM    677  CA  ILE A  79      22.613  32.875   7.619  1.00 50.63           C  
ATOM    678  C   ILE A  79      22.684  34.023   6.651  1.00 48.83           C  
ATOM    679  O   ILE A  79      23.083  33.871   5.498  1.00 42.66           O  
ATOM    680  CB  ILE A  79      21.129  32.524   7.903  1.00 56.77           C  
ATOM    681  CG1 ILE A  79      21.040  31.130   8.489  1.00 58.27           C  
ATOM    682  CG2 ILE A  79      20.303  32.583   6.652  1.00 54.75           C  
ATOM    683  CD1 ILE A  79      22.024  30.906   9.593  1.00 85.50           C  
ATOM    684  N   ILE A  80      22.290  35.182   7.173  1.00 49.35           N  
ATOM    685  CA  ILE A  80      22.268  36.439   6.450  1.00 46.96           C  
ATOM    686  C   ILE A  80      23.561  36.642   5.707  1.00 46.02           C  
ATOM    687  O   ILE A  80      23.567  36.928   4.499  1.00 45.62           O  
ATOM    688  CB  ILE A  80      22.076  37.615   7.423  1.00 54.54           C  
ATOM    689  CG1 ILE A  80      20.609  37.675   7.826  1.00 60.62           C  
ATOM    690  CG2 ILE A  80      22.525  38.951   6.782  1.00 45.18           C  
ATOM    691  CD1 ILE A  80      20.349  38.570   9.002  1.00 83.46           C  
ATOM    692  N   THR A  81      24.655  36.486   6.439  1.00 41.21           N  
ATOM    693  CA  THR A  81      25.984  36.673   5.880  1.00 45.53           C  
ATOM    694  C   THR A  81      26.374  35.613   4.855  1.00 41.99           C  
ATOM    695  O   THR A  81      26.758  35.944   3.735  1.00 46.96           O  
ATOM    696  CB  THR A  81      27.020  36.723   7.007  1.00 54.88           C  
ATOM    697  OG1 THR A  81      27.280  35.403   7.470  1.00 60.02           O  
ATOM    698  CG2 THR A  81      26.473  37.529   8.192  1.00 62.28           C  
ATOM    699  N   GLY A  82      26.258  34.342   5.233  1.00 36.06           N  
ATOM    700  CA  GLY A  82      26.600  33.264   4.325  1.00 40.66           C  
ATOM    701  C   GLY A  82      25.827  33.370   3.022  1.00 53.97           C  
ATOM    702  O   GLY A  82      26.327  33.044   1.940  1.00 57.26           O  
ATOM    703  N   MET A  83      24.587  33.829   3.136  1.00 59.77           N  
ATOM    704  CA  MET A  83      23.694  34.003   1.999  1.00 54.82           C  
ATOM    705  C   MET A  83      24.240  35.142   1.135  1.00 59.27           C  
ATOM    706  O   MET A  83      23.928  35.287  -0.054  1.00 55.89           O  
ATOM    707  CB  MET A  83      22.315  34.344   2.539  1.00 43.28           C  
ATOM    708  CG  MET A  83      21.247  34.395   1.506  1.00 61.06           C  
ATOM    709  SD  MET A  83      19.803  35.213   2.155  1.00 78.01           S  
ATOM    710  CE  MET A  83      18.603  33.897   2.252  1.00 77.58           C  
ATOM    711  N   LEU A  84      25.088  35.945   1.755  1.00 58.38           N  
ATOM    712  CA  LEU A  84      25.667  37.066   1.067  1.00 55.34           C  
ATOM    713  C   LEU A  84      27.087  36.833   0.670  1.00 52.27           C  
ATOM    714  O   LEU A  84      27.846  37.778   0.430  1.00 49.67           O  
ATOM    715  CB  LEU A  84      25.532  38.322   1.909  1.00 57.65           C  
ATOM    716  CG  LEU A  84      24.039  38.658   2.060  1.00 56.95           C  
ATOM    717  CD1 LEU A  84      23.918  40.167   2.170  1.00 65.55           C  
ATOM    718  CD2 LEU A  84      23.210  38.155   0.861  1.00 41.78           C  
ATOM    719  N   VAL A  85      27.446  35.558   0.620  1.00 56.26           N  
ATOM    720  CA  VAL A  85      28.771  35.171   0.177  1.00 58.20           C  
ATOM    721  C   VAL A  85      28.454  34.798  -1.257  1.00 64.07           C  
ATOM    722  O   VAL A  85      29.330  34.751  -2.100  1.00 67.13           O  
ATOM    723  CB  VAL A  85      29.334  33.890   0.887  1.00 49.66           C  
ATOM    724  CG1 VAL A  85      30.788  33.707   0.521  1.00 53.37           C  
ATOM    725  CG2 VAL A  85      29.182  33.966   2.381  1.00 30.81           C  
ATOM    726  N   MET A  86      27.174  34.561  -1.527  1.00 72.71           N  
ATOM    727  CA  MET A  86      26.741  34.130  -2.853  1.00 76.15           C  
ATOM    728  C   MET A  86      26.080  35.220  -3.702  1.00 75.11           C  
ATOM    729  O   MET A  86      25.535  34.934  -4.777  1.00 68.81           O  
ATOM    730  CB  MET A  86      25.798  32.935  -2.699  1.00 79.49           C  
ATOM    731  CG  MET A  86      26.158  31.983  -1.544  1.00 79.60           C  
ATOM    732  SD  MET A  86      27.717  31.085  -1.762  1.00 93.50           S  
ATOM    733  CE  MET A  86      28.180  30.681  -0.018  1.00 95.39           C  
ATOM    734  N   PHE A  87      26.133  36.459  -3.208  1.00 79.83           N  
ATOM    735  CA  PHE A  87      25.579  37.623  -3.907  1.00 78.21           C  
ATOM    736  C   PHE A  87      25.843  37.390  -5.399  1.00 75.53           C  
ATOM    737  O   PHE A  87      24.914  37.392  -6.216  1.00 73.36           O  
ATOM    738  CB  PHE A  87      26.287  38.905  -3.403  1.00 72.92           C  
ATOM    739  CG  PHE A  87      25.621  40.206  -3.823  1.00 79.01           C  
ATOM    740  CD1 PHE A  87      24.237  40.303  -3.926  1.00 80.04           C  
ATOM    741  CD2 PHE A  87      26.383  41.349  -4.074  1.00 74.49           C  
ATOM    742  CE1 PHE A  87      23.628  41.513  -4.271  1.00 76.38           C  
ATOM    743  CE2 PHE A  87      25.775  42.564  -4.419  1.00 77.10           C  
ATOM    744  CZ  PHE A  87      24.400  42.643  -4.518  1.00 79.62           C  
ATOM    745  N   ALA A  88      27.112  37.143  -5.729  1.00 71.22           N  
ATOM    746  CA  ALA A  88      27.537  36.883  -7.100  1.00 62.25           C  
ATOM    747  C   ALA A  88      26.788  35.678  -7.701  1.00 61.99           C  
ATOM    748  O   ALA A  88      25.743  35.845  -8.355  1.00 44.84           O  
ATOM    749  CB  ALA A  88      29.074  36.660  -7.147  1.00 49.16           C  
ATOM    750  N   PRO A  89      27.298  34.450  -7.470  1.00 66.38           N  
ATOM    751  CA  PRO A  89      26.634  33.266  -8.016  1.00 61.87           C  
ATOM    752  C   PRO A  89      25.156  33.507  -8.194  1.00 55.40           C  
ATOM    753  O   PRO A  89      24.595  33.224  -9.241  1.00 58.10           O  
ATOM    754  CB  PRO A  89      26.914  32.212  -6.964  1.00 55.76           C  
ATOM    755  CG  PRO A  89      28.297  32.552  -6.558  1.00 66.31           C  
ATOM    756  CD  PRO A  89      28.255  34.055  -6.417  1.00 62.45           C  
ATOM    757  N   PHE A  90      24.535  34.072  -7.170  1.00 51.42           N  
ATOM    758  CA  PHE A  90      23.118  34.318  -7.239  1.00 51.73           C  
ATOM    759  C   PHE A  90      22.618  35.202  -8.375  1.00 47.82           C  
ATOM    760  O   PHE A  90      21.863  34.750  -9.217  1.00 48.99           O  
ATOM    761  CB  PHE A  90      22.593  34.879  -5.926  1.00 47.04           C  
ATOM    762  CG  PHE A  90      21.105  34.951  -5.891  1.00 61.28           C  
ATOM    763  CD1 PHE A  90      20.347  33.773  -5.853  1.00 69.19           C  
ATOM    764  CD2 PHE A  90      20.448  36.171  -6.028  1.00 64.63           C  
ATOM    765  CE1 PHE A  90      18.943  33.801  -5.969  1.00 67.42           C  
ATOM    766  CE2 PHE A  90      19.043  36.222  -6.144  1.00 61.21           C  
ATOM    767  CZ  PHE A  90      18.286  35.029  -6.117  1.00 68.32           C  
ATOM    768  N   PHE A  91      22.996  36.464  -8.406  1.00 38.21           N  
ATOM    769  CA  PHE A  91      22.491  37.292  -9.481  1.00 47.31           C  
ATOM    770  C   PHE A  91      22.997  36.812 -10.807  1.00 53.53           C  
ATOM    771  O   PHE A  91      22.231  36.568 -11.736  1.00 50.42           O  
ATOM    772  CB  PHE A  91      22.911  38.728  -9.283  1.00 55.96           C  
ATOM    773  CG  PHE A  91      22.311  39.335  -8.090  1.00 67.83           C  
ATOM    774  CD1 PHE A  91      22.378  38.675  -6.874  1.00 71.74           C  
ATOM    775  CD2 PHE A  91      21.622  40.526  -8.176  1.00 71.61           C  
ATOM    776  CE1 PHE A  91      21.761  39.185  -5.760  1.00 81.04           C  
ATOM    777  CE2 PHE A  91      20.995  41.055  -7.062  1.00 78.62           C  
ATOM    778  CZ  PHE A  91      21.062  40.381  -5.847  1.00 83.17           C  
ATOM    779  N   ILE A  92      24.311  36.677 -10.872  1.00 59.04           N  
ATOM    780  CA  ILE A  92      25.022  36.249 -12.066  1.00 56.33           C  
ATOM    781  C   ILE A  92      24.504  34.923 -12.608  1.00 57.40           C  
ATOM    782  O   ILE A  92      24.060  34.843 -13.753  1.00 53.28           O  
ATOM    783  CB  ILE A  92      26.544  36.102 -11.766  1.00 52.75           C  
ATOM    784  CG1 ILE A  92      27.103  37.413 -11.229  1.00 62.08           C  
ATOM    785  CG2 ILE A  92      27.328  35.803 -13.032  1.00 35.59           C  
ATOM    786  CD1 ILE A  92      26.462  37.878  -9.958  1.00 86.39           C  
ATOM    787  N   PHE A  93      24.539  33.899 -11.763  1.00 53.80           N  
ATOM    788  CA  PHE A  93      24.134  32.553 -12.137  1.00 54.26           C  
ATOM    789  C   PHE A  93      22.762  32.047 -11.823  1.00 54.53           C  
ATOM    790  O   PHE A  93      22.499  30.883 -12.097  1.00 56.97           O  
ATOM    791  CB  PHE A  93      25.041  31.563 -11.475  1.00 56.24           C  
ATOM    792  CG  PHE A  93      26.362  31.524 -12.038  1.00 58.27           C  
ATOM    793  CD1 PHE A  93      26.945  32.674 -12.515  1.00 52.08           C  
ATOM    794  CD2 PHE A  93      27.040  30.322 -12.109  1.00 70.46           C  
ATOM    795  CE1 PHE A  93      28.198  32.642 -13.070  1.00 58.01           C  
ATOM    796  CE2 PHE A  93      28.292  30.260 -12.656  1.00 72.85           C  
ATOM    797  CZ  PHE A  93      28.882  31.432 -13.146  1.00 73.63           C  
ATOM    798  N   ILE A  94      21.884  32.848 -11.244  1.00 53.60           N  
ATOM    799  CA  ILE A  94      20.597  32.270 -10.874  1.00 56.45           C  
ATOM    800  C   ILE A  94      19.414  33.218 -10.959  1.00 53.90           C  
ATOM    801  O   ILE A  94      18.380  32.921 -11.569  1.00 40.40           O  
ATOM    802  CB  ILE A  94      20.673  31.742  -9.420  1.00 61.52           C  
ATOM    803  CG1 ILE A  94      21.941  30.878  -9.233  1.00 48.62           C  
ATOM    804  CG2 ILE A  94      19.361  31.009  -9.075  1.00 59.91           C  
ATOM    805  CD1 ILE A  94      22.856  31.297  -8.083  1.00 75.75           C  
ATOM    806  N   PHE A  95      19.588  34.349 -10.294  1.00 56.65           N  
ATOM    807  CA  PHE A  95      18.605  35.392 -10.243  1.00 58.84           C  
ATOM    808  C   PHE A  95      18.452  35.958 -11.637  1.00 64.09           C  
ATOM    809  O   PHE A  95      17.351  35.934 -12.209  1.00 62.79           O  
ATOM    810  CB  PHE A  95      19.089  36.461  -9.290  1.00 65.50           C  
ATOM    811  CG  PHE A  95      18.092  37.532  -9.048  1.00 81.23           C  
ATOM    812  CD1 PHE A  95      16.732  37.226  -8.988  1.00 86.57           C  
ATOM    813  CD2 PHE A  95      18.502  38.847  -8.859  1.00 80.06           C  
ATOM    814  CE1 PHE A  95      15.797  38.212  -8.746  1.00 81.78           C  
ATOM    815  CE2 PHE A  95      17.576  39.846  -8.614  1.00 78.03           C  
ATOM    816  CZ  PHE A  95      16.221  39.530  -8.558  1.00 83.01           C  
ATOM    817  N   GLY A  96      19.573  36.455 -12.170  1.00 70.21           N  
ATOM    818  CA  GLY A  96      19.613  37.014 -13.519  1.00 75.94           C  
ATOM    819  C   GLY A  96      18.942  36.104 -14.548  1.00 77.68           C  
ATOM    820  O   GLY A  96      18.003  36.534 -15.237  1.00 75.19           O  
ATOM    821  N   PRO A  97      19.407  34.839 -14.679  1.00 74.41           N  
ATOM    822  CA  PRO A  97      18.901  33.807 -15.597  1.00 65.00           C  
ATOM    823  C   PRO A  97      17.438  33.533 -15.381  1.00 59.22           C  
ATOM    824  O   PRO A  97      16.624  33.698 -16.279  1.00 63.29           O  
ATOM    825  CB  PRO A  97      19.716  32.581 -15.229  1.00 58.91           C  
ATOM    826  CG  PRO A  97      21.023  33.153 -14.832  1.00 66.51           C  
ATOM    827  CD  PRO A  97      20.648  34.380 -14.022  1.00 72.05           C  
ATOM    828  N   LEU A  98      17.114  33.093 -14.178  1.00 59.25           N  
ATOM    829  CA  LEU A  98      15.747  32.782 -13.889  1.00 69.25           C  
ATOM    830  C   LEU A  98      14.874  33.856 -14.491  1.00 73.29           C  
ATOM    831  O   LEU A  98      14.163  33.588 -15.459  1.00 76.89           O  
ATOM    832  CB  LEU A  98      15.568  32.587 -12.381  1.00 71.48           C  
ATOM    833  CG  LEU A  98      15.832  31.077 -12.165  1.00 76.69           C  
ATOM    834  CD1 LEU A  98      16.143  30.678 -10.719  1.00 77.30           C  
ATOM    835  CD2 LEU A  98      14.602  30.365 -12.663  1.00 72.22           C  
ATOM    836  N   LEU A  99      14.952  35.077 -13.993  1.00 78.81           N  
ATOM    837  CA  LEU A  99      14.131  36.128 -14.585  1.00 89.54           C  
ATOM    838  C   LEU A  99      14.146  36.046 -16.091  1.00 95.11           C  
ATOM    839  O   LEU A  99      13.186  35.595 -16.734  1.00 79.22           O  
ATOM    840  CB  LEU A  99      14.686  37.486 -14.263  1.00 90.76           C  
ATOM    841  CG  LEU A  99      14.648  37.928 -12.833  1.00 97.37           C  
ATOM    842  CD1 LEU A  99      15.092  39.385 -12.750  1.00103.39           C  
ATOM    843  CD2 LEU A  99      13.234  37.746 -12.334  1.00 91.14           C  
ATOM    844  N   GLN A 100      15.283  36.523 -16.606  1.00109.04           N  
ATOM    845  CA  GLN A 100      15.603  36.627 -18.025  1.00112.65           C  
ATOM    846  C   GLN A 100      15.353  35.440 -18.892  1.00111.13           C  
ATOM    847  O   GLN A 100      14.938  35.602 -20.040  1.00110.39           O  
ATOM    848  CB  GLN A 100      17.054  37.071 -18.227  1.00115.40           C  
ATOM    849  CG  GLN A 100      17.454  37.239 -19.679  1.00118.11           C  
ATOM    850  CD  GLN A 100      18.181  38.567 -19.929  1.00120.78           C  
ATOM    851  OE1 GLN A 100      18.764  38.802 -20.991  1.00122.54           O  
ATOM    852  NE2 GLN A 100      18.144  39.437 -18.946  1.00117.51           N  
ATOM    853  N   TYR A 101      15.636  34.243 -18.393  1.00113.36           N  
ATOM    854  CA  TYR A 101      15.352  33.092 -19.226  1.00119.49           C  
ATOM    855  C   TYR A 101      13.836  33.038 -19.136  1.00115.44           C  
ATOM    856  O   TYR A 101      13.208  32.000 -19.015  1.00 98.41           O  
ATOM    857  CB  TYR A 101      16.018  31.777 -18.761  1.00129.12           C  
ATOM    858  CG  TYR A 101      16.146  30.766 -19.911  1.00138.07           C  
ATOM    859  CD1 TYR A 101      16.426  29.422 -19.656  1.00140.97           C  
ATOM    860  CD2 TYR A 101      15.869  31.138 -21.246  1.00136.90           C  
ATOM    861  CE1 TYR A 101      16.399  28.457 -20.690  1.00147.86           C  
ATOM    862  CE2 TYR A 101      15.849  30.187 -22.286  1.00142.27           C  
ATOM    863  CZ  TYR A 101      16.102  28.844 -21.999  1.00148.41           C  
ATOM    864  OH  TYR A 101      15.969  27.882 -22.980  1.00149.99           O  
ATOM    865  N   ASN A 102      13.280  34.243 -19.176  1.00122.29           N  
ATOM    866  CA  ASN A 102      11.850  34.529 -19.180  1.00125.95           C  
ATOM    867  C   ASN A 102      10.896  33.497 -18.570  1.00123.83           C  
ATOM    868  O   ASN A 102       9.926  33.057 -19.209  1.00129.21           O  
ATOM    869  CB  ASN A 102      11.423  34.857 -20.628  1.00129.84           C  
ATOM    870  CG  ASN A 102      11.531  36.352 -20.950  1.00131.90           C  
ATOM    871  OD1 ASN A 102      11.329  36.762 -22.083  1.00131.04           O  
ATOM    872  ND2 ASN A 102      11.831  37.170 -19.932  1.00134.67           N  
ATOM    873  N   ILE A 103      11.203  33.112 -17.347  1.00115.77           N  
ATOM    874  CA  ILE A 103      10.358  32.242 -16.581  1.00 99.70           C  
ATOM    875  C   ILE A 103      10.457  33.365 -15.539  1.00 89.69           C  
ATOM    876  O   ILE A 103      11.505  33.501 -14.910  1.00 83.73           O  
ATOM    877  CB  ILE A 103      11.149  30.939 -16.137  1.00 99.80           C  
ATOM    878  CG1 ILE A 103      12.307  30.610 -17.113  1.00 75.40           C  
ATOM    879  CG2 ILE A 103      10.203  29.726 -16.099  1.00 98.60           C  
ATOM    880  CD1 ILE A 103      12.037  29.459 -18.052  1.00 82.44           C  
ATOM    881  N   LEU A 104       9.475  34.241 -15.369  1.00 78.76           N  
ATOM    882  CA  LEU A 104       9.821  35.304 -14.414  1.00 74.34           C  
ATOM    883  C   LEU A 104       9.116  35.380 -13.083  1.00 73.76           C  
ATOM    884  O   LEU A 104       9.659  35.936 -12.121  1.00 68.76           O  
ATOM    885  CB  LEU A 104       9.794  36.671 -15.099  1.00 60.72           C  
ATOM    886  CG  LEU A 104       8.783  37.593 -14.459  1.00 63.05           C  
ATOM    887  CD1 LEU A 104       9.316  39.006 -14.312  1.00 51.66           C  
ATOM    888  CD2 LEU A 104       7.534  37.531 -15.304  1.00 58.98           C  
ATOM    889  N   VAL A 105       7.901  34.860 -13.021  1.00 69.03           N  
ATOM    890  CA  VAL A 105       7.219  34.852 -11.747  1.00 67.70           C  
ATOM    891  C   VAL A 105       8.030  33.787 -10.998  1.00 67.30           C  
ATOM    892  O   VAL A 105       8.564  34.032  -9.907  1.00 60.55           O  
ATOM    893  CB  VAL A 105       5.741  34.437 -11.921  1.00 61.42           C  
ATOM    894  CG1 VAL A 105       5.042  34.288 -10.573  1.00 50.55           C  
ATOM    895  CG2 VAL A 105       5.021  35.500 -12.765  1.00 63.89           C  
ATOM    896  N   GLY A 106       8.168  32.620 -11.625  1.00 66.83           N  
ATOM    897  CA  GLY A 106       8.908  31.534 -11.010  1.00 65.40           C  
ATOM    898  C   GLY A 106      10.393  31.801 -11.026  1.00 66.58           C  
ATOM    899  O   GLY A 106      11.178  30.882 -11.240  1.00 64.10           O  
ATOM    900  N   SER A 107      10.777  33.051 -10.779  1.00 71.73           N  
ATOM    901  CA  SER A 107      12.184  33.440 -10.777  1.00 79.48           C  
ATOM    902  C   SER A 107      12.437  34.593  -9.806  1.00 81.29           C  
ATOM    903  O   SER A 107      13.573  34.874  -9.403  1.00 84.73           O  
ATOM    904  CB  SER A 107      12.599  33.874 -12.174  1.00 78.73           C  
ATOM    905  OG  SER A 107      12.129  35.181 -12.451  1.00 86.58           O  
ATOM    906  N   ILE A 108      11.363  35.284  -9.462  1.00 81.30           N  
ATOM    907  CA  ILE A 108      11.440  36.389  -8.531  1.00 71.76           C  
ATOM    908  C   ILE A 108      11.097  35.708  -7.224  1.00 69.29           C  
ATOM    909  O   ILE A 108      11.854  35.778  -6.260  1.00 60.38           O  
ATOM    910  CB  ILE A 108      10.418  37.473  -8.928  1.00 66.73           C  
ATOM    911  CG1 ILE A 108       9.089  36.845  -9.318  1.00 55.28           C  
ATOM    912  CG2 ILE A 108      10.854  38.143 -10.183  1.00 68.46           C  
ATOM    913  CD1 ILE A 108       8.048  37.013  -8.274  1.00 88.23           C  
ATOM    914  N   VAL A 109       9.964  35.012  -7.229  1.00 70.57           N  
ATOM    915  CA  VAL A 109       9.515  34.252  -6.074  1.00 73.99           C  
ATOM    916  C   VAL A 109      10.775  33.533  -5.620  1.00 75.45           C  
ATOM    917  O   VAL A 109      11.313  33.816  -4.543  1.00 72.88           O  
ATOM    918  CB  VAL A 109       8.412  33.214  -6.486  1.00 68.59           C  
ATOM    919  CG1 VAL A 109       8.376  32.023  -5.507  1.00 50.30           C  
ATOM    920  CG2 VAL A 109       7.050  33.906  -6.529  1.00 65.98           C  
ATOM    921  N   GLY A 110      11.258  32.637  -6.482  1.00 73.95           N  
ATOM    922  CA  GLY A 110      12.460  31.884  -6.190  1.00 66.96           C  
ATOM    923  C   GLY A 110      13.696  32.733  -6.406  1.00 69.48           C  
ATOM    924  O   GLY A 110      14.646  32.307  -7.048  1.00 69.25           O  
ATOM    925  N   GLY A 111      13.689  33.946  -5.874  1.00 68.12           N  
ATOM    926  CA  GLY A 111      14.832  34.813  -6.040  1.00 65.11           C  
ATOM    927  C   GLY A 111      14.635  36.032  -5.187  1.00 69.93           C  
ATOM    928  O   GLY A 111      15.424  36.959  -5.206  1.00 69.09           O  
ATOM    929  N   ILE A 112      13.562  36.034  -4.419  1.00 77.30           N  
ATOM    930  CA  ILE A 112      13.293  37.171  -3.570  1.00 79.68           C  
ATOM    931  C   ILE A 112      13.396  36.756  -2.122  1.00 78.16           C  
ATOM    932  O   ILE A 112      12.513  36.966  -1.275  1.00 73.56           O  
ATOM    933  CB  ILE A 112      11.949  37.790  -3.942  1.00 83.74           C  
ATOM    934  CG1 ILE A 112      12.068  38.303  -5.394  1.00 84.01           C  
ATOM    935  CG2 ILE A 112      11.592  38.909  -2.962  1.00 85.02           C  
ATOM    936  CD1 ILE A 112      10.843  38.944  -6.014  1.00 85.66           C  
ATOM    937  N   TYR A 113      14.538  36.137  -1.880  1.00 76.27           N  
ATOM    938  CA  TYR A 113      14.903  35.659  -0.584  1.00 78.42           C  
ATOM    939  C   TYR A 113      16.287  36.149  -0.345  1.00 82.49           C  
ATOM    940  O   TYR A 113      16.753  36.116   0.785  1.00 92.22           O  
ATOM    941  CB  TYR A 113      14.813  34.161  -0.555  1.00 81.58           C  
ATOM    942  CG  TYR A 113      13.410  33.793  -0.832  1.00 84.79           C  
ATOM    943  CD1 TYR A 113      13.108  32.773  -1.705  1.00 94.16           C  
ATOM    944  CD2 TYR A 113      12.367  34.519  -0.253  1.00 87.49           C  
ATOM    945  CE1 TYR A 113      11.801  32.478  -2.002  1.00106.96           C  
ATOM    946  CE2 TYR A 113      11.063  34.240  -0.540  1.00 96.23           C  
ATOM    947  CZ  TYR A 113      10.784  33.215  -1.416  1.00106.86           C  
ATOM    948  OH  TYR A 113       9.484  32.895  -1.700  1.00122.75           O  
ATOM    949  N   LEU A 114      16.981  36.572  -1.401  1.00 77.32           N  
ATOM    950  CA  LEU A 114      18.273  37.180  -1.121  1.00 82.49           C  
ATOM    951  C   LEU A 114      17.865  38.669  -0.932  1.00 90.59           C  
ATOM    952  O   LEU A 114      18.701  39.577  -0.875  1.00 99.37           O  
ATOM    953  CB  LEU A 114      19.336  36.976  -2.231  1.00 62.63           C  
ATOM    954  CG  LEU A 114      20.730  36.717  -1.572  1.00 55.28           C  
ATOM    955  CD1 LEU A 114      21.092  35.252  -1.734  1.00 17.29           C  
ATOM    956  CD2 LEU A 114      21.848  37.610  -2.139  1.00 23.46           C  
ATOM    957  N   GLY A 115      16.548  38.886  -0.834  1.00 86.74           N  
ATOM    958  CA  GLY A 115      16.002  40.204  -0.567  1.00 75.53           C  
ATOM    959  C   GLY A 115      15.680  40.174   0.925  1.00 74.14           C  
ATOM    960  O   GLY A 115      15.467  41.198   1.575  1.00 76.26           O  
ATOM    961  N   PHE A 116      15.657  38.955   1.460  1.00 74.66           N  
ATOM    962  CA  PHE A 116      15.382  38.671   2.871  1.00 69.58           C  
ATOM    963  C   PHE A 116      16.540  39.168   3.715  1.00 67.90           C  
ATOM    964  O   PHE A 116      16.332  39.743   4.778  1.00 71.65           O  
ATOM    965  CB  PHE A 116      15.071  37.135   3.022  1.00 74.46           C  
ATOM    966  CG  PHE A 116      15.936  36.325   4.039  1.00 79.36           C  
ATOM    967  CD1 PHE A 116      15.374  35.194   4.660  1.00 81.91           C  
ATOM    968  CD2 PHE A 116      17.285  36.608   4.313  1.00 79.67           C  
ATOM    969  CE1 PHE A 116      16.131  34.376   5.528  1.00 81.68           C  
ATOM    970  CE2 PHE A 116      18.054  35.790   5.186  1.00 79.59           C  
ATOM    971  CZ  PHE A 116      17.471  34.676   5.788  1.00 83.41           C  
ATOM    972  N   CYS A 117      17.757  38.975   3.206  1.00 68.19           N  
ATOM    973  CA  CYS A 117      18.992  39.394   3.869  1.00 69.09           C  
ATOM    974  C   CYS A 117      19.283  40.822   3.462  1.00 69.77           C  
ATOM    975  O   CYS A 117      20.393  41.180   3.082  1.00 78.60           O  
ATOM    976  CB  CYS A 117      20.139  38.488   3.434  1.00 70.52           C  
ATOM    977  SG  CYS A 117      20.062  38.073   1.694  1.00 42.11           S  
ATOM    978  N   PHE A 118      18.256  41.636   3.559  1.00 64.13           N  
ATOM    979  CA  PHE A 118      18.367  43.001   3.170  1.00 67.08           C  
ATOM    980  C   PHE A 118      17.144  43.716   3.680  1.00 74.73           C  
ATOM    981  O   PHE A 118      17.236  44.674   4.456  1.00 75.01           O  
ATOM    982  CB  PHE A 118      18.422  43.067   1.657  1.00 70.39           C  
ATOM    983  CG  PHE A 118      19.795  42.989   1.112  1.00 83.71           C  
ATOM    984  CD1 PHE A 118      20.674  44.040   1.302  1.00 82.75           C  
ATOM    985  CD2 PHE A 118      20.216  41.872   0.418  1.00 83.53           C  
ATOM    986  CE1 PHE A 118      21.938  43.983   0.814  1.00 84.19           C  
ATOM    987  CE2 PHE A 118      21.487  41.803  -0.074  1.00 79.94           C  
ATOM    988  CZ  PHE A 118      22.352  42.861   0.123  1.00 86.81           C  
ATOM    989  N   ASN A 119      15.986  43.238   3.249  1.00 81.88           N  
ATOM    990  CA  ASN A 119      14.746  43.860   3.660  1.00 90.09           C  
ATOM    991  C   ASN A 119      14.476  43.638   5.127  1.00 86.16           C  
ATOM    992  O   ASN A 119      14.241  44.580   5.893  1.00 82.11           O  
ATOM    993  CB  ASN A 119      13.607  43.338   2.798  1.00 95.55           C  
ATOM    994  CG  ASN A 119      13.487  44.108   1.495  1.00106.07           C  
ATOM    995  OD1 ASN A 119      13.001  45.244   1.472  1.00114.93           O  
ATOM    996  ND2 ASN A 119      13.956  43.509   0.406  1.00108.47           N  
ATOM    997  N   ALA A 120      14.540  42.387   5.536  1.00 77.70           N  
ATOM    998  CA  ALA A 120      14.297  42.095   6.928  1.00 76.24           C  
ATOM    999  C   ALA A 120      15.555  41.569   7.593  1.00 72.74           C  
ATOM   1000  O   ALA A 120      15.484  40.837   8.572  1.00 79.78           O  
ATOM   1001  CB  ALA A 120      13.179  41.094   7.042  1.00 79.91           C  
ATOM   1002  N   GLY A 121      16.707  41.945   7.055  1.00 71.70           N  
ATOM   1003  CA  GLY A 121      17.964  41.493   7.615  1.00 64.69           C  
ATOM   1004  C   GLY A 121      18.792  42.699   7.965  1.00 63.04           C  
ATOM   1005  O   GLY A 121      19.550  42.671   8.931  1.00 58.77           O  
ATOM   1006  N   ALA A 122      18.625  43.754   7.165  1.00 63.05           N  
ATOM   1007  CA  ALA A 122      19.329  45.026   7.326  1.00 60.47           C  
ATOM   1008  C   ALA A 122      18.997  45.593   8.683  1.00 61.29           C  
ATOM   1009  O   ALA A 122      19.866  46.128   9.391  1.00 54.58           O  
ATOM   1010  CB  ALA A 122      18.902  46.000   6.245  1.00 56.66           C  
ATOM   1011  N   PRO A 123      17.713  45.513   9.057  1.00 61.82           N  
ATOM   1012  CA  PRO A 123      17.386  46.046  10.373  1.00 62.83           C  
ATOM   1013  C   PRO A 123      17.910  45.009  11.376  1.00 60.27           C  
ATOM   1014  O   PRO A 123      18.614  45.348  12.329  1.00 53.11           O  
ATOM   1015  CB  PRO A 123      15.863  46.139  10.323  1.00 64.43           C  
ATOM   1016  CG  PRO A 123      15.490  44.937   9.479  1.00 64.94           C  
ATOM   1017  CD  PRO A 123      16.510  45.000   8.367  1.00 56.09           C  
ATOM   1018  N   ALA A 124      17.588  43.741  11.106  1.00 64.39           N  
ATOM   1019  CA  ALA A 124      17.993  42.612  11.941  1.00 61.70           C  
ATOM   1020  C   ALA A 124      19.469  42.700  12.333  1.00 59.53           C  
ATOM   1021  O   ALA A 124      19.827  42.393  13.479  1.00 59.66           O  
ATOM   1022  CB  ALA A 124      17.714  41.312  11.216  1.00 47.28           C  
ATOM   1023  N   VAL A 125      20.312  43.116  11.383  1.00 53.16           N  
ATOM   1024  CA  VAL A 125      21.750  43.291  11.615  1.00 56.25           C  
ATOM   1025  C   VAL A 125      21.935  44.383  12.661  1.00 62.42           C  
ATOM   1026  O   VAL A 125      22.629  44.215  13.677  1.00 54.28           O  
ATOM   1027  CB  VAL A 125      22.467  43.780  10.342  1.00 53.80           C  
ATOM   1028  CG1 VAL A 125      23.931  44.168  10.665  1.00 44.11           C  
ATOM   1029  CG2 VAL A 125      22.396  42.715   9.268  1.00 37.58           C  
ATOM   1030  N   GLU A 126      21.295  45.508  12.363  1.00 71.35           N  
ATOM   1031  CA  GLU A 126      21.305  46.703  13.181  1.00 82.06           C  
ATOM   1032  C   GLU A 126      20.858  46.488  14.641  1.00 83.47           C  
ATOM   1033  O   GLU A 126      21.232  47.257  15.523  1.00 84.71           O  
ATOM   1034  CB  GLU A 126      20.428  47.728  12.493  1.00 88.42           C  
ATOM   1035  CG  GLU A 126      20.759  49.134  12.813  1.00101.68           C  
ATOM   1036  CD  GLU A 126      19.955  50.067  11.966  1.00106.14           C  
ATOM   1037  OE1 GLU A 126      18.918  49.624  11.435  1.00108.23           O  
ATOM   1038  OE2 GLU A 126      20.347  51.238  11.837  1.00116.03           O  
ATOM   1039  N   ALA A 127      20.047  45.463  14.893  1.00 84.96           N  
ATOM   1040  CA  ALA A 127      19.604  45.146  16.251  1.00 82.90           C  
ATOM   1041  C   ALA A 127      20.817  44.534  16.925  1.00 80.88           C  
ATOM   1042  O   ALA A 127      21.511  45.173  17.714  1.00 75.30           O  
ATOM   1043  CB  ALA A 127      18.476  44.122  16.217  1.00 83.40           C  
ATOM   1044  N   PHE A 128      21.061  43.277  16.583  1.00 76.17           N  
ATOM   1045  CA  PHE A 128      22.191  42.541  17.106  1.00 71.30           C  
ATOM   1046  C   PHE A 128      23.335  43.494  17.419  1.00 69.65           C  
ATOM   1047  O   PHE A 128      23.873  43.468  18.530  1.00 67.09           O  
ATOM   1048  CB  PHE A 128      22.637  41.497  16.085  1.00 70.93           C  
ATOM   1049  CG  PHE A 128      23.733  40.595  16.573  1.00 77.44           C  
ATOM   1050  CD1 PHE A 128      25.044  41.044  16.641  1.00 73.41           C  
ATOM   1051  CD2 PHE A 128      23.449  39.286  16.969  1.00 80.69           C  
ATOM   1052  CE1 PHE A 128      26.054  40.203  17.094  1.00 80.23           C  
ATOM   1053  CE2 PHE A 128      24.457  38.434  17.427  1.00 82.22           C  
ATOM   1054  CZ  PHE A 128      25.762  38.896  17.488  1.00 87.08           C  
ATOM   1055  N   ILE A 129      23.691  44.355  16.465  1.00 60.33           N  
ATOM   1056  CA  ILE A 129      24.796  45.274  16.710  1.00 58.14           C  
ATOM   1057  C   ILE A 129      24.615  46.216  17.904  1.00 61.02           C  
ATOM   1058  O   ILE A 129      25.596  46.599  18.535  1.00 62.52           O  
ATOM   1059  CB  ILE A 129      25.181  46.064  15.439  1.00 62.47           C  
ATOM   1060  CG1 ILE A 129      26.268  45.294  14.686  1.00 65.29           C  
ATOM   1061  CG2 ILE A 129      25.721  47.426  15.792  1.00 71.44           C  
ATOM   1062  CD1 ILE A 129      26.892  46.028  13.525  1.00 82.78           C  
ATOM   1063  N   GLU A 130      23.389  46.583  18.256  1.00 55.75           N  
ATOM   1064  CA  GLU A 130      23.241  47.451  19.421  1.00 57.34           C  
ATOM   1065  C   GLU A 130      23.322  46.624  20.717  1.00 58.73           C  
ATOM   1066  O   GLU A 130      23.812  47.119  21.738  1.00 40.73           O  
ATOM   1067  CB  GLU A 130      21.933  48.250  19.334  1.00 55.86           C  
ATOM   1068  CG  GLU A 130      20.909  47.973  20.422  1.00 68.08           C  
ATOM   1069  CD  GLU A 130      20.385  46.536  20.398  1.00 80.91           C  
ATOM   1070  OE1 GLU A 130      20.036  46.029  19.307  1.00 85.57           O  
ATOM   1071  OE2 GLU A 130      20.309  45.909  21.477  1.00 78.27           O  
ATOM   1072  N   LYS A 131      22.872  45.361  20.658  1.00 65.22           N  
ATOM   1073  CA  LYS A 131      22.890  44.456  21.824  1.00 62.70           C  
ATOM   1074  C   LYS A 131      24.333  44.231  22.236  1.00 61.42           C  
ATOM   1075  O   LYS A 131      24.635  43.647  23.277  1.00 60.10           O  
ATOM   1076  CB  LYS A 131      22.240  43.089  21.517  1.00 60.89           C  
ATOM   1077  CG  LYS A 131      20.699  43.077  21.424  1.00 66.55           C  
ATOM   1078  CD  LYS A 131      20.083  41.751  21.916  1.00 75.63           C  
ATOM   1079  CE  LYS A 131      18.878  41.333  21.077  1.00 74.77           C  
ATOM   1080  NZ  LYS A 131      17.888  42.430  20.923  1.00 93.73           N  
ATOM   1081  N   VAL A 132      25.223  44.696  21.383  1.00 67.48           N  
ATOM   1082  CA  VAL A 132      26.632  44.582  21.634  1.00 73.72           C  
ATOM   1083  C   VAL A 132      27.063  45.921  22.211  1.00 72.31           C  
ATOM   1084  O   VAL A 132      27.834  45.948  23.163  1.00 66.87           O  
ATOM   1085  CB  VAL A 132      27.380  44.279  20.331  1.00 81.38           C  
ATOM   1086  CG1 VAL A 132      28.880  44.195  20.593  1.00 82.73           C  
ATOM   1087  CG2 VAL A 132      26.857  42.971  19.736  1.00 73.63           C  
ATOM   1088  N   SER A 133      26.551  47.017  21.635  1.00 75.98           N  
ATOM   1089  CA  SER A 133      26.846  48.382  22.101  1.00 85.92           C  
ATOM   1090  C   SER A 133      26.635  48.404  23.607  1.00 92.85           C  
ATOM   1091  O   SER A 133      27.362  49.063  24.357  1.00 91.84           O  
ATOM   1092  CB  SER A 133      25.893  49.400  21.465  1.00 83.54           C  
ATOM   1093  OG  SER A 133      25.164  50.151  22.437  1.00 78.88           O  
ATOM   1094  N   ARG A 134      25.616  47.667  24.030  1.00 96.06           N  
ATOM   1095  CA  ARG A 134      25.278  47.541  25.428  1.00 94.00           C  
ATOM   1096  C   ARG A 134      26.455  46.843  26.101  1.00 93.18           C  
ATOM   1097  O   ARG A 134      27.354  47.506  26.633  1.00 91.93           O  
ATOM   1098  CB  ARG A 134      24.025  46.697  25.552  1.00 99.63           C  
ATOM   1099  CG  ARG A 134      22.987  47.141  24.554  1.00114.43           C  
ATOM   1100  CD  ARG A 134      21.586  47.104  25.102  1.00127.47           C  
ATOM   1101  NE  ARG A 134      20.802  48.132  24.441  1.00139.33           N  
ATOM   1102  CZ  ARG A 134      19.606  47.930  23.899  1.00144.89           C  
ATOM   1103  NH1 ARG A 134      19.044  46.722  23.941  1.00148.06           N  
ATOM   1104  NH2 ARG A 134      18.969  48.934  23.303  1.00144.92           N  
ATOM   1105  N   ARG A 135      26.442  45.510  26.057  1.00 87.42           N  
ATOM   1106  CA  ARG A 135      27.471  44.670  26.648  1.00 85.56           C  
ATOM   1107  C   ARG A 135      28.891  45.167  26.481  1.00 86.10           C  
ATOM   1108  O   ARG A 135      29.742  44.907  27.324  1.00 93.72           O  
ATOM   1109  CB  ARG A 135      27.365  43.283  26.051  1.00 84.58           C  
ATOM   1110  CG  ARG A 135      26.024  42.710  26.229  1.00 93.76           C  
ATOM   1111  CD  ARG A 135      26.036  41.678  27.290  1.00105.30           C  
ATOM   1112  NE  ARG A 135      24.715  41.599  27.888  1.00119.69           N  
ATOM   1113  CZ  ARG A 135      24.135  40.471  28.273  1.00125.08           C  
ATOM   1114  NH1 ARG A 135      24.768  39.311  28.120  1.00129.57           N  
ATOM   1115  NH2 ARG A 135      22.915  40.511  28.794  1.00123.34           N  
ATOM   1116  N   SER A 136      29.169  45.886  25.402  1.00 79.67           N  
ATOM   1117  CA  SER A 136      30.541  46.346  25.174  1.00 75.87           C  
ATOM   1118  C   SER A 136      30.824  47.841  25.325  1.00 75.13           C  
ATOM   1119  O   SER A 136      31.966  48.252  25.242  1.00 68.17           O  
ATOM   1120  CB  SER A 136      30.993  45.815  23.807  1.00 76.37           C  
ATOM   1121  OG  SER A 136      32.351  45.385  23.843  1.00 74.72           O  
ATOM   1122  N   ASN A 137      29.768  48.626  25.518  1.00 89.26           N  
ATOM   1123  CA  ASN A 137      29.803  50.091  25.725  1.00103.42           C  
ATOM   1124  C   ASN A 137      29.949  51.045  24.537  1.00106.66           C  
ATOM   1125  O   ASN A 137      30.491  52.128  24.674  1.00109.98           O  
ATOM   1126  CB  ASN A 137      30.840  50.521  26.801  1.00108.79           C  
ATOM   1127  CG  ASN A 137      32.311  50.471  26.317  1.00120.78           C  
ATOM   1128  OD1 ASN A 137      32.688  51.021  25.278  1.00124.12           O  
ATOM   1129  ND2 ASN A 137      33.151  49.798  27.113  1.00121.12           N  
ATOM   1130  N   PHE A 138      29.466  50.697  23.365  1.00105.82           N  
ATOM   1131  CA  PHE A 138      29.619  51.693  22.365  1.00104.16           C  
ATOM   1132  C   PHE A 138      28.410  52.528  22.263  1.00102.01           C  
ATOM   1133  O   PHE A 138      27.300  52.152  22.658  1.00100.95           O  
ATOM   1134  CB  PHE A 138      29.958  51.145  20.969  1.00107.55           C  
ATOM   1135  CG  PHE A 138      30.147  49.684  20.891  1.00106.37           C  
ATOM   1136  CD1 PHE A 138      31.202  49.050  21.538  1.00112.56           C  
ATOM   1137  CD2 PHE A 138      29.359  48.955  20.023  1.00108.87           C  
ATOM   1138  CE1 PHE A 138      31.463  47.689  21.290  1.00117.94           C  
ATOM   1139  CE2 PHE A 138      29.615  47.605  19.776  1.00115.14           C  
ATOM   1140  CZ  PHE A 138      30.664  46.981  20.403  1.00112.66           C  
ATOM   1141  N   GLU A 139      28.625  53.721  21.762  1.00105.79           N  
ATOM   1142  CA  GLU A 139      27.502  54.614  21.487  1.00109.27           C  
ATOM   1143  C   GLU A 139      27.075  54.035  20.157  1.00106.49           C  
ATOM   1144  O   GLU A 139      27.471  54.545  19.133  1.00109.43           O  
ATOM   1145  CB  GLU A 139      28.070  56.062  21.330  1.00117.06           C  
ATOM   1146  CG  GLU A 139      27.052  57.170  21.584  1.00126.17           C  
ATOM   1147  CD  GLU A 139      26.715  57.304  23.071  1.00131.84           C  
ATOM   1148  OE1 GLU A 139      27.673  57.423  23.883  1.00134.02           O  
ATOM   1149  OE2 GLU A 139      25.499  57.283  23.408  1.00135.90           O  
ATOM   1150  N   PHE A 140      26.335  52.936  20.193  1.00 96.89           N  
ATOM   1151  CA  PHE A 140      25.854  52.286  18.972  1.00 87.96           C  
ATOM   1152  C   PHE A 140      25.820  53.292  17.820  1.00 80.35           C  
ATOM   1153  O   PHE A 140      26.369  53.054  16.743  1.00 71.90           O  
ATOM   1154  CB  PHE A 140      24.449  51.691  19.238  1.00 95.12           C  
ATOM   1155  CG  PHE A 140      23.648  51.341  18.005  1.00100.41           C  
ATOM   1156  CD1 PHE A 140      23.979  50.255  17.195  1.00101.75           C  
ATOM   1157  CD2 PHE A 140      22.498  52.068  17.714  1.00100.03           C  
ATOM   1158  CE1 PHE A 140      23.165  49.897  16.112  1.00104.23           C  
ATOM   1159  CE2 PHE A 140      21.677  51.721  16.637  1.00104.51           C  
ATOM   1160  CZ  PHE A 140      22.011  50.633  15.834  1.00104.89           C  
ATOM   1161  N   GLY A 141      25.215  54.445  18.074  1.00 82.74           N  
ATOM   1162  CA  GLY A 141      25.169  55.487  17.059  1.00 87.02           C  
ATOM   1163  C   GLY A 141      26.534  56.058  16.664  1.00 86.35           C  
ATOM   1164  O   GLY A 141      26.615  57.024  15.905  1.00 85.83           O  
ATOM   1165  N   ARG A 142      27.607  55.470  17.186  1.00 86.46           N  
ATOM   1166  CA  ARG A 142      28.965  55.906  16.885  1.00 81.34           C  
ATOM   1167  C   ARG A 142      29.559  54.856  15.999  1.00 77.13           C  
ATOM   1168  O   ARG A 142      30.561  55.081  15.348  1.00 76.08           O  
ATOM   1169  CB  ARG A 142      29.821  56.047  18.154  1.00 89.34           C  
ATOM   1170  CG  ARG A 142      31.324  56.152  17.854  1.00107.47           C  
ATOM   1171  CD  ARG A 142      32.103  57.107  18.780  1.00119.98           C  
ATOM   1172  NE  ARG A 142      32.116  58.501  18.316  1.00130.19           N  
ATOM   1173  CZ  ARG A 142      31.290  59.458  18.747  1.00136.09           C  
ATOM   1174  NH1 ARG A 142      30.367  59.189  19.667  1.00136.34           N  
ATOM   1175  NH2 ARG A 142      31.389  60.693  18.256  1.00139.68           N  
ATOM   1176  N   ALA A 143      28.933  53.694  15.982  1.00 80.90           N  
ATOM   1177  CA  ALA A 143      29.416  52.633  15.142  1.00 83.44           C  
ATOM   1178  C   ALA A 143      28.464  52.461  13.965  1.00 86.31           C  
ATOM   1179  O   ALA A 143      28.812  51.799  12.994  1.00 86.48           O  
ATOM   1180  CB  ALA A 143      29.530  51.348  15.938  1.00 84.89           C  
ATOM   1181  N   ARG A 144      27.274  53.059  14.041  1.00 86.85           N  
ATOM   1182  CA  ARG A 144      26.298  52.942  12.951  1.00 89.70           C  
ATOM   1183  C   ARG A 144      26.571  54.055  11.967  1.00 88.02           C  
ATOM   1184  O   ARG A 144      26.256  53.968  10.789  1.00 82.11           O  
ATOM   1185  CB  ARG A 144      24.876  53.060  13.485  1.00 95.73           C  
ATOM   1186  CG  ARG A 144      23.803  52.338  12.659  1.00106.23           C  
ATOM   1187  CD  ARG A 144      23.371  53.092  11.413  1.00113.64           C  
ATOM   1188  NE  ARG A 144      22.026  52.681  11.018  1.00116.92           N  
ATOM   1189  CZ  ARG A 144      21.439  52.984   9.864  1.00122.96           C  
ATOM   1190  NH1 ARG A 144      22.073  53.710   8.955  1.00122.94           N  
ATOM   1191  NH2 ARG A 144      20.206  52.562   9.621  1.00124.98           N  
ATOM   1192  N   MET A 145      27.156  55.118  12.484  1.00 94.69           N  
ATOM   1193  CA  MET A 145      27.539  56.247  11.668  1.00100.73           C  
ATOM   1194  C   MET A 145      28.981  55.840  11.423  1.00 92.07           C  
ATOM   1195  O   MET A 145      29.932  56.518  11.804  1.00 92.79           O  
ATOM   1196  CB  MET A 145      27.446  57.526  12.497  1.00115.36           C  
ATOM   1197  CG  MET A 145      26.091  57.711  13.215  1.00129.40           C  
ATOM   1198  SD  MET A 145      24.869  58.785  12.383  1.00148.58           S  
ATOM   1199  CE  MET A 145      23.265  58.056  12.909  1.00130.93           C  
ATOM   1200  N   PHE A 146      29.106  54.675  10.811  1.00 85.09           N  
ATOM   1201  CA  PHE A 146      30.380  54.050  10.520  1.00 88.07           C  
ATOM   1202  C   PHE A 146      30.018  53.340   9.238  1.00 91.42           C  
ATOM   1203  O   PHE A 146      30.770  53.322   8.263  1.00 94.39           O  
ATOM   1204  CB  PHE A 146      30.649  53.027  11.607  1.00 87.52           C  
ATOM   1205  CG  PHE A 146      32.082  52.700  11.814  1.00 91.03           C  
ATOM   1206  CD1 PHE A 146      32.839  53.422  12.724  1.00 95.33           C  
ATOM   1207  CD2 PHE A 146      32.653  51.600  11.186  1.00 89.69           C  
ATOM   1208  CE1 PHE A 146      34.149  53.043  13.017  1.00101.31           C  
ATOM   1209  CE2 PHE A 146      33.957  51.211  11.469  1.00 88.81           C  
ATOM   1210  CZ  PHE A 146      34.707  51.931  12.389  1.00 93.51           C  
ATOM   1211  N   GLY A 147      28.831  52.746   9.272  1.00 92.85           N  
ATOM   1212  CA  GLY A 147      28.309  52.043   8.121  1.00 93.19           C  
ATOM   1213  C   GLY A 147      27.558  53.036   7.250  1.00 96.65           C  
ATOM   1214  O   GLY A 147      26.792  52.658   6.350  1.00 95.56           O  
ATOM   1215  N   CYS A 148      27.758  54.321   7.534  1.00 94.76           N  
ATOM   1216  CA  CYS A 148      27.117  55.361   6.747  1.00 91.33           C  
ATOM   1217  C   CYS A 148      28.101  55.852   5.699  1.00 89.30           C  
ATOM   1218  O   CYS A 148      27.709  56.323   4.628  1.00 85.32           O  
ATOM   1219  CB  CYS A 148      26.647  56.501   7.648  1.00 91.96           C  
ATOM   1220  SG  CYS A 148      24.946  56.260   8.193  1.00 93.48           S  
ATOM   1221  N   VAL A 149      29.384  55.723   6.007  1.00 87.52           N  
ATOM   1222  CA  VAL A 149      30.403  56.129   5.066  1.00 84.69           C  
ATOM   1223  C   VAL A 149      30.514  55.012   4.035  1.00 82.56           C  
ATOM   1224  O   VAL A 149      30.868  55.245   2.880  1.00 87.57           O  
ATOM   1225  CB  VAL A 149      31.740  56.285   5.751  1.00 82.06           C  
ATOM   1226  CG1 VAL A 149      32.193  54.940   6.289  1.00 79.82           C  
ATOM   1227  CG2 VAL A 149      32.745  56.841   4.765  1.00 83.17           C  
ATOM   1228  N   GLY A 150      30.206  53.796   4.476  1.00 76.06           N  
ATOM   1229  CA  GLY A 150      30.270  52.641   3.602  1.00 71.35           C  
ATOM   1230  C   GLY A 150      29.235  52.656   2.502  1.00 72.70           C  
ATOM   1231  O   GLY A 150      29.448  52.104   1.431  1.00 70.43           O  
ATOM   1232  N   TRP A 151      28.102  53.286   2.765  1.00 72.97           N  
ATOM   1233  CA  TRP A 151      27.052  53.361   1.777  1.00 72.39           C  
ATOM   1234  C   TRP A 151      27.191  54.652   0.997  1.00 75.35           C  
ATOM   1235  O   TRP A 151      26.491  54.880   0.025  1.00 80.51           O  
ATOM   1236  CB  TRP A 151      25.704  53.246   2.473  1.00 72.25           C  
ATOM   1237  CG  TRP A 151      24.567  53.907   1.791  1.00 73.60           C  
ATOM   1238  CD1 TRP A 151      24.260  55.234   1.823  1.00 79.78           C  
ATOM   1239  CD2 TRP A 151      23.488  53.260   1.098  1.00 76.11           C  
ATOM   1240  NE1 TRP A 151      23.050  55.457   1.204  1.00 78.37           N  
ATOM   1241  CE2 TRP A 151      22.564  54.276   0.743  1.00 81.95           C  
ATOM   1242  CE3 TRP A 151      23.228  51.939   0.729  1.00 70.57           C  
ATOM   1243  CZ2 TRP A 151      21.371  53.985   0.060  1.00 84.22           C  
ATOM   1244  CZ3 TRP A 151      22.050  51.661   0.048  1.00 72.39           C  
ATOM   1245  CH2 TRP A 151      21.141  52.683  -0.289  1.00 79.68           C  
ATOM   1246  N   ALA A 152      28.107  55.504   1.434  1.00 76.61           N  
ATOM   1247  CA  ALA A 152      28.374  56.752   0.729  1.00 75.45           C  
ATOM   1248  C   ALA A 152      29.417  56.353  -0.306  1.00 68.30           C  
ATOM   1249  O   ALA A 152      29.253  56.580  -1.505  1.00 61.90           O  
ATOM   1250  CB  ALA A 152      28.950  57.810   1.685  1.00 84.47           C  
ATOM   1251  N   LEU A 153      30.489  55.734   0.169  1.00 58.40           N  
ATOM   1252  CA  LEU A 153      31.538  55.287  -0.725  1.00 68.58           C  
ATOM   1253  C   LEU A 153      30.975  54.171  -1.575  1.00 71.02           C  
ATOM   1254  O   LEU A 153      31.354  53.998  -2.740  1.00 72.71           O  
ATOM   1255  CB  LEU A 153      32.741  54.820   0.077  1.00 70.51           C  
ATOM   1256  CG  LEU A 153      33.528  56.057   0.514  1.00 76.89           C  
ATOM   1257  CD1 LEU A 153      32.621  57.106   1.172  1.00 73.03           C  
ATOM   1258  CD2 LEU A 153      34.602  55.622   1.462  1.00 83.15           C  
ATOM   1259  N   GLY A 154      30.042  53.432  -0.987  1.00 74.18           N  
ATOM   1260  CA  GLY A 154      29.397  52.355  -1.710  1.00 71.72           C  
ATOM   1261  C   GLY A 154      28.917  52.868  -3.057  1.00 68.31           C  
ATOM   1262  O   GLY A 154      29.483  52.523  -4.093  1.00 59.64           O  
ATOM   1263  N   ALA A 155      27.889  53.717  -3.036  1.00 69.30           N  
ATOM   1264  CA  ALA A 155      27.325  54.284  -4.259  1.00 68.53           C  
ATOM   1265  C   ALA A 155      28.430  54.753  -5.201  1.00 67.20           C  
ATOM   1266  O   ALA A 155      28.623  54.184  -6.277  1.00 62.93           O  
ATOM   1267  CB  ALA A 155      26.381  55.452  -3.922  1.00 60.23           C  
ATOM   1268  N   SER A 156      29.164  55.780  -4.792  1.00 66.47           N  
ATOM   1269  CA  SER A 156      30.237  56.308  -5.624  1.00 65.98           C  
ATOM   1270  C   SER A 156      31.036  55.203  -6.301  1.00 61.77           C  
ATOM   1271  O   SER A 156      30.905  54.978  -7.506  1.00 64.24           O  
ATOM   1272  CB  SER A 156      31.165  57.192  -4.791  1.00 62.67           C  
ATOM   1273  OG  SER A 156      30.574  58.463  -4.604  1.00 69.66           O  
ATOM   1274  N   ILE A 157      31.855  54.513  -5.523  1.00 52.58           N  
ATOM   1275  CA  ILE A 157      32.671  53.442  -6.053  1.00 57.08           C  
ATOM   1276  C   ILE A 157      31.925  52.547  -7.031  1.00 64.56           C  
ATOM   1277  O   ILE A 157      32.257  52.476  -8.219  1.00 59.57           O  
ATOM   1278  CB  ILE A 157      33.188  52.569  -4.927  1.00 58.90           C  
ATOM   1279  CG1 ILE A 157      34.367  53.257  -4.241  1.00 59.80           C  
ATOM   1280  CG2 ILE A 157      33.559  51.205  -5.472  1.00 65.80           C  
ATOM   1281  CD1 ILE A 157      34.049  54.615  -3.667  1.00 80.76           C  
ATOM   1282  N   VAL A 158      30.922  51.856  -6.497  1.00 73.31           N  
ATOM   1283  CA  VAL A 158      30.085  50.923  -7.243  1.00 69.48           C  
ATOM   1284  C   VAL A 158      29.607  51.422  -8.583  1.00 69.18           C  
ATOM   1285  O   VAL A 158      29.744  50.729  -9.588  1.00 75.66           O  
ATOM   1286  CB  VAL A 158      28.829  50.548  -6.465  1.00 65.20           C  
ATOM   1287  CG1 VAL A 158      28.084  49.484  -7.223  1.00 60.20           C  
ATOM   1288  CG2 VAL A 158      29.186  50.075  -5.069  1.00 54.14           C  
ATOM   1289  N   GLY A 159      29.010  52.608  -8.584  1.00 67.20           N  
ATOM   1290  CA  GLY A 159      28.510  53.167  -9.826  1.00 73.41           C  
ATOM   1291  C   GLY A 159      29.599  53.178 -10.875  1.00 73.46           C  
ATOM   1292  O   GLY A 159      29.505  52.498 -11.910  1.00 70.34           O  
ATOM   1293  N   ILE A 160      30.639  53.953 -10.583  1.00 70.16           N  
ATOM   1294  CA  ILE A 160      31.795  54.082 -11.450  1.00 66.74           C  
ATOM   1295  C   ILE A 160      32.246  52.689 -11.864  1.00 70.16           C  
ATOM   1296  O   ILE A 160      32.529  52.432 -13.032  1.00 66.29           O  
ATOM   1297  CB  ILE A 160      32.923  54.825 -10.700  1.00 62.63           C  
ATOM   1298  CG1 ILE A 160      32.701  56.332 -10.801  1.00 58.04           C  
ATOM   1299  CG2 ILE A 160      34.268  54.449 -11.258  1.00 51.13           C  
ATOM   1300  CD1 ILE A 160      31.282  56.771 -10.473  1.00 86.69           C  
ATOM   1301  N   MET A 161      32.297  51.787 -10.892  1.00 72.01           N  
ATOM   1302  CA  MET A 161      32.695  50.417 -11.161  1.00 71.88           C  
ATOM   1303  C   MET A 161      31.676  49.808 -12.109  1.00 69.24           C  
ATOM   1304  O   MET A 161      32.023  49.342 -13.196  1.00 66.98           O  
ATOM   1305  CB  MET A 161      32.724  49.604  -9.870  1.00 79.36           C  
ATOM   1306  CG  MET A 161      33.959  48.758  -9.735  1.00 88.55           C  
ATOM   1307  SD  MET A 161      35.407  49.820  -9.710  1.00107.87           S  
ATOM   1308  CE  MET A 161      36.788  48.558  -9.686  1.00107.48           C  
ATOM   1309  N   PHE A 162      30.412  49.849 -11.686  1.00 72.40           N  
ATOM   1310  CA  PHE A 162      29.283  49.294 -12.431  1.00 73.74           C  
ATOM   1311  C   PHE A 162      29.358  49.484 -13.925  1.00 75.87           C  
ATOM   1312  O   PHE A 162      29.202  48.522 -14.685  1.00 76.15           O  
ATOM   1313  CB  PHE A 162      27.965  49.886 -11.951  1.00 76.77           C  
ATOM   1314  CG  PHE A 162      26.776  49.078 -12.353  1.00 87.32           C  
ATOM   1315  CD1 PHE A 162      26.701  47.730 -12.004  1.00 89.06           C  
ATOM   1316  CD2 PHE A 162      25.739  49.643 -13.080  1.00 85.82           C  
ATOM   1317  CE1 PHE A 162      25.610  46.953 -12.373  1.00 97.34           C  
ATOM   1318  CE2 PHE A 162      24.648  48.873 -13.452  1.00 89.27           C  
ATOM   1319  CZ  PHE A 162      24.580  47.525 -13.099  1.00 95.52           C  
ATOM   1320  N   THR A 163      29.568  50.730 -14.343  1.00 79.52           N  
ATOM   1321  CA  THR A 163      29.666  51.044 -15.768  1.00 78.85           C  
ATOM   1322  C   THR A 163      30.707  50.136 -16.388  1.00 78.27           C  
ATOM   1323  O   THR A 163      30.397  49.249 -17.192  1.00 81.86           O  
ATOM   1324  CB  THR A 163      30.111  52.522 -16.030  1.00 77.85           C  
ATOM   1325  OG1 THR A 163      31.381  52.771 -15.409  1.00 63.67           O  
ATOM   1326  CG2 THR A 163      29.071  53.508 -15.491  1.00 75.16           C  
ATOM   1327  N   ILE A 164      31.944  50.376 -15.975  1.00 73.47           N  
ATOM   1328  CA  ILE A 164      33.104  49.644 -16.441  1.00 68.66           C  
ATOM   1329  C   ILE A 164      32.835  48.164 -16.630  1.00 64.17           C  
ATOM   1330  O   ILE A 164      33.389  47.534 -17.525  1.00 60.92           O  
ATOM   1331  CB  ILE A 164      34.272  49.852 -15.471  1.00 66.80           C  
ATOM   1332  CG1 ILE A 164      34.725  51.316 -15.520  1.00 74.94           C  
ATOM   1333  CG2 ILE A 164      35.410  48.959 -15.842  1.00 54.77           C  
ATOM   1334  CD1 ILE A 164      35.021  51.832 -16.954  1.00 86.36           C  
ATOM   1335  N   ASN A 165      31.962  47.625 -15.792  1.00 67.74           N  
ATOM   1336  CA  ASN A 165      31.599  46.216 -15.845  1.00 72.15           C  
ATOM   1337  C   ASN A 165      30.571  45.983 -14.766  1.00 71.94           C  
ATOM   1338  O   ASN A 165      30.851  46.215 -13.591  1.00 67.52           O  
ATOM   1339  CB  ASN A 165      32.820  45.339 -15.549  1.00 78.58           C  
ATOM   1340  CG  ASN A 165      32.478  43.866 -15.498  1.00 76.30           C  
ATOM   1341  OD1 ASN A 165      31.407  43.490 -15.034  1.00 66.26           O  
ATOM   1342  ND2 ASN A 165      33.394  43.024 -15.965  1.00 77.29           N  
ATOM   1343  N   ASN A 166      29.382  45.533 -15.129  1.00 66.51           N  
ATOM   1344  CA  ASN A 166      28.420  45.297 -14.070  1.00 67.12           C  
ATOM   1345  C   ASN A 166      28.932  44.136 -13.175  1.00 64.81           C  
ATOM   1346  O   ASN A 166      28.849  44.192 -11.933  1.00 51.88           O  
ATOM   1347  CB  ASN A 166      27.056  44.956 -14.654  1.00 67.06           C  
ATOM   1348  CG  ASN A 166      26.996  43.546 -15.188  1.00 77.22           C  
ATOM   1349  OD1 ASN A 166      26.972  43.331 -16.396  1.00 84.56           O  
ATOM   1350  ND2 ASN A 166      26.979  42.571 -14.288  1.00 69.75           N  
ATOM   1351  N   GLN A 167      29.492  43.110 -13.814  1.00 63.43           N  
ATOM   1352  CA  GLN A 167      30.007  41.928 -13.120  1.00 74.32           C  
ATOM   1353  C   GLN A 167      31.018  42.166 -12.000  1.00 76.11           C  
ATOM   1354  O   GLN A 167      30.861  41.639 -10.895  1.00 79.92           O  
ATOM   1355  CB  GLN A 167      30.639  40.982 -14.126  1.00 89.71           C  
ATOM   1356  CG  GLN A 167      29.889  40.901 -15.413  1.00105.60           C  
ATOM   1357  CD  GLN A 167      29.335  39.532 -15.624  1.00115.51           C  
ATOM   1358  OE1 GLN A 167      30.080  38.555 -15.668  1.00125.88           O  
ATOM   1359  NE2 GLN A 167      28.020  39.438 -15.747  1.00122.62           N  
ATOM   1360  N   PHE A 168      32.071  42.924 -12.289  1.00 74.67           N  
ATOM   1361  CA  PHE A 168      33.092  43.204 -11.286  1.00 81.43           C  
ATOM   1362  C   PHE A 168      32.503  44.048 -10.119  1.00 85.92           C  
ATOM   1363  O   PHE A 168      33.028  45.100  -9.757  1.00 89.42           O  
ATOM   1364  CB  PHE A 168      34.281  43.909 -11.970  1.00 90.88           C  
ATOM   1365  CG  PHE A 168      35.624  43.664 -11.296  1.00107.81           C  
ATOM   1366  CD1 PHE A 168      36.789  43.522 -12.062  1.00111.54           C  
ATOM   1367  CD2 PHE A 168      35.730  43.594  -9.904  1.00107.89           C  
ATOM   1368  CE1 PHE A 168      38.035  43.304 -11.454  1.00112.49           C  
ATOM   1369  CE2 PHE A 168      36.967  43.379  -9.287  1.00106.86           C  
ATOM   1370  CZ  PHE A 168      38.122  43.237 -10.066  1.00113.65           C  
ATOM   1371  N   VAL A 169      31.402  43.556  -9.545  1.00 84.52           N  
ATOM   1372  CA  VAL A 169      30.681  44.185  -8.431  1.00 74.34           C  
ATOM   1373  C   VAL A 169      30.118  43.071  -7.574  1.00 73.46           C  
ATOM   1374  O   VAL A 169      30.413  42.948  -6.393  1.00 72.44           O  
ATOM   1375  CB  VAL A 169      29.459  45.019  -8.899  1.00 66.13           C  
ATOM   1376  CG1 VAL A 169      28.457  45.145  -7.751  1.00 45.91           C  
ATOM   1377  CG2 VAL A 169      29.906  46.395  -9.367  1.00 56.55           C  
ATOM   1378  N   PHE A 170      29.274  42.265  -8.186  1.00 68.82           N  
ATOM   1379  CA  PHE A 170      28.678  41.168  -7.470  1.00 75.33           C  
ATOM   1380  C   PHE A 170      29.808  40.309  -6.949  1.00 75.21           C  
ATOM   1381  O   PHE A 170      29.629  39.485  -6.061  1.00 74.68           O  
ATOM   1382  CB  PHE A 170      27.775  40.396  -8.408  1.00 83.46           C  
ATOM   1383  CG  PHE A 170      26.686  41.237  -9.006  1.00 99.85           C  
ATOM   1384  CD1 PHE A 170      26.994  42.404  -9.708  1.00106.37           C  
ATOM   1385  CD2 PHE A 170      25.350  40.874  -8.863  1.00102.33           C  
ATOM   1386  CE1 PHE A 170      25.986  43.198 -10.259  1.00108.41           C  
ATOM   1387  CE2 PHE A 170      24.336  41.658  -9.410  1.00105.46           C  
ATOM   1388  CZ  PHE A 170      24.655  42.824 -10.110  1.00106.56           C  
ATOM   1389  N   TRP A 171      30.991  40.519  -7.503  1.00 78.45           N  
ATOM   1390  CA  TRP A 171      32.133  39.766  -7.058  1.00 75.70           C  
ATOM   1391  C   TRP A 171      32.852  40.554  -6.014  1.00 72.22           C  
ATOM   1392  O   TRP A 171      33.495  40.004  -5.129  1.00 70.06           O  
ATOM   1393  CB  TRP A 171      33.016  39.413  -8.239  1.00 78.55           C  
ATOM   1394  CG  TRP A 171      32.442  38.221  -8.845  1.00 87.94           C  
ATOM   1395  CD1 TRP A 171      31.411  38.175  -9.728  1.00 88.20           C  
ATOM   1396  CD2 TRP A 171      32.656  36.877  -8.413  1.00 94.01           C  
ATOM   1397  NE1 TRP A 171      30.952  36.890  -9.857  1.00 90.26           N  
ATOM   1398  CE2 TRP A 171      31.697  36.072  -9.055  1.00 94.31           C  
ATOM   1399  CE3 TRP A 171      33.559  36.277  -7.530  1.00 96.22           C  
ATOM   1400  CZ2 TRP A 171      31.615  34.696  -8.848  1.00100.63           C  
ATOM   1401  CZ3 TRP A 171      33.480  34.910  -7.326  1.00 99.43           C  
ATOM   1402  CH2 TRP A 171      32.510  34.134  -7.980  1.00103.68           C  
ATOM   1403  N   LEU A 172      32.726  41.862  -6.105  1.00 68.43           N  
ATOM   1404  CA  LEU A 172      33.337  42.690  -5.106  1.00 64.98           C  
ATOM   1405  C   LEU A 172      32.425  42.633  -3.878  1.00 60.07           C  
ATOM   1406  O   LEU A 172      32.857  42.325  -2.773  1.00 54.22           O  
ATOM   1407  CB  LEU A 172      33.441  44.120  -5.602  1.00 65.70           C  
ATOM   1408  CG  LEU A 172      34.089  44.961  -4.510  1.00 63.26           C  
ATOM   1409  CD1 LEU A 172      35.594  44.739  -4.557  1.00 53.71           C  
ATOM   1410  CD2 LEU A 172      33.746  46.417  -4.682  1.00 63.88           C  
ATOM   1411  N   GLY A 173      31.147  42.911  -4.088  1.00 55.59           N  
ATOM   1412  CA  GLY A 173      30.213  42.895  -2.984  1.00 56.18           C  
ATOM   1413  C   GLY A 173      30.112  41.548  -2.294  1.00 55.65           C  
ATOM   1414  O   GLY A 173      29.742  41.478  -1.118  1.00 50.80           O  
ATOM   1415  N   SER A 174      30.461  40.476  -3.004  1.00 64.43           N  
ATOM   1416  CA  SER A 174      30.364  39.129  -2.430  1.00 72.97           C  
ATOM   1417  C   SER A 174      31.612  38.677  -1.685  1.00 69.80           C  
ATOM   1418  O   SER A 174      31.712  37.531  -1.229  1.00 70.74           O  
ATOM   1419  CB  SER A 174      30.029  38.093  -3.520  1.00 75.79           C  
ATOM   1420  OG  SER A 174      29.131  37.114  -3.009  1.00 72.09           O  
ATOM   1421  N   GLY A 175      32.567  39.578  -1.580  1.00 72.31           N  
ATOM   1422  CA  GLY A 175      33.784  39.249  -0.897  1.00 74.91           C  
ATOM   1423  C   GLY A 175      34.125  40.546  -0.220  1.00 82.42           C  
ATOM   1424  O   GLY A 175      34.061  40.631   1.014  1.00 78.95           O  
ATOM   1425  N   CYS A 176      34.497  41.541  -1.040  1.00 86.58           N  
ATOM   1426  CA  CYS A 176      34.862  42.863  -0.555  1.00 89.02           C  
ATOM   1427  C   CYS A 176      33.871  43.085   0.563  1.00 88.24           C  
ATOM   1428  O   CYS A 176      34.230  43.528   1.658  1.00 88.26           O  
ATOM   1429  CB  CYS A 176      34.703  43.924  -1.639  1.00 92.13           C  
ATOM   1430  SG  CYS A 176      34.366  45.626  -1.090  1.00 98.46           S  
ATOM   1431  N   ALA A 177      32.613  42.750   0.361  1.00 89.54           N  
ATOM   1432  CA  ALA A 177      31.776  42.946   1.512  1.00 90.64           C  
ATOM   1433  C   ALA A 177      31.372  41.644   2.177  1.00 84.12           C  
ATOM   1434  O   ALA A 177      30.827  41.663   3.261  1.00 91.75           O  
ATOM   1435  CB  ALA A 177      30.591  43.782   1.154  1.00 89.60           C  
ATOM   1436  N   LEU A 178      31.656  40.501   1.572  1.00 74.71           N  
ATOM   1437  CA  LEU A 178      31.239  39.294   2.267  1.00 78.10           C  
ATOM   1438  C   LEU A 178      32.202  38.610   3.189  1.00 77.00           C  
ATOM   1439  O   LEU A 178      32.016  38.634   4.393  1.00 75.20           O  
ATOM   1440  CB  LEU A 178      30.700  38.240   1.314  1.00 83.64           C  
ATOM   1441  CG  LEU A 178      30.224  36.974   2.040  1.00 84.40           C  
ATOM   1442  CD1 LEU A 178      31.377  36.061   2.465  1.00 76.24           C  
ATOM   1443  CD2 LEU A 178      29.388  37.384   3.232  1.00 80.50           C  
ATOM   1444  N   ILE A 179      33.210  37.965   2.616  1.00 77.70           N  
ATOM   1445  CA  ILE A 179      34.168  37.217   3.414  1.00 81.44           C  
ATOM   1446  C   ILE A 179      34.605  38.002   4.665  1.00 79.29           C  
ATOM   1447  O   ILE A 179      35.037  37.415   5.648  1.00 80.43           O  
ATOM   1448  CB  ILE A 179      35.371  36.687   2.510  1.00 85.72           C  
ATOM   1449  CG1 ILE A 179      34.939  35.416   1.767  1.00 82.00           C  
ATOM   1450  CG2 ILE A 179      36.601  36.347   3.340  1.00 94.95           C  
ATOM   1451  CD1 ILE A 179      34.474  34.295   2.686  1.00 81.79           C  
ATOM   1452  N   LEU A 180      34.427  39.320   4.665  1.00 73.01           N  
ATOM   1453  CA  LEU A 180      34.786  40.125   5.834  1.00 69.73           C  
ATOM   1454  C   LEU A 180      33.577  40.302   6.689  1.00 67.02           C  
ATOM   1455  O   LEU A 180      33.596  39.922   7.856  1.00 62.07           O  
ATOM   1456  CB  LEU A 180      35.277  41.488   5.438  1.00 73.63           C  
ATOM   1457  CG  LEU A 180      36.471  41.260   4.545  1.00 81.56           C  
ATOM   1458  CD1 LEU A 180      35.969  40.737   3.206  1.00 78.13           C  
ATOM   1459  CD2 LEU A 180      37.243  42.543   4.370  1.00 85.54           C  
ATOM   1460  N   ALA A 181      32.524  40.885   6.109  1.00 73.72           N  
ATOM   1461  CA  ALA A 181      31.266  41.073   6.834  1.00 74.65           C  
ATOM   1462  C   ALA A 181      30.737  39.700   7.268  1.00 74.33           C  
ATOM   1463  O   ALA A 181      29.538  39.525   7.448  1.00 71.07           O  
ATOM   1464  CB  ALA A 181      30.214  41.801   5.958  1.00 41.88           C  
ATOM   1465  N   VAL A 182      31.649  38.732   7.404  1.00 74.02           N  
ATOM   1466  CA  VAL A 182      31.350  37.367   7.849  1.00 72.85           C  
ATOM   1467  C   VAL A 182      32.519  36.944   8.718  1.00 71.58           C  
ATOM   1468  O   VAL A 182      32.357  36.371   9.803  1.00 77.51           O  
ATOM   1469  CB  VAL A 182      31.249  36.339   6.685  1.00 75.16           C  
ATOM   1470  CG1 VAL A 182      32.502  36.339   5.861  1.00 80.45           C  
ATOM   1471  CG2 VAL A 182      31.061  34.942   7.250  1.00 81.87           C  
ATOM   1472  N   LEU A 183      33.711  37.218   8.221  1.00 62.12           N  
ATOM   1473  CA  LEU A 183      34.886  36.878   8.971  1.00 63.34           C  
ATOM   1474  C   LEU A 183      34.908  37.728  10.225  1.00 64.27           C  
ATOM   1475  O   LEU A 183      35.693  37.479  11.139  1.00 62.49           O  
ATOM   1476  CB  LEU A 183      36.120  37.147   8.135  1.00 63.43           C  
ATOM   1477  CG  LEU A 183      37.386  37.292   8.954  1.00 69.98           C  
ATOM   1478  CD1 LEU A 183      38.532  36.779   8.104  1.00 69.00           C  
ATOM   1479  CD2 LEU A 183      37.573  38.752   9.403  1.00 69.54           C  
ATOM   1480  N   LEU A 184      34.050  38.742  10.263  1.00 62.55           N  
ATOM   1481  CA  LEU A 184      34.012  39.597  11.431  1.00 60.00           C  
ATOM   1482  C   LEU A 184      33.225  38.893  12.532  1.00 62.83           C  
ATOM   1483  O   LEU A 184      32.417  39.516  13.248  1.00 68.92           O  
ATOM   1484  CB  LEU A 184      33.385  40.962  11.126  1.00 51.67           C  
ATOM   1485  CG  LEU A 184      34.290  41.820  10.238  1.00 54.47           C  
ATOM   1486  CD1 LEU A 184      33.842  43.289  10.287  1.00 34.33           C  
ATOM   1487  CD2 LEU A 184      35.740  41.656  10.707  1.00 36.41           C  
ATOM   1488  N   PHE A 185      33.478  37.594  12.666  1.00 68.34           N  
ATOM   1489  CA  PHE A 185      32.834  36.861  13.692  1.00 69.68           C  
ATOM   1490  C   PHE A 185      33.675  36.071  14.570  1.00 74.84           C  
ATOM   1491  O   PHE A 185      33.639  36.298  15.777  1.00 72.55           O  
ATOM   1492  CB  PHE A 185      31.725  36.019  13.159  1.00 74.73           C  
ATOM   1493  CG  PHE A 185      30.548  36.793  12.878  1.00 76.96           C  
ATOM   1494  CD1 PHE A 185      30.571  37.642  11.807  1.00 84.11           C  
ATOM   1495  CD2 PHE A 185      29.487  36.815  13.759  1.00 82.53           C  
ATOM   1496  CE1 PHE A 185      29.555  38.549  11.596  1.00 93.16           C  
ATOM   1497  CE2 PHE A 185      28.476  37.706  13.563  1.00 88.52           C  
ATOM   1498  CZ  PHE A 185      28.493  38.580  12.500  1.00 93.84           C  
ATOM   1499  N   PHE A 186      34.492  35.199  14.018  1.00 79.64           N  
ATOM   1500  CA  PHE A 186      35.322  34.440  14.924  1.00 93.72           C  
ATOM   1501  C   PHE A 186      35.804  35.336  16.163  1.00102.35           C  
ATOM   1502  O   PHE A 186      36.069  34.788  17.234  1.00108.74           O  
ATOM   1503  CB  PHE A 186      36.463  33.748  14.097  1.00 91.71           C  
ATOM   1504  CG  PHE A 186      37.764  34.497  14.070  1.00 91.28           C  
ATOM   1505  CD1 PHE A 186      37.794  35.883  14.252  1.00 81.23           C  
ATOM   1506  CD2 PHE A 186      38.969  33.809  13.876  1.00 88.96           C  
ATOM   1507  CE1 PHE A 186      38.970  36.556  14.250  1.00 88.37           C  
ATOM   1508  CE2 PHE A 186      40.177  34.497  13.868  1.00 88.18           C  
ATOM   1509  CZ  PHE A 186      40.161  35.877  14.060  1.00 88.53           C  
ATOM   1510  N   ALA A 187      35.873  36.680  16.027  1.00100.41           N  
ATOM   1511  CA  ALA A 187      36.247  37.581  17.144  1.00102.15           C  
ATOM   1512  C   ALA A 187      34.965  38.331  17.618  1.00102.93           C  
ATOM   1513  O   ALA A 187      34.623  39.399  17.111  1.00 96.94           O  
ATOM   1514  CB  ALA A 187      37.291  38.579  16.702  1.00101.83           C  
ATOM   1515  N   LYS A 188      34.292  37.818  18.638  1.00108.60           N  
ATOM   1516  CA  LYS A 188      33.034  38.431  19.036  1.00113.80           C  
ATOM   1517  C   LYS A 188      32.736  38.305  20.550  1.00114.12           C  
ATOM   1518  O   LYS A 188      33.654  38.139  21.364  1.00107.11           O  
ATOM   1519  CB  LYS A 188      31.947  37.754  18.171  1.00111.09           C  
ATOM   1520  CG  LYS A 188      32.102  36.215  18.248  1.00104.39           C  
ATOM   1521  CD  LYS A 188      31.530  35.340  17.104  1.00102.24           C  
ATOM   1522  CE  LYS A 188      31.869  33.843  17.399  1.00102.94           C  
ATOM   1523  NZ  LYS A 188      31.539  32.806  16.379  1.00100.23           N  
ATOM   1524  N   THR A 189      31.459  38.408  20.924  1.00118.37           N  
ATOM   1525  CA  THR A 189      31.073  38.260  22.321  1.00126.96           C  
ATOM   1526  C   THR A 189      29.784  37.480  22.511  1.00133.84           C  
ATOM   1527  O   THR A 189      29.027  37.237  21.568  1.00127.05           O  
ATOM   1528  CB  THR A 189      30.876  39.601  23.032  1.00131.44           C  
ATOM   1529  OG1 THR A 189      31.347  40.667  22.211  1.00133.17           O  
ATOM   1530  CG2 THR A 189      31.631  39.624  24.357  1.00131.28           C  
ATOM   1531  N   ASP A 190      29.557  37.109  23.768  1.00146.82           N  
ATOM   1532  CA  ASP A 190      28.395  36.333  24.206  1.00155.17           C  
ATOM   1533  C   ASP A 190      28.089  36.604  25.696  1.00158.64           C  
ATOM   1534  O   ASP A 190      26.948  36.886  26.075  1.00159.26           O  
ATOM   1535  CB  ASP A 190      28.680  34.835  24.006  1.00157.76           C  
ATOM   1536  CG  ASP A 190      30.018  34.399  24.621  1.00161.66           C  
ATOM   1537  OD1 ASP A 190      31.087  34.832  24.118  1.00162.28           O  
ATOM   1538  OD2 ASP A 190      29.997  33.620  25.605  1.00164.21           O  
ATOM   1539  N   ALA A 191      29.141  36.498  26.513  1.00163.78           N  
ATOM   1540  CA  ALA A 191      29.141  36.696  27.971  1.00165.92           C  
ATOM   1541  C   ALA A 191      27.879  37.222  28.645  1.00167.69           C  
ATOM   1542  O   ALA A 191      27.486  38.372  28.425  1.00168.73           O  
ATOM   1543  CB  ALA A 191      30.336  37.594  28.364  1.00163.06           C  
ATOM   1544  N   PRO A 192      27.234  36.385  29.486  1.00169.08           N  
ATOM   1545  CA  PRO A 192      26.017  36.812  30.185  1.00169.55           C  
ATOM   1546  C   PRO A 192      26.262  37.831  31.333  1.00171.27           C  
ATOM   1547  O   PRO A 192      25.550  37.826  32.353  1.00166.72           O  
ATOM   1548  CB  PRO A 192      25.425  35.487  30.677  1.00166.08           C  
ATOM   1549  CG  PRO A 192      25.888  34.504  29.642  1.00164.75           C  
ATOM   1550  CD  PRO A 192      27.332  34.912  29.492  1.00165.92           C  
ATOM   1551  N   SER A 193      27.265  38.700  31.152  1.00174.39           N  
ATOM   1552  CA  SER A 193      27.610  39.753  32.124  1.00174.64           C  
ATOM   1553  C   SER A 193      27.398  41.131  31.460  1.00178.73           C  
ATOM   1554  O   SER A 193      26.984  41.210  30.306  1.00180.13           O  
ATOM   1555  CB  SER A 193      29.073  39.611  32.577  1.00170.47           C  
ATOM   1556  OG  SER A 193      29.971  39.982  31.543  1.00166.46           O  
ATOM   1557  N   SER A 194      27.698  42.204  32.183  1.00182.08           N  
ATOM   1558  CA  SER A 194      27.524  43.551  31.661  1.00186.12           C  
ATOM   1559  C   SER A 194      26.066  43.820  31.336  1.00187.23           C  
ATOM   1560  O   SER A 194      25.742  44.717  30.566  1.00187.37           O  
ATOM   1561  CB  SER A 194      28.396  43.753  30.411  1.00186.14           C  
ATOM   1562  OG  SER A 194      28.374  45.114  30.009  1.00188.80           O  
ATOM   1563  N   ALA A 195      25.214  43.001  31.925  0.00187.91           N  
ATOM   1564  CA  ALA A 195      23.784  43.099  31.762  0.00187.26           C  
ATOM   1565  C   ALA A 195      23.338  42.827  33.189  0.00188.87           C  
ATOM   1566  O   ALA A 195      23.449  43.698  34.057  0.00189.01           O  
ATOM   1567  CB  ALA A 195      23.271  42.033  30.848  0.00182.83           C  
ATOM   1568  N   THR A 196      22.836  41.623  33.433  0.00189.39           N  
ATOM   1569  CA  THR A 196      22.445  41.206  34.768  0.00187.52           C  
ATOM   1570  C   THR A 196      23.014  39.797  34.920  0.00186.05           C  
ATOM   1571  O   THR A 196      23.248  39.109  33.931  0.00184.56           O  
ATOM   1572  CB  THR A 196      20.908  41.203  34.952  0.00187.17           C  
ATOM   1573  OG1 THR A 196      20.458  42.531  35.260  0.00185.33           O  
ATOM   1574  CG2 THR A 196      20.500  40.277  36.113  0.00186.43           C  
ATOM   1575  N   VAL A 197      23.271  39.381  36.155  0.00184.41           N  
ATOM   1576  CA  VAL A 197      23.812  38.049  36.397  0.00181.89           C  
ATOM   1577  C   VAL A 197      22.790  37.017  35.927  0.00181.61           C  
ATOM   1578  O   VAL A 197      23.153  35.943  35.453  0.00179.97           O  
ATOM   1579  CB  VAL A 197      24.146  37.818  37.910  0.00179.24           C  
ATOM   1580  CG1 VAL A 197      24.827  36.468  38.096  0.00179.11           C  
ATOM   1581  CG2 VAL A 197      25.066  38.928  38.425  0.00176.57           C  
ATOM   1582  N   ALA A 198      21.509  37.357  36.039  0.00180.73           N  
ATOM   1583  CA  ALA A 198      20.428  36.459  35.623  0.00178.39           C  
ATOM   1584  C   ALA A 198      19.772  36.948  34.336  0.00176.84           C  
ATOM   1585  O   ALA A 198      20.193  36.593  33.232  0.00173.54           O  
ATOM   1586  CB  ALA A 198      19.377  36.362  36.724  0.00176.27           C  
ATOM   1587  N   ASN A 199      18.726  37.757  34.496  0.00178.08           N  
ATOM   1588  CA  ASN A 199      17.999  38.317  33.366  0.00180.56           C  
ATOM   1589  C   ASN A 199      17.238  39.593  33.734  0.00182.35           C  
ATOM   1590  O   ASN A 199      16.160  39.840  33.211  0.00182.99           O  
ATOM   1591  CB  ASN A 199      17.033  37.273  32.771  0.00181.45           C  
ATOM   1592  CG  ASN A 199      15.910  36.875  33.725  0.00180.90           C  
ATOM   1593  OD1 ASN A 199      14.863  36.389  33.290  0.00174.48           O  
ATOM   1594  ND2 ASN A 199      16.127  37.061  35.020  0.00183.06           N  
ATOM   1595  N   ALA A 200      17.806  40.406  34.625  0.00181.68           N  
ATOM   1596  CA  ALA A 200      17.166  41.657  35.036  0.00181.29           C  
ATOM   1597  C   ALA A 200      17.213  42.698  33.910  0.00182.54           C  
ATOM   1598  O   ALA A 200      16.413  43.633  33.889  0.00179.69           O  
ATOM   1599  CB  ALA A 200      17.836  42.207  36.306  0.00179.05           C  
ATOM   1600  N   VAL A 201      18.162  42.519  32.990  0.00184.50           N  
ATOM   1601  CA  VAL A 201      18.354  43.379  31.814  0.00182.42           C  
ATOM   1602  C   VAL A 201      19.037  42.553  30.705  0.00182.79           C  
ATOM   1603  O   VAL A 201      18.799  41.350  30.600  0.00182.28           O  
ATOM   1604  CB  VAL A 201      19.219  44.641  32.131  0.00178.28           C  
ATOM   1605  CG1 VAL A 201      18.485  45.556  33.106  0.00169.87           C  
ATOM   1606  CG2 VAL A 201      20.564  44.234  32.701  0.00172.21           C  
ATOM   1607  N   GLY A 202      19.863  43.181  29.869  0.00182.05           N  
ATOM   1608  CA  GLY A 202      20.540  42.432  28.815  0.00183.76           C  
ATOM   1609  C   GLY A 202      20.103  42.662  27.373  0.00185.93           C  
ATOM   1610  O   GLY A 202      20.917  42.522  26.458  0.00186.34           O  
ATOM   1611  N   ALA A 203      18.830  42.993  27.163  0.00186.17           N  
ATOM   1612  CA  ALA A 203      18.294  43.246  25.822  0.00182.87           C  
ATOM   1613  C   ALA A 203      16.858  43.765  25.894  0.00179.99           C  
ATOM   1614  O   ALA A 203      15.911  42.987  25.974  0.00180.02           O  
ATOM   1615  CB  ALA A 203      18.350  41.966  24.978  0.00180.26           C  
ATOM   1616  N   ASN A 204      16.711  45.087  25.852  1.00174.98           N  
ATOM   1617  CA  ASN A 204      15.398  45.756  25.933  1.00165.58           C  
ATOM   1618  C   ASN A 204      14.316  44.930  25.260  1.00159.02           C  
ATOM   1619  O   ASN A 204      14.578  44.241  24.270  1.00157.53           O  
ATOM   1620  CB  ASN A 204      15.451  47.168  25.296  1.00164.05           C  
ATOM   1621  CG  ASN A 204      14.198  48.015  25.591  1.00159.82           C  
ATOM   1622  OD1 ASN A 204      13.785  48.153  26.744  1.00160.40           O  
ATOM   1623  ND2 ASN A 204      13.609  48.595  24.546  1.00155.10           N  
ATOM   1624  N   HIS A 205      13.103  45.002  25.804  1.00149.53           N  
ATOM   1625  CA  HIS A 205      11.984  44.240  25.265  1.00142.91           C  
ATOM   1626  C   HIS A 205      10.722  45.056  25.014  1.00136.48           C  
ATOM   1627  O   HIS A 205      10.733  46.283  25.091  1.00134.79           O  
ATOM   1628  CB  HIS A 205      11.662  43.076  26.208  1.00146.54           C  
ATOM   1629  CG  HIS A 205      12.205  41.752  25.750  1.00150.50           C  
ATOM   1630  ND1 HIS A 205      11.692  41.076  24.665  1.00151.15           N  
ATOM   1631  CD2 HIS A 205      13.213  40.981  26.232  1.00151.08           C  
ATOM   1632  CE1 HIS A 205      12.359  39.945  24.496  1.00152.55           C  
ATOM   1633  NE2 HIS A 205      13.286  39.864  25.432  1.00151.79           N  
ATOM   1634  N   SER A 206       9.644  44.351  24.686  1.00130.82           N  
ATOM   1635  CA  SER A 206       8.351  44.967  24.435  1.00125.33           C  
ATOM   1636  C   SER A 206       7.267  43.944  24.191  1.00124.07           C  
ATOM   1637  O   SER A 206       7.474  42.739  24.369  1.00121.46           O  
ATOM   1638  CB  SER A 206       8.392  45.895  23.231  1.00122.26           C  
ATOM   1639  OG  SER A 206       7.073  46.337  22.937  1.00121.01           O  
ATOM   1640  N   ALA A 207       6.111  44.439  23.759  1.00121.32           N  
ATOM   1641  CA  ALA A 207       4.985  43.574  23.490  1.00121.33           C  
ATOM   1642  C   ALA A 207       4.083  44.017  22.343  1.00119.87           C  
ATOM   1643  O   ALA A 207       3.924  45.219  22.060  1.00114.18           O  
ATOM   1644  CB  ALA A 207       4.156  43.395  24.758  1.00120.86           C  
ATOM   1645  N   PHE A 208       3.521  42.997  21.691  1.00120.33           N  
ATOM   1646  CA  PHE A 208       2.578  43.112  20.583  1.00115.80           C  
ATOM   1647  C   PHE A 208       1.528  41.996  20.749  1.00109.00           C  
ATOM   1648  O   PHE A 208       1.774  40.818  20.463  1.00100.46           O  
ATOM   1649  CB  PHE A 208       3.283  43.056  19.196  1.00116.55           C  
ATOM   1650  CG  PHE A 208       4.444  42.076  19.093  1.00125.62           C  
ATOM   1651  CD1 PHE A 208       5.330  41.878  20.161  1.00129.84           C  
ATOM   1652  CD2 PHE A 208       4.706  41.414  17.879  1.00131.77           C  
ATOM   1653  CE1 PHE A 208       6.459  41.041  20.032  1.00132.90           C  
ATOM   1654  CE2 PHE A 208       5.836  40.570  17.728  1.00135.08           C  
ATOM   1655  CZ  PHE A 208       6.715  40.387  18.808  1.00135.18           C  
ATOM   1656  N   SER A 209       0.361  42.394  21.259  1.00103.16           N  
ATOM   1657  CA  SER A 209      -0.753  41.483  21.503  1.00 91.13           C  
ATOM   1658  C   SER A 209      -1.825  41.652  20.463  1.00 87.98           C  
ATOM   1659  O   SER A 209      -1.731  42.486  19.560  1.00 79.55           O  
ATOM   1660  CB  SER A 209      -1.422  41.774  22.837  1.00 88.49           C  
ATOM   1661  OG  SER A 209      -2.685  42.388  22.613  1.00 77.88           O  
ATOM   1662  N   LEU A 210      -2.877  40.875  20.635  1.00 88.37           N  
ATOM   1663  CA  LEU A 210      -3.984  40.961  19.732  1.00 90.45           C  
ATOM   1664  C   LEU A 210      -4.850  42.138  20.157  1.00 86.26           C  
ATOM   1665  O   LEU A 210      -5.154  43.013  19.343  1.00 73.22           O  
ATOM   1666  CB  LEU A 210      -4.788  39.676  19.777  1.00100.61           C  
ATOM   1667  CG  LEU A 210      -5.940  39.717  18.779  1.00105.92           C  
ATOM   1668  CD1 LEU A 210      -5.381  39.973  17.393  1.00110.71           C  
ATOM   1669  CD2 LEU A 210      -6.727  38.416  18.824  1.00110.77           C  
ATOM   1670  N   LYS A 211      -5.229  42.160  21.437  1.00 88.94           N  
ATOM   1671  CA  LYS A 211      -6.072  43.234  21.960  1.00 93.01           C  
ATOM   1672  C   LYS A 211      -5.406  44.562  21.663  1.00 91.12           C  
ATOM   1673  O   LYS A 211      -6.077  45.513  21.263  1.00 92.78           O  
ATOM   1674  CB  LYS A 211      -6.314  43.089  23.480  1.00 98.70           C  
ATOM   1675  CG  LYS A 211      -7.478  42.143  23.916  1.00101.55           C  
ATOM   1676  CD  LYS A 211      -8.899  42.768  23.839  1.00 94.37           C  
ATOM   1677  CE  LYS A 211      -9.992  41.740  24.225  1.00 92.96           C  
ATOM   1678  NZ  LYS A 211     -11.424  42.186  24.051  1.00 89.86           N  
ATOM   1679  N   LEU A 212      -4.091  44.630  21.861  1.00 85.83           N  
ATOM   1680  CA  LEU A 212      -3.349  45.852  21.573  1.00 80.02           C  
ATOM   1681  C   LEU A 212      -3.777  46.302  20.193  1.00 82.51           C  
ATOM   1682  O   LEU A 212      -4.247  47.425  19.988  1.00 81.72           O  
ATOM   1683  CB  LEU A 212      -1.866  45.563  21.539  1.00 69.69           C  
ATOM   1684  CG  LEU A 212      -1.152  45.477  22.870  1.00 58.86           C  
ATOM   1685  CD1 LEU A 212       0.285  45.187  22.592  1.00 49.44           C  
ATOM   1686  CD2 LEU A 212      -1.279  46.790  23.625  1.00 62.23           C  
ATOM   1687  N   ALA A 213      -3.582  45.387  19.253  1.00 79.14           N  
ATOM   1688  CA  ALA A 213      -3.948  45.583  17.874  1.00 75.26           C  
ATOM   1689  C   ALA A 213      -5.415  45.955  17.845  1.00 73.65           C  
ATOM   1690  O   ALA A 213      -5.794  47.031  17.407  1.00 73.46           O  
ATOM   1691  CB  ALA A 213      -3.739  44.301  17.121  1.00 73.76           C  
ATOM   1692  N   LEU A 214      -6.245  45.051  18.331  1.00 67.32           N  
ATOM   1693  CA  LEU A 214      -7.662  45.293  18.340  1.00 68.24           C  
ATOM   1694  C   LEU A 214      -8.002  46.603  19.041  1.00 73.16           C  
ATOM   1695  O   LEU A 214      -9.085  47.151  18.846  1.00 76.99           O  
ATOM   1696  CB  LEU A 214      -8.344  44.114  18.998  1.00 77.63           C  
ATOM   1697  CG  LEU A 214      -7.763  42.817  18.434  1.00 81.02           C  
ATOM   1698  CD1 LEU A 214      -8.514  41.644  19.011  1.00 80.36           C  
ATOM   1699  CD2 LEU A 214      -7.845  42.813  16.909  1.00 84.16           C  
ATOM   1700  N   GLU A 215      -7.084  47.118  19.851  1.00 75.55           N  
ATOM   1701  CA  GLU A 215      -7.332  48.390  20.527  1.00 82.74           C  
ATOM   1702  C   GLU A 215      -7.054  49.513  19.532  1.00 84.49           C  
ATOM   1703  O   GLU A 215      -7.896  50.390  19.323  1.00 79.63           O  
ATOM   1704  CB  GLU A 215      -6.437  48.565  21.771  1.00 87.79           C  
ATOM   1705  CG  GLU A 215      -7.216  48.529  23.122  1.00 94.07           C  
ATOM   1706  CD  GLU A 215      -6.449  49.119  24.340  1.00 97.11           C  
ATOM   1707  OE1 GLU A 215      -6.274  50.361  24.433  1.00 97.77           O  
ATOM   1708  OE2 GLU A 215      -6.026  48.338  25.224  1.00 91.90           O  
ATOM   1709  N   LEU A 216      -5.870  49.479  18.922  1.00 82.65           N  
ATOM   1710  CA  LEU A 216      -5.495  50.487  17.940  1.00 77.19           C  
ATOM   1711  C   LEU A 216      -6.615  50.507  16.921  1.00 76.15           C  
ATOM   1712  O   LEU A 216      -7.134  51.556  16.568  1.00 69.64           O  
ATOM   1713  CB  LEU A 216      -4.205  50.105  17.212  1.00 84.48           C  
ATOM   1714  CG  LEU A 216      -3.112  49.254  17.857  1.00 86.62           C  
ATOM   1715  CD1 LEU A 216      -1.969  49.061  16.846  1.00 81.06           C  
ATOM   1716  CD2 LEU A 216      -2.621  49.929  19.122  1.00 88.06           C  
ATOM   1717  N   PHE A 217      -6.965  49.315  16.445  1.00 83.49           N  
ATOM   1718  CA  PHE A 217      -8.023  49.130  15.466  1.00 87.47           C  
ATOM   1719  C   PHE A 217      -9.259  49.891  15.909  1.00 90.16           C  
ATOM   1720  O   PHE A 217     -10.060  50.329  15.084  1.00 87.05           O  
ATOM   1721  CB  PHE A 217      -8.333  47.637  15.320  1.00 91.73           C  
ATOM   1722  CG  PHE A 217      -7.214  46.844  14.691  1.00106.72           C  
ATOM   1723  CD1 PHE A 217      -7.236  45.444  14.708  1.00110.74           C  
ATOM   1724  CD2 PHE A 217      -6.149  47.496  14.056  1.00109.02           C  
ATOM   1725  CE1 PHE A 217      -6.214  44.701  14.106  1.00111.20           C  
ATOM   1726  CE2 PHE A 217      -5.121  46.768  13.450  1.00113.53           C  
ATOM   1727  CZ  PHE A 217      -5.155  45.365  13.473  1.00116.65           C  
ATOM   1728  N   ARG A 218      -9.407  50.049  17.219  1.00 93.42           N  
ATOM   1729  CA  ARG A 218     -10.538  50.781  17.754  1.00 93.25           C  
ATOM   1730  C   ARG A 218     -10.257  52.267  17.534  1.00 92.74           C  
ATOM   1731  O   ARG A 218     -11.162  53.048  17.242  1.00 88.63           O  
ATOM   1732  CB  ARG A 218     -10.710  50.478  19.247  1.00 96.87           C  
ATOM   1733  CG  ARG A 218     -12.127  50.061  19.633  1.00108.58           C  
ATOM   1734  CD  ARG A 218     -13.149  51.197  19.443  1.00119.96           C  
ATOM   1735  NE  ARG A 218     -14.524  50.748  19.675  1.00125.92           N  
ATOM   1736  CZ  ARG A 218     -15.575  51.557  19.786  1.00129.50           C  
ATOM   1737  NH1 ARG A 218     -15.424  52.872  19.691  1.00129.45           N  
ATOM   1738  NH2 ARG A 218     -16.783  51.049  19.992  1.00130.56           N  
ATOM   1739  N   GLN A 219      -8.983  52.635  17.646  1.00 94.86           N  
ATOM   1740  CA  GLN A 219      -8.530  54.016  17.478  1.00 90.79           C  
ATOM   1741  C   GLN A 219      -8.521  54.556  16.048  1.00 86.98           C  
ATOM   1742  O   GLN A 219      -7.982  53.934  15.124  1.00 80.32           O  
ATOM   1743  CB  GLN A 219      -7.126  54.173  18.036  1.00 98.39           C  
ATOM   1744  CG  GLN A 219      -6.975  53.860  19.491  1.00105.33           C  
ATOM   1745  CD  GLN A 219      -5.640  54.335  20.002  1.00115.07           C  
ATOM   1746  OE1 GLN A 219      -5.211  55.446  19.688  1.00118.84           O  
ATOM   1747  NE2 GLN A 219      -4.974  53.508  20.796  1.00119.73           N  
ATOM   1748  N   PRO A 220      -9.105  55.746  15.860  1.00 85.32           N  
ATOM   1749  CA  PRO A 220      -9.192  56.426  14.566  1.00 84.15           C  
ATOM   1750  C   PRO A 220      -7.863  57.073  14.259  1.00 80.54           C  
ATOM   1751  O   PRO A 220      -7.328  56.920  13.168  1.00 79.25           O  
ATOM   1752  CB  PRO A 220     -10.281  57.470  14.789  1.00 85.19           C  
ATOM   1753  CG  PRO A 220     -11.072  56.908  15.926  1.00 88.26           C  
ATOM   1754  CD  PRO A 220      -9.989  56.398  16.832  1.00 84.87           C  
ATOM   1755  N   LYS A 221      -7.337  57.810  15.229  1.00 80.48           N  
ATOM   1756  CA  LYS A 221      -6.048  58.453  15.052  1.00 83.70           C  
ATOM   1757  C   LYS A 221      -5.018  57.417  14.576  1.00 83.34           C  
ATOM   1758  O   LYS A 221      -3.932  57.795  14.124  1.00 82.87           O  
ATOM   1759  CB  LYS A 221      -5.592  59.074  16.360  1.00 85.65           C  
ATOM   1760  CG  LYS A 221      -5.595  58.072  17.481  1.00 93.18           C  
ATOM   1761  CD  LYS A 221      -4.425  58.297  18.390  1.00101.94           C  
ATOM   1762  CE  LYS A 221      -4.497  59.665  19.038  1.00105.60           C  
ATOM   1763  NZ  LYS A 221      -3.415  59.835  20.034  1.00109.33           N  
ATOM   1764  N   LEU A 222      -5.345  56.122  14.710  1.00 76.39           N  
ATOM   1765  CA  LEU A 222      -4.473  55.040  14.225  1.00 74.10           C  
ATOM   1766  C   LEU A 222      -4.731  54.955  12.730  1.00 79.44           C  
ATOM   1767  O   LEU A 222      -3.813  54.821  11.916  1.00 82.33           O  
ATOM   1768  CB  LEU A 222      -4.853  53.673  14.785  1.00 71.81           C  
ATOM   1769  CG  LEU A 222      -4.420  52.624  13.736  1.00 65.99           C  
ATOM   1770  CD1 LEU A 222      -3.006  52.196  14.019  1.00 60.94           C  
ATOM   1771  CD2 LEU A 222      -5.332  51.436  13.717  1.00 61.80           C  
ATOM   1772  N   TRP A 223      -6.018  54.971  12.408  1.00 76.34           N  
ATOM   1773  CA  TRP A 223      -6.508  54.915  11.045  1.00 74.90           C  
ATOM   1774  C   TRP A 223      -6.031  56.074  10.156  1.00 73.10           C  
ATOM   1775  O   TRP A 223      -5.670  55.863   8.995  1.00 66.11           O  
ATOM   1776  CB  TRP A 223      -8.032  54.917  11.067  1.00 75.71           C  
ATOM   1777  CG  TRP A 223      -8.627  53.675  11.562  1.00 90.63           C  
ATOM   1778  CD1 TRP A 223      -9.697  53.563  12.393  1.00 96.32           C  
ATOM   1779  CD2 TRP A 223      -8.264  52.345  11.181  1.00100.72           C  
ATOM   1780  NE1 TRP A 223     -10.033  52.244  12.551  1.00104.91           N  
ATOM   1781  CE2 TRP A 223      -9.172  51.473  11.817  1.00105.53           C  
ATOM   1782  CE3 TRP A 223      -7.265  51.806  10.359  1.00 99.69           C  
ATOM   1783  CZ2 TRP A 223      -9.111  50.080  11.656  1.00102.18           C  
ATOM   1784  CZ3 TRP A 223      -7.204  50.425  10.198  1.00 97.26           C  
ATOM   1785  CH2 TRP A 223      -8.124  49.578  10.844  1.00 98.58           C  
ATOM   1786  N   PHE A 224      -6.039  57.292  10.699  1.00 73.65           N  
ATOM   1787  CA  PHE A 224      -5.655  58.492   9.950  1.00 75.15           C  
ATOM   1788  C   PHE A 224      -4.171  58.583   9.658  1.00 68.69           C  
ATOM   1789  O   PHE A 224      -3.723  59.326   8.772  1.00 59.64           O  
ATOM   1790  CB  PHE A 224      -6.158  59.726  10.693  1.00 84.00           C  
ATOM   1791  CG  PHE A 224      -7.660  59.885  10.634  1.00 92.71           C  
ATOM   1792  CD1 PHE A 224      -8.480  58.790  10.362  1.00 94.96           C  
ATOM   1793  CD2 PHE A 224      -8.253  61.118  10.848  1.00 95.43           C  
ATOM   1794  CE1 PHE A 224      -9.857  58.927  10.301  1.00 99.73           C  
ATOM   1795  CE2 PHE A 224      -9.624  61.263  10.787  1.00 99.73           C  
ATOM   1796  CZ  PHE A 224     -10.429  60.164  10.513  1.00103.34           C  
ATOM   1797  N   LEU A 225      -3.422  57.800  10.416  1.00 68.19           N  
ATOM   1798  CA  LEU A 225      -1.991  57.683  10.241  1.00 67.26           C  
ATOM   1799  C   LEU A 225      -1.843  56.523   9.242  1.00 66.95           C  
ATOM   1800  O   LEU A 225      -0.921  56.508   8.426  1.00 66.40           O  
ATOM   1801  CB  LEU A 225      -1.352  57.364  11.580  1.00 64.17           C  
ATOM   1802  CG  LEU A 225       0.127  57.026  11.655  1.00 69.50           C  
ATOM   1803  CD1 LEU A 225       0.737  57.666  12.889  1.00 69.77           C  
ATOM   1804  CD2 LEU A 225       0.287  55.520  11.688  1.00 64.02           C  
ATOM   1805  N   SER A 226      -2.783  55.574   9.299  1.00 64.18           N  
ATOM   1806  CA  SER A 226      -2.823  54.428   8.374  1.00 66.30           C  
ATOM   1807  C   SER A 226      -3.228  55.006   6.992  1.00 62.01           C  
ATOM   1808  O   SER A 226      -3.084  54.363   5.949  1.00 57.10           O  
ATOM   1809  CB  SER A 226      -3.860  53.368   8.857  1.00 69.43           C  
ATOM   1810  OG  SER A 226      -3.307  52.063   9.124  1.00 58.46           O  
ATOM   1811  N   LEU A 227      -3.735  56.236   7.004  1.00 66.36           N  
ATOM   1812  CA  LEU A 227      -4.136  56.921   5.778  1.00 66.51           C  
ATOM   1813  C   LEU A 227      -2.893  57.539   5.182  1.00 62.87           C  
ATOM   1814  O   LEU A 227      -2.524  57.270   4.039  1.00 57.07           O  
ATOM   1815  CB  LEU A 227      -5.161  58.011   6.092  1.00 62.58           C  
ATOM   1816  CG  LEU A 227      -6.392  57.804   5.216  1.00 62.78           C  
ATOM   1817  CD1 LEU A 227      -6.225  58.539   3.918  1.00 55.88           C  
ATOM   1818  CD2 LEU A 227      -6.598  56.295   4.972  1.00 68.86           C  
ATOM   1819  N   TYR A 228      -2.242  58.367   5.980  1.00 63.22           N  
ATOM   1820  CA  TYR A 228      -1.022  58.995   5.541  1.00 62.00           C  
ATOM   1821  C   TYR A 228       0.003  57.922   5.222  1.00 60.32           C  
ATOM   1822  O   TYR A 228       0.759  58.045   4.263  1.00 64.49           O  
ATOM   1823  CB  TYR A 228      -0.482  59.904   6.639  1.00 64.37           C  
ATOM   1824  CG  TYR A 228       0.867  60.481   6.324  1.00 68.00           C  
ATOM   1825  CD1 TYR A 228       1.991  59.667   6.250  1.00 69.63           C  
ATOM   1826  CD2 TYR A 228       1.018  61.839   6.075  1.00 71.13           C  
ATOM   1827  CE1 TYR A 228       3.226  60.184   5.926  1.00 76.14           C  
ATOM   1828  CE2 TYR A 228       2.252  62.371   5.756  1.00 81.00           C  
ATOM   1829  CZ  TYR A 228       3.357  61.538   5.677  1.00 82.30           C  
ATOM   1830  OH  TYR A 228       4.586  62.050   5.319  1.00 75.19           O  
ATOM   1831  N   VAL A 229       0.038  56.868   6.024  1.00 59.72           N  
ATOM   1832  CA  VAL A 229       1.034  55.833   5.797  1.00 68.31           C  
ATOM   1833  C   VAL A 229       0.853  55.084   4.487  1.00 67.05           C  
ATOM   1834  O   VAL A 229       1.813  54.885   3.741  1.00 56.86           O  
ATOM   1835  CB  VAL A 229       1.096  54.816   6.972  1.00 73.44           C  
ATOM   1836  CG1 VAL A 229       2.016  53.642   6.604  1.00 77.02           C  
ATOM   1837  CG2 VAL A 229       1.646  55.497   8.224  1.00 81.32           C  
ATOM   1838  N   ILE A 230      -0.370  54.662   4.204  1.00 70.64           N  
ATOM   1839  CA  ILE A 230      -0.616  53.936   2.967  1.00 84.86           C  
ATOM   1840  C   ILE A 230      -0.703  54.919   1.781  1.00 87.27           C  
ATOM   1841  O   ILE A 230      -0.215  54.639   0.674  1.00 83.14           O  
ATOM   1842  CB  ILE A 230      -1.922  53.041   3.097  1.00 84.09           C  
ATOM   1843  CG1 ILE A 230      -1.607  51.748   3.880  1.00 87.56           C  
ATOM   1844  CG2 ILE A 230      -2.471  52.653   1.719  1.00 78.99           C  
ATOM   1845  CD1 ILE A 230      -1.044  51.957   5.277  1.00 87.39           C  
ATOM   1846  N   GLY A 231      -1.284  56.088   2.044  1.00 89.12           N  
ATOM   1847  CA  GLY A 231      -1.456  57.098   1.016  1.00 82.17           C  
ATOM   1848  C   GLY A 231      -0.198  57.758   0.497  1.00 77.42           C  
ATOM   1849  O   GLY A 231       0.237  57.457  -0.610  1.00 81.14           O  
ATOM   1850  N   VAL A 232       0.381  58.653   1.295  1.00 72.24           N  
ATOM   1851  CA  VAL A 232       1.587  59.394   0.906  1.00 74.74           C  
ATOM   1852  C   VAL A 232       2.832  58.519   0.770  1.00 67.47           C  
ATOM   1853  O   VAL A 232       3.533  58.585  -0.248  1.00 60.82           O  
ATOM   1854  CB  VAL A 232       1.868  60.568   1.909  1.00 73.78           C  
ATOM   1855  CG1 VAL A 232       3.085  61.409   1.475  1.00 50.11           C  
ATOM   1856  CG2 VAL A 232       0.636  61.459   1.983  1.00 79.76           C  
ATOM   1857  N   SER A 233       3.100  57.690   1.773  1.00 64.21           N  
ATOM   1858  CA  SER A 233       4.278  56.842   1.703  1.00 74.56           C  
ATOM   1859  C   SER A 233       4.221  55.726   0.661  1.00 78.99           C  
ATOM   1860  O   SER A 233       4.685  55.924  -0.452  1.00 85.52           O  
ATOM   1861  CB  SER A 233       4.600  56.242   3.062  1.00 76.48           C  
ATOM   1862  OG  SER A 233       5.885  55.645   3.007  1.00 78.03           O  
ATOM   1863  N   CYS A 234       3.672  54.561   1.007  1.00 73.76           N  
ATOM   1864  CA  CYS A 234       3.612  53.450   0.057  1.00 61.70           C  
ATOM   1865  C   CYS A 234       3.730  53.951  -1.371  1.00 61.27           C  
ATOM   1866  O   CYS A 234       4.524  53.454  -2.171  1.00 61.45           O  
ATOM   1867  CB  CYS A 234       2.306  52.673   0.175  1.00 54.16           C  
ATOM   1868  SG  CYS A 234       2.114  51.593  -1.256  1.00 55.11           S  
ATOM   1869  N   THR A 235       2.914  54.947  -1.672  1.00 58.48           N  
ATOM   1870  CA  THR A 235       2.888  55.577  -2.980  1.00 65.32           C  
ATOM   1871  C   THR A 235       4.250  56.181  -3.385  1.00 62.45           C  
ATOM   1872  O   THR A 235       4.723  55.973  -4.497  1.00 63.57           O  
ATOM   1873  CB  THR A 235       1.796  56.659  -2.986  1.00 66.34           C  
ATOM   1874  OG1 THR A 235       0.506  56.023  -2.976  1.00 47.27           O  
ATOM   1875  CG2 THR A 235       1.953  57.596  -4.195  1.00 64.64           C  
ATOM   1876  N   TYR A 236       4.866  56.934  -2.485  1.00 63.95           N  
ATOM   1877  CA  TYR A 236       6.173  57.529  -2.737  1.00 65.25           C  
ATOM   1878  C   TYR A 236       7.191  56.403  -2.855  1.00 66.78           C  
ATOM   1879  O   TYR A 236       8.084  56.431  -3.709  1.00 53.73           O  
ATOM   1880  CB  TYR A 236       6.579  58.417  -1.567  1.00 72.79           C  
ATOM   1881  CG  TYR A 236       7.923  59.057  -1.754  1.00 80.53           C  
ATOM   1882  CD1 TYR A 236       8.087  60.099  -2.657  1.00 89.82           C  
ATOM   1883  CD2 TYR A 236       9.035  58.625  -1.034  1.00 84.68           C  
ATOM   1884  CE1 TYR A 236       9.320  60.705  -2.840  1.00 87.65           C  
ATOM   1885  CE2 TYR A 236      10.278  59.228  -1.215  1.00 86.31           C  
ATOM   1886  CZ  TYR A 236      10.404  60.268  -2.120  1.00 85.72           C  
ATOM   1887  OH  TYR A 236      11.607  60.886  -2.308  1.00 91.28           O  
ATOM   1888  N   ASP A 237       7.042  55.426  -1.959  1.00 69.50           N  
ATOM   1889  CA  ASP A 237       7.904  54.254  -1.887  1.00 69.60           C  
ATOM   1890  C   ASP A 237       8.107  53.622  -3.273  1.00 60.97           C  
ATOM   1891  O   ASP A 237       9.244  53.408  -3.724  1.00 56.83           O  
ATOM   1892  CB  ASP A 237       7.290  53.228  -0.919  1.00 79.86           C  
ATOM   1893  CG  ASP A 237       8.289  52.738   0.133  1.00102.03           C  
ATOM   1894  OD1 ASP A 237       8.300  51.517   0.455  1.00110.33           O  
ATOM   1895  OD2 ASP A 237       9.057  53.587   0.647  1.00109.61           O  
ATOM   1896  N   VAL A 238       7.003  53.326  -3.948  1.00 52.27           N  
ATOM   1897  CA  VAL A 238       7.098  52.730  -5.270  1.00 52.81           C  
ATOM   1898  C   VAL A 238       7.578  53.744  -6.287  1.00 51.32           C  
ATOM   1899  O   VAL A 238       8.178  53.381  -7.294  1.00 50.43           O  
ATOM   1900  CB  VAL A 238       5.761  52.170  -5.742  1.00 52.83           C  
ATOM   1901  CG1 VAL A 238       5.266  51.134  -4.751  1.00 52.52           C  
ATOM   1902  CG2 VAL A 238       4.763  53.300  -5.911  1.00 57.68           C  
ATOM   1903  N   PHE A 239       7.309  55.021  -6.032  1.00 55.61           N  
ATOM   1904  CA  PHE A 239       7.752  56.060  -6.949  1.00 55.19           C  
ATOM   1905  C   PHE A 239       9.237  55.831  -7.181  1.00 59.05           C  
ATOM   1906  O   PHE A 239       9.738  55.883  -8.314  1.00 61.21           O  
ATOM   1907  CB  PHE A 239       7.540  57.446  -6.341  1.00 62.08           C  
ATOM   1908  CG  PHE A 239       8.123  58.561  -7.166  1.00 81.77           C  
ATOM   1909  CD1 PHE A 239       9.098  59.402  -6.641  1.00 90.32           C  
ATOM   1910  CD2 PHE A 239       7.724  58.751  -8.477  1.00 85.89           C  
ATOM   1911  CE1 PHE A 239       9.668  60.414  -7.414  1.00 93.31           C  
ATOM   1912  CE2 PHE A 239       8.293  59.762  -9.255  1.00 89.94           C  
ATOM   1913  CZ  PHE A 239       9.264  60.591  -8.721  1.00 90.31           C  
ATOM   1914  N   ASP A 240       9.933  55.537  -6.093  1.00 54.77           N  
ATOM   1915  CA  ASP A 240      11.347  55.320  -6.180  1.00 56.14           C  
ATOM   1916  C   ASP A 240      11.798  53.993  -6.777  1.00 63.67           C  
ATOM   1917  O   ASP A 240      12.917  53.912  -7.287  1.00 72.06           O  
ATOM   1918  CB  ASP A 240      11.989  55.565  -4.817  1.00 64.00           C  
ATOM   1919  CG  ASP A 240      12.856  56.816  -4.818  1.00 73.05           C  
ATOM   1920  OD1 ASP A 240      12.355  57.855  -5.304  1.00 73.39           O  
ATOM   1921  OD2 ASP A 240      14.026  56.766  -4.356  1.00 58.07           O  
ATOM   1922  N   GLN A 241      10.951  52.964  -6.736  1.00 65.04           N  
ATOM   1923  CA  GLN A 241      11.300  51.660  -7.323  1.00 68.81           C  
ATOM   1924  C   GLN A 241      12.079  51.863  -8.609  1.00 76.16           C  
ATOM   1925  O   GLN A 241      13.282  51.579  -8.714  1.00 63.40           O  
ATOM   1926  CB  GLN A 241      10.083  50.902  -7.823  1.00 74.88           C  
ATOM   1927  CG  GLN A 241       8.860  50.994  -7.053  1.00 77.98           C  
ATOM   1928  CD  GLN A 241       8.794  49.910  -6.066  1.00 75.81           C  
ATOM   1929  OE1 GLN A 241       9.428  49.979  -5.022  1.00 81.89           O  
ATOM   1930  NE2 GLN A 241       8.048  48.867  -6.390  1.00 83.44           N  
ATOM   1931  N   GLN A 242      11.296  52.314  -9.598  1.00 77.94           N  
ATOM   1932  CA  GLN A 242      11.707  52.558 -10.972  1.00 68.23           C  
ATOM   1933  C   GLN A 242      12.485  53.832 -11.241  1.00 67.64           C  
ATOM   1934  O   GLN A 242      13.413  53.831 -12.052  1.00 63.29           O  
ATOM   1935  CB  GLN A 242      10.470  52.550 -11.867  1.00 59.38           C  
ATOM   1936  CG  GLN A 242      10.411  51.417 -12.902  1.00 60.10           C  
ATOM   1937  CD  GLN A 242       9.760  50.116 -12.388  1.00 73.70           C  
ATOM   1938  OE1 GLN A 242      10.357  49.364 -11.619  1.00 73.13           O  
ATOM   1939  NE2 GLN A 242       8.526  49.852 -12.828  1.00 76.65           N  
ATOM   1940  N   PHE A 243      12.100  54.915 -10.578  1.00 64.98           N  
ATOM   1941  CA  PHE A 243      12.742  56.215 -10.765  1.00 77.10           C  
ATOM   1942  C   PHE A 243      14.203  56.273 -11.292  1.00 83.23           C  
ATOM   1943  O   PHE A 243      14.555  57.189 -12.042  1.00 82.38           O  
ATOM   1944  CB  PHE A 243      12.646  57.001  -9.464  1.00 73.77           C  
ATOM   1945  CG  PHE A 243      13.082  58.428  -9.590  1.00 69.81           C  
ATOM   1946  CD1 PHE A 243      12.160  59.436  -9.846  1.00 73.37           C  
ATOM   1947  CD2 PHE A 243      14.423  58.768  -9.463  1.00 68.16           C  
ATOM   1948  CE1 PHE A 243      12.576  60.779  -9.971  1.00 82.85           C  
ATOM   1949  CE2 PHE A 243      14.853  60.102  -9.587  1.00 66.39           C  
ATOM   1950  CZ  PHE A 243      13.932  61.110  -9.840  1.00 68.94           C  
ATOM   1951  N   ALA A 244      15.046  55.309 -10.923  1.00 85.61           N  
ATOM   1952  CA  ALA A 244      16.459  55.300 -11.353  1.00 83.59           C  
ATOM   1953  C   ALA A 244      16.748  55.261 -12.856  1.00 80.69           C  
ATOM   1954  O   ALA A 244      17.765  55.799 -13.310  1.00 80.04           O  
ATOM   1955  CB  ALA A 244      17.204  54.144 -10.676  1.00 78.02           C  
ATOM   1956  N   ASN A 245      15.879  54.606 -13.619  1.00 77.51           N  
ATOM   1957  CA  ASN A 245      16.085  54.508 -15.054  1.00 74.45           C  
ATOM   1958  C   ASN A 245      15.454  55.717 -15.714  1.00 72.89           C  
ATOM   1959  O   ASN A 245      15.848  56.152 -16.795  1.00 69.11           O  
ATOM   1960  CB  ASN A 245      15.486  53.208 -15.574  1.00 75.48           C  
ATOM   1961  CG  ASN A 245      16.131  51.983 -14.945  1.00 74.56           C  
ATOM   1962  OD1 ASN A 245      17.360  51.888 -14.846  1.00 66.86           O  
ATOM   1963  ND2 ASN A 245      15.303  51.031 -14.531  1.00 56.65           N  
ATOM   1964  N   PHE A 246      14.458  56.263 -15.045  1.00 71.39           N  
ATOM   1965  CA  PHE A 246      13.823  57.455 -15.539  1.00 73.41           C  
ATOM   1966  C   PHE A 246      14.898  58.524 -15.370  1.00 71.28           C  
ATOM   1967  O   PHE A 246      14.870  59.546 -16.040  1.00 67.73           O  
ATOM   1968  CB  PHE A 246      12.598  57.767 -14.688  1.00 84.91           C  
ATOM   1969  CG  PHE A 246      12.100  59.173 -14.819  1.00 91.98           C  
ATOM   1970  CD1 PHE A 246      12.643  60.182 -14.036  1.00 97.17           C  
ATOM   1971  CD2 PHE A 246      11.082  59.493 -15.713  1.00 97.19           C  
ATOM   1972  CE1 PHE A 246      12.181  61.488 -14.137  1.00100.57           C  
ATOM   1973  CE2 PHE A 246      10.610  60.800 -15.823  1.00 97.88           C  
ATOM   1974  CZ  PHE A 246      11.160  61.796 -15.034  1.00102.97           C  
ATOM   1975  N   PHE A 247      15.847  58.281 -14.467  1.00 63.06           N  
ATOM   1976  CA  PHE A 247      16.939  59.226 -14.232  1.00 65.23           C  
ATOM   1977  C   PHE A 247      17.940  59.131 -15.373  1.00 64.14           C  
ATOM   1978  O   PHE A 247      18.179  60.084 -16.116  1.00 61.33           O  
ATOM   1979  CB  PHE A 247      17.676  58.894 -12.934  1.00 60.63           C  
ATOM   1980  CG  PHE A 247      18.723  59.920 -12.534  1.00 62.72           C  
ATOM   1981  CD1 PHE A 247      18.345  61.218 -12.193  1.00 63.72           C  
ATOM   1982  CD2 PHE A 247      20.073  59.573 -12.432  1.00 67.22           C  
ATOM   1983  CE1 PHE A 247      19.284  62.152 -11.748  1.00 58.95           C  
ATOM   1984  CE2 PHE A 247      21.022  60.507 -11.986  1.00 66.16           C  
ATOM   1985  CZ  PHE A 247      20.622  61.796 -11.644  1.00 64.34           C  
ATOM   1986  N   THR A 248      18.527  57.953 -15.491  1.00 66.67           N  
ATOM   1987  CA  THR A 248      19.518  57.680 -16.505  1.00 64.58           C  
ATOM   1988  C   THR A 248      19.104  58.090 -17.913  1.00 66.69           C  
ATOM   1989  O   THR A 248      19.950  58.210 -18.802  1.00 65.56           O  
ATOM   1990  CB  THR A 248      19.880  56.200 -16.475  1.00 59.37           C  
ATOM   1991  OG1 THR A 248      18.684  55.411 -16.556  1.00 40.71           O  
ATOM   1992  CG2 THR A 248      20.615  55.886 -15.182  1.00 56.94           C  
ATOM   1993  N   SER A 249      17.818  58.318 -18.138  1.00 65.18           N  
ATOM   1994  CA  SER A 249      17.427  58.705 -19.481  1.00 65.66           C  
ATOM   1995  C   SER A 249      17.857  60.142 -19.792  1.00 68.02           C  
ATOM   1996  O   SER A 249      18.398  60.407 -20.859  1.00 67.93           O  
ATOM   1997  CB  SER A 249      15.917  58.517 -19.700  1.00 60.32           C  
ATOM   1998  OG  SER A 249      15.169  59.642 -19.288  1.00 62.63           O  
ATOM   1999  N   PHE A 250      17.662  61.065 -18.856  1.00 72.58           N  
ATOM   2000  CA  PHE A 250      18.033  62.461 -19.080  1.00 73.67           C  
ATOM   2001  C   PHE A 250      19.539  62.720 -19.220  1.00 70.09           C  
ATOM   2002  O   PHE A 250      19.990  63.851 -19.102  1.00 58.93           O  
ATOM   2003  CB  PHE A 250      17.456  63.327 -17.959  1.00 70.45           C  
ATOM   2004  CG  PHE A 250      15.960  63.249 -17.846  1.00 73.35           C  
ATOM   2005  CD1 PHE A 250      15.347  62.092 -17.398  1.00 75.75           C  
ATOM   2006  CD2 PHE A 250      15.162  64.333 -18.182  1.00 75.59           C  
ATOM   2007  CE1 PHE A 250      13.965  62.016 -17.285  1.00 81.76           C  
ATOM   2008  CE2 PHE A 250      13.780  64.262 -18.070  1.00 80.30           C  
ATOM   2009  CZ  PHE A 250      13.182  63.102 -17.620  1.00 75.99           C  
ATOM   2010  N   PHE A 251      20.306  61.671 -19.507  1.00 76.28           N  
ATOM   2011  CA  PHE A 251      21.752  61.790 -19.648  1.00 76.08           C  
ATOM   2012  C   PHE A 251      22.399  61.266 -20.905  1.00 78.32           C  
ATOM   2013  O   PHE A 251      21.885  60.371 -21.570  1.00 76.35           O  
ATOM   2014  CB  PHE A 251      22.450  61.124 -18.482  1.00 79.88           C  
ATOM   2015  CG  PHE A 251      22.334  61.885 -17.223  1.00 85.91           C  
ATOM   2016  CD1 PHE A 251      21.325  61.605 -16.316  1.00 89.06           C  
ATOM   2017  CD2 PHE A 251      23.204  62.926 -16.961  1.00 85.30           C  
ATOM   2018  CE1 PHE A 251      21.185  62.358 -15.162  1.00 90.16           C  
ATOM   2019  CE2 PHE A 251      23.073  63.686 -15.812  1.00 81.50           C  
ATOM   2020  CZ  PHE A 251      22.063  63.404 -14.910  1.00 87.40           C  
ATOM   2021  N   ALA A 252      23.574  61.829 -21.174  1.00 82.18           N  
ATOM   2022  CA  ALA A 252      24.420  61.508 -22.319  1.00 80.71           C  
ATOM   2023  C   ALA A 252      24.462  60.019 -22.563  1.00 84.66           C  
ATOM   2024  O   ALA A 252      23.642  59.444 -23.291  1.00 89.11           O  
ATOM   2025  CB  ALA A 252      25.823  62.013 -22.048  1.00 67.62           C  
ATOM   2026  N   THR A 253      25.463  59.404 -21.960  1.00 84.34           N  
ATOM   2027  CA  THR A 253      25.611  57.980 -22.068  1.00 81.45           C  
ATOM   2028  C   THR A 253      24.733  57.527 -20.948  1.00 82.56           C  
ATOM   2029  O   THR A 253      24.599  58.232 -19.947  1.00 74.48           O  
ATOM   2030  CB  THR A 253      27.023  57.500 -21.694  1.00 85.73           C  
ATOM   2031  OG1 THR A 253      28.008  58.388 -22.237  1.00 70.57           O  
ATOM   2032  CG2 THR A 253      27.242  56.070 -22.204  1.00 82.96           C  
ATOM   2033  N   GLY A 254      24.114  56.371 -21.111  1.00 88.66           N  
ATOM   2034  CA  GLY A 254      23.345  55.855 -20.006  1.00 95.95           C  
ATOM   2035  C   GLY A 254      24.462  55.486 -19.031  1.00101.98           C  
ATOM   2036  O   GLY A 254      24.339  55.617 -17.808  1.00101.88           O  
ATOM   2037  N   GLU A 255      25.583  55.048 -19.601  1.00101.65           N  
ATOM   2038  CA  GLU A 255      26.755  54.653 -18.830  1.00 98.46           C  
ATOM   2039  C   GLU A 255      27.537  55.855 -18.288  1.00 92.79           C  
ATOM   2040  O   GLU A 255      28.762  55.837 -18.178  1.00 94.00           O  
ATOM   2041  CB  GLU A 255      27.629  53.761 -19.706  1.00107.69           C  
ATOM   2042  CG  GLU A 255      26.954  52.421 -20.006  1.00119.68           C  
ATOM   2043  CD  GLU A 255      27.590  51.678 -21.165  1.00129.14           C  
ATOM   2044  OE1 GLU A 255      27.457  50.434 -21.218  1.00130.66           O  
ATOM   2045  OE2 GLU A 255      28.207  52.341 -22.028  1.00133.90           O  
ATOM   2046  N   GLN A 256      26.790  56.894 -17.945  1.00 86.94           N  
ATOM   2047  CA  GLN A 256      27.320  58.125 -17.396  1.00 85.88           C  
ATOM   2048  C   GLN A 256      26.137  58.638 -16.596  1.00 85.44           C  
ATOM   2049  O   GLN A 256      26.282  59.394 -15.640  1.00 80.70           O  
ATOM   2050  CB  GLN A 256      27.669  59.099 -18.522  1.00 94.81           C  
ATOM   2051  CG  GLN A 256      26.582  60.112 -18.857  1.00103.82           C  
ATOM   2052  CD  GLN A 256      27.054  61.539 -18.642  1.00110.76           C  
ATOM   2053  OE1 GLN A 256      26.305  62.495 -18.854  1.00109.88           O  
ATOM   2054  NE2 GLN A 256      28.311  61.690 -18.220  1.00115.35           N  
ATOM   2055  N   GLY A 257      24.952  58.203 -17.019  1.00 92.18           N  
ATOM   2056  CA  GLY A 257      23.712  58.565 -16.347  1.00 94.27           C  
ATOM   2057  C   GLY A 257      23.591  57.734 -15.080  1.00 92.65           C  
ATOM   2058  O   GLY A 257      22.715  57.939 -14.233  1.00 92.75           O  
ATOM   2059  N   THR A 258      24.487  56.765 -14.973  1.00 87.51           N  
ATOM   2060  CA  THR A 258      24.537  55.914 -13.815  1.00 79.24           C  
ATOM   2061  C   THR A 258      25.389  56.706 -12.851  1.00 82.47           C  
ATOM   2062  O   THR A 258      24.866  57.383 -11.966  1.00 81.36           O  
ATOM   2063  CB  THR A 258      25.184  54.579 -14.173  1.00 73.07           C  
ATOM   2064  OG1 THR A 258      24.270  53.858 -14.995  1.00 69.09           O  
ATOM   2065  CG2 THR A 258      25.488  53.751 -12.945  1.00 71.40           C  
ATOM   2066  N   ARG A 259      26.697  56.661 -13.066  1.00 83.46           N  
ATOM   2067  CA  ARG A 259      27.637  57.369 -12.212  1.00 81.92           C  
ATOM   2068  C   ARG A 259      27.002  58.589 -11.523  1.00 73.19           C  
ATOM   2069  O   ARG A 259      26.950  58.635 -10.291  1.00 67.29           O  
ATOM   2070  CB  ARG A 259      28.860  57.756 -13.040  1.00 85.31           C  
ATOM   2071  CG  ARG A 259      29.339  56.616 -13.938  1.00 94.66           C  
ATOM   2072  CD  ARG A 259      30.690  56.909 -14.544  1.00108.93           C  
ATOM   2073  NE  ARG A 259      30.939  58.347 -14.580  1.00128.71           N  
ATOM   2074  CZ  ARG A 259      31.135  59.059 -15.687  1.00132.44           C  
ATOM   2075  NH1 ARG A 259      31.112  58.462 -16.874  1.00131.97           N  
ATOM   2076  NH2 ARG A 259      31.354  60.370 -15.606  1.00133.27           N  
ATOM   2077  N   VAL A 260      26.496  59.545 -12.305  1.00 70.81           N  
ATOM   2078  CA  VAL A 260      25.860  60.743 -11.747  1.00 71.03           C  
ATOM   2079  C   VAL A 260      24.925  60.377 -10.642  1.00 71.69           C  
ATOM   2080  O   VAL A 260      24.885  61.026  -9.604  1.00 63.05           O  
ATOM   2081  CB  VAL A 260      24.989  61.464 -12.741  1.00 73.18           C  
ATOM   2082  CG1 VAL A 260      24.134  62.492 -12.011  1.00 65.08           C  
ATOM   2083  CG2 VAL A 260      25.842  62.113 -13.786  1.00 78.13           C  
ATOM   2084  N   PHE A 261      24.124  59.359 -10.925  1.00 77.79           N  
ATOM   2085  CA  PHE A 261      23.154  58.841  -9.985  1.00 74.62           C  
ATOM   2086  C   PHE A 261      23.895  58.409  -8.724  1.00 70.75           C  
ATOM   2087  O   PHE A 261      23.539  58.832  -7.623  1.00 55.27           O  
ATOM   2088  CB  PHE A 261      22.431  57.654 -10.607  1.00 77.21           C  
ATOM   2089  CG  PHE A 261      21.282  57.156  -9.799  1.00 81.89           C  
ATOM   2090  CD1 PHE A 261      20.196  57.971  -9.552  1.00 88.36           C  
ATOM   2091  CD2 PHE A 261      21.277  55.867  -9.293  1.00 88.02           C  
ATOM   2092  CE1 PHE A 261      19.114  57.514  -8.813  1.00 89.97           C  
ATOM   2093  CE2 PHE A 261      20.203  55.402  -8.554  1.00 93.90           C  
ATOM   2094  CZ  PHE A 261      19.118  56.228  -8.314  1.00 93.02           C  
ATOM   2095  N   GLY A 262      24.934  57.586  -8.898  1.00 65.02           N  
ATOM   2096  CA  GLY A 262      25.727  57.108  -7.771  1.00 63.63           C  
ATOM   2097  C   GLY A 262      26.274  58.248  -6.937  1.00 65.22           C  
ATOM   2098  O   GLY A 262      26.508  58.120  -5.735  1.00 66.70           O  
ATOM   2099  N   TYR A 263      26.461  59.378  -7.610  1.00 68.41           N  
ATOM   2100  CA  TYR A 263      26.971  60.618  -7.027  1.00 62.83           C  
ATOM   2101  C   TYR A 263      25.883  61.330  -6.229  1.00 61.10           C  
ATOM   2102  O   TYR A 263      26.093  61.703  -5.076  1.00 60.38           O  
ATOM   2103  CB  TYR A 263      27.448  61.553  -8.143  1.00 68.71           C  
ATOM   2104  CG  TYR A 263      28.578  61.009  -8.985  1.00 81.48           C  
ATOM   2105  CD1 TYR A 263      28.714  61.383 -10.327  1.00 77.45           C  
ATOM   2106  CD2 TYR A 263      29.538  60.149  -8.432  1.00 86.53           C  
ATOM   2107  CE1 TYR A 263      29.770  60.919 -11.095  1.00 81.81           C  
ATOM   2108  CE2 TYR A 263      30.603  59.681  -9.193  1.00 87.17           C  
ATOM   2109  CZ  TYR A 263      30.714  60.070 -10.522  1.00 87.52           C  
ATOM   2110  OH  TYR A 263      31.773  59.624 -11.275  1.00 83.48           O  
ATOM   2111  N   VAL A 264      24.725  61.533  -6.856  1.00 60.81           N  
ATOM   2112  CA  VAL A 264      23.615  62.208  -6.190  1.00 66.22           C  
ATOM   2113  C   VAL A 264      23.303  61.477  -4.895  1.00 71.91           C  
ATOM   2114  O   VAL A 264      22.885  62.093  -3.912  1.00 73.43           O  
ATOM   2115  CB  VAL A 264      22.321  62.215  -7.031  1.00 61.03           C  
ATOM   2116  CG1 VAL A 264      21.439  63.388  -6.597  1.00 57.07           C  
ATOM   2117  CG2 VAL A 264      22.642  62.282  -8.514  1.00 66.04           C  
ATOM   2118  N   THR A 265      23.506  60.163  -4.894  1.00 73.86           N  
ATOM   2119  CA  THR A 265      23.233  59.387  -3.704  1.00 72.66           C  
ATOM   2120  C   THR A 265      24.390  59.539  -2.707  1.00 71.30           C  
ATOM   2121  O   THR A 265      24.147  59.728  -1.518  1.00 74.39           O  
ATOM   2122  CB  THR A 265      22.953  57.903  -4.063  1.00 71.74           C  
ATOM   2123  OG1 THR A 265      22.694  57.796  -5.461  1.00 67.93           O  
ATOM   2124  CG2 THR A 265      21.683  57.416  -3.369  1.00 73.54           C  
ATOM   2125  N   THR A 266      25.638  59.495  -3.172  1.00 71.85           N  
ATOM   2126  CA  THR A 266      26.772  59.663  -2.253  1.00 71.83           C  
ATOM   2127  C   THR A 266      26.693  61.004  -1.535  1.00 73.19           C  
ATOM   2128  O   THR A 266      27.046  61.117  -0.365  1.00 73.02           O  
ATOM   2129  CB  THR A 266      28.132  59.608  -2.969  1.00 66.68           C  
ATOM   2130  OG1 THR A 266      28.396  58.271  -3.411  1.00 73.42           O  
ATOM   2131  CG2 THR A 266      29.222  60.020  -2.025  1.00 43.47           C  
ATOM   2132  N   MET A 267      26.227  62.023  -2.242  1.00 77.09           N  
ATOM   2133  CA  MET A 267      26.110  63.339  -1.645  1.00 83.16           C  
ATOM   2134  C   MET A 267      24.952  63.429  -0.683  1.00 82.83           C  
ATOM   2135  O   MET A 267      24.805  64.412   0.047  1.00 82.85           O  
ATOM   2136  CB  MET A 267      25.981  64.400  -2.728  1.00 82.36           C  
ATOM   2137  CG  MET A 267      27.340  64.865  -3.180  1.00 96.16           C  
ATOM   2138  SD  MET A 267      28.477  64.881  -1.768  1.00108.56           S  
ATOM   2139  CE  MET A 267      28.238  66.598  -1.047  1.00 99.51           C  
ATOM   2140  N   GLY A 268      24.143  62.378  -0.687  1.00 78.48           N  
ATOM   2141  CA  GLY A 268      22.992  62.319   0.182  1.00 75.23           C  
ATOM   2142  C   GLY A 268      23.416  62.307   1.626  1.00 75.53           C  
ATOM   2143  O   GLY A 268      22.928  63.094   2.427  1.00 78.33           O  
ATOM   2144  N   GLU A 269      24.322  61.407   1.974  1.00 80.37           N  
ATOM   2145  CA  GLU A 269      24.787  61.344   3.347  1.00 86.87           C  
ATOM   2146  C   GLU A 269      25.227  62.750   3.650  1.00 87.17           C  
ATOM   2147  O   GLU A 269      24.727  63.406   4.567  1.00 85.58           O  
ATOM   2148  CB  GLU A 269      25.974  60.386   3.458  1.00 92.06           C  
ATOM   2149  CG  GLU A 269      25.659  58.989   2.959  1.00102.99           C  
ATOM   2150  CD  GLU A 269      24.248  58.550   3.337  1.00109.61           C  
ATOM   2151  OE1 GLU A 269      23.906  58.551   4.542  1.00110.95           O  
ATOM   2152  OE2 GLU A 269      23.474  58.209   2.420  1.00114.49           O  
ATOM   2153  N   LEU A 270      26.152  63.200   2.813  1.00 84.63           N  
ATOM   2154  CA  LEU A 270      26.734  64.519   2.890  1.00 84.70           C  
ATOM   2155  C   LEU A 270      25.719  65.629   2.924  1.00 84.75           C  
ATOM   2156  O   LEU A 270      26.077  66.806   2.914  1.00 83.37           O  
ATOM   2157  CB  LEU A 270      27.658  64.715   1.710  1.00 86.85           C  
ATOM   2158  CG  LEU A 270      29.061  64.226   2.037  1.00 85.24           C  
ATOM   2159  CD1 LEU A 270      29.758  65.289   2.882  1.00 82.29           C  
ATOM   2160  CD2 LEU A 270      29.005  62.876   2.761  1.00 85.65           C  
ATOM   2161  N   LEU A 271      24.451  65.253   2.937  1.00 84.78           N  
ATOM   2162  CA  LEU A 271      23.377  66.221   3.000  1.00 91.78           C  
ATOM   2163  C   LEU A 271      22.568  65.816   4.211  1.00 94.68           C  
ATOM   2164  O   LEU A 271      22.590  66.479   5.250  1.00 95.45           O  
ATOM   2165  CB  LEU A 271      22.500  66.143   1.751  1.00 95.34           C  
ATOM   2166  CG  LEU A 271      21.225  66.986   1.861  1.00103.76           C  
ATOM   2167  CD1 LEU A 271      21.591  68.453   1.875  1.00103.12           C  
ATOM   2168  CD2 LEU A 271      20.301  66.693   0.703  1.00108.79           C  
ATOM   2169  N   ASN A 272      21.869  64.696   4.050  1.00100.35           N  
ATOM   2170  CA  ASN A 272      21.016  64.109   5.078  1.00 99.18           C  
ATOM   2171  C   ASN A 272      21.693  64.063   6.444  1.00 94.99           C  
ATOM   2172  O   ASN A 272      21.032  64.224   7.477  1.00 83.97           O  
ATOM   2173  CB  ASN A 272      20.611  62.696   4.665  1.00102.49           C  
ATOM   2174  CG  ASN A 272      20.007  61.913   5.809  1.00112.13           C  
ATOM   2175  OD1 ASN A 272      18.792  61.942   6.034  1.00110.83           O  
ATOM   2176  ND2 ASN A 272      20.862  61.218   6.559  1.00116.66           N  
ATOM   2177  N   ALA A 273      23.001  63.818   6.452  1.00 91.61           N  
ATOM   2178  CA  ALA A 273      23.729  63.785   7.706  1.00 90.24           C  
ATOM   2179  C   ALA A 273      23.508  65.141   8.363  1.00 92.28           C  
ATOM   2180  O   ALA A 273      23.025  65.233   9.490  1.00101.95           O  
ATOM   2181  CB  ALA A 273      25.194  63.561   7.452  1.00 88.29           C  
ATOM   2182  N   SER A 274      23.843  66.199   7.641  1.00 89.06           N  
ATOM   2183  CA  SER A 274      23.669  67.540   8.155  1.00 89.01           C  
ATOM   2184  C   SER A 274      22.216  67.784   8.517  1.00 85.24           C  
ATOM   2185  O   SER A 274      21.911  68.121   9.659  1.00 86.93           O  
ATOM   2186  CB  SER A 274      24.124  68.523   7.104  1.00 96.63           C  
ATOM   2187  OG  SER A 274      25.374  68.085   6.614  1.00108.41           O  
ATOM   2188  N   ILE A 275      21.327  67.617   7.540  1.00 85.82           N  
ATOM   2189  CA  ILE A 275      19.889  67.799   7.755  1.00 92.92           C  
ATOM   2190  C   ILE A 275      19.517  67.159   9.089  1.00 94.50           C  
ATOM   2191  O   ILE A 275      18.914  67.788   9.954  1.00 91.03           O  
ATOM   2192  CB  ILE A 275      19.021  67.066   6.667  1.00 94.78           C  
ATOM   2193  CG1 ILE A 275      19.557  67.329   5.246  1.00 90.55           C  
ATOM   2194  CG2 ILE A 275      17.538  67.469   6.822  1.00 88.50           C  
ATOM   2195  CD1 ILE A 275      19.323  68.722   4.693  1.00 91.81           C  
ATOM   2196  N   MET A 276      19.886  65.889   9.230  1.00 97.79           N  
ATOM   2197  CA  MET A 276      19.602  65.118  10.428  1.00 96.72           C  
ATOM   2198  C   MET A 276      20.010  65.842  11.697  1.00 94.54           C  
ATOM   2199  O   MET A 276      19.346  65.719  12.723  1.00 95.91           O  
ATOM   2200  CB  MET A 276      20.306  63.769  10.358  1.00 98.15           C  
ATOM   2201  CG  MET A 276      19.509  62.669  11.008  1.00112.97           C  
ATOM   2202  SD  MET A 276      17.798  62.672  10.379  1.00123.67           S  
ATOM   2203  CE  MET A 276      17.802  61.255   9.305  1.00125.38           C  
ATOM   2204  N   PHE A 277      21.098  66.601  11.637  1.00 94.29           N  
ATOM   2205  CA  PHE A 277      21.534  67.329  12.815  1.00 99.85           C  
ATOM   2206  C   PHE A 277      20.418  68.195  13.377  1.00 98.89           C  
ATOM   2207  O   PHE A 277      19.824  67.872  14.404  1.00107.04           O  
ATOM   2208  CB  PHE A 277      22.753  68.193  12.509  1.00111.10           C  
ATOM   2209  CG  PHE A 277      23.972  67.750  13.246  1.00128.58           C  
ATOM   2210  CD1 PHE A 277      24.670  66.610  12.835  1.00134.09           C  
ATOM   2211  CD2 PHE A 277      24.362  68.396  14.422  1.00130.19           C  
ATOM   2212  CE1 PHE A 277      25.738  66.107  13.588  1.00137.10           C  
ATOM   2213  CE2 PHE A 277      25.428  67.906  15.188  1.00133.31           C  
ATOM   2214  CZ  PHE A 277      26.117  66.756  14.770  1.00135.59           C  
ATOM   2215  N   PHE A 278      20.134  69.294  12.695  1.00 91.14           N  
ATOM   2216  CA  PHE A 278      19.079  70.221  13.106  1.00 82.84           C  
ATOM   2217  C   PHE A 278      17.768  69.510  13.404  1.00 65.22           C  
ATOM   2218  O   PHE A 278      17.241  69.575  14.524  1.00 43.69           O  
ATOM   2219  CB  PHE A 278      18.859  71.235  11.987  1.00 91.02           C  
ATOM   2220  CG  PHE A 278      20.054  72.094  11.719  1.00101.88           C  
ATOM   2221  CD1 PHE A 278      21.337  71.532  11.629  1.00101.44           C  
ATOM   2222  CD2 PHE A 278      19.907  73.470  11.584  1.00102.62           C  
ATOM   2223  CE1 PHE A 278      22.460  72.333  11.413  1.00105.69           C  
ATOM   2224  CE2 PHE A 278      21.019  74.285  11.367  1.00109.67           C  
ATOM   2225  CZ  PHE A 278      22.304  73.715  11.282  1.00109.25           C  
ATOM   2226  N   ALA A 279      17.280  68.840  12.358  1.00 65.86           N  
ATOM   2227  CA  ALA A 279      16.034  68.064  12.315  1.00 70.25           C  
ATOM   2228  C   ALA A 279      15.261  67.983  13.615  1.00 73.19           C  
ATOM   2229  O   ALA A 279      14.266  68.699  13.793  1.00 57.66           O  
ATOM   2230  CB  ALA A 279      16.318  66.648  11.788  1.00 64.01           C  
ATOM   2231  N   PRO A 280      15.708  67.108  14.537  1.00 77.72           N  
ATOM   2232  CA  PRO A 280      14.983  67.011  15.799  1.00 79.86           C  
ATOM   2233  C   PRO A 280      14.554  68.412  16.159  1.00 79.19           C  
ATOM   2234  O   PRO A 280      13.417  68.809  15.892  1.00 71.75           O  
ATOM   2235  CB  PRO A 280      16.039  66.463  16.755  1.00 77.60           C  
ATOM   2236  CG  PRO A 280      17.328  66.932  16.160  1.00 69.93           C  
ATOM   2237  CD  PRO A 280      17.088  66.622  14.717  1.00 72.36           C  
ATOM   2238  N   LEU A 281      15.492  69.151  16.743  1.00 76.02           N  
ATOM   2239  CA  LEU A 281      15.266  70.527  17.120  1.00 74.03           C  
ATOM   2240  C   LEU A 281      14.021  71.033  16.404  1.00 72.00           C  
ATOM   2241  O   LEU A 281      12.968  71.266  17.003  1.00 60.44           O  
ATOM   2242  CB  LEU A 281      16.466  71.346  16.676  1.00 79.88           C  
ATOM   2243  CG  LEU A 281      16.216  72.847  16.573  1.00 85.70           C  
ATOM   2244  CD1 LEU A 281      16.727  73.515  17.834  1.00 89.65           C  
ATOM   2245  CD2 LEU A 281      16.907  73.411  15.338  1.00 87.91           C  
ATOM   2246  N   ILE A 282      14.172  71.164  15.095  1.00 67.53           N  
ATOM   2247  CA  ILE A 282      13.125  71.637  14.215  1.00 66.76           C  
ATOM   2248  C   ILE A 282      11.829  70.884  14.396  1.00 75.03           C  
ATOM   2249  O   ILE A 282      10.786  71.472  14.670  1.00 68.76           O  
ATOM   2250  CB  ILE A 282      13.561  71.457  12.797  1.00 65.42           C  
ATOM   2251  CG1 ILE A 282      15.046  71.810  12.720  1.00 51.88           C  
ATOM   2252  CG2 ILE A 282      12.642  72.257  11.872  1.00 39.94           C  
ATOM   2253  CD1 ILE A 282      15.697  71.365  11.477  1.00 81.74           C  
ATOM   2254  N   ILE A 283      11.909  69.572  14.215  1.00 80.64           N  
ATOM   2255  CA  ILE A 283      10.756  68.693  14.345  1.00 86.42           C  
ATOM   2256  C   ILE A 283       9.970  69.001  15.606  1.00 86.05           C  
ATOM   2257  O   ILE A 283       8.739  69.112  15.603  1.00 70.84           O  
ATOM   2258  CB  ILE A 283      11.191  67.217  14.442  1.00 86.70           C  
ATOM   2259  CG1 ILE A 283      12.315  66.923  13.445  1.00 86.70           C  
ATOM   2260  CG2 ILE A 283       9.985  66.316  14.211  1.00 85.70           C  
ATOM   2261  CD1 ILE A 283      12.030  67.388  12.032  1.00 87.78           C  
ATOM   2262  N   ASN A 284      10.724  69.135  16.684  1.00 93.79           N  
ATOM   2263  CA  ASN A 284      10.176  69.376  18.003  1.00103.04           C  
ATOM   2264  C   ASN A 284       9.689  70.799  18.257  1.00103.70           C  
ATOM   2265  O   ASN A 284       9.187  71.107  19.336  1.00104.21           O  
ATOM   2266  CB  ASN A 284      11.212  68.947  19.051  1.00106.72           C  
ATOM   2267  CG  ASN A 284      11.663  67.485  18.863  1.00113.56           C  
ATOM   2268  OD1 ASN A 284      12.065  67.081  17.764  1.00112.09           O  
ATOM   2269  ND2 ASN A 284      11.597  66.696  19.936  1.00110.93           N  
ATOM   2270  N   ARG A 285       9.840  71.668  17.270  1.00105.35           N  
ATOM   2271  CA  ARG A 285       9.361  73.034  17.412  1.00105.79           C  
ATOM   2272  C   ARG A 285       8.205  73.134  16.434  1.00104.89           C  
ATOM   2273  O   ARG A 285       7.188  73.769  16.720  1.00110.25           O  
ATOM   2274  CB  ARG A 285      10.441  74.044  17.027  1.00111.19           C  
ATOM   2275  CG  ARG A 285      11.736  73.944  17.813  1.00119.08           C  
ATOM   2276  CD  ARG A 285      12.830  74.726  17.099  1.00128.73           C  
ATOM   2277  NE  ARG A 285      12.937  74.325  15.690  1.00138.58           N  
ATOM   2278  CZ  ARG A 285      13.804  74.836  14.813  1.00142.97           C  
ATOM   2279  NH1 ARG A 285      14.663  75.779  15.184  1.00147.42           N  
ATOM   2280  NH2 ARG A 285      13.809  74.411  13.553  1.00140.42           N  
ATOM   2281  N   ILE A 286       8.384  72.482  15.282  1.00100.94           N  
ATOM   2282  CA  ILE A 286       7.396  72.451  14.203  1.00 95.33           C  
ATOM   2283  C   ILE A 286       6.217  71.552  14.569  1.00 88.19           C  
ATOM   2284  O   ILE A 286       5.082  71.771  14.132  1.00 73.96           O  
ATOM   2285  CB  ILE A 286       8.024  71.938  12.878  1.00 96.95           C  
ATOM   2286  CG1 ILE A 286       6.961  71.850  11.780  1.00100.22           C  
ATOM   2287  CG2 ILE A 286       8.589  70.560  13.071  1.00100.66           C  
ATOM   2288  CD1 ILE A 286       6.343  73.177  11.430  1.00 91.01           C  
ATOM   2289  N   GLY A 287       6.501  70.525  15.359  1.00 84.59           N  
ATOM   2290  CA  GLY A 287       5.446  69.632  15.793  1.00 88.32           C  
ATOM   2291  C   GLY A 287       5.056  68.526  14.838  1.00 89.55           C  
ATOM   2292  O   GLY A 287       4.268  68.756  13.917  1.00 90.99           O  
ATOM   2293  N   GLY A 288       5.599  67.330  15.090  1.00 90.04           N  
ATOM   2294  CA  GLY A 288       5.336  66.134  14.289  1.00 91.14           C  
ATOM   2295  C   GLY A 288       4.393  66.194  13.087  1.00 90.58           C  
ATOM   2296  O   GLY A 288       4.846  66.278  11.934  1.00 88.32           O  
ATOM   2297  N   LYS A 289       3.088  66.113  13.349  1.00 89.43           N  
ATOM   2298  CA  LYS A 289       2.066  66.180  12.300  1.00 86.01           C  
ATOM   2299  C   LYS A 289       2.505  67.104  11.155  1.00 87.19           C  
ATOM   2300  O   LYS A 289       2.541  66.725   9.978  1.00 85.84           O  
ATOM   2301  CB  LYS A 289       0.780  66.728  12.900  1.00 80.29           C  
ATOM   2302  CG  LYS A 289      -0.322  66.897  11.896  1.00 69.66           C  
ATOM   2303  CD  LYS A 289      -1.179  68.089  12.239  1.00 60.44           C  
ATOM   2304  CE  LYS A 289      -2.679  67.774  12.074  1.00 67.82           C  
ATOM   2305  NZ  LYS A 289      -3.152  67.189  10.764  1.00 53.49           N  
ATOM   2306  N   ASN A 290       2.823  68.333  11.545  1.00 87.50           N  
ATOM   2307  CA  ASN A 290       3.280  69.379  10.648  1.00 79.76           C  
ATOM   2308  C   ASN A 290       4.462  68.909   9.838  1.00 72.13           C  
ATOM   2309  O   ASN A 290       4.461  69.027   8.618  1.00 71.88           O  
ATOM   2310  CB  ASN A 290       3.671  70.611  11.458  1.00 90.31           C  
ATOM   2311  CG  ASN A 290       2.486  71.499  11.770  1.00104.50           C  
ATOM   2312  OD1 ASN A 290       1.358  71.025  11.960  1.00119.17           O  
ATOM   2313  ND2 ASN A 290       2.736  72.800  11.840  1.00107.07           N  
ATOM   2314  N   ALA A 291       5.474  68.381  10.512  1.00 64.14           N  
ATOM   2315  CA  ALA A 291       6.657  67.892   9.816  1.00 67.99           C  
ATOM   2316  C   ALA A 291       6.377  66.640   8.950  1.00 68.01           C  
ATOM   2317  O   ALA A 291       7.183  66.306   8.064  1.00 54.84           O  
ATOM   2318  CB  ALA A 291       7.783  67.621  10.824  1.00 61.94           C  
ATOM   2319  N   LEU A 292       5.248  65.958   9.196  1.00 64.35           N  
ATOM   2320  CA  LEU A 292       4.888  64.775   8.403  1.00 59.89           C  
ATOM   2321  C   LEU A 292       4.219  65.276   7.164  1.00 56.15           C  
ATOM   2322  O   LEU A 292       4.249  64.630   6.121  1.00 57.80           O  
ATOM   2323  CB  LEU A 292       3.946  63.817   9.145  1.00 56.01           C  
ATOM   2324  CG  LEU A 292       4.722  62.657   9.789  1.00 56.70           C  
ATOM   2325  CD1 LEU A 292       3.775  61.769  10.546  1.00 53.83           C  
ATOM   2326  CD2 LEU A 292       5.484  61.858   8.713  1.00 50.82           C  
ATOM   2327  N   LEU A 293       3.603  66.441   7.286  1.00 54.16           N  
ATOM   2328  CA  LEU A 293       2.978  67.052   6.135  1.00 59.68           C  
ATOM   2329  C   LEU A 293       4.142  67.645   5.342  1.00 57.40           C  
ATOM   2330  O   LEU A 293       4.198  67.525   4.114  1.00 52.93           O  
ATOM   2331  CB  LEU A 293       2.015  68.153   6.571  1.00 62.87           C  
ATOM   2332  CG  LEU A 293       0.868  67.675   7.458  1.00 60.42           C  
ATOM   2333  CD1 LEU A 293      -0.036  68.848   7.751  1.00 58.35           C  
ATOM   2334  CD2 LEU A 293       0.106  66.545   6.784  1.00 54.62           C  
ATOM   2335  N   LEU A 294       5.077  68.272   6.057  1.00 58.72           N  
ATOM   2336  CA  LEU A 294       6.244  68.863   5.424  1.00 54.36           C  
ATOM   2337  C   LEU A 294       6.815  67.822   4.470  1.00 49.58           C  
ATOM   2338  O   LEU A 294       7.123  68.132   3.324  1.00 42.88           O  
ATOM   2339  CB  LEU A 294       7.293  69.251   6.467  1.00 58.84           C  
ATOM   2340  CG  LEU A 294       8.338  70.200   5.868  1.00 67.70           C  
ATOM   2341  CD1 LEU A 294       7.606  71.435   5.363  1.00 60.07           C  
ATOM   2342  CD2 LEU A 294       9.436  70.569   6.875  1.00 64.28           C  
ATOM   2343  N   ALA A 295       6.924  66.579   4.936  1.00 47.10           N  
ATOM   2344  CA  ALA A 295       7.441  65.475   4.107  1.00 56.94           C  
ATOM   2345  C   ALA A 295       6.560  65.078   2.890  1.00 60.02           C  
ATOM   2346  O   ALA A 295       7.102  64.739   1.829  1.00 65.04           O  
ATOM   2347  CB  ALA A 295       7.698  64.253   4.972  1.00 55.12           C  
ATOM   2348  N   GLY A 296       5.228  65.100   3.042  1.00 56.06           N  
ATOM   2349  CA  GLY A 296       4.335  64.784   1.929  1.00 50.50           C  
ATOM   2350  C   GLY A 296       4.377  65.887   0.868  1.00 56.41           C  
ATOM   2351  O   GLY A 296       4.331  65.633  -0.337  1.00 53.51           O  
ATOM   2352  N   THR A 297       4.465  67.129   1.331  1.00 58.22           N  
ATOM   2353  CA  THR A 297       4.542  68.301   0.469  1.00 59.12           C  
ATOM   2354  C   THR A 297       5.735  68.224  -0.466  1.00 64.30           C  
ATOM   2355  O   THR A 297       5.762  68.834  -1.525  1.00 64.81           O  
ATOM   2356  CB  THR A 297       4.765  69.526   1.296  1.00 60.39           C  
ATOM   2357  OG1 THR A 297       3.797  69.560   2.351  1.00 70.99           O  
ATOM   2358  CG2 THR A 297       4.691  70.772   0.419  1.00 53.37           C  
ATOM   2359  N   ILE A 298       6.749  67.503  -0.027  1.00 60.73           N  
ATOM   2360  CA  ILE A 298       7.952  67.358  -0.809  1.00 60.00           C  
ATOM   2361  C   ILE A 298       7.775  66.105  -1.612  1.00 62.57           C  
ATOM   2362  O   ILE A 298       7.705  66.166  -2.840  1.00 61.39           O  
ATOM   2363  CB  ILE A 298       9.149  67.224   0.098  1.00 63.92           C  
ATOM   2364  CG1 ILE A 298       8.974  68.165   1.282  1.00 61.03           C  
ATOM   2365  CG2 ILE A 298      10.402  67.584  -0.650  1.00 59.75           C  
ATOM   2366  CD1 ILE A 298       8.438  69.525   0.888  1.00 82.82           C  
ATOM   2367  N   MET A 299       7.715  64.974  -0.909  1.00 59.09           N  
ATOM   2368  CA  MET A 299       7.480  63.682  -1.544  1.00 64.84           C  
ATOM   2369  C   MET A 299       6.658  64.014  -2.775  1.00 68.92           C  
ATOM   2370  O   MET A 299       7.062  63.754  -3.917  1.00 69.81           O  
ATOM   2371  CB  MET A 299       6.596  62.806  -0.656  1.00 66.78           C  
ATOM   2372  CG  MET A 299       7.279  61.739   0.130  1.00 78.82           C  
ATOM   2373  SD  MET A 299       6.224  61.320   1.510  1.00 81.85           S  
ATOM   2374  CE  MET A 299       6.819  59.660   1.858  1.00 74.31           C  
ATOM   2375  N   SER A 300       5.502  64.624  -2.488  1.00 70.02           N  
ATOM   2376  CA  SER A 300       4.507  65.034  -3.473  1.00 61.92           C  
ATOM   2377  C   SER A 300       5.093  65.862  -4.613  1.00 64.77           C  
ATOM   2378  O   SER A 300       4.943  65.492  -5.790  1.00 63.19           O  
ATOM   2379  CB  SER A 300       3.370  65.809  -2.784  1.00 46.57           C  
ATOM   2380  OG  SER A 300       2.101  65.403  -3.273  1.00 61.89           O  
ATOM   2381  N   VAL A 301       5.755  66.972  -4.279  1.00 61.28           N  
ATOM   2382  CA  VAL A 301       6.346  67.822  -5.303  1.00 48.20           C  
ATOM   2383  C   VAL A 301       7.306  67.023  -6.190  1.00 46.22           C  
ATOM   2384  O   VAL A 301       7.283  67.146  -7.421  1.00 31.85           O  
ATOM   2385  CB  VAL A 301       7.054  69.010  -4.659  1.00 40.89           C  
ATOM   2386  CG1 VAL A 301       7.667  69.911  -5.716  1.00 35.31           C  
ATOM   2387  CG2 VAL A 301       6.056  69.798  -3.883  1.00 46.77           C  
ATOM   2388  N   ARG A 302       8.123  66.175  -5.579  1.00 47.97           N  
ATOM   2389  CA  ARG A 302       9.048  65.376  -6.366  1.00 48.45           C  
ATOM   2390  C   ARG A 302       8.324  64.508  -7.419  1.00 47.75           C  
ATOM   2391  O   ARG A 302       8.781  64.415  -8.555  1.00 46.59           O  
ATOM   2392  CB  ARG A 302       9.893  64.504  -5.451  1.00 44.85           C  
ATOM   2393  CG  ARG A 302      11.247  64.180  -6.013  1.00 38.19           C  
ATOM   2394  CD  ARG A 302      11.622  62.830  -5.481  1.00 63.94           C  
ATOM   2395  NE  ARG A 302      12.924  62.338  -5.914  1.00 71.16           N  
ATOM   2396  CZ  ARG A 302      13.369  61.116  -5.632  1.00 73.90           C  
ATOM   2397  NH1 ARG A 302      12.607  60.286  -4.936  1.00 76.47           N  
ATOM   2398  NH2 ARG A 302      14.579  60.724  -6.012  1.00 74.47           N  
ATOM   2399  N   ILE A 303       7.200  63.887  -7.059  1.00 57.46           N  
ATOM   2400  CA  ILE A 303       6.450  63.054  -8.018  1.00 64.11           C  
ATOM   2401  C   ILE A 303       5.955  63.885  -9.206  1.00 59.20           C  
ATOM   2402  O   ILE A 303       6.246  63.581 -10.366  1.00 50.33           O  
ATOM   2403  CB  ILE A 303       5.194  62.395  -7.396  1.00 67.44           C  
ATOM   2404  CG1 ILE A 303       5.557  61.602  -6.145  1.00 67.07           C  
ATOM   2405  CG2 ILE A 303       4.567  61.442  -8.403  1.00 61.63           C  
ATOM   2406  CD1 ILE A 303       4.345  61.038  -5.442  1.00 85.08           C  
ATOM   2407  N   ILE A 304       5.171  64.910  -8.893  1.00 57.49           N  
ATOM   2408  CA  ILE A 304       4.625  65.835  -9.885  1.00 60.64           C  
ATOM   2409  C   ILE A 304       5.765  66.483 -10.660  1.00 61.94           C  
ATOM   2410  O   ILE A 304       5.724  66.570 -11.895  1.00 53.68           O  
ATOM   2411  CB  ILE A 304       3.842  66.981  -9.200  1.00 63.48           C  
ATOM   2412  CG1 ILE A 304       2.445  66.510  -8.802  1.00 69.93           C  
ATOM   2413  CG2 ILE A 304       3.820  68.205 -10.096  1.00 49.97           C  
ATOM   2414  CD1 ILE A 304       2.445  65.632  -7.585  1.00 86.44           C  
ATOM   2415  N   GLY A 305       6.749  66.965  -9.891  1.00 59.76           N  
ATOM   2416  CA  GLY A 305       7.929  67.612 -10.427  1.00 53.68           C  
ATOM   2417  C   GLY A 305       8.487  66.747 -11.522  1.00 52.76           C  
ATOM   2418  O   GLY A 305       8.572  67.187 -12.655  1.00 57.72           O  
ATOM   2419  N   SER A 306       8.842  65.512 -11.172  1.00 53.71           N  
ATOM   2420  CA  SER A 306       9.365  64.509 -12.102  1.00 60.82           C  
ATOM   2421  C   SER A 306       8.479  64.298 -13.349  1.00 65.11           C  
ATOM   2422  O   SER A 306       8.975  64.053 -14.457  1.00 60.23           O  
ATOM   2423  CB  SER A 306       9.520  63.169 -11.373  1.00 69.58           C  
ATOM   2424  OG  SER A 306      10.565  63.215 -10.423  1.00 75.85           O  
ATOM   2425  N   SER A 307       7.165  64.380 -13.164  1.00 74.67           N  
ATOM   2426  CA  SER A 307       6.208  64.207 -14.252  1.00 76.78           C  
ATOM   2427  C   SER A 307       6.320  65.333 -15.293  1.00 77.28           C  
ATOM   2428  O   SER A 307       5.720  65.269 -16.366  1.00 69.94           O  
ATOM   2429  CB  SER A 307       4.801  64.171 -13.657  1.00 79.55           C  
ATOM   2430  OG  SER A 307       3.825  64.068 -14.671  1.00 90.75           O  
ATOM   2431  N   PHE A 308       7.114  66.349 -14.965  1.00 81.87           N  
ATOM   2432  CA  PHE A 308       7.324  67.520 -15.819  1.00 75.38           C  
ATOM   2433  C   PHE A 308       8.799  67.777 -16.179  1.00 75.77           C  
ATOM   2434  O   PHE A 308       9.158  68.890 -16.584  1.00 79.87           O  
ATOM   2435  CB  PHE A 308       6.726  68.753 -15.119  1.00 76.73           C  
ATOM   2436  CG  PHE A 308       5.228  68.824 -15.210  1.00 91.83           C  
ATOM   2437  CD1 PHE A 308       4.467  67.660 -15.220  1.00 96.98           C  
ATOM   2438  CD2 PHE A 308       4.575  70.040 -15.354  1.00 95.55           C  
ATOM   2439  CE1 PHE A 308       3.083  67.697 -15.383  1.00 98.71           C  
ATOM   2440  CE2 PHE A 308       3.178  70.086 -15.519  1.00 97.24           C  
ATOM   2441  CZ  PHE A 308       2.436  68.911 -15.534  1.00 97.58           C  
ATOM   2442  N   ALA A 309       9.644  66.749 -16.047  1.00 75.09           N  
ATOM   2443  CA  ALA A 309      11.082  66.870 -16.344  1.00 75.66           C  
ATOM   2444  C   ALA A 309      11.367  66.958 -17.835  1.00 79.89           C  
ATOM   2445  O   ALA A 309      10.631  66.405 -18.649  1.00 84.32           O  
ATOM   2446  CB  ALA A 309      11.857  65.685 -15.743  1.00 76.32           C  
ATOM   2447  N   THR A 310      12.452  67.636 -18.187  1.00 80.80           N  
ATOM   2448  CA  THR A 310      12.819  67.808 -19.586  1.00 83.74           C  
ATOM   2449  C   THR A 310      14.303  67.636 -19.744  1.00 80.14           C  
ATOM   2450  O   THR A 310      14.794  67.179 -20.776  1.00 87.03           O  
ATOM   2451  CB  THR A 310      12.486  69.225 -20.068  1.00 88.94           C  
ATOM   2452  OG1 THR A 310      12.468  70.113 -18.942  1.00 91.87           O  
ATOM   2453  CG2 THR A 310      11.146  69.256 -20.772  1.00 88.22           C  
ATOM   2454  N   SER A 311      15.005  68.022 -18.692  1.00 77.47           N  
ATOM   2455  CA  SER A 311      16.450  67.986 -18.678  1.00 74.14           C  
ATOM   2456  C   SER A 311      17.048  67.086 -17.611  1.00 74.81           C  
ATOM   2457  O   SER A 311      16.351  66.365 -16.880  1.00 70.85           O  
ATOM   2458  CB  SER A 311      16.993  69.412 -18.464  1.00 65.89           C  
ATOM   2459  OG  SER A 311      16.639  69.943 -17.174  1.00 35.39           O  
ATOM   2460  N   ALA A 312      18.370  67.178 -17.535  1.00 68.87           N  
ATOM   2461  CA  ALA A 312      19.163  66.451 -16.577  1.00 67.30           C  
ATOM   2462  C   ALA A 312      19.191  67.251 -15.266  1.00 68.28           C  
ATOM   2463  O   ALA A 312      18.861  66.741 -14.194  1.00 58.95           O  
ATOM   2464  CB  ALA A 312      20.562  66.294 -17.124  1.00 73.23           C  
ATOM   2465  N   LEU A 313      19.571  68.518 -15.369  1.00 67.69           N  
ATOM   2466  CA  LEU A 313      19.671  69.369 -14.209  1.00 64.79           C  
ATOM   2467  C   LEU A 313      18.465  69.279 -13.314  1.00 62.16           C  
ATOM   2468  O   LEU A 313      18.601  69.223 -12.095  1.00 62.21           O  
ATOM   2469  CB  LEU A 313      19.879  70.805 -14.636  1.00 66.98           C  
ATOM   2470  CG  LEU A 313      20.447  71.627 -13.491  1.00 75.12           C  
ATOM   2471  CD1 LEU A 313      21.674  70.909 -12.955  1.00 78.27           C  
ATOM   2472  CD2 LEU A 313      20.807  73.034 -13.967  1.00 83.82           C  
ATOM   2473  N   GLU A 314      17.281  69.276 -13.911  1.00 54.88           N  
ATOM   2474  CA  GLU A 314      16.069  69.187 -13.116  1.00 58.32           C  
ATOM   2475  C   GLU A 314      16.056  67.885 -12.324  1.00 58.66           C  
ATOM   2476  O   GLU A 314      15.885  67.868 -11.097  1.00 53.51           O  
ATOM   2477  CB  GLU A 314      14.851  69.173 -14.009  1.00 64.58           C  
ATOM   2478  CG  GLU A 314      14.818  70.194 -15.100  1.00 81.57           C  
ATOM   2479  CD  GLU A 314      13.431  70.274 -15.713  1.00 91.34           C  
ATOM   2480  OE1 GLU A 314      12.582  71.021 -15.191  1.00102.04           O  
ATOM   2481  OE2 GLU A 314      13.172  69.566 -16.701  1.00 94.42           O  
ATOM   2482  N   VAL A 315      16.216  66.796 -13.069  1.00 55.71           N  
ATOM   2483  CA  VAL A 315      16.209  65.446 -12.537  1.00 58.17           C  
ATOM   2484  C   VAL A 315      17.290  65.244 -11.458  1.00 63.42           C  
ATOM   2485  O   VAL A 315      17.172  64.352 -10.612  1.00 64.94           O  
ATOM   2486  CB  VAL A 315      16.371  64.421 -13.714  1.00 62.14           C  
ATOM   2487  CG1 VAL A 315      17.832  64.164 -14.005  1.00 64.60           C  
ATOM   2488  CG2 VAL A 315      15.659  63.126 -13.405  1.00 62.53           C  
ATOM   2489  N   VAL A 316      18.340  66.066 -11.474  1.00 59.60           N  
ATOM   2490  CA  VAL A 316      19.393  65.945 -10.459  1.00 58.54           C  
ATOM   2491  C   VAL A 316      19.061  66.919  -9.354  1.00 53.42           C  
ATOM   2492  O   VAL A 316      19.921  67.397  -8.632  1.00 63.63           O  
ATOM   2493  CB  VAL A 316      20.781  66.287 -11.026  1.00 67.93           C  
ATOM   2494  CG1 VAL A 316      21.843  66.217  -9.928  1.00 65.29           C  
ATOM   2495  CG2 VAL A 316      21.121  65.315 -12.132  1.00 75.30           C  
ATOM   2496  N   ILE A 317      17.786  67.229  -9.240  1.00 57.79           N  
ATOM   2497  CA  ILE A 317      17.345  68.144  -8.221  1.00 61.86           C  
ATOM   2498  C   ILE A 317      16.162  67.462  -7.600  1.00 64.25           C  
ATOM   2499  O   ILE A 317      15.774  67.747  -6.468  1.00 64.31           O  
ATOM   2500  CB  ILE A 317      16.972  69.494  -8.832  1.00 58.91           C  
ATOM   2501  CG1 ILE A 317      18.233  70.142  -9.393  1.00 44.02           C  
ATOM   2502  CG2 ILE A 317      16.404  70.400  -7.788  1.00 42.92           C  
ATOM   2503  CD1 ILE A 317      19.344  70.280  -8.362  1.00 80.46           C  
ATOM   2504  N   LEU A 318      15.595  66.532  -8.351  1.00 62.69           N  
ATOM   2505  CA  LEU A 318      14.477  65.776  -7.845  1.00 73.12           C  
ATOM   2506  C   LEU A 318      15.097  64.663  -6.996  1.00 72.13           C  
ATOM   2507  O   LEU A 318      14.603  64.367  -5.903  1.00 72.64           O  
ATOM   2508  CB  LEU A 318      13.640  65.217  -9.007  1.00 77.97           C  
ATOM   2509  CG  LEU A 318      12.868  66.264  -9.828  1.00 79.93           C  
ATOM   2510  CD1 LEU A 318      12.550  65.706 -11.185  1.00 77.32           C  
ATOM   2511  CD2 LEU A 318      11.598  66.679  -9.112  1.00 72.82           C  
ATOM   2512  N   LYS A 319      16.212  64.094  -7.467  1.00 66.11           N  
ATOM   2513  CA  LYS A 319      16.864  63.007  -6.736  1.00 65.90           C  
ATOM   2514  C   LYS A 319      17.511  63.520  -5.484  1.00 68.24           C  
ATOM   2515  O   LYS A 319      17.930  62.748  -4.636  1.00 70.62           O  
ATOM   2516  CB  LYS A 319      17.923  62.305  -7.586  1.00 68.67           C  
ATOM   2517  CG  LYS A 319      18.185  60.839  -7.152  1.00 71.08           C  
ATOM   2518  CD  LYS A 319      19.453  60.660  -6.311  1.00 67.72           C  
ATOM   2519  CE  LYS A 319      19.621  59.226  -5.784  1.00 70.54           C  
ATOM   2520  NZ  LYS A 319      18.696  58.843  -4.663  1.00 77.66           N  
ATOM   2521  N   THR A 320      17.577  64.836  -5.364  1.00 76.69           N  
ATOM   2522  CA  THR A 320      18.180  65.471  -4.204  1.00 75.45           C  
ATOM   2523  C   THR A 320      17.153  65.946  -3.198  1.00 70.50           C  
ATOM   2524  O   THR A 320      17.507  66.379  -2.101  1.00 72.21           O  
ATOM   2525  CB  THR A 320      19.014  66.664  -4.617  1.00 73.44           C  
ATOM   2526  OG1 THR A 320      19.000  66.781  -6.046  1.00 79.24           O  
ATOM   2527  CG2 THR A 320      20.426  66.480  -4.139  1.00 74.99           C  
ATOM   2528  N   LEU A 321      15.885  65.883  -3.583  1.00 68.86           N  
ATOM   2529  CA  LEU A 321      14.803  66.290  -2.700  1.00 76.25           C  
ATOM   2530  C   LEU A 321      14.488  65.145  -1.784  1.00 80.32           C  
ATOM   2531  O   LEU A 321      14.167  65.334  -0.602  1.00 79.15           O  
ATOM   2532  CB  LEU A 321      13.551  66.612  -3.487  1.00 74.17           C  
ATOM   2533  CG  LEU A 321      13.552  67.981  -4.128  1.00 71.97           C  
ATOM   2534  CD1 LEU A 321      12.076  68.325  -4.413  1.00 72.51           C  
ATOM   2535  CD2 LEU A 321      14.235  69.019  -3.198  1.00 67.04           C  
ATOM   2536  N   HIS A 322      14.557  63.956  -2.372  1.00 79.18           N  
ATOM   2537  CA  HIS A 322      14.313  62.706  -1.676  1.00 78.39           C  
ATOM   2538  C   HIS A 322      15.048  62.719  -0.328  1.00 78.57           C  
ATOM   2539  O   HIS A 322      14.681  61.998   0.610  1.00 76.18           O  
ATOM   2540  CB  HIS A 322      14.828  61.548  -2.536  1.00 78.38           C  
ATOM   2541  CG  HIS A 322      14.825  60.236  -1.825  1.00 78.65           C  
ATOM   2542  ND1 HIS A 322      13.668  59.676  -1.326  1.00 80.28           N  
ATOM   2543  CD2 HIS A 322      15.839  59.441  -1.413  1.00 75.76           C  
ATOM   2544  CE1 HIS A 322      13.970  58.599  -0.625  1.00 75.36           C  
ATOM   2545  NE2 HIS A 322      15.280  58.435  -0.661  1.00 83.87           N  
ATOM   2546  N   MET A 323      16.069  63.574  -0.246  1.00 80.02           N  
ATOM   2547  CA  MET A 323      16.920  63.715   0.935  1.00 83.04           C  
ATOM   2548  C   MET A 323      16.349  64.591   2.051  1.00 78.97           C  
ATOM   2549  O   MET A 323      16.345  64.195   3.221  1.00 72.07           O  
ATOM   2550  CB  MET A 323      18.271  64.256   0.488  1.00 90.28           C  
ATOM   2551  CG  MET A 323      18.699  63.737  -0.894  1.00104.59           C  
ATOM   2552  SD  MET A 323      19.933  62.391  -0.884  1.00124.78           S  
ATOM   2553  CE  MET A 323      18.995  60.903  -1.555  1.00112.16           C  
ATOM   2554  N   PHE A 324      15.888  65.786   1.701  1.00 80.29           N  
ATOM   2555  CA  PHE A 324      15.312  66.663   2.704  1.00 80.78           C  
ATOM   2556  C   PHE A 324      14.173  65.901   3.320  1.00 76.33           C  
ATOM   2557  O   PHE A 324      14.076  65.804   4.537  1.00 78.41           O  
ATOM   2558  CB  PHE A 324      14.813  67.934   2.054  1.00 87.20           C  
ATOM   2559  CG  PHE A 324      15.910  68.763   1.493  1.00100.78           C  
ATOM   2560  CD1 PHE A 324      16.997  68.155   0.862  1.00 97.26           C  
ATOM   2561  CD2 PHE A 324      15.880  70.140   1.604  1.00107.65           C  
ATOM   2562  CE1 PHE A 324      18.029  68.899   0.357  1.00 99.55           C  
ATOM   2563  CE2 PHE A 324      16.916  70.896   1.097  1.00109.92           C  
ATOM   2564  CZ  PHE A 324      17.995  70.270   0.472  1.00106.44           C  
ATOM   2565  N   GLU A 325      13.329  65.327   2.474  1.00 73.70           N  
ATOM   2566  CA  GLU A 325      12.208  64.557   2.972  1.00 79.04           C  
ATOM   2567  C   GLU A 325      12.622  63.558   4.044  1.00 75.95           C  
ATOM   2568  O   GLU A 325      12.542  63.863   5.226  1.00 82.17           O  
ATOM   2569  CB  GLU A 325      11.516  63.815   1.839  1.00 88.69           C  
ATOM   2570  CG  GLU A 325      10.376  62.917   2.296  1.00 94.78           C  
ATOM   2571  CD  GLU A 325      10.693  61.437   2.141  1.00100.46           C  
ATOM   2572  OE1 GLU A 325       9.747  60.646   1.963  1.00 98.17           O  
ATOM   2573  OE2 GLU A 325      11.881  61.055   2.199  1.00104.99           O  
ATOM   2574  N   VAL A 326      13.083  62.381   3.635  1.00 72.08           N  
ATOM   2575  CA  VAL A 326      13.455  61.338   4.582  1.00 72.32           C  
ATOM   2576  C   VAL A 326      13.627  61.798   6.031  1.00 76.05           C  
ATOM   2577  O   VAL A 326      12.796  61.469   6.868  1.00 82.21           O  
ATOM   2578  CB  VAL A 326      14.672  60.543   4.075  1.00 66.68           C  
ATOM   2579  CG1 VAL A 326      15.535  60.074   5.220  1.00 62.01           C  
ATOM   2580  CG2 VAL A 326      14.164  59.332   3.306  1.00 60.75           C  
ATOM   2581  N   PRO A 327      14.675  62.574   6.351  1.00 75.60           N  
ATOM   2582  CA  PRO A 327      14.822  63.012   7.742  1.00 77.34           C  
ATOM   2583  C   PRO A 327      13.468  63.345   8.399  1.00 76.88           C  
ATOM   2584  O   PRO A 327      13.029  62.667   9.327  1.00 74.22           O  
ATOM   2585  CB  PRO A 327      15.727  64.227   7.603  1.00 77.00           C  
ATOM   2586  CG  PRO A 327      16.637  63.799   6.519  1.00 73.62           C  
ATOM   2587  CD  PRO A 327      15.694  63.206   5.502  1.00 75.31           C  
ATOM   2588  N   PHE A 328      12.813  64.383   7.886  1.00 74.39           N  
ATOM   2589  CA  PHE A 328      11.507  64.848   8.361  1.00 72.76           C  
ATOM   2590  C   PHE A 328      10.420  63.794   8.363  1.00 76.51           C  
ATOM   2591  O   PHE A 328       9.286  64.066   8.758  1.00 74.23           O  
ATOM   2592  CB  PHE A 328      11.014  65.980   7.480  1.00 71.34           C  
ATOM   2593  CG  PHE A 328      11.802  67.227   7.614  1.00 84.80           C  
ATOM   2594  CD1 PHE A 328      11.554  68.101   8.657  1.00 91.88           C  
ATOM   2595  CD2 PHE A 328      12.788  67.545   6.687  1.00 90.73           C  
ATOM   2596  CE1 PHE A 328      12.273  69.283   8.777  1.00 94.76           C  
ATOM   2597  CE2 PHE A 328      13.516  68.724   6.792  1.00 92.13           C  
ATOM   2598  CZ  PHE A 328      13.257  69.596   7.838  1.00 97.44           C  
ATOM   2599  N   LEU A 329      10.750  62.599   7.896  1.00 76.22           N  
ATOM   2600  CA  LEU A 329       9.767  61.540   7.831  1.00 74.07           C  
ATOM   2601  C   LEU A 329       9.904  60.531   8.947  1.00 75.85           C  
ATOM   2602  O   LEU A 329       9.072  60.477   9.843  1.00 83.88           O  
ATOM   2603  CB  LEU A 329       9.860  60.823   6.499  1.00 70.31           C  
ATOM   2604  CG  LEU A 329       8.844  59.689   6.367  1.00 81.38           C  
ATOM   2605  CD1 LEU A 329       7.421  60.189   6.628  1.00 67.61           C  
ATOM   2606  CD2 LEU A 329       8.958  59.107   4.977  1.00 90.15           C  
ATOM   2607  N   LEU A 330      10.940  59.712   8.883  1.00 75.66           N  
ATOM   2608  CA  LEU A 330      11.160  58.720   9.918  1.00 77.58           C  
ATOM   2609  C   LEU A 330      11.246  59.409  11.266  1.00 78.26           C  
ATOM   2610  O   LEU A 330      10.663  58.947  12.260  1.00 80.06           O  
ATOM   2611  CB  LEU A 330      12.460  57.978   9.662  1.00 80.82           C  
ATOM   2612  CG  LEU A 330      13.596  58.718   8.951  1.00 84.55           C  
ATOM   2613  CD1 LEU A 330      13.196  58.867   7.501  1.00 89.53           C  
ATOM   2614  CD2 LEU A 330      13.914  60.055   9.580  1.00 74.17           C  
ATOM   2615  N   VAL A 331      11.994  60.508  11.290  1.00 72.17           N  
ATOM   2616  CA  VAL A 331      12.177  61.283  12.501  1.00 70.59           C  
ATOM   2617  C   VAL A 331      10.833  61.910  12.866  1.00 62.96           C  
ATOM   2618  O   VAL A 331      10.521  62.108  14.039  1.00 50.66           O  
ATOM   2619  CB  VAL A 331      13.283  62.344  12.288  1.00 74.00           C  
ATOM   2620  CG1 VAL A 331      13.396  63.269  13.500  1.00 65.83           C  
ATOM   2621  CG2 VAL A 331      14.609  61.631  12.039  1.00 70.46           C  
ATOM   2622  N   GLY A 332      10.028  62.194  11.848  1.00 67.06           N  
ATOM   2623  CA  GLY A 332       8.704  62.752  12.083  1.00 74.72           C  
ATOM   2624  C   GLY A 332       7.736  61.677  12.594  1.00 76.50           C  
ATOM   2625  O   GLY A 332       7.043  61.865  13.617  1.00 71.89           O  
ATOM   2626  N   CYS A 333       7.680  60.555  11.866  1.00 73.90           N  
ATOM   2627  CA  CYS A 333       6.844  59.413  12.231  1.00 69.78           C  
ATOM   2628  C   CYS A 333       7.144  59.085  13.673  1.00 73.75           C  
ATOM   2629  O   CYS A 333       6.247  58.825  14.475  1.00 81.89           O  
ATOM   2630  CB  CYS A 333       7.178  58.205  11.368  1.00 61.24           C  
ATOM   2631  SG  CYS A 333       6.419  58.299   9.769  1.00 82.14           S  
ATOM   2632  N   PHE A 334       8.422  59.105  14.013  1.00 68.01           N  
ATOM   2633  CA  PHE A 334       8.771  58.822  15.370  1.00 66.34           C  
ATOM   2634  C   PHE A 334       8.094  59.772  16.346  1.00 57.98           C  
ATOM   2635  O   PHE A 334       7.311  59.355  17.196  1.00 46.85           O  
ATOM   2636  CB  PHE A 334      10.256  58.931  15.586  1.00 75.93           C  
ATOM   2637  CG  PHE A 334      10.630  58.625  16.977  1.00 93.64           C  
ATOM   2638  CD1 PHE A 334      10.967  57.334  17.338  1.00104.84           C  
ATOM   2639  CD2 PHE A 334      10.500  59.587  17.967  1.00 93.89           C  
ATOM   2640  CE1 PHE A 334      11.164  56.997  18.672  1.00102.93           C  
ATOM   2641  CE2 PHE A 334      10.691  59.267  19.297  1.00100.55           C  
ATOM   2642  CZ  PHE A 334      11.024  57.964  19.654  1.00105.01           C  
ATOM   2643  N   LYS A 335       8.438  61.050  16.229  1.00 61.12           N  
ATOM   2644  CA  LYS A 335       7.905  62.081  17.105  1.00 63.36           C  
ATOM   2645  C   LYS A 335       6.420  62.276  17.043  1.00 60.90           C  
ATOM   2646  O   LYS A 335       5.872  62.901  17.922  1.00 57.52           O  
ATOM   2647  CB  LYS A 335       8.596  63.423  16.871  1.00 67.54           C  
ATOM   2648  CG  LYS A 335       9.762  63.646  17.822  1.00 83.14           C  
ATOM   2649  CD  LYS A 335      10.868  62.578  17.653  1.00 89.87           C  
ATOM   2650  CE  LYS A 335      11.997  62.730  18.698  1.00 95.95           C  
ATOM   2651  NZ  LYS A 335      13.239  61.893  18.462  1.00 99.80           N  
ATOM   2652  N   TYR A 336       5.759  61.784  16.007  1.00 61.74           N  
ATOM   2653  CA  TYR A 336       4.313  61.916  15.979  1.00 63.22           C  
ATOM   2654  C   TYR A 336       3.768  60.715  16.719  1.00 64.56           C  
ATOM   2655  O   TYR A 336       3.012  60.876  17.673  1.00 64.41           O  
ATOM   2656  CB  TYR A 336       3.767  61.899  14.571  1.00 64.55           C  
ATOM   2657  CG  TYR A 336       2.255  61.776  14.510  1.00 64.33           C  
ATOM   2658  CD1 TYR A 336       1.430  62.903  14.507  1.00 64.00           C  
ATOM   2659  CD2 TYR A 336       1.654  60.526  14.377  1.00 68.35           C  
ATOM   2660  CE1 TYR A 336       0.035  62.780  14.349  1.00 67.73           C  
ATOM   2661  CE2 TYR A 336       0.274  60.394  14.221  1.00 71.34           C  
ATOM   2662  CZ  TYR A 336      -0.535  61.515  14.199  1.00 67.92           C  
ATOM   2663  OH  TYR A 336      -1.894  61.341  13.963  1.00 56.10           O  
ATOM   2664  N   ILE A 337       4.153  59.519  16.255  1.00 61.87           N  
ATOM   2665  CA  ILE A 337       3.742  58.240  16.858  1.00 65.12           C  
ATOM   2666  C   ILE A 337       3.755  58.402  18.348  1.00 61.00           C  
ATOM   2667  O   ILE A 337       2.745  58.242  19.023  1.00 51.96           O  
ATOM   2668  CB  ILE A 337       4.749  57.054  16.576  1.00 72.49           C  
ATOM   2669  CG1 ILE A 337       4.558  56.477  15.172  1.00 77.08           C  
ATOM   2670  CG2 ILE A 337       4.533  55.911  17.608  1.00 67.30           C  
ATOM   2671  CD1 ILE A 337       3.248  55.746  14.984  1.00 87.33           C  
ATOM   2672  N   THR A 338       4.946  58.678  18.851  1.00 65.12           N  
ATOM   2673  CA  THR A 338       5.144  58.860  20.267  1.00 65.65           C  
ATOM   2674  C   THR A 338       4.196  59.908  20.846  1.00 64.53           C  
ATOM   2675  O   THR A 338       3.415  59.567  21.718  1.00 65.42           O  
ATOM   2676  CB  THR A 338       6.585  59.209  20.519  1.00 69.70           C  
ATOM   2677  OG1 THR A 338       6.976  60.250  19.613  1.00 80.63           O  
ATOM   2678  CG2 THR A 338       7.453  57.984  20.282  1.00 58.30           C  
ATOM   2679  N   SER A 339       4.232  61.154  20.347  1.00 69.08           N  
ATOM   2680  CA  SER A 339       3.342  62.244  20.823  1.00 70.73           C  
ATOM   2681  C   SER A 339       1.880  61.937  20.617  1.00 64.89           C  
ATOM   2682  O   SER A 339       1.012  62.694  21.038  1.00 60.29           O  
ATOM   2683  CB  SER A 339       3.574  63.567  20.096  1.00 75.67           C  
ATOM   2684  OG  SER A 339       4.897  63.688  19.636  1.00 95.73           O  
ATOM   2685  N   GLN A 340       1.582  60.848  19.949  1.00 62.48           N  
ATOM   2686  CA  GLN A 340       0.193  60.563  19.764  1.00 65.95           C  
ATOM   2687  C   GLN A 340      -0.251  59.208  20.307  1.00 70.95           C  
ATOM   2688  O   GLN A 340      -1.433  58.972  20.415  1.00 67.76           O  
ATOM   2689  CB  GLN A 340      -0.158  60.705  18.278  1.00 70.19           C  
ATOM   2690  CG  GLN A 340      -1.418  61.548  18.074  1.00 72.88           C  
ATOM   2691  CD  GLN A 340      -1.362  62.788  18.936  1.00 76.00           C  
ATOM   2692  OE1 GLN A 340      -2.359  63.204  19.476  1.00 75.29           O  
ATOM   2693  NE2 GLN A 340      -0.179  63.369  19.081  1.00 75.61           N  
ATOM   2694  N   PHE A 341       0.671  58.328  20.704  1.00 82.10           N  
ATOM   2695  CA  PHE A 341       0.273  56.975  21.169  1.00 91.00           C  
ATOM   2696  C   PHE A 341       0.737  56.423  22.528  1.00 91.43           C  
ATOM   2697  O   PHE A 341       1.665  56.930  23.147  1.00 84.45           O  
ATOM   2698  CB  PHE A 341       0.651  55.950  20.090  1.00 96.46           C  
ATOM   2699  CG  PHE A 341      -0.103  56.138  18.809  1.00 98.33           C  
ATOM   2700  CD1 PHE A 341       0.038  57.306  18.075  1.00 98.46           C  
ATOM   2701  CD2 PHE A 341      -1.018  55.191  18.380  1.00 99.22           C  
ATOM   2702  CE1 PHE A 341      -0.720  57.541  16.945  1.00 94.93           C  
ATOM   2703  CE2 PHE A 341      -1.790  55.411  17.242  1.00103.16           C  
ATOM   2704  CZ  PHE A 341      -1.639  56.596  16.522  1.00100.21           C  
ATOM   2705  N   GLU A 342       0.072  55.359  22.984  1.00 91.22           N  
ATOM   2706  CA  GLU A 342       0.440  54.704  24.245  1.00 88.11           C  
ATOM   2707  C   GLU A 342       1.741  53.926  24.029  1.00 83.81           C  
ATOM   2708  O   GLU A 342       1.793  53.019  23.201  1.00 83.74           O  
ATOM   2709  CB  GLU A 342      -0.655  53.726  24.740  1.00 89.42           C  
ATOM   2710  CG  GLU A 342      -1.896  54.383  25.385  1.00 89.85           C  
ATOM   2711  CD  GLU A 342      -2.578  53.538  26.496  1.00 83.18           C  
ATOM   2712  OE1 GLU A 342      -1.888  53.098  27.439  1.00 80.09           O  
ATOM   2713  OE2 GLU A 342      -3.812  53.335  26.435  1.00 68.36           O  
ATOM   2714  N   VAL A 343       2.786  54.277  24.773  1.00 79.62           N  
ATOM   2715  CA  VAL A 343       4.078  53.615  24.629  1.00 80.77           C  
ATOM   2716  C   VAL A 343       3.933  52.107  24.459  1.00 80.93           C  
ATOM   2717  O   VAL A 343       4.637  51.504  23.658  1.00 85.45           O  
ATOM   2718  CB  VAL A 343       5.004  53.886  25.842  1.00 81.65           C  
ATOM   2719  CG1 VAL A 343       6.346  53.210  25.616  1.00 82.79           C  
ATOM   2720  CG2 VAL A 343       5.209  55.379  26.043  1.00 79.54           C  
ATOM   2721  N   ARG A 344       3.026  51.500  25.220  1.00 81.07           N  
ATOM   2722  CA  ARG A 344       2.791  50.061  25.131  1.00 79.17           C  
ATOM   2723  C   ARG A 344       2.554  49.719  23.655  1.00 86.77           C  
ATOM   2724  O   ARG A 344       3.192  48.812  23.092  1.00 85.43           O  
ATOM   2725  CB  ARG A 344       1.577  49.687  26.003  1.00 76.71           C  
ATOM   2726  CG  ARG A 344       0.460  50.746  26.074  1.00 60.71           C  
ATOM   2727  CD  ARG A 344      -0.517  50.515  27.258  1.00 56.58           C  
ATOM   2728  NE  ARG A 344      -1.414  49.358  27.090  1.00 54.54           N  
ATOM   2729  CZ  ARG A 344      -2.677  49.414  26.658  1.00 49.04           C  
ATOM   2730  NH1 ARG A 344      -3.240  50.575  26.342  1.00 27.13           N  
ATOM   2731  NH2 ARG A 344      -3.377  48.298  26.525  1.00 53.70           N  
ATOM   2732  N   PHE A 345       1.654  50.493  23.044  1.00 86.30           N  
ATOM   2733  CA  PHE A 345       1.274  50.377  21.637  1.00 86.52           C  
ATOM   2734  C   PHE A 345       2.471  50.485  20.674  1.00 90.04           C  
ATOM   2735  O   PHE A 345       2.749  49.551  19.929  1.00 93.04           O  
ATOM   2736  CB  PHE A 345       0.239  51.464  21.304  1.00 84.05           C  
ATOM   2737  CG  PHE A 345      -1.070  51.292  22.010  1.00 85.46           C  
ATOM   2738  CD1 PHE A 345      -1.878  52.398  22.279  1.00 80.55           C  
ATOM   2739  CD2 PHE A 345      -1.522  50.021  22.368  1.00 83.96           C  
ATOM   2740  CE1 PHE A 345      -3.124  52.237  22.896  1.00 80.18           C  
ATOM   2741  CE2 PHE A 345      -2.761  49.854  22.979  1.00 81.96           C  
ATOM   2742  CZ  PHE A 345      -3.561  50.961  23.243  1.00 81.21           C  
ATOM   2743  N   SER A 346       3.152  51.634  20.692  1.00 92.79           N  
ATOM   2744  CA  SER A 346       4.317  51.930  19.841  1.00 88.43           C  
ATOM   2745  C   SER A 346       4.856  50.730  19.059  1.00 85.84           C  
ATOM   2746  O   SER A 346       4.866  50.744  17.834  1.00 92.02           O  
ATOM   2747  CB  SER A 346       5.454  52.533  20.685  1.00 87.59           C  
ATOM   2748  OG  SER A 346       6.336  51.532  21.180  1.00 88.36           O  
ATOM   2749  N   ALA A 347       5.315  49.706  19.771  1.00 77.02           N  
ATOM   2750  CA  ALA A 347       5.846  48.488  19.160  1.00 70.91           C  
ATOM   2751  C   ALA A 347       4.970  48.008  17.991  1.00 71.71           C  
ATOM   2752  O   ALA A 347       5.383  47.901  16.825  1.00 67.54           O  
ATOM   2753  CB  ALA A 347       5.896  47.411  20.216  1.00 75.17           C  
ATOM   2754  N   THR A 348       3.744  47.696  18.371  1.00 77.70           N  
ATOM   2755  CA  THR A 348       2.679  47.205  17.516  1.00 78.81           C  
ATOM   2756  C   THR A 348       2.343  48.185  16.373  1.00 74.08           C  
ATOM   2757  O   THR A 348       2.168  47.791  15.219  1.00 76.25           O  
ATOM   2758  CB  THR A 348       1.455  46.983  18.428  1.00 80.64           C  
ATOM   2759  OG1 THR A 348       1.892  46.330  19.636  1.00 80.61           O  
ATOM   2760  CG2 THR A 348       0.374  46.149  17.735  1.00 75.84           C  
ATOM   2761  N   ILE A 349       2.236  49.460  16.725  1.00 72.63           N  
ATOM   2762  CA  ILE A 349       1.933  50.516  15.775  1.00 73.35           C  
ATOM   2763  C   ILE A 349       2.799  50.351  14.525  1.00 74.24           C  
ATOM   2764  O   ILE A 349       2.300  50.397  13.396  1.00 71.98           O  
ATOM   2765  CB  ILE A 349       2.168  51.908  16.438  1.00 71.46           C  
ATOM   2766  CG1 ILE A 349       0.847  52.663  16.510  1.00 80.44           C  
ATOM   2767  CG2 ILE A 349       3.200  52.723  15.660  1.00 65.54           C  
ATOM   2768  CD1 ILE A 349       0.196  52.842  15.140  1.00 89.64           C  
ATOM   2769  N   TYR A 350       4.096  50.142  14.737  1.00 77.48           N  
ATOM   2770  CA  TYR A 350       5.028  49.959  13.637  1.00 75.85           C  
ATOM   2771  C   TYR A 350       4.721  48.692  12.880  1.00 74.84           C  
ATOM   2772  O   TYR A 350       4.306  48.763  11.732  1.00 78.20           O  
ATOM   2773  CB  TYR A 350       6.479  49.960  14.128  1.00 76.03           C  
ATOM   2774  CG  TYR A 350       7.009  51.376  14.307  1.00 92.63           C  
ATOM   2775  CD1 TYR A 350       6.595  52.175  15.382  1.00 94.92           C  
ATOM   2776  CD2 TYR A 350       7.877  51.946  13.368  1.00101.79           C  
ATOM   2777  CE1 TYR A 350       7.031  53.513  15.521  1.00100.58           C  
ATOM   2778  CE2 TYR A 350       8.319  53.288  13.496  1.00105.15           C  
ATOM   2779  CZ  TYR A 350       7.892  54.063  14.578  1.00103.77           C  
ATOM   2780  OH  TYR A 350       8.338  55.370  14.722  1.00 98.09           O  
ATOM   2781  N   LEU A 351       4.890  47.532  13.498  1.00 70.56           N  
ATOM   2782  CA  LEU A 351       4.581  46.314  12.762  1.00 77.35           C  
ATOM   2783  C   LEU A 351       3.241  46.359  12.019  1.00 80.08           C  
ATOM   2784  O   LEU A 351       3.178  46.050  10.822  1.00 79.46           O  
ATOM   2785  CB  LEU A 351       4.559  45.095  13.679  1.00 82.75           C  
ATOM   2786  CG  LEU A 351       4.190  43.791  12.942  1.00 85.87           C  
ATOM   2787  CD1 LEU A 351       4.649  42.632  13.781  1.00 88.04           C  
ATOM   2788  CD2 LEU A 351       2.684  43.675  12.653  1.00 83.94           C  
ATOM   2789  N   VAL A 352       2.173  46.722  12.730  1.00 77.79           N  
ATOM   2790  CA  VAL A 352       0.831  46.746  12.142  1.00 75.12           C  
ATOM   2791  C   VAL A 352       0.604  47.752  11.014  1.00 70.98           C  
ATOM   2792  O   VAL A 352       0.117  47.393   9.930  1.00 60.91           O  
ATOM   2793  CB  VAL A 352      -0.250  46.946  13.247  1.00 80.11           C  
ATOM   2794  CG1 VAL A 352      -1.202  48.094  12.897  1.00 89.27           C  
ATOM   2795  CG2 VAL A 352      -1.053  45.670  13.391  1.00 82.68           C  
ATOM   2796  N   CYS A 353       0.967  49.003  11.259  1.00 74.73           N  
ATOM   2797  CA  CYS A 353       0.758  50.026  10.255  1.00 83.67           C  
ATOM   2798  C   CYS A 353       1.936  50.174   9.278  1.00 83.98           C  
ATOM   2799  O   CYS A 353       1.749  50.155   8.056  1.00 79.39           O  
ATOM   2800  CB  CYS A 353       0.464  51.355  10.955  1.00 85.85           C  
ATOM   2801  SG  CYS A 353      -0.641  52.453  10.045  1.00 91.45           S  
ATOM   2802  N   PHE A 354       3.144  50.298   9.820  1.00 86.09           N  
ATOM   2803  CA  PHE A 354       4.344  50.478   9.004  1.00 88.79           C  
ATOM   2804  C   PHE A 354       4.977  49.239   8.360  1.00 87.21           C  
ATOM   2805  O   PHE A 354       5.937  49.361   7.592  1.00 89.81           O  
ATOM   2806  CB  PHE A 354       5.405  51.228   9.820  1.00 89.92           C  
ATOM   2807  CG  PHE A 354       5.039  52.649  10.108  1.00 94.63           C  
ATOM   2808  CD1 PHE A 354       3.851  52.949  10.769  1.00 90.05           C  
ATOM   2809  CD2 PHE A 354       5.866  53.692   9.693  1.00 97.86           C  
ATOM   2810  CE1 PHE A 354       3.488  54.265  11.012  1.00 96.27           C  
ATOM   2811  CE2 PHE A 354       5.512  55.016   9.931  1.00101.11           C  
ATOM   2812  CZ  PHE A 354       4.319  55.304  10.592  1.00102.17           C  
ATOM   2813  N   CYS A 355       4.470  48.048   8.659  1.00 82.48           N  
ATOM   2814  CA  CYS A 355       5.044  46.852   8.049  1.00 78.01           C  
ATOM   2815  C   CYS A 355       3.964  46.006   7.398  1.00 79.36           C  
ATOM   2816  O   CYS A 355       4.061  45.672   6.221  1.00 87.46           O  
ATOM   2817  CB  CYS A 355       5.818  46.007   9.076  1.00 74.12           C  
ATOM   2818  SG  CYS A 355       6.788  44.623   8.335  1.00 63.92           S  
ATOM   2819  N   PHE A 356       2.921  45.660   8.135  1.00 72.98           N  
ATOM   2820  CA  PHE A 356       1.907  44.845   7.509  1.00 78.09           C  
ATOM   2821  C   PHE A 356       1.085  45.595   6.462  1.00 80.02           C  
ATOM   2822  O   PHE A 356       0.814  45.058   5.383  1.00 78.08           O  
ATOM   2823  CB  PHE A 356       0.958  44.249   8.532  1.00 84.36           C  
ATOM   2824  CG  PHE A 356      -0.167  43.520   7.901  1.00 93.64           C  
ATOM   2825  CD1 PHE A 356       0.065  42.320   7.245  1.00 93.85           C  
ATOM   2826  CD2 PHE A 356      -1.440  44.081   7.861  1.00 96.78           C  
ATOM   2827  CE1 PHE A 356      -0.957  41.690   6.548  1.00103.40           C  
ATOM   2828  CE2 PHE A 356      -2.471  43.462   7.167  1.00 99.39           C  
ATOM   2829  CZ  PHE A 356      -2.232  42.264   6.506  1.00103.10           C  
ATOM   2830  N   PHE A 357       0.686  46.825   6.768  1.00 77.93           N  
ATOM   2831  CA  PHE A 357      -0.124  47.587   5.830  1.00 81.26           C  
ATOM   2832  C   PHE A 357       0.554  48.196   4.613  1.00 80.46           C  
ATOM   2833  O   PHE A 357       0.046  48.060   3.507  1.00 80.50           O  
ATOM   2834  CB  PHE A 357      -0.893  48.678   6.564  1.00 95.26           C  
ATOM   2835  CG  PHE A 357      -2.093  48.171   7.289  1.00104.70           C  
ATOM   2836  CD1 PHE A 357      -2.696  46.977   6.892  1.00104.31           C  
ATOM   2837  CD2 PHE A 357      -2.637  48.887   8.349  1.00106.15           C  
ATOM   2838  CE1 PHE A 357      -3.815  46.501   7.536  1.00108.75           C  
ATOM   2839  CE2 PHE A 357      -3.755  48.423   9.002  1.00109.03           C  
ATOM   2840  CZ  PHE A 357      -4.350  47.223   8.594  1.00112.11           C  
ATOM   2841  N   LYS A 358       1.682  48.872   4.811  1.00 76.44           N  
ATOM   2842  CA  LYS A 358       2.405  49.508   3.712  1.00 70.49           C  
ATOM   2843  C   LYS A 358       3.008  48.505   2.726  1.00 66.75           C  
ATOM   2844  O   LYS A 358       2.889  48.680   1.514  1.00 55.01           O  
ATOM   2845  CB  LYS A 358       3.498  50.386   4.279  1.00 67.90           C  
ATOM   2846  CG  LYS A 358       4.179  51.257   3.285  1.00 66.68           C  
ATOM   2847  CD  LYS A 358       5.488  51.658   3.877  1.00 64.98           C  
ATOM   2848  CE  LYS A 358       6.027  52.921   3.247  1.00 70.29           C  
ATOM   2849  NZ  LYS A 358       7.184  53.483   4.033  1.00 75.41           N  
ATOM   2850  N   GLN A 359       3.653  47.461   3.250  1.00 66.52           N  
ATOM   2851  CA  GLN A 359       4.255  46.408   2.412  1.00 68.92           C  
ATOM   2852  C   GLN A 359       3.156  45.717   1.629  1.00 62.65           C  
ATOM   2853  O   GLN A 359       3.391  45.108   0.583  1.00 56.88           O  
ATOM   2854  CB  GLN A 359       4.960  45.347   3.262  1.00 74.50           C  
ATOM   2855  CG  GLN A 359       6.456  45.234   3.023  1.00 84.07           C  
ATOM   2856  CD  GLN A 359       7.236  46.333   3.711  1.00 92.42           C  
ATOM   2857  OE1 GLN A 359       7.031  47.525   3.437  1.00 92.11           O  
ATOM   2858  NE2 GLN A 359       8.135  45.942   4.620  1.00 95.58           N  
ATOM   2859  N   LEU A 360       1.955  45.801   2.180  1.00 66.23           N  
ATOM   2860  CA  LEU A 360       0.772  45.228   1.574  1.00 63.50           C  
ATOM   2861  C   LEU A 360       0.338  46.204   0.473  1.00 58.10           C  
ATOM   2862  O   LEU A 360       0.220  45.836  -0.699  1.00 55.81           O  
ATOM   2863  CB  LEU A 360      -0.323  45.093   2.633  1.00 62.08           C  
ATOM   2864  CG  LEU A 360      -1.254  43.912   2.409  1.00 64.53           C  
ATOM   2865  CD1 LEU A 360      -1.833  43.966   0.999  1.00 70.56           C  
ATOM   2866  CD2 LEU A 360      -0.463  42.638   2.598  1.00 61.45           C  
ATOM   2867  N   ALA A 361       0.131  47.459   0.863  1.00 57.04           N  
ATOM   2868  CA  ALA A 361      -0.278  48.504  -0.070  1.00 64.73           C  
ATOM   2869  C   ALA A 361       0.734  48.637  -1.184  1.00 69.24           C  
ATOM   2870  O   ALA A 361       0.507  49.359  -2.149  1.00 74.61           O  
ATOM   2871  CB  ALA A 361      -0.406  49.839   0.648  1.00 74.37           C  
ATOM   2872  N   MET A 362       1.858  47.947  -1.036  1.00 75.62           N  
ATOM   2873  CA  MET A 362       2.915  47.991  -2.024  1.00 67.25           C  
ATOM   2874  C   MET A 362       3.019  46.714  -2.833  1.00 69.90           C  
ATOM   2875  O   MET A 362       3.550  46.737  -3.943  1.00 70.93           O  
ATOM   2876  CB  MET A 362       4.230  48.275  -1.336  1.00 62.50           C  
ATOM   2877  CG  MET A 362       4.162  49.492  -0.482  1.00 65.44           C  
ATOM   2878  SD  MET A 362       5.697  50.335  -0.461  1.00 77.85           S  
ATOM   2879  CE  MET A 362       6.787  49.022   0.260  1.00 78.42           C  
ATOM   2880  N   ILE A 363       2.537  45.597  -2.286  1.00 72.46           N  
ATOM   2881  CA  ILE A 363       2.587  44.341  -3.032  1.00 73.62           C  
ATOM   2882  C   ILE A 363       1.693  44.568  -4.247  1.00 81.19           C  
ATOM   2883  O   ILE A 363       1.937  44.030  -5.323  1.00 79.17           O  
ATOM   2884  CB  ILE A 363       1.988  43.115  -2.275  1.00 63.24           C  
ATOM   2885  CG1 ILE A 363       2.611  42.903  -0.900  1.00 61.53           C  
ATOM   2886  CG2 ILE A 363       2.258  41.886  -3.080  1.00 51.66           C  
ATOM   2887  CD1 ILE A 363       4.035  42.840  -0.964  1.00 83.11           C  
ATOM   2888  N   PHE A 364       0.656  45.381  -4.047  1.00 82.81           N  
ATOM   2889  CA  PHE A 364      -0.318  45.696  -5.085  1.00 81.26           C  
ATOM   2890  C   PHE A 364       0.096  46.883  -5.942  1.00 78.36           C  
ATOM   2891  O   PHE A 364       0.174  46.771  -7.159  1.00 78.12           O  
ATOM   2892  CB  PHE A 364      -1.690  45.980  -4.452  1.00 90.22           C  
ATOM   2893  CG  PHE A 364      -2.472  44.738  -4.077  1.00102.87           C  
ATOM   2894  CD1 PHE A 364      -1.841  43.642  -3.488  1.00103.98           C  
ATOM   2895  CD2 PHE A 364      -3.849  44.671  -4.307  1.00107.96           C  
ATOM   2896  CE1 PHE A 364      -2.568  42.501  -3.137  1.00106.80           C  
ATOM   2897  CE2 PHE A 364      -4.589  43.530  -3.958  1.00109.82           C  
ATOM   2898  CZ  PHE A 364      -3.945  42.445  -3.373  1.00111.07           C  
ATOM   2899  N   MET A 365       0.357  48.015  -5.297  1.00 78.68           N  
ATOM   2900  CA  MET A 365       0.745  49.266  -5.960  1.00 81.27           C  
ATOM   2901  C   MET A 365       1.861  49.222  -7.008  1.00 78.95           C  
ATOM   2902  O   MET A 365       1.699  49.769  -8.102  1.00 70.70           O  
ATOM   2903  CB  MET A 365       1.129  50.285  -4.898  1.00 92.70           C  
ATOM   2904  CG  MET A 365      -0.033  50.979  -4.247  1.00103.02           C  
ATOM   2905  SD  MET A 365      -0.287  52.518  -5.058  1.00115.13           S  
ATOM   2906  CE  MET A 365       1.390  53.090  -5.177  1.00112.10           C  
ATOM   2907  N   SER A 366       2.986  48.590  -6.665  1.00 79.17           N  
ATOM   2908  CA  SER A 366       4.141  48.488  -7.561  1.00 76.24           C  
ATOM   2909  C   SER A 366       3.910  47.583  -8.762  1.00 70.97           C  
ATOM   2910  O   SER A 366       4.789  47.432  -9.623  1.00 65.92           O  
ATOM   2911  CB  SER A 366       5.371  48.010  -6.797  1.00 79.76           C  
ATOM   2912  OG  SER A 366       5.363  46.610  -6.605  1.00 79.95           O  
ATOM   2913  N   VAL A 367       2.737  46.955  -8.804  1.00 66.68           N  
ATOM   2914  CA  VAL A 367       2.375  46.130  -9.950  1.00 64.84           C  
ATOM   2915  C   VAL A 367       1.643  47.087 -10.898  1.00 61.58           C  
ATOM   2916  O   VAL A 367       2.041  47.219 -12.060  1.00 51.20           O  
ATOM   2917  CB  VAL A 367       1.480  44.923  -9.562  1.00 61.19           C  
ATOM   2918  CG1 VAL A 367       0.582  44.518 -10.727  1.00 60.11           C  
ATOM   2919  CG2 VAL A 367       2.360  43.755  -9.194  1.00 48.97           C  
ATOM   2920  N   LEU A 368       0.623  47.795 -10.403  1.00 55.01           N  
ATOM   2921  CA  LEU A 368      -0.102  48.738 -11.259  1.00 60.26           C  
ATOM   2922  C   LEU A 368       0.708  50.005 -11.498  1.00 56.15           C  
ATOM   2923  O   LEU A 368       0.226  50.947 -12.124  1.00 54.03           O  
ATOM   2924  CB  LEU A 368      -1.475  49.099 -10.673  1.00 63.11           C  
ATOM   2925  CG  LEU A 368      -1.593  50.221  -9.645  1.00 67.55           C  
ATOM   2926  CD1 LEU A 368      -1.720  51.596 -10.300  1.00 74.81           C  
ATOM   2927  CD2 LEU A 368      -2.824  49.930  -8.831  1.00 76.15           C  
ATOM   2928  N   ALA A 369       1.938  50.020 -10.985  1.00 53.20           N  
ATOM   2929  CA  ALA A 369       2.859  51.143 -11.174  1.00 50.31           C  
ATOM   2930  C   ALA A 369       3.634  50.809 -12.442  1.00 50.72           C  
ATOM   2931  O   ALA A 369       3.832  51.673 -13.303  1.00 45.87           O  
ATOM   2932  CB  ALA A 369       3.807  51.244 -10.007  1.00 48.83           C  
ATOM   2933  N   GLY A 370       4.063  49.542 -12.525  1.00 59.29           N  
ATOM   2934  CA  GLY A 370       4.777  49.021 -13.684  1.00 63.79           C  
ATOM   2935  C   GLY A 370       3.775  48.814 -14.815  1.00 71.00           C  
ATOM   2936  O   GLY A 370       4.043  49.150 -15.980  1.00 68.68           O  
ATOM   2937  N   ASN A 371       2.615  48.250 -14.473  1.00 72.03           N  
ATOM   2938  CA  ASN A 371       1.552  48.043 -15.451  1.00 68.24           C  
ATOM   2939  C   ASN A 371       1.126  49.442 -15.915  1.00 68.44           C  
ATOM   2940  O   ASN A 371       0.504  49.617 -16.957  1.00 74.26           O  
ATOM   2941  CB  ASN A 371       0.360  47.282 -14.814  1.00 71.88           C  
ATOM   2942  CG  ASN A 371       0.600  45.751 -14.712  1.00 87.19           C  
ATOM   2943  OD1 ASN A 371      -0.269  44.983 -14.250  1.00 92.57           O  
ATOM   2944  ND2 ASN A 371       1.779  45.313 -15.148  1.00 86.01           N  
ATOM   2945  N   MET A 372       1.500  50.449 -15.142  1.00 69.70           N  
ATOM   2946  CA  MET A 372       1.149  51.807 -15.478  1.00 70.90           C  
ATOM   2947  C   MET A 372       2.230  52.505 -16.285  1.00 73.35           C  
ATOM   2948  O   MET A 372       1.916  53.307 -17.151  1.00 74.01           O  
ATOM   2949  CB  MET A 372       0.884  52.590 -14.215  1.00 81.71           C  
ATOM   2950  CG  MET A 372       0.273  53.943 -14.451  1.00 91.94           C  
ATOM   2951  SD  MET A 372      -0.030  54.762 -12.883  1.00102.94           S  
ATOM   2952  CE  MET A 372      -1.735  54.285 -12.534  1.00 96.05           C  
ATOM   2953  N   TYR A 373       3.499  52.215 -16.007  1.00 73.08           N  
ATOM   2954  CA  TYR A 373       4.592  52.846 -16.748  1.00 75.88           C  
ATOM   2955  C   TYR A 373       4.633  52.311 -18.165  1.00 76.07           C  
ATOM   2956  O   TYR A 373       5.493  52.691 -18.972  1.00 78.70           O  
ATOM   2957  CB  TYR A 373       5.956  52.542 -16.137  1.00 83.77           C  
ATOM   2958  CG  TYR A 373       6.172  52.951 -14.708  1.00 83.51           C  
ATOM   2959  CD1 TYR A 373       5.858  54.232 -14.255  1.00 81.37           C  
ATOM   2960  CD2 TYR A 373       6.810  52.081 -13.831  1.00 76.52           C  
ATOM   2961  CE1 TYR A 373       6.195  54.626 -12.963  1.00 81.44           C  
ATOM   2962  CE2 TYR A 373       7.148  52.469 -12.550  1.00 81.95           C  
ATOM   2963  CZ  TYR A 373       6.850  53.738 -12.118  1.00 76.40           C  
ATOM   2964  OH  TYR A 373       7.273  54.117 -10.863  1.00 78.14           O  
ATOM   2965  N   GLU A 374       3.734  51.391 -18.458  1.00 77.34           N  
ATOM   2966  CA  GLU A 374       3.701  50.818 -19.780  1.00 85.34           C  
ATOM   2967  C   GLU A 374       2.689  51.602 -20.588  1.00 85.58           C  
ATOM   2968  O   GLU A 374       3.029  52.339 -21.516  1.00 88.63           O  
ATOM   2969  CB  GLU A 374       3.262  49.358 -19.693  1.00 85.10           C  
ATOM   2970  CG  GLU A 374       3.925  48.452 -20.702  1.00 86.17           C  
ATOM   2971  CD  GLU A 374       5.368  48.176 -20.345  1.00 85.77           C  
ATOM   2972  OE1 GLU A 374       6.204  49.109 -20.426  1.00 87.14           O  
ATOM   2973  OE2 GLU A 374       5.660  47.020 -19.969  1.00 86.44           O  
ATOM   2974  N   SER A 375       1.437  51.427 -20.185  1.00 81.36           N  
ATOM   2975  CA  SER A 375       0.295  52.057 -20.812  1.00 83.08           C  
ATOM   2976  C   SER A 375       0.440  53.585 -20.831  1.00 80.60           C  
ATOM   2977  O   SER A 375      -0.243  54.281 -21.594  1.00 83.57           O  
ATOM   2978  CB  SER A 375      -0.966  51.663 -20.046  1.00 90.87           C  
ATOM   2979  OG  SER A 375      -2.148  52.229 -20.586  1.00106.18           O  
ATOM   2980  N   ILE A 376       1.345  54.125 -20.026  1.00 77.26           N  
ATOM   2981  CA  ILE A 376       1.484  55.572 -20.009  1.00 72.45           C  
ATOM   2982  C   ILE A 376       2.910  56.025 -19.718  1.00 70.92           C  
ATOM   2983  O   ILE A 376       3.156  57.204 -19.475  1.00 67.31           O  
ATOM   2984  CB  ILE A 376       0.462  56.170 -18.998  1.00 73.86           C  
ATOM   2985  CG1 ILE A 376      -0.374  57.252 -19.686  1.00 69.29           C  
ATOM   2986  CG2 ILE A 376       1.170  56.603 -17.694  1.00 60.87           C  
ATOM   2987  CD1 ILE A 376       0.303  58.599 -19.832  1.00 86.30           C  
ATOM   2988  N   GLY A 377       3.861  55.100 -19.790  1.00 69.49           N  
ATOM   2989  CA  GLY A 377       5.231  55.477 -19.522  1.00 72.90           C  
ATOM   2990  C   GLY A 377       5.361  56.083 -18.138  1.00 73.79           C  
ATOM   2991  O   GLY A 377       4.410  56.134 -17.348  1.00 73.96           O  
ATOM   2992  N   PHE A 378       6.556  56.559 -17.837  1.00 74.72           N  
ATOM   2993  CA  PHE A 378       6.795  57.144 -16.539  1.00 69.88           C  
ATOM   2994  C   PHE A 378       5.966  58.361 -16.291  1.00 68.05           C  
ATOM   2995  O   PHE A 378       4.867  58.259 -15.766  1.00 69.55           O  
ATOM   2996  CB  PHE A 378       8.258  57.508 -16.382  1.00 65.10           C  
ATOM   2997  CG  PHE A 378       9.160  56.320 -16.317  1.00 74.86           C  
ATOM   2998  CD1 PHE A 378       8.634  55.051 -16.063  1.00 74.12           C  
ATOM   2999  CD2 PHE A 378      10.539  56.464 -16.468  1.00 75.41           C  
ATOM   3000  CE1 PHE A 378       9.465  53.946 -15.960  1.00 76.87           C  
ATOM   3001  CE2 PHE A 378      11.387  55.373 -16.367  1.00 71.55           C  
ATOM   3002  CZ  PHE A 378      10.853  54.106 -16.110  1.00 82.63           C  
ATOM   3003  N   GLN A 379       6.515  59.505 -16.695  1.00 68.08           N  
ATOM   3004  CA  GLN A 379       5.908  60.813 -16.513  1.00 62.05           C  
ATOM   3005  C   GLN A 379       4.401  60.862 -16.474  1.00 59.24           C  
ATOM   3006  O   GLN A 379       3.856  61.756 -15.839  1.00 49.13           O  
ATOM   3007  CB  GLN A 379       6.438  61.788 -17.558  1.00 65.50           C  
ATOM   3008  CG  GLN A 379       7.942  61.894 -17.507  1.00 81.02           C  
ATOM   3009  CD  GLN A 379       8.439  63.287 -17.768  1.00 82.85           C  
ATOM   3010  OE1 GLN A 379       9.272  63.499 -18.642  1.00 87.63           O  
ATOM   3011  NE2 GLN A 379       7.942  64.247 -17.006  1.00 83.03           N  
ATOM   3012  N   GLY A 380       3.724  59.926 -17.146  1.00 62.33           N  
ATOM   3013  CA  GLY A 380       2.266  59.898 -17.110  1.00 59.29           C  
ATOM   3014  C   GLY A 380       1.844  59.309 -15.767  1.00 60.27           C  
ATOM   3015  O   GLY A 380       1.054  59.905 -14.997  1.00 58.48           O  
ATOM   3016  N   ALA A 381       2.392  58.124 -15.502  1.00 53.68           N  
ATOM   3017  CA  ALA A 381       2.172  57.388 -14.271  1.00 51.54           C  
ATOM   3018  C   ALA A 381       2.480  58.297 -13.077  1.00 47.61           C  
ATOM   3019  O   ALA A 381       1.810  58.247 -12.046  1.00 39.35           O  
ATOM   3020  CB  ALA A 381       3.093  56.169 -14.257  1.00 46.86           C  
ATOM   3021  N   TYR A 382       3.510  59.124 -13.244  1.00 53.97           N  
ATOM   3022  CA  TYR A 382       3.971  60.056 -12.225  1.00 50.41           C  
ATOM   3023  C   TYR A 382       2.922  61.089 -11.872  1.00 44.83           C  
ATOM   3024  O   TYR A 382       2.846  61.534 -10.734  1.00 46.96           O  
ATOM   3025  CB  TYR A 382       5.278  60.714 -12.695  1.00 49.09           C  
ATOM   3026  CG  TYR A 382       6.478  59.761 -12.592  1.00 57.42           C  
ATOM   3027  CD1 TYR A 382       6.277  58.378 -12.435  1.00 49.61           C  
ATOM   3028  CD2 TYR A 382       7.808  60.232 -12.655  1.00 45.24           C  
ATOM   3029  CE1 TYR A 382       7.354  57.484 -12.344  1.00 59.80           C  
ATOM   3030  CE2 TYR A 382       8.913  59.327 -12.564  1.00 61.40           C  
ATOM   3031  CZ  TYR A 382       8.672  57.946 -12.409  1.00 63.85           C  
ATOM   3032  OH  TYR A 382       9.713  57.014 -12.327  1.00 37.22           O  
ATOM   3033  N   LEU A 383       2.094  61.444 -12.845  1.00 49.92           N  
ATOM   3034  CA  LEU A 383       1.032  62.414 -12.630  1.00 53.85           C  
ATOM   3035  C   LEU A 383      -0.035  61.771 -11.752  1.00 52.62           C  
ATOM   3036  O   LEU A 383      -0.604  62.400 -10.857  1.00 40.14           O  
ATOM   3037  CB  LEU A 383       0.435  62.821 -13.964  1.00 62.55           C  
ATOM   3038  CG  LEU A 383      -0.005  64.282 -13.958  1.00 68.03           C  
ATOM   3039  CD1 LEU A 383       0.312  64.881 -15.304  1.00 73.88           C  
ATOM   3040  CD2 LEU A 383      -1.480  64.409 -13.631  1.00 67.07           C  
ATOM   3041  N   VAL A 384      -0.299  60.505 -12.031  1.00 47.70           N  
ATOM   3042  CA  VAL A 384      -1.256  59.735 -11.271  1.00 47.01           C  
ATOM   3043  C   VAL A 384      -0.810  59.703  -9.820  1.00 47.64           C  
ATOM   3044  O   VAL A 384      -1.436  60.278  -8.945  1.00 45.91           O  
ATOM   3045  CB  VAL A 384      -1.290  58.319 -11.785  1.00 48.56           C  
ATOM   3046  CG1 VAL A 384      -2.183  57.464 -10.917  1.00 54.75           C  
ATOM   3047  CG2 VAL A 384      -1.744  58.330 -13.208  1.00 39.65           C  
ATOM   3048  N   LEU A 385       0.293  59.026  -9.569  1.00 56.80           N  
ATOM   3049  CA  LEU A 385       0.815  58.913  -8.216  1.00 65.22           C  
ATOM   3050  C   LEU A 385       1.043  60.275  -7.571  1.00 66.37           C  
ATOM   3051  O   LEU A 385       0.786  60.458  -6.381  1.00 60.40           O  
ATOM   3052  CB  LEU A 385       2.126  58.142  -8.246  1.00 69.16           C  
ATOM   3053  CG  LEU A 385       2.156  57.025  -9.282  1.00 71.08           C  
ATOM   3054  CD1 LEU A 385       3.482  56.291  -9.141  1.00 68.46           C  
ATOM   3055  CD2 LEU A 385       0.953  56.083  -9.096  1.00 71.04           C  
ATOM   3056  N   GLY A 386       1.537  61.221  -8.367  1.00 72.71           N  
ATOM   3057  CA  GLY A 386       1.809  62.558  -7.871  1.00 71.31           C  
ATOM   3058  C   GLY A 386       0.601  63.184  -7.222  1.00 75.77           C  
ATOM   3059  O   GLY A 386       0.676  63.768  -6.132  1.00 67.66           O  
ATOM   3060  N   LEU A 387      -0.524  63.045  -7.908  1.00 77.76           N  
ATOM   3061  CA  LEU A 387      -1.789  63.583  -7.441  1.00 79.79           C  
ATOM   3062  C   LEU A 387      -2.329  62.785  -6.266  1.00 75.29           C  
ATOM   3063  O   LEU A 387      -2.633  63.346  -5.216  1.00 74.21           O  
ATOM   3064  CB  LEU A 387      -2.802  63.581  -8.586  1.00 82.63           C  
ATOM   3065  CG  LEU A 387      -2.410  64.445  -9.794  1.00 85.15           C  
ATOM   3066  CD1 LEU A 387      -3.316  64.097 -10.949  1.00 91.05           C  
ATOM   3067  CD2 LEU A 387      -2.505  65.939  -9.468  1.00 88.32           C  
ATOM   3068  N   VAL A 388      -2.439  61.474  -6.446  1.00 69.53           N  
ATOM   3069  CA  VAL A 388      -2.948  60.614  -5.389  1.00 76.03           C  
ATOM   3070  C   VAL A 388      -2.158  60.868  -4.111  1.00 81.84           C  
ATOM   3071  O   VAL A 388      -2.698  60.770  -3.003  1.00 84.59           O  
ATOM   3072  CB  VAL A 388      -2.841  59.104  -5.768  1.00 71.91           C  
ATOM   3073  CG1 VAL A 388      -1.781  58.417  -4.925  1.00 61.27           C  
ATOM   3074  CG2 VAL A 388      -4.192  58.411  -5.560  1.00 72.49           C  
ATOM   3075  N   ALA A 389      -0.879  61.200  -4.270  1.00 81.03           N  
ATOM   3076  CA  ALA A 389      -0.024  61.452  -3.119  1.00 74.90           C  
ATOM   3077  C   ALA A 389      -0.309  62.812  -2.530  1.00 70.13           C  
ATOM   3078  O   ALA A 389      -0.468  62.921  -1.320  1.00 72.39           O  
ATOM   3079  CB  ALA A 389       1.437  61.342  -3.505  1.00 79.77           C  
ATOM   3080  N   LEU A 390      -0.369  63.844  -3.372  1.00 66.75           N  
ATOM   3081  CA  LEU A 390      -0.669  65.189  -2.877  1.00 69.58           C  
ATOM   3082  C   LEU A 390      -2.114  65.255  -2.375  1.00 68.17           C  
ATOM   3083  O   LEU A 390      -2.411  65.931  -1.386  1.00 66.15           O  
ATOM   3084  CB  LEU A 390      -0.477  66.245  -3.969  1.00 68.69           C  
ATOM   3085  CG  LEU A 390      -1.185  67.558  -3.602  1.00 67.02           C  
ATOM   3086  CD1 LEU A 390      -0.192  68.690  -3.469  1.00 68.01           C  
ATOM   3087  CD2 LEU A 390      -2.235  67.866  -4.652  1.00 58.12           C  
ATOM   3088  N   GLY A 391      -3.017  64.567  -3.066  1.00 61.72           N  
ATOM   3089  CA  GLY A 391      -4.395  64.579  -2.632  1.00 62.86           C  
ATOM   3090  C   GLY A 391      -4.394  64.195  -1.162  1.00 67.38           C  
ATOM   3091  O   GLY A 391      -4.685  65.022  -0.281  1.00 65.62           O  
ATOM   3092  N   PHE A 392      -4.052  62.933  -0.906  1.00 64.59           N  
ATOM   3093  CA  PHE A 392      -3.998  62.402   0.446  1.00 70.22           C  
ATOM   3094  C   PHE A 392      -3.353  63.377   1.422  1.00 72.61           C  
ATOM   3095  O   PHE A 392      -3.828  63.550   2.541  1.00 73.32           O  
ATOM   3096  CB  PHE A 392      -3.219  61.082   0.464  1.00 72.60           C  
ATOM   3097  CG  PHE A 392      -4.061  59.868   0.154  1.00 83.07           C  
ATOM   3098  CD1 PHE A 392      -5.207  59.592   0.904  1.00 83.67           C  
ATOM   3099  CD2 PHE A 392      -3.716  58.999  -0.886  1.00 88.66           C  
ATOM   3100  CE1 PHE A 392      -6.010  58.467   0.628  1.00 81.84           C  
ATOM   3101  CE2 PHE A 392      -4.511  57.866  -1.176  1.00 92.24           C  
ATOM   3102  CZ  PHE A 392      -5.661  57.602  -0.415  1.00 85.52           C  
ATOM   3103  N   THR A 393      -2.278  64.023   0.987  1.00 74.96           N  
ATOM   3104  CA  THR A 393      -1.554  64.973   1.828  1.00 78.47           C  
ATOM   3105  C   THR A 393      -2.446  66.120   2.338  1.00 77.20           C  
ATOM   3106  O   THR A 393      -2.350  66.507   3.506  1.00 76.77           O  
ATOM   3107  CB  THR A 393      -0.305  65.557   1.066  1.00 85.10           C  
ATOM   3108  OG1 THR A 393       0.416  64.492   0.424  1.00 88.75           O  
ATOM   3109  CG2 THR A 393       0.645  66.250   2.036  1.00 79.20           C  
ATOM   3110  N   LEU A 394      -3.300  66.666   1.475  1.00 70.62           N  
ATOM   3111  CA  LEU A 394      -4.189  67.746   1.880  1.00 69.71           C  
ATOM   3112  C   LEU A 394      -5.191  67.141   2.829  1.00 74.04           C  
ATOM   3113  O   LEU A 394      -5.570  67.733   3.834  1.00 73.12           O  
ATOM   3114  CB  LEU A 394      -4.899  68.296   0.668  1.00 75.11           C  
ATOM   3115  CG  LEU A 394      -3.796  68.587  -0.335  1.00 84.35           C  
ATOM   3116  CD1 LEU A 394      -4.360  68.912  -1.701  1.00 92.80           C  
ATOM   3117  CD2 LEU A 394      -2.956  69.722   0.210  1.00 82.75           C  
ATOM   3118  N   ILE A 395      -5.619  65.935   2.500  1.00 76.03           N  
ATOM   3119  CA  ILE A 395      -6.564  65.238   3.339  1.00 78.90           C  
ATOM   3120  C   ILE A 395      -6.034  65.031   4.758  1.00 77.16           C  
ATOM   3121  O   ILE A 395      -6.804  64.827   5.706  1.00 75.88           O  
ATOM   3122  CB  ILE A 395      -6.950  63.904   2.674  1.00 80.52           C  
ATOM   3123  CG1 ILE A 395      -8.032  64.183   1.626  1.00 81.62           C  
ATOM   3124  CG2 ILE A 395      -7.417  62.891   3.709  1.00 77.15           C  
ATOM   3125  CD1 ILE A 395      -9.240  64.936   2.193  1.00 86.31           C  
ATOM   3126  N   SER A 396      -4.715  65.105   4.909  1.00 79.23           N  
ATOM   3127  CA  SER A 396      -4.098  64.933   6.227  1.00 80.90           C  
ATOM   3128  C   SER A 396      -3.841  66.251   6.973  1.00 79.86           C  
ATOM   3129  O   SER A 396      -3.630  66.245   8.182  1.00 74.55           O  
ATOM   3130  CB  SER A 396      -2.808  64.109   6.112  1.00 82.87           C  
ATOM   3131  OG  SER A 396      -3.075  62.720   6.264  1.00 91.02           O  
ATOM   3132  N   VAL A 397      -3.858  67.379   6.266  1.00 83.20           N  
ATOM   3133  CA  VAL A 397      -3.705  68.640   6.969  1.00 87.44           C  
ATOM   3134  C   VAL A 397      -5.011  68.691   7.745  1.00 90.18           C  
ATOM   3135  O   VAL A 397      -5.338  69.670   8.406  1.00 92.50           O  
ATOM   3136  CB  VAL A 397      -3.628  69.882   6.035  1.00 87.30           C  
ATOM   3137  CG1 VAL A 397      -2.247  70.503   6.108  1.00 87.32           C  
ATOM   3138  CG2 VAL A 397      -3.929  69.499   4.619  1.00 91.83           C  
ATOM   3139  N   PHE A 398      -5.769  67.609   7.640  1.00 91.39           N  
ATOM   3140  CA  PHE A 398      -7.035  67.501   8.327  1.00 91.13           C  
ATOM   3141  C   PHE A 398      -7.049  66.336   9.277  1.00 91.40           C  
ATOM   3142  O   PHE A 398      -7.135  66.540  10.482  1.00 94.09           O  
ATOM   3143  CB  PHE A 398      -8.158  67.377   7.325  1.00 97.00           C  
ATOM   3144  CG  PHE A 398      -8.320  68.610   6.527  1.00103.54           C  
ATOM   3145  CD1 PHE A 398      -7.833  68.690   5.235  1.00104.23           C  
ATOM   3146  CD2 PHE A 398      -8.810  69.761   7.133  1.00104.06           C  
ATOM   3147  CE1 PHE A 398      -7.814  69.895   4.562  1.00109.55           C  
ATOM   3148  CE2 PHE A 398      -8.798  70.973   6.482  1.00102.89           C  
ATOM   3149  CZ  PHE A 398      -8.300  71.049   5.193  1.00108.94           C  
ATOM   3150  N   THR A 399      -6.928  65.125   8.758  1.00 93.90           N  
ATOM   3151  CA  THR A 399      -6.965  63.963   9.604  1.00 99.42           C  
ATOM   3152  C   THR A 399      -5.898  63.771  10.684  1.00101.64           C  
ATOM   3153  O   THR A 399      -6.248  63.598  11.845  1.00103.88           O  
ATOM   3154  CB  THR A 399      -7.013  62.731   8.755  1.00102.41           C  
ATOM   3155  OG1 THR A 399      -5.877  62.688   7.882  1.00101.35           O  
ATOM   3156  CG2 THR A 399      -8.303  62.709   7.971  1.00104.97           C  
ATOM   3157  N   LEU A 400      -4.613  63.755  10.333  1.00102.51           N  
ATOM   3158  CA  LEU A 400      -3.572  63.566  11.357  1.00105.21           C  
ATOM   3159  C   LEU A 400      -3.836  64.425  12.592  1.00105.30           C  
ATOM   3160  O   LEU A 400      -4.260  65.576  12.475  1.00104.28           O  
ATOM   3161  CB  LEU A 400      -2.187  63.909  10.806  1.00106.42           C  
ATOM   3162  CG  LEU A 400      -1.536  62.880   9.881  1.00105.11           C  
ATOM   3163  CD1 LEU A 400      -0.047  63.244   9.662  1.00 99.47           C  
ATOM   3164  CD2 LEU A 400      -1.673  61.493  10.506  1.00103.69           C  
ATOM   3165  N   SER A 401      -3.579  63.865  13.773  1.00106.53           N  
ATOM   3166  CA  SER A 401      -3.814  64.577  15.034  1.00108.80           C  
ATOM   3167  C   SER A 401      -2.948  65.829  15.158  1.00111.54           C  
ATOM   3168  O   SER A 401      -1.721  65.735  15.229  1.00107.94           O  
ATOM   3169  CB  SER A 401      -3.564  63.635  16.227  1.00109.58           C  
ATOM   3170  OG  SER A 401      -4.333  62.436  16.131  1.00100.75           O  
ATOM   3171  N   GLY A 402      -3.597  66.994  15.180  1.00115.71           N  
ATOM   3172  CA  GLY A 402      -2.877  68.250  15.277  1.00121.83           C  
ATOM   3173  C   GLY A 402      -1.884  68.284  16.421  1.00129.11           C  
ATOM   3174  O   GLY A 402      -1.620  67.248  17.036  1.00127.41           O  
ATOM   3175  N   PRO A 403      -1.302  69.462  16.720  1.00134.65           N  
ATOM   3176  CA  PRO A 403      -0.319  69.673  17.802  1.00139.96           C  
ATOM   3177  C   PRO A 403      -0.817  69.588  19.282  1.00149.30           C  
ATOM   3178  O   PRO A 403      -0.628  70.533  20.061  1.00151.68           O  
ATOM   3179  CB  PRO A 403       0.265  71.049  17.459  1.00130.54           C  
ATOM   3180  CG  PRO A 403       0.138  71.100  15.944  1.00125.20           C  
ATOM   3181  CD  PRO A 403      -1.252  70.571  15.745  1.00126.84           C  
ATOM   3182  N   GLY A 404      -1.429  68.456  19.660  1.00157.70           N  
ATOM   3183  CA  GLY A 404      -1.931  68.250  21.022  1.00161.31           C  
ATOM   3184  C   GLY A 404      -3.210  68.992  21.418  1.00165.72           C  
ATOM   3185  O   GLY A 404      -3.160  69.846  22.313  1.00163.59           O  
ATOM   3186  N   PRO A 405      -4.370  68.687  20.785  1.00169.02           N  
ATOM   3187  CA  PRO A 405      -5.685  69.310  21.043  1.00169.13           C  
ATOM   3188  C   PRO A 405      -6.423  69.029  22.380  1.00170.11           C  
ATOM   3189  O   PRO A 405      -7.225  69.869  22.818  1.00170.93           O  
ATOM   3190  CB  PRO A 405      -6.518  68.881  19.824  1.00166.94           C  
ATOM   3191  CG  PRO A 405      -5.486  68.652  18.755  1.00164.35           C  
ATOM   3192  CD  PRO A 405      -4.419  67.916  19.530  1.00167.61           C  
ATOM   3193  N   LEU A 406      -6.193  67.866  23.009  1.00166.56           N  
ATOM   3194  CA  LEU A 406      -6.842  67.552  24.297  1.00157.76           C  
ATOM   3195  C   LEU A 406      -5.824  67.119  25.351  1.00153.07           C  
ATOM   3196  O   LEU A 406      -6.144  66.405  26.305  1.00145.95           O  
ATOM   3197  CB  LEU A 406      -7.931  66.479  24.142  1.00152.62           C  
ATOM   3198  CG  LEU A 406      -9.232  66.778  24.910  1.00146.40           C  
ATOM   3199  CD1 LEU A 406     -10.314  65.814  24.477  1.00143.61           C  
ATOM   3200  CD2 LEU A 406      -9.002  66.686  26.405  1.00143.90           C  
ATOM   3201  N   SER A 407      -4.593  67.580  25.145  1.00152.86           N  
ATOM   3202  CA  SER A 407      -3.455  67.351  26.033  1.00152.72           C  
ATOM   3203  C   SER A 407      -2.209  67.909  25.328  1.00155.17           C  
ATOM   3204  O   SER A 407      -1.930  67.557  24.174  1.00154.72           O  
ATOM   3205  CB  SER A 407      -3.283  65.863  26.342  1.00145.76           C  
ATOM   3206  OG  SER A 407      -2.373  65.673  27.416  1.00131.44           O  
ATOM   3207  N   LEU A 408      -1.478  68.791  26.012  1.00154.84           N  
ATOM   3208  CA  LEU A 408      -0.279  69.407  25.435  1.00154.48           C  
ATOM   3209  C   LEU A 408       0.969  69.089  26.275  1.00153.07           C  
ATOM   3210  O   LEU A 408       2.097  69.395  25.875  1.00151.45           O  
ATOM   3211  CB  LEU A 408      -0.481  70.933  25.331  1.00154.47           C  
ATOM   3212  CG  LEU A 408       0.219  71.731  24.213  1.00154.65           C  
ATOM   3213  CD1 LEU A 408      -0.351  71.319  22.868  1.00152.74           C  
ATOM   3214  CD2 LEU A 408       0.015  73.232  24.411  1.00146.90           C  
ATOM   3215  N   LEU A 409       0.756  68.456  27.428  1.00151.78           N  
ATOM   3216  CA  LEU A 409       1.846  68.107  28.335  1.00147.00           C  
ATOM   3217  C   LEU A 409       1.608  66.734  28.975  1.00143.57           C  
ATOM   3218  O   LEU A 409       2.442  66.237  29.735  1.00139.61           O  
ATOM   3219  CB  LEU A 409       1.940  69.170  29.436  1.00145.71           C  
ATOM   3220  CG  LEU A 409       1.568  70.610  29.047  1.00141.85           C  
ATOM   3221  CD1 LEU A 409       1.305  71.447  30.293  1.00141.92           C  
ATOM   3222  CD2 LEU A 409       2.677  71.213  28.212  1.00140.34           C  
ATOM   3223  N   ARG A 410       0.464  66.135  28.652  1.00139.90           N  
ATOM   3224  CA  ARG A 410       0.053  64.845  29.198  1.00133.44           C  
ATOM   3225  C   ARG A 410      -0.093  63.840  28.072  1.00128.57           C  
ATOM   3226  O   ARG A 410      -0.203  62.630  28.283  1.00120.06           O  
ATOM   3227  CB  ARG A 410      -1.280  65.017  29.906  1.00136.45           C  
ATOM   3228  CG  ARG A 410      -1.612  66.478  30.159  1.00135.28           C  
ATOM   3229  CD  ARG A 410      -0.592  67.112  31.091  1.00138.07           C  
ATOM   3230  NE  ARG A 410      -0.488  66.401  32.368  1.00145.37           N  
ATOM   3231  CZ  ARG A 410       0.388  65.437  32.646  1.00146.23           C  
ATOM   3232  NH1 ARG A 410       1.273  65.039  31.739  1.00145.66           N  
ATOM   3233  NH2 ARG A 410       0.376  64.865  33.844  1.00145.00           N  
ATOM   3234  N   ARG A 411      -0.115  64.381  26.862  1.00132.22           N  
ATOM   3235  CA  ARG A 411      -0.219  63.608  25.625  1.00136.37           C  
ATOM   3236  C   ARG A 411       0.679  64.337  24.588  1.00145.99           C  
ATOM   3237  O   ARG A 411       0.557  64.117  23.380  1.00145.54           O  
ATOM   3238  CB  ARG A 411      -1.685  63.535  25.140  1.00124.34           C  
ATOM   3239  CG  ARG A 411      -1.998  62.630  23.914  1.00105.09           C  
ATOM   3240  CD  ARG A 411      -1.911  61.150  24.235  1.00 95.27           C  
ATOM   3241  NE  ARG A 411      -0.695  60.854  24.979  1.00 92.58           N  
ATOM   3242  CZ  ARG A 411      -0.221  59.635  25.209  1.00 88.57           C  
ATOM   3243  NH1 ARG A 411      -0.872  58.578  24.749  1.00 86.57           N  
ATOM   3244  NH2 ARG A 411       0.918  59.477  25.885  1.00 84.54           N  
ATOM   3245  N   GLN A 412       1.602  65.187  25.058  1.00150.41           N  
ATOM   3246  CA  GLN A 412       2.533  65.878  24.153  1.00150.54           C  
ATOM   3247  C   GLN A 412       3.876  66.147  24.826  1.00153.05           C  
ATOM   3248  O   GLN A 412       4.933  65.985  24.203  1.00152.22           O  
ATOM   3249  CB  GLN A 412       1.931  67.183  23.682  1.00150.68           C  
ATOM   3250  CG  GLN A 412       2.630  67.744  22.457  1.00155.71           C  
ATOM   3251  CD  GLN A 412       2.300  69.203  22.241  1.00160.29           C  
ATOM   3252  OE1 GLN A 412       2.629  70.041  23.067  1.00161.03           O  
ATOM   3253  NE2 GLN A 412       1.649  69.514  21.142  1.00159.69           N  
ATOM   3254  N   VAL A 413       3.821  66.558  26.094  1.00156.47           N  
ATOM   3255  CA  VAL A 413       5.030  66.831  26.870  1.00162.40           C  
ATOM   3256  C   VAL A 413       5.208  65.733  27.944  1.00164.85           C  
ATOM   3257  O   VAL A 413       6.211  65.713  28.667  1.00167.11           O  
ATOM   3258  CB  VAL A 413       4.965  68.252  27.532  1.00160.47           C  
ATOM   3259  CG1 VAL A 413       6.230  68.535  28.342  1.00155.00           C  
ATOM   3260  CG2 VAL A 413       4.800  69.329  26.465  1.00155.42           C  
ATOM   3261  N   ASN A 414       4.240  64.815  28.031  1.00163.76           N  
ATOM   3262  CA  ASN A 414       4.288  63.719  29.010  1.00162.11           C  
ATOM   3263  C   ASN A 414       5.423  62.715  28.745  1.00162.67           C  
ATOM   3264  O   ASN A 414       6.216  62.403  29.640  1.00162.34           O  
ATOM   3265  CB  ASN A 414       2.940  62.977  29.039  1.00154.84           C  
ATOM   3266  CG  ASN A 414       2.687  62.168  27.779  1.00150.61           C  
ATOM   3267  OD1 ASN A 414       2.794  62.683  26.678  1.00150.22           O  
ATOM   3268  ND2 ASN A 414       2.340  60.897  27.941  1.00146.50           N  
ATOM   3269  N   GLU A 415       5.487  62.200  27.523  1.00162.69           N  
ATOM   3270  CA  GLU A 415       6.521  61.245  27.172  1.00162.83           C  
ATOM   3271  C   GLU A 415       7.871  61.972  27.252  1.00163.49           C  
ATOM   3272  O   GLU A 415       8.876  61.403  27.689  1.00165.84           O  
ATOM   3273  CB  GLU A 415       6.263  60.707  25.763  1.00159.24           C  
ATOM   3274  CG  GLU A 415       6.946  59.386  25.439  1.00155.26           C  
ATOM   3275  CD  GLU A 415       8.456  59.499  25.442  1.00154.58           C  
ATOM   3276  OE1 GLU A 415       8.977  60.472  24.853  1.00152.48           O  
ATOM   3277  OE2 GLU A 415       9.125  58.619  26.028  1.00153.17           O  
ATOM   3278  N   VAL A 416       7.873  63.245  26.859  1.00162.64           N  
ATOM   3279  CA  VAL A 416       9.076  64.084  26.882  1.00159.83           C  
ATOM   3280  C   VAL A 416       9.712  64.126  28.296  1.00161.00           C  
ATOM   3281  O   VAL A 416      10.944  64.058  28.433  1.00157.71           O  
ATOM   3282  CB  VAL A 416       8.738  65.540  26.390  1.00155.83           C  
ATOM   3283  CG1 VAL A 416      10.003  66.398  26.349  1.00150.73           C  
ATOM   3284  CG2 VAL A 416       8.093  65.493  25.004  1.00145.72           C  
ATOM   3285  N   ALA A 417       8.876  64.227  29.335  1.00161.82           N  
ATOM   3286  CA  ALA A 417       9.352  64.281  30.722  1.00157.27           C  
ATOM   3287  C   ALA A 417       8.329  63.715  31.704  1.00153.84           C  
ATOM   3288  O   ALA A 417       8.623  62.669  32.320  1.00104.79           O  
ATOM   3289  CB  ALA A 417       9.683  65.728  31.107  1.00158.46           C  
ATOM   3290  OXT ALA A 417       7.252  64.331  31.849  1.00157.33           O  
