# Supplementary material for: Alignment of Helical Membrane Protein Sequences Using AlignMe
Source: PLoS One. 2013 Mar 4;8(3):e57731. doi: 10.1371/journal.pone.0057731 (PMC3587630; doi:10.1371/journal.pone.0057731)
Supplement: File S2 — Dataset of HOMEP2 homologous membrane proteins. (GZ) [file pone.0057731.s002.gz › HOMEP2010_pdbs/mfs_transporters/1PW4_A.pdb]

ATOM      1  N   PHE A   5       7.602  37.838 -35.981  1.00126.50           N  
ATOM      2  CA  PHE A   5       7.575  36.618 -36.846  1.00126.50           C  
ATOM      3  C   PHE A   5       8.498  36.720 -38.079  1.00126.50           C  
ATOM      4  O   PHE A   5       8.513  37.724 -38.800  1.00126.50           O  
ATOM      5  CB  PHE A   5       6.134  36.329 -37.287  1.00137.37           C  
ATOM      6  CG  PHE A   5       5.109  37.221 -36.638  1.00137.37           C  
ATOM      7  CD1 PHE A   5       4.933  38.530 -37.076  1.00137.37           C  
ATOM      8  CD2 PHE A   5       4.322  36.753 -35.589  1.00137.37           C  
ATOM      9  CE1 PHE A   5       3.989  39.362 -36.481  1.00137.37           C  
ATOM     10  CE2 PHE A   5       3.374  37.578 -34.985  1.00137.37           C  
ATOM     11  CZ  PHE A   5       3.208  38.885 -35.433  1.00137.37           C  
ATOM     12  N   LYS A   6       9.263  35.658 -38.294  1.00163.32           N  
ATOM     13  CA  LYS A   6      10.230  35.514 -39.383  1.00163.32           C  
ATOM     14  C   LYS A   6      10.215  33.999 -39.470  1.00163.32           C  
ATOM     15  O   LYS A   6      10.165  33.336 -38.432  1.00163.32           O  
ATOM     16  CB  LYS A   6      11.606  36.044 -38.958  1.00137.44           C  
ATOM     17  CG  LYS A   6      12.154  35.449 -37.668  1.00137.44           C  
ATOM     18  CD  LYS A   6      11.319  35.825 -36.442  1.00137.44           C  
ATOM     19  CE  LYS A   6      11.415  37.306 -36.109  1.00137.44           C  
ATOM     20  NZ  LYS A   6      10.690  37.626 -34.848  1.00137.44           N  
ATOM     21  N   PRO A   7      10.292  33.404 -40.675  1.00193.83           N  
ATOM     22  CA  PRO A   7      10.377  33.656 -42.126  1.00193.83           C  
ATOM     23  C   PRO A   7       9.725  34.833 -42.841  1.00193.83           C  
ATOM     24  O   PRO A   7       8.587  35.209 -42.562  1.00193.83           O  
ATOM     25  CB  PRO A   7       9.888  32.340 -42.739  1.00198.86           C  
ATOM     26  CG  PRO A   7      10.158  31.342 -41.701  1.00198.86           C  
ATOM     27  CD  PRO A   7       9.776  32.038 -40.449  1.00198.86           C  
ATOM     28  N   ALA A   8      10.484  35.390 -43.786  1.00 92.65           N  
ATOM     29  CA  ALA A   8      10.042  36.485 -44.641  1.00 92.65           C  
ATOM     30  C   ALA A   8      10.873  36.548 -45.939  1.00 92.65           C  
ATOM     31  O   ALA A   8      12.085  36.759 -45.905  1.00 92.65           O  
ATOM     32  CB  ALA A   8      10.145  37.800 -43.897  1.00200.00           C  
ATOM     33  N   PRO A   9      10.226  36.396 -47.107  1.00147.84           N  
ATOM     34  CA  PRO A   9      11.052  36.467 -48.316  1.00147.84           C  
ATOM     35  C   PRO A   9      11.292  37.903 -48.761  1.00147.84           C  
ATOM     36  O   PRO A   9      12.426  38.370 -48.816  1.00147.84           O  
ATOM     37  CB  PRO A   9      10.236  35.671 -49.323  1.00160.52           C  
ATOM     38  CG  PRO A   9       8.828  36.000 -48.926  1.00160.52           C  
ATOM     39  CD  PRO A   9       8.876  35.892 -47.414  1.00160.52           C  
ATOM     40  N   HIS A  10      10.228  38.604 -49.056  1.00200.00           N  
ATOM     41  CA  HIS A  10      10.302  39.947 -49.483  1.00200.00           C  
ATOM     42  C   HIS A  10      10.972  40.371 -50.811  1.00200.00           C  
ATOM     43  O   HIS A  10      11.704  41.340 -50.902  1.00200.00           O  
ATOM     44  CB  HIS A  10      10.621  40.890 -48.281  1.00152.01           C  
ATOM     45  CG  HIS A  10      11.987  41.466 -48.285  1.00152.01           C  
ATOM     46  ND1 HIS A  10      12.321  42.596 -49.000  1.00152.01           N  
ATOM     47  CD2 HIS A  10      13.110  41.079 -47.642  1.00152.01           C  
ATOM     48  CE1 HIS A  10      13.592  42.885 -48.790  1.00152.01           C  
ATOM     49  NE2 HIS A  10      14.094  41.980 -47.969  1.00152.01           N  
ATOM     50  N   LYS A  11      11.051  39.354 -51.707  1.00 81.87           N  
ATOM     51  CA  LYS A  11      11.794  39.497 -52.966  1.00 81.87           C  
ATOM     52  C   LYS A  11      11.186  40.580 -53.833  1.00 81.87           C  
ATOM     53  O   LYS A  11       9.966  40.713 -53.867  1.00 81.87           O  
ATOM     54  CB  LYS A  11      11.789  38.158 -53.726  1.00107.60           C  
ATOM     55  CG  LYS A  11      10.386  37.633 -54.042  1.00107.60           C  
ATOM     56  CD  LYS A  11      10.400  36.271 -54.746  1.00107.60           C  
ATOM     57  CE  LYS A  11       8.979  35.727 -54.912  1.00107.60           C  
ATOM     58  NZ  LYS A  11       8.913  34.399 -55.585  1.00107.60           N  
ATOM     59  N   ALA A  12      12.032  41.345 -54.528  1.00110.94           N  
ATOM     60  CA  ALA A  12      11.602  42.437 -55.418  1.00110.94           C  
ATOM     61  C   ALA A  12      12.686  42.647 -56.476  1.00110.94           C  
ATOM     62  O   ALA A  12      13.845  42.874 -56.115  1.00110.94           O  
ATOM     63  CB  ALA A  12      11.416  43.714 -54.610  1.00105.44           C  
ATOM     64  N   ARG A  13      12.344  42.579 -57.767  1.00142.12           N  
ATOM     65  CA  ARG A  13      13.370  42.740 -58.811  1.00142.12           C  
ATOM     66  C   ARG A  13      13.730  44.140 -59.352  1.00142.12           C  
ATOM     67  O   ARG A  13      12.864  44.852 -59.891  1.00142.12           O  
ATOM     68  CB  ARG A  13      13.030  41.816 -59.989  1.00142.13           C  
ATOM     69  CG  ARG A  13      14.236  41.138 -60.639  1.00142.13           C  
ATOM     70  CD  ARG A  13      13.865  40.402 -61.929  1.00142.13           C  
ATOM     71  NE  ARG A  13      15.045  39.866 -62.610  1.00142.13           N  
ATOM     72  CZ  ARG A  13      15.032  39.288 -63.809  1.00142.13           C  
ATOM     73  NH1 ARG A  13      13.896  39.164 -64.481  1.00142.13           N  
ATOM     74  NH2 ARG A  13      16.160  38.836 -64.342  1.00142.13           N  
ATOM     75  N   LEU A  14      15.013  44.497 -59.182  1.00 89.24           N  
ATOM     76  CA  LEU A  14      15.605  45.753 -59.625  1.00 89.24           C  
ATOM     77  C   LEU A  14      16.819  45.489 -60.537  1.00 89.24           C  
ATOM     78  O   LEU A  14      17.735  46.316 -60.595  1.00 89.24           O  
ATOM     79  CB  LEU A  14      16.039  46.566 -58.399  1.00190.81           C  
ATOM     80  CG  LEU A  14      16.765  47.909 -58.573  1.00190.81           C  
ATOM     81  CD1 LEU A  14      15.990  48.802 -59.527  1.00190.81           C  
ATOM     82  CD2 LEU A  14      16.930  48.587 -57.220  1.00190.81           C  
ATOM     83  N   PRO A  15      16.830  44.359 -61.277  1.00200.00           N  
ATOM     84  CA  PRO A  15      17.971  44.018 -62.144  1.00200.00           C  
ATOM     85  C   PRO A  15      18.775  45.243 -62.548  1.00200.00           C  
ATOM     86  O   PRO A  15      19.914  45.421 -62.117  1.00200.00           O  
ATOM     87  CB  PRO A  15      17.296  43.351 -63.338  1.00172.09           C  
ATOM     88  CG  PRO A  15      16.165  42.653 -62.706  1.00172.09           C  
ATOM     89  CD  PRO A  15      15.610  43.696 -61.766  1.00172.09           C  
ATOM     90  N   ALA A  16      18.202  46.080 -63.389  1.00133.33           N  
ATOM     91  CA  ALA A  16      18.876  47.309 -63.732  1.00133.33           C  
ATOM     92  C   ALA A  16      20.227  47.359 -64.446  1.00133.33           C  
ATOM     93  O   ALA A  16      21.060  48.159 -64.039  1.00133.33           O  
ATOM     94  CB  ALA A  16      18.963  48.181 -62.474  1.00101.93           C  
ATOM     95  N   ALA A  17      20.519  46.537 -65.454  1.00116.25           N  
ATOM     96  CA  ALA A  17      21.798  46.798 -66.119  1.00116.25           C  
ATOM     97  C   ALA A  17      23.042  46.673 -65.240  1.00116.25           C  
ATOM     98  O   ALA A  17      23.491  47.673 -64.683  1.00116.25           O  
ATOM     99  CB  ALA A  17      21.750  48.205 -66.741  1.00188.73           C  
ATOM    100  N   GLU A  18      23.602  45.482 -65.113  1.00169.19           N  
ATOM    101  CA  GLU A  18      24.781  45.264 -64.256  1.00169.19           C  
ATOM    102  C   GLU A  18      24.502  44.919 -62.792  1.00169.19           C  
ATOM    103  O   GLU A  18      24.866  45.641 -61.846  1.00169.19           O  
ATOM    104  CB  GLU A  18      25.744  46.467 -64.276  1.00189.14           C  
ATOM    105  CG  GLU A  18      26.768  46.484 -65.409  1.00189.14           C  
ATOM    106  CD  GLU A  18      27.903  47.477 -65.155  1.00189.14           C  
ATOM    107  OE1 GLU A  18      28.624  47.313 -64.148  1.00189.14           O  
ATOM    108  OE2 GLU A  18      28.078  48.419 -65.959  1.00189.14           O  
ATOM    109  N   ILE A  19      23.835  43.774 -62.662  1.00153.03           N  
ATOM    110  CA  ILE A  19      23.488  43.144 -61.408  1.00153.03           C  
ATOM    111  C   ILE A  19      24.732  42.299 -61.148  1.00153.03           C  
ATOM    112  O   ILE A  19      25.063  42.008 -60.000  1.00153.03           O  
ATOM    113  CB  ILE A  19      22.257  42.214 -61.567  1.00164.88           C  
ATOM    114  CG1 ILE A  19      20.999  42.927 -61.071  1.00164.88           C  
ATOM    115  CG2 ILE A  19      22.467  40.908 -60.813  1.00164.88           C  
ATOM    116  CD1 ILE A  19      21.051  43.338 -59.606  1.00164.88           C  
ATOM    117  N   ASP A  20      25.417  41.913 -62.226  1.00107.56           N  
ATOM    118  CA  ASP A  20      26.637  41.112 -62.113  1.00107.56           C  
ATOM    119  C   ASP A  20      27.529  41.738 -61.042  1.00107.56           C  
ATOM    120  O   ASP A  20      27.894  41.077 -60.073  1.00107.56           O  
ATOM    121  CB  ASP A  20      27.420  41.068 -63.436  1.00115.69           C  
ATOM    122  CG  ASP A  20      26.555  40.721 -64.631  1.00115.69           C  
ATOM    123  OD1 ASP A  20      25.669  39.852 -64.506  1.00115.69           O  
ATOM    124  OD2 ASP A  20      26.778  41.309 -65.709  1.00115.69           O  
ATOM    125  N   PRO A  21      27.892  43.024 -61.203  1.00125.26           N  
ATOM    126  CA  PRO A  21      28.749  43.708 -60.228  1.00125.26           C  
ATOM    127  C   PRO A  21      28.299  43.598 -58.764  1.00125.26           C  
ATOM    128  O   PRO A  21      29.125  43.365 -57.879  1.00125.26           O  
ATOM    129  CB  PRO A  21      28.741  45.149 -60.722  1.00193.55           C  
ATOM    130  CG  PRO A  21      28.621  44.985 -62.198  1.00193.55           C  
ATOM    131  CD  PRO A  21      27.545  43.937 -62.306  1.00193.55           C  
ATOM    132  N   THR A  22      27.009  43.783 -58.498  1.00 85.65           N  
ATOM    133  CA  THR A  22      26.528  43.671 -57.124  1.00 85.65           C  
ATOM    134  C   THR A  22      26.437  42.203 -56.724  1.00 85.65           C  
ATOM    135  O   THR A  22      26.132  41.889 -55.577  1.00 85.65           O  
ATOM    136  CB  THR A  22      25.130  44.335 -56.903  1.00 61.82           C  
ATOM    137  OG1 THR A  22      24.134  43.661 -57.685  1.00 61.82           O  
ATOM    138  CG2 THR A  22      25.177  45.828 -57.248  1.00 61.82           C  
ATOM    139  N   TYR A  23      26.692  41.304 -57.670  1.00 88.46           N  
ATOM    140  CA  TYR A  23      26.655  39.872 -57.386  1.00 88.46           C  
ATOM    141  C   TYR A  23      28.015  39.476 -56.834  1.00 88.46           C  
ATOM    142  O   TYR A  23      28.119  38.805 -55.808  1.00 88.46           O  
ATOM    143  CB  TYR A  23      26.330  39.063 -58.647  1.00 50.99           C  
ATOM    144  CG  TYR A  23      25.235  38.030 -58.426  1.00 50.99           C  
ATOM    145  CD1 TYR A  23      24.566  37.438 -59.501  1.00 50.99           C  
ATOM    146  CD2 TYR A  23      24.848  37.676 -57.142  1.00 50.99           C  
ATOM    147  CE1 TYR A  23      23.536  36.528 -59.300  1.00 50.99           C  
ATOM    148  CE2 TYR A  23      23.825  36.770 -56.925  1.00 50.99           C  
ATOM    149  CZ  TYR A  23      23.164  36.198 -58.002  1.00 50.99           C  
ATOM    150  OH  TYR A  23      22.112  35.328 -57.754  1.00 50.99           O  
ATOM    151  N   ARG A  24      29.062  39.902 -57.525  1.00 59.55           N  
ATOM    152  CA  ARG A  24      30.405  39.614 -57.075  1.00 59.55           C  
ATOM    153  C   ARG A  24      30.487  39.982 -55.595  1.00 59.55           C  
ATOM    154  O   ARG A  24      30.937  39.185 -54.780  1.00 59.55           O  
ATOM    155  CB  ARG A  24      31.417  40.444 -57.871  1.00102.12           C  
ATOM    156  CG  ARG A  24      32.309  39.633 -58.790  1.00102.12           C  
ATOM    157  CD  ARG A  24      32.625  40.403 -60.068  1.00102.12           C  
ATOM    158  NE  ARG A  24      31.440  40.579 -60.913  1.00102.12           N  
ATOM    159  CZ  ARG A  24      31.447  41.134 -62.123  1.00102.12           C  
ATOM    160  NH1 ARG A  24      32.582  41.578 -62.646  1.00102.12           N  
ATOM    161  NH2 ARG A  24      30.316  41.243 -62.812  1.00102.12           N  
ATOM    162  N   ARG A  25      30.020  41.170 -55.230  1.00 98.18           N  
ATOM    163  CA  ARG A  25      30.100  41.572 -53.833  1.00 98.18           C  
ATOM    164  C   ARG A  25      29.126  40.814 -52.943  1.00 98.18           C  
ATOM    165  O   ARG A  25      29.484  40.396 -51.845  1.00 98.18           O  
ATOM    166  CB  ARG A  25      29.880  43.082 -53.698  1.00200.00           C  
ATOM    167  CG  ARG A  25      30.991  43.902 -54.336  1.00200.00           C  
ATOM    168  CD  ARG A  25      30.855  45.394 -54.053  1.00200.00           C  
ATOM    169  NE  ARG A  25      31.893  46.163 -54.745  1.00200.00           N  
ATOM    170  CZ  ARG A  25      32.039  47.485 -54.669  1.00200.00           C  
ATOM    171  NH1 ARG A  25      31.213  48.208 -53.925  1.00200.00           N  
ATOM    172  NH2 ARG A  25      33.011  48.089 -55.345  1.00200.00           N  
ATOM    173  N   LEU A  26      27.902  40.626 -53.410  1.00 66.69           N  
ATOM    174  CA  LEU A  26      26.913  39.901 -52.617  1.00 66.69           C  
ATOM    175  C   LEU A  26      27.309  38.454 -52.365  1.00 66.69           C  
ATOM    176  O   LEU A  26      26.716  37.784 -51.499  1.00 66.69           O  
ATOM    177  CB  LEU A  26      25.539  39.932 -53.294  1.00 81.30           C  
ATOM    178  CG  LEU A  26      24.593  41.070 -52.910  1.00 81.30           C  
ATOM    179  CD1 LEU A  26      23.443  40.512 -52.089  1.00 81.30           C  
ATOM    180  CD2 LEU A  26      25.357  42.152 -52.144  1.00 81.30           C  
ATOM    181  N   ARG A  27      28.286  37.966 -53.134  1.00 56.59           N  
ATOM    182  CA  ARG A  27      28.768  36.592 -52.979  1.00 56.59           C  
ATOM    183  C   ARG A  27      30.021  36.539 -52.111  1.00 56.59           C  
ATOM    184  O   ARG A  27      30.129  35.702 -51.222  1.00 56.59           O  
ATOM    185  CB  ARG A  27      28.982  35.947 -54.350  1.00 53.51           C  
ATOM    186  CG  ARG A  27      27.658  35.456 -54.917  1.00 53.51           C  
ATOM    187  CD  ARG A  27      27.637  35.296 -56.430  1.00 53.51           C  
ATOM    188  NE  ARG A  27      28.049  33.975 -56.897  1.00 53.51           N  
ATOM    189  CZ  ARG A  27      29.273  33.681 -57.322  1.00 53.51           C  
ATOM    190  NH1 ARG A  27      30.224  34.607 -57.346  1.00 53.51           N  
ATOM    191  NH2 ARG A  27      29.545  32.458 -57.732  1.00 53.51           N  
ATOM    192  N   TRP A  28      30.968  37.435 -52.360  1.00138.71           N  
ATOM    193  CA  TRP A  28      32.164  37.484 -51.537  1.00138.71           C  
ATOM    194  C   TRP A  28      31.690  37.883 -50.128  1.00138.71           C  
ATOM    195  O   TRP A  28      32.274  37.488 -49.118  1.00138.71           O  
ATOM    196  CB  TRP A  28      33.133  38.530 -52.090  1.00170.64           C  
ATOM    197  CG  TRP A  28      34.455  38.559 -51.403  1.00170.64           C  
ATOM    198  CD1 TRP A  28      35.416  37.588 -51.429  1.00170.64           C  
ATOM    199  CD2 TRP A  28      34.967  39.611 -50.579  1.00170.64           C  
ATOM    200  NE1 TRP A  28      36.498  37.972 -50.671  1.00170.64           N  
ATOM    201  CE2 TRP A  28      36.250  39.209 -50.137  1.00170.64           C  
ATOM    202  CE3 TRP A  28      34.469  40.856 -50.169  1.00170.64           C  
ATOM    203  CZ2 TRP A  28      37.042  40.011 -49.302  1.00170.64           C  
ATOM    204  CZ3 TRP A  28      35.257  41.653 -49.339  1.00170.64           C  
ATOM    205  CH2 TRP A  28      36.530  41.225 -48.916  1.00170.64           C  
ATOM    206  N   GLN A  29      30.601  38.647 -50.076  1.00 85.20           N  
ATOM    207  CA  GLN A  29      30.024  39.126 -48.823  1.00 85.20           C  
ATOM    208  C   GLN A  29      29.450  37.991 -47.986  1.00 85.20           C  
ATOM    209  O   GLN A  29      29.943  37.695 -46.898  1.00 85.20           O  
ATOM    210  CB  GLN A  29      28.919  40.141 -49.120  1.00100.39           C  
ATOM    211  CG  GLN A  29      28.331  40.820 -47.901  1.00100.39           C  
ATOM    212  CD  GLN A  29      27.114  41.658 -48.241  1.00100.39           C  
ATOM    213  OE1 GLN A  29      26.074  41.128 -48.625  1.00100.39           O  
ATOM    214  NE2 GLN A  29      27.240  42.974 -48.109  1.00100.39           N  
ATOM    215  N   ILE A  30      28.420  37.353 -48.531  1.00 98.92           N  
ATOM    216  CA  ILE A  30      27.700  36.262 -47.878  1.00 98.92           C  
ATOM    217  C   ILE A  30      28.541  35.057 -47.435  1.00 98.92           C  
ATOM    218  O   ILE A  30      28.352  34.528 -46.340  1.00 98.92           O  
ATOM    219  CB  ILE A  30      26.548  35.767 -48.775  1.00101.58           C  
ATOM    220  CG1 ILE A  30      25.698  34.749 -48.017  1.00101.58           C  
ATOM    221  CG2 ILE A  30      27.106  35.157 -50.043  1.00101.58           C  
ATOM    222  CD1 ILE A  30      24.480  34.295 -48.770  1.00101.58           C  
ATOM    223  N   PHE A  31      29.449  34.608 -48.292  1.00 87.61           N  
ATOM    224  CA  PHE A  31      30.305  33.474 -47.967  1.00 87.61           C  
ATOM    225  C   PHE A  31      30.934  33.611 -46.572  1.00 87.61           C  
ATOM    226  O   PHE A  31      30.823  32.687 -45.758  1.00 87.61           O  
ATOM    227  CB  PHE A  31      31.403  33.354 -49.027  1.00 70.21           C  
ATOM    228  CG  PHE A  31      32.542  32.469 -48.631  1.00 70.21           C  
ATOM    229  CD1 PHE A  31      33.830  32.770 -49.048  1.00 70.21           C  
ATOM    230  CD2 PHE A  31      32.339  31.338 -47.856  1.00 70.21           C  
ATOM    231  CE1 PHE A  31      34.901  31.962 -48.699  1.00 70.21           C  
ATOM    232  CE2 PHE A  31      33.400  30.521 -47.499  1.00 70.21           C  
ATOM    233  CZ  PHE A  31      34.684  30.834 -47.922  1.00 70.21           C  
ATOM    234  N   LEU A  32      31.577  34.745 -46.279  1.00 29.27           N  
ATOM    235  CA  LEU A  32      32.187  34.925 -44.950  1.00 29.27           C  
ATOM    236  C   LEU A  32      31.105  34.827 -43.893  1.00 29.27           C  
ATOM    237  O   LEU A  32      31.320  34.299 -42.823  1.00 29.27           O  
ATOM    238  CB  LEU A  32      32.914  36.271 -44.826  1.00 33.64           C  
ATOM    239  CG  LEU A  32      34.236  36.434 -45.593  1.00 33.64           C  
ATOM    240  CD1 LEU A  32      33.933  36.421 -47.069  1.00 33.64           C  
ATOM    241  CD2 LEU A  32      34.935  37.734 -45.223  1.00 33.64           C  
ATOM    242  N   GLY A  33      29.931  35.345 -44.214  1.00 27.09           N  
ATOM    243  CA  GLY A  33      28.809  35.305 -43.294  1.00 27.09           C  
ATOM    244  C   GLY A  33      28.584  33.948 -42.675  1.00 27.09           C  
ATOM    245  O   GLY A  33      28.918  33.726 -41.508  1.00 27.09           O  
ATOM    246  N   ILE A  34      28.008  33.045 -43.464  1.00 70.70           N  
ATOM    247  CA  ILE A  34      27.729  31.684 -43.028  1.00 70.70           C  
ATOM    248  C   ILE A  34      28.988  30.929 -42.563  1.00 70.70           C  
ATOM    249  O   ILE A  34      28.914  30.130 -41.621  1.00 70.70           O  
ATOM    250  CB  ILE A  34      27.039  30.885 -44.135  1.00112.52           C  
ATOM    251  CG1 ILE A  34      27.792  31.065 -45.451  1.00112.52           C  
ATOM    252  CG2 ILE A  34      25.602  31.335 -44.269  1.00112.52           C  
ATOM    253  CD1 ILE A  34      27.193  30.289 -46.597  1.00112.52           C  
ATOM    254  N   PHE A  35      30.140  31.157 -43.203  1.00 47.01           N  
ATOM    255  CA  PHE A  35      31.335  30.456 -42.761  1.00 47.01           C  
ATOM    256  C   PHE A  35      31.674  30.818 -41.312  1.00 47.01           C  
ATOM    257  O   PHE A  35      31.851  29.940 -40.467  1.00 47.01           O  
ATOM    258  CB  PHE A  35      32.523  30.823 -43.627  1.00 66.05           C  
ATOM    259  CG  PHE A  35      33.808  30.238 -43.137  1.00 66.05           C  
ATOM    260  CD1 PHE A  35      34.161  28.928 -43.457  1.00 66.05           C  
ATOM    261  CD2 PHE A  35      34.646  30.974 -42.318  1.00 66.05           C  
ATOM    262  CE1 PHE A  35      35.332  28.364 -42.965  1.00 66.05           C  
ATOM    263  CE2 PHE A  35      35.819  30.420 -41.821  1.00 66.05           C  
ATOM    264  CZ  PHE A  35      36.163  29.113 -42.145  1.00 66.05           C  
ATOM    265  N   PHE A  36      31.740  32.111 -41.018  1.00 11.29           N  
ATOM    266  CA  PHE A  36      32.047  32.576 -39.669  1.00 11.29           C  
ATOM    267  C   PHE A  36      30.848  32.410 -38.781  1.00 11.29           C  
ATOM    268  O   PHE A  36      30.973  32.259 -37.566  1.00 11.29           O  
ATOM    269  CB  PHE A  36      32.583  34.004 -39.682  1.00 45.97           C  
ATOM    270  CG  PHE A  36      34.054  34.067 -39.979  1.00 45.97           C  
ATOM    271  CD1 PHE A  36      34.520  34.201 -41.288  1.00 45.97           C  
ATOM    272  CD2 PHE A  36      34.982  33.886 -38.958  1.00 45.97           C  
ATOM    273  CE1 PHE A  36      35.896  34.146 -41.577  1.00 45.97           C  
ATOM    274  CE2 PHE A  36      36.348  33.829 -39.235  1.00 45.97           C  
ATOM    275  CZ  PHE A  36      36.806  33.958 -40.550  1.00 45.97           C  
ATOM    276  N   GLY A  37      29.673  32.469 -39.390  1.00 38.13           N  
ATOM    277  CA  GLY A  37      28.468  32.255 -38.622  1.00 38.13           C  
ATOM    278  C   GLY A  37      28.573  30.841 -38.080  1.00 38.13           C  
ATOM    279  O   GLY A  37      28.499  30.626 -36.868  1.00 38.13           O  
ATOM    280  N   TYR A  38      28.753  29.878 -38.983  1.00 42.23           N  
ATOM    281  CA  TYR A  38      28.874  28.488 -38.588  1.00 42.23           C  
ATOM    282  C   TYR A  38      30.023  28.309 -37.608  1.00 42.23           C  
ATOM    283  O   TYR A  38      29.862  27.668 -36.569  1.00 42.23           O  
ATOM    284  CB  TYR A  38      29.093  27.597 -39.796  1.00 36.92           C  
ATOM    285  CG  TYR A  38      28.817  26.141 -39.497  1.00 36.92           C  
ATOM    286  CD1 TYR A  38      27.595  25.756 -38.954  1.00 36.92           C  
ATOM    287  CD2 TYR A  38      29.757  25.145 -39.774  1.00 36.92           C  
ATOM    288  CE1 TYR A  38      27.309  24.416 -38.695  1.00 36.92           C  
ATOM    289  CE2 TYR A  38      29.478  23.797 -39.519  1.00 36.92           C  
ATOM    290  CZ  TYR A  38      28.251  23.437 -38.978  1.00 36.92           C  
ATOM    291  OH  TYR A  38      27.942  22.118 -38.702  1.00 36.92           O  
ATOM    292  N   ALA A  39      31.173  28.895 -37.928  1.00 49.48           N  
ATOM    293  CA  ALA A  39      32.329  28.793 -37.059  1.00 49.48           C  
ATOM    294  C   ALA A  39      31.964  29.178 -35.615  1.00 49.48           C  
ATOM    295  O   ALA A  39      32.336  28.486 -34.669  1.00 49.48           O  
ATOM    296  CB  ALA A  39      33.442  29.690 -37.572  1.00193.05           C  
ATOM    297  N   ALA A  40      31.203  30.253 -35.438  1.00 64.46           N  
ATOM    298  CA  ALA A  40      30.828  30.722 -34.099  1.00 64.46           C  
ATOM    299  C   ALA A  40      30.184  29.677 -33.181  1.00 64.46           C  
ATOM    300  O   ALA A  40      30.344  29.734 -31.967  1.00 64.46           O  
ATOM    301  CB  ALA A  40      29.922  31.940 -34.217  1.00102.05           C  
ATOM    302  N   TYR A  41      29.458  28.728 -33.752  1.00 37.24           N  
ATOM    303  CA  TYR A  41      28.816  27.697 -32.952  1.00 37.24           C  
ATOM    304  C   TYR A  41      29.805  26.912 -32.128  1.00 37.24           C  
ATOM    305  O   TYR A  41      29.543  26.555 -30.979  1.00 37.24           O  
ATOM    306  CB  TYR A  41      28.084  26.728 -33.844  1.00 40.86           C  
ATOM    307  CG  TYR A  41      26.787  27.271 -34.334  1.00 40.86           C  
ATOM    308  CD1 TYR A  41      26.742  28.389 -35.172  1.00 40.86           C  
ATOM    309  CD2 TYR A  41      25.588  26.685 -33.940  1.00 40.86           C  
ATOM    310  CE1 TYR A  41      25.534  28.899 -35.602  1.00 40.86           C  
ATOM    311  CE2 TYR A  41      24.375  27.192 -34.363  1.00 40.86           C  
ATOM    312  CZ  TYR A  41      24.359  28.292 -35.193  1.00 40.86           C  
ATOM    313  OH  TYR A  41      23.150  28.740 -35.631  1.00 40.86           O  
ATOM    314  N   TYR A  42      30.936  26.610 -32.736  1.00103.20           N  
ATOM    315  CA  TYR A  42      31.977  25.854 -32.074  1.00103.20           C  
ATOM    316  C   TYR A  42      32.609  26.452 -30.824  1.00103.20           C  
ATOM    317  O   TYR A  42      33.228  25.721 -30.054  1.00103.20           O  
ATOM    318  CB  TYR A  42      32.999  25.397 -33.113  1.00 51.66           C  
ATOM    319  CG  TYR A  42      32.337  24.352 -33.988  1.00 51.66           C  
ATOM    320  CD1 TYR A  42      32.452  24.376 -35.371  1.00 51.66           C  
ATOM    321  CD2 TYR A  42      31.465  23.415 -33.419  1.00 51.66           C  
ATOM    322  CE1 TYR A  42      31.698  23.504 -36.163  1.00 51.66           C  
ATOM    323  CE2 TYR A  42      30.719  22.551 -34.196  1.00 51.66           C  
ATOM    324  CZ  TYR A  42      30.831  22.604 -35.560  1.00 51.66           C  
ATOM    325  OH  TYR A  42      30.035  21.796 -36.327  1.00 51.66           O  
ATOM    326  N   LEU A  43      32.470  27.763 -30.608  1.00 70.80           N  
ATOM    327  CA  LEU A  43      33.013  28.357 -29.380  1.00 70.80           C  
ATOM    328  C   LEU A  43      32.136  27.798 -28.271  1.00 70.80           C  
ATOM    329  O   LEU A  43      32.617  27.521 -27.178  1.00 70.80           O  
ATOM    330  CB  LEU A  43      32.917  29.893 -29.392  1.00 24.41           C  
ATOM    331  CG  LEU A  43      33.907  30.631 -30.312  1.00 24.41           C  
ATOM    332  CD1 LEU A  43      33.186  31.597 -31.207  1.00 24.41           C  
ATOM    333  CD2 LEU A  43      34.958  31.347 -29.490  1.00 24.41           C  
ATOM    334  N   VAL A  44      30.847  27.666 -28.563  1.00 55.86           N  
ATOM    335  CA  VAL A  44      29.853  27.104 -27.649  1.00 55.86           C  
ATOM    336  C   VAL A  44      29.821  25.618 -27.187  1.00 55.86           C  
ATOM    337  O   VAL A  44      29.420  25.361 -26.051  1.00 55.86           O  
ATOM    338  CB  VAL A  44      28.469  27.510 -28.118  1.00 90.17           C  
ATOM    339  CG1 VAL A  44      27.370  26.892 -27.234  1.00 90.17           C  
ATOM    340  CG2 VAL A  44      28.399  29.019 -28.063  1.00 90.17           C  
ATOM    341  N   ARG A  45      30.271  24.642 -28.018  1.00 69.66           N  
ATOM    342  CA  ARG A  45      30.389  23.254 -27.613  1.00 69.66           C  
ATOM    343  C   ARG A  45      31.680  23.109 -26.875  1.00 69.66           C  
ATOM    344  O   ARG A  45      31.680  22.312 -25.938  1.00 69.66           O  
ATOM    345  CB  ARG A  45      30.282  22.276 -28.813  1.00 64.15           C  
ATOM    346  CG  ARG A  45      29.164  22.541 -29.837  1.00 64.15           C  
ATOM    347  CD  ARG A  45      29.006  21.404 -30.858  1.00 64.15           C  
ATOM    348  NE  ARG A  45      28.488  21.873 -32.162  1.00 64.15           N  
ATOM    349  CZ  ARG A  45      28.234  21.088 -33.204  1.00 64.15           C  
ATOM    350  NH1 ARG A  45      28.415  19.782 -33.104  1.00 64.15           N  
ATOM    351  NH2 ARG A  45      27.819  21.610 -34.350  1.00 64.15           N  
ATOM    352  N   LYS A  46      32.797  23.685 -27.075  1.00113.31           N  
ATOM    353  CA  LYS A  46      33.303  22.901 -26.001  1.00113.31           C  
ATOM    354  C   LYS A  46      33.917  23.657 -24.881  1.00113.31           C  
ATOM    355  O   LYS A  46      35.113  23.705 -24.626  1.00113.31           O  
ATOM    356  CB  LYS A  46      33.947  21.673 -26.638  1.00122.71           C  
ATOM    357  CG  LYS A  46      32.981  20.863 -27.560  1.00122.71           C  
ATOM    358  CD  LYS A  46      32.717  19.416 -27.073  1.00122.71           C  
ATOM    359  CE  LYS A  46      31.752  18.669 -27.995  1.00122.71           C  
ATOM    360  NZ  LYS A  46      31.878  17.189 -27.863  1.00122.71           N  
ATOM    361  N   ASN A  47      32.925  24.276 -24.239  1.00 75.87           N  
ATOM    362  CA  ASN A  47      33.033  25.108 -23.054  1.00 75.87           C  
ATOM    363  C   ASN A  47      32.893  24.277 -21.805  1.00 75.87           C  
ATOM    364  O   ASN A  47      33.637  24.464 -20.831  1.00 75.87           O  
ATOM    365  CB  ASN A  47      31.948  26.172 -22.991  1.00101.16           C  
ATOM    366  CG  ASN A  47      31.897  27.032 -24.197  1.00101.16           C  
ATOM    367  OD1 ASN A  47      32.896  27.634 -24.592  1.00101.16           O  
ATOM    368  ND2 ASN A  47      30.723  27.107 -24.804  1.00101.16           N  
ATOM    369  N   PHE A  48      31.946  23.354 -21.798  1.00 73.69           N  
ATOM    370  CA  PHE A  48      31.766  22.631 -20.551  1.00 73.69           C  
ATOM    371  C   PHE A  48      33.008  21.840 -20.238  1.00 73.69           C  
ATOM    372  O   PHE A  48      33.430  21.761 -19.091  1.00 73.69           O  
ATOM    373  CB  PHE A  48      30.560  21.712 -20.630  1.00 77.54           C  
ATOM    374  CG  PHE A  48      30.134  21.181 -19.306  1.00 77.54           C  
ATOM    375  CD1 PHE A  48      29.839  22.044 -18.267  1.00 77.54           C  
ATOM    376  CD2 PHE A  48      29.995  19.821 -19.103  1.00 77.54           C  
ATOM    377  CE1 PHE A  48      29.405  21.563 -17.038  1.00 77.54           C  
ATOM    378  CE2 PHE A  48      29.560  19.326 -17.877  1.00 77.54           C  
ATOM    379  CZ  PHE A  48      29.263  20.202 -16.842  1.00 77.54           C  
ATOM    380  N   ALA A  49      33.591  21.258 -21.273  1.00 59.23           N  
ATOM    381  CA  ALA A  49      34.805  20.486 -21.120  1.00 59.23           C  
ATOM    382  C   ALA A  49      35.796  21.305 -20.299  1.00 59.23           C  
ATOM    383  O   ALA A  49      36.312  20.841 -19.285  1.00 59.23           O  
ATOM    384  CB  ALA A  49      35.386  20.154 -22.499  1.00 39.13           C  
ATOM    385  N   LEU A  50      36.030  22.539 -20.726  1.00 32.86           N  
ATOM    386  CA  LEU A  50      36.969  23.415 -20.041  1.00 32.86           C  
ATOM    387  C   LEU A  50      36.543  23.660 -18.595  1.00 32.86           C  
ATOM    388  O   LEU A  50      37.370  23.883 -17.712  1.00 32.86           O  
ATOM    389  CB  LEU A  50      37.065  24.739 -20.792  1.00 77.04           C  
ATOM    390  CG  LEU A  50      38.385  24.975 -21.518  1.00 77.04           C  
ATOM    391  CD1 LEU A  50      38.246  26.114 -22.525  1.00 77.04           C  
ATOM    392  CD2 LEU A  50      39.466  25.279 -20.477  1.00 77.04           C  
ATOM    393  N   ALA A  51      35.236  23.613 -18.374  1.00 34.41           N  
ATOM    394  CA  ALA A  51      34.648  23.825 -17.059  1.00 34.41           C  
ATOM    395  C   ALA A  51      35.040  22.760 -16.050  1.00 34.41           C  
ATOM    396  O   ALA A  51      35.476  23.081 -14.954  1.00 34.41           O  
ATOM    397  CB  ALA A  51      33.124  23.890 -17.177  1.00200.00           C  
ATOM    398  N   MET A  52      34.918  21.500 -16.459  1.00 50.25           N  
ATOM    399  CA  MET A  52      35.184  20.339 -15.614  1.00 50.25           C  
ATOM    400  C   MET A  52      36.504  20.276 -14.852  1.00 50.25           C  
ATOM    401  O   MET A  52      36.528  19.794 -13.724  1.00 50.25           O  
ATOM    402  CB  MET A  52      35.006  19.059 -16.436  1.00 60.08           C  
ATOM    403  CG  MET A  52      33.636  18.938 -17.087  1.00 60.08           C  
ATOM    404  SD  MET A  52      33.362  17.396 -17.980  1.00 60.08           S  
ATOM    405  CE  MET A  52      33.962  17.813 -19.549  1.00 60.08           C  
ATOM    406  N   PRO A  53      37.630  20.720 -15.451  1.00 37.36           N  
ATOM    407  CA  PRO A  53      38.762  20.573 -14.549  1.00 37.36           C  
ATOM    408  C   PRO A  53      38.677  21.643 -13.476  1.00 37.36           C  
ATOM    409  O   PRO A  53      38.895  21.314 -12.293  1.00 37.36           O  
ATOM    410  CB  PRO A  53      39.958  20.756 -15.472  1.00142.20           C  
ATOM    411  CG  PRO A  53      39.446  21.730 -16.482  1.00142.20           C  
ATOM    412  CD  PRO A  53      38.053  21.204 -16.773  1.00142.20           C  
ATOM    413  N   TYR A  54      38.335  22.897 -13.879  1.00 57.47           N  
ATOM    414  CA  TYR A  54      38.132  24.098 -12.975  1.00 57.47           C  
ATOM    415  C   TYR A  54      37.024  23.637 -12.020  1.00 57.47           C  
ATOM    416  O   TYR A  54      37.241  23.470 -10.811  1.00 57.47           O  
ATOM    417  CB  TYR A  54      37.677  25.309 -13.787  1.00169.32           C  
ATOM    418  CG  TYR A  54      38.671  25.727 -14.850  1.00169.32           C  
ATOM    419  CD1 TYR A  54      38.251  25.985 -16.153  1.00169.32           C  
ATOM    420  CD2 TYR A  54      40.031  25.857 -14.559  1.00169.32           C  
ATOM    421  CE1 TYR A  54      39.154  26.357 -17.147  1.00169.32           C  
ATOM    422  CE2 TYR A  54      40.948  26.233 -15.549  1.00169.32           C  
ATOM    423  CZ  TYR A  54      40.497  26.481 -16.843  1.00169.32           C  
ATOM    424  OH  TYR A  54      41.369  26.855 -17.842  1.00169.32           O  
ATOM    425  N   LEU A  55      35.844  23.424 -12.598  1.00 65.71           N  
ATOM    426  CA  LEU A  55      34.699  22.881 -11.889  1.00 65.71           C  
ATOM    427  C   LEU A  55      35.236  21.607 -11.287  1.00 65.71           C  
ATOM    428  O   LEU A  55      36.150  20.992 -11.822  1.00 65.71           O  
ATOM    429  CB  LEU A  55      33.559  22.505 -12.842  1.00 63.27           C  
ATOM    430  CG  LEU A  55      32.100  22.347 -12.316  1.00 63.27           C  
ATOM    431  CD1 LEU A  55      31.178  21.943 -13.484  1.00 63.27           C  
ATOM    432  CD2 LEU A  55      31.994  21.313 -11.201  1.00 63.27           C  
ATOM    433  N   VAL A  56      34.669  21.234 -10.165  1.00 73.92           N  
ATOM    434  CA  VAL A  56      35.024  20.021  -9.451  1.00 73.92           C  
ATOM    435  C   VAL A  56      36.379  19.822  -8.780  1.00 73.92           C  
ATOM    436  O   VAL A  56      36.868  18.692  -8.722  1.00 73.92           O  
ATOM    437  CB  VAL A  56      34.794  18.765 -10.329  1.00 47.74           C  
ATOM    438  CG1 VAL A  56      33.500  18.890 -11.086  1.00 47.74           C  
ATOM    439  CG2 VAL A  56      35.978  18.544 -11.276  1.00 47.74           C  
ATOM    440  N   GLU A  57      37.021  20.890  -8.304  1.00167.86           N  
ATOM    441  CA  GLU A  57      38.217  20.656  -7.503  1.00167.86           C  
ATOM    442  C   GLU A  57      37.308  19.968  -6.492  1.00167.86           C  
ATOM    443  O   GLU A  57      37.596  18.899  -5.962  1.00167.86           O  
ATOM    444  CB  GLU A  57      38.781  21.947  -6.899  1.00140.20           C  
ATOM    445  CG  GLU A  57      39.385  22.924  -7.908  1.00140.20           C  
ATOM    446  CD  GLU A  57      40.284  23.969  -7.257  1.00140.20           C  
ATOM    447  OE1 GLU A  57      39.850  24.605  -6.270  1.00140.20           O  
ATOM    448  OE2 GLU A  57      41.424  24.158  -7.738  1.00140.20           O  
ATOM    449  N   GLN A  58      36.183  20.653  -6.274  1.00 84.31           N  
ATOM    450  CA  GLN A  58      35.064  20.239  -5.434  1.00 84.31           C  
ATOM    451  C   GLN A  58      34.610  18.842  -5.849  1.00 84.31           C  
ATOM    452  O   GLN A  58      34.568  18.528  -7.035  1.00 84.31           O  
ATOM    453  CB  GLN A  58      33.904  21.215  -5.619  1.00158.22           C  
ATOM    454  CG  GLN A  58      34.272  22.657  -5.348  1.00158.22           C  
ATOM    455  CD  GLN A  58      33.206  23.619  -5.808  1.00158.22           C  
ATOM    456  OE1 GLN A  58      32.059  23.550  -5.369  1.00158.22           O  
ATOM    457  NE2 GLN A  58      33.577  24.527  -6.703  1.00158.22           N  
ATOM    458  N   GLY A  59      34.267  18.016  -4.867  1.00103.38           N  
ATOM    459  CA  GLY A  59      33.827  16.655  -5.129  1.00103.38           C  
ATOM    460  C   GLY A  59      32.816  16.472  -6.244  1.00103.38           C  
ATOM    461  O   GLY A  59      32.452  15.344  -6.566  1.00103.38           O  
ATOM    462  N   PHE A  60      32.354  17.573  -6.827  1.00141.79           N  
ATOM    463  CA  PHE A  60      31.384  17.525  -7.916  1.00141.79           C  
ATOM    464  C   PHE A  60      31.593  16.378  -8.898  1.00141.79           C  
ATOM    465  O   PHE A  60      30.806  15.430  -8.945  1.00141.79           O  
ATOM    466  CB  PHE A  60      31.415  18.838  -8.698  1.00200.00           C  
ATOM    467  CG  PHE A  60      30.212  19.697  -8.483  1.00200.00           C  
ATOM    468  CD1 PHE A  60      29.988  20.310  -7.254  1.00200.00           C  
ATOM    469  CD2 PHE A  60      29.281  19.868  -9.502  1.00200.00           C  
ATOM    470  CE1 PHE A  60      28.850  21.081  -7.040  1.00200.00           C  
ATOM    471  CE2 PHE A  60      28.141  20.634  -9.299  1.00200.00           C  
ATOM    472  CZ  PHE A  60      27.925  21.242  -8.064  1.00200.00           C  
ATOM    473  N   SER A  61      32.657  16.480  -9.687  1.00166.82           N  
ATOM    474  CA  SER A  61      32.979  15.472 -10.694  1.00166.82           C  
ATOM    475  C   SER A  61      33.060  14.031 -10.225  1.00166.82           C  
ATOM    476  O   SER A  61      33.759  13.719  -9.262  1.00166.82           O  
ATOM    477  CB  SER A  61      34.302  15.813 -11.392  1.00129.61           C  
ATOM    478  OG  SER A  61      35.388  15.813 -10.479  1.00129.61           O  
ATOM    479  N   ARG A  62      32.334  13.160 -10.914  1.00170.62           N  
ATOM    480  CA  ARG A  62      32.371  11.735 -10.634  1.00159.65           C  
ATOM    481  C   ARG A  62      33.156  11.117 -11.796  1.00146.73           C  
ATOM    482  O   ARG A  62      34.056  10.293 -11.627  1.00141.69           O  
ATOM    483  CB  ARG A  62      30.955  11.150 -10.608  1.00200.00           C  
ATOM    484  CG  ARG A  62      29.975  11.936  -9.758  1.00136.98           C  
ATOM    485  CD  ARG A  62      28.762  11.095  -9.373  1.00136.98           C  
ATOM    486  NE  ARG A  62      27.968  10.651 -10.518  1.00136.98           N  
ATOM    487  CZ  ARG A  62      26.901   9.857 -10.430  1.00136.98           C  
ATOM    488  NH1 ARG A  62      26.493   9.409  -9.250  1.00136.98           N  
ATOM    489  NH2 ARG A  62      26.231   9.517 -11.522  1.00136.98           N  
ATOM    490  N   GLY A  63      32.805  11.607 -12.979  1.00 48.02           N  
ATOM    491  CA  GLY A  63      33.310  11.146 -14.257  1.00 49.49           C  
ATOM    492  C   GLY A  63      31.932  11.200 -14.885  1.00 51.58           C  
ATOM    493  O   GLY A  63      31.702  10.838 -16.027  1.00 55.21           O  
ATOM    494  N   ASP A  64      31.001  11.614 -14.019  1.00128.46           N  
ATOM    495  CA  ASP A  64      29.574  11.854 -14.273  1.00120.46           C  
ATOM    496  C   ASP A  64      29.392  13.043 -15.213  1.00110.40           C  
ATOM    497  O   ASP A  64      28.567  13.009 -16.127  1.00118.12           O  
ATOM    498  CB  ASP A  64      28.850  12.156 -12.950  1.00200.00           C  
ATOM    499  CG  ASP A  64      27.772  13.236 -13.094  1.00200.00           C  
ATOM    500  OD1 ASP A  64      26.859  13.058 -13.928  1.00200.00           O  
ATOM    501  OD2 ASP A  64      27.833  14.263 -12.371  1.00200.00           O  
ATOM    502  N   LEU A  65      30.167  14.098 -14.960  1.00 59.68           N  
ATOM    503  CA  LEU A  65      30.099  15.308 -15.759  1.00 62.32           C  
ATOM    504  C   LEU A  65      30.080  14.918 -17.226  1.00 66.79           C  
ATOM    505  O   LEU A  65      29.413  15.556 -18.030  1.00 65.75           O  
ATOM    506  CB  LEU A  65      31.308  16.202 -15.480  1.00 73.66           C  
ATOM    507  CG  LEU A  65      31.416  16.887 -14.114  1.00 54.84           C  
ATOM    508  CD1 LEU A  65      32.737  17.680 -14.036  1.00 54.84           C  
ATOM    509  CD2 LEU A  65      30.212  17.813 -13.917  1.00 54.84           C  
ATOM    510  N   GLY A  66      30.816  13.872 -17.573  1.00 89.77           N  
ATOM    511  CA  GLY A  66      30.824  13.407 -18.947  1.00 91.55           C  
ATOM    512  C   GLY A  66      29.407  13.123 -19.416  1.00 86.15           C  
ATOM    513  O   GLY A  66      29.062  13.414 -20.558  1.00 95.50           O  
ATOM    514  N   PHE A  67      28.580  12.557 -18.542  1.00 79.12           N  
ATOM    515  CA  PHE A  67      27.199  12.274 -18.900  1.00 71.38           C  
ATOM    516  C   PHE A  67      26.585  13.624 -19.206  1.00 67.62           C  
ATOM    517  O   PHE A  67      25.863  13.788 -20.177  1.00 60.01           O  
ATOM    518  CB  PHE A  67      26.463  11.621 -17.729  1.00 98.78           C  
ATOM    519  CG  PHE A  67      24.969  11.498 -17.928  1.00 73.59           C  
ATOM    520  CD1 PHE A  67      24.444  10.687 -18.927  1.00 73.59           C  
ATOM    521  CD2 PHE A  67      24.082  12.184 -17.092  1.00 73.59           C  
ATOM    522  CE1 PHE A  67      23.052  10.561 -19.088  1.00 73.59           C  
ATOM    523  CE2 PHE A  67      22.692  12.062 -17.248  1.00 73.59           C  
ATOM    524  CZ  PHE A  67      22.180  11.252 -18.245  1.00 73.59           C  
ATOM    525  N   ALA A  68      26.885  14.604 -18.370  1.00 51.81           N  
ATOM    526  CA  ALA A  68      26.352  15.935 -18.583  1.00 66.01           C  
ATOM    527  C   ALA A  68      26.782  16.449 -19.947  1.00 72.74           C  
ATOM    528  O   ALA A  68      25.949  16.876 -20.740  1.00 71.43           O  
ATOM    529  CB  ALA A  68      26.849  16.869 -17.504  1.00 17.29           C  
ATOM    530  N   LEU A  69      28.075  16.383 -20.238  1.00 60.65           N  
ATOM    531  CA  LEU A  69      28.555  16.865 -21.522  1.00 52.17           C  
ATOM    532  C   LEU A  69      27.836  16.079 -22.592  1.00 50.31           C  
ATOM    533  O   LEU A  69      27.441  16.627 -23.616  1.00 52.97           O  
ATOM    534  CB  LEU A  69      30.062  16.676 -21.672  1.00 45.16           C  
ATOM    535  CG  LEU A  69      30.767  17.938 -22.178  1.00 43.49           C  
ATOM    536  CD1 LEU A  69      32.230  17.654 -22.451  1.00 43.49           C  
ATOM    537  CD2 LEU A  69      30.087  18.422 -23.426  1.00 43.49           C  
ATOM    538  N   SER A  70      27.658  14.791 -22.327  1.00 37.94           N  
ATOM    539  CA  SER A  70      26.968  13.870 -23.222  1.00 42.68           C  
ATOM    540  C   SER A  70      25.704  14.511 -23.822  1.00 52.59           C  
ATOM    541  O   SER A  70      25.285  14.171 -24.931  1.00 57.19           O  
ATOM    542  CB  SER A  70      26.619  12.597 -22.438  1.00 59.69           C  
ATOM    543  OG  SER A  70      25.799  11.706 -23.168  1.00 50.95           O  
ATOM    544  N   GLY A  71      25.098  15.433 -23.080  1.00 38.53           N  
ATOM    545  CA  GLY A  71      23.908  16.108 -23.567  1.00 42.38           C  
ATOM    546  C   GLY A  71      23.976  16.734 -24.961  1.00 35.40           C  
ATOM    547  O   GLY A  71      23.129  16.449 -25.802  1.00 41.63           O  
ATOM    548  N   ILE A  72      24.967  17.590 -25.202  1.00  5.09           N  
ATOM    549  CA  ILE A  72      25.144  18.273 -26.488  1.00  5.01           C  
ATOM    550  C   ILE A  72      24.930  17.353 -27.688  1.00 11.62           C  
ATOM    551  O   ILE A  72      24.218  17.670 -28.635  1.00 13.81           O  
ATOM    552  CB  ILE A  72      26.574  18.854 -26.629  1.00 64.14           C  
ATOM    553  CG1 ILE A  72      26.792  20.003 -25.658  1.00 67.12           C  
ATOM    554  CG2 ILE A  72      26.814  19.316 -28.037  1.00 67.12           C  
ATOM    555  CD1 ILE A  72      27.111  19.544 -24.262  1.00 67.12           C  
ATOM    556  N   SER A  73      25.568  16.197 -27.642  1.00106.16           N  
ATOM    557  CA  SER A  73      25.493  15.254 -28.741  1.00100.46           C  
ATOM    558  C   SER A  73      24.119  14.627 -28.965  1.00 99.89           C  
ATOM    559  O   SER A  73      23.653  14.522 -30.098  1.00104.57           O  
ATOM    560  CB  SER A  73      26.552  14.175 -28.523  1.00100.36           C  
ATOM    561  OG  SER A  73      27.810  14.778 -28.238  1.00 72.79           O  
ATOM    562  N   ILE A  74      23.465  14.235 -27.882  1.00 29.73           N  
ATOM    563  CA  ILE A  74      22.156  13.601 -27.970  1.00 29.42           C  
ATOM    564  C   ILE A  74      21.147  14.515 -28.666  1.00 46.60           C  
ATOM    565  O   ILE A  74      20.449  14.096 -29.596  1.00 42.57           O  
ATOM    566  CB  ILE A  74      21.622  13.274 -26.560  1.00 40.50           C  
ATOM    567  CG1 ILE A  74      22.786  12.909 -25.646  1.00 35.50           C  
ATOM    568  CG2 ILE A  74      20.645  12.118 -26.616  1.00 35.50           C  
ATOM    569  CD1 ILE A  74      22.420  12.854 -24.188  1.00 35.50           C  
ATOM    570  N   ALA A  75      21.085  15.767 -28.209  1.00 87.34           N  
ATOM    571  CA  ALA A  75      20.155  16.767 -28.744  1.00 88.28           C  
ATOM    572  C   ALA A  75      20.472  17.064 -30.191  1.00 81.59           C  
ATOM    573  O   ALA A  75      19.573  17.170 -31.015  1.00 85.10           O  
ATOM    574  CB  ALA A  75      20.224  18.046 -27.920  1.00158.30           C  
ATOM    575  N   TYR A  76      21.756  17.220 -30.493  1.00 54.01           N  
ATOM    576  CA  TYR A  76      22.176  17.455 -31.865  1.00 62.46           C  
ATOM    577  C   TYR A  76      21.622  16.241 -32.596  1.00 64.64           C  
ATOM    578  O   TYR A  76      21.177  16.320 -33.737  1.00 72.44           O  
ATOM    579  CB  TYR A  76      23.702  17.470 -31.972  1.00116.68           C  
ATOM    580  CG  TYR A  76      24.214  18.030 -33.280  1.00101.15           C  
ATOM    581  CD1 TYR A  76      24.007  19.365 -33.610  1.00101.15           C  
ATOM    582  CD2 TYR A  76      24.898  17.227 -34.193  1.00101.15           C  
ATOM    583  CE1 TYR A  76      24.471  19.896 -34.820  1.00101.15           C  
ATOM    584  CE2 TYR A  76      25.372  17.745 -35.417  1.00101.15           C  
ATOM    585  CZ  TYR A  76      25.153  19.085 -35.720  1.00101.15           C  
ATOM    586  OH  TYR A  76      25.618  19.626 -36.906  1.00101.15           O  
ATOM    587  N   GLY A  77      21.652  15.111 -31.901  1.00 71.91           N  
ATOM    588  CA  GLY A  77      21.151  13.873 -32.460  1.00 73.05           C  
ATOM    589  C   GLY A  77      19.672  13.905 -32.803  1.00 62.73           C  
ATOM    590  O   GLY A  77      19.325  13.752 -33.979  1.00 79.59           O  
ATOM    591  N   PHE A  78      18.800  14.111 -31.804  1.00 80.44           N  
ATOM    592  CA  PHE A  78      17.348  14.146 -32.046  1.00 83.48           C  
ATOM    593  C   PHE A  78      17.016  15.374 -32.883  1.00 82.68           C  
ATOM    594  O   PHE A  78      15.957  15.459 -33.490  1.00 82.92           O  
ATOM    595  CB  PHE A  78      16.569  14.235 -30.731  1.00112.76           C  
ATOM    596  CG  PHE A  78      16.588  12.973 -29.908  1.00104.99           C  
ATOM    597  CD1 PHE A  78      17.768  12.502 -29.343  1.00104.99           C  
ATOM    598  CD2 PHE A  78      15.404  12.281 -29.650  1.00104.99           C  
ATOM    599  CE1 PHE A  78      17.769  11.360 -28.525  1.00104.99           C  
ATOM    600  CE2 PHE A  78      15.395  11.140 -28.834  1.00104.99           C  
ATOM    601  CZ  PHE A  78      16.579  10.681 -28.271  1.00104.99           C  
ATOM    602  N   SER A  79      17.956  16.312 -32.910  1.00 76.30           N  
ATOM    603  CA  SER A  79      17.834  17.566 -33.641  1.00 78.55           C  
ATOM    604  C   SER A  79      17.557  17.520 -35.128  1.00 84.67           C  
ATOM    605  O   SER A  79      16.488  17.914 -35.573  1.00 87.76           O  
ATOM    606  CB  SER A  79      19.097  18.397 -33.457  1.00 57.08           C  
ATOM    607  OG  SER A  79      19.412  19.075 -34.671  1.00 65.65           O  
ATOM    608  N   LYS A  80      18.530  17.050 -35.898  1.00126.12           N  
ATOM    609  CA  LYS A  80      18.387  17.042 -37.342  1.00113.38           C  
ATOM    610  C   LYS A  80      17.133  16.340 -37.813  1.00116.69           C  
ATOM    611  O   LYS A  80      16.644  16.610 -38.908  1.00121.94           O  
ATOM    612  CB  LYS A  80      19.617  16.410 -37.998  1.00200.00           C  
ATOM    613  CG  LYS A  80      19.670  16.589 -39.521  1.00186.58           C  
ATOM    614  CD  LYS A  80      20.929  15.954 -40.122  1.00186.58           C  
ATOM    615  CE  LYS A  80      20.938  16.030 -41.651  1.00186.58           C  
ATOM    616  NZ  LYS A  80      22.105  15.318 -42.253  1.00186.58           N  
ATOM    617  N   PHE A  81      16.605  15.444 -36.993  1.00101.10           N  
ATOM    618  CA  PHE A  81      15.392  14.734 -37.370  1.00100.99           C  
ATOM    619  C   PHE A  81      14.268  15.676 -37.833  1.00101.10           C  
ATOM    620  O   PHE A  81      13.465  15.318 -38.694  1.00101.10           O  
ATOM    621  CB  PHE A  81      14.888  13.889 -36.191  1.00127.37           C  
ATOM    622  CG  PHE A  81      15.586  12.560 -36.032  1.00124.05           C  
ATOM    623  CD1 PHE A  81      15.541  11.886 -34.812  1.00124.05           C  
ATOM    624  CD2 PHE A  81      16.257  11.967 -37.098  1.00124.05           C  
ATOM    625  CE1 PHE A  81      16.152  10.645 -34.656  1.00124.05           C  
ATOM    626  CE2 PHE A  81      16.873  10.724 -36.951  1.00124.05           C  
ATOM    627  CZ  PHE A  81      16.818  10.063 -35.727  1.00124.05           C  
ATOM    628  N   ILE A  82      14.210  16.881 -37.272  1.00138.78           N  
ATOM    629  CA  ILE A  82      13.143  17.809 -37.640  1.00138.78           C  
ATOM    630  C   ILE A  82      13.534  19.204 -38.156  1.00135.86           C  
ATOM    631  O   ILE A  82      12.866  19.758 -39.030  1.00134.63           O  
ATOM    632  CB  ILE A  82      12.184  17.994 -36.445  1.00106.10           C  
ATOM    633  CG1 ILE A  82      12.876  18.797 -35.338  1.00 96.39           C  
ATOM    634  CG2 ILE A  82      11.769  16.623 -35.900  1.00 96.39           C  
ATOM    635  CD1 ILE A  82      11.995  19.098 -34.155  1.00 96.39           C  
ATOM    636  N   MET A  83      14.614  19.767 -37.626  1.00 74.00           N  
ATOM    637  CA  MET A  83      15.067  21.094 -38.029  1.00 78.47           C  
ATOM    638  C   MET A  83      15.357  21.143 -39.524  1.00 84.80           C  
ATOM    639  O   MET A  83      15.332  22.206 -40.129  1.00 76.22           O  
ATOM    640  CB  MET A  83      16.318  21.485 -37.237  1.00 99.12           C  
ATOM    641  CG  MET A  83      16.126  21.561 -35.713  1.00 96.06           C  
ATOM    642  SD  MET A  83      15.615  23.189 -35.077  1.00 96.06           S  
ATOM    643  CE  MET A  83      13.924  22.857 -34.606  1.00 96.06           C  
ATOM    644  N   GLY A  84      15.650  19.985 -40.108  1.00200.00           N  
ATOM    645  CA  GLY A  84      15.942  19.914 -41.529  1.00200.00           C  
ATOM    646  C   GLY A  84      14.906  20.559 -42.434  1.00200.00           C  
ATOM    647  O   GLY A  84      15.222  20.939 -43.562  1.00200.00           O  
ATOM    648  N   SER A  85      13.672  20.683 -41.955  1.00152.84           N  
ATOM    649  CA  SER A  85      12.608  21.291 -42.751  1.00152.84           C  
ATOM    650  C   SER A  85      12.458  22.769 -42.418  1.00152.84           C  
ATOM    651  O   SER A  85      12.315  23.606 -43.305  1.00152.84           O  
ATOM    652  CB  SER A  85      11.274  20.591 -42.495  1.00 62.71           C  
ATOM    653  OG  SER A  85      10.696  21.039 -41.284  1.00 62.71           O  
ATOM    654  N   VAL A  86      12.488  23.078 -41.126  1.00 72.98           N  
ATOM    655  CA  VAL A  86      12.344  24.444 -40.653  1.00 65.76           C  
ATOM    656  C   VAL A  86      13.210  25.448 -41.414  1.00 63.78           C  
ATOM    657  O   VAL A  86      12.692  26.410 -41.963  1.00 66.97           O  
ATOM    658  CB  VAL A  86      12.667  24.536 -39.148  1.00 98.01           C  
ATOM    659  CG1 VAL A  86      12.452  25.950 -38.657  1.00 98.01           C  
ATOM    660  CG2 VAL A  86      11.789  23.575 -38.372  1.00 98.01           C  
ATOM    661  N   SER A  87      14.517  25.240 -41.469  1.00 90.04           N  
ATOM    662  CA  SER A  87      15.354  26.199 -42.186  1.00 94.96           C  
ATOM    663  C   SER A  87      14.906  26.285 -43.644  1.00101.99           C  
ATOM    664  O   SER A  87      15.040  27.330 -44.281  1.00 99.86           O  
ATOM    665  CB  SER A  87      16.864  25.864 -42.061  1.00 69.91           C  
ATOM    666  OG  SER A  87      17.265  24.728 -42.803  1.00 58.51           O  
ATOM    667  N   ASP A  88      14.374  25.188 -44.173  1.00107.14           N  
ATOM    668  CA  ASP A  88      13.887  25.189 -45.546  1.00104.00           C  
ATOM    669  C   ASP A  88      12.792  26.259 -45.687  1.00103.53           C  
ATOM    670  O   ASP A  88      12.724  26.969 -46.691  1.00104.84           O  
ATOM    671  CB  ASP A  88      13.330  23.811 -45.920  1.00200.00           C  
ATOM    672  CG  ASP A  88      13.201  23.621 -47.421  1.00200.00           C  
ATOM    673  OD1 ASP A  88      14.244  23.626 -48.109  1.00200.00           O  
ATOM    674  OD2 ASP A  88      12.061  23.469 -47.911  1.00200.00           O  
ATOM    675  N   ARG A  89      11.929  26.356 -44.678  1.00 90.96           N  
ATOM    676  CA  ARG A  89      10.848  27.346 -44.659  1.00 87.14           C  
ATOM    677  C   ARG A  89      11.373  28.743 -44.303  1.00 88.01           C  
ATOM    678  O   ARG A  89      11.111  29.728 -45.001  1.00 93.12           O  
ATOM    679  CB  ARG A  89       9.784  26.983 -43.617  1.00124.64           C  
ATOM    680  CG  ARG A  89       8.892  25.800 -43.917  1.00124.64           C  
ATOM    681  CD  ARG A  89       7.888  25.679 -42.781  1.00124.64           C  
ATOM    682  NE  ARG A  89       6.996  24.534 -42.905  1.00124.64           N  
ATOM    683  CZ  ARG A  89       6.088  24.211 -41.991  1.00124.64           C  
ATOM    684  NH1 ARG A  89       5.966  24.953 -40.900  1.00124.64           N  
ATOM    685  NH2 ARG A  89       5.306  23.152 -42.166  1.00124.64           N  
ATOM    686  N   SER A  90      12.108  28.807 -43.194  1.00 81.78           N  
ATOM    687  CA  SER A  90      12.660  30.052 -42.669  1.00 85.51           C  
ATOM    688  C   SER A  90      13.814  30.594 -43.491  1.00 85.90           C  
ATOM    689  O   SER A  90      14.323  29.917 -44.384  1.00 79.52           O  
ATOM    690  CB  SER A  90      13.122  29.843 -41.221  1.00129.30           C  
ATOM    691  OG  SER A  90      12.065  29.376 -40.399  1.00112.59           O  
ATOM    692  N   ASN A  91      14.238  31.816 -43.187  1.00 44.20           N  
ATOM    693  CA  ASN A  91      15.333  32.381 -43.946  1.00 45.98           C  
ATOM    694  C   ASN A  91      16.703  32.368 -43.282  1.00 40.58           C  
ATOM    695  O   ASN A  91      16.912  32.887 -42.177  1.00 49.93           O  
ATOM    696  CB  ASN A  91      14.972  33.776 -44.449  1.00148.92           C  
ATOM    697  CG  ASN A  91      14.073  33.713 -45.666  1.00144.41           C  
ATOM    698  OD1 ASN A  91      14.411  33.076 -46.666  1.00144.41           O  
ATOM    699  ND2 ASN A  91      12.917  34.355 -45.586  1.00144.41           N  
ATOM    700  N   PRO A  92      17.663  31.744 -43.977  1.00 65.43           N  
ATOM    701  CA  PRO A  92      19.050  31.585 -43.566  1.00 57.69           C  
ATOM    702  C   PRO A  92      19.666  32.834 -42.946  1.00 53.93           C  
ATOM    703  O   PRO A  92      20.461  32.714 -42.002  1.00 48.04           O  
ATOM    704  CB  PRO A  92      19.743  31.202 -44.868  1.00 92.92           C  
ATOM    705  CG  PRO A  92      18.703  30.426 -45.567  1.00 67.73           C  
ATOM    706  CD  PRO A  92      17.472  31.257 -45.352  1.00 67.73           C  
ATOM    707  N   ARG A  93      19.333  34.018 -43.468  1.00 74.23           N  
ATOM    708  CA  ARG A  93      19.898  35.245 -42.918  1.00 88.43           C  
ATOM    709  C   ARG A  93      19.599  35.429 -41.429  1.00 95.16           C  
ATOM    710  O   ARG A  93      20.471  35.839 -40.657  1.00 93.85           O  
ATOM    711  CB  ARG A  93      19.422  36.477 -43.675  1.00113.24           C  
ATOM    712  CG  ARG A  93      20.297  37.672 -43.342  1.00 95.17           C  
ATOM    713  CD  ARG A  93      19.718  39.022 -43.760  1.00 95.17           C  
ATOM    714  NE  ARG A  93      20.719  40.077 -43.579  1.00 95.17           N  
ATOM    715  CZ  ARG A  93      20.582  41.334 -43.989  1.00 95.17           C  
ATOM    716  NH1 ARG A  93      19.473  41.719 -44.607  1.00 95.17           N  
ATOM    717  NH2 ARG A  93      21.572  42.199 -43.802  1.00 95.17           N  
ATOM    718  N   VAL A  94      18.364  35.131 -41.032  1.00 62.23           N  
ATOM    719  CA  VAL A  94      17.947  35.272 -39.637  1.00 53.75           C  
ATOM    720  C   VAL A  94      18.164  34.021 -38.804  1.00 51.89           C  
ATOM    721  O   VAL A  94      18.736  34.064 -37.706  1.00 54.55           O  
ATOM    722  CB  VAL A  94      16.442  35.596 -39.534  1.00 61.50           C  
ATOM    723  CG1 VAL A  94      16.023  35.728 -38.072  1.00 59.83           C  
ATOM    724  CG2 VAL A  94      16.133  36.856 -40.298  1.00 59.83           C  
ATOM    725  N   PHE A  95      17.691  32.910 -39.356  1.00 81.07           N  
ATOM    726  CA  PHE A  95      17.733  31.609 -38.709  1.00 85.81           C  
ATOM    727  C   PHE A  95      19.084  31.161 -38.166  1.00 95.72           C  
ATOM    728  O   PHE A  95      19.145  30.466 -37.153  1.00100.32           O  
ATOM    729  CB  PHE A  95      17.224  30.572 -39.681  1.00 74.20           C  
ATOM    730  CG  PHE A  95      16.871  29.284 -39.043  1.00 65.46           C  
ATOM    731  CD1 PHE A  95      15.558  29.013 -38.696  1.00 65.46           C  
ATOM    732  CD2 PHE A  95      17.846  28.316 -38.817  1.00 65.46           C  
ATOM    733  CE1 PHE A  95      15.213  27.789 -38.137  1.00 65.46           C  
ATOM    734  CE2 PHE A  95      17.517  27.082 -38.257  1.00 65.46           C  
ATOM    735  CZ  PHE A  95      16.200  26.814 -37.916  1.00 65.46           C  
ATOM    736  N   LEU A  96      20.164  31.551 -38.837  1.00 27.62           N  
ATOM    737  CA  LEU A  96      21.492  31.184 -38.388  1.00 31.47           C  
ATOM    738  C   LEU A  96      21.824  31.975 -37.113  1.00 24.49           C  
ATOM    739  O   LEU A  96      22.032  31.378 -36.063  1.00 30.72           O  
ATOM    740  CB  LEU A  96      22.496  31.459 -39.512  1.00 75.63           C  
ATOM    741  CG  LEU A  96      23.998  31.295 -39.291  1.00 58.24           C  
ATOM    742  CD1 LEU A  96      24.573  32.524 -38.633  1.00 58.24           C  
ATOM    743  CD2 LEU A  96      24.252  30.067 -38.467  1.00 58.24           C  
ATOM    744  N   PRO A  97      21.829  33.323 -37.170  1.00 62.07           N  
ATOM    745  CA  PRO A  97      22.143  34.075 -35.949  1.00 49.52           C  
ATOM    746  C   PRO A  97      21.122  33.740 -34.875  1.00 68.60           C  
ATOM    747  O   PRO A  97      21.459  33.599 -33.704  1.00 70.79           O  
ATOM    748  CB  PRO A  97      22.056  35.525 -36.403  1.00 51.08           C  
ATOM    749  CG  PRO A  97      22.402  35.451 -37.865  1.00 54.06           C  
ATOM    750  CD  PRO A  97      21.620  34.246 -38.301  1.00 54.06           C  
ATOM    751  N   ALA A  98      19.865  33.630 -35.295  1.00 62.42           N  
ATOM    752  CA  ALA A  98      18.759  33.301 -34.401  1.00 56.72           C  
ATOM    753  C   ALA A  98      18.995  32.025 -33.592  1.00 56.15           C  
ATOM    754  O   ALA A  98      18.434  31.857 -32.511  1.00 60.83           O  
ATOM    755  CB  ALA A  98      17.472  33.166 -35.204  1.00113.24           C  
ATOM    756  N   GLY A  99      19.814  31.119 -34.117  1.00 28.41           N  
ATOM    757  CA  GLY A  99      20.079  29.875 -33.408  1.00 28.10           C  
ATOM    758  C   GLY A  99      21.301  29.980 -32.519  1.00 45.28           C  
ATOM    759  O   GLY A  99      21.383  29.278 -31.495  1.00 41.25           O  
ATOM    760  N   LEU A 100      22.390  30.487 -33.104  1.00 31.21           N  
ATOM    761  CA  LEU A 100      23.531  30.842 -32.281  1.00 32.15           C  
ATOM    762  C   LEU A 100      23.242  31.630 -31.060  1.00 25.46           C  
ATOM    763  O   LEU A 100      23.284  31.080 -29.948  1.00 28.97           O  
ATOM    764  CB  LEU A 100      24.582  31.508 -33.189  1.00 86.52           C  
ATOM    765  CG  LEU A 100      26.036  31.553 -32.735  1.00 78.12           C  
ATOM    766  CD1 LEU A 100      26.859  32.108 -33.870  1.00 78.12           C  
ATOM    767  CD2 LEU A 100      26.189  32.412 -31.479  1.00 78.12           C  
ATOM    768  N   ILE A 101      23.068  32.921 -31.232  1.00 93.84           N  
ATOM    769  CA  ILE A 101      22.763  33.725 -30.065  1.00102.29           C  
ATOM    770  C   ILE A 101      21.744  33.094 -29.165  1.00104.47           C  
ATOM    771  O   ILE A 101      21.944  33.131 -27.951  1.00112.27           O  
ATOM    772  CB  ILE A 101      22.127  35.066 -30.581  1.00 70.94           C  
ATOM    773  CG1 ILE A 101      22.960  35.616 -31.737  1.00 55.41           C  
ATOM    774  CG2 ILE A 101      21.998  36.089 -29.470  1.00 55.41           C  
ATOM    775  CD1 ILE A 101      22.551  36.973 -32.212  1.00 55.41           C  
ATOM    776  N   LEU A 102      20.770  32.384 -29.725  1.00 65.84           N  
ATOM    777  CA  LEU A 102      19.812  31.670 -28.907  1.00 66.98           C  
ATOM    778  C   LEU A 102      20.539  30.660 -28.005  1.00 56.66           C  
ATOM    779  O   LEU A 102      20.208  30.532 -26.830  1.00 73.52           O  
ATOM    780  CB  LEU A 102      18.829  30.917 -29.791  1.00 84.46           C  
ATOM    781  CG  LEU A 102      17.370  31.007 -29.344  1.00 68.29           C  
ATOM    782  CD1 LEU A 102      16.575  29.904 -29.998  1.00 68.29           C  
ATOM    783  CD2 LEU A 102      17.264  30.901 -27.839  1.00 68.29           C  
ATOM    784  N   ALA A 103      21.503  29.931 -28.569  1.00 45.01           N  
ATOM    785  CA  ALA A 103      22.284  28.930 -27.828  1.00 48.05           C  
ATOM    786  C   ALA A 103      23.391  29.525 -26.953  1.00 47.25           C  
ATOM    787  O   ALA A 103      23.497  29.219 -25.766  1.00 47.49           O  
ATOM    788  CB  ALA A 103      22.898  27.935 -28.807  1.00 31.07           C  
ATOM    789  N   ALA A 104      24.201  30.389 -27.557  1.00 31.80           N  
ATOM    790  CA  ALA A 104      25.331  31.027 -26.883  1.00 34.05           C  
ATOM    791  C   ALA A 104      24.880  31.832 -25.688  1.00 40.17           C  
ATOM    792  O   ALA A 104      25.680  32.123 -24.798  1.00 43.26           O  
ATOM    793  CB  ALA A 104      26.095  31.930 -27.858  1.00122.81           C  
ATOM    794  N   ALA A 105      23.614  32.226 -25.689  1.00 88.60           N  
ATOM    795  CA  ALA A 105      23.068  32.965 -24.569  1.00 75.86           C  
ATOM    796  C   ALA A 105      22.891  31.963 -23.438  1.00 79.17           C  
ATOM    797  O   ALA A 105      23.246  32.240 -22.294  1.00 84.42           O  
ATOM    798  CB  ALA A 105      21.732  33.575 -24.942  1.00200.00           C  
ATOM    799  N   VAL A 106      22.358  30.786 -23.777  1.00 57.77           N  
ATOM    800  CA  VAL A 106      22.106  29.723 -22.789  1.00 56.42           C  
ATOM    801  C   VAL A 106      23.356  29.388 -22.016  1.00 64.29           C  
ATOM    802  O   VAL A 106      23.315  29.096 -20.822  1.00 70.37           O  
ATOM    803  CB  VAL A 106      21.653  28.398 -23.423  1.00 35.89           C  
ATOM    804  CG1 VAL A 106      20.922  27.579 -22.380  1.00 32.57           C  
ATOM    805  CG2 VAL A 106      20.804  28.646 -24.649  1.00 32.57           C  
ATOM    806  N   MET A 107      24.473  29.395 -22.720  1.00 69.82           N  
ATOM    807  CA  MET A 107      25.708  29.090 -22.063  1.00 61.67           C  
ATOM    808  C   MET A 107      25.874  30.151 -21.006  1.00 55.88           C  
ATOM    809  O   MET A 107      26.172  29.822 -19.857  1.00 54.65           O  
ATOM    810  CB  MET A 107      26.871  29.081 -23.050  1.00 67.73           C  
ATOM    811  CG  MET A 107      28.020  28.123 -22.641  1.00 56.02           C  
ATOM    812  SD  MET A 107      27.538  26.456 -22.014  1.00 56.02           S  
ATOM    813  CE  MET A 107      26.743  25.702 -23.443  1.00 56.02           C  
ATOM    814  N   LEU A 108      25.640  31.414 -21.366  1.00 80.39           N  
ATOM    815  CA  LEU A 108      25.770  32.504 -20.392  1.00 84.86           C  
ATOM    816  C   LEU A 108      24.915  32.218 -19.154  1.00 91.19           C  
ATOM    817  O   LEU A 108      25.279  32.605 -18.042  1.00 82.61           O  
ATOM    818  CB  LEU A 108      25.355  33.852 -21.012  1.00 59.29           C  
ATOM    819  CG  LEU A 108      26.424  34.743 -21.685  1.00 56.23           C  
ATOM    820  CD1 LEU A 108      25.751  35.866 -22.458  1.00 56.23           C  
ATOM    821  CD2 LEU A 108      27.366  35.333 -20.646  1.00 56.23           C  
ATOM    822  N   PHE A 109      23.788  31.533 -19.348  1.00 86.73           N  
ATOM    823  CA  PHE A 109      22.912  31.185 -18.233  1.00 78.45           C  
ATOM    824  C   PHE A 109      23.730  30.419 -17.202  1.00 75.75           C  
ATOM    825  O   PHE A 109      23.588  30.659 -16.008  1.00 83.87           O  
ATOM    826  CB  PHE A 109      21.742  30.323 -18.728  1.00131.28           C  
ATOM    827  CG  PHE A 109      20.641  30.109 -17.710  1.00121.88           C  
ATOM    828  CD1 PHE A 109      19.340  29.836 -18.136  1.00121.88           C  
ATOM    829  CD2 PHE A 109      20.893  30.159 -16.345  1.00121.88           C  
ATOM    830  CE1 PHE A 109      18.309  29.618 -17.220  1.00121.88           C  
ATOM    831  CE2 PHE A 109      19.869  29.942 -15.416  1.00121.88           C  
ATOM    832  CZ  PHE A 109      18.576  29.671 -15.857  1.00121.88           C  
ATOM    833  N   MET A 110      24.600  29.519 -17.670  1.00 57.25           N  
ATOM    834  CA  MET A 110      25.446  28.700 -16.794  1.00 63.97           C  
ATOM    835  C   MET A 110      26.611  29.426 -16.167  1.00 66.47           C  
ATOM    836  O   MET A 110      26.812  29.335 -14.968  1.00 64.39           O  
ATOM    837  CB  MET A 110      25.987  27.482 -17.536  1.00115.54           C  
ATOM    838  CG  MET A 110      24.945  26.418 -17.806  1.00115.54           C  
ATOM    839  SD  MET A 110      25.648  24.935 -18.554  1.00115.54           S  
ATOM    840  CE  MET A 110      25.851  23.908 -17.114  1.00115.54           C  
ATOM    841  N   GLY A 111      27.383  30.141 -16.971  1.00 43.62           N  
ATOM    842  CA  GLY A 111      28.527  30.855 -16.431  1.00 36.40           C  
ATOM    843  C   GLY A 111      28.275  31.864 -15.309  1.00 34.42           C  
ATOM    844  O   GLY A 111      29.203  32.252 -14.583  1.00 37.61           O  
ATOM    845  N   PHE A 112      27.031  32.315 -15.171  1.00133.53           N  
ATOM    846  CA  PHE A 112      26.693  33.301 -14.144  1.00138.45           C  
ATOM    847  C   PHE A 112      25.770  32.950 -12.983  1.00145.48           C  
ATOM    848  O   PHE A 112      25.925  33.487 -11.886  1.00143.35           O  
ATOM    849  CB  PHE A 112      26.176  34.562 -14.813  1.00 39.85           C  
ATOM    850  CG  PHE A 112      27.226  35.294 -15.564  1.00 28.45           C  
ATOM    851  CD1 PHE A 112      27.181  35.383 -16.954  1.00 28.45           C  
ATOM    852  CD2 PHE A 112      28.282  35.874 -14.887  1.00 28.45           C  
ATOM    853  CE1 PHE A 112      28.178  36.047 -17.658  1.00 28.45           C  
ATOM    854  CE2 PHE A 112      29.283  36.539 -15.577  1.00 28.45           C  
ATOM    855  CZ  PHE A 112      29.235  36.629 -16.967  1.00 28.45           C  
ATOM    856  N   VAL A 113      24.816  32.055 -13.213  1.00133.20           N  
ATOM    857  CA  VAL A 113      23.850  31.697 -12.182  1.00133.20           C  
ATOM    858  C   VAL A 113      24.227  30.402 -11.458  1.00133.20           C  
ATOM    859  O   VAL A 113      24.045  29.305 -11.988  1.00133.20           O  
ATOM    860  CB  VAL A 113      22.444  31.564 -12.829  1.00 65.50           C  
ATOM    861  CG1 VAL A 113      21.383  31.264 -11.794  1.00 65.50           C  
ATOM    862  CG2 VAL A 113      22.104  32.837 -13.555  1.00 65.50           C  
ATOM    863  N   PRO A 114      24.768  30.524 -10.225  1.00141.74           N  
ATOM    864  CA  PRO A 114      25.189  29.401  -9.386  1.00141.74           C  
ATOM    865  C   PRO A 114      24.272  28.190  -9.446  1.00141.74           C  
ATOM    866  O   PRO A 114      24.660  27.160  -9.978  1.00141.74           O  
ATOM    867  CB  PRO A 114      25.258  30.027  -8.003  1.00109.79           C  
ATOM    868  CG  PRO A 114      25.811  31.374  -8.316  1.00109.79           C  
ATOM    869  CD  PRO A 114      24.975  31.798  -9.513  1.00109.79           C  
ATOM    870  N   TRP A 115      23.063  28.300  -8.903  1.00111.71           N  
ATOM    871  CA  TRP A 115      22.132  27.173  -8.942  1.00111.71           C  
ATOM    872  C   TRP A 115      22.215  26.464 -10.278  1.00111.71           C  
ATOM    873  O   TRP A 115      22.370  25.246 -10.350  1.00111.71           O  
ATOM    874  CB  TRP A 115      20.683  27.617  -8.755  1.00125.64           C  
ATOM    875  CG  TRP A 115      19.736  26.524  -9.162  1.00125.64           C  
ATOM    876  CD1 TRP A 115      19.600  25.297  -8.575  1.00125.64           C  
ATOM    877  CD2 TRP A 115      18.858  26.524 -10.294  1.00125.64           C  
ATOM    878  NE1 TRP A 115      18.697  24.534  -9.271  1.00125.64           N  
ATOM    879  CE2 TRP A 115      18.225  25.262 -10.331  1.00125.64           C  
ATOM    880  CE3 TRP A 115      18.546  27.468 -11.281  1.00125.64           C  
ATOM    881  CZ2 TRP A 115      17.297  24.919 -11.318  1.00125.64           C  
ATOM    882  CZ3 TRP A 115      17.623  27.125 -12.263  1.00125.64           C  
ATOM    883  CH2 TRP A 115      17.010  25.860 -12.272  1.00125.64           C  
ATOM    884  N   ALA A 116      22.074  27.256 -11.333  1.00119.92           N  
ATOM    885  CA  ALA A 116      22.106  26.767 -12.700  1.00119.92           C  
ATOM    886  C   ALA A 116      23.373  26.020 -13.074  1.00119.92           C  
ATOM    887  O   ALA A 116      23.302  24.975 -13.713  1.00119.92           O  
ATOM    888  CB  ALA A 116      21.890  27.925 -13.666  1.00200.00           C  
ATOM    889  N   THR A 117      24.532  26.535 -12.673  1.00119.14           N  
ATOM    890  CA  THR A 117      25.777  25.871 -13.040  1.00119.14           C  
ATOM    891  C   THR A 117      26.210  24.700 -12.166  1.00119.14           C  
ATOM    892  O   THR A 117      26.626  23.681 -12.690  1.00119.14           O  
ATOM    893  CB  THR A 117      26.950  26.871 -13.104  1.00193.92           C  
ATOM    894  OG1 THR A 117      28.160  26.170 -13.416  1.00193.92           O  
ATOM    895  CG2 THR A 117      27.118  27.581 -11.775  1.00193.92           C  
ATOM    896  N   SER A 118      26.119  24.822 -10.848  1.00 87.43           N  
ATOM    897  CA  SER A 118      26.537  23.721  -9.977  1.00 87.43           C  
ATOM    898  C   SER A 118      25.408  22.893  -9.308  1.00 87.43           C  
ATOM    899  O   SER A 118      25.048  23.115  -8.146  1.00 87.43           O  
ATOM    900  CB  SER A 118      27.516  24.285  -8.936  1.00 59.81           C  
ATOM    901  OG  SER A 118      28.504  25.093  -9.586  1.00 59.81           O  
ATOM    902  N   SER A 119      24.867  21.932 -10.058  1.00 88.50           N  
ATOM    903  CA  SER A 119      23.796  21.052  -9.576  1.00 88.50           C  
ATOM    904  C   SER A 119      23.882  19.523  -9.825  1.00 88.50           C  
ATOM    905  O   SER A 119      23.120  18.762  -9.226  1.00 88.50           O  
ATOM    906  CB  SER A 119      22.445  21.548 -10.083  1.00146.27           C  
ATOM    907  OG  SER A 119      21.401  20.922  -9.364  1.00146.27           O  
ATOM    908  N   ILE A 120      24.796  19.078 -10.694  1.00162.41           N  
ATOM    909  CA  ILE A 120      24.929  17.659 -11.089  1.00157.02           C  
ATOM    910  C   ILE A 120      23.780  17.180 -11.984  1.00150.09           C  
ATOM    911  O   ILE A 120      22.875  16.437 -11.573  1.00156.54           O  
ATOM    912  CB  ILE A 120      25.091  16.647  -9.914  1.00200.00           C  
ATOM    913  CG1 ILE A 120      26.341  16.956  -9.065  1.00122.77           C  
ATOM    914  CG2 ILE A 120      25.338  15.248 -10.511  1.00122.77           C  
ATOM    915  CD1 ILE A 120      26.644  15.878  -8.014  1.00122.77           C  
ATOM    916  N   ALA A 121      23.847  17.662 -13.216  1.00 87.74           N  
ATOM    917  CA  ALA A 121      22.903  17.388 -14.289  1.00 76.77           C  
ATOM    918  C   ALA A 121      21.660  18.267 -14.354  1.00 63.85           C  
ATOM    919  O   ALA A 121      20.601  17.881 -14.869  1.00 58.81           O  
ATOM    920  CB  ALA A 121      22.509  15.922 -14.269  1.00115.71           C  
ATOM    921  N   VAL A 122      21.793  19.454 -13.784  1.00 80.21           N  
ATOM    922  CA  VAL A 122      20.768  20.457 -13.929  1.00 81.68           C  
ATOM    923  C   VAL A 122      21.343  20.854 -15.284  1.00 83.77           C  
ATOM    924  O   VAL A 122      20.638  21.165 -16.243  1.00 87.40           O  
ATOM    925  CB  VAL A 122      20.942  21.628 -12.933  1.00183.86           C  
ATOM    926  CG1 VAL A 122      22.246  22.375 -13.198  1.00140.05           C  
ATOM    927  CG2 VAL A 122      19.764  22.570 -13.042  1.00140.05           C  
ATOM    928  N   MET A 123      22.680  20.764 -15.303  1.00 94.05           N  
ATOM    929  CA  MET A 123      23.565  21.085 -16.417  1.00 86.05           C  
ATOM    930  C   MET A 123      23.257  20.186 -17.590  1.00 75.99           C  
ATOM    931  O   MET A 123      23.261  20.624 -18.737  1.00 83.71           O  
ATOM    932  CB  MET A 123      25.013  20.858 -15.997  1.00137.21           C  
ATOM    933  CG  MET A 123      25.319  21.259 -14.572  1.00 98.46           C  
ATOM    934  SD  MET A 123      27.024  20.851 -14.095  1.00 98.46           S  
ATOM    935  CE  MET A 123      26.757  19.581 -12.902  1.00 98.46           C  
ATOM    936  N   PHE A 124      23.044  18.912 -17.300  1.00 87.66           N  
ATOM    937  CA  PHE A 124      22.671  17.973 -18.341  1.00 90.30           C  
ATOM    938  C   PHE A 124      21.595  18.707 -19.142  1.00 94.77           C  
ATOM    939  O   PHE A 124      21.758  18.982 -20.333  1.00 93.73           O  
ATOM    940  CB  PHE A 124      22.071  16.705 -17.718  1.00 89.67           C  
ATOM    941  CG  PHE A 124      21.185  15.919 -18.655  1.00 79.80           C  
ATOM    942  CD1 PHE A 124      21.726  14.958 -19.512  1.00 79.80           C  
ATOM    943  CD2 PHE A 124      19.811  16.166 -18.704  1.00 79.80           C  
ATOM    944  CE1 PHE A 124      20.910  14.256 -20.405  1.00 79.80           C  
ATOM    945  CE2 PHE A 124      18.991  15.474 -19.591  1.00 79.80           C  
ATOM    946  CZ  PHE A 124      19.541  14.516 -20.445  1.00 79.80           C  
ATOM    947  N   VAL A 125      20.509  19.049 -18.448  1.00 58.96           N  
ATOM    948  CA  VAL A 125      19.354  19.720 -19.041  1.00 58.96           C  
ATOM    949  C   VAL A 125      19.641  21.058 -19.723  1.00 58.96           C  
ATOM    950  O   VAL A 125      19.180  21.285 -20.840  1.00 58.96           O  
ATOM    951  CB  VAL A 125      18.262  19.913 -17.975  1.00 70.93           C  
ATOM    952  CG1 VAL A 125      16.880  19.616 -18.583  1.00 35.65           C  
ATOM    953  CG2 VAL A 125      18.561  19.005 -16.768  1.00 35.65           C  
ATOM    954  N   LEU A 126      20.397  21.940 -19.074  1.00 90.68           N  
ATOM    955  CA  LEU A 126      20.719  23.226 -19.694  1.00 82.94           C  
ATOM    956  C   LEU A 126      21.538  22.966 -20.959  1.00 79.18           C  
ATOM    957  O   LEU A 126      21.223  23.449 -22.061  1.00 71.57           O  
ATOM    958  CB  LEU A 126      21.531  24.106 -18.735  1.00 98.48           C  
ATOM    959  CG  LEU A 126      20.818  24.675 -17.508  1.00 73.29           C  
ATOM    960  CD1 LEU A 126      21.731  25.660 -16.779  1.00 73.29           C  
ATOM    961  CD2 LEU A 126      19.543  25.370 -17.957  1.00 73.29           C  
ATOM    962  N   LEU A 127      22.587  22.174 -20.772  1.00111.86           N  
ATOM    963  CA  LEU A 127      23.501  21.787 -21.835  1.00126.06           C  
ATOM    964  C   LEU A 127      22.713  21.176 -22.984  1.00132.79           C  
ATOM    965  O   LEU A 127      22.968  21.462 -24.156  1.00131.48           O  
ATOM    966  CB  LEU A 127      24.494  20.756 -21.291  1.00 49.27           C  
ATOM    967  CG  LEU A 127      26.001  21.017 -21.301  1.00 31.20           C  
ATOM    968  CD1 LEU A 127      26.301  22.484 -21.594  1.00 31.20           C  
ATOM    969  CD2 LEU A 127      26.568  20.598 -19.953  1.00 31.20           C  
ATOM    970  N   PHE A 128      21.739  20.344 -22.631  1.00 95.67           N  
ATOM    971  CA  PHE A 128      20.921  19.660 -23.620  1.00 87.19           C  
ATOM    972  C   PHE A 128      20.270  20.618 -24.616  1.00 85.33           C  
ATOM    973  O   PHE A 128      20.120  20.288 -25.800  1.00 87.99           O  
ATOM    974  CB  PHE A 128      19.841  18.828 -22.920  1.00 34.46           C  
ATOM    975  CG  PHE A 128      19.037  17.984 -23.863  1.00 32.79           C  
ATOM    976  CD1 PHE A 128      18.129  18.569 -24.738  1.00 32.79           C  
ATOM    977  CD2 PHE A 128      19.238  16.608 -23.923  1.00 32.79           C  
ATOM    978  CE1 PHE A 128      17.437  17.804 -25.662  1.00 32.79           C  
ATOM    979  CE2 PHE A 128      18.548  15.828 -24.848  1.00 32.79           C  
ATOM    980  CZ  PHE A 128      17.645  16.431 -25.722  1.00 32.79           C  
ATOM    981  N   LEU A 129      19.889  21.803 -24.143  1.00 83.25           N  
ATOM    982  CA  LEU A 129      19.275  22.779 -25.029  1.00 87.99           C  
ATOM    983  C   LEU A 129      20.341  23.227 -26.009  1.00 97.90           C  
ATOM    984  O   LEU A 129      20.081  23.376 -27.214  1.00102.50           O  
ATOM    985  CB  LEU A 129      18.814  23.998 -24.247  1.00 68.57           C  
ATOM    986  CG  LEU A 129      17.720  23.827 -23.212  1.00 59.83           C  
ATOM    987  CD1 LEU A 129      17.512  25.193 -22.552  1.00 59.83           C  
ATOM    988  CD2 LEU A 129      16.433  23.302 -23.858  1.00 59.83           C  
ATOM    989  N   CYS A 130      21.547  23.420 -25.475  1.00 59.24           N  
ATOM    990  CA  CYS A 130      22.664  23.859 -26.283  1.00 63.09           C  
ATOM    991  C   CYS A 130      22.722  22.961 -27.506  1.00 56.11           C  
ATOM    992  O   CYS A 130      22.859  23.434 -28.643  1.00 62.34           O  
ATOM    993  CB  CYS A 130      23.963  23.761 -25.500  1.00 85.06           C  
ATOM    994  SG  CYS A 130      25.367  24.363 -26.434  1.00 67.67           S  
ATOM    995  N   GLY A 131      22.609  21.659 -27.267  1.00 48.63           N  
ATOM    996  CA  GLY A 131      22.641  20.720 -28.367  1.00 36.08           C  
ATOM    997  C   GLY A 131      21.540  20.998 -29.360  1.00 55.16           C  
ATOM    998  O   GLY A 131      21.784  21.090 -30.560  1.00 57.35           O  
ATOM    999  N   TRP A 132      20.323  21.145 -28.854  1.00 60.13           N  
ATOM   1000  CA  TRP A 132      19.179  21.405 -29.713  1.00 54.43           C  
ATOM   1001  C   TRP A 132      19.351  22.653 -30.562  1.00 53.86           C  
ATOM   1002  O   TRP A 132      19.032  22.654 -31.751  1.00 58.54           O  
ATOM   1003  CB  TRP A 132      17.902  21.509 -28.878  1.00109.59           C  
ATOM   1004  CG  TRP A 132      16.668  21.560 -29.715  1.00 82.02           C  
ATOM   1005  CD1 TRP A 132      16.016  22.672 -30.139  1.00 82.02           C  
ATOM   1006  CD2 TRP A 132      15.974  20.444 -30.279  1.00 82.02           C  
ATOM   1007  NE1 TRP A 132      14.955  22.322 -30.934  1.00 82.02           N  
ATOM   1008  CE2 TRP A 132      14.905  20.959 -31.038  1.00 82.02           C  
ATOM   1009  CE3 TRP A 132      16.154  19.057 -30.221  1.00 82.02           C  
ATOM   1010  CZ2 TRP A 132      14.013  20.137 -31.737  1.00 82.02           C  
ATOM   1011  CZ3 TRP A 132      15.265  18.232 -30.920  1.00 82.02           C  
ATOM   1012  CH2 TRP A 132      14.208  18.780 -31.666  1.00 82.02           C  
ATOM   1013  N   PHE A 133      19.850  23.717 -29.952  1.00 28.73           N  
ATOM   1014  CA  PHE A 133      20.066  24.957 -30.693  1.00 28.42           C  
ATOM   1015  C   PHE A 133      21.218  24.781 -31.685  1.00 45.60           C  
ATOM   1016  O   PHE A 133      21.187  25.296 -32.809  1.00 41.57           O  
ATOM   1017  CB  PHE A 133      20.402  26.125 -29.742  1.00 75.43           C  
ATOM   1018  CG  PHE A 133      19.212  26.703 -29.008  1.00 70.43           C  
ATOM   1019  CD1 PHE A 133      19.403  27.518 -27.905  1.00 70.43           C  
ATOM   1020  CD2 PHE A 133      17.908  26.417 -29.405  1.00 70.43           C  
ATOM   1021  CE1 PHE A 133      18.330  28.027 -27.210  1.00 70.43           C  
ATOM   1022  CE2 PHE A 133      16.824  26.931 -28.705  1.00 70.43           C  
ATOM   1023  CZ  PHE A 133      17.036  27.733 -27.609  1.00 70.43           C  
ATOM   1024  N   GLN A 134      22.233  24.039 -31.260  1.00 26.42           N  
ATOM   1025  CA  GLN A 134      23.388  23.819 -32.096  1.00 27.36           C  
ATOM   1026  C   GLN A 134      22.844  23.217 -33.381  1.00 20.67           C  
ATOM   1027  O   GLN A 134      23.376  23.440 -34.468  1.00 24.18           O  
ATOM   1028  CB  GLN A 134      24.327  22.841 -31.399  1.00 65.14           C  
ATOM   1029  CG  GLN A 134      25.784  23.037 -31.726  1.00 40.40           C  
ATOM   1030  CD  GLN A 134      26.418  24.164 -30.929  1.00 40.40           C  
ATOM   1031  OE1 GLN A 134      26.454  24.123 -29.688  1.00 40.40           O  
ATOM   1032  NE2 GLN A 134      26.934  25.179 -31.637  1.00 40.40           N  
ATOM   1033  N   GLY A 135      21.741  22.492 -33.244  1.00 79.10           N  
ATOM   1034  CA  GLY A 135      21.116  21.855 -34.386  1.00 87.55           C  
ATOM   1035  C   GLY A 135      20.820  22.801 -35.530  1.00 89.73           C  
ATOM   1036  O   GLY A 135      21.227  22.552 -36.662  1.00 97.53           O  
ATOM   1037  N   MET A 136      20.107  23.885 -35.252  1.00 75.90           N  
ATOM   1038  CA  MET A 136      19.773  24.822 -36.309  1.00 77.04           C  
ATOM   1039  C   MET A 136      20.976  25.341 -37.092  1.00 66.72           C  
ATOM   1040  O   MET A 136      20.976  25.315 -38.317  1.00 83.58           O  
ATOM   1041  CB  MET A 136      18.908  25.976 -35.774  1.00 79.54           C  
ATOM   1042  CG  MET A 136      19.290  26.573 -34.438  1.00 63.37           C  
ATOM   1043  SD  MET A 136      18.068  27.850 -33.911  1.00 63.37           S  
ATOM   1044  CE  MET A 136      16.879  26.855 -33.045  1.00 63.37           C  
ATOM   1045  N   GLY A 137      22.013  25.785 -36.402  1.00 57.67           N  
ATOM   1046  CA  GLY A 137      23.187  26.304 -37.090  1.00 57.67           C  
ATOM   1047  C   GLY A 137      23.620  25.901 -38.500  1.00 57.67           C  
ATOM   1048  O   GLY A 137      23.934  26.766 -39.307  1.00 57.67           O  
ATOM   1049  N   TRP A 138      23.646  24.616 -38.826  1.00 35.51           N  
ATOM   1050  CA  TRP A 138      24.120  24.211 -40.151  1.00 37.76           C  
ATOM   1051  C   TRP A 138      23.192  24.178 -41.334  1.00 43.88           C  
ATOM   1052  O   TRP A 138      23.563  24.629 -42.412  1.00 46.97           O  
ATOM   1053  CB  TRP A 138      24.802  22.833 -40.113  1.00 41.39           C  
ATOM   1054  CG  TRP A 138      25.257  22.414 -41.509  1.00 49.96           C  
ATOM   1055  CD1 TRP A 138      26.315  22.929 -42.222  1.00 49.96           C  
ATOM   1056  CD2 TRP A 138      24.571  21.543 -42.408  1.00 49.96           C  
ATOM   1057  NE1 TRP A 138      26.316  22.443 -43.514  1.00 49.96           N  
ATOM   1058  CE2 TRP A 138      25.256  21.591 -43.653  1.00 49.96           C  
ATOM   1059  CE3 TRP A 138      23.441  20.733 -42.290  1.00 49.96           C  
ATOM   1060  CZ2 TRP A 138      24.844  20.864 -44.765  1.00 49.96           C  
ATOM   1061  CZ3 TRP A 138      23.027  20.003 -43.402  1.00 49.96           C  
ATOM   1062  CH2 TRP A 138      23.731  20.076 -44.628  1.00 49.96           C  
ATOM   1063  N   PRO A 139      21.960  23.677 -41.157  1.00 34.70           N  
ATOM   1064  CA  PRO A 139      21.133  23.647 -42.370  1.00 21.96           C  
ATOM   1065  C   PRO A 139      20.754  24.953 -43.101  1.00 25.27           C  
ATOM   1066  O   PRO A 139      20.500  24.933 -44.316  1.00 30.52           O  
ATOM   1067  CB  PRO A 139      19.914  22.821 -41.931  1.00 53.20           C  
ATOM   1068  CG  PRO A 139      19.872  23.015 -40.442  1.00 53.20           C  
ATOM   1069  CD  PRO A 139      21.317  22.968 -40.043  1.00 53.20           C  
ATOM   1070  N   PRO A 140      20.709  26.093 -42.394  1.00 84.50           N  
ATOM   1071  CA  PRO A 140      20.377  27.221 -43.252  1.00 83.15           C  
ATOM   1072  C   PRO A 140      21.657  27.414 -44.054  1.00 91.02           C  
ATOM   1073  O   PRO A 140      21.620  27.745 -45.232  1.00 97.10           O  
ATOM   1074  CB  PRO A 140      20.094  28.352 -42.256  1.00 64.77           C  
ATOM   1075  CG  PRO A 140      20.788  27.933 -40.999  1.00 61.45           C  
ATOM   1076  CD  PRO A 140      20.529  26.453 -40.976  1.00 61.45           C  
ATOM   1077  N   CYS A 141      22.790  27.159 -43.401  1.00 58.24           N  
ATOM   1078  CA  CYS A 141      24.090  27.274 -44.041  1.00 50.09           C  
ATOM   1079  C   CYS A 141      24.025  26.405 -45.278  1.00 44.30           C  
ATOM   1080  O   CYS A 141      24.767  26.604 -46.241  1.00 43.07           O  
ATOM   1081  CB  CYS A 141      25.209  26.787 -43.109  1.00 97.28           C  
ATOM   1082  SG  CYS A 141      26.911  26.933 -43.791  1.00 85.57           S  
ATOM   1083  N   GLY A 142      23.111  25.445 -45.245  1.00 50.83           N  
ATOM   1084  CA  GLY A 142      22.941  24.554 -46.375  1.00 55.30           C  
ATOM   1085  C   GLY A 142      22.077  25.182 -47.450  1.00 61.63           C  
ATOM   1086  O   GLY A 142      22.466  25.226 -48.622  1.00 53.05           O  
ATOM   1087  N   ARG A 143      20.912  25.686 -47.035  1.00 30.47           N  
ATOM   1088  CA  ARG A 143      19.951  26.325 -47.938  1.00 22.19           C  
ATOM   1089  C   ARG A 143      20.656  27.437 -48.695  1.00 19.49           C  
ATOM   1090  O   ARG A 143      20.412  27.650 -49.867  1.00 27.61           O  
ATOM   1091  CB  ARG A 143      18.784  26.874 -47.122  1.00137.64           C  
ATOM   1092  CG  ARG A 143      17.488  27.002 -47.890  1.00128.24           C  
ATOM   1093  CD  ARG A 143      16.338  27.273 -46.938  1.00128.24           C  
ATOM   1094  NE  ARG A 143      15.049  27.351 -47.620  1.00128.24           N  
ATOM   1095  CZ  ARG A 143      14.676  28.344 -48.424  1.00128.24           C  
ATOM   1096  NH1 ARG A 143      15.493  29.362 -48.661  1.00128.24           N  
ATOM   1097  NH2 ARG A 143      13.477  28.322 -48.990  1.00128.24           N  
ATOM   1098  N   THR A 144      21.570  28.121 -48.022  1.00 36.11           N  
ATOM   1099  CA  THR A 144      22.322  29.192 -48.652  1.00 36.11           C  
ATOM   1100  C   THR A 144      23.136  28.646 -49.812  1.00 36.11           C  
ATOM   1101  O   THR A 144      22.942  29.020 -50.960  1.00 36.11           O  
ATOM   1102  CB  THR A 144      23.320  29.860 -47.673  1.00 65.48           C  
ATOM   1103  OG1 THR A 144      22.608  30.483 -46.602  1.00 65.48           O  
ATOM   1104  CG2 THR A 144      24.146  30.915 -48.398  1.00 65.48           C  
ATOM   1105  N   MET A 145      24.035  27.725 -49.504  1.00121.36           N  
ATOM   1106  CA  MET A 145      24.904  27.174 -50.519  1.00114.14           C  
ATOM   1107  C   MET A 145      24.167  26.706 -51.756  1.00112.16           C  
ATOM   1108  O   MET A 145      24.771  26.544 -52.816  1.00115.35           O  
ATOM   1109  CB  MET A 145      25.693  26.018 -49.935  1.00 65.00           C  
ATOM   1110  CG  MET A 145      26.585  26.420 -48.799  1.00 58.28           C  
ATOM   1111  SD  MET A 145      28.100  25.430 -48.817  1.00 58.28           S  
ATOM   1112  CE  MET A 145      29.080  26.350 -50.031  1.00 58.28           C  
ATOM   1113  N   VAL A 146      22.862  26.502 -51.623  1.00 75.92           N  
ATOM   1114  CA  VAL A 146      22.043  26.053 -52.742  1.00 80.84           C  
ATOM   1115  C   VAL A 146      21.833  27.259 -53.643  1.00 87.87           C  
ATOM   1116  O   VAL A 146      21.651  27.136 -54.856  1.00 85.74           O  
ATOM   1117  CB  VAL A 146      20.665  25.539 -52.257  1.00200.00           C  
ATOM   1118  CG1 VAL A 146      19.853  25.028 -53.433  1.00200.00           C  
ATOM   1119  CG2 VAL A 146      20.851  24.439 -51.222  1.00200.00           C  
ATOM   1120  N   HIS A 147      21.860  28.432 -53.027  1.00 43.31           N  
ATOM   1121  CA  HIS A 147      21.673  29.678 -53.744  1.00 40.17           C  
ATOM   1122  C   HIS A 147      22.968  30.353 -54.173  1.00 39.70           C  
ATOM   1123  O   HIS A 147      22.973  31.546 -54.473  1.00 41.01           O  
ATOM   1124  CB  HIS A 147      20.799  30.620 -52.932  1.00 85.70           C  
ATOM   1125  CG  HIS A 147      19.488  30.011 -52.544  1.00 67.21           C  
ATOM   1126  ND1 HIS A 147      18.793  29.168 -53.385  1.00 67.21           N  
ATOM   1127  CD2 HIS A 147      18.760  30.092 -51.404  1.00 67.21           C  
ATOM   1128  CE1 HIS A 147      17.694  28.752 -52.777  1.00 67.21           C  
ATOM   1129  NE2 HIS A 147      17.651  29.298 -51.574  1.00 67.21           N  
ATOM   1130  N   TRP A 148      24.081  29.616 -54.109  1.00200.00           N  
ATOM   1131  CA  TRP A 148      25.353  30.136 -54.619  1.00200.00           C  
ATOM   1132  C   TRP A 148      25.241  29.954 -56.148  1.00200.00           C  
ATOM   1133  O   TRP A 148      24.868  30.885 -56.866  1.00200.00           O  
ATOM   1134  CB  TRP A 148      26.523  29.307 -54.087  1.00 54.22           C  
ATOM   1135  CG  TRP A 148      27.419  30.085 -53.185  1.00 54.22           C  
ATOM   1136  CD1 TRP A 148      27.151  30.509 -51.901  1.00 54.22           C  
ATOM   1137  CD2 TRP A 148      28.687  30.620 -53.531  1.00 54.22           C  
ATOM   1138  NE1 TRP A 148      28.184  31.285 -51.443  1.00 54.22           N  
ATOM   1139  CE2 TRP A 148      29.140  31.371 -52.424  1.00 54.22           C  
ATOM   1140  CE3 TRP A 148      29.486  30.543 -54.674  1.00 54.22           C  
ATOM   1141  CZ2 TRP A 148      30.372  32.049 -52.431  1.00 54.22           C  
ATOM   1142  CZ3 TRP A 148      30.710  31.216 -54.684  1.00 54.22           C  
ATOM   1143  CH2 TRP A 148      31.142  31.961 -53.569  1.00 54.22           C  
ATOM   1144  N   TRP A 149      25.592  28.753 -56.626  1.00 69.88           N  
ATOM   1145  CA  TRP A 149      25.442  28.350 -58.039  1.00 63.17           C  
ATOM   1146  C   TRP A 149      25.844  26.885 -58.358  1.00 59.38           C  
ATOM   1147  O   TRP A 149      26.992  26.503 -58.183  1.00 57.72           O  
ATOM   1148  CB  TRP A 149      26.122  29.358 -58.999  1.00200.00           C  
ATOM   1149  CG  TRP A 149      27.601  29.603 -58.860  1.00200.00           C  
ATOM   1150  CD1 TRP A 149      28.358  29.497 -57.729  1.00200.00           C  
ATOM   1151  CD2 TRP A 149      28.488  30.061 -59.895  1.00200.00           C  
ATOM   1152  NE1 TRP A 149      29.661  29.856 -57.995  1.00200.00           N  
ATOM   1153  CE2 TRP A 149      29.769  30.207 -59.316  1.00200.00           C  
ATOM   1154  CE3 TRP A 149      28.323  30.362 -61.257  1.00200.00           C  
ATOM   1155  CZ2 TRP A 149      30.882  30.642 -60.051  1.00200.00           C  
ATOM   1156  CZ3 TRP A 149      29.430  30.795 -61.989  1.00200.00           C  
ATOM   1157  CH2 TRP A 149      30.693  30.930 -61.381  1.00200.00           C  
ATOM   1158  N   SER A 150      24.915  26.063 -58.834  1.00114.57           N  
ATOM   1159  CA  SER A 150      25.253  24.666 -59.121  1.00108.38           C  
ATOM   1160  C   SER A 150      26.506  24.380 -59.941  1.00103.11           C  
ATOM   1161  O   SER A 150      26.848  25.115 -60.867  1.00101.46           O  
ATOM   1162  CB  SER A 150      24.109  23.908 -59.769  1.00146.06           C  
ATOM   1163  OG  SER A 150      24.551  22.564 -59.967  1.00 66.57           O  
ATOM   1164  N   GLN A 151      27.145  23.269 -59.589  1.00 57.56           N  
ATOM   1165  CA  GLN A 151      28.387  22.752 -60.173  1.00 54.31           C  
ATOM   1166  C   GLN A 151      29.582  23.626 -59.789  1.00 54.40           C  
ATOM   1167  O   GLN A 151      30.663  23.554 -60.379  1.00 50.89           O  
ATOM   1168  CB  GLN A 151      28.270  22.656 -61.699  1.00200.00           C  
ATOM   1169  CG  GLN A 151      29.460  21.990 -62.398  1.00132.05           C  
ATOM   1170  CD  GLN A 151      30.252  22.948 -63.290  1.00132.05           C  
ATOM   1171  OE1 GLN A 151      30.829  23.928 -62.817  1.00132.05           O  
ATOM   1172  NE2 GLN A 151      30.285  22.659 -64.591  1.00132.05           N  
ATOM   1173  N   LYS A 152      29.369  24.452 -58.771  1.00 94.43           N  
ATOM   1174  CA  LYS A 152      30.414  25.301 -58.232  1.00 89.04           C  
ATOM   1175  C   LYS A 152      30.485  24.900 -56.760  1.00 82.11           C  
ATOM   1176  O   LYS A 152      31.561  24.790 -56.170  1.00 88.56           O  
ATOM   1177  CB  LYS A 152      30.024  26.766 -58.403  1.00200.00           C  
ATOM   1178  CG  LYS A 152      29.510  27.080 -59.807  1.00193.58           C  
ATOM   1179  CD  LYS A 152      30.530  26.766 -60.902  1.00193.58           C  
ATOM   1180  CE  LYS A 152      29.973  27.088 -62.296  1.00193.58           C  
ATOM   1181  NZ  LYS A 152      30.921  26.746 -63.400  1.00193.58           N  
ATOM   1182  N   GLU A 153      29.301  24.656 -56.197  1.00105.38           N  
ATOM   1183  CA  GLU A 153      29.107  24.247 -54.808  1.00 94.41           C  
ATOM   1184  C   GLU A 153      30.167  23.277 -54.268  1.00 81.49           C  
ATOM   1185  O   GLU A 153      30.615  23.404 -53.128  1.00 76.45           O  
ATOM   1186  CB  GLU A 153      27.701  23.651 -54.652  1.00133.10           C  
ATOM   1187  CG  GLU A 153      26.584  24.684 -54.806  1.00 68.39           C  
ATOM   1188  CD  GLU A 153      25.204  24.061 -55.038  1.00 68.39           C  
ATOM   1189  OE1 GLU A 153      24.755  23.269 -54.175  1.00 68.39           O  
ATOM   1190  OE2 GLU A 153      24.565  24.363 -56.083  1.00 68.39           O  
ATOM   1191  N   ARG A 154      30.582  22.317 -55.086  1.00117.95           N  
ATOM   1192  CA  ARG A 154      31.578  21.360 -54.631  1.00119.42           C  
ATOM   1193  C   ARG A 154      32.706  22.113 -53.952  1.00121.51           C  
ATOM   1194  O   ARG A 154      33.237  21.672 -52.941  1.00125.14           O  
ATOM   1195  CB  ARG A 154      32.149  20.553 -55.804  1.00186.76           C  
ATOM   1196  CG  ARG A 154      31.252  19.434 -56.313  1.00140.82           C  
ATOM   1197  CD  ARG A 154      30.548  19.795 -57.607  1.00140.82           C  
ATOM   1198  NE  ARG A 154      29.493  18.836 -57.922  1.00140.82           N  
ATOM   1199  CZ  ARG A 154      28.916  18.721 -59.113  1.00140.82           C  
ATOM   1200  NH1 ARG A 154      29.294  19.506 -60.115  1.00140.82           N  
ATOM   1201  NH2 ARG A 154      27.957  17.822 -59.303  1.00140.82           N  
ATOM   1202  N   GLY A 155      33.050  23.268 -54.503  1.00 50.95           N  
ATOM   1203  CA  GLY A 155      34.129  24.059 -53.948  1.00 42.95           C  
ATOM   1204  C   GLY A 155      33.812  24.812 -52.669  1.00 32.89           C  
ATOM   1205  O   GLY A 155      34.590  24.783 -51.717  1.00 40.61           O  
ATOM   1206  N   GLY A 156      32.682  25.500 -52.633  1.00 40.64           N  
ATOM   1207  CA  GLY A 156      32.351  26.243 -51.440  1.00 43.28           C  
ATOM   1208  C   GLY A 156      32.362  25.320 -50.244  1.00 47.75           C  
ATOM   1209  O   GLY A 156      32.822  25.696 -49.171  1.00 46.71           O  
ATOM   1210  N   ILE A 157      31.870  24.099 -50.445  1.00 16.18           N  
ATOM   1211  CA  ILE A 157      31.775  23.094 -49.382  1.00 16.18           C  
ATOM   1212  C   ILE A 157      33.129  22.514 -49.017  1.00 16.18           C  
ATOM   1213  O   ILE A 157      33.450  22.431 -47.837  1.00 16.18           O  
ATOM   1214  CB  ILE A 157      30.872  21.911 -49.764  1.00 71.24           C  
ATOM   1215  CG1 ILE A 157      29.572  22.401 -50.405  1.00 35.96           C  
ATOM   1216  CG2 ILE A 157      30.540  21.115 -48.515  1.00 35.96           C  
ATOM   1217  CD1 ILE A 157      28.470  22.719 -49.414  1.00 35.96           C  
ATOM   1218  N   VAL A 158      33.908  22.089 -50.009  1.00 92.12           N  
ATOM   1219  CA  VAL A 158      35.231  21.533 -49.728  1.00 84.38           C  
ATOM   1220  C   VAL A 158      35.768  22.256 -48.504  1.00 80.62           C  
ATOM   1221  O   VAL A 158      36.134  21.629 -47.501  1.00 73.01           O  
ATOM   1222  CB  VAL A 158      36.225  21.738 -50.898  1.00200.00           C  
ATOM   1223  CG1 VAL A 158      37.625  21.308 -50.470  1.00200.00           C  
ATOM   1224  CG2 VAL A 158      35.793  20.922 -52.106  1.00200.00           C  
ATOM   1225  N   SER A 159      35.827  23.579 -48.613  1.00 29.20           N  
ATOM   1226  CA  SER A 159      36.286  24.446 -47.535  1.00 40.71           C  
ATOM   1227  C   SER A 159      35.470  24.392 -46.227  1.00 47.44           C  
ATOM   1228  O   SER A 159      36.029  24.328 -45.147  1.00 46.13           O  
ATOM   1229  CB  SER A 159      36.336  25.879 -48.042  1.00 47.90           C  
ATOM   1230  OG  SER A 159      36.878  26.726 -47.062  1.00 29.83           O  
ATOM   1231  N   VAL A 160      34.149  24.412 -46.324  1.00 53.06           N  
ATOM   1232  CA  VAL A 160      33.322  24.421 -45.127  1.00 44.58           C  
ATOM   1233  C   VAL A 160      33.354  23.232 -44.163  1.00 42.72           C  
ATOM   1234  O   VAL A 160      33.459  23.432 -42.962  1.00 45.38           O  
ATOM   1235  CB  VAL A 160      31.828  24.774 -45.481  1.00 86.04           C  
ATOM   1236  CG1 VAL A 160      30.911  24.571 -44.265  1.00 84.37           C  
ATOM   1237  CG2 VAL A 160      31.737  26.239 -45.936  1.00 84.37           C  
ATOM   1238  N   TRP A 161      33.284  21.997 -44.629  1.00119.34           N  
ATOM   1239  CA  TRP A 161      33.300  20.897 -43.650  1.00124.08           C  
ATOM   1240  C   TRP A 161      34.551  20.880 -42.744  1.00133.99           C  
ATOM   1241  O   TRP A 161      34.478  21.003 -41.512  1.00138.59           O  
ATOM   1242  CB  TRP A 161      33.267  19.512 -44.331  1.00199.91           C  
ATOM   1243  CG  TRP A 161      32.188  19.230 -45.337  1.00199.91           C  
ATOM   1244  CD1 TRP A 161      32.152  19.662 -46.630  1.00199.91           C  
ATOM   1245  CD2 TRP A 161      31.040  18.386 -45.162  1.00199.91           C  
ATOM   1246  NE1 TRP A 161      31.058  19.136 -47.276  1.00199.91           N  
ATOM   1247  CE2 TRP A 161      30.356  18.351 -46.401  1.00199.91           C  
ATOM   1248  CE3 TRP A 161      30.522  17.656 -44.084  1.00199.91           C  
ATOM   1249  CZ2 TRP A 161      29.180  17.612 -46.592  1.00199.91           C  
ATOM   1250  CZ3 TRP A 161      29.350  16.919 -44.273  1.00199.91           C  
ATOM   1251  CH2 TRP A 161      28.694  16.905 -45.520  1.00199.91           C  
ATOM   1252  N   ASN A 162      35.698  20.761 -43.399  1.00160.97           N  
ATOM   1253  CA  ASN A 162      36.988  20.612 -42.747  1.00164.82           C  
ATOM   1254  C   ASN A 162      37.610  21.771 -41.975  1.00157.84           C  
ATOM   1255  O   ASN A 162      38.418  21.536 -41.076  1.00164.07           O  
ATOM   1256  CB  ASN A 162      37.979  20.064 -43.781  1.00153.67           C  
ATOM   1257  CG  ASN A 162      37.344  18.998 -44.696  1.00136.28           C  
ATOM   1258  OD1 ASN A 162      36.719  18.037 -44.223  1.00136.28           O  
ATOM   1259  ND2 ASN A 162      37.505  19.170 -46.011  1.00136.28           N  
ATOM   1260  N   CYS A 163      37.262  23.010 -42.311  1.00 51.21           N  
ATOM   1261  CA  CYS A 163      37.838  24.146 -41.601  1.00 38.66           C  
ATOM   1262  C   CYS A 163      36.943  24.619 -40.480  1.00 57.74           C  
ATOM   1263  O   CYS A 163      37.423  25.031 -39.432  1.00 59.93           O  
ATOM   1264  CB  CYS A 163      38.054  25.328 -42.545  1.00116.80           C  
ATOM   1265  SG  CYS A 163      38.947  24.988 -44.064  1.00119.78           S  
ATOM   1266  N   ALA A 164      35.636  24.548 -40.703  1.00 47.80           N  
ATOM   1267  CA  ALA A 164      34.676  25.035 -39.722  1.00 42.10           C  
ATOM   1268  C   ALA A 164      34.750  24.433 -38.306  1.00 41.53           C  
ATOM   1269  O   ALA A 164      34.602  25.156 -37.310  1.00 46.21           O  
ATOM   1270  CB  ALA A 164      33.269  24.884 -40.272  1.00192.97           C  
ATOM   1271  N   HIS A 165      34.937  22.756 -38.280  1.00 44.47           N  
ATOM   1272  CA  HIS A 165      35.037  22.557 -36.847  1.00 44.16           C  
ATOM   1273  C   HIS A 165      36.309  23.139 -36.285  1.00 61.34           C  
ATOM   1274  O   HIS A 165      36.362  23.539 -35.127  1.00 57.31           O  
ATOM   1275  CB  HIS A 165      34.962  21.082 -36.469  1.00154.96           C  
ATOM   1276  CG  HIS A 165      35.003  20.855 -34.988  1.00149.96           C  
ATOM   1277  ND1 HIS A 165      35.667  21.702 -34.128  1.00149.96           N  
ATOM   1278  CD2 HIS A 165      34.500  19.860 -34.219  1.00149.96           C  
ATOM   1279  CE1 HIS A 165      35.574  21.239 -32.894  1.00149.96           C  
ATOM   1280  NE2 HIS A 165      34.871  20.122 -32.920  1.00149.96           N  
ATOM   1281  N   ASN A 166      37.310  23.332 -36.816  1.00 37.44           N  
ATOM   1282  CA  ASN A 166      38.548  23.742 -36.164  1.00 38.38           C  
ATOM   1283  C   ASN A 166      38.819  25.250 -35.933  1.00 31.69           C  
ATOM   1284  O   ASN A 166      39.249  25.657 -34.837  1.00 35.20           O  
ATOM   1285  CB  ASN A 166      39.721  23.117 -36.926  1.00 87.90           C  
ATOM   1286  CG  ASN A 166      39.507  21.644 -37.209  1.00 63.16           C  
ATOM   1287  OD1 ASN A 166      39.267  20.854 -36.292  1.00 63.16           O  
ATOM   1288  ND2 ASN A 166      39.593  21.266 -38.480  1.00 63.16           N  
ATOM   1289  N   VAL A 167      38.576  26.078 -36.946  1.00 41.78           N  
ATOM   1290  CA  VAL A 167      38.834  27.505 -36.792  1.00 50.23           C  
ATOM   1291  C   VAL A 167      38.103  28.095 -35.589  1.00 52.41           C  
ATOM   1292  O   VAL A 167      38.601  29.020 -34.951  1.00 60.21           O  
ATOM   1293  CB  VAL A 167      38.455  28.290 -38.055  1.00 59.77           C  
ATOM   1294  CG1 VAL A 167      39.172  29.640 -38.044  1.00 44.24           C  
ATOM   1295  CG2 VAL A 167      38.833  27.499 -39.294  1.00 44.24           C  
ATOM   1296  N   GLY A 168      36.934  27.542 -35.278  1.00 41.71           N  
ATOM   1297  CA  GLY A 168      36.165  28.022 -34.146  1.00 42.85           C  
ATOM   1298  C   GLY A 168      36.308  27.258 -32.837  1.00 32.53           C  
ATOM   1299  O   GLY A 168      36.346  27.871 -31.769  1.00 49.39           O  
ATOM   1300  N   GLY A 169      36.396  25.929 -32.910  1.00 38.36           N  
ATOM   1301  CA  GLY A 169      36.498  25.108 -31.712  1.00 41.40           C  
ATOM   1302  C   GLY A 169      37.808  25.215 -30.968  1.00 40.60           C  
ATOM   1303  O   GLY A 169      37.897  24.843 -29.801  1.00 40.84           O  
ATOM   1304  N   GLY A 170      38.830  25.731 -31.644  1.00 32.73           N  
ATOM   1305  CA  GLY A 170      40.141  25.868 -31.024  1.00 32.73           C  
ATOM   1306  C   GLY A 170      40.433  27.206 -30.359  1.00 32.73           C  
ATOM   1307  O   GLY A 170      41.479  27.378 -29.729  1.00 34.18           O  
ATOM   1308  N   ILE A 171      39.541  28.174 -30.537  1.00 70.97           N  
ATOM   1309  CA  ILE A 171      39.717  29.483 -29.924  1.00 58.23           C  
ATOM   1310  C   ILE A 171      39.283  29.704 -28.451  1.00 61.54           C  
ATOM   1311  O   ILE A 171      39.943  30.449 -27.722  1.00 66.79           O  
ATOM   1312  CB  ILE A 171      39.114  30.564 -30.836  1.00131.31           C  
ATOM   1313  CG1 ILE A 171      40.057  30.759 -32.026  1.00110.11           C  
ATOM   1314  CG2 ILE A 171      38.911  31.867 -30.081  1.00110.11           C  
ATOM   1315  CD1 ILE A 171      39.713  31.918 -32.921  1.00110.11           C  
ATOM   1316  N   PRO A 172      38.198  29.042 -27.990  1.00 19.78           N  
ATOM   1317  CA  PRO A 172      37.681  29.185 -26.615  1.00 18.43           C  
ATOM   1318  C   PRO A 172      38.604  28.989 -25.416  1.00 26.30           C  
ATOM   1319  O   PRO A 172      38.526  29.752 -24.453  1.00 32.38           O  
ATOM   1320  CB  PRO A 172      36.433  28.281 -26.575  1.00  4.95           C  
ATOM   1321  CG  PRO A 172      36.421  27.570 -27.851  1.00  4.95           C  
ATOM   1322  CD  PRO A 172      37.208  28.380 -28.846  1.00  4.95           C  
ATOM   1323  N   PRO A 173      39.470  27.964 -25.429  1.00 84.91           N  
ATOM   1324  CA  PRO A 173      40.338  27.838 -24.251  1.00 76.76           C  
ATOM   1325  C   PRO A 173      41.252  29.079 -24.197  1.00 70.97           C  
ATOM   1326  O   PRO A 173      41.710  29.498 -23.131  1.00 69.74           O  
ATOM   1327  CB  PRO A 173      41.098  26.543 -24.523  1.00123.88           C  
ATOM   1328  CG  PRO A 173      41.188  26.517 -26.014  1.00112.17           C  
ATOM   1329  CD  PRO A 173      39.800  26.946 -26.440  1.00112.17           C  
ATOM   1330  N   LEU A 174      41.514  29.647 -25.368  1.00 45.14           N  
ATOM   1331  CA  LEU A 174      42.316  30.843 -25.476  1.00 49.61           C  
ATOM   1332  C   LEU A 174      41.647  32.023 -24.777  1.00 55.94           C  
ATOM   1333  O   LEU A 174      42.307  32.805 -24.088  1.00 47.36           O  
ATOM   1334  CB  LEU A 174      42.542  31.189 -26.939  1.00 27.02           C  
ATOM   1335  CG  LEU A 174      43.744  30.491 -27.575  1.00 27.02           C  
ATOM   1336  CD1 LEU A 174      44.197  31.244 -28.840  1.00 27.02           C  
ATOM   1337  CD2 LEU A 174      44.884  30.470 -26.570  1.00 27.02           C  
ATOM   1338  N   LEU A 175      40.339  32.172 -24.962  1.00 57.87           N  
ATOM   1339  CA  LEU A 175      39.636  33.277 -24.318  1.00 49.59           C  
ATOM   1340  C   LEU A 175      39.551  33.039 -22.821  1.00 46.89           C  
ATOM   1341  O   LEU A 175      39.835  33.930 -22.026  1.00 55.01           O  
ATOM   1342  CB  LEU A 175      38.234  33.449 -24.906  1.00 38.67           C  
ATOM   1343  CG  LEU A 175      38.212  33.783 -26.403  1.00 29.27           C  
ATOM   1344  CD1 LEU A 175      36.784  33.708 -26.863  1.00 29.27           C  
ATOM   1345  CD2 LEU A 175      38.844  35.150 -26.705  1.00 29.27           C  
ATOM   1346  N   PHE A 176      39.142  31.842 -22.431  1.00 43.33           N  
ATOM   1347  CA  PHE A 176      39.071  31.515 -21.013  1.00 50.05           C  
ATOM   1348  C   PHE A 176      40.428  31.813 -20.378  1.00 52.55           C  
ATOM   1349  O   PHE A 176      40.512  32.398 -19.302  1.00 50.47           O  
ATOM   1350  CB  PHE A 176      38.741  30.051 -20.824  1.00 32.31           C  
ATOM   1351  CG  PHE A 176      38.190  29.742 -19.481  1.00 32.31           C  
ATOM   1352  CD1 PHE A 176      36.889  29.235 -19.351  1.00 32.31           C  
ATOM   1353  CD2 PHE A 176      38.971  29.930 -18.342  1.00 32.31           C  
ATOM   1354  CE1 PHE A 176      36.365  28.907 -18.103  1.00 32.31           C  
ATOM   1355  CE2 PHE A 176      38.467  29.613 -17.080  1.00 32.31           C  
ATOM   1356  CZ  PHE A 176      37.150  29.092 -16.955  1.00 32.31           C  
ATOM   1357  N   LEU A 177      41.486  31.354 -21.043  1.00 76.28           N  
ATOM   1358  CA  LEU A 177      42.857  31.584 -20.597  1.00 69.06           C  
ATOM   1359  C   LEU A 177      43.057  33.073 -20.332  1.00 67.08           C  
ATOM   1360  O   LEU A 177      43.666  33.468 -19.336  1.00 70.27           O  
ATOM   1361  CB  LEU A 177      43.844  31.103 -21.668  1.00 62.90           C  
ATOM   1362  CG  LEU A 177      45.363  31.179 -21.426  1.00 56.18           C  
ATOM   1363  CD1 LEU A 177      45.849  32.613 -21.571  1.00 56.18           C  
ATOM   1364  CD2 LEU A 177      45.705  30.619 -20.050  1.00 56.18           C  
ATOM   1365  N   LEU A 178      42.544  33.895 -21.240  1.00 59.26           N  
ATOM   1366  CA  LEU A 178      42.645  35.349 -21.110  1.00 64.18           C  
ATOM   1367  C   LEU A 178      41.655  35.931 -20.084  1.00 71.21           C  
ATOM   1368  O   LEU A 178      42.036  36.755 -19.244  1.00 69.08           O  
ATOM   1369  CB  LEU A 178      42.413  36.015 -22.469  1.00 68.19           C  
ATOM   1370  CG  LEU A 178      42.533  37.535 -22.452  1.00 56.79           C  
ATOM   1371  CD1 LEU A 178      43.891  37.893 -21.890  1.00 56.79           C  
ATOM   1372  CD2 LEU A 178      42.364  38.101 -23.849  1.00 56.79           C  
ATOM   1373  N   GLY A 179      40.394  35.501 -20.172  1.00 31.61           N  
ATOM   1374  CA  GLY A 179      39.374  35.957 -19.256  1.00 28.47           C  
ATOM   1375  C   GLY A 179      39.670  35.591 -17.802  1.00 28.00           C  
ATOM   1376  O   GLY A 179      38.893  35.931 -16.895  1.00 29.31           O  
ATOM   1377  N   MET A 180      40.761  34.868 -17.561  1.00 61.57           N  
ATOM   1378  CA  MET A 180      41.119  34.501 -16.198  1.00 57.75           C  
ATOM   1379  C   MET A 180      41.545  35.714 -15.384  1.00 58.62           C  
ATOM   1380  O   MET A 180      41.097  35.912 -14.253  1.00 63.73           O  
ATOM   1381  CB  MET A 180      42.232  33.460 -16.200  1.00102.49           C  
ATOM   1382  CG  MET A 180      41.776  32.096 -15.699  1.00102.49           C  
ATOM   1383  SD  MET A 180      41.329  32.066 -13.935  1.00102.49           S  
ATOM   1384  CE  MET A 180      39.672  32.806 -13.951  1.00102.49           C  
ATOM   1385  N   ALA A 181      42.430  36.516 -15.969  1.00121.87           N  
ATOM   1386  CA  ALA A 181      42.943  37.732 -15.331  1.00125.60           C  
ATOM   1387  C   ALA A 181      41.883  38.837 -15.120  1.00125.99           C  
ATOM   1388  O   ALA A 181      41.830  39.477 -14.069  1.00119.61           O  
ATOM   1389  CB  ALA A 181      44.137  38.292 -16.158  1.00 42.43           C  
ATOM   1390  N   TRP A 182      41.025  39.033 -16.114  1.00147.64           N  
ATOM   1391  CA  TRP A 182      40.003  40.074 -16.071  1.00143.28           C  
ATOM   1392  C   TRP A 182      38.759  39.697 -15.271  1.00153.73           C  
ATOM   1393  O   TRP A 182      38.079  40.555 -14.684  1.00166.92           O  
ATOM   1394  CB  TRP A 182      39.540  40.382 -17.486  1.00 71.95           C  
ATOM   1395  CG  TRP A 182      40.622  40.604 -18.475  1.00 64.48           C  
ATOM   1396  CD1 TRP A 182      41.965  40.733 -18.234  1.00 64.48           C  
ATOM   1397  CD2 TRP A 182      40.435  40.859 -19.865  1.00 64.48           C  
ATOM   1398  NE1 TRP A 182      42.620  41.069 -19.394  1.00 64.48           N  
ATOM   1399  CE2 TRP A 182      41.702  41.154 -20.411  1.00 64.48           C  
ATOM   1400  CE3 TRP A 182      39.311  40.875 -20.705  1.00 64.48           C  
ATOM   1401  CZ2 TRP A 182      41.876  41.464 -21.765  1.00 64.48           C  
ATOM   1402  CZ3 TRP A 182      39.483  41.182 -22.042  1.00 64.48           C  
ATOM   1403  CH2 TRP A 182      40.755  41.473 -22.561  1.00 64.48           C  
ATOM   1404  N   PHE A 183      38.448  38.413 -15.292  1.00196.38           N  
ATOM   1405  CA  PHE A 183      37.286  37.872 -14.612  1.00200.00           C  
ATOM   1406  C   PHE A 183      37.638  36.823 -13.570  1.00200.00           C  
ATOM   1407  O   PHE A 183      36.983  35.785 -13.464  1.00200.00           O  
ATOM   1408  CB  PHE A 183      36.263  37.387 -15.639  1.00173.99           C  
ATOM   1409  CG  PHE A 183      35.363  38.489 -16.138  1.00140.01           C  
ATOM   1410  CD1 PHE A 183      35.856  39.472 -16.998  1.00140.01           C  
ATOM   1411  CD2 PHE A 183      34.041  38.582 -15.698  1.00140.01           C  
ATOM   1412  CE1 PHE A 183      35.045  40.529 -17.410  1.00140.01           C  
ATOM   1413  CE2 PHE A 183      33.224  39.631 -16.102  1.00140.01           C  
ATOM   1414  CZ  PHE A 183      33.725  40.607 -16.961  1.00140.01           C  
ATOM   1415  N   ASN A 184      38.658  37.145 -12.782  1.00 73.75           N  
ATOM   1416  CA  ASN A 184      39.220  36.262 -11.747  1.00 73.75           C  
ATOM   1417  C   ASN A 184      38.559  34.902 -11.427  1.00 73.75           C  
ATOM   1418  O   ASN A 184      39.281  33.908 -11.327  1.00 73.75           O  
ATOM   1419  CB  ASN A 184      39.405  37.057 -10.445  1.00200.00           C  
ATOM   1420  CG  ASN A 184      38.231  37.975 -10.140  1.00200.00           C  
ATOM   1421  OD1 ASN A 184      37.888  38.855 -10.936  1.00200.00           O  
ATOM   1422  ND2 ASN A 184      37.613  37.779  -8.982  1.00200.00           N  
ATOM   1423  N   ASP A 185      37.235  34.831 -11.272  1.00101.90           N  
ATOM   1424  CA  ASP A 185      36.600  33.544 -10.965  1.00 93.90           C  
ATOM   1425  C   ASP A 185      36.990  32.457 -11.969  1.00 83.84           C  
ATOM   1426  O   ASP A 185      36.869  32.614 -13.186  1.00 91.56           O  
ATOM   1427  CB  ASP A 185      35.073  33.651 -10.980  1.00102.56           C  
ATOM   1428  CG  ASP A 185      34.393  32.274 -11.066  1.00 63.81           C  
ATOM   1429  OD1 ASP A 185      34.210  31.628 -10.005  1.00 63.81           O  
ATOM   1430  OD2 ASP A 185      34.055  31.827 -12.189  1.00 63.81           O  
ATOM   1431  N   TRP A 186      37.412  31.323 -11.414  1.00150.53           N  
ATOM   1432  CA  TRP A 186      37.855  30.188 -12.197  1.00153.17           C  
ATOM   1433  C   TRP A 186      36.798  29.126 -12.461  1.00157.64           C  
ATOM   1434  O   TRP A 186      36.607  28.719 -13.605  1.00156.60           O  
ATOM   1435  CB  TRP A 186      39.066  29.540 -11.512  1.00158.23           C  
ATOM   1436  CG  TRP A 186      38.934  29.343  -9.999  1.00158.23           C  
ATOM   1437  CD1 TRP A 186      37.788  29.089  -9.292  1.00158.23           C  
ATOM   1438  CD2 TRP A 186      40.005  29.309  -9.041  1.00158.23           C  
ATOM   1439  NE1 TRP A 186      38.079  28.896  -7.963  1.00158.23           N  
ATOM   1440  CE2 TRP A 186      39.431  29.025  -7.780  1.00158.23           C  
ATOM   1441  CE3 TRP A 186      41.395  29.487  -9.126  1.00158.23           C  
ATOM   1442  CZ2 TRP A 186      40.198  28.915  -6.615  1.00158.23           C  
ATOM   1443  CZ3 TRP A 186      42.157  29.378  -7.966  1.00158.23           C  
ATOM   1444  CH2 TRP A 186      41.554  29.093  -6.727  1.00158.23           C  
ATOM   1445  N   HIS A 187      36.101  28.688 -11.413  1.00 65.07           N  
ATOM   1446  CA  HIS A 187      35.085  27.650 -11.574  1.00 66.85           C  
ATOM   1447  C   HIS A 187      34.158  27.981 -12.732  1.00 61.45           C  
ATOM   1448  O   HIS A 187      33.654  27.066 -13.380  1.00 70.80           O  
ATOM   1449  CB  HIS A 187      34.258  27.492 -10.292  1.00183.75           C  
ATOM   1450  CG  HIS A 187      32.778  27.569 -10.515  1.00174.00           C  
ATOM   1451  ND1 HIS A 187      32.082  26.619 -11.232  1.00174.00           N  
ATOM   1452  CD2 HIS A 187      31.871  28.504 -10.148  1.00174.00           C  
ATOM   1453  CE1 HIS A 187      30.809  26.968 -11.298  1.00174.00           C  
ATOM   1454  NE2 HIS A 187      30.655  28.108 -10.649  1.00174.00           N  
ATOM   1455  N   ALA A 188      33.910  29.272 -12.984  1.00170.36           N  
ATOM   1456  CA  ALA A 188      33.052  29.619 -14.108  1.00162.62           C  
ATOM   1457  C   ALA A 188      33.353  30.848 -14.992  1.00158.86           C  
ATOM   1458  O   ALA A 188      32.637  31.832 -14.930  1.00151.25           O  
ATOM   1459  CB  ALA A 188      31.607  29.687 -13.612  1.00 49.56           C  
ATOM   1460  N   ALA A 189      34.390  30.792 -15.818  1.00 14.91           N  
ATOM   1461  CA  ALA A 189      34.715  31.851 -16.790  1.00 29.11           C  
ATOM   1462  C   ALA A 189      34.475  31.253 -18.196  1.00 35.84           C  
ATOM   1463  O   ALA A 189      35.023  31.744 -19.196  1.00 34.53           O  
ATOM   1464  CB  ALA A 189      36.178  32.344 -16.657  1.00  1.00           C  
ATOM   1465  N   LEU A 190      33.781  30.113 -18.240  1.00 55.49           N  
ATOM   1466  CA  LEU A 190      33.420  29.419 -19.488  1.00 47.01           C  
ATOM   1467  C   LEU A 190      32.440  30.284 -20.290  1.00 45.15           C  
ATOM   1468  O   LEU A 190      32.073  29.951 -21.428  1.00 47.81           O  
ATOM   1469  CB  LEU A 190      32.775  28.064 -19.197  1.00 14.61           C  
ATOM   1470  CG  LEU A 190      31.347  28.079 -18.635  1.00 12.94           C  
ATOM   1471  CD1 LEU A 190      31.029  26.689 -18.101  1.00 12.94           C  
ATOM   1472  CD2 LEU A 190      31.208  29.123 -17.517  1.00 12.94           C  
ATOM   1473  N   TYR A 191      31.989  31.371 -19.653  1.00 46.17           N  
ATOM   1474  CA  TYR A 191      31.063  32.360 -20.231  1.00 50.91           C  
ATOM   1475  C   TYR A 191      31.658  33.400 -21.197  1.00 60.82           C  
ATOM   1476  O   TYR A 191      30.975  33.856 -22.111  1.00 65.42           O  
ATOM   1477  CB  TYR A 191      30.358  33.123 -19.101  1.00 66.77           C  
ATOM   1478  CG  TYR A 191      31.292  33.880 -18.166  1.00 58.03           C  
ATOM   1479  CD1 TYR A 191      31.270  33.631 -16.794  1.00 58.03           C  
ATOM   1480  CD2 TYR A 191      32.199  34.836 -18.650  1.00 58.03           C  
ATOM   1481  CE1 TYR A 191      32.119  34.303 -15.933  1.00 58.03           C  
ATOM   1482  CE2 TYR A 191      33.059  35.513 -17.788  1.00 58.03           C  
ATOM   1483  CZ  TYR A 191      33.007  35.235 -16.432  1.00 58.03           C  
ATOM   1484  OH  TYR A 191      33.828  35.870 -15.548  1.00 58.03           O  
ATOM   1485  N   MET A 192      32.921  33.764 -20.998  1.00 30.45           N  
ATOM   1486  CA  MET A 192      33.560  34.766 -21.830  1.00 34.30           C  
ATOM   1487  C   MET A 192      33.596  34.349 -23.304  1.00 27.32           C  
ATOM   1488  O   MET A 192      33.392  35.181 -24.206  1.00 33.55           O  
ATOM   1489  CB  MET A 192      34.968  35.091 -21.317  1.00 82.34           C  
ATOM   1490  CG  MET A 192      35.561  36.363 -21.928  1.00 64.95           C  
ATOM   1491  SD  MET A 192      36.721  37.224 -20.848  1.00 64.95           S  
ATOM   1492  CE  MET A 192      38.184  37.434 -21.915  1.00 64.95           C  
ATOM   1493  N   PRO A 193      33.863  33.064 -23.592  1.00 97.47           N  
ATOM   1494  CA  PRO A 193      33.864  32.759 -25.026  1.00 84.92           C  
ATOM   1495  C   PRO A 193      32.474  33.055 -25.590  1.00104.00           C  
ATOM   1496  O   PRO A 193      32.335  33.684 -26.639  1.00106.19           O  
ATOM   1497  CB  PRO A 193      34.200  31.279 -25.051  1.00 65.04           C  
ATOM   1498  CG  PRO A 193      35.132  31.151 -23.885  1.00 65.04           C  
ATOM   1499  CD  PRO A 193      34.438  31.952 -22.816  1.00 65.04           C  
ATOM   1500  N   ALA A 194      31.451  32.616 -24.867  1.00 79.96           N  
ATOM   1501  CA  ALA A 194      30.065  32.833 -25.269  1.00 74.26           C  
ATOM   1502  C   ALA A 194      29.744  34.315 -25.428  1.00 73.69           C  
ATOM   1503  O   ALA A 194      28.964  34.708 -26.301  1.00 78.37           O  
ATOM   1504  CB  ALA A 194      29.122  32.204 -24.244  1.00159.26           C  
ATOM   1505  N   PHE A 195      30.361  35.140 -24.593  1.00186.60           N  
ATOM   1506  CA  PHE A 195      30.105  36.569 -24.638  1.00186.60           C  
ATOM   1507  C   PHE A 195      30.349  37.095 -26.040  1.00186.60           C  
ATOM   1508  O   PHE A 195      29.535  37.829 -26.590  1.00186.60           O  
ATOM   1509  CB  PHE A 195      31.005  37.307 -23.643  1.00120.99           C  
ATOM   1510  CG  PHE A 195      30.263  38.258 -22.748  1.00115.99           C  
ATOM   1511  CD1 PHE A 195      29.375  37.779 -21.788  1.00115.99           C  
ATOM   1512  CD2 PHE A 195      30.430  39.634 -22.882  1.00115.99           C  
ATOM   1513  CE1 PHE A 195      28.663  38.655 -20.976  1.00115.99           C  
ATOM   1514  CE2 PHE A 195      29.723  40.520 -22.076  1.00115.99           C  
ATOM   1515  CZ  PHE A 195      28.836  40.029 -21.119  1.00115.99           C  
ATOM   1516  N   CYS A 196      31.473  36.710 -26.620  1.00 73.56           N  
ATOM   1517  CA  CYS A 196      31.821  37.155 -27.962  1.00 74.50           C  
ATOM   1518  C   CYS A 196      31.044  36.447 -29.084  1.00 67.81           C  
ATOM   1519  O   CYS A 196      30.813  37.018 -30.150  1.00 71.32           O  
ATOM   1520  CB  CYS A 196      33.340  37.006 -28.173  1.00 83.73           C  
ATOM   1521  SG  CYS A 196      33.894  35.885 -29.504  1.00 58.99           S  
ATOM   1522  N   ALA A 197      30.636  35.206 -28.848  1.00 97.66           N  
ATOM   1523  CA  ALA A 197      29.914  34.475 -29.875  1.00106.11           C  
ATOM   1524  C   ALA A 197      28.722  35.266 -30.350  1.00108.29           C  
ATOM   1525  O   ALA A 197      28.457  35.352 -31.548  1.00116.09           O  
ATOM   1526  CB  ALA A 197      29.448  33.167 -29.343  1.00  1.00           C  
ATOM   1527  N   ILE A 198      28.001  35.861 -29.413  1.00 75.74           N  
ATOM   1528  CA  ILE A 198      26.839  36.630 -29.798  1.00 76.88           C  
ATOM   1529  C   ILE A 198      27.289  37.688 -30.810  1.00 66.56           C  
ATOM   1530  O   ILE A 198      26.624  37.908 -31.819  1.00 83.42           O  
ATOM   1531  CB  ILE A 198      26.140  37.275 -28.547  1.00 53.45           C  
ATOM   1532  CG1 ILE A 198      27.079  38.235 -27.842  1.00 37.28           C  
ATOM   1533  CG2 ILE A 198      25.748  36.205 -27.533  1.00 37.28           C  
ATOM   1534  CD1 ILE A 198      27.145  39.609 -28.464  1.00 37.28           C  
ATOM   1535  N   LEU A 199      28.452  38.292 -30.568  1.00 52.57           N  
ATOM   1536  CA  LEU A 199      28.964  39.342 -31.447  1.00 55.61           C  
ATOM   1537  C   LEU A 199      29.148  38.864 -32.873  1.00 54.81           C  
ATOM   1538  O   LEU A 199      28.815  39.579 -33.820  1.00 55.05           O  
ATOM   1539  CB  LEU A 199      30.322  39.900 -30.975  1.00 53.84           C  
ATOM   1540  CG  LEU A 199      30.656  40.502 -29.599  1.00 46.07           C  
ATOM   1541  CD1 LEU A 199      32.058  41.121 -29.671  1.00 46.07           C  
ATOM   1542  CD2 LEU A 199      29.650  41.549 -29.192  1.00 46.07           C  
ATOM   1543  N   VAL A 200      29.699  37.669 -33.036  1.00 67.14           N  
ATOM   1544  CA  VAL A 200      29.916  37.155 -34.377  1.00 69.39           C  
ATOM   1545  C   VAL A 200      28.543  36.971 -35.000  1.00 75.51           C  
ATOM   1546  O   VAL A 200      28.321  37.291 -36.164  1.00 78.60           O  
ATOM   1547  CB  VAL A 200      30.644  35.797 -34.348  1.00 49.38           C  
ATOM   1548  CG1 VAL A 200      31.146  35.448 -35.735  1.00 57.95           C  
ATOM   1549  CG2 VAL A 200      31.793  35.842 -33.354  1.00 57.95           C  
ATOM   1550  N   ALA A 201      27.617  36.463 -34.200  1.00 63.91           N  
ATOM   1551  CA  ALA A 201      26.261  36.229 -34.663  1.00 57.67           C  
ATOM   1552  C   ALA A 201      25.660  37.446 -35.373  1.00 57.67           C  
ATOM   1553  O   ALA A 201      24.964  37.326 -36.393  1.00 59.73           O  
ATOM   1554  CB  ALA A 201      25.394  35.830 -33.494  1.00 57.52           C  
ATOM   1555  N   LEU A 202      25.933  38.628 -34.841  1.00 41.78           N  
ATOM   1556  CA  LEU A 202      25.392  39.822 -35.454  1.00 40.43           C  
ATOM   1557  C   LEU A 202      26.015  39.946 -36.816  1.00 48.30           C  
ATOM   1558  O   LEU A 202      25.321  39.995 -37.821  1.00 54.38           O  
ATOM   1559  CB  LEU A 202      25.760  41.038 -34.626  1.00 88.59           C  
ATOM   1560  CG  LEU A 202      25.388  40.867 -33.163  1.00 85.27           C  
ATOM   1561  CD1 LEU A 202      26.099  41.947 -32.363  1.00 85.27           C  
ATOM   1562  CD2 LEU A 202      23.863  40.915 -33.000  1.00 85.27           C  
ATOM   1563  N   PHE A 203      27.343  39.945 -36.822  1.00 77.67           N  
ATOM   1564  CA  PHE A 203      28.126  40.070 -38.040  1.00 69.52           C  
ATOM   1565  C   PHE A 203      27.607  39.067 -39.039  1.00 63.73           C  
ATOM   1566  O   PHE A 203      27.610  39.322 -40.251  1.00 62.50           O  
ATOM   1567  CB  PHE A 203      29.596  39.788 -37.762  1.00 70.31           C  
ATOM   1568  CG  PHE A 203      30.385  39.460 -38.989  1.00 58.60           C  
ATOM   1569  CD1 PHE A 203      31.333  40.337 -39.475  1.00 58.60           C  
ATOM   1570  CD2 PHE A 203      30.196  38.257 -39.646  1.00 58.60           C  
ATOM   1571  CE1 PHE A 203      32.086  40.021 -40.595  1.00 58.60           C  
ATOM   1572  CE2 PHE A 203      30.934  37.934 -40.760  1.00 58.60           C  
ATOM   1573  CZ  PHE A 203      31.885  38.815 -41.239  1.00 58.60           C  
ATOM   1574  N   ALA A 204      27.202  37.907 -38.530  1.00 37.41           N  
ATOM   1575  CA  ALA A 204      26.682  36.890 -39.400  1.00 41.88           C  
ATOM   1576  C   ALA A 204      25.438  37.456 -40.049  1.00 48.21           C  
ATOM   1577  O   ALA A 204      25.365  37.553 -41.271  1.00 39.63           O  
ATOM   1578  CB  ALA A 204      26.345  35.647 -38.609  1.00200.00           C  
ATOM   1579  N   PHE A 205      24.487  37.881 -39.225  1.00100.12           N  
ATOM   1580  CA  PHE A 205      23.226  38.433 -39.715  1.00 91.84           C  
ATOM   1581  C   PHE A 205      23.399  39.643 -40.635  1.00 89.14           C  
ATOM   1582  O   PHE A 205      22.704  39.783 -41.640  1.00 97.26           O  
ATOM   1583  CB  PHE A 205      22.346  38.842 -38.537  1.00 83.89           C  
ATOM   1584  CG  PHE A 205      21.009  39.389 -38.946  1.00 74.49           C  
ATOM   1585  CD1 PHE A 205      19.971  38.534 -39.295  1.00 74.49           C  
ATOM   1586  CD2 PHE A 205      20.790  40.756 -38.995  1.00 74.49           C  
ATOM   1587  CE1 PHE A 205      18.733  39.034 -39.684  1.00 74.49           C  
ATOM   1588  CE2 PHE A 205      19.556  41.263 -39.383  1.00 74.49           C  
ATOM   1589  CZ  PHE A 205      18.525  40.400 -39.728  1.00 74.49           C  
ATOM   1590  N   ALA A 206      24.326  40.518 -40.270  1.00 71.97           N  
ATOM   1591  CA  ALA A 206      24.598  41.734 -41.018  1.00 78.69           C  
ATOM   1592  C   ALA A 206      25.136  41.545 -42.427  1.00 81.19           C  
ATOM   1593  O   ALA A 206      25.072  42.478 -43.228  1.00 79.11           O  
ATOM   1594  CB  ALA A 206      25.554  42.626 -40.220  1.00 41.49           C  
ATOM   1595  N   MET A 207      25.669  40.366 -42.743  1.00 67.05           N  
ATOM   1596  CA  MET A 207      26.210  40.168 -44.084  1.00 59.83           C  
ATOM   1597  C   MET A 207      25.575  39.097 -44.984  1.00 57.85           C  
ATOM   1598  O   MET A 207      25.728  39.142 -46.206  1.00 61.04           O  
ATOM   1599  CB  MET A 207      27.708  39.928 -43.983  1.00 72.81           C  
ATOM   1600  CG  MET A 207      28.421  40.997 -43.200  1.00 66.09           C  
ATOM   1601  SD  MET A 207      30.205  40.796 -43.250  1.00 66.09           S  
ATOM   1602  CE  MET A 207      30.689  42.118 -44.386  1.00 66.09           C  
ATOM   1603  N   MET A 208      24.855  38.149 -44.394  1.00 57.83           N  
ATOM   1604  CA  MET A 208      24.209  37.077 -45.174  1.00 62.75           C  
ATOM   1605  C   MET A 208      22.964  37.609 -45.844  1.00 69.78           C  
ATOM   1606  O   MET A 208      22.518  38.689 -45.510  1.00 67.65           O  
ATOM   1607  CB  MET A 208      23.754  35.926 -44.271  1.00 54.02           C  
ATOM   1608  CG  MET A 208      24.829  35.067 -43.608  1.00 42.62           C  
ATOM   1609  SD  MET A 208      23.904  33.980 -42.532  1.00 42.62           S  
ATOM   1610  CE  MET A 208      22.749  33.269 -43.708  1.00 42.62           C  
ATOM   1611  N   ARG A 209      22.386  36.829 -46.751  1.00 86.83           N  
ATOM   1612  CA  ARG A 209      21.166  37.213 -47.457  1.00 86.83           C  
ATOM   1613  C   ARG A 209      20.677  35.988 -48.212  1.00 86.83           C  
ATOM   1614  O   ARG A 209      21.327  34.959 -48.204  1.00 86.83           O  
ATOM   1615  CB  ARG A 209      21.444  38.385 -48.411  1.00 97.64           C  
ATOM   1616  CG  ARG A 209      20.444  39.546 -48.242  1.00 97.64           C  
ATOM   1617  CD  ARG A 209      21.059  40.931 -48.497  1.00 97.64           C  
ATOM   1618  NE  ARG A 209      22.158  41.235 -47.579  1.00 97.64           N  
ATOM   1619  CZ  ARG A 209      22.779  42.408 -47.507  1.00 97.64           C  
ATOM   1620  NH1 ARG A 209      22.412  43.407 -48.299  1.00 97.64           N  
ATOM   1621  NH2 ARG A 209      23.772  42.580 -46.645  1.00 97.64           N  
ATOM   1622  N   ASP A 210      19.537  36.061 -48.858  1.00120.01           N  
ATOM   1623  CA  ASP A 210      19.067  34.894 -49.582  1.00120.01           C  
ATOM   1624  C   ASP A 210      19.624  34.960 -50.993  1.00120.01           C  
ATOM   1625  O   ASP A 210      19.967  33.942 -51.604  1.00120.01           O  
ATOM   1626  CB  ASP A 210      17.553  34.902 -49.553  1.00 40.41           C  
ATOM   1627  CG  ASP A 210      17.030  34.911 -48.137  1.00 40.41           C  
ATOM   1628  OD1 ASP A 210      17.625  35.671 -47.320  1.00 40.41           O  
ATOM   1629  OD2 ASP A 210      16.054  34.162 -47.845  1.00 40.41           O  
ATOM   1630  N   THR A 211      19.721  36.192 -51.476  1.00113.74           N  
ATOM   1631  CA  THR A 211      20.215  36.569 -52.802  1.00113.74           C  
ATOM   1632  C   THR A 211      19.270  36.336 -54.004  1.00113.74           C  
ATOM   1633  O   THR A 211      19.703  36.334 -55.155  1.00113.74           O  
ATOM   1634  CB  THR A 211      21.575  35.860 -53.081  1.00 73.01           C  
ATOM   1635  OG1 THR A 211      22.390  35.900 -51.899  1.00 73.01           O  
ATOM   1636  CG2 THR A 211      22.312  36.550 -54.216  1.00 73.01           C  
ATOM   1637  N   PRO A 212      17.976  36.094 -53.746  1.00 93.64           N  
ATOM   1638  CA  PRO A 212      17.051  35.924 -54.865  1.00 93.64           C  
ATOM   1639  C   PRO A 212      16.507  37.349 -55.010  1.00 93.64           C  
ATOM   1640  O   PRO A 212      16.411  37.922 -56.089  1.00 93.64           O  
ATOM   1641  CB  PRO A 212      16.023  34.935 -54.308  1.00123.70           C  
ATOM   1642  CG  PRO A 212      15.994  35.254 -52.856  1.00123.70           C  
ATOM   1643  CD  PRO A 212      17.438  35.432 -52.542  1.00123.70           C  
ATOM   1644  N   GLN A 213      16.186  37.877 -53.830  1.00 71.97           N  
ATOM   1645  CA  GLN A 213      15.626  39.188 -53.505  1.00 71.97           C  
ATOM   1646  C   GLN A 213      16.157  40.529 -54.009  1.00 71.97           C  
ATOM   1647  O   GLN A 213      15.416  41.501 -53.998  1.00 71.97           O  
ATOM   1648  CB  GLN A 213      15.520  39.285 -51.984  1.00104.17           C  
ATOM   1649  CG  GLN A 213      16.831  38.992 -51.249  1.00104.17           C  
ATOM   1650  CD  GLN A 213      17.962  39.926 -51.658  1.00104.17           C  
ATOM   1651  OE1 GLN A 213      17.749  41.127 -51.824  1.00104.17           O  
ATOM   1652  NE2 GLN A 213      19.172  39.381 -51.808  1.00104.17           N  
ATOM   1653  N   SER A 214      17.420  40.633 -54.397  1.00105.15           N  
ATOM   1654  CA  SER A 214      17.907  41.930 -54.868  1.00105.15           C  
ATOM   1655  C   SER A 214      18.240  41.809 -56.347  1.00105.15           C  
ATOM   1656  O   SER A 214      18.069  42.753 -57.128  1.00105.15           O  
ATOM   1657  CB  SER A 214      19.151  42.343 -54.069  1.00 75.45           C  
ATOM   1658  OG  SER A 214      19.571  43.665 -54.373  1.00 75.45           O  
ATOM   1659  N   CYS A 215      18.726  40.633 -56.718  1.00180.87           N  
ATOM   1660  CA  CYS A 215      19.047  40.342 -58.101  1.00180.87           C  
ATOM   1661  C   CYS A 215      17.777  39.878 -58.784  1.00180.87           C  
ATOM   1662  O   CYS A 215      17.358  40.437 -59.800  1.00180.87           O  
ATOM   1663  CB  CYS A 215      20.112  39.257 -58.184  1.00 69.44           C  
ATOM   1664  SG  CYS A 215      21.748  39.855 -57.728  1.00 69.44           S  
ATOM   1665  N   GLY A 216      17.161  38.854 -58.195  1.00198.88           N  
ATOM   1666  CA  GLY A 216      15.937  38.296 -58.746  1.00198.88           C  
ATOM   1667  C   GLY A 216      16.319  37.225 -59.745  1.00198.88           C  
ATOM   1668  O   GLY A 216      15.453  36.585 -60.361  1.00198.88           O  
ATOM   1669  N   LEU A 217      17.632  37.045 -59.891  1.00 70.42           N  
ATOM   1670  CA  LEU A 217      18.199  36.068 -60.801  1.00 70.42           C  
ATOM   1671  C   LEU A 217      18.477  34.739 -60.107  1.00 70.42           C  
ATOM   1672  O   LEU A 217      19.463  34.628 -59.372  1.00 70.42           O  
ATOM   1673  CB  LEU A 217      19.507  36.597 -61.397  1.00164.39           C  
ATOM   1674  CG  LEU A 217      19.440  37.722 -62.430  1.00164.39           C  
ATOM   1675  CD1 LEU A 217      18.869  38.978 -61.809  1.00164.39           C  
ATOM   1676  CD2 LEU A 217      20.835  37.985 -62.965  1.00164.39           C  
ATOM   1677  N   PRO A 218      17.601  33.723 -60.302  1.00152.99           N  
ATOM   1678  CA  PRO A 218      17.842  32.424 -59.661  1.00152.99           C  
ATOM   1679  C   PRO A 218      19.242  32.184 -60.185  1.00152.99           C  
ATOM   1680  O   PRO A 218      19.530  32.581 -61.314  1.00152.99           O  
ATOM   1681  CB  PRO A 218      16.803  31.522 -60.321  1.00141.81           C  
ATOM   1682  CG  PRO A 218      15.665  32.465 -60.553  1.00141.81           C  
ATOM   1683  CD  PRO A 218      16.370  33.685 -61.110  1.00141.81           C  
ATOM   1684  N   PRO A 219      20.136  31.546 -59.405  1.00156.35           N  
ATOM   1685  CA  PRO A 219      21.420  31.469 -60.108  1.00156.35           C  
ATOM   1686  C   PRO A 219      21.373  30.913 -61.518  1.00156.35           C  
ATOM   1687  O   PRO A 219      21.210  29.717 -61.732  1.00156.35           O  
ATOM   1688  CB  PRO A 219      22.267  30.591 -59.192  1.00 72.80           C  
ATOM   1689  CG  PRO A 219      21.630  30.778 -57.833  1.00 72.80           C  
ATOM   1690  CD  PRO A 219      20.160  30.790 -58.145  1.00 72.80           C  
ATOM   1691  N   ILE A 220      21.494  31.822 -62.483  1.00108.38           N  
ATOM   1692  CA  ILE A 220      21.545  31.446 -63.883  1.00108.38           C  
ATOM   1693  C   ILE A 220      23.015  31.647 -64.232  1.00108.38           C  
ATOM   1694  O   ILE A 220      23.826  30.714 -64.257  1.00108.38           O  
ATOM   1695  CB  ILE A 220      20.708  32.430 -64.740  1.00 28.56           C  
ATOM   1696  CG1 ILE A 220      19.219  32.315 -64.399  1.00 28.56           C  
ATOM   1697  CG2 ILE A 220      20.959  32.197 -66.209  1.00 28.56           C  
ATOM   1698  CD1 ILE A 220      18.555  31.031 -64.844  1.00 28.56           C  
ATOM   1699  N   GLU A 221      23.301  32.930 -64.453  1.00179.50           N  
ATOM   1700  CA  GLU A 221      24.584  33.532 -64.806  1.00179.50           C  
ATOM   1701  C   GLU A 221      25.515  32.690 -65.665  1.00179.50           C  
ATOM   1702  O   GLU A 221      26.601  33.140 -66.029  1.00179.50           O  
ATOM   1703  CB  GLU A 221      25.328  33.972 -63.539  1.00 48.70           C  
ATOM   1704  CG  GLU A 221      24.613  35.004 -62.670  1.00 48.70           C  
ATOM   1705  CD  GLU A 221      25.384  36.307 -62.574  1.00 48.70           C  
ATOM   1706  OE1 GLU A 221      26.625  36.278 -62.352  1.00 48.70           O  
ATOM   1707  OE2 GLU A 221      24.732  37.366 -62.716  1.00 48.70           O  
ATOM   1708  N   GLU A 222      25.084  31.473 -65.981  1.00200.00           N  
ATOM   1709  CA  GLU A 222      25.821  30.556 -66.850  1.00200.00           C  
ATOM   1710  C   GLU A 222      24.822  29.569 -67.453  1.00200.00           C  
ATOM   1711  O   GLU A 222      25.140  28.796 -68.358  1.00200.00           O  
ATOM   1712  CB  GLU A 222      26.913  29.808 -66.071  1.00200.00           C  
ATOM   1713  CG  GLU A 222      28.111  30.684 -65.671  1.00200.00           C  
ATOM   1714  CD  GLU A 222      28.740  31.425 -66.854  1.00200.00           C  
ATOM   1715  OE1 GLU A 222      29.094  30.768 -67.857  1.00200.00           O  
ATOM   1716  OE2 GLU A 222      28.890  32.666 -66.778  1.00200.00           O  
ATOM   1717  N   TYR A 223      23.597  29.640 -66.939  1.00200.00           N  
ATOM   1718  CA  TYR A 223      22.500  28.760 -67.317  1.00200.00           C  
ATOM   1719  C   TYR A 223      22.780  27.278 -67.026  1.00200.00           C  
ATOM   1720  O   TYR A 223      22.637  26.423 -67.903  1.00200.00           O  
ATOM   1721  CB  TYR A 223      22.106  28.948 -68.788  1.00200.00           C  
ATOM   1722  CG  TYR A 223      20.616  28.762 -68.981  1.00200.00           C  
ATOM   1723  CD1 TYR A 223      20.032  27.498 -68.880  1.00200.00           C  
ATOM   1724  CD2 TYR A 223      19.776  29.860 -69.169  1.00200.00           C  
ATOM   1725  CE1 TYR A 223      18.647  27.333 -68.953  1.00200.00           C  
ATOM   1726  CE2 TYR A 223      18.389  29.707 -69.242  1.00200.00           C  
ATOM   1727  CZ  TYR A 223      17.832  28.441 -69.131  1.00200.00           C  
ATOM   1728  OH  TYR A 223      16.464  28.284 -69.183  1.00200.00           O  
ATOM   1729  N   LYS A 224      23.178  26.990 -65.784  1.00167.88           N  
ATOM   1730  CA  LYS A 224      23.464  25.623 -65.327  1.00167.88           C  
ATOM   1731  C   LYS A 224      22.199  24.756 -65.443  1.00167.88           C  
ATOM   1732  O   LYS A 224      22.158  23.795 -66.211  1.00167.88           O  
ATOM   1733  CB  LYS A 224      23.922  25.650 -63.864  1.00 94.55           C  
ATOM   1734  CG  LYS A 224      25.395  25.366 -63.645  1.00 94.55           C  
ATOM   1735  CD  LYS A 224      25.787  24.018 -64.241  1.00 94.55           C  
ATOM   1736  CE  LYS A 224      24.929  22.875 -63.706  1.00 94.55           C  
ATOM   1737  NZ  LYS A 224      25.107  21.620 -64.500  1.00 94.55           N  
ATOM   1738  N   ASN A 225      21.189  25.097 -64.648  1.00133.93           N  
ATOM   1739  CA  ASN A 225      19.879  24.434 -64.652  1.00133.93           C  
ATOM   1740  C   ASN A 225      19.691  22.915 -64.447  1.00133.93           C  
ATOM   1741  O   ASN A 225      18.923  22.287 -65.183  1.00133.93           O  
ATOM   1742  CB  ASN A 225      19.120  24.847 -65.925  1.00198.89           C  
ATOM   1743  CG  ASN A 225      18.800  26.336 -65.964  1.00198.89           C  
ATOM   1744  OD1 ASN A 225      19.698  27.176 -65.901  1.00198.89           O  
ATOM   1745  ND2 ASN A 225      17.515  26.666 -66.073  1.00198.89           N  
ATOM   1746  N   ASP A 226      20.357  22.329 -63.453  1.00 91.34           N  
ATOM   1747  CA  ASP A 226      20.193  20.896 -63.146  1.00 91.34           C  
ATOM   1748  C   ASP A 226      19.942  19.970 -64.342  1.00 91.34           C  
ATOM   1749  O   ASP A 226      19.228  18.964 -64.219  1.00 91.34           O  
ATOM   1750  CB  ASP A 226      19.034  20.702 -62.165  1.00199.36           C  
ATOM   1751  CG  ASP A 226      19.163  21.561 -60.932  1.00199.36           C  
ATOM   1752  OD1 ASP A 226      20.169  21.413 -60.206  1.00199.36           O  
ATOM   1753  OD2 ASP A 226      18.254  22.385 -60.690  1.00199.36           O  
ATOM   1754  N   THR A 240      12.869   9.523 -55.204  1.00 88.56           N  
ATOM   1755  CA  THR A 240      12.389   8.502 -54.278  1.00 88.56           C  
ATOM   1756  C   THR A 240      12.525   8.982 -52.820  1.00 88.56           C  
ATOM   1757  O   THR A 240      13.025  10.086 -52.570  1.00 88.56           O  
ATOM   1758  CB  THR A 240      13.155   7.166 -54.505  1.00129.24           C  
ATOM   1759  OG1 THR A 240      13.197   6.896 -55.914  1.00129.24           O  
ATOM   1760  CG2 THR A 240      12.455   5.986 -53.790  1.00129.24           C  
ATOM   1761  N   ALA A 241      12.086   8.145 -51.879  1.00188.47           N  
ATOM   1762  CA  ALA A 241      12.088   8.465 -50.448  1.00188.47           C  
ATOM   1763  C   ALA A 241      13.065   7.703 -49.547  1.00188.47           C  
ATOM   1764  O   ALA A 241      13.777   6.805 -49.998  1.00188.47           O  
ATOM   1765  CB  ALA A 241      10.676   8.300 -49.906  1.00 63.93           C  
ATOM   1766  N   LYS A 242      13.077   8.090 -48.267  1.00143.64           N  
ATOM   1767  CA  LYS A 242      13.917   7.487 -47.222  1.00143.64           C  
ATOM   1768  C   LYS A 242      14.232   6.025 -47.499  1.00143.64           C  
ATOM   1769  O   LYS A 242      15.349   5.571 -47.259  1.00143.64           O  
ATOM   1770  CB  LYS A 242      13.238   7.588 -45.848  1.00136.51           C  
ATOM   1771  CG  LYS A 242      13.889   6.707 -44.772  1.00136.51           C  
ATOM   1772  CD  LYS A 242      13.257   6.887 -43.395  1.00136.51           C  
ATOM   1773  CE  LYS A 242      13.576   8.255 -42.808  1.00136.51           C  
ATOM   1774  NZ  LYS A 242      13.028   8.424 -41.432  1.00136.51           N  
ATOM   1775  N   GLN A 243      13.226   5.298 -47.974  1.00177.06           N  
ATOM   1776  CA  GLN A 243      13.343   3.883 -48.312  1.00177.06           C  
ATOM   1777  C   GLN A 243      14.802   3.517 -48.579  1.00177.06           C  
ATOM   1778  O   GLN A 243      15.328   2.567 -48.003  1.00177.06           O  
ATOM   1779  CB  GLN A 243      12.516   3.590 -49.564  1.00200.00           C  
ATOM   1780  CG  GLN A 243      11.203   4.354 -49.628  1.00200.00           C  
ATOM   1781  CD  GLN A 243      10.545   4.272 -50.992  1.00200.00           C  
ATOM   1782  OE1 GLN A 243      10.125   3.200 -51.429  1.00200.00           O  
ATOM   1783  NE2 GLN A 243      10.456   5.409 -51.674  1.00200.00           N  
ATOM   1784  N   ILE A 244      15.445   4.276 -49.458  1.00115.63           N  
ATOM   1785  CA  ILE A 244      16.841   4.044 -49.812  1.00115.63           C  
ATOM   1786  C   ILE A 244      17.721   3.617 -48.635  1.00115.63           C  
ATOM   1787  O   ILE A 244      18.508   2.684 -48.763  1.00115.63           O  
ATOM   1788  CB  ILE A 244      17.444   5.306 -50.464  1.00 62.55           C  
ATOM   1789  CG1 ILE A 244      16.986   5.382 -51.923  1.00 62.55           C  
ATOM   1790  CG2 ILE A 244      18.959   5.298 -50.339  1.00 62.55           C  
ATOM   1791  CD1 ILE A 244      17.507   6.570 -52.668  1.00 62.55           C  
ATOM   1792  N   PHE A 245      17.602   4.291 -47.496  1.00 55.49           N  
ATOM   1793  CA  PHE A 245      18.401   3.918 -46.333  1.00 55.49           C  
ATOM   1794  C   PHE A 245      18.076   2.488 -45.946  1.00 55.49           C  
ATOM   1795  O   PHE A 245      18.963   1.662 -45.774  1.00 55.49           O  
ATOM   1796  CB  PHE A 245      18.098   4.818 -45.140  1.00 82.82           C  
ATOM   1797  CG  PHE A 245      18.681   4.315 -43.846  1.00 82.82           C  
ATOM   1798  CD1 PHE A 245      20.055   4.331 -43.627  1.00 82.82           C  
ATOM   1799  CD2 PHE A 245      17.856   3.811 -42.848  1.00 82.82           C  
ATOM   1800  CE1 PHE A 245      20.595   3.854 -42.434  1.00 82.82           C  
ATOM   1801  CE2 PHE A 245      18.389   3.332 -41.651  1.00 82.82           C  
ATOM   1802  CZ  PHE A 245      19.760   3.355 -41.448  1.00 82.82           C  
ATOM   1803  N   MET A 246      16.795   2.195 -45.794  1.00 65.34           N  
ATOM   1804  CA  MET A 246      16.376   0.843 -45.445  1.00 65.00           C  
ATOM   1805  C   MET A 246      16.763  -0.180 -46.526  1.00 65.34           C  
ATOM   1806  O   MET A 246      17.260  -1.259 -46.214  1.00 64.87           O  
ATOM   1807  CB  MET A 246      14.858   0.808 -45.223  1.00152.05           C  
ATOM   1808  CG  MET A 246      14.416   0.079 -43.957  1.00103.58           C  
ATOM   1809  SD  MET A 246      14.956   0.908 -42.428  1.00103.58           S  
ATOM   1810  CE  MET A 246      13.536   1.908 -42.032  1.00103.58           C  
ATOM   1811  N   GLN A 247      16.548   0.165 -47.794  1.00 71.08           N  
ATOM   1812  CA  GLN A 247      16.847  -0.752 -48.886  1.00 65.53           C  
ATOM   1813  C   GLN A 247      18.309  -1.022 -49.243  1.00 58.68           C  
ATOM   1814  O   GLN A 247      18.713  -2.183 -49.366  1.00 62.47           O  
ATOM   1815  CB  GLN A 247      16.103  -0.314 -50.148  1.00200.00           C  
ATOM   1816  CG  GLN A 247      14.593  -0.379 -50.012  1.00121.74           C  
ATOM   1817  CD  GLN A 247      13.893  -0.589 -51.341  1.00121.74           C  
ATOM   1818  OE1 GLN A 247      14.227  -1.515 -52.090  1.00121.74           O  
ATOM   1819  NE2 GLN A 247      12.909   0.258 -51.639  1.00121.74           N  
ATOM   1820  N   TYR A 248      19.096   0.038 -49.406  1.00 77.24           N  
ATOM   1821  CA  TYR A 248      20.513  -0.066 -49.795  1.00 70.53           C  
ATOM   1822  C   TYR A 248      21.571   0.028 -48.684  1.00 66.74           C  
ATOM   1823  O   TYR A 248      22.611  -0.627 -48.736  1.00 65.08           O  
ATOM   1824  CB  TYR A 248      20.802   0.967 -50.883  1.00193.02           C  
ATOM   1825  CG  TYR A 248      19.876   0.796 -52.059  1.00169.63           C  
ATOM   1826  CD1 TYR A 248      18.547   1.215 -51.991  1.00169.63           C  
ATOM   1827  CD2 TYR A 248      20.298   0.136 -53.207  1.00169.63           C  
ATOM   1828  CE1 TYR A 248      17.658   0.974 -53.036  1.00169.63           C  
ATOM   1829  CE2 TYR A 248      19.418  -0.112 -54.260  1.00169.63           C  
ATOM   1830  CZ  TYR A 248      18.099   0.308 -54.167  1.00169.63           C  
ATOM   1831  OH  TYR A 248      17.224   0.046 -55.197  1.00169.63           O  
ATOM   1832  N   VAL A 249      21.292   0.855 -47.687  1.00 62.44           N  
ATOM   1833  CA  VAL A 249      22.206   1.066 -46.584  1.00 56.25           C  
ATOM   1834  C   VAL A 249      22.027   0.106 -45.419  1.00 50.98           C  
ATOM   1835  O   VAL A 249      23.006  -0.414 -44.900  1.00 49.33           O  
ATOM   1836  CB  VAL A 249      22.048   2.498 -46.025  1.00116.46           C  
ATOM   1837  CG1 VAL A 249      22.774   2.635 -44.706  1.00 31.59           C  
ATOM   1838  CG2 VAL A 249      22.576   3.504 -47.015  1.00 31.59           C  
ATOM   1839  N   LEU A 250      20.788  -0.144 -45.008  1.00 83.77           N  
ATOM   1840  CA  LEU A 250      20.564  -1.000 -43.850  1.00 80.52           C  
ATOM   1841  C   LEU A 250      21.300  -2.336 -43.788  1.00 80.61           C  
ATOM   1842  O   LEU A 250      21.849  -2.665 -42.738  1.00 77.10           O  
ATOM   1843  CB  LEU A 250      19.077  -1.246 -43.617  1.00173.68           C  
ATOM   1844  CG  LEU A 250      18.891  -1.604 -42.138  1.00 86.33           C  
ATOM   1845  CD1 LEU A 250      18.955  -0.331 -41.305  1.00 86.33           C  
ATOM   1846  CD2 LEU A 250      17.579  -2.320 -41.921  1.00 86.33           C  
ATOM   1847  N   PRO A 251      21.320  -3.141 -44.870  1.00131.32           N  
ATOM   1848  CA  PRO A 251      22.121  -4.263 -44.390  1.00131.32           C  
ATOM   1849  C   PRO A 251      23.556  -3.848 -44.611  1.00131.32           C  
ATOM   1850  O   PRO A 251      24.262  -3.527 -43.667  1.00131.32           O  
ATOM   1851  CB  PRO A 251      21.713  -5.406 -45.308  1.00 82.82           C  
ATOM   1852  CG  PRO A 251      20.364  -5.046 -45.732  1.00 36.30           C  
ATOM   1853  CD  PRO A 251      20.453  -3.563 -45.977  1.00 36.30           C  
ATOM   1854  N   ASN A 252      23.975  -3.839 -45.870  1.00 75.83           N  
ATOM   1855  CA  ASN A 252      25.323  -3.414 -46.229  1.00 64.86           C  
ATOM   1856  C   ASN A 252      26.348  -3.757 -45.160  1.00 51.94           C  
ATOM   1857  O   ASN A 252      27.046  -2.861 -44.687  1.00 46.90           O  
ATOM   1858  CB  ASN A 252      25.393  -1.918 -46.541  1.00107.74           C  
ATOM   1859  CG  ASN A 252      26.393  -1.610 -47.645  1.00 43.03           C  
ATOM   1860  OD1 ASN A 252      26.886  -0.496 -47.782  1.00 43.03           O  
ATOM   1861  ND2 ASN A 252      26.686  -2.617 -48.449  1.00 43.03           N  
ATOM   1862  N   LYS A 253      26.440  -5.023 -44.768  1.00107.51           N  
ATOM   1863  CA  LYS A 253      27.379  -5.425 -43.721  1.00108.98           C  
ATOM   1864  C   LYS A 253      28.714  -4.684 -43.819  1.00111.07           C  
ATOM   1865  O   LYS A 253      29.411  -4.504 -42.820  1.00114.70           O  
ATOM   1866  CB  LYS A 253      27.606  -6.941 -43.764  1.00200.00           C  
ATOM   1867  CG  LYS A 253      26.346  -7.746 -43.481  1.00158.76           C  
ATOM   1868  CD  LYS A 253      26.606  -9.240 -43.493  1.00158.76           C  
ATOM   1869  CE  LYS A 253      25.301 -10.004 -43.347  1.00158.76           C  
ATOM   1870  NZ  LYS A 253      25.508 -11.476 -43.354  1.00158.76           N  
ATOM   1871  N   LEU A 254      29.056  -4.235 -45.019  1.00 68.79           N  
ATOM   1872  CA  LEU A 254      30.282  -3.487 -45.220  1.00 60.79           C  
ATOM   1873  C   LEU A 254      30.202  -2.071 -44.637  1.00 50.73           C  
ATOM   1874  O   LEU A 254      31.044  -1.668 -43.830  1.00 58.45           O  
ATOM   1875  CB  LEU A 254      30.588  -3.389 -46.701  1.00 36.30           C  
ATOM   1876  CG  LEU A 254      31.348  -4.546 -47.323  1.00 36.30           C  
ATOM   1877  CD1 LEU A 254      31.277  -4.392 -48.844  1.00 36.30           C  
ATOM   1878  CD2 LEU A 254      32.791  -4.558 -46.831  1.00 36.30           C  
ATOM   1879  N   LEU A 255      29.189  -1.312 -45.028  1.00 52.75           N  
ATOM   1880  CA  LEU A 255      29.075   0.048 -44.520  1.00 55.39           C  
ATOM   1881  C   LEU A 255      29.090   0.007 -42.990  1.00 59.86           C  
ATOM   1882  O   LEU A 255      29.655   0.884 -42.344  1.00 58.82           O  
ATOM   1883  CB  LEU A 255      27.779   0.685 -45.047  1.00 19.12           C  
ATOM   1884  CG  LEU A 255      27.800   2.127 -45.581  1.00 19.12           C  
ATOM   1885  CD1 LEU A 255      29.059   2.440 -46.427  1.00 19.12           C  
ATOM   1886  CD2 LEU A 255      26.548   2.333 -46.421  1.00 19.12           C  
ATOM   1887  N   TRP A 256      28.505  -1.038 -42.420  1.00 28.97           N  
ATOM   1888  CA  TRP A 256      28.442  -1.175 -40.979  1.00 30.75           C  
ATOM   1889  C   TRP A 256      29.797  -1.161 -40.341  1.00 25.35           C  
ATOM   1890  O   TRP A 256      30.030  -0.457 -39.355  1.00 34.70           O  
ATOM   1891  CB  TRP A 256      27.728  -2.461 -40.571  1.00111.28           C  
ATOM   1892  CG  TRP A 256      26.263  -2.306 -40.510  1.00 76.00           C  
ATOM   1893  CD1 TRP A 256      25.355  -2.843 -41.356  1.00 76.00           C  
ATOM   1894  CD2 TRP A 256      25.530  -1.498 -39.594  1.00 76.00           C  
ATOM   1895  NE1 TRP A 256      24.091  -2.417 -41.036  1.00 76.00           N  
ATOM   1896  CE2 TRP A 256      24.172  -1.587 -39.954  1.00 76.00           C  
ATOM   1897  CE3 TRP A 256      25.890  -0.703 -38.506  1.00 76.00           C  
ATOM   1898  CZ2 TRP A 256      23.169  -0.914 -39.265  1.00 76.00           C  
ATOM   1899  CZ3 TRP A 256      24.890  -0.031 -37.816  1.00 76.00           C  
ATOM   1900  CH2 TRP A 256      23.546  -0.141 -38.199  1.00 76.00           C  
ATOM   1901  N   TYR A 257      30.701  -1.958 -40.885  1.00 41.85           N  
ATOM   1902  CA  TYR A 257      32.017  -2.018 -40.293  1.00 34.11           C  
ATOM   1903  C   TYR A 257      32.717  -0.669 -40.210  1.00 30.55           C  
ATOM   1904  O   TYR A 257      33.268  -0.343 -39.164  1.00 30.55           O  
ATOM   1905  CB  TYR A 257      32.873  -3.068 -41.011  1.00 89.81           C  
ATOM   1906  CG  TYR A 257      32.387  -4.475 -40.732  1.00 64.62           C  
ATOM   1907  CD1 TYR A 257      31.801  -4.786 -39.506  1.00 64.62           C  
ATOM   1908  CD2 TYR A 257      32.524  -5.494 -41.671  1.00 64.62           C  
ATOM   1909  CE1 TYR A 257      31.362  -6.066 -39.216  1.00 64.62           C  
ATOM   1910  CE2 TYR A 257      32.088  -6.787 -41.389  1.00 64.62           C  
ATOM   1911  CZ  TYR A 257      31.510  -7.060 -40.155  1.00 64.62           C  
ATOM   1912  OH  TYR A 257      31.088  -8.324 -39.833  1.00 64.62           O  
ATOM   1913  N   ILE A 258      32.695   0.123 -41.280  1.00 45.31           N  
ATOM   1914  CA  ILE A 258      33.340   1.439 -41.233  1.00 59.51           C  
ATOM   1915  C   ILE A 258      32.625   2.366 -40.244  1.00 66.24           C  
ATOM   1916  O   ILE A 258      33.246   3.241 -39.621  1.00 64.93           O  
ATOM   1917  CB  ILE A 258      33.340   2.145 -42.604  1.00 45.35           C  
ATOM   1918  CG1 ILE A 258      32.152   1.657 -43.416  1.00 27.28           C  
ATOM   1919  CG2 ILE A 258      34.680   1.961 -43.318  1.00 27.28           C  
ATOM   1920  CD1 ILE A 258      31.961   2.456 -44.651  1.00 27.28           C  
ATOM   1921  N   ALA A 259      31.316   2.174 -40.107  1.00 54.91           N  
ATOM   1922  CA  ALA A 259      30.541   3.006 -39.203  1.00 46.43           C  
ATOM   1923  C   ALA A 259      30.905   2.634 -37.774  1.00 44.57           C  
ATOM   1924  O   ALA A 259      31.237   3.501 -36.960  1.00 47.23           O  
ATOM   1925  CB  ALA A 259      29.049   2.809 -39.451  1.00 19.03           C  
ATOM   1926  N   ILE A 260      30.871   1.340 -37.475  1.00 54.49           N  
ATOM   1927  CA  ILE A 260      31.221   0.873 -36.133  1.00 59.23           C  
ATOM   1928  C   ILE A 260      32.705   1.183 -35.873  1.00 69.14           C  
ATOM   1929  O   ILE A 260      33.188   1.163 -34.746  1.00 73.74           O  
ATOM   1930  CB  ILE A 260      30.933  -0.636 -35.984  1.00 68.76           C  
ATOM   1931  CG1 ILE A 260      31.173  -1.068 -34.543  1.00 60.02           C  
ATOM   1932  CG2 ILE A 260      31.773  -1.416 -36.953  1.00 60.02           C  
ATOM   1933  CD1 ILE A 260      30.278  -0.353 -33.543  1.00 60.02           C  
ATOM   1934  N   ALA A 261      33.419   1.450 -36.952  1.00 53.59           N  
ATOM   1935  CA  ALA A 261      34.818   1.804 -36.875  1.00 57.44           C  
ATOM   1936  C   ALA A 261      34.930   3.297 -36.621  1.00 50.46           C  
ATOM   1937  O   ALA A 261      35.647   3.740 -35.727  1.00 56.69           O  
ATOM   1938  CB  ALA A 261      35.528   1.456 -38.175  1.00 17.19           C  
ATOM   1939  N   ASN A 262      34.201   4.084 -37.402  1.00 50.59           N  
ATOM   1940  CA  ASN A 262      34.286   5.524 -37.257  1.00 38.04           C  
ATOM   1941  C   ASN A 262      34.137   5.869 -35.782  1.00 57.12           C  
ATOM   1942  O   ASN A 262      34.854   6.717 -35.265  1.00 59.31           O  
ATOM   1943  CB  ASN A 262      33.179   6.182 -38.080  1.00 66.94           C  
ATOM   1944  CG  ASN A 262      33.653   7.411 -38.823  1.00 69.92           C  
ATOM   1945  OD1 ASN A 262      32.956   7.912 -39.702  1.00 69.92           O  
ATOM   1946  ND2 ASN A 262      34.833   7.904 -38.478  1.00 69.92           N  
ATOM   1947  N   VAL A 263      33.226   5.183 -35.104  1.00 33.51           N  
ATOM   1948  CA  VAL A 263      33.004   5.424 -33.691  1.00 27.81           C  
ATOM   1949  C   VAL A 263      34.272   5.629 -32.899  1.00 27.24           C  
ATOM   1950  O   VAL A 263      34.509   6.699 -32.346  1.00 31.92           O  
ATOM   1951  CB  VAL A 263      32.289   4.284 -33.025  1.00  4.73           C  
ATOM   1952  CG1 VAL A 263      32.130   4.568 -31.566  1.00  4.73           C  
ATOM   1953  CG2 VAL A 263      30.958   4.086 -33.650  1.00  4.73           C  
ATOM   1954  N   PHE A 264      35.080   4.582 -32.829  1.00 45.91           N  
ATOM   1955  CA  PHE A 264      36.322   4.618 -32.071  1.00 45.60           C  
ATOM   1956  C   PHE A 264      37.294   5.683 -32.538  1.00 62.78           C  
ATOM   1957  O   PHE A 264      38.141   6.151 -31.769  1.00 58.75           O  
ATOM   1958  CB  PHE A 264      36.972   3.237 -32.115  1.00 47.44           C  
ATOM   1959  CG  PHE A 264      36.106   2.173 -31.554  1.00 42.44           C  
ATOM   1960  CD1 PHE A 264      35.900   2.088 -30.184  1.00 42.44           C  
ATOM   1961  CD2 PHE A 264      35.439   1.297 -32.396  1.00 42.44           C  
ATOM   1962  CE1 PHE A 264      35.034   1.143 -29.658  1.00 42.44           C  
ATOM   1963  CE2 PHE A 264      34.568   0.343 -31.888  1.00 42.44           C  
ATOM   1964  CZ  PHE A 264      34.360   0.260 -30.515  1.00 42.44           C  
ATOM   1965  N   VAL A 265      37.154   6.085 -33.793  1.00 35.64           N  
ATOM   1966  CA  VAL A 265      38.038   7.101 -34.325  1.00 36.58           C  
ATOM   1967  C   VAL A 265      37.662   8.361 -33.601  1.00 29.89           C  
ATOM   1968  O   VAL A 265      38.519   9.048 -33.033  1.00 33.40           O  
ATOM   1969  CB  VAL A 265      37.814   7.347 -35.808  1.00 45.22           C  
ATOM   1970  CG1 VAL A 265      39.026   8.068 -36.383  1.00 20.48           C  
ATOM   1971  CG2 VAL A 265      37.514   6.024 -36.522  1.00 20.48           C  
ATOM   1972  N   TYR A 266      36.357   8.631 -33.607  1.00 43.80           N  
ATOM   1973  CA  TYR A 266      35.781   9.803 -32.965  1.00 52.25           C  
ATOM   1974  C   TYR A 266      35.977   9.781 -31.453  1.00 54.43           C  
ATOM   1975  O   TYR A 266      36.057  10.838 -30.827  1.00 62.23           O  
ATOM   1976  CB  TYR A 266      34.293   9.906 -33.313  1.00108.21           C  
ATOM   1977  CG  TYR A 266      33.996  10.875 -34.445  1.00 92.68           C  
ATOM   1978  CD1 TYR A 266      32.958  10.635 -35.341  1.00 92.68           C  
ATOM   1979  CD2 TYR A 266      34.741  12.044 -34.605  1.00 92.68           C  
ATOM   1980  CE1 TYR A 266      32.671  11.533 -36.368  1.00 92.68           C  
ATOM   1981  CE2 TYR A 266      34.462  12.946 -35.623  1.00 92.68           C  
ATOM   1982  CZ  TYR A 266      33.428  12.686 -36.501  1.00 92.68           C  
ATOM   1983  OH  TYR A 266      33.145  13.587 -37.506  1.00 92.68           O  
ATOM   1984  N   LEU A 267      36.076   8.589 -30.863  1.00 30.35           N  
ATOM   1985  CA  LEU A 267      36.284   8.514 -29.425  1.00 31.49           C  
ATOM   1986  C   LEU A 267      37.733   8.845 -29.098  1.00 21.22           C  
ATOM   1987  O   LEU A 267      38.010   9.414 -28.048  1.00 38.03           O  
ATOM   1988  CB  LEU A 267      35.925   7.121 -28.897  1.00 61.57           C  
ATOM   1989  CG  LEU A 267      36.565   6.620 -27.582  1.00 45.40           C  
ATOM   1990  CD1 LEU A 267      36.483   7.659 -26.497  1.00 45.40           C  
ATOM   1991  CD2 LEU A 267      35.867   5.349 -27.132  1.00 45.40           C  
ATOM   1992  N   LEU A 268      38.659   8.494 -29.977  1.00 37.97           N  
ATOM   1993  CA  LEU A 268      40.038   8.836 -29.701  1.00 41.01           C  
ATOM   1994  C   LEU A 268      40.196  10.350 -29.805  1.00 40.21           C  
ATOM   1995  O   LEU A 268      40.936  10.978 -29.028  1.00 40.45           O  
ATOM   1996  CB  LEU A 268      40.991   8.150 -30.666  1.00  7.56           C  
ATOM   1997  CG  LEU A 268      42.490   8.107 -30.269  1.00  7.56           C  
ATOM   1998  CD1 LEU A 268      43.142   9.476 -30.467  1.00  7.56           C  
ATOM   1999  CD2 LEU A 268      42.635   7.613 -28.825  1.00  7.56           C  
ATOM   2000  N   ARG A 269      39.528  10.942 -30.789  1.00 65.07           N  
ATOM   2001  CA  ARG A 269      39.606  12.391 -30.964  1.00 67.32           C  
ATOM   2002  C   ARG A 269      39.016  13.185 -29.788  1.00 73.44           C  
ATOM   2003  O   ARG A 269      39.701  13.989 -29.134  1.00 76.53           O  
ATOM   2004  CB  ARG A 269      38.870  12.802 -32.239  1.00 59.19           C  
ATOM   2005  CG  ARG A 269      38.811  14.304 -32.456  1.00 67.76           C  
ATOM   2006  CD  ARG A 269      37.918  14.653 -33.618  1.00 67.76           C  
ATOM   2007  NE  ARG A 269      38.114  16.031 -34.037  1.00 67.76           N  
ATOM   2008  CZ  ARG A 269      37.644  16.527 -35.172  1.00 67.76           C  
ATOM   2009  NH1 ARG A 269      36.945  15.758 -35.990  1.00 67.76           N  
ATOM   2010  NH2 ARG A 269      37.913  17.775 -35.511  1.00 67.76           N  
ATOM   2011  N   TYR A 270      37.735  12.952 -29.530  1.00 99.27           N  
ATOM   2012  CA  TYR A 270      37.044  13.662 -28.471  1.00 86.53           C  
ATOM   2013  C   TYR A 270      37.407  13.251 -27.050  1.00 89.84           C  
ATOM   2014  O   TYR A 270      37.599  14.107 -26.189  1.00 95.09           O  
ATOM   2015  CB  TYR A 270      35.538  13.593 -28.720  1.00 67.51           C  
ATOM   2016  CG  TYR A 270      35.113  14.425 -29.923  1.00 67.20           C  
ATOM   2017  CD1 TYR A 270      33.790  14.448 -30.357  1.00 67.20           C  
ATOM   2018  CD2 TYR A 270      36.046  15.179 -30.634  1.00 67.20           C  
ATOM   2019  CE1 TYR A 270      33.413  15.200 -31.474  1.00 67.20           C  
ATOM   2020  CE2 TYR A 270      35.679  15.928 -31.747  1.00 67.20           C  
ATOM   2021  CZ  TYR A 270      34.366  15.935 -32.164  1.00 67.20           C  
ATOM   2022  OH  TYR A 270      34.015  16.661 -33.277  1.00 67.20           O  
ATOM   2023  N   GLY A 271      37.505  11.955 -26.791  1.00 36.83           N  
ATOM   2024  CA  GLY A 271      37.896  11.529 -25.459  1.00 35.48           C  
ATOM   2025  C   GLY A 271      39.274  12.087 -25.079  1.00 43.35           C  
ATOM   2026  O   GLY A 271      39.501  12.511 -23.942  1.00 49.43           O  
ATOM   2027  N   ILE A 272      40.220  12.086 -26.013  1.00 62.83           N  
ATOM   2028  CA  ILE A 272      41.528  12.623 -25.678  1.00 54.68           C  
ATOM   2029  C   ILE A 272      41.390  14.132 -25.486  1.00 48.89           C  
ATOM   2030  O   ILE A 272      41.954  14.689 -24.542  1.00 47.66           O  
ATOM   2031  CB  ILE A 272      42.612  12.311 -26.769  1.00 61.01           C  
ATOM   2032  CG1 ILE A 272      43.768  11.520 -26.141  1.00 50.31           C  
ATOM   2033  CG2 ILE A 272      43.175  13.600 -27.345  1.00 50.31           C  
ATOM   2034  CD1 ILE A 272      44.919  11.245 -27.075  1.00 50.31           C  
ATOM   2035  N   LEU A 273      40.634  14.782 -26.374  1.00 72.00           N  
ATOM   2036  CA  LEU A 273      40.426  16.233 -26.325  1.00 76.47           C  
ATOM   2037  C   LEU A 273      39.557  16.878 -25.246  1.00 82.80           C  
ATOM   2038  O   LEU A 273      39.866  17.975 -24.804  1.00 74.22           O  
ATOM   2039  CB  LEU A 273      39.955  16.760 -27.679  1.00 35.48           C  
ATOM   2040  CG  LEU A 273      40.049  18.292 -27.725  1.00 35.48           C  
ATOM   2041  CD1 LEU A 273      41.466  18.770 -27.407  1.00 35.48           C  
ATOM   2042  CD2 LEU A 273      39.625  18.771 -29.092  1.00 35.48           C  
ATOM   2043  N   ASP A 274      38.477  16.224 -24.824  1.00 75.82           N  
ATOM   2044  CA  ASP A 274      37.589  16.826 -23.821  1.00 67.54           C  
ATOM   2045  C   ASP A 274      38.207  16.727 -22.434  1.00 64.84           C  
ATOM   2046  O   ASP A 274      37.832  17.455 -21.494  1.00 72.96           O  
ATOM   2047  CB  ASP A 274      36.216  16.138 -23.819  1.00 60.97           C  
ATOM   2048  CG  ASP A 274      35.429  16.379 -25.110  1.00 51.57           C  
ATOM   2049  OD1 ASP A 274      35.896  17.151 -25.982  1.00 51.57           O  
ATOM   2050  OD2 ASP A 274      34.331  15.795 -25.249  1.00 51.57           O  
ATOM   2051  N   TRP A 275      39.139  15.802 -22.296  1.00 23.91           N  
ATOM   2052  CA  TRP A 275      39.836  15.683 -21.051  1.00 23.91           C  
ATOM   2053  C   TRP A 275      41.141  16.451 -21.021  1.00 23.91           C  
ATOM   2054  O   TRP A 275      41.621  16.825 -19.955  1.00 23.91           O  
ATOM   2055  CB  TRP A 275      39.975  14.245 -20.705  1.00 51.68           C  
ATOM   2056  CG  TRP A 275      38.693  13.863 -20.115  1.00 51.68           C  
ATOM   2057  CD1 TRP A 275      38.185  14.286 -18.917  1.00 51.68           C  
ATOM   2058  CD2 TRP A 275      37.704  13.027 -20.693  1.00 51.68           C  
ATOM   2059  NE1 TRP A 275      36.928  13.756 -18.708  1.00 51.68           N  
ATOM   2060  CE2 TRP A 275      36.611  12.975 -19.789  1.00 51.68           C  
ATOM   2061  CE3 TRP A 275      37.627  12.305 -21.886  1.00 51.68           C  
ATOM   2062  CZ2 TRP A 275      35.469  12.233 -20.048  1.00 51.68           C  
ATOM   2063  CZ3 TRP A 275      36.498  11.571 -22.141  1.00 51.68           C  
ATOM   2064  CH2 TRP A 275      35.431  11.536 -21.231  1.00 51.68           C  
ATOM   2065  N   SER A 276      41.686  16.726 -22.205  1.00 59.58           N  
ATOM   2066  CA  SER A 276      42.966  17.419 -22.329  1.00 52.36           C  
ATOM   2067  C   SER A 276      43.259  18.468 -21.258  1.00 52.07           C  
ATOM   2068  O   SER A 276      44.347  18.486 -20.669  1.00 53.57           O  
ATOM   2069  CB  SER A 276      43.075  18.072 -23.711  1.00200.00           C  
ATOM   2070  OG  SER A 276      42.935  17.115 -24.748  1.00200.00           O  
ATOM   2071  N   PRO A 277      42.301  19.344 -20.966  1.00114.83           N  
ATOM   2072  CA  PRO A 277      42.695  20.289 -19.932  1.00119.75           C  
ATOM   2073  C   PRO A 277      42.636  19.636 -18.558  1.00126.78           C  
ATOM   2074  O   PRO A 277      43.567  19.771 -17.767  1.00124.65           O  
ATOM   2075  CB  PRO A 277      41.681  21.402 -20.104  1.00 34.57           C  
ATOM   2076  CG  PRO A 277      40.447  20.624 -20.425  1.00 34.57           C  
ATOM   2077  CD  PRO A 277      40.936  19.610 -21.439  1.00 34.57           C  
ATOM   2078  N   THR A 278      41.544  18.932 -18.282  1.00 36.60           N  
ATOM   2079  CA  THR A 278      41.351  18.252 -16.995  1.00 33.46           C  
ATOM   2080  C   THR A 278      42.359  17.182 -16.590  1.00 32.99           C  
ATOM   2081  O   THR A 278      42.798  17.154 -15.431  1.00 34.30           O  
ATOM   2082  CB  THR A 278      39.943  17.656 -16.854  1.00 45.40           C  
ATOM   2083  OG1 THR A 278      39.886  16.851 -15.667  1.00 26.91           O  
ATOM   2084  CG2 THR A 278      39.580  16.849 -18.070  1.00 26.91           C  
ATOM   2085  N   TYR A 279      42.731  16.307 -17.536  1.00 58.44           N  
ATOM   2086  CA  TYR A 279      43.673  15.214 -17.265  1.00 54.62           C  
ATOM   2087  C   TYR A 279      45.011  15.854 -17.015  1.00 55.49           C  
ATOM   2088  O   TYR A 279      45.772  15.402 -16.175  1.00 60.60           O  
ATOM   2089  CB  TYR A 279      43.740  14.288 -18.477  1.00 50.86           C  
ATOM   2090  CG  TYR A 279      45.029  13.521 -18.654  1.00 50.86           C  
ATOM   2091  CD1 TYR A 279      45.061  12.141 -18.513  1.00 50.86           C  
ATOM   2092  CD2 TYR A 279      46.207  14.171 -18.995  1.00 50.86           C  
ATOM   2093  CE1 TYR A 279      46.231  11.416 -18.707  1.00 50.86           C  
ATOM   2094  CE2 TYR A 279      47.391  13.460 -19.192  1.00 50.86           C  
ATOM   2095  CZ  TYR A 279      47.401  12.077 -19.048  1.00 50.86           C  
ATOM   2096  OH  TYR A 279      48.580  11.366 -19.245  1.00 50.86           O  
ATOM   2097  N   LEU A 280      45.314  16.888 -17.773  1.00 52.71           N  
ATOM   2098  CA  LEU A 280      46.516  17.634 -17.502  1.00 56.44           C  
ATOM   2099  C   LEU A 280      46.101  18.272 -16.163  1.00 56.83           C  
ATOM   2100  O   LEU A 280      44.921  18.577 -15.938  1.00 50.45           O  
ATOM   2101  CB  LEU A 280      46.772  18.672 -18.593  1.00 69.36           C  
ATOM   2102  CG  LEU A 280      47.124  18.013 -19.926  1.00 52.65           C  
ATOM   2103  CD1 LEU A 280      47.429  19.072 -20.963  1.00 52.65           C  
ATOM   2104  CD2 LEU A 280      48.320  17.098 -19.734  1.00 52.65           C  
ATOM   2105  N   LYS A 281      47.035  18.414 -15.248  1.00145.22           N  
ATOM   2106  CA  LYS A 281      46.739  18.975 -13.931  1.00140.86           C  
ATOM   2107  C   LYS A 281      45.942  18.029 -13.015  1.00151.31           C  
ATOM   2108  O   LYS A 281      45.343  18.462 -12.039  1.00164.50           O  
ATOM   2109  CB  LYS A 281      45.987  20.324 -14.079  1.00126.16           C  
ATOM   2110  CG  LYS A 281      45.629  21.072 -12.753  1.00118.69           C  
ATOM   2111  CD  LYS A 281      44.718  22.312 -13.019  1.00118.69           C  
ATOM   2112  CE  LYS A 281      44.658  23.324 -11.803  1.00118.69           C  
ATOM   2113  NZ  LYS A 281      44.748  24.821 -12.186  1.00118.69           N  
ATOM   2114  N   GLU A 282      45.900  16.741 -13.335  1.00 90.15           N  
ATOM   2115  CA  GLU A 282      45.298  15.792 -12.407  1.00 90.15           C  
ATOM   2116  C   GLU A 282      46.602  15.082 -12.071  1.00 90.15           C  
ATOM   2117  O   GLU A 282      47.004  14.945 -10.914  1.00 90.15           O  
ATOM   2118  CB  GLU A 282      44.307  14.857 -13.097  1.00 69.12           C  
ATOM   2119  CG  GLU A 282      43.495  14.027 -12.111  1.00 54.34           C  
ATOM   2120  CD  GLU A 282      42.037  13.891 -12.504  1.00 54.34           C  
ATOM   2121  OE1 GLU A 282      41.767  13.479 -13.647  1.00 54.34           O  
ATOM   2122  OE2 GLU A 282      41.157  14.187 -11.669  1.00 54.34           O  
ATOM   2123  N   VAL A 283      47.251  14.667 -13.160  1.00 98.71           N  
ATOM   2124  CA  VAL A 283      48.573  14.024 -13.226  1.00 98.71           C  
ATOM   2125  C   VAL A 283      49.330  14.881 -14.276  1.00 98.71           C  
ATOM   2126  O   VAL A 283      48.691  15.628 -15.008  1.00 98.71           O  
ATOM   2127  CB  VAL A 283      48.471  12.580 -13.749  1.00195.43           C  
ATOM   2128  CG1 VAL A 283      49.788  11.853 -13.524  1.00182.60           C  
ATOM   2129  CG2 VAL A 283      47.321  11.862 -13.064  1.00182.60           C  
ATOM   2130  N   LYS A 284      50.654  14.791 -14.384  1.00 86.13           N  
ATOM   2131  CA  LYS A 284      51.353  15.623 -15.382  1.00 86.13           C  
ATOM   2132  C   LYS A 284      50.854  17.049 -15.217  1.00 86.13           C  
ATOM   2133  O   LYS A 284      50.609  17.739 -16.209  1.00 86.13           O  
ATOM   2134  CB  LYS A 284      51.006  15.207 -16.820  1.00 72.21           C  
ATOM   2135  CG  LYS A 284      51.501  13.845 -17.293  1.00 72.21           C  
ATOM   2136  CD  LYS A 284      51.294  13.714 -18.796  1.00 72.21           C  
ATOM   2137  CE  LYS A 284      51.658  12.346 -19.322  1.00 72.21           C  
ATOM   2138  NZ  LYS A 284      51.497  12.301 -20.791  1.00 72.21           N  
ATOM   2139  N   HIS A 285      50.717  17.497 -13.977  1.00 93.67           N  
ATOM   2140  CA  HIS A 285      50.169  18.822 -13.732  1.00 93.67           C  
ATOM   2141  C   HIS A 285      51.188  19.934 -13.704  1.00 93.67           C  
ATOM   2142  O   HIS A 285      51.713  20.279 -12.651  1.00 93.67           O  
ATOM   2143  CB  HIS A 285      49.368  18.811 -12.419  1.00153.18           C  
ATOM   2144  CG  HIS A 285      50.018  18.050 -11.300  1.00153.18           C  
ATOM   2145  ND1 HIS A 285      50.593  16.807 -11.472  1.00153.18           N  
ATOM   2146  CD2 HIS A 285      50.128  18.330  -9.979  1.00153.18           C  
ATOM   2147  CE1 HIS A 285      51.027  16.357 -10.308  1.00153.18           C  
ATOM   2148  NE2 HIS A 285      50.756  17.261  -9.385  1.00153.18           N  
ATOM   2149  N   PHE A 286      51.466  20.507 -14.871  1.00128.77           N  
ATOM   2150  CA  PHE A 286      52.423  21.593 -14.923  1.00128.77           C  
ATOM   2151  C   PHE A 286      51.711  22.932 -14.780  1.00128.77           C  
ATOM   2152  O   PHE A 286      51.975  23.676 -13.831  1.00128.77           O  
ATOM   2153  CB  PHE A 286      53.229  21.563 -16.227  1.00180.15           C  
ATOM   2154  CG  PHE A 286      54.619  22.156 -16.099  1.00180.15           C  
ATOM   2155  CD1 PHE A 286      55.595  21.523 -15.323  1.00180.15           C  
ATOM   2156  CD2 PHE A 286      54.948  23.354 -16.740  1.00180.15           C  
ATOM   2157  CE1 PHE A 286      56.879  22.074 -15.185  1.00180.15           C  
ATOM   2158  CE2 PHE A 286      56.230  23.914 -16.610  1.00180.15           C  
ATOM   2159  CZ  PHE A 286      57.195  23.272 -15.831  1.00180.15           C  
ATOM   2160  N   ALA A 287      50.795  23.239 -15.699  1.00134.46           N  
ATOM   2161  CA  ALA A 287      50.097  24.519 -15.624  1.00134.46           C  
ATOM   2162  C   ALA A 287      48.900  24.707 -16.561  1.00134.46           C  
ATOM   2163  O   ALA A 287      48.825  24.092 -17.627  1.00134.46           O  
ATOM   2164  CB  ALA A 287      51.107  25.661 -15.844  1.00 83.36           C  
ATOM   2165  N   LEU A 288      47.976  25.575 -16.146  1.00 82.70           N  
ATOM   2166  CA  LEU A 288      46.787  25.910 -16.922  1.00 82.70           C  
ATOM   2167  C   LEU A 288      47.247  26.673 -18.157  1.00 82.70           C  
ATOM   2168  O   LEU A 288      46.681  26.531 -19.242  1.00 82.70           O  
ATOM   2169  CB  LEU A 288      45.843  26.784 -16.092  1.00 91.39           C  
ATOM   2170  CG  LEU A 288      44.503  27.198 -16.723  1.00 91.39           C  
ATOM   2171  CD1 LEU A 288      44.677  28.367 -17.694  1.00 91.39           C  
ATOM   2172  CD2 LEU A 288      43.897  25.984 -17.419  1.00 91.39           C  
ATOM   2173  N   ASP A 289      48.269  27.500 -17.966  1.00108.71           N  
ATOM   2174  CA  ASP A 289      48.842  28.296 -19.043  1.00108.71           C  
ATOM   2175  C   ASP A 289      49.073  27.477 -20.322  1.00108.71           C  
ATOM   2176  O   ASP A 289      48.421  27.718 -21.340  1.00200.00           O  
ATOM   2177  CB  ASP A 289      50.163  28.919 -18.574  1.00130.15           C  
ATOM   2178  CG  ASP A 289      50.779  29.843 -19.611  1.00135.15           C  
ATOM   2179  OD1 ASP A 289      50.096  30.797 -20.039  1.00135.15           O  
ATOM   2180  OD2 ASP A 289      51.949  29.621 -19.993  1.00135.15           O  
ATOM   2181  N   LYS A 290      49.988  26.507 -20.270  1.00158.36           N  
ATOM   2182  CA  LYS A 290      50.286  25.683 -21.442  1.00158.36           C  
ATOM   2183  C   LYS A 290      49.169  24.695 -21.755  1.00158.36           C  
ATOM   2184  O   LYS A 290      48.933  24.371 -22.921  1.00200.00           O  
ATOM   2185  CB  LYS A 290      51.613  24.936 -21.253  1.00171.91           C  
ATOM   2186  CG  LYS A 290      52.848  25.836 -21.289  1.00171.91           C  
ATOM   2187  CD  LYS A 290      54.140  25.036 -21.144  1.00171.91           C  
ATOM   2188  CE  LYS A 290      55.365  25.944 -21.137  1.00171.91           C  
ATOM   2189  NZ  LYS A 290      56.635  25.182 -20.958  1.00171.91           N  
ATOM   2190  N   SER A 291      48.482  24.218 -20.720  1.00 58.15           N  
ATOM   2191  CA  SER A 291      47.363  23.290 -20.915  1.00 58.15           C  
ATOM   2192  C   SER A 291      46.426  23.755 -22.036  1.00 58.15           C  
ATOM   2193  O   SER A 291      46.228  23.073 -23.047  1.00100.07           O  
ATOM   2194  CB  SER A 291      46.529  23.156 -19.640  1.00 17.24           C  
ATOM   2195  OG  SER A 291      45.200  22.782 -19.983  1.00 17.24           O  
ATOM   2196  N   SER A 292      45.855  24.941 -21.828  1.00 79.53           N  
ATOM   2197  CA  SER A 292      44.905  25.523 -22.761  1.00 79.53           C  
ATOM   2198  C   SER A 292      45.559  25.989 -24.057  1.00 79.53           C  
ATOM   2199  O   SER A 292      44.896  26.089 -25.091  1.00133.01           O  
ATOM   2200  CB  SER A 292      44.182  26.698 -22.080  1.00 51.14           C  
ATOM   2201  OG  SER A 292      43.566  26.310 -20.858  1.00 56.14           O  
ATOM   2202  N   TRP A 293      46.855  26.265 -24.012  1.00 58.46           N  
ATOM   2203  CA  TRP A 293      47.540  26.705 -25.214  1.00 58.46           C  
ATOM   2204  C   TRP A 293      47.806  25.521 -26.126  1.00 58.46           C  
ATOM   2205  O   TRP A 293      48.261  25.679 -27.254  1.00 96.51           O  
ATOM   2206  CB  TRP A 293      48.845  27.422 -24.874  1.00132.04           C  
ATOM   2207  CG  TRP A 293      49.152  28.502 -25.864  1.00137.04           C  
ATOM   2208  CD1 TRP A 293      49.548  28.338 -27.158  1.00137.04           C  
ATOM   2209  CD2 TRP A 293      49.001  29.914 -25.669  1.00137.04           C  
ATOM   2210  NE1 TRP A 293      49.649  29.558 -27.785  1.00137.04           N  
ATOM   2211  CE2 TRP A 293      49.319  30.543 -26.894  1.00137.04           C  
ATOM   2212  CE3 TRP A 293      48.626  30.710 -24.578  1.00137.04           C  
ATOM   2213  CZ2 TRP A 293      49.273  31.930 -27.060  1.00137.04           C  
ATOM   2214  CZ3 TRP A 293      48.579  32.094 -24.743  1.00137.04           C  
ATOM   2215  CH2 TRP A 293      48.902  32.687 -25.976  1.00137.04           C  
ATOM   2216  N   ALA A 294      47.517  24.326 -25.627  1.00 61.96           N  
ATOM   2217  CA  ALA A 294      47.719  23.114 -26.406  1.00 61.96           C  
ATOM   2218  C   ALA A 294      46.413  22.761 -27.094  1.00 61.96           C  
ATOM   2219  O   ALA A 294      46.375  22.499 -28.292  1.00 95.20           O  
ATOM   2220  CB  ALA A 294      48.148  21.981 -25.495  1.00 40.99           C  
ATOM   2221  N   TYR A 295      45.337  22.781 -26.317  1.00 31.13           N  
ATOM   2222  CA  TYR A 295      44.009  22.468 -26.816  1.00 31.13           C  
ATOM   2223  C   TYR A 295      43.776  23.302 -28.071  1.00 31.13           C  
ATOM   2224  O   TYR A 295      43.235  22.820 -29.060  1.00 72.44           O  
ATOM   2225  CB  TYR A 295      43.007  22.785 -25.711  1.00 19.40           C  
ATOM   2226  CG  TYR A 295      41.578  22.450 -25.980  1.00 24.40           C  
ATOM   2227  CD1 TYR A 295      40.776  21.991 -24.962  1.00 24.40           C  
ATOM   2228  CD2 TYR A 295      41.000  22.676 -27.211  1.00 24.40           C  
ATOM   2229  CE1 TYR A 295      39.414  21.764 -25.145  1.00 24.40           C  
ATOM   2230  CE2 TYR A 295      39.626  22.454 -27.423  1.00 24.40           C  
ATOM   2231  CZ  TYR A 295      38.830  21.995 -26.374  1.00 24.40           C  
ATOM   2232  OH  TYR A 295      37.463  21.777 -26.534  1.00 24.40           O  
ATOM   2233  N   PHE A 296      44.199  24.556 -28.028  1.00 45.46           N  
ATOM   2234  CA  PHE A 296      44.075  25.429 -29.183  1.00 45.46           C  
ATOM   2235  C   PHE A 296      44.880  24.778 -30.307  1.00 45.46           C  
ATOM   2236  O   PHE A 296      44.347  24.422 -31.356  1.00 54.12           O  
ATOM   2237  CB  PHE A 296      44.635  26.830 -28.876  1.00 45.61           C  
ATOM   2238  CG  PHE A 296      45.099  27.575 -30.108  1.00 50.61           C  
ATOM   2239  CD1 PHE A 296      44.179  28.084 -31.017  1.00 50.61           C  
ATOM   2240  CD2 PHE A 296      46.463  27.696 -30.397  1.00 50.61           C  
ATOM   2241  CE1 PHE A 296      44.611  28.699 -32.197  1.00 50.61           C  
ATOM   2242  CE2 PHE A 296      46.904  28.308 -31.571  1.00 50.61           C  
ATOM   2243  CZ  PHE A 296      45.980  28.808 -32.473  1.00 50.61           C  
ATOM   2244  N   LEU A 297      46.182  24.652 -30.055  1.00 62.43           N  
ATOM   2245  CA  LEU A 297      47.152  24.060 -30.972  1.00 75.17           C  
ATOM   2246  C   LEU A 297      46.729  22.740 -31.609  1.00 81.90           C  
ATOM   2247  O   LEU A 297      47.024  22.458 -32.778  1.00 80.59           O  
ATOM   2248  CB  LEU A 297      48.455  23.799 -30.230  1.00 83.00           C  
ATOM   2249  CG  LEU A 297      49.348  24.969 -29.885  1.00 64.93           C  
ATOM   2250  CD1 LEU A 297      50.598  24.451 -29.164  1.00 64.93           C  
ATOM   2251  CD2 LEU A 297      49.718  25.698 -31.168  1.00 64.93           C  
ATOM   2252  N   TYR A 298      46.039  21.926 -30.821  1.00 22.18           N  
ATOM   2253  CA  TYR A 298      45.622  20.635 -31.286  1.00 22.18           C  
ATOM   2254  C   TYR A 298      44.530  20.768 -32.328  1.00 22.18           C  
ATOM   2255  O   TYR A 298      44.687  20.294 -33.460  1.00 37.90           O  
ATOM   2256  CB  TYR A 298      45.125  19.849 -30.073  1.00 45.52           C  
ATOM   2257  CG  TYR A 298      44.328  18.592 -30.350  1.00 49.77           C  
ATOM   2258  CD1 TYR A 298      44.933  17.327 -30.316  1.00 49.77           C  
ATOM   2259  CD2 TYR A 298      42.947  18.653 -30.504  1.00 49.77           C  
ATOM   2260  CE1 TYR A 298      44.176  16.163 -30.401  1.00 49.77           C  
ATOM   2261  CE2 TYR A 298      42.189  17.493 -30.594  1.00 49.77           C  
ATOM   2262  CZ  TYR A 298      42.808  16.255 -30.528  1.00 49.77           C  
ATOM   2263  OH  TYR A 298      42.033  15.121 -30.495  1.00 49.77           O  
ATOM   2264  N   GLU A 299      43.473  21.494 -31.984  1.00 52.84           N  
ATOM   2265  CA  GLU A 299      42.336  21.653 -32.874  1.00 52.84           C  
ATOM   2266  C   GLU A 299      42.641  22.424 -34.135  1.00 52.84           C  
ATOM   2267  O   GLU A 299      42.097  22.135 -35.196  1.00 76.52           O  
ATOM   2268  CB  GLU A 299      41.213  22.308 -32.136  1.00 13.15           C  
ATOM   2269  CG  GLU A 299      39.910  22.067 -32.809  1.00 18.15           C  
ATOM   2270  CD  GLU A 299      38.869  21.386 -31.902  1.00 18.15           C  
ATOM   2271  OE1 GLU A 299      38.956  21.479 -30.639  1.00 18.15           O  
ATOM   2272  OE2 GLU A 299      37.934  20.768 -32.473  1.00 18.15           O  
ATOM   2273  N   TYR A 300      43.492  23.430 -34.001  1.00 26.83           N  
ATOM   2274  CA  TYR A 300      43.948  24.257 -35.129  1.00 30.68           C  
ATOM   2275  C   TYR A 300      44.954  23.520 -36.029  1.00 23.70           C  
ATOM   2276  O   TYR A 300      44.993  23.739 -37.253  1.00 29.93           O  
ATOM   2277  CB  TYR A 300      44.590  25.570 -34.632  1.00 73.83           C  
ATOM   2278  CG  TYR A 300      43.702  26.779 -34.825  1.00 56.44           C  
ATOM   2279  CD1 TYR A 300      42.428  26.822 -34.234  1.00 56.44           C  
ATOM   2280  CD2 TYR A 300      44.109  27.854 -35.617  1.00 56.44           C  
ATOM   2281  CE1 TYR A 300      41.579  27.893 -34.425  1.00 56.44           C  
ATOM   2282  CE2 TYR A 300      43.271  28.940 -35.822  1.00 56.44           C  
ATOM   2283  CZ  TYR A 300      41.999  28.956 -35.224  1.00 56.44           C  
ATOM   2284  OH  TYR A 300      41.127  30.011 -35.434  1.00 56.44           O  
ATOM   2285  N   ALA A 301      45.759  22.641 -35.419  1.00 55.24           N  
ATOM   2286  CA  ALA A 301      46.772  21.923 -36.170  1.00 55.24           C  
ATOM   2287  C   ALA A 301      46.163  20.883 -37.094  1.00 55.24           C  
ATOM   2288  O   ALA A 301      46.851  20.320 -37.936  1.00 73.90           O  
ATOM   2289  CB  ALA A 301      47.762  21.279 -35.222  1.00120.18           C  
ATOM   2290  N   GLY A 302      44.868  20.639 -36.942  1.00 75.19           N  
ATOM   2291  CA  GLY A 302      44.202  19.687 -37.807  1.00 75.19           C  
ATOM   2292  C   GLY A 302      44.083  20.225 -39.228  1.00 75.19           C  
ATOM   2293  O   GLY A 302      44.147  19.467 -40.193  1.00 94.05           O  
ATOM   2294  N   ILE A 303      43.917  21.537 -39.367  1.00 49.41           N  
ATOM   2295  CA  ILE A 303      43.783  22.142 -40.684  1.00 49.41           C  
ATOM   2296  C   ILE A 303      44.838  21.741 -41.707  1.00 49.41           C  
ATOM   2297  O   ILE A 303      44.516  21.213 -42.764  1.00 73.49           O  
ATOM   2298  CB  ILE A 303      43.815  23.679 -40.617  1.00 34.49           C  
ATOM   2299  CG1 ILE A 303      42.707  24.194 -39.716  1.00 39.49           C  
ATOM   2300  CG2 ILE A 303      43.644  24.255 -42.019  1.00 39.49           C  
ATOM   2301  CD1 ILE A 303      42.525  25.700 -39.814  1.00 39.49           C  
ATOM   2302  N   PRO A 304      46.118  21.972 -41.397  1.00 88.92           N  
ATOM   2303  CA  PRO A 304      47.188  21.628 -42.334  1.00 89.86           C  
ATOM   2304  C   PRO A 304      47.287  20.143 -42.601  1.00 83.17           C  
ATOM   2305  O   PRO A 304      47.480  19.724 -43.738  1.00 86.68           O  
ATOM   2306  CB  PRO A 304      48.435  22.164 -41.645  1.00118.83           C  
ATOM   2307  CG  PRO A 304      47.902  23.269 -40.787  1.00 94.09           C  
ATOM   2308  CD  PRO A 304      46.666  22.651 -40.216  1.00 94.09           C  
ATOM   2309  N   GLY A 305      47.163  19.352 -41.544  1.00 97.71           N  
ATOM   2310  CA  GLY A 305      47.236  17.912 -41.693  1.00 97.71           C  
ATOM   2311  C   GLY A 305      46.141  17.415 -42.608  1.00 97.71           C  
ATOM   2312  O   GLY A 305      46.401  17.007 -43.735  1.00123.42           O  
ATOM   2313  N   THR A 306      44.913  17.444 -42.107  1.00 34.87           N  
ATOM   2314  CA  THR A 306      43.743  17.011 -42.856  1.00 34.87           C  
ATOM   2315  C   THR A 306      43.871  17.422 -44.344  1.00 34.87           C  
ATOM   2316  O   THR A 306      43.704  16.610 -45.256  1.00 61.10           O  
ATOM   2317  CB  THR A 306      42.479  17.548 -42.156  1.00 37.39           C  
ATOM   2318  OG1 THR A 306      41.315  16.997 -42.784  1.00 42.39           O  
ATOM   2319  CG2 THR A 306      42.466  19.081 -42.178  1.00 42.39           C  
ATOM   2320  N   LEU A 307      44.110  18.700 -44.581  1.00 55.69           N  
ATOM   2321  CA  LEU A 307      44.368  19.195 -45.932  1.00 55.69           C  
ATOM   2322  C   LEU A 307      45.392  18.272 -46.655  1.00 55.69           C  
ATOM   2323  O   LEU A 307      45.200  17.874 -47.806  1.00 70.23           O  
ATOM   2324  CB  LEU A 307      44.927  20.630 -45.840  1.00 46.49           C  
ATOM   2325  CG  LEU A 307      45.496  21.395 -47.046  1.00 51.49           C  
ATOM   2326  CD1 LEU A 307      44.415  21.558 -48.093  1.00 51.49           C  
ATOM   2327  CD2 LEU A 307      46.010  22.764 -46.602  1.00 51.49           C  
ATOM   2328  N   LEU A 308      46.476  17.934 -45.959  1.00 81.15           N  
ATOM   2329  CA  LEU A 308      47.547  17.082 -46.496  1.00 81.15           C  
ATOM   2330  C   LEU A 308      47.082  15.630 -46.608  1.00 81.15           C  
ATOM   2331  O   LEU A 308      47.387  14.939 -47.581  1.00 99.26           O  
ATOM   2332  CB  LEU A 308      48.779  17.180 -45.578  1.00 82.34           C  
ATOM   2333  CG  LEU A 308      50.045  16.318 -45.715  1.00 87.34           C  
ATOM   2334  CD1 LEU A 308      49.818  14.953 -45.101  1.00 87.34           C  
ATOM   2335  CD2 LEU A 308      50.456  16.222 -47.173  1.00 87.34           C  
ATOM   2336  N   CYS A 309      46.343  15.185 -45.597  1.00 73.31           N  
ATOM   2337  CA  CYS A 309      45.798  13.839 -45.556  1.00 73.31           C  
ATOM   2338  C   CYS A 309      45.092  13.592 -46.887  1.00 73.31           C  
ATOM   2339  O   CYS A 309      45.073  12.469 -47.397  1.00 90.17           O  
ATOM   2340  CB  CYS A 309      44.804  13.706 -44.397  1.00 74.76           C  
ATOM   2341  SG  CYS A 309      43.990  12.098 -44.252  1.00 79.76           S  
ATOM   2342  N   GLY A 310      44.497  14.642 -47.440  1.00 48.94           N  
ATOM   2343  CA  GLY A 310      43.812  14.503 -48.711  1.00 48.94           C  
ATOM   2344  C   GLY A 310      44.764  14.301 -49.873  1.00 48.94           C  
ATOM   2345  O   GLY A 310      44.673  13.321 -50.601  1.00 71.46           O  
ATOM   2346  N   TRP A 311      45.687  15.231 -50.046  1.00 57.86           N  
ATOM   2347  CA  TRP A 311      46.643  15.145 -51.144  1.00 57.86           C  
ATOM   2348  C   TRP A 311      47.537  13.887 -51.071  1.00 57.86           C  
ATOM   2349  O   TRP A 311      47.774  13.216 -52.078  1.00 56.47           O  
ATOM   2350  CB  TRP A 311      47.486  16.435 -51.151  1.00 74.87           C  
ATOM   2351  CG  TRP A 311      48.673  16.415 -52.058  1.00 79.87           C  
ATOM   2352  CD1 TRP A 311      48.768  16.954 -53.313  1.00 79.87           C  
ATOM   2353  CD2 TRP A 311      49.949  15.847 -51.762  1.00 79.87           C  
ATOM   2354  NE1 TRP A 311      50.032  16.759 -53.812  1.00 79.87           N  
ATOM   2355  CE2 TRP A 311      50.778  16.082 -52.881  1.00 79.87           C  
ATOM   2356  CE3 TRP A 311      50.474  15.163 -50.655  1.00 79.87           C  
ATOM   2357  CZ2 TRP A 311      52.114  15.658 -52.925  1.00 79.87           C  
ATOM   2358  CZ3 TRP A 311      51.795  14.744 -50.695  1.00 79.87           C  
ATOM   2359  CH2 TRP A 311      52.605  14.993 -51.827  1.00 79.87           C  
ATOM   2360  N   MET A 312      48.034  13.571 -49.882  1.00 63.75           N  
ATOM   2361  CA  MET A 312      48.866  12.388 -49.705  1.00 63.75           C  
ATOM   2362  C   MET A 312      48.059  11.161 -50.127  1.00 63.75           C  
ATOM   2363  O   MET A 312      48.579  10.245 -50.751  1.00 67.64           O  
ATOM   2364  CB  MET A 312      49.296  12.254 -48.240  1.00 56.40           C  
ATOM   2365  CG  MET A 312      50.384  11.219 -48.013  1.00 61.40           C  
ATOM   2366  SD  MET A 312      51.123  11.320 -46.377  1.00 61.40           S  
ATOM   2367  CE  MET A 312      52.586  12.334 -46.708  1.00 61.40           C  
ATOM   2368  N   SER A 313      46.780  11.158 -49.771  1.00 49.73           N  
ATOM   2369  CA  SER A 313      45.874  10.066 -50.097  1.00 49.73           C  
ATOM   2370  C   SER A 313      45.612   9.912 -51.591  1.00 49.73           C  
ATOM   2371  O   SER A 313      45.441   8.792 -52.079  1.00 66.80           O  
ATOM   2372  CB  SER A 313      44.540  10.255 -49.394  1.00 44.80           C  
ATOM   2373  OG  SER A 313      43.594   9.353 -49.937  1.00 44.80           O  
ATOM   2374  N   ASP A 314      45.519  11.035 -52.300  1.00 47.84           N  
ATOM   2375  CA  ASP A 314      45.291  11.020 -53.746  1.00 47.84           C  
ATOM   2376  C   ASP A 314      46.565  10.702 -54.541  1.00 47.84           C  
ATOM   2377  O   ASP A 314      46.556   9.873 -55.453  1.00 60.75           O  
ATOM   2378  CB  ASP A 314      44.728  12.367 -54.209  1.00103.78           C  
ATOM   2379  CG  ASP A 314      44.195  12.320 -55.629  1.00108.78           C  
ATOM   2380  OD1 ASP A 314      44.978  11.997 -56.548  1.00108.78           O  
ATOM   2381  OD2 ASP A 314      42.992  12.602 -55.823  1.00108.78           O  
ATOM   2382  N   LYS A 315      47.655  11.375 -54.187  1.00 70.30           N  
ATOM   2383  CA  LYS A 315      48.944  11.203 -54.856  1.00 70.30           C  
ATOM   2384  C   LYS A 315      49.808   9.973 -54.497  1.00 70.30           C  
ATOM   2385  O   LYS A 315      50.402   9.342 -55.377  1.00 83.98           O  
ATOM   2386  CB  LYS A 315      49.787  12.478 -54.672  1.00166.43           C  
ATOM   2387  CG  LYS A 315      51.300  12.278 -54.846  1.00171.43           C  
ATOM   2388  CD  LYS A 315      51.676  11.761 -56.239  1.00171.43           C  
ATOM   2389  CE  LYS A 315      53.147  11.351 -56.307  1.00171.43           C  
ATOM   2390  NZ  LYS A 315      53.513  10.767 -57.627  1.00171.43           N  
ATOM   2391  N   VAL A 316      49.886   9.643 -53.216  1.00 71.11           N  
ATOM   2392  CA  VAL A 316      50.726   8.541 -52.767  1.00 76.03           C  
ATOM   2393  C   VAL A 316      50.006   7.205 -52.732  1.00 83.06           C  
ATOM   2394  O   VAL A 316      50.540   6.183 -53.156  1.00 80.93           O  
ATOM   2395  CB  VAL A 316      51.307   8.853 -51.354  1.00 82.42           C  
ATOM   2396  CG1 VAL A 316      51.056   7.687 -50.401  1.00 71.02           C  
ATOM   2397  CG2 VAL A 316      52.796   9.164 -51.457  1.00 71.02           C  
ATOM   2398  N   PHE A 317      48.778   7.220 -52.253  1.00 88.66           N  
ATOM   2399  CA  PHE A 317      48.040   5.990 -52.142  1.00 88.66           C  
ATOM   2400  C   PHE A 317      47.170   5.723 -53.364  1.00 88.66           C  
ATOM   2401  O   PHE A 317      46.356   4.794 -53.363  1.00 88.66           O  
ATOM   2402  CB  PHE A 317      47.204   6.032 -50.866  1.00 73.70           C  
ATOM   2403  CG  PHE A 317      47.964   5.629 -49.632  1.00 78.70           C  
ATOM   2404  CD1 PHE A 317      47.598   6.119 -48.385  1.00 78.70           C  
ATOM   2405  CD2 PHE A 317      49.016   4.714 -49.707  1.00 78.70           C  
ATOM   2406  CE1 PHE A 317      48.265   5.703 -47.229  1.00 78.70           C  
ATOM   2407  CE2 PHE A 317      49.690   4.291 -48.555  1.00 78.70           C  
ATOM   2408  CZ  PHE A 317      49.311   4.787 -47.316  1.00 78.70           C  
ATOM   2409  N   ARG A 318      47.336   6.544 -54.402  1.00 71.88           N  
ATOM   2410  CA  ARG A 318      46.588   6.366 -55.648  1.00 71.88           C  
ATOM   2411  C   ARG A 318      45.094   6.105 -55.461  1.00 71.88           C  
ATOM   2412  O   ARG A 318      44.567   5.163 -56.040  1.00 71.88           O  
ATOM   2413  CB  ARG A 318      47.201   5.226 -56.475  1.00182.84           C  
ATOM   2414  CG  ARG A 318      48.573   5.538 -57.072  1.00182.84           C  
ATOM   2415  CD  ARG A 318      49.096   4.381 -57.937  1.00182.84           C  
ATOM   2416  NE  ARG A 318      50.373   4.683 -58.601  1.00182.84           N  
ATOM   2417  CZ  ARG A 318      51.091   3.800 -59.299  1.00182.84           C  
ATOM   2418  NH1 ARG A 318      50.668   2.544 -59.432  1.00182.84           N  
ATOM   2419  NH2 ARG A 318      52.237   4.166 -59.863  1.00182.84           N  
ATOM   2420  N   GLY A 319      44.428   6.915 -54.641  1.00 67.29           N  
ATOM   2421  CA  GLY A 319      42.992   6.773 -54.443  1.00 67.29           C  
ATOM   2422  C   GLY A 319      42.403   5.707 -53.529  1.00 67.29           C  
ATOM   2423  O   GLY A 319      41.185   5.507 -53.524  1.00 67.29           O  
ATOM   2424  N   ASN A 320      43.235   5.007 -52.766  1.00 48.17           N  
ATOM   2425  CA  ASN A 320      42.713   3.996 -51.852  1.00 48.17           C  
ATOM   2426  C   ASN A 320      42.463   4.672 -50.512  1.00 48.17           C  
ATOM   2427  O   ASN A 320      43.401   4.961 -49.762  1.00101.65           O  
ATOM   2428  CB  ASN A 320      43.703   2.854 -51.663  1.00 67.06           C  
ATOM   2429  CG  ASN A 320      43.054   1.645 -51.048  1.00 72.06           C  
ATOM   2430  OD1 ASN A 320      42.320   1.757 -50.065  1.00 72.06           O  
ATOM   2431  ND2 ASN A 320      43.308   0.479 -51.622  1.00 72.06           N  
ATOM   2432  N   ARG A 321      41.193   4.905 -50.209  1.00 82.53           N  
ATOM   2433  CA  ARG A 321      40.832   5.581 -48.978  1.00 82.53           C  
ATOM   2434  C   ARG A 321      40.969   4.768 -47.682  1.00 82.53           C  
ATOM   2435  O   ARG A 321      41.445   5.298 -46.676  1.00120.58           O  
ATOM   2436  CB  ARG A 321      39.422   6.172 -49.103  1.00 81.37           C  
ATOM   2437  CG  ARG A 321      39.368   7.591 -49.720  1.00 86.37           C  
ATOM   2438  CD  ARG A 321      39.359   7.608 -51.249  1.00 86.37           C  
ATOM   2439  NE  ARG A 321      38.494   8.671 -51.770  1.00 86.37           N  
ATOM   2440  CZ  ARG A 321      37.766   8.565 -52.881  1.00 86.37           C  
ATOM   2441  NH1 ARG A 321      37.800   7.446 -53.592  1.00 86.37           N  
ATOM   2442  NH2 ARG A 321      36.979   9.561 -53.273  1.00 86.37           N  
ATOM   2443  N   GLY A 322      40.559   3.503 -47.684  1.00 92.41           N  
ATOM   2444  CA  GLY A 322      40.697   2.713 -46.470  1.00 92.41           C  
ATOM   2445  C   GLY A 322      42.136   2.723 -45.979  1.00 92.41           C  
ATOM   2446  O   GLY A 322      42.424   2.985 -44.810  1.00125.65           O  
ATOM   2447  N   ALA A 323      43.041   2.440 -46.906  1.00 29.80           N  
ATOM   2448  CA  ALA A 323      44.482   2.386 -46.661  1.00 29.80           C  
ATOM   2449  C   ALA A 323      45.142   3.634 -46.164  1.00 29.80           C  
ATOM   2450  O   ALA A 323      46.191   3.568 -45.550  1.00 71.11           O  
ATOM   2451  CB  ALA A 323      45.187   1.966 -47.906  1.00 35.60           C  
ATOM   2452  N   THR A 324      44.540   4.777 -46.436  1.00 33.13           N  
ATOM   2453  CA  THR A 324      45.122   6.044 -46.022  1.00 33.13           C  
ATOM   2454  C   THR A 324      44.742   6.215 -44.560  1.00 33.13           C  
ATOM   2455  O   THR A 324      45.496   6.774 -43.761  1.00 41.79           O  
ATOM   2456  CB  THR A 324      44.550   7.188 -46.879  1.00 24.15           C  
ATOM   2457  OG1 THR A 324      44.778   6.889 -48.261  1.00 29.15           O  
ATOM   2458  CG2 THR A 324      45.190   8.517 -46.522  1.00 29.15           C  
ATOM   2459  N   GLY A 325      43.565   5.704 -44.225  1.00 31.09           N  
ATOM   2460  CA  GLY A 325      43.109   5.768 -42.860  1.00 32.79           C  
ATOM   2461  C   GLY A 325      44.072   4.911 -42.087  1.00 39.52           C  
ATOM   2462  O   GLY A 325      44.515   5.276 -40.997  1.00 38.21           O  
ATOM   2463  N   VAL A 326      44.401   3.764 -42.671  1.00 37.17           N  
ATOM   2464  CA  VAL A 326      45.333   2.839 -42.046  1.00 37.17           C  
ATOM   2465  C   VAL A 326      46.654   3.542 -41.718  1.00 37.17           C  
ATOM   2466  O   VAL A 326      47.143   3.485 -40.590  1.00 52.89           O  
ATOM   2467  CB  VAL A 326      45.584   1.619 -42.959  1.00 43.36           C  
ATOM   2468  CG1 VAL A 326      46.717   0.757 -42.413  1.00 48.36           C  
ATOM   2469  CG2 VAL A 326      44.317   0.790 -43.046  1.00 48.36           C  
ATOM   2470  N   PHE A 327      47.220   4.213 -42.713  1.00 73.40           N  
ATOM   2471  CA  PHE A 327      48.474   4.937 -42.549  1.00 73.40           C  
ATOM   2472  C   PHE A 327      48.299   5.955 -41.440  1.00 73.40           C  
ATOM   2473  O   PHE A 327      49.108   6.035 -40.515  1.00 97.08           O  
ATOM   2474  CB  PHE A 327      48.794   5.654 -43.855  1.00 74.88           C  
ATOM   2475  CG  PHE A 327      49.986   6.544 -43.792  1.00 79.88           C  
ATOM   2476  CD1 PHE A 327      50.097   7.524 -42.817  1.00 79.88           C  
ATOM   2477  CD2 PHE A 327      50.979   6.442 -44.753  1.00 79.88           C  
ATOM   2478  CE1 PHE A 327      51.180   8.395 -42.796  1.00 79.88           C  
ATOM   2479  CE2 PHE A 327      52.071   7.307 -44.747  1.00 79.88           C  
ATOM   2480  CZ  PHE A 327      52.171   8.291 -43.761  1.00 79.88           C  
ATOM   2481  N   PHE A 328      47.234   6.738 -41.536  1.00 23.01           N  
ATOM   2482  CA  PHE A 328      46.995   7.733 -40.526  1.00 26.86           C  
ATOM   2483  C   PHE A 328      46.546   7.113 -39.207  1.00 19.88           C  
ATOM   2484  O   PHE A 328      47.142   7.394 -38.161  1.00 26.11           O  
ATOM   2485  CB  PHE A 328      45.957   8.754 -41.007  1.00 33.86           C  
ATOM   2486  CG  PHE A 328      46.532   9.851 -41.863  1.00 18.75           C  
ATOM   2487  CD1 PHE A 328      46.862   9.621 -43.203  1.00 18.75           C  
ATOM   2488  CD2 PHE A 328      46.762  11.115 -41.333  1.00 18.75           C  
ATOM   2489  CE1 PHE A 328      47.418  10.647 -44.009  1.00 18.75           C  
ATOM   2490  CE2 PHE A 328      47.314  12.131 -42.129  1.00 18.75           C  
ATOM   2491  CZ  PHE A 328      47.641  11.888 -43.467  1.00 18.75           C  
ATOM   2492  N   MET A 329      45.539   6.246 -39.236  1.00 39.08           N  
ATOM   2493  CA  MET A 329      45.069   5.671 -37.987  1.00 39.08           C  
ATOM   2494  C   MET A 329      46.207   5.036 -37.202  1.00 39.08           C  
ATOM   2495  O   MET A 329      46.252   5.133 -35.979  1.00 57.74           O  
ATOM   2496  CB  MET A 329      43.962   4.651 -38.222  1.00 42.83           C  
ATOM   2497  CG  MET A 329      42.588   5.167 -37.828  1.00 47.83           C  
ATOM   2498  SD  MET A 329      42.723   6.242 -36.367  1.00 47.83           S  
ATOM   2499  CE  MET A 329      41.457   5.579 -35.270  1.00 47.83           C  
ATOM   2500  N   THR A 330      47.119   4.369 -37.904  1.00 61.20           N  
ATOM   2501  CA  THR A 330      48.271   3.750 -37.254  1.00 61.20           C  
ATOM   2502  C   THR A 330      49.126   4.831 -36.617  1.00 61.20           C  
ATOM   2503  O   THR A 330      49.484   4.742 -35.450  1.00 84.31           O  
ATOM   2504  CB  THR A 330      49.146   2.990 -38.260  1.00 36.59           C  
ATOM   2505  OG1 THR A 330      48.363   1.979 -38.908  1.00 41.59           O  
ATOM   2506  CG2 THR A 330      50.323   2.337 -37.552  1.00 41.59           C  
ATOM   2507  N   LEU A 331      49.436   5.862 -37.390  1.00 51.53           N  
ATOM   2508  CA  LEU A 331      50.258   6.945 -36.887  1.00 51.53           C  
ATOM   2509  C   LEU A 331      49.666   7.673 -35.679  1.00 51.53           C  
ATOM   2510  O   LEU A 331      50.397   8.143 -34.811  1.00 75.61           O  
ATOM   2511  CB  LEU A 331      50.546   7.938 -38.012  1.00 33.81           C  
ATOM   2512  CG  LEU A 331      51.811   7.705 -38.840  1.00 38.81           C  
ATOM   2513  CD1 LEU A 331      51.996   8.842 -39.803  1.00 38.81           C  
ATOM   2514  CD2 LEU A 331      53.019   7.627 -37.931  1.00 38.81           C  
ATOM   2515  N   VAL A 332      48.347   7.792 -35.631  1.00 47.44           N  
ATOM   2516  CA  VAL A 332      47.699   8.445 -34.497  1.00 48.38           C  
ATOM   2517  C   VAL A 332      47.851   7.610 -33.212  1.00 41.69           C  
ATOM   2518  O   VAL A 332      48.101   8.141 -32.126  1.00 45.20           O  
ATOM   2519  CB  VAL A 332      46.170   8.698 -34.766  1.00 69.02           C  
ATOM   2520  CG1 VAL A 332      45.903   8.739 -36.257  1.00 44.28           C  
ATOM   2521  CG2 VAL A 332      45.295   7.645 -34.052  1.00 44.28           C  
ATOM   2522  N   THR A 333      47.696   6.295 -33.368  1.00 44.08           N  
ATOM   2523  CA  THR A 333      47.780   5.333 -32.275  1.00 44.08           C  
ATOM   2524  C   THR A 333      49.157   5.259 -31.667  1.00 44.08           C  
ATOM   2525  O   THR A 333      49.303   5.193 -30.452  1.00 69.79           O  
ATOM   2526  CB  THR A 333      47.398   3.923 -32.750  1.00 21.93           C  
ATOM   2527  OG1 THR A 333      46.004   3.900 -33.083  1.00 26.93           O  
ATOM   2528  CG2 THR A 333      47.664   2.900 -31.669  1.00 26.93           C  
ATOM   2529  N   ILE A 334      50.172   5.251 -32.514  1.00 60.99           N  
ATOM   2530  CA  ILE A 334      51.526   5.196 -32.007  1.00 60.99           C  
ATOM   2531  C   ILE A 334      51.762   6.394 -31.074  1.00 60.99           C  
ATOM   2532  O   ILE A 334      52.326   6.238 -29.997  1.00 87.22           O  
ATOM   2533  CB  ILE A 334      52.560   5.184 -33.170  1.00116.69           C  
ATOM   2534  CG1 ILE A 334      53.760   4.320 -32.775  1.00121.69           C  
ATOM   2535  CG2 ILE A 334      53.021   6.602 -33.498  1.00121.69           C  
ATOM   2536  CD1 ILE A 334      54.697   3.993 -33.917  1.00121.69           C  
ATOM   2537  N   ALA A 335      51.297   7.578 -31.466  1.00 24.00           N  
ATOM   2538  CA  ALA A 335      51.487   8.774 -30.650  1.00 24.00           C  
ATOM   2539  C   ALA A 335      50.675   8.712 -29.365  1.00 24.00           C  
ATOM   2540  O   ALA A 335      51.185   8.950 -28.280  1.00 38.54           O  
ATOM   2541  CB  ALA A 335      51.121  10.024 -31.454  1.00  9.26           C  
ATOM   2542  N   THR A 336      49.409   8.363 -29.486  1.00 18.90           N  
ATOM   2543  CA  THR A 336      48.562   8.278 -28.313  1.00 18.90           C  
ATOM   2544  C   THR A 336      49.156   7.446 -27.175  1.00 18.90           C  
ATOM   2545  O   THR A 336      49.027   7.830 -26.006  1.00 32.26           O  
ATOM   2546  CB  THR A 336      47.214   7.693 -28.668  1.00 26.47           C  
ATOM   2547  OG1 THR A 336      46.458   8.674 -29.380  1.00 31.47           O  
ATOM   2548  CG2 THR A 336      46.486   7.259 -27.422  1.00 31.47           C  
ATOM   2549  N   ILE A 337      49.787   6.313 -27.502  1.00 75.98           N  
ATOM   2550  CA  ILE A 337      50.394   5.450 -26.473  1.00 75.98           C  
ATOM   2551  C   ILE A 337      51.689   6.010 -25.880  1.00 75.98           C  
ATOM   2552  O   ILE A 337      51.869   5.968 -24.663  1.00 92.84           O  
ATOM   2553  CB  ILE A 337      50.678   4.004 -26.980  1.00110.96           C  
ATOM   2554  CG1 ILE A 337      51.911   3.977 -27.878  1.00115.96           C  
ATOM   2555  CG2 ILE A 337      49.475   3.473 -27.735  1.00115.96           C  
ATOM   2556  CD1 ILE A 337      52.305   2.590 -28.298  1.00115.96           C  
ATOM   2557  N   VAL A 338      52.601   6.499 -26.724  1.00 41.55           N  
ATOM   2558  CA  VAL A 338      53.847   7.085 -26.216  1.00 41.55           C  
ATOM   2559  C   VAL A 338      53.455   8.170 -25.219  1.00 41.55           C  
ATOM   2560  O   VAL A 338      54.024   8.291 -24.125  1.00 64.07           O  
ATOM   2561  CB  VAL A 338      54.727   7.683 -27.357  1.00 30.31           C  
ATOM   2562  CG1 VAL A 338      53.881   8.022 -28.528  1.00 35.31           C  
ATOM   2563  CG2 VAL A 338      55.474   8.917 -26.883  1.00 35.31           C  
ATOM   2564  N   TYR A 339      52.467   8.961 -25.614  1.00 59.05           N  
ATOM   2565  CA  TYR A 339      51.942  10.006 -24.770  1.00 59.05           C  
ATOM   2566  C   TYR A 339      51.192   9.384 -23.588  1.00 59.05           C  
ATOM   2567  O   TYR A 339      51.032  10.001 -22.550  1.00 57.66           O  
ATOM   2568  CB  TYR A 339      51.124  10.936 -25.648  1.00121.38           C  
ATOM   2569  CG  TYR A 339      52.041  11.487 -26.728  1.00126.38           C  
ATOM   2570  CD1 TYR A 339      51.656  11.536 -28.066  1.00126.38           C  
ATOM   2571  CD2 TYR A 339      53.343  11.878 -26.412  1.00126.38           C  
ATOM   2572  CE1 TYR A 339      52.552  11.950 -29.063  1.00126.38           C  
ATOM   2573  CE2 TYR A 339      54.237  12.294 -27.392  1.00126.38           C  
ATOM   2574  CZ  TYR A 339      53.842  12.324 -28.714  1.00126.38           C  
ATOM   2575  OH  TYR A 339      54.751  12.699 -29.683  1.00126.38           O  
ATOM   2576  N   TRP A 340      50.755   8.142 -23.739  1.00 93.86           N  
ATOM   2577  CA  TRP A 340      50.108   7.437 -22.638  1.00 93.86           C  
ATOM   2578  C   TRP A 340      51.215   7.155 -21.618  1.00 93.86           C  
ATOM   2579  O   TRP A 340      51.019   7.273 -20.413  1.00 97.75           O  
ATOM   2580  CB  TRP A 340      49.535   6.112 -23.143  1.00 59.45           C  
ATOM   2581  CG  TRP A 340      49.036   5.122 -22.101  1.00 64.45           C  
ATOM   2582  CD1 TRP A 340      48.801   3.780 -22.300  1.00 64.45           C  
ATOM   2583  CD2 TRP A 340      48.659   5.392 -20.746  1.00 64.45           C  
ATOM   2584  NE1 TRP A 340      48.302   3.208 -21.158  1.00 64.45           N  
ATOM   2585  CE2 TRP A 340      48.204   4.172 -20.187  1.00 64.45           C  
ATOM   2586  CE3 TRP A 340      48.657   6.542 -19.947  1.00 64.45           C  
ATOM   2587  CZ2 TRP A 340      47.755   4.074 -18.865  1.00 64.45           C  
ATOM   2588  CZ3 TRP A 340      48.211   6.443 -18.635  1.00 64.45           C  
ATOM   2589  CH2 TRP A 340      47.767   5.214 -18.110  1.00 64.45           C  
ATOM   2590  N   MET A 341      52.399   6.810 -22.112  1.00 81.42           N  
ATOM   2591  CA  MET A 341      53.513   6.511 -21.224  1.00 81.42           C  
ATOM   2592  C   MET A 341      54.282   7.793 -20.975  1.00 81.42           C  
ATOM   2593  O   MET A 341      55.202   8.138 -21.713  1.00 98.49           O  
ATOM   2594  CB  MET A 341      54.463   5.472 -21.847  1.00 79.79           C  
ATOM   2595  CG  MET A 341      53.809   4.183 -22.377  1.00 84.79           C  
ATOM   2596  SD  MET A 341      54.996   2.987 -23.102  1.00 84.79           S  
ATOM   2597  CE  MET A 341      55.183   3.609 -24.779  1.00 84.79           C  
ATOM   2598  N   ASN A 342      53.880   8.510 -19.936  1.00101.10           N  
ATOM   2599  CA  ASN A 342      54.546   9.747 -19.567  1.00101.10           C  
ATOM   2600  C   ASN A 342      54.277  10.177 -18.125  1.00101.10           C  
ATOM   2601  O   ASN A 342      53.144  10.124 -17.630  1.00114.01           O  
ATOM   2602  CB  ASN A 342      54.222  10.861 -20.559  1.00 68.36           C  
ATOM   2603  CG  ASN A 342      55.425  11.233 -21.410  1.00 73.36           C  
ATOM   2604  OD1 ASN A 342      56.407  11.785 -20.912  1.00 73.36           O  
ATOM   2605  ND2 ASN A 342      55.363  10.913 -22.692  1.00 73.36           N  
ATOM   2606  N   PRO A 343      55.344  10.571 -17.425  1.00 93.14           N  
ATOM   2607  CA  PRO A 343      55.454  11.033 -16.043  1.00 93.14           C  
ATOM   2608  C   PRO A 343      55.414  12.549 -16.072  1.00 93.14           C  
ATOM   2609  O   PRO A 343      55.121  13.136 -17.114  1.00106.82           O  
ATOM   2610  CB  PRO A 343      56.811  10.515 -15.645  1.00 86.81           C  
ATOM   2611  CG  PRO A 343      57.609  10.871 -16.889  1.00 91.81           C  
ATOM   2612  CD  PRO A 343      56.686  10.487 -18.040  1.00 91.81           C  
ATOM   2613  N   ALA A 344      55.721  13.182 -14.945  1.00 60.40           N  
ATOM   2614  CA  ALA A 344      55.699  14.638 -14.871  1.00 65.32           C  
ATOM   2615  C   ALA A 344      56.824  15.243 -15.722  1.00 72.35           C  
ATOM   2616  O   ALA A 344      57.281  16.349 -15.484  1.00 70.22           O  
ATOM   2617  CB  ALA A 344      55.824  15.087 -13.422  1.00193.64           C  
ATOM   2618  N   GLY A 345      57.288  14.475 -16.700  1.00 87.40           N  
ATOM   2619  CA  GLY A 345      58.314  14.951 -17.607  1.00 87.40           C  
ATOM   2620  C   GLY A 345      57.675  15.082 -18.985  1.00 87.40           C  
ATOM   2621  O   GLY A 345      58.355  15.068 -20.019  1.00106.98           O  
ATOM   2622  N   ASN A 346      56.346  15.205 -18.984  1.00151.77           N  
ATOM   2623  CA  ASN A 346      55.541  15.345 -20.203  1.00151.77           C  
ATOM   2624  C   ASN A 346      55.490  16.755 -20.811  1.00151.77           C  
ATOM   2625  O   ASN A 346      54.829  16.976 -21.831  1.00169.17           O  
ATOM   2626  CB  ASN A 346      54.111  14.850 -19.945  1.00138.03           C  
ATOM   2627  CG  ASN A 346      53.188  15.051 -21.144  1.00143.03           C  
ATOM   2628  OD1 ASN A 346      53.496  14.641 -22.263  1.00143.03           O  
ATOM   2629  ND2 ASN A 346      52.051  15.686 -20.905  1.00143.03           N  
ATOM   2630  N   PRO A 347      56.173  17.730 -20.194  1.00 84.04           N  
ATOM   2631  CA  PRO A 347      56.124  19.071 -20.768  1.00 84.04           C  
ATOM   2632  C   PRO A 347      56.463  19.199 -22.257  1.00 84.04           C  
ATOM   2633  O   PRO A 347      55.656  19.709 -23.031  1.00 96.84           O  
ATOM   2634  CB  PRO A 347      57.094  19.842 -19.883  1.00 73.76           C  
ATOM   2635  CG  PRO A 347      56.816  19.253 -18.549  1.00 78.76           C  
ATOM   2636  CD  PRO A 347      56.777  17.774 -18.848  1.00 78.76           C  
ATOM   2637  N   THR A 348      57.629  18.718 -22.675  1.00 59.31           N  
ATOM   2638  CA  THR A 348      57.998  18.875 -24.075  1.00 59.31           C  
ATOM   2639  C   THR A 348      57.644  17.648 -24.892  1.00 59.31           C  
ATOM   2640  O   THR A 348      58.171  17.430 -25.977  1.00101.23           O  
ATOM   2641  CB  THR A 348      59.510  19.161 -24.214  1.00128.23           C  
ATOM   2642  OG1 THR A 348      59.888  20.186 -23.287  1.00133.23           O  
ATOM   2643  CG2 THR A 348      59.842  19.632 -25.624  1.00133.23           C  
ATOM   2644  N   VAL A 349      56.732  16.844 -24.360  1.00 86.06           N  
ATOM   2645  CA  VAL A 349      56.292  15.656 -25.067  1.00 86.06           C  
ATOM   2646  C   VAL A 349      54.844  15.881 -25.503  1.00 86.06           C  
ATOM   2647  O   VAL A 349      54.499  15.652 -26.663  1.00139.54           O  
ATOM   2648  CB  VAL A 349      56.342  14.399 -24.159  1.00109.37           C  
ATOM   2649  CG1 VAL A 349      56.619  13.172 -25.006  1.00110.66           C  
ATOM   2650  CG2 VAL A 349      57.395  14.557 -23.076  1.00110.66           C  
ATOM   2651  N   ASP A 350      54.004  16.346 -24.577  1.00 38.89           N  
ATOM   2652  CA  ASP A 350      52.594  16.597 -24.878  1.00 38.89           C  
ATOM   2653  C   ASP A 350      52.327  17.709 -25.898  1.00 38.89           C  
ATOM   2654  O   ASP A 350      51.399  17.613 -26.699  1.00 76.94           O  
ATOM   2655  CB  ASP A 350      51.789  16.838 -23.599  1.00192.35           C  
ATOM   2656  CG  ASP A 350      50.748  15.741 -23.352  1.00197.35           C  
ATOM   2657  OD1 ASP A 350      51.142  14.566 -23.195  1.00197.35           O  
ATOM   2658  OD2 ASP A 350      49.535  16.043 -23.326  1.00197.35           O  
ATOM   2659  N   MET A 351      53.130  18.771 -25.857  1.00108.47           N  
ATOM   2660  CA  MET A 351      52.965  19.862 -26.811  1.00108.47           C  
ATOM   2661  C   MET A 351      52.999  19.240 -28.198  1.00108.47           C  
ATOM   2662  O   MET A 351      52.092  19.436 -29.003  1.00141.71           O  
ATOM   2663  CB  MET A 351      54.115  20.868 -26.687  1.00104.73           C  
ATOM   2664  CG  MET A 351      54.133  21.671 -25.402  1.00109.73           C  
ATOM   2665  SD  MET A 351      52.842  22.911 -25.353  1.00109.73           S  
ATOM   2666  CE  MET A 351      51.571  21.989 -24.527  1.00109.73           C  
ATOM   2667  N   ILE A 352      54.048  18.468 -28.454  1.00 85.62           N  
ATOM   2668  CA  ILE A 352      54.212  17.805 -29.735  1.00 85.62           C  
ATOM   2669  C   ILE A 352      53.124  16.720 -29.855  1.00 85.62           C  
ATOM   2670  O   ILE A 352      52.487  16.560 -30.896  1.00126.93           O  
ATOM   2671  CB  ILE A 352      55.657  17.229 -29.846  1.00 94.51           C  
ATOM   2672  CG1 ILE A 352      56.068  17.136 -31.316  1.00 99.51           C  
ATOM   2673  CG2 ILE A 352      55.754  15.884 -29.161  1.00 99.51           C  
ATOM   2674  CD1 ILE A 352      56.134  18.485 -32.015  1.00 99.51           C  
ATOM   2675  N   CYS A 353      52.917  16.007 -28.754  1.00 45.48           N  
ATOM   2676  CA  CYS A 353      51.917  14.954 -28.606  1.00 45.48           C  
ATOM   2677  C   CYS A 353      50.549  15.382 -29.101  1.00 45.48           C  
ATOM   2678  O   CYS A 353      49.907  14.682 -29.879  1.00 54.14           O  
ATOM   2679  CB  CYS A 353      51.805  14.581 -27.127  1.00159.30           C  
ATOM   2680  SG  CYS A 353      50.149  14.113 -26.540  1.00164.30           S  
ATOM   2681  N   MET A 354      50.110  16.542 -28.611  1.00 50.81           N  
ATOM   2682  CA  MET A 354      48.815  17.139 -28.946  1.00 65.01           C  
ATOM   2683  C   MET A 354      48.818  17.648 -30.380  1.00 71.74           C  
ATOM   2684  O   MET A 354      47.892  17.387 -31.153  1.00 70.43           O  
ATOM   2685  CB  MET A 354      48.542  18.320 -28.009  1.00 70.43           C  
ATOM   2686  CG  MET A 354      48.179  17.946 -26.607  1.00 52.36           C  
ATOM   2687  SD  MET A 354      46.615  17.119 -26.669  1.00 52.36           S  
ATOM   2688  CE  MET A 354      46.456  16.490 -24.981  1.00 52.36           C  
ATOM   2689  N   ILE A 355      49.874  18.377 -30.722  1.00 25.60           N  
ATOM   2690  CA  ILE A 355      50.022  18.920 -32.056  1.00 25.60           C  
ATOM   2691  C   ILE A 355      49.878  17.807 -33.064  1.00 25.60           C  
ATOM   2692  O   ILE A 355      49.339  18.002 -34.157  1.00 41.32           O  
ATOM   2693  CB  ILE A 355      51.401  19.541 -32.273  1.00 25.19           C  
ATOM   2694  CG1 ILE A 355      51.624  20.671 -31.264  1.00 30.19           C  
ATOM   2695  CG2 ILE A 355      51.528  20.014 -33.723  1.00 30.19           C  
ATOM   2696  CD1 ILE A 355      53.002  21.308 -31.341  1.00 30.19           C  
ATOM   2697  N   VAL A 356      50.381  16.635 -32.691  1.00 53.29           N  
ATOM   2698  CA  VAL A 356      50.348  15.472 -33.566  1.00 53.29           C  
ATOM   2699  C   VAL A 356      49.034  14.697 -33.534  1.00 53.29           C  
ATOM   2700  O   VAL A 356      48.409  14.496 -34.574  1.00 76.97           O  
ATOM   2701  CB  VAL A 356      51.532  14.549 -33.227  1.00 88.25           C  
ATOM   2702  CG1 VAL A 356      51.482  13.277 -34.060  1.00 93.25           C  
ATOM   2703  CG2 VAL A 356      52.834  15.298 -33.477  1.00 93.25           C  
ATOM   2704  N   ILE A 357      48.628  14.248 -32.353  1.00 40.63           N  
ATOM   2705  CA  ILE A 357      47.372  13.531 -32.233  1.00 44.48           C  
ATOM   2706  C   ILE A 357      46.325  14.213 -33.093  1.00 37.50           C  
ATOM   2707  O   ILE A 357      45.765  13.591 -33.984  1.00 43.73           O  
ATOM   2708  CB  ILE A 357      46.826  13.540 -30.816  1.00 38.57           C  
ATOM   2709  CG1 ILE A 357      47.843  12.943 -29.853  1.00 21.18           C  
ATOM   2710  CG2 ILE A 357      45.523  12.769 -30.784  1.00 21.18           C  
ATOM   2711  CD1 ILE A 357      48.106  11.441 -30.064  1.00 21.18           C  
ATOM   2712  N   GLY A 358      46.081  15.501 -32.823  1.00 51.32           N  
ATOM   2713  CA  GLY A 358      45.087  16.263 -33.561  1.00 51.32           C  
ATOM   2714  C   GLY A 358      45.343  16.280 -35.051  1.00 51.32           C  
ATOM   2715  O   GLY A 358      44.447  15.980 -35.852  1.00 69.98           O  
ATOM   2716  N   PHE A 359      46.572  16.643 -35.413  1.00 35.29           N  
ATOM   2717  CA  PHE A 359      47.027  16.715 -36.803  1.00 35.29           C  
ATOM   2718  C   PHE A 359      46.422  15.628 -37.698  1.00 35.29           C  
ATOM   2719  O   PHE A 359      46.039  15.897 -38.835  1.00 58.40           O  
ATOM   2720  CB  PHE A 359      48.554  16.616 -36.853  1.00 40.81           C  
ATOM   2721  CG  PHE A 359      49.157  16.957 -38.201  1.00 45.81           C  
ATOM   2722  CD1 PHE A 359      49.236  18.270 -38.633  1.00 45.81           C  
ATOM   2723  CD2 PHE A 359      49.685  15.970 -39.016  1.00 45.81           C  
ATOM   2724  CE1 PHE A 359      49.839  18.585 -39.855  1.00 45.81           C  
ATOM   2725  CE2 PHE A 359      50.282  16.283 -40.230  1.00 45.81           C  
ATOM   2726  CZ  PHE A 359      50.361  17.590 -40.648  1.00 45.81           C  
ATOM   2727  N   LEU A 360      46.375  14.395 -37.184  1.00 53.60           N  
ATOM   2728  CA  LEU A 360      45.843  13.262 -37.929  1.00 53.60           C  
ATOM   2729  C   LEU A 360      44.412  12.756 -37.630  1.00 53.60           C  
ATOM   2730  O   LEU A 360      43.770  12.234 -38.538  1.00 56.63           O  
ATOM   2731  CB  LEU A 360      46.798  12.087 -37.762  1.00 68.22           C  
ATOM   2732  CG  LEU A 360      48.268  12.478 -37.801  1.00 70.82           C  
ATOM   2733  CD1 LEU A 360      49.161  11.307 -37.434  1.00 70.82           C  
ATOM   2734  CD2 LEU A 360      48.578  12.975 -39.183  1.00 70.82           C  
ATOM   2735  N   ILE A 361      43.883  12.926 -36.414  1.00 23.12           N  
ATOM   2736  CA  ILE A 361      42.549  12.370 -36.090  1.00 24.06           C  
ATOM   2737  C   ILE A 361      41.433  12.584 -37.040  1.00 17.37           C  
ATOM   2738  O   ILE A 361      40.462  11.842 -36.999  1.00 20.88           O  
ATOM   2739  CB  ILE A 361      41.897  12.846 -34.806  1.00 52.40           C  
ATOM   2740  CG1 ILE A 361      42.790  13.805 -34.055  1.00 27.66           C  
ATOM   2741  CG2 ILE A 361      41.410  11.633 -34.033  1.00 27.66           C  
ATOM   2742  CD1 ILE A 361      42.113  14.295 -32.851  1.00 27.66           C  
ATOM   2743  N   TYR A 362      41.521  13.644 -37.828  1.00 45.07           N  
ATOM   2744  CA  TYR A 362      40.457  13.956 -38.749  1.00 45.07           C  
ATOM   2745  C   TYR A 362      40.631  13.119 -40.011  1.00 45.07           C  
ATOM   2746  O   TYR A 362      39.652  12.727 -40.649  1.00 67.83           O  
ATOM   2747  CB  TYR A 362      40.474  15.462 -39.046  1.00 76.59           C  
ATOM   2748  CG  TYR A 362      39.162  15.963 -39.578  1.00 79.84           C  
ATOM   2749  CD1 TYR A 362      37.985  15.757 -38.870  1.00 79.84           C  
ATOM   2750  CD2 TYR A 362      39.084  16.562 -40.830  1.00 79.84           C  
ATOM   2751  CE1 TYR A 362      36.758  16.121 -39.400  1.00 79.84           C  
ATOM   2752  CE2 TYR A 362      37.865  16.931 -41.374  1.00 79.84           C  
ATOM   2753  CZ  TYR A 362      36.700  16.706 -40.658  1.00 79.84           C  
ATOM   2754  OH  TYR A 362      35.479  17.040 -41.215  1.00 79.84           O  
ATOM   2755  N   GLY A 363      41.882  12.831 -40.350  1.00 48.43           N  
ATOM   2756  CA  GLY A 363      42.165  12.021 -41.522  1.00 48.43           C  
ATOM   2757  C   GLY A 363      41.134  10.929 -41.771  1.00 48.43           C  
ATOM   2758  O   GLY A 363      40.507  10.917 -42.836  1.00 74.66           O  
ATOM   2759  N   PRO A 364      40.925   9.995 -40.822  1.00 45.05           N  
ATOM   2760  CA  PRO A 364      39.934   8.938 -41.048  1.00 45.05           C  
ATOM   2761  C   PRO A 364      38.473   9.386 -41.025  1.00 45.05           C  
ATOM   2762  O   PRO A 364      37.623   8.748 -41.651  1.00 59.59           O  
ATOM   2763  CB  PRO A 364      40.261   7.906 -39.966  1.00 56.96           C  
ATOM   2764  CG  PRO A 364      41.009   8.671 -38.950  1.00 56.96           C  
ATOM   2765  CD  PRO A 364      41.855   9.603 -39.755  1.00 56.96           C  
ATOM   2766  N   VAL A 365      38.176  10.460 -40.294  1.00 43.75           N  
ATOM   2767  CA  VAL A 365      36.820  11.009 -40.234  1.00 43.75           C  
ATOM   2768  C   VAL A 365      36.362  11.312 -41.665  1.00 43.75           C  
ATOM   2769  O   VAL A 365      35.284  10.912 -42.096  1.00 61.86           O  
ATOM   2770  CB  VAL A 365      36.777  12.308 -39.415  1.00179.00           C  
ATOM   2771  CG1 VAL A 365      35.357  12.829 -39.347  1.00179.00           C  
ATOM   2772  CG2 VAL A 365      37.312  12.059 -38.019  1.00179.00           C  
ATOM   2773  N   MET A 366      37.206  12.028 -42.396  1.00 21.99           N  
ATOM   2774  CA  MET A 366      36.930  12.392 -43.778  1.00 21.99           C  
ATOM   2775  C   MET A 366      36.978  11.216 -44.756  1.00 21.99           C  
ATOM   2776  O   MET A 366      36.117  11.079 -45.650  1.00 38.85           O  
ATOM   2777  CB  MET A 366      37.953  13.403 -44.241  1.00 30.22           C  
ATOM   2778  CG  MET A 366      37.879  13.675 -45.707  1.00 35.22           C  
ATOM   2779  SD  MET A 366      39.365  14.471 -46.170  1.00 35.22           S  
ATOM   2780  CE  MET A 366      39.867  13.577 -47.693  1.00 35.22           C  
ATOM   2781  N   LEU A 367      38.013  10.388 -44.602  1.00 43.40           N  
ATOM   2782  CA  LEU A 367      38.211   9.223 -45.448  1.00 43.40           C  
ATOM   2783  C   LEU A 367      37.098   8.189 -45.444  1.00 43.40           C  
ATOM   2784  O   LEU A 367      36.673   7.724 -46.503  1.00 65.92           O  
ATOM   2785  CB  LEU A 367      39.512   8.574 -45.066  1.00 30.69           C  
ATOM   2786  CG  LEU A 367      40.484   8.880 -46.179  1.00 35.42           C  
ATOM   2787  CD1 LEU A 367      40.295  10.303 -46.646  1.00 35.42           C  
ATOM   2788  CD2 LEU A 367      41.880   8.635 -45.686  1.00 35.42           C  
ATOM   2789  N   ILE A 368      36.630   7.818 -44.259  1.00 21.33           N  
ATOM   2790  CA  ILE A 368      35.553   6.861 -44.178  1.00 21.33           C  
ATOM   2791  C   ILE A 368      34.381   7.396 -44.999  1.00 21.33           C  
ATOM   2792  O   ILE A 368      33.943   6.763 -45.967  1.00 19.94           O  
ATOM   2793  CB  ILE A 368      35.076   6.701 -42.748  1.00  5.91           C  
ATOM   2794  CG1 ILE A 368      36.223   6.240 -41.886  1.00  7.68           C  
ATOM   2795  CG2 ILE A 368      33.907   5.736 -42.689  1.00  7.68           C  
ATOM   2796  CD1 ILE A 368      35.788   5.946 -40.494  1.00  7.68           C  
ATOM   2797  N   GLY A 369      33.902   8.586 -44.620  1.00 58.37           N  
ATOM   2798  CA  GLY A 369      32.778   9.201 -45.303  1.00 58.37           C  
ATOM   2799  C   GLY A 369      32.976   9.026 -46.789  1.00 58.37           C  
ATOM   2800  O   GLY A 369      32.119   8.474 -47.483  1.00 62.26           O  
ATOM   2801  N   LEU A 370      34.125   9.483 -47.270  1.00 23.83           N  
ATOM   2802  CA  LEU A 370      34.446   9.362 -48.674  1.00 23.83           C  
ATOM   2803  C   LEU A 370      34.397   7.893 -49.100  1.00 23.83           C  
ATOM   2804  O   LEU A 370      33.903   7.536 -50.175  1.00 40.90           O  
ATOM   2805  CB  LEU A 370      35.846   9.886 -48.921  1.00 20.28           C  
ATOM   2806  CG  LEU A 370      36.076  11.366 -49.085  1.00 25.28           C  
ATOM   2807  CD1 LEU A 370      37.453  11.559 -49.676  1.00 25.28           C  
ATOM   2808  CD2 LEU A 370      35.039  11.938 -50.028  1.00 25.28           C  
ATOM   2809  N   HIS A 371      34.937   7.046 -48.243  1.00 34.56           N  
ATOM   2810  CA  HIS A 371      34.969   5.634 -48.512  1.00 34.56           C  
ATOM   2811  C   HIS A 371      33.558   5.082 -48.744  1.00 34.56           C  
ATOM   2812  O   HIS A 371      33.320   4.340 -49.702  1.00 47.47           O  
ATOM   2813  CB  HIS A 371      35.656   4.937 -47.332  1.00 39.06           C  
ATOM   2814  CG  HIS A 371      36.227   3.602 -47.669  1.00 44.06           C  
ATOM   2815  ND1 HIS A 371      37.428   3.166 -47.161  1.00 44.06           N  
ATOM   2816  CD2 HIS A 371      35.778   2.620 -48.489  1.00 44.06           C  
ATOM   2817  CE1 HIS A 371      37.698   1.973 -47.660  1.00 44.06           C  
ATOM   2818  NE2 HIS A 371      36.713   1.620 -48.468  1.00 44.06           N  
ATOM   2819  N   ALA A 372      32.630   5.491 -47.884  1.00 14.67           N  
ATOM   2820  CA  ALA A 372      31.224   5.062 -47.915  1.00 14.67           C  
ATOM   2821  C   ALA A 372      30.561   5.231 -49.303  1.00 14.67           C  
ATOM   2822  O   ALA A 372      29.763   4.379 -49.742  1.00 21.79           O  
ATOM   2823  CB  ALA A 372      30.434   5.816 -46.838  1.00 23.85           C  
ATOM   2824  N   LEU A 373      30.864   6.361 -49.953  1.00  8.76           N  
ATOM   2825  CA  LEU A 373      30.348   6.683 -51.279  1.00 13.68           C  
ATOM   2826  C   LEU A 373      30.460   5.492 -52.226  1.00 20.71           C  
ATOM   2827  O   LEU A 373      29.521   5.185 -52.970  1.00 18.58           O  
ATOM   2828  CB  LEU A 373      31.115   7.875 -51.850  1.00 50.35           C  
ATOM   2829  CG  LEU A 373      30.649   9.208 -51.265  1.00 38.95           C  
ATOM   2830  CD1 LEU A 373      31.680  10.315 -51.445  1.00 38.95           C  
ATOM   2831  CD2 LEU A 373      29.353   9.578 -51.939  1.00 38.95           C  
ATOM   2832  N   GLU A 374      31.624   4.843 -52.206  1.00 62.71           N  
ATOM   2833  CA  GLU A 374      31.905   3.674 -53.040  1.00 62.71           C  
ATOM   2834  C   GLU A 374      31.216   2.370 -52.600  1.00 62.71           C  
ATOM   2835  O   GLU A 374      30.902   1.522 -53.435  1.00 68.88           O  
ATOM   2836  CB  GLU A 374      33.404   3.433 -53.086  1.00 38.49           C  
ATOM   2837  CG  GLU A 374      34.226   4.675 -53.246  1.00 38.49           C  
ATOM   2838  CD  GLU A 374      35.695   4.351 -53.387  1.00 38.49           C  
ATOM   2839  OE1 GLU A 374      36.104   3.243 -52.953  1.00 38.49           O  
ATOM   2840  OE2 GLU A 374      36.444   5.204 -53.920  1.00 38.49           O  
ATOM   2841  N   LEU A 375      30.981   2.226 -51.296  1.00 23.45           N  
ATOM   2842  CA  LEU A 375      30.369   1.034 -50.693  1.00 23.45           C  
ATOM   2843  C   LEU A 375      28.884   0.766 -50.943  1.00 23.45           C  
ATOM   2844  O   LEU A 375      28.270  -0.046 -50.248  1.00 23.45           O  
ATOM   2845  CB  LEU A 375      30.577   1.072 -49.189  1.00 28.32           C  
ATOM   2846  CG  LEU A 375      32.014   1.313 -48.782  1.00 28.32           C  
ATOM   2847  CD1 LEU A 375      32.167   1.066 -47.326  1.00 28.32           C  
ATOM   2848  CD2 LEU A 375      32.905   0.381 -49.559  1.00 28.32           C  
ATOM   2849  N   ALA A 376      28.283   1.472 -51.884  1.00 28.44           N  
ATOM   2850  CA  ALA A 376      26.882   1.263 -52.157  1.00 28.44           C  
ATOM   2851  C   ALA A 376      26.578   1.827 -53.508  1.00 28.44           C  
ATOM   2852  O   ALA A 376      27.449   2.404 -54.150  1.00 28.44           O  
ATOM   2853  CB  ALA A 376      26.050   1.930 -51.111  1.00 10.14           C  
ATOM   2854  N   PRO A 377      25.350   1.615 -53.990  1.00 49.48           N  
ATOM   2855  CA  PRO A 377      24.935   2.126 -55.299  1.00 49.48           C  
ATOM   2856  C   PRO A 377      24.718   3.656 -55.404  1.00 49.48           C  
ATOM   2857  O   PRO A 377      24.697   4.384 -54.403  1.00 49.48           O  
ATOM   2858  CB  PRO A 377      23.667   1.322 -55.583  1.00149.67           C  
ATOM   2859  CG  PRO A 377      23.961   0.011 -54.910  1.00149.67           C  
ATOM   2860  CD  PRO A 377      24.495   0.487 -53.585  1.00149.67           C  
ATOM   2861  N   LYS A 378      24.516   4.097 -56.646  1.00 88.65           N  
ATOM   2862  CA  LYS A 378      24.338   5.493 -57.037  1.00 88.65           C  
ATOM   2863  C   LYS A 378      23.789   6.486 -56.019  1.00 88.65           C  
ATOM   2864  O   LYS A 378      24.514   7.388 -55.596  1.00180.40           O  
ATOM   2865  CB  LYS A 378      23.456   5.546 -58.280  1.00157.42           C  
ATOM   2866  CG  LYS A 378      23.579   4.314 -59.149  1.00162.42           C  
ATOM   2867  CD  LYS A 378      22.427   4.225 -60.119  1.00162.42           C  
ATOM   2868  CE  LYS A 378      22.467   2.924 -60.883  1.00162.42           C  
ATOM   2869  NZ  LYS A 378      21.301   2.809 -61.796  1.00162.42           N  
ATOM   2870  N   LYS A 379      22.529   6.354 -55.619  1.00 80.16           N  
ATOM   2871  CA  LYS A 379      22.004   7.329 -54.672  1.00 80.16           C  
ATOM   2872  C   LYS A 379      22.356   7.010 -53.230  1.00 80.16           C  
ATOM   2873  O   LYS A 379      22.439   7.904 -52.387  1.00166.26           O  
ATOM   2874  CB  LYS A 379      20.491   7.473 -54.826  1.00170.19           C  
ATOM   2875  CG  LYS A 379      19.943   8.715 -54.136  1.00173.70           C  
ATOM   2876  CD  LYS A 379      18.497   8.985 -54.515  1.00173.70           C  
ATOM   2877  CE  LYS A 379      17.941  10.174 -53.747  1.00173.70           C  
ATOM   2878  NZ  LYS A 379      16.483  10.356 -53.988  1.00173.70           N  
ATOM   2879  N   ALA A 380      22.571   5.731 -52.954  1.00 58.45           N  
ATOM   2880  CA  ALA A 380      22.925   5.300 -51.613  1.00 58.45           C  
ATOM   2881  C   ALA A 380      24.079   6.128 -51.051  1.00 58.45           C  
ATOM   2882  O   ALA A 380      24.068   6.492 -49.880  1.00100.37           O  
ATOM   2883  CB  ALA A 380      23.295   3.828 -51.626  1.00200.00           C  
ATOM   2884  N   ALA A 381      25.064   6.431 -51.898  1.00 54.48           N  
ATOM   2885  CA  ALA A 381      26.240   7.221 -51.496  1.00 54.48           C  
ATOM   2886  C   ALA A 381      25.877   8.329 -50.517  1.00 54.48           C  
ATOM   2887  O   ALA A 381      26.398   8.398 -49.405  1.00104.88           O  
ATOM   2888  CB  ALA A 381      26.910   7.831 -52.737  1.00 19.25           C  
ATOM   2889  N   GLY A 382      24.961   9.185 -50.955  1.00 83.66           N  
ATOM   2890  CA  GLY A 382      24.521  10.286 -50.133  1.00 83.66           C  
ATOM   2891  C   GLY A 382      24.139   9.854 -48.736  1.00 83.66           C  
ATOM   2892  O   GLY A 382      24.814  10.204 -47.774  1.00121.71           O  
ATOM   2893  N   THR A 383      23.074   9.068 -48.620  1.00 44.70           N  
ATOM   2894  CA  THR A 383      22.609   8.633 -47.306  1.00 44.70           C  
ATOM   2895  C   THR A 383      23.512   7.559 -46.694  1.00 44.70           C  
ATOM   2896  O   THR A 383      23.446   7.288 -45.496  1.00 77.94           O  
ATOM   2897  CB  THR A 383      21.111   8.160 -47.364  1.00 48.89           C  
ATOM   2898  OG1 THR A 383      20.932   7.228 -48.432  1.00 53.89           O  
ATOM   2899  CG2 THR A 383      20.180   9.354 -47.603  1.00 53.89           C  
ATOM   2900  N   ALA A 384      24.368   6.975 -47.529  1.00 51.37           N  
ATOM   2901  CA  ALA A 384      25.320   5.949 -47.100  1.00 51.37           C  
ATOM   2902  C   ALA A 384      26.480   6.623 -46.385  1.00 51.37           C  
ATOM   2903  O   ALA A 384      26.914   6.178 -45.323  1.00 92.68           O  
ATOM   2904  CB  ALA A 384      25.842   5.171 -48.302  1.00176.93           C  
ATOM   2905  N   ALA A 385      26.963   7.713 -46.980  1.00 51.89           N  
ATOM   2906  CA  ALA A 385      28.084   8.477 -46.437  1.00 51.89           C  
ATOM   2907  C   ALA A 385      27.653   9.317 -45.250  1.00 51.89           C  
ATOM   2908  O   ALA A 385      28.469   9.678 -44.411  1.00 60.55           O  
ATOM   2909  CB  ALA A 385      28.681   9.365 -47.518  1.00195.80           C  
ATOM   2910  N   GLY A 386      26.366   9.633 -45.193  1.00 76.03           N  
ATOM   2911  CA  GLY A 386      25.846  10.418 -44.088  1.00 90.23           C  
ATOM   2912  C   GLY A 386      25.613   9.549 -42.866  1.00 96.96           C  
ATOM   2913  O   GLY A 386      25.930   9.948 -41.744  1.00 95.65           O  
ATOM   2914  N   PHE A 387      25.060   8.358 -43.086  1.00 42.43           N  
ATOM   2915  CA  PHE A 387      24.795   7.413 -42.005  1.00 42.43           C  
ATOM   2916  C   PHE A 387      26.072   7.216 -41.201  1.00 42.43           C  
ATOM   2917  O   PHE A 387      26.057   7.202 -39.972  1.00 58.15           O  
ATOM   2918  CB  PHE A 387      24.367   6.078 -42.588  1.00 66.02           C  
ATOM   2919  CG  PHE A 387      24.359   4.967 -41.598  1.00 71.02           C  
ATOM   2920  CD1 PHE A 387      23.384   4.905 -40.612  1.00 71.02           C  
ATOM   2921  CD2 PHE A 387      25.322   3.971 -41.653  1.00 71.02           C  
ATOM   2922  CE1 PHE A 387      23.363   3.855 -39.685  1.00 71.02           C  
ATOM   2923  CE2 PHE A 387      25.314   2.917 -40.735  1.00 71.02           C  
ATOM   2924  CZ  PHE A 387      24.330   2.858 -39.748  1.00 71.02           C  
ATOM   2925  N   THR A 388      27.182   7.070 -41.913  1.00 59.81           N  
ATOM   2926  CA  THR A 388      28.472   6.878 -41.276  1.00 59.81           C  
ATOM   2927  C   THR A 388      28.788   8.028 -40.323  1.00 59.81           C  
ATOM   2928  O   THR A 388      29.072   7.805 -39.148  1.00 83.49           O  
ATOM   2929  CB  THR A 388      29.606   6.805 -42.318  1.00 92.07           C  
ATOM   2930  OG1 THR A 388      29.979   8.132 -42.718  1.00 97.07           O  
ATOM   2931  CG2 THR A 388      29.155   6.027 -43.541  1.00 97.07           C  
ATOM   2932  N   GLY A 389      28.733   9.254 -40.830  1.00 17.68           N  
ATOM   2933  CA  GLY A 389      29.030  10.408 -40.006  1.00 21.53           C  
ATOM   2934  C   GLY A 389      28.276  10.435 -38.688  1.00 14.55           C  
ATOM   2935  O   GLY A 389      28.853  10.711 -37.638  1.00 20.78           O  
ATOM   2936  N   LEU A 390      26.980  10.148 -38.731  1.00 39.45           N  
ATOM   2937  CA  LEU A 390      26.190  10.172 -37.511  1.00 39.45           C  
ATOM   2938  C   LEU A 390      26.376   8.952 -36.625  1.00 39.45           C  
ATOM   2939  O   LEU A 390      26.470   9.092 -35.405  1.00 58.11           O  
ATOM   2940  CB  LEU A 390      24.700  10.376 -37.816  1.00 56.71           C  
ATOM   2941  CG  LEU A 390      24.236  11.825 -38.005  1.00 61.71           C  
ATOM   2942  CD1 LEU A 390      22.751  11.858 -38.263  1.00 61.71           C  
ATOM   2943  CD2 LEU A 390      24.555  12.627 -36.770  1.00 61.71           C  
ATOM   2944  N   PHE A 391      26.422   7.754 -37.199  1.00 49.68           N  
ATOM   2945  CA  PHE A 391      26.631   6.602 -36.335  1.00 49.68           C  
ATOM   2946  C   PHE A 391      27.961   6.892 -35.659  1.00 49.68           C  
ATOM   2947  O   PHE A 391      28.119   6.696 -34.456  1.00 72.79           O  
ATOM   2948  CB  PHE A 391      26.729   5.311 -37.127  1.00 79.22           C  
ATOM   2949  CG  PHE A 391      25.971   4.192 -36.512  1.00 84.22           C  
ATOM   2950  CD1 PHE A 391      24.583   4.145 -36.612  1.00 84.22           C  
ATOM   2951  CD2 PHE A 391      26.629   3.201 -35.801  1.00 84.22           C  
ATOM   2952  CE1 PHE A 391      23.850   3.124 -36.011  1.00 84.22           C  
ATOM   2953  CE2 PHE A 391      25.911   2.169 -35.190  1.00 84.22           C  
ATOM   2954  CZ  PHE A 391      24.516   2.130 -35.295  1.00 84.22           C  
ATOM   2955  N   GLY A 392      28.896   7.408 -36.454  1.00 45.59           N  
ATOM   2956  CA  GLY A 392      30.211   7.752 -35.960  1.00 45.59           C  
ATOM   2957  C   GLY A 392      30.216   8.804 -34.866  1.00 45.59           C  
ATOM   2958  O   GLY A 392      30.598   8.500 -33.731  1.00 67.95           O  
ATOM   2959  N   TYR A 393      29.777  10.028 -35.188  1.00 29.68           N  
ATOM   2960  CA  TYR A 393      29.771  11.161 -34.233  1.00 30.62           C  
ATOM   2961  C   TYR A 393      28.908  10.924 -32.997  1.00 23.93           C  
ATOM   2962  O   TYR A 393      29.339  11.143 -31.862  1.00 27.44           O  
ATOM   2963  CB  TYR A 393      29.259  12.420 -34.945  1.00 72.51           C  
ATOM   2964  CG  TYR A 393      29.488  13.743 -34.215  1.00 47.77           C  
ATOM   2965  CD1 TYR A 393      30.727  14.370 -34.258  1.00 47.77           C  
ATOM   2966  CD2 TYR A 393      28.447  14.383 -33.496  1.00 47.77           C  
ATOM   2967  CE1 TYR A 393      30.943  15.606 -33.614  1.00 47.77           C  
ATOM   2968  CE2 TYR A 393      28.652  15.616 -32.840  1.00 47.77           C  
ATOM   2969  CZ  TYR A 393      29.910  16.223 -32.903  1.00 47.77           C  
ATOM   2970  OH  TYR A 393      30.183  17.428 -32.251  1.00 47.77           O  
ATOM   2971  N   LEU A 394      27.684  10.475 -33.241  1.00 51.70           N  
ATOM   2972  CA  LEU A 394      26.731  10.222 -32.177  1.00 51.70           C  
ATOM   2973  C   LEU A 394      27.386   9.431 -31.061  1.00 51.70           C  
ATOM   2974  O   LEU A 394      27.696   9.973 -29.998  1.00 77.41           O  
ATOM   2975  CB  LEU A 394      25.532   9.448 -32.736  1.00199.44           C  
ATOM   2976  CG  LEU A 394      24.230   9.308 -31.940  1.00200.00           C  
ATOM   2977  CD1 LEU A 394      24.448   8.495 -30.670  1.00200.00           C  
ATOM   2978  CD2 LEU A 394      23.697  10.693 -31.623  1.00200.00           C  
ATOM   2979  N   GLY A 395      27.635   8.155 -31.336  1.00 50.82           N  
ATOM   2980  CA  GLY A 395      28.230   7.280 -30.345  1.00 50.82           C  
ATOM   2981  C   GLY A 395      29.614   7.711 -29.926  1.00 50.82           C  
ATOM   2982  O   GLY A 395      29.891   7.865 -28.728  1.00 77.05           O  
ATOM   2983  N   GLY A 396      30.479   7.897 -30.922  1.00 37.42           N  
ATOM   2984  CA  GLY A 396      31.844   8.315 -30.662  1.00 37.42           C  
ATOM   2985  C   GLY A 396      31.960   9.291 -29.505  1.00 37.42           C  
ATOM   2986  O   GLY A 396      32.926   9.250 -28.754  1.00 50.69           O  
ATOM   2987  N   SER A 397      30.961  10.155 -29.344  1.00 99.71           N  
ATOM   2988  CA  SER A 397      30.977  11.151 -28.283  1.00 99.71           C  
ATOM   2989  C   SER A 397      30.510  10.618 -26.933  1.00 99.71           C  
ATOM   2990  O   SER A 397      31.221  10.748 -25.934  1.00117.82           O  
ATOM   2991  CB  SER A 397      30.098  12.325 -28.691  1.00 74.09           C  
ATOM   2992  OG  SER A 397      30.346  12.678 -30.040  1.00 79.09           O  
ATOM   2993  N   VAL A 398      29.317  10.030 -26.901  1.00 77.95           N  
ATOM   2994  CA  VAL A 398      28.777   9.488 -25.659  1.00 77.95           C  
ATOM   2995  C   VAL A 398      29.869   8.736 -24.913  1.00 77.95           C  
ATOM   2996  O   VAL A 398      30.035   8.903 -23.706  1.00 94.81           O  
ATOM   2997  CB  VAL A 398      27.562   8.554 -25.929  1.00 70.07           C  
ATOM   2998  CG1 VAL A 398      27.251   7.700 -24.709  1.00 75.07           C  
ATOM   2999  CG2 VAL A 398      26.341   9.394 -26.261  1.00 75.07           C  
ATOM   3000  N   ALA A 399      30.633   7.937 -25.656  1.00 84.96           N  
ATOM   3001  CA  ALA A 399      31.714   7.144 -25.088  1.00 84.96           C  
ATOM   3002  C   ALA A 399      32.897   8.045 -24.857  1.00 84.96           C  
ATOM   3003  O   ALA A 399      33.537   7.998 -23.811  1.00107.48           O  
ATOM   3004  CB  ALA A 399      32.103   6.021 -26.046  1.00  1.00           C  
ATOM   3005  N   ALA A 400      33.176   8.881 -25.845  1.00 40.46           N  
ATOM   3006  CA  ALA A 400      34.299   9.797 -25.755  1.00 40.46           C  
ATOM   3007  C   ALA A 400      34.223  10.603 -24.492  1.00 40.46           C  
ATOM   3008  O   ALA A 400      35.243  10.913 -23.924  1.00 39.07           O  
ATOM   3009  CB  ALA A 400      34.331  10.732 -26.942  1.00 79.92           C  
ATOM   3010  N   SER A 401      33.009  10.995 -24.111  1.00 56.13           N  
ATOM   3011  CA  SER A 401      32.759  11.787 -22.901  1.00 56.13           C  
ATOM   3012  C   SER A 401      32.293  11.023 -21.652  1.00 56.13           C  
ATOM   3013  O   SER A 401      32.941  11.020 -20.608  1.00 60.02           O  
ATOM   3014  CB  SER A 401      31.710  12.847 -23.197  1.00 62.65           C  
ATOM   3015  OG  SER A 401      30.468  12.210 -23.468  1.00 67.65           O  
ATOM   3016  N   ALA A 402      31.139  10.383 -21.763  1.00 57.56           N  
ATOM   3017  CA  ALA A 402      30.576   9.672 -20.630  1.00 57.56           C  
ATOM   3018  C   ALA A 402      31.351   8.445 -20.151  1.00 57.56           C  
ATOM   3019  O   ALA A 402      31.977   8.466 -19.095  1.00 74.63           O  
ATOM   3020  CB  ALA A 402      29.146   9.281 -20.954  1.00 34.86           C  
ATOM   3021  N   ILE A 403      31.336   7.388 -20.958  1.00 66.40           N  
ATOM   3022  CA  ILE A 403      31.990   6.143 -20.602  1.00 66.40           C  
ATOM   3023  C   ILE A 403      33.377   6.343 -20.070  1.00 66.40           C  
ATOM   3024  O   ILE A 403      33.689   5.847 -19.003  1.00 79.31           O  
ATOM   3025  CB  ILE A 403      32.046   5.189 -21.786  1.00 26.88           C  
ATOM   3026  CG1 ILE A 403      30.623   4.910 -22.260  1.00 31.88           C  
ATOM   3027  CG2 ILE A 403      32.693   3.892 -21.382  1.00 31.88           C  
ATOM   3028  CD1 ILE A 403      30.524   3.921 -23.399  1.00 31.88           C  
ATOM   3029  N   VAL A 404      34.219   7.072 -20.779  1.00 44.71           N  
ATOM   3030  CA  VAL A 404      35.557   7.268 -20.250  1.00 44.71           C  
ATOM   3031  C   VAL A 404      35.489   7.745 -18.801  1.00 44.71           C  
ATOM   3032  O   VAL A 404      36.095   7.142 -17.919  1.00 58.39           O  
ATOM   3033  CB  VAL A 404      36.385   8.266 -21.088  1.00 35.70           C  
ATOM   3034  CG1 VAL A 404      37.618   8.730 -20.291  1.00 40.70           C  
ATOM   3035  CG2 VAL A 404      36.827   7.598 -22.391  1.00 40.70           C  
ATOM   3036  N   GLY A 405      34.760   8.820 -18.542  1.00 76.55           N  
ATOM   3037  CA  GLY A 405      34.665   9.290 -17.173  1.00 81.47           C  
ATOM   3038  C   GLY A 405      34.411   8.155 -16.191  1.00 88.50           C  
ATOM   3039  O   GLY A 405      35.129   8.008 -15.203  1.00 86.37           O  
ATOM   3040  N   TYR A 406      33.393   7.346 -16.473  1.00 69.13           N  
ATOM   3041  CA  TYR A 406      33.011   6.223 -15.622  1.00 69.13           C  
ATOM   3042  C   TYR A 406      34.009   5.072 -15.621  1.00 69.13           C  
ATOM   3043  O   TYR A 406      33.993   4.239 -14.725  1.00 88.71           O  
ATOM   3044  CB  TYR A 406      31.628   5.714 -16.030  1.00102.00           C  
ATOM   3045  CG  TYR A 406      30.499   6.660 -15.680  1.00107.00           C  
ATOM   3046  CD1 TYR A 406      30.649   8.039 -15.816  1.00107.00           C  
ATOM   3047  CD2 TYR A 406      29.272   6.177 -15.237  1.00107.00           C  
ATOM   3048  CE1 TYR A 406      29.610   8.907 -15.522  1.00107.00           C  
ATOM   3049  CE2 TYR A 406      28.225   7.042 -14.942  1.00107.00           C  
ATOM   3050  CZ  TYR A 406      28.404   8.403 -15.088  1.00107.00           C  
ATOM   3051  OH  TYR A 406      27.373   9.260 -14.799  1.00107.00           O  
ATOM   3052  N   THR A 407      34.878   5.020 -16.621  1.00 83.16           N  
ATOM   3053  CA  THR A 407      35.857   3.947 -16.691  1.00 83.16           C  
ATOM   3054  C   THR A 407      37.080   4.422 -15.942  1.00 83.16           C  
ATOM   3055  O   THR A 407      38.170   3.874 -16.070  1.00100.56           O  
ATOM   3056  CB  THR A 407      36.230   3.614 -18.149  1.00131.76           C  
ATOM   3057  OG1 THR A 407      35.048   3.233 -18.862  1.00136.76           O  
ATOM   3058  CG2 THR A 407      37.225   2.462 -18.207  1.00136.76           C  
ATOM   3059  N   VAL A 408      36.885   5.472 -15.164  1.00 43.49           N  
ATOM   3060  CA  VAL A 408      37.957   6.012 -14.357  1.00 43.49           C  
ATOM   3061  C   VAL A 408      37.580   5.942 -12.865  1.00 43.49           C  
ATOM   3062  O   VAL A 408      38.447   5.938 -11.992  1.00 56.29           O  
ATOM   3063  CB  VAL A 408      38.256   7.462 -14.757  1.00 32.23           C  
ATOM   3064  CG1 VAL A 408      39.368   8.066 -13.857  1.00 37.23           C  
ATOM   3065  CG2 VAL A 408      38.643   7.504 -16.227  1.00 37.23           C  
ATOM   3066  N   ASP A 409      36.286   5.898 -12.568  1.00111.53           N  
ATOM   3067  CA  ASP A 409      35.843   5.829 -11.178  1.00111.53           C  
ATOM   3068  C   ASP A 409      36.108   4.504 -10.477  1.00111.53           C  
ATOM   3069  O   ASP A 409      36.727   4.477  -9.415  1.00156.18           O  
ATOM   3070  CB  ASP A 409      34.352   6.148 -11.079  1.00141.17           C  
ATOM   3071  CG  ASP A 409      34.075   7.627 -11.144  1.00146.17           C  
ATOM   3072  OD1 ASP A 409      34.595   8.359 -10.277  1.00146.17           O  
ATOM   3073  OD2 ASP A 409      33.340   8.053 -12.059  1.00146.17           O  
ATOM   3074  N   PHE A 410      35.634   3.411 -11.068  1.00200.00           N  
ATOM   3075  CA  PHE A 410      35.809   2.086 -10.481  1.00200.00           C  
ATOM   3076  C   PHE A 410      37.145   1.484 -10.895  1.00200.00           C  
ATOM   3077  O   PHE A 410      37.620   0.510 -10.305  1.00200.00           O  
ATOM   3078  CB  PHE A 410      34.650   1.171 -10.895  1.00195.55           C  
ATOM   3079  CG  PHE A 410      33.361   1.468 -10.178  1.00200.00           C  
ATOM   3080  CD1 PHE A 410      32.725   2.693 -10.338  1.00200.00           C  
ATOM   3081  CD2 PHE A 410      32.800   0.531  -9.313  1.00200.00           C  
ATOM   3082  CE1 PHE A 410      31.548   2.984  -9.645  1.00200.00           C  
ATOM   3083  CE2 PHE A 410      31.622   0.811  -8.614  1.00200.00           C  
ATOM   3084  CZ  PHE A 410      30.997   2.040  -8.781  1.00200.00           C  
ATOM   3085  N   PHE A 411      37.734   2.084 -11.922  1.00 95.37           N  
ATOM   3086  CA  PHE A 411      39.032   1.692 -12.453  1.00 95.37           C  
ATOM   3087  C   PHE A 411      39.921   2.897 -12.216  1.00 95.37           C  
ATOM   3088  O   PHE A 411      39.497   3.864 -11.583  1.00123.17           O  
ATOM   3089  CB  PHE A 411      38.947   1.400 -13.951  1.00122.03           C  
ATOM   3090  CG  PHE A 411      38.568  -0.009 -14.272  1.00127.03           C  
ATOM   3091  CD1 PHE A 411      37.359  -0.533 -13.843  1.00127.03           C  
ATOM   3092  CD2 PHE A 411      39.421  -0.813 -15.019  1.00127.03           C  
ATOM   3093  CE1 PHE A 411      37.003  -1.841 -14.154  1.00127.03           C  
ATOM   3094  CE2 PHE A 411      39.077  -2.119 -15.337  1.00127.03           C  
ATOM   3095  CZ  PHE A 411      37.863  -2.637 -14.904  1.00127.03           C  
ATOM   3096  N   GLY A 412      41.161   2.829 -12.679  1.00 93.96           N  
ATOM   3097  CA  GLY A 412      42.049   3.962 -12.513  1.00 93.96           C  
ATOM   3098  C   GLY A 412      41.867   4.889 -13.700  1.00 93.96           C  
ATOM   3099  O   GLY A 412      40.878   4.785 -14.428  1.00200.00           O  
ATOM   3100  N   TRP A 413      42.813   5.798 -13.899  1.00 64.75           N  
ATOM   3101  CA  TRP A 413      42.724   6.696 -15.025  1.00 64.75           C  
ATOM   3102  C   TRP A 413      43.367   5.985 -16.201  1.00 64.75           C  
ATOM   3103  O   TRP A 413      43.065   6.265 -17.361  1.00 64.75           O  
ATOM   3104  CB  TRP A 413      43.445   8.015 -14.743  1.00114.75           C  
ATOM   3105  CG  TRP A 413      43.323   8.959 -15.899  1.00115.53           C  
ATOM   3106  CD1 TRP A 413      44.160   9.047 -16.974  1.00115.53           C  
ATOM   3107  CD2 TRP A 413      42.219   9.835 -16.180  1.00115.53           C  
ATOM   3108  NE1 TRP A 413      43.642   9.912 -17.910  1.00115.53           N  
ATOM   3109  CE2 TRP A 413      42.453  10.410 -17.448  1.00115.53           C  
ATOM   3110  CE3 TRP A 413      41.054  10.182 -15.487  1.00115.53           C  
ATOM   3111  CZ2 TRP A 413      41.565  11.313 -18.038  1.00115.53           C  
ATOM   3112  CZ3 TRP A 413      40.173  11.078 -16.074  1.00115.53           C  
ATOM   3113  CH2 TRP A 413      40.434  11.633 -17.339  1.00115.53           C  
ATOM   3114  N   ASP A 414      44.255   5.047 -15.887  1.00 94.23           N  
ATOM   3115  CA  ASP A 414      44.949   4.264 -16.904  1.00 94.23           C  
ATOM   3116  C   ASP A 414      43.930   3.570 -17.809  1.00 94.23           C  
ATOM   3117  O   ASP A 414      44.053   3.589 -19.035  1.00185.98           O  
ATOM   3118  CB  ASP A 414      45.830   3.214 -16.232  1.00 67.24           C  
ATOM   3119  CG  ASP A 414      46.888   3.817 -15.332  1.00 72.24           C  
ATOM   3120  OD1 ASP A 414      47.276   3.135 -14.369  1.00 72.24           O  
ATOM   3121  OD2 ASP A 414      47.348   4.950 -15.579  1.00 72.24           O  
ATOM   3122  N   GLY A 415      42.915   2.974 -17.190  1.00 58.01           N  
ATOM   3123  CA  GLY A 415      41.882   2.281 -17.938  1.00 58.01           C  
ATOM   3124  C   GLY A 415      41.176   3.200 -18.910  1.00 58.01           C  
ATOM   3125  O   GLY A 415      40.351   2.767 -19.713  1.00144.11           O  
ATOM   3126  N   GLY A 416      41.505   4.483 -18.823  1.00 48.63           N  
ATOM   3127  CA  GLY A 416      40.906   5.452 -19.703  1.00 48.63           C  
ATOM   3128  C   GLY A 416      41.488   5.194 -21.062  1.00 48.63           C  
ATOM   3129  O   GLY A 416      40.760   4.926 -22.016  1.00 90.55           O  
ATOM   3130  N   PHE A 417      42.811   5.250 -21.146  1.00 69.29           N  
ATOM   3131  CA  PHE A 417      43.498   5.022 -22.407  1.00 69.29           C  
ATOM   3132  C   PHE A 417      43.303   3.611 -22.935  1.00 69.29           C  
ATOM   3133  O   PHE A 417      43.348   3.382 -24.140  1.00118.38           O  
ATOM   3134  CB  PHE A 417      44.981   5.315 -22.257  1.00 43.61           C  
ATOM   3135  CG  PHE A 417      45.302   6.777 -22.161  1.00 48.61           C  
ATOM   3136  CD1 PHE A 417      44.664   7.584 -21.232  1.00 48.61           C  
ATOM   3137  CD2 PHE A 417      46.274   7.342 -22.986  1.00 48.61           C  
ATOM   3138  CE1 PHE A 417      44.994   8.931 -21.128  1.00 48.61           C  
ATOM   3139  CE2 PHE A 417      46.612   8.689 -22.890  1.00 48.61           C  
ATOM   3140  CZ  PHE A 417      45.974   9.484 -21.963  1.00 48.61           C  
ATOM   3141  N   MET A 418      43.094   2.662 -22.031  1.00 79.40           N  
ATOM   3142  CA  MET A 418      42.878   1.288 -22.450  1.00 79.40           C  
ATOM   3143  C   MET A 418      41.708   1.259 -23.427  1.00 79.40           C  
ATOM   3144  O   MET A 418      41.774   0.594 -24.458  1.00117.45           O  
ATOM   3145  CB  MET A 418      42.566   0.395 -21.243  1.00116.07           C  
ATOM   3146  CG  MET A 418      43.704   0.251 -20.231  1.00121.07           C  
ATOM   3147  SD  MET A 418      45.101  -0.753 -20.790  1.00121.07           S  
ATOM   3148  CE  MET A 418      46.316   0.515 -21.134  1.00121.07           C  
ATOM   3149  N   VAL A 419      40.642   1.993 -23.119  1.00 44.36           N  
ATOM   3150  CA  VAL A 419      39.479   2.017 -24.008  1.00 44.36           C  
ATOM   3151  C   VAL A 419      39.780   2.854 -25.251  1.00 44.36           C  
ATOM   3152  O   VAL A 419      39.359   2.522 -26.353  1.00 77.60           O  
ATOM   3153  CB  VAL A 419      38.206   2.539 -23.263  1.00 36.96           C  
ATOM   3154  CG1 VAL A 419      37.031   2.647 -24.214  1.00 36.96           C  
ATOM   3155  CG2 VAL A 419      37.837   1.569 -22.141  1.00 36.96           C  
ATOM   3156  N   MET A 420      40.520   3.934 -25.063  1.00 19.28           N  
ATOM   3157  CA  MET A 420      40.918   4.804 -26.163  1.00 19.28           C  
ATOM   3158  C   MET A 420      41.933   4.120 -27.093  1.00 19.28           C  
ATOM   3159  O   MET A 420      41.664   3.935 -28.282  1.00 60.59           O  
ATOM   3160  CB  MET A 420      41.495   6.121 -25.618  1.00 70.06           C  
ATOM   3161  CG  MET A 420      40.446   7.204 -25.320  1.00 75.06           C  
ATOM   3162  SD  MET A 420      40.968   8.406 -24.071  1.00 75.06           S  
ATOM   3163  CE  MET A 420      42.514   8.996 -24.773  1.00 75.06           C  
ATOM   3164  N   ILE A 421      43.104   3.767 -26.568  1.00 55.93           N  
ATOM   3165  CA  ILE A 421      44.099   3.064 -27.386  1.00 55.93           C  
ATOM   3166  C   ILE A 421      43.457   1.807 -27.966  1.00 55.93           C  
ATOM   3167  O   ILE A 421      43.660   1.480 -29.138  1.00 63.91           O  
ATOM   3168  CB  ILE A 421      45.333   2.623 -26.585  1.00 31.64           C  
ATOM   3169  CG1 ILE A 421      46.058   3.850 -26.025  1.00 34.46           C  
ATOM   3170  CG2 ILE A 421      46.257   1.815 -27.489  1.00 34.46           C  
ATOM   3171  CD1 ILE A 421      47.232   3.516 -25.168  1.00 34.46           C  
ATOM   3172  N   GLY A 422      42.706   1.094 -27.127  1.00 43.98           N  
ATOM   3173  CA  GLY A 422      42.019  -0.095 -27.589  1.00 58.18           C  
ATOM   3174  C   GLY A 422      41.036   0.279 -28.680  1.00 64.91           C  
ATOM   3175  O   GLY A 422      41.002  -0.327 -29.747  1.00 63.60           O  
ATOM   3176  N   GLY A 423      40.235   1.299 -28.418  1.00 79.56           N  
ATOM   3177  CA  GLY A 423      39.270   1.727 -29.409  1.00 79.56           C  
ATOM   3178  C   GLY A 423      39.875   1.904 -30.788  1.00 79.56           C  
ATOM   3179  O   GLY A 423      39.310   1.451 -31.783  1.00 95.28           O  
ATOM   3180  N   SER A 424      41.042   2.541 -30.851  1.00 37.61           N  
ATOM   3181  CA  SER A 424      41.694   2.789 -32.131  1.00 37.61           C  
ATOM   3182  C   SER A 424      42.067   1.485 -32.780  1.00 37.61           C  
ATOM   3183  O   SER A 424      41.799   1.244 -33.955  1.00 61.29           O  
ATOM   3184  CB  SER A 424      42.949   3.625 -31.935  1.00 30.10           C  
ATOM   3185  OG  SER A 424      42.603   4.943 -31.593  1.00 35.10           O  
ATOM   3186  N   ILE A 425      42.674   0.631 -31.985  1.00 60.86           N  
ATOM   3187  CA  ILE A 425      43.091  -0.659 -32.469  1.00 64.71           C  
ATOM   3188  C   ILE A 425      41.993  -1.304 -33.315  1.00 57.73           C  
ATOM   3189  O   ILE A 425      42.247  -1.759 -34.427  1.00 63.96           O  
ATOM   3190  CB  ILE A 425      43.458  -1.575 -31.286  1.00118.38           C  
ATOM   3191  CG1 ILE A 425      44.644  -0.974 -30.528  1.00100.99           C  
ATOM   3192  CG2 ILE A 425      43.783  -2.975 -31.782  1.00100.99           C  
ATOM   3193  CD1 ILE A 425      44.864  -1.598 -29.165  1.00100.99           C  
ATOM   3194  N   LEU A 426      40.763  -1.322 -32.833  1.00 31.58           N  
ATOM   3195  CA  LEU A 426      39.761  -1.963 -33.652  1.00 31.58           C  
ATOM   3196  C   LEU A 426      39.477  -1.178 -34.922  1.00 31.58           C  
ATOM   3197  O   LEU A 426      39.343  -1.758 -36.006  1.00 40.17           O  
ATOM   3198  CB  LEU A 426      38.461  -2.184 -32.875  1.00 28.02           C  
ATOM   3199  CG  LEU A 426      38.531  -3.207 -31.752  1.00 28.02           C  
ATOM   3200  CD1 LEU A 426      39.090  -2.537 -30.537  1.00 28.02           C  
ATOM   3201  CD2 LEU A 426      37.159  -3.759 -31.455  1.00 28.02           C  
ATOM   3202  N   ALA A 427      39.420   0.142 -34.812  1.00 51.43           N  
ATOM   3203  CA  ALA A 427      39.114   0.932 -35.986  1.00 51.43           C  
ATOM   3204  C   ALA A 427      39.959   0.468 -37.159  1.00 51.43           C  
ATOM   3205  O   ALA A 427      39.469   0.369 -38.279  1.00 74.54           O  
ATOM   3206  CB  ALA A 427      39.376   2.387 -35.705  1.00 77.87           C  
ATOM   3207  N   VAL A 428      41.215   0.133 -36.893  1.00 17.56           N  
ATOM   3208  CA  VAL A 428      42.096  -0.297 -37.962  1.00 17.56           C  
ATOM   3209  C   VAL A 428      41.785  -1.705 -38.405  1.00 17.56           C  
ATOM   3210  O   VAL A 428      41.574  -1.940 -39.589  1.00 24.04           O  
ATOM   3211  CB  VAL A 428      43.592  -0.205 -37.544  1.00 37.90           C  
ATOM   3212  CG1 VAL A 428      44.438  -1.207 -38.314  1.00 37.90           C  
ATOM   3213  CG2 VAL A 428      44.109   1.199 -37.818  1.00 37.90           C  
ATOM   3214  N   ILE A 429      41.742  -2.639 -37.457  1.00 31.53           N  
ATOM   3215  CA  ILE A 429      41.468  -4.041 -37.778  1.00 32.47           C  
ATOM   3216  C   ILE A 429      40.185  -4.059 -38.595  1.00 25.78           C  
ATOM   3217  O   ILE A 429      40.097  -4.732 -39.644  1.00 29.29           O  
ATOM   3218  CB  ILE A 429      41.280  -4.871 -36.481  1.00 11.39           C  
ATOM   3219  CG1 ILE A 429      42.624  -5.019 -35.772  1.00 11.39           C  
ATOM   3220  CG2 ILE A 429      40.642  -6.228 -36.789  1.00 11.39           C  
ATOM   3221  CD1 ILE A 429      42.483  -5.192 -34.261  1.00 11.39           C  
ATOM   3222  N   LEU A 430      39.212  -3.274 -38.127  1.00 36.99           N  
ATOM   3223  CA  LEU A 430      37.922  -3.169 -38.789  1.00 36.99           C  
ATOM   3224  C   LEU A 430      38.094  -2.507 -40.152  1.00 36.99           C  
ATOM   3225  O   LEU A 430      37.510  -2.944 -41.141  1.00 37.90           O  
ATOM   3226  CB  LEU A 430      36.951  -2.352 -37.930  1.00 22.33           C  
ATOM   3227  CG  LEU A 430      36.167  -3.071 -36.826  1.00 25.65           C  
ATOM   3228  CD1 LEU A 430      35.727  -2.071 -35.746  1.00 25.65           C  
ATOM   3229  CD2 LEU A 430      34.969  -3.771 -37.437  1.00 25.65           C  
ATOM   3230  N   LEU A 431      38.906  -1.463 -40.214  1.00 43.56           N  
ATOM   3231  CA  LEU A 431      39.100  -0.782 -41.480  1.00 43.56           C  
ATOM   3232  C   LEU A 431      39.730  -1.751 -42.474  1.00 43.56           C  
ATOM   3233  O   LEU A 431      39.614  -1.594 -43.688  1.00 69.79           O  
ATOM   3234  CB  LEU A 431      39.985   0.442 -41.275  1.00 15.73           C  
ATOM   3235  CG  LEU A 431      39.822   1.581 -42.278  1.00 15.73           C  
ATOM   3236  CD1 LEU A 431      38.363   1.947 -42.357  1.00 15.73           C  
ATOM   3237  CD2 LEU A 431      40.639   2.788 -41.848  1.00 15.73           C  
ATOM   3238  N   ILE A 432      40.390  -2.772 -41.941  1.00 85.76           N  
ATOM   3239  CA  ILE A 432      41.042  -3.774 -42.764  1.00 85.76           C  
ATOM   3240  C   ILE A 432      39.968  -4.633 -43.361  1.00 85.76           C  
ATOM   3241  O   ILE A 432      39.870  -4.785 -44.568  1.00 85.76           O  
ATOM   3242  CB  ILE A 432      41.962  -4.669 -41.922  1.00 58.83           C  
ATOM   3243  CG1 ILE A 432      43.114  -3.839 -41.360  1.00 58.83           C  
ATOM   3244  CG2 ILE A 432      42.515  -5.807 -42.759  1.00 58.83           C  
ATOM   3245  CD1 ILE A 432      43.941  -3.115 -42.423  1.00 58.83           C  
ATOM   3246  N   VAL A 433      39.135  -5.173 -42.493  1.00 22.28           N  
ATOM   3247  CA  VAL A 433      38.058  -6.042 -42.933  1.00 22.28           C  
ATOM   3248  C   VAL A 433      37.258  -5.400 -44.093  1.00 22.28           C  
ATOM   3249  O   VAL A 433      37.023  -6.031 -45.125  1.00 40.39           O  
ATOM   3250  CB  VAL A 433      37.080  -6.331 -41.749  1.00 38.52           C  
ATOM   3251  CG1 VAL A 433      36.178  -7.503 -42.087  1.00 43.52           C  
ATOM   3252  CG2 VAL A 433      37.855  -6.578 -40.471  1.00 43.52           C  
ATOM   3253  N   VAL A 434      36.857  -4.144 -43.937  1.00 48.89           N  
ATOM   3254  CA  VAL A 434      36.095  -3.494 -44.989  1.00 48.89           C  
ATOM   3255  C   VAL A 434      36.910  -3.493 -46.240  1.00 48.89           C  
ATOM   3256  O   VAL A 434      36.363  -3.431 -47.326  1.00 65.75           O  
ATOM   3257  CB  VAL A 434      35.730  -2.030 -44.680  1.00 45.66           C  
ATOM   3258  CG1 VAL A 434      34.458  -1.975 -43.879  1.00 50.66           C  
ATOM   3259  CG2 VAL A 434      36.862  -1.359 -43.942  1.00 50.66           C  
ATOM   3260  N   MET A 435      38.221  -3.562 -46.100  1.00 38.94           N  
ATOM   3261  CA  MET A 435      39.044  -3.535 -47.282  1.00 38.94           C  
ATOM   3262  C   MET A 435      38.987  -4.912 -47.934  1.00 38.94           C  
ATOM   3263  O   MET A 435      38.786  -5.038 -49.138  1.00 61.46           O  
ATOM   3264  CB  MET A 435      40.476  -3.180 -46.893  1.00 19.31           C  
ATOM   3265  CG  MET A 435      41.060  -1.921 -47.509  1.00 24.31           C  
ATOM   3266  SD  MET A 435      42.608  -1.488 -46.624  1.00 24.31           S  
ATOM   3267  CE  MET A 435      43.808  -1.322 -48.006  1.00 24.31           C  
ATOM   3268  N   ILE A 436      39.157  -5.953 -47.148  1.00 50.89           N  
ATOM   3269  CA  ILE A 436      39.103  -7.277 -47.724  1.00 50.89           C  
ATOM   3270  C   ILE A 436      37.710  -7.522 -48.316  1.00 50.89           C  
ATOM   3271  O   ILE A 436      37.570  -7.861 -49.494  1.00 49.50           O  
ATOM   3272  CB  ILE A 436      39.477  -8.356 -46.659  1.00 80.72           C  
ATOM   3273  CG1 ILE A 436      40.334  -9.432 -47.312  1.00 85.72           C  
ATOM   3274  CG2 ILE A 436      38.229  -9.004 -46.058  1.00 85.72           C  
ATOM   3275  CD1 ILE A 436      41.023 -10.330 -46.332  1.00 85.72           C  
ATOM   3276  N   GLY A 437      36.687  -7.296 -47.495  1.00 58.83           N  
ATOM   3277  CA  GLY A 437      35.311  -7.513 -47.908  1.00 58.83           C  
ATOM   3278  C   GLY A 437      34.902  -6.831 -49.200  1.00 58.83           C  
ATOM   3279  O   GLY A 437      34.279  -7.447 -50.064  1.00 62.72           O  
ATOM   3280  N   GLU A 438      35.210  -5.547 -49.324  1.00 57.61           N  
ATOM   3281  CA  GLU A 438      34.872  -4.836 -50.536  1.00 57.61           C  
ATOM   3282  C   GLU A 438      35.516  -5.513 -51.743  1.00 57.61           C  
ATOM   3283  O   GLU A 438      34.905  -5.566 -52.816  1.00 74.68           O  
ATOM   3284  CB  GLU A 438      35.269  -3.356 -50.444  1.00 71.64           C  
ATOM   3285  CG  GLU A 438      36.708  -2.985 -50.730  1.00 76.64           C  
ATOM   3286  CD  GLU A 438      36.937  -1.512 -50.451  1.00 76.64           C  
ATOM   3287  OE1 GLU A 438      36.092  -0.706 -50.901  1.00 76.64           O  
ATOM   3288  OE2 GLU A 438      37.939  -1.158 -49.788  1.00 76.64           O  
ATOM   3289  N   LYS A 439      36.740  -6.030 -51.581  1.00 45.35           N  
ATOM   3290  CA  LYS A 439      37.416  -6.699 -52.691  1.00 45.35           C  
ATOM   3291  C   LYS A 439      36.921  -8.105 -52.958  1.00 45.35           C  
ATOM   3292  O   LYS A 439      36.869  -8.512 -54.113  1.00 58.26           O  
ATOM   3293  CB  LYS A 439      38.938  -6.695 -52.499  1.00117.17           C  
ATOM   3294  CG  LYS A 439      39.652  -5.569 -53.285  1.00122.17           C  
ATOM   3295  CD  LYS A 439      41.118  -5.386 -52.848  1.00122.17           C  
ATOM   3296  CE  LYS A 439      41.814  -4.234 -53.604  1.00122.17           C  
ATOM   3297  NZ  LYS A 439      43.171  -3.882 -53.052  1.00122.17           N  
ATOM   3298  N   ARG A 440      36.557  -8.854 -51.919  1.00 62.92           N  
ATOM   3299  CA  ARG A 440      36.024 -10.211 -52.128  1.00 62.92           C  
ATOM   3300  C   ARG A 440      34.733 -10.091 -52.957  1.00 62.92           C  
ATOM   3301  O   ARG A 440      34.459 -10.885 -53.864  1.00 76.60           O  
ATOM   3302  CB  ARG A 440      35.728 -10.918 -50.789  1.00104.70           C  
ATOM   3303  CG  ARG A 440      36.926 -11.668 -50.188  1.00109.70           C  
ATOM   3304  CD  ARG A 440      36.562 -12.478 -48.929  1.00109.70           C  
ATOM   3305  NE  ARG A 440      37.744 -13.057 -48.271  1.00109.70           N  
ATOM   3306  CZ  ARG A 440      37.731 -13.665 -47.082  1.00109.70           C  
ATOM   3307  NH1 ARG A 440      36.594 -13.784 -46.406  1.00109.70           N  
ATOM   3308  NH2 ARG A 440      38.854 -14.148 -46.557  1.00109.70           N  
ATOM   3309  N   ARG A 441      33.949  -9.078 -52.609  1.00 66.20           N  
ATOM   3310  CA  ARG A 441      32.685  -8.755 -53.252  1.00 71.12           C  
ATOM   3311  C   ARG A 441      32.883  -8.568 -54.745  1.00 78.15           C  
ATOM   3312  O   ARG A 441      32.073  -9.018 -55.551  1.00 76.02           O  
ATOM   3313  CB  ARG A 441      32.126  -7.476 -52.624  1.00171.53           C  
ATOM   3314  CG  ARG A 441      30.935  -6.865 -53.326  1.00160.13           C  
ATOM   3315  CD  ARG A 441      30.442  -5.667 -52.536  1.00160.13           C  
ATOM   3316  NE  ARG A 441      29.439  -4.897 -53.260  1.00160.13           N  
ATOM   3317  CZ  ARG A 441      28.788  -3.861 -52.745  1.00160.13           C  
ATOM   3318  NH1 ARG A 441      29.040  -3.478 -51.500  1.00160.13           N  
ATOM   3319  NH2 ARG A 441      27.893  -3.208 -53.474  1.00160.13           N  
ATOM   3320  N   HIS A 442      33.958  -7.878 -55.104  1.00 78.14           N  
ATOM   3321  CA  HIS A 442      34.282  -7.617 -56.499  1.00 78.14           C  
ATOM   3322  C   HIS A 442      34.490  -8.913 -57.295  1.00 78.14           C  
ATOM   3323  O   HIS A 442      34.001  -9.046 -58.420  1.00 97.72           O  
ATOM   3324  CB  HIS A 442      35.532  -6.734 -56.555  1.00 67.71           C  
ATOM   3325  CG  HIS A 442      35.987  -6.406 -57.940  1.00 72.71           C  
ATOM   3326  ND1 HIS A 442      36.967  -7.125 -58.592  1.00 72.71           N  
ATOM   3327  CD2 HIS A 442      35.607  -5.427 -58.794  1.00 72.71           C  
ATOM   3328  CE1 HIS A 442      37.172  -6.602 -59.788  1.00 72.71           C  
ATOM   3329  NE2 HIS A 442      36.360  -5.570 -59.936  1.00 72.71           N  
ATOM   3330  N   GLU A 443      35.198  -9.869 -56.697  1.00 66.88           N  
ATOM   3331  CA  GLU A 443      35.476 -11.145 -57.347  1.00 66.88           C  
ATOM   3332  C   GLU A 443      34.218 -11.924 -57.731  1.00 66.88           C  
ATOM   3333  O   GLU A 443      34.214 -12.670 -58.711  1.00 84.28           O  
ATOM   3334  CB  GLU A 443      36.346 -12.018 -56.439  1.00116.73           C  
ATOM   3335  CG  GLU A 443      37.769 -11.516 -56.255  1.00121.73           C  
ATOM   3336  CD  GLU A 443      38.567 -12.371 -55.289  1.00121.73           C  
ATOM   3337  OE1 GLU A 443      38.624 -13.601 -55.497  1.00121.73           O  
ATOM   3338  OE2 GLU A 443      39.139 -11.818 -54.325  1.00121.73           O  
ATOM   3339  N   GLN A 444      33.156 -11.754 -56.955  1.00 53.50           N  
ATOM   3340  CA  GLN A 444      31.905 -12.458 -57.205  1.00 53.50           C  
ATOM   3341  C   GLN A 444      31.095 -12.081 -58.451  1.00 53.50           C  
ATOM   3342  O   GLN A 444      30.277 -12.874 -58.916  1.00 66.30           O  
ATOM   3343  CB  GLN A 444      31.013 -12.361 -55.975  1.00100.64           C  
ATOM   3344  CG  GLN A 444      31.639 -12.975 -54.747  1.00105.64           C  
ATOM   3345  CD  GLN A 444      30.629 -13.173 -53.645  1.00105.64           C  
ATOM   3346  OE1 GLN A 444      29.630 -13.873 -53.829  1.00105.64           O  
ATOM   3347  NE2 GLN A 444      30.875 -12.555 -52.492  1.00105.64           N  
ATOM   3348  N   LEU A 445      31.291 -10.889 -59.003  1.00 49.37           N  
ATOM   3349  CA  LEU A 445      30.525 -10.519 -60.195  1.00 49.37           C  
ATOM   3350  C   LEU A 445      30.782 -11.567 -61.249  1.00 49.37           C  
ATOM   3351  O   LEU A 445      30.049 -11.690 -62.220  1.00 94.02           O  
ATOM   3352  CB  LEU A 445      30.959  -9.154 -60.727  1.00103.02           C  
ATOM   3353  CG  LEU A 445      30.753  -7.915 -59.860  1.00108.02           C  
ATOM   3354  CD1 LEU A 445      30.804  -6.702 -60.774  1.00108.02           C  
ATOM   3355  CD2 LEU A 445      29.413  -7.965 -59.135  1.00108.02           C  
ATOM   3356  N   LEU A 446      31.847 -12.322 -61.029  1.00 43.49           N  
ATOM   3357  CA  LEU A 446      32.253 -13.386 -61.927  1.00 43.49           C  
ATOM   3358  C   LEU A 446      31.137 -14.438 -62.035  1.00 43.49           C  
ATOM   3359  O   LEU A 446      30.892 -15.005 -63.107  1.00 95.01           O  
ATOM   3360  CB  LEU A 446      33.536 -14.049 -61.404  1.00 25.06           C  
ATOM   3361  CG  LEU A 446      34.792 -13.941 -62.279  1.00 30.06           C  
ATOM   3362  CD1 LEU A 446      35.963 -14.641 -61.597  1.00 30.06           C  
ATOM   3363  CD2 LEU A 446      34.520 -14.531 -63.647  1.00 30.06           C  
ATOM   3364  N   GLN A 447      30.458 -14.678 -60.915  1.00103.96           N  
ATOM   3365  CA  GLN A 447      29.406 -15.681 -60.827  1.00103.96           C  
ATOM   3366  C   GLN A 447      28.116 -15.242 -61.510  1.00103.96           C  
ATOM   3367  O   GLN A 447      27.190 -16.032 -61.697  1.00200.00           O  
ATOM   3368  CB  GLN A 447      29.185 -15.998 -59.355  1.00200.00           C  
ATOM   3369  CG  GLN A 447      30.521 -16.122 -58.619  1.00200.00           C  
ATOM   3370  CD  GLN A 447      30.381 -16.232 -57.114  1.00200.00           C  
ATOM   3371  OE1 GLN A 447      29.643 -15.469 -56.488  1.00200.00           O  
ATOM   3372  NE2 GLN A 447      31.105 -17.175 -56.521  1.00200.00           N  
ATOM   3373  N   GLU A 448      28.072 -13.972 -61.878  1.00 65.96           N  
ATOM   3374  CA  GLU A 448      26.933 -13.392 -62.587  1.00 65.96           C  
ATOM   3375  C   GLU A 448      26.706 -14.046 -63.937  1.00 65.96           C  
ATOM   3376  O   GLU A 448      25.581 -14.094 -64.427  1.00 65.96           O  
ATOM   3377  CB  GLU A 448      27.133 -11.892 -62.790  1.00 68.55           C  
ATOM   3378  CG  GLU A 448      27.052 -11.119 -61.495  1.00 68.55           C  
ATOM   3379  CD  GLU A 448      25.829 -11.556 -60.730  1.00 57.05           C  
ATOM   3380  OE1 GLU A 448      24.767 -11.643 -61.399  1.00 57.05           O  
ATOM   3381  OE2 GLU A 448      25.923 -11.822 -59.494  1.00 57.05           O  
ATOM   3382  N   LEU A 449      27.793 -14.465 -64.568  1.00 83.71           N  
ATOM   3383  CA  LEU A 449      27.742 -15.146 -65.855  1.00 83.71           C  
ATOM   3384  C   LEU A 449      27.286 -16.620 -65.740  1.00 83.71           C  
ATOM   3385  O   LEU A 449      26.660 -17.176 -66.654  1.00 83.71           O  
ATOM   3386  CB  LEU A 449      29.120 -15.119 -66.514  1.00 75.34           C  
ATOM   3387  CG  LEU A 449      29.900 -13.795 -66.570  1.00 50.58           C  
ATOM   3388  CD1 LEU A 449      31.222 -14.044 -67.296  1.00 50.58           C  
ATOM   3389  CD2 LEU A 449      29.117 -12.689 -67.287  1.00 50.58           C  
ATOM   3390  N   VAL A 450      27.619 -17.239 -64.608  1.00 84.95           N  
ATOM   3391  CA  VAL A 450      27.380 -18.660 -64.344  1.00 84.95           C  
ATOM   3392  C   VAL A 450      26.223 -19.548 -64.838  1.00 84.95           C  
ATOM   3393  O   VAL A 450      26.454 -20.429 -65.678  1.00 84.95           O  
ATOM   3394  CB  VAL A 450      27.559 -18.928 -62.831  1.00 96.34           C  
ATOM   3395  CG1 VAL A 450      27.099 -20.335 -62.450  1.00 39.54           C  
ATOM   3396  CG2 VAL A 450      29.017 -18.802 -62.502  1.00 39.54           C  
ATOM   3397  N   PRO A 451      24.984 -19.356 -64.363  1.00 83.13           N  
ATOM   3398  CA  PRO A 451      24.009 -20.304 -64.924  1.00 83.13           C  
ATOM   3399  C   PRO A 451      24.157 -20.599 -66.425  1.00 83.13           C  
ATOM   3400  O   PRO A 451      24.462 -21.763 -66.760  1.00 83.13           O  
ATOM   3401  CB  PRO A 451      22.667 -19.681 -64.545  1.00146.25           C  
ATOM   3402  CG  PRO A 451      22.978 -19.056 -63.218  1.00146.25           C  
ATOM   3403  CD  PRO A 451      24.324 -18.371 -63.491  1.00146.25           C  
