# Supplementary material for: Alignment of Helical Membrane Protein Sequences Using AlignMe
Source: PLoS One. 2013 Mar 4;8(3):e57731. doi: 10.1371/journal.pone.0057731 (PMC3587630; doi:10.1371/journal.pone.0057731)
Supplement: File S2 — Dataset of HOMEP2 homologous membrane proteins. (GZ) [file pone.0057731.s002.gz › HOMEP2010_pdbs/gpcr/2RH1_A.pdb]

ATOM      1  N   ASP A  29     -52.822  -1.611  23.137  1.00 98.48           N  
ATOM      2  CA  ASP A  29     -51.922  -2.262  22.148  1.00 98.06           C  
ATOM      3  C   ASP A  29     -52.178  -1.713  20.742  1.00 97.74           C  
ATOM      4  O   ASP A  29     -51.291  -1.100  20.143  1.00 96.54           O  
ATOM      5  CB  ASP A  29     -52.106  -3.786  22.184  1.00 97.64           C  
ATOM      6  N   GLU A  30     -53.394  -1.944  20.236  1.00 98.37           N  
ATOM      7  CA  GLU A  30     -53.821  -1.515  18.887  1.00 98.17           C  
ATOM      8  C   GLU A  30     -54.424  -0.104  18.879  1.00 98.57           C  
ATOM      9  O   GLU A  30     -54.197   0.649  17.943  1.00 99.79           O  
ATOM     10  CB  GLU A  30     -54.840  -2.498  18.305  1.00 99.00           C  
ATOM     11  CG  GLU A  30     -54.377  -3.969  18.286  1.00 99.46           C  
ATOM     12  CD  GLU A  30     -55.432  -4.928  17.733  1.00 98.77           C  
ATOM     13  OE1 GLU A  30     -56.228  -4.527  16.853  1.00 97.60           O  
ATOM     14  OE2 GLU A  30     -55.463  -6.092  18.185  1.00 99.75           O  
ATOM     15  N   VAL A  31     -55.190   0.248  19.918  1.00 97.89           N  
ATOM     16  CA  VAL A  31     -55.757   1.618  20.079  1.00 96.48           C  
ATOM     17  C   VAL A  31     -54.643   2.678  20.185  1.00 95.12           C  
ATOM     18  O   VAL A  31     -54.838   3.837  19.803  1.00 93.37           O  
ATOM     19  CB  VAL A  31     -56.729   1.697  21.306  1.00 96.71           C  
ATOM     20  CG1 VAL A  31     -57.185   3.135  21.580  1.00 96.80           C  
ATOM     21  CG2 VAL A  31     -57.948   0.806  21.077  1.00 96.80           C  
ATOM     22  N   TRP A  32     -53.486   2.259  20.709  1.00 95.21           N  
ATOM     23  CA  TRP A  32     -52.267   3.063  20.735  1.00 94.60           C  
ATOM     24  C   TRP A  32     -51.837   3.491  19.319  1.00 93.60           C  
ATOM     25  O   TRP A  32     -51.335   4.603  19.140  1.00 91.48           O  
ATOM     26  CB  TRP A  32     -51.129   2.273  21.427  1.00 96.93           C  
ATOM     27  CG  TRP A  32     -49.770   2.899  21.304  1.00 98.27           C  
ATOM     28  CD1 TRP A  32     -49.169   3.734  22.197  1.00100.48           C  
ATOM     29  CD2 TRP A  32     -48.844   2.737  20.216  1.00100.89           C  
ATOM     30  NE1 TRP A  32     -47.924   4.105  21.737  1.00101.70           N  
ATOM     31  CE2 TRP A  32     -47.700   3.507  20.523  1.00102.25           C  
ATOM     32  CE3 TRP A  32     -48.874   2.013  19.010  1.00100.84           C  
ATOM     33  CZ2 TRP A  32     -46.587   3.578  19.667  1.00101.34           C  
ATOM     34  CZ3 TRP A  32     -47.771   2.082  18.158  1.00100.68           C  
ATOM     35  CH2 TRP A  32     -46.640   2.860  18.493  1.00101.20           C  
ATOM     36  N   VAL A  33     -52.036   2.600  18.332  1.00 92.39           N  
ATOM     37  CA  VAL A  33     -51.667   2.852  16.922  1.00 91.10           C  
ATOM     38  C   VAL A  33     -52.435   4.017  16.332  1.00 89.89           C  
ATOM     39  O   VAL A  33     -51.827   4.918  15.748  1.00 88.01           O  
ATOM     40  CB  VAL A  33     -51.920   1.621  16.012  1.00 91.28           C  
ATOM     41  CG1 VAL A  33     -51.625   1.950  14.553  1.00 93.68           C  
ATOM     42  CG2 VAL A  33     -51.080   0.443  16.467  1.00 93.38           C  
ATOM     43  N   VAL A  34     -53.762   3.986  16.490  1.00 88.20           N  
ATOM     44  CA  VAL A  34     -54.638   5.078  16.041  1.00 87.62           C  
ATOM     45  C   VAL A  34     -54.145   6.388  16.649  1.00 87.34           C  
ATOM     46  O   VAL A  34     -53.871   7.334  15.921  1.00 88.42           O  
ATOM     47  CB  VAL A  34     -56.126   4.852  16.422  1.00 87.61           C  
ATOM     48  CG1 VAL A  34     -56.972   6.064  16.046  1.00 87.66           C  
ATOM     49  CG2 VAL A  34     -56.684   3.592  15.755  1.00 85.12           C  
ATOM     50  N   GLY A  35     -54.036   6.413  17.981  1.00 86.61           N  
ATOM     51  CA  GLY A  35     -53.524   7.576  18.738  1.00 86.08           C  
ATOM     52  C   GLY A  35     -52.123   8.048  18.358  1.00 85.30           C  
ATOM     53  O   GLY A  35     -51.837   9.245  18.408  1.00 85.51           O  
ATOM     54  N   MET A  36     -51.257   7.110  17.981  1.00 85.55           N  
ATOM     55  CA  MET A  36     -49.919   7.431  17.486  1.00 84.86           C  
ATOM     56  C   MET A  36     -50.004   7.888  16.029  1.00 85.06           C  
ATOM     57  O   MET A  36     -49.216   8.733  15.590  1.00 86.04           O  
ATOM     58  CB  MET A  36     -49.001   6.214  17.596  1.00 86.69           C  
ATOM     59  CG  MET A  36     -47.509   6.496  17.400  1.00 88.99           C  
ATOM     60  SD  MET A  36     -46.800   7.642  18.613  1.00102.42           S  
ATOM     61  CE  MET A  36     -47.213   6.857  20.179  1.00100.39           C  
ATOM     62  N   GLY A  37     -50.959   7.324  15.287  1.00 83.06           N  
ATOM     63  CA  GLY A  37     -51.227   7.713  13.911  1.00 82.58           C  
ATOM     64  C   GLY A  37     -51.710   9.144  13.811  1.00 81.74           C  
ATOM     65  O   GLY A  37     -51.171   9.912  13.024  1.00 83.08           O  
ATOM     66  N   ILE A  38     -52.724   9.494  14.611  1.00 81.34           N  
ATOM     67  CA  ILE A  38     -53.260  10.869  14.659  1.00 80.88           C  
ATOM     68  C   ILE A  38     -52.153  11.874  15.003  1.00 80.13           C  
ATOM     69  O   ILE A  38     -52.121  12.964  14.453  1.00 81.84           O  
ATOM     70  CB  ILE A  38     -54.432  11.032  15.686  1.00 81.07           C  
ATOM     71  CG1 ILE A  38     -55.635  10.132  15.356  1.00 81.29           C  
ATOM     72  CG2 ILE A  38     -54.912  12.479  15.745  1.00 80.45           C  
ATOM     73  CD1 ILE A  38     -56.310  10.413  14.026  1.00 85.05           C  
ATOM     74  N   VAL A  39     -51.255  11.496  15.911  1.00 79.45           N  
ATOM     75  CA  VAL A  39     -50.128  12.346  16.306  1.00 79.67           C  
ATOM     76  C   VAL A  39     -49.166  12.575  15.154  1.00 79.83           C  
ATOM     77  O   VAL A  39     -48.803  13.717  14.863  1.00 81.09           O  
ATOM     78  CB  VAL A  39     -49.352  11.740  17.496  1.00 81.11           C  
ATOM     79  CG1 VAL A  39     -47.996  12.425  17.671  1.00 78.01           C  
ATOM     80  CG2 VAL A  39     -50.185  11.843  18.770  1.00 81.49           C  
ATOM     81  N   MET A  40     -48.754  11.492  14.506  1.00 80.50           N  
ATOM     82  CA  MET A  40     -47.881  11.589  13.320  1.00 80.67           C  
ATOM     83  C   MET A  40     -48.575  12.333  12.155  1.00 80.62           C  
ATOM     84  O   MET A  40     -47.915  13.033  11.390  1.00 78.80           O  
ATOM     85  CB  MET A  40     -47.405  10.197  12.870  1.00 80.79           C  
ATOM     86  CG  MET A  40     -46.294   9.613  13.745  1.00 80.56           C  
ATOM     87  SD  MET A  40     -45.995   7.863  13.419  1.00 83.92           S  
ATOM     88  CE  MET A  40     -44.486   7.588  14.344  1.00 83.67           C  
ATOM     89  N   SER A  41     -49.896  12.177  12.034  1.00 79.41           N  
ATOM     90  CA  SER A  41     -50.672  12.898  11.020  1.00 79.83           C  
ATOM     91  C   SER A  41     -50.651  14.403  11.269  1.00 80.21           C  
ATOM     92  O   SER A  41     -50.521  15.181  10.324  1.00 82.42           O  
ATOM     93  CB  SER A  41     -52.104  12.394  10.976  1.00 79.47           C  
ATOM     94  OG  SER A  41     -52.128  11.044  10.561  1.00 82.68           O  
ATOM     95  N   LEU A  42     -50.778  14.805  12.534  1.00 79.85           N  
ATOM     96  CA  LEU A  42     -50.675  16.219  12.908  1.00 79.83           C  
ATOM     97  C   LEU A  42     -49.256  16.752  12.687  1.00 78.29           C  
ATOM     98  O   LEU A  42     -49.093  17.917  12.355  1.00 80.15           O  
ATOM     99  CB  LEU A  42     -51.106  16.448  14.364  1.00 80.71           C  
ATOM    100  CG  LEU A  42     -52.586  16.242  14.714  1.00 81.76           C  
ATOM    101  CD1 LEU A  42     -52.774  16.400  16.213  1.00 83.86           C  
ATOM    102  CD2 LEU A  42     -53.508  17.191  13.956  1.00 82.80           C  
ATOM    103  N   ILE A  43     -48.243  15.902  12.876  1.00 77.38           N  
ATOM    104  CA  ILE A  43     -46.850  16.274  12.593  1.00 77.38           C  
ATOM    105  C   ILE A  43     -46.683  16.604  11.112  1.00 77.46           C  
ATOM    106  O   ILE A  43     -46.072  17.608  10.771  1.00 77.58           O  
ATOM    107  CB  ILE A  43     -45.845  15.155  12.995  1.00 78.54           C  
ATOM    108  CG1 ILE A  43     -45.698  15.080  14.520  1.00 80.06           C  
ATOM    109  CG2 ILE A  43     -44.473  15.387  12.366  1.00 74.64           C  
ATOM    110  CD1 ILE A  43     -44.923  13.845  15.002  1.00 77.13           C  
ATOM    111  N   VAL A  44     -47.229  15.750  10.247  1.00 77.58           N  
ATOM    112  CA  VAL A  44     -47.195  15.967   8.801  1.00 76.60           C  
ATOM    113  C   VAL A  44     -47.951  17.251   8.416  1.00 78.14           C  
ATOM    114  O   VAL A  44     -47.445  18.053   7.629  1.00 76.84           O  
ATOM    115  CB  VAL A  44     -47.769  14.755   8.041  1.00 76.85           C  
ATOM    116  CG1 VAL A  44     -47.967  15.079   6.567  1.00 75.75           C  
ATOM    117  CG2 VAL A  44     -46.856  13.533   8.219  1.00 70.47           C  
ATOM    118  N   LEU A  45     -49.150  17.434   8.972  1.00 78.66           N  
ATOM    119  CA  LEU A  45     -49.954  18.638   8.719  1.00 78.89           C  
ATOM    120  C   LEU A  45     -49.219  19.901   9.163  1.00 79.68           C  
ATOM    121  O   LEU A  45     -49.246  20.900   8.460  1.00 80.46           O  
ATOM    122  CB  LEU A  45     -51.306  18.555   9.433  1.00 80.42           C  
ATOM    123  CG  LEU A  45     -52.374  19.590   9.062  1.00 83.12           C  
ATOM    124  CD1 LEU A  45     -52.835  19.414   7.616  1.00 86.47           C  
ATOM    125  CD2 LEU A  45     -53.555  19.485  10.008  1.00 82.85           C  
ATOM    126  N   ALA A  46     -48.571  19.830  10.330  1.00 78.89           N  
ATOM    127  CA  ALA A  46     -47.783  20.933  10.893  1.00 76.32           C  
ATOM    128  C   ALA A  46     -46.639  21.352   9.985  1.00 75.76           C  
ATOM    129  O   ALA A  46     -46.453  22.539   9.731  1.00 78.99           O  
ATOM    130  CB  ALA A  46     -47.227  20.535  12.244  1.00 75.15           C  
ATOM    131  N   ILE A  47     -45.885  20.371   9.505  1.00 72.82           N  
ATOM    132  CA  ILE A  47     -44.751  20.613   8.596  1.00 72.71           C  
ATOM    133  C   ILE A  47     -45.206  21.216   7.267  1.00 69.65           C  
ATOM    134  O   ILE A  47     -44.651  22.209   6.815  1.00 68.44           O  
ATOM    135  CB  ILE A  47     -43.984  19.310   8.290  1.00 73.57           C  
ATOM    136  CG1 ILE A  47     -43.276  18.777   9.540  1.00 73.61           C  
ATOM    137  CG2 ILE A  47     -42.961  19.534   7.179  1.00 73.63           C  
ATOM    138  CD1 ILE A  47     -42.811  17.358   9.399  1.00 71.65           C  
ATOM    139  N   VAL A  48     -46.216  20.606   6.659  1.00 68.32           N  
ATOM    140  CA  VAL A  48     -46.721  21.051   5.360  1.00 69.33           C  
ATOM    141  C   VAL A  48     -47.390  22.440   5.463  1.00 71.00           C  
ATOM    142  O   VAL A  48     -47.115  23.305   4.638  1.00 72.48           O  
ATOM    143  CB  VAL A  48     -47.692  20.011   4.722  1.00 69.55           C  
ATOM    144  CG1 VAL A  48     -48.178  20.489   3.364  1.00 64.85           C  
ATOM    145  CG2 VAL A  48     -47.008  18.642   4.585  1.00 66.28           C  
ATOM    146  N   PHE A  49     -48.248  22.640   6.468  1.00 70.84           N  
ATOM    147  CA  PHE A  49     -48.951  23.916   6.654  1.00 69.45           C  
ATOM    148  C   PHE A  49     -47.994  25.077   6.803  1.00 71.34           C  
ATOM    149  O   PHE A  49     -48.039  26.025   6.017  1.00 71.00           O  
ATOM    150  CB  PHE A  49     -49.869  23.866   7.886  1.00 70.88           C  
ATOM    151  CG  PHE A  49     -50.669  25.123   8.103  1.00 71.45           C  
ATOM    152  CD1 PHE A  49     -51.932  25.254   7.554  1.00 72.92           C  
ATOM    153  CD2 PHE A  49     -50.161  26.176   8.855  1.00 75.73           C  
ATOM    154  CE1 PHE A  49     -52.678  26.414   7.751  1.00 73.41           C  
ATOM    155  CE2 PHE A  49     -50.905  27.336   9.052  1.00 74.53           C  
ATOM    156  CZ  PHE A  49     -52.162  27.450   8.498  1.00 69.47           C  
ATOM    157  N   GLY A  50     -47.133  24.985   7.821  1.00 71.43           N  
ATOM    158  CA  GLY A  50     -46.193  26.040   8.158  1.00 67.82           C  
ATOM    159  C   GLY A  50     -45.210  26.409   7.066  1.00 68.17           C  
ATOM    160  O   GLY A  50     -44.952  27.592   6.852  1.00 67.71           O  
ATOM    161  N   ASN A  51     -44.662  25.402   6.381  1.00 66.99           N  
ATOM    162  CA  ASN A  51     -43.713  25.636   5.273  1.00 67.98           C  
ATOM    163  C   ASN A  51     -44.414  26.145   3.998  1.00 71.16           C  
ATOM    164  O   ASN A  51     -43.847  26.968   3.274  1.00 69.41           O  
ATOM    165  CB  ASN A  51     -42.890  24.395   4.997  1.00 68.88           C  
ATOM    166  CG  ASN A  51     -41.927  24.083   6.134  1.00 71.66           C  
ATOM    167  OD1 ASN A  51     -40.914  24.758   6.305  1.00 69.08           O  
ATOM    168  ND2 ASN A  51     -42.241  23.063   6.913  1.00 68.08           N  
ATOM    169  N   VAL A  52     -45.631  25.656   3.730  1.00 67.56           N  
ATOM    170  CA  VAL A  52     -46.453  26.245   2.687  1.00 70.68           C  
ATOM    171  C   VAL A  52     -46.616  27.731   2.994  1.00 71.64           C  
ATOM    172  O   VAL A  52     -46.463  28.558   2.108  1.00 72.88           O  
ATOM    173  CB  VAL A  52     -47.860  25.599   2.575  1.00 69.27           C  
ATOM    174  CG1 VAL A  52     -48.837  26.549   1.903  1.00 71.90           C  
ATOM    175  CG2 VAL A  52     -47.784  24.286   1.829  1.00 67.05           C  
ATOM    176  N   LEU A  53     -46.921  28.049   4.256  1.00 73.15           N  
ATOM    177  CA  LEU A  53     -47.156  29.441   4.688  1.00 72.57           C  
ATOM    178  C   LEU A  53     -45.913  30.335   4.500  1.00 73.72           C  
ATOM    179  O   LEU A  53     -46.043  31.494   4.120  1.00 76.55           O  
ATOM    180  CB  LEU A  53     -47.632  29.482   6.147  1.00 72.34           C  
ATOM    181  CG  LEU A  53     -48.422  30.705   6.593  1.00 74.13           C  
ATOM    182  CD1 LEU A  53     -49.812  30.716   5.973  1.00 73.24           C  
ATOM    183  CD2 LEU A  53     -48.530  30.738   8.109  1.00 76.12           C  
ATOM    184  N   VAL A  54     -44.723  29.789   4.765  1.00 72.68           N  
ATOM    185  CA  VAL A  54     -43.458  30.517   4.563  1.00 70.92           C  
ATOM    186  C   VAL A  54     -43.183  30.795   3.076  1.00 72.46           C  
ATOM    187  O   VAL A  54     -42.786  31.903   2.711  1.00 72.67           O  
ATOM    188  CB  VAL A  54     -42.255  29.741   5.161  1.00 73.28           C  
ATOM    189  CG1 VAL A  54     -40.937  30.380   4.769  1.00 72.16           C  
ATOM    190  CG2 VAL A  54     -42.376  29.647   6.682  1.00 69.63           C  
ATOM    191  N   ILE A  55     -43.395  29.787   2.233  1.00 69.98           N  
ATOM    192  CA  ILE A  55     -43.164  29.906   0.791  1.00 68.58           C  
ATOM    193  C   ILE A  55     -44.076  30.960   0.177  1.00 69.05           C  
ATOM    194  O   ILE A  55     -43.606  31.844  -0.552  1.00 65.40           O  
ATOM    195  CB  ILE A  55     -43.379  28.569   0.090  1.00 68.25           C  
ATOM    196  CG1 ILE A  55     -42.253  27.591   0.454  1.00 71.45           C  
ATOM    197  CG2 ILE A  55     -43.430  28.766  -1.409  1.00 72.11           C  
ATOM    198  CD1 ILE A  55     -42.573  26.152   0.127  1.00 71.51           C  
ATOM    199  N   THR A  56     -45.369  30.840   0.491  1.00 70.28           N  
ATOM    200  CA  THR A  56     -46.403  31.770   0.067  1.00 69.62           C  
ATOM    201  C   THR A  56     -46.078  33.211   0.454  1.00 71.19           C  
ATOM    202  O   THR A  56     -46.188  34.089  -0.372  1.00 72.89           O  
ATOM    203  CB  THR A  56     -47.780  31.399   0.686  1.00 71.36           C  
ATOM    204  OG1 THR A  56     -48.082  30.019   0.434  1.00 65.43           O  
ATOM    205  CG2 THR A  56     -48.896  32.281   0.110  1.00 69.44           C  
ATOM    206  N   ALA A  57     -45.678  33.423   1.714  1.00 71.45           N  
ATOM    207  CA  ALA A  57     -45.368  34.762   2.263  1.00 70.84           C  
ATOM    208  C   ALA A  57     -44.180  35.464   1.584  1.00 71.90           C  
ATOM    209  O   ALA A  57     -44.220  36.665   1.339  1.00 70.99           O  
ATOM    210  CB  ALA A  57     -45.119  34.666   3.767  1.00 67.19           C  
ATOM    211  N   ILE A  58     -43.128  34.712   1.289  1.00 71.62           N  
ATOM    212  CA  ILE A  58     -41.960  35.250   0.586  1.00 71.02           C  
ATOM    213  C   ILE A  58     -42.294  35.462  -0.910  1.00 76.54           C  
ATOM    214  O   ILE A  58     -41.898  36.471  -1.503  1.00 79.19           O  
ATOM    215  CB  ILE A  58     -40.758  34.321   0.745  1.00 69.83           C  
ATOM    216  CG1 ILE A  58     -40.343  34.235   2.227  1.00 69.16           C  
ATOM    217  CG2 ILE A  58     -39.585  34.805  -0.082  1.00 69.14           C  
ATOM    218  CD1 ILE A  58     -39.371  33.129   2.513  1.00 70.35           C  
ATOM    219  N   ALA A  59     -43.016  34.511  -1.505  1.00 74.84           N  
ATOM    220  CA  ALA A  59     -43.420  34.599  -2.913  1.00 75.72           C  
ATOM    221  C   ALA A  59     -44.422  35.722  -3.174  1.00 76.56           C  
ATOM    222  O   ALA A  59     -44.416  36.311  -4.256  1.00 77.62           O  
ATOM    223  CB  ALA A  59     -43.999  33.268  -3.385  1.00 72.21           C  
ATOM    224  N   LYS A  60     -45.271  36.012  -2.184  1.00 76.98           N  
ATOM    225  CA  LYS A  60     -46.336  37.010  -2.323  1.00 76.24           C  
ATOM    226  C   LYS A  60     -45.932  38.438  -1.965  1.00 77.94           C  
ATOM    227  O   LYS A  60     -46.282  39.371  -2.694  1.00 75.40           O  
ATOM    228  CB  LYS A  60     -47.532  36.605  -1.466  1.00 75.25           C  
ATOM    229  CG  LYS A  60     -48.667  37.578  -1.530  1.00 77.75           C  
ATOM    230  CD  LYS A  60     -49.959  36.950  -1.164  1.00 78.52           C  
ATOM    231  CE  LYS A  60     -51.028  37.983  -1.189  1.00 79.74           C  
ATOM    232  NZ  LYS A  60     -52.299  37.333  -1.081  1.00 83.19           N  
ATOM    233  N   PHE A  61     -45.209  38.597  -0.856  1.00 78.18           N  
ATOM    234  CA  PHE A  61     -44.861  39.919  -0.334  1.00 79.67           C  
ATOM    235  C   PHE A  61     -43.457  40.379  -0.743  1.00 81.98           C  
ATOM    236  O   PHE A  61     -42.443  39.855  -0.253  1.00 78.47           O  
ATOM    237  CB  PHE A  61     -45.055  39.943   1.185  1.00 78.50           C  
ATOM    238  CG  PHE A  61     -46.488  39.744   1.589  1.00 77.03           C  
ATOM    239  CD1 PHE A  61     -46.946  38.513   2.013  1.00 74.37           C  
ATOM    240  CD2 PHE A  61     -47.385  40.799   1.536  1.00 79.08           C  
ATOM    241  CE1 PHE A  61     -48.267  38.334   2.380  1.00 77.21           C  
ATOM    242  CE2 PHE A  61     -48.708  40.621   1.903  1.00 77.13           C  
ATOM    243  CZ  PHE A  61     -49.141  39.382   2.326  1.00 75.36           C  
ATOM    244  N   GLU A  62     -43.450  41.369  -1.648  1.00 84.43           N  
ATOM    245  CA  GLU A  62     -42.247  42.031  -2.208  1.00 86.75           C  
ATOM    246  C   GLU A  62     -41.256  42.491  -1.122  1.00 89.37           C  
ATOM    247  O   GLU A  62     -40.040  42.414  -1.313  1.00 90.84           O  
ATOM    248  CB  GLU A  62     -42.699  43.219  -3.080  1.00 86.58           C  
ATOM    249  CG  GLU A  62     -41.641  43.860  -3.967  1.00 87.94           C  
ATOM    250  CD  GLU A  62     -42.234  44.940  -4.911  1.00 90.76           C  
ATOM    251  OE1 GLU A  62     -43.321  44.720  -5.505  1.00 96.67           O  
ATOM    252  OE2 GLU A  62     -41.611  46.016  -5.065  1.00 89.94           O  
ATOM    253  N   ARG A  63     -41.798  42.964   0.003  1.00 90.60           N  
ATOM    254  CA  ARG A  63     -41.036  43.318   1.207  1.00 88.93           C  
ATOM    255  C   ARG A  63     -40.139  42.177   1.705  1.00 88.02           C  
ATOM    256  O   ARG A  63     -39.007  42.409   2.131  1.00 88.49           O  
ATOM    257  CB  ARG A  63     -42.028  43.691   2.309  1.00 91.49           C  
ATOM    258  CG  ARG A  63     -41.443  43.980   3.698  1.00 95.03           C  
ATOM    259  CD  ARG A  63     -42.573  44.340   4.643  1.00 99.84           C  
ATOM    260  NE  ARG A  63     -42.113  44.841   5.939  1.00103.70           N  
ATOM    261  CZ  ARG A  63     -42.903  45.373   6.882  1.00105.87           C  
ATOM    262  NH1 ARG A  63     -44.231  45.491   6.708  1.00107.12           N  
ATOM    263  NH2 ARG A  63     -42.362  45.796   8.028  1.00109.62           N  
ATOM    264  N   LEU A  64     -40.658  40.955   1.648  1.00 85.74           N  
ATOM    265  CA  LEU A  64     -39.932  39.775   2.097  1.00 82.11           C  
ATOM    266  C   LEU A  64     -39.032  39.168   1.011  1.00 81.55           C  
ATOM    267  O   LEU A  64     -38.378  38.184   1.272  1.00 78.38           O  
ATOM    268  CB  LEU A  64     -40.923  38.712   2.602  1.00 80.82           C  
ATOM    269  CG  LEU A  64     -41.851  39.090   3.769  1.00 79.80           C  
ATOM    270  CD1 LEU A  64     -42.899  37.999   4.007  1.00 70.96           C  
ATOM    271  CD2 LEU A  64     -41.056  39.337   5.038  1.00 73.56           C  
ATOM    272  N   GLN A  65     -38.992  39.745  -0.198  1.00 82.04           N  
ATOM    273  CA  GLN A  65     -38.174  39.189  -1.308  1.00 83.43           C  
ATOM    274  C   GLN A  65     -36.720  39.672  -1.264  1.00 83.31           C  
ATOM    275  O   GLN A  65     -36.305  40.518  -2.060  1.00 86.84           O  
ATOM    276  CB  GLN A  65     -38.820  39.500  -2.662  1.00 82.54           C  
ATOM    277  CG  GLN A  65     -40.120  38.749  -2.856  1.00 84.91           C  
ATOM    278  CD  GLN A  65     -40.789  39.016  -4.182  1.00 88.24           C  
ATOM    279  OE1 GLN A  65     -40.516  40.018  -4.857  1.00 97.81           O  
ATOM    280  NE2 GLN A  65     -41.681  38.114  -4.569  1.00 97.75           N  
ATOM    281  N   THR A  66     -35.973  39.113  -0.320  1.00 80.37           N  
ATOM    282  CA  THR A  66     -34.561  39.413  -0.090  1.00 79.80           C  
ATOM    283  C   THR A  66     -33.747  38.170  -0.355  1.00 79.26           C  
ATOM    284  O   THR A  66     -34.306  37.105  -0.428  1.00 82.12           O  
ATOM    285  CB  THR A  66     -34.334  39.778   1.353  1.00 79.66           C  
ATOM    286  OG1 THR A  66     -34.641  38.639   2.177  1.00 79.38           O  
ATOM    287  CG2 THR A  66     -35.218  40.953   1.753  1.00 75.58           C  
ATOM    288  N   VAL A  67     -32.431  38.303  -0.492  1.00 76.86           N  
ATOM    289  CA  VAL A  67     -31.561  37.138  -0.771  1.00 76.42           C  
ATOM    290  C   VAL A  67     -31.679  36.080   0.342  1.00 76.58           C  
ATOM    291  O   VAL A  67     -31.869  34.888   0.050  1.00 76.26           O  
ATOM    292  CB  VAL A  67     -30.087  37.543  -0.956  1.00 77.31           C  
ATOM    293  CG1 VAL A  67     -29.185  36.325  -0.914  1.00 75.37           C  
ATOM    294  CG2 VAL A  67     -29.900  38.301  -2.270  1.00 72.45           C  
ATOM    295  N   THR A  68     -31.568  36.512   1.597  1.00 71.98           N  
ATOM    296  CA  THR A  68     -31.754  35.609   2.736  1.00 72.07           C  
ATOM    297  C   THR A  68     -33.028  34.797   2.566  1.00 71.33           C  
ATOM    298  O   THR A  68     -33.001  33.564   2.645  1.00 69.01           O  
ATOM    299  CB  THR A  68     -31.810  36.372   4.062  1.00 71.58           C  
ATOM    300  OG1 THR A  68     -30.546  37.009   4.283  1.00 73.28           O  
ATOM    301  CG2 THR A  68     -32.098  35.420   5.213  1.00 71.59           C  
ATOM    302  N   ASN A  69     -34.139  35.488   2.321  1.00 71.44           N  
ATOM    303  CA  ASN A  69     -35.438  34.810   2.146  1.00 70.87           C  
ATOM    304  C   ASN A  69     -35.534  33.842   0.957  1.00 71.14           C  
ATOM    305  O   ASN A  69     -36.425  32.981   0.941  1.00 73.32           O  
ATOM    306  CB  ASN A  69     -36.571  35.835   2.123  1.00 68.01           C  
ATOM    307  CG  ASN A  69     -36.794  36.501   3.503  1.00 72.26           C  
ATOM    308  OD1 ASN A  69     -36.311  36.018   4.539  1.00 66.06           O  
ATOM    309  ND2 ASN A  69     -37.525  37.606   3.513  1.00 72.74           N  
ATOM    310  N   TYR A  70     -34.640  33.969  -0.023  1.00 72.21           N  
ATOM    311  CA  TYR A  70     -34.578  33.002  -1.133  1.00 73.01           C  
ATOM    312  C   TYR A  70     -33.995  31.695  -0.599  1.00 73.34           C  
ATOM    313  O   TYR A  70     -34.479  30.630  -0.942  1.00 77.66           O  
ATOM    314  CB  TYR A  70     -33.781  33.529  -2.341  1.00 74.09           C  
ATOM    315  CG  TYR A  70     -34.536  34.496  -3.245  1.00 75.84           C  
ATOM    316  CD1 TYR A  70     -35.265  35.553  -2.732  1.00 82.81           C  
ATOM    317  CD2 TYR A  70     -34.514  34.348  -4.620  1.00 84.86           C  
ATOM    318  CE1 TYR A  70     -35.957  36.444  -3.555  1.00 84.18           C  
ATOM    319  CE2 TYR A  70     -35.200  35.229  -5.453  1.00 85.94           C  
ATOM    320  CZ  TYR A  70     -35.921  36.278  -4.918  1.00 84.44           C  
ATOM    321  OH  TYR A  70     -36.603  37.149  -5.771  1.00 85.23           O  
ATOM    322  N   PHE A  71     -32.961  31.788   0.238  1.00 75.67           N  
ATOM    323  CA  PHE A  71     -32.384  30.609   0.904  1.00 73.91           C  
ATOM    324  C   PHE A  71     -33.360  30.004   1.903  1.00 75.76           C  
ATOM    325  O   PHE A  71     -33.426  28.779   2.046  1.00 72.03           O  
ATOM    326  CB  PHE A  71     -31.108  30.949   1.666  1.00 74.63           C  
ATOM    327  CG  PHE A  71     -30.024  31.535   0.817  1.00 72.11           C  
ATOM    328  CD1 PHE A  71     -29.584  30.876  -0.311  1.00 69.28           C  
ATOM    329  CD2 PHE A  71     -29.438  32.748   1.158  1.00 70.30           C  
ATOM    330  CE1 PHE A  71     -28.583  31.413  -1.095  1.00 74.96           C  
ATOM    331  CE2 PHE A  71     -28.449  33.285   0.396  1.00 72.37           C  
ATOM    332  CZ  PHE A  71     -28.013  32.613  -0.749  1.00 76.19           C  
ATOM    333  N   ILE A  72     -34.111  30.863   2.595  1.00 71.39           N  
ATOM    334  CA  ILE A  72     -35.160  30.393   3.485  1.00 71.36           C  
ATOM    335  C   ILE A  72     -36.192  29.597   2.692  1.00 73.02           C  
ATOM    336  O   ILE A  72     -36.652  28.546   3.151  1.00 70.62           O  
ATOM    337  CB  ILE A  72     -35.868  31.541   4.197  1.00 68.07           C  
ATOM    338  CG1 ILE A  72     -34.924  32.236   5.203  1.00 79.57           C  
ATOM    339  CG2 ILE A  72     -37.089  31.044   4.929  1.00 67.38           C  
ATOM    340  CD1 ILE A  72     -34.499  31.384   6.367  1.00 74.31           C  
ATOM    341  N   THR A  73     -36.554  30.100   1.506  1.00 70.93           N  
ATOM    342  CA  THR A  73     -37.500  29.397   0.644  1.00 71.88           C  
ATOM    343  C   THR A  73     -36.937  28.040   0.264  1.00 73.34           C  
ATOM    344  O   THR A  73     -37.663  27.045   0.296  1.00 77.13           O  
ATOM    345  CB  THR A  73     -37.840  30.208  -0.618  1.00 73.11           C  
ATOM    346  OG1 THR A  73     -38.491  31.424  -0.228  1.00 71.91           O  
ATOM    347  CG2 THR A  73     -38.747  29.418  -1.548  1.00 72.28           C  
ATOM    348  N   SER A  74     -35.654  28.000  -0.091  1.00 73.09           N  
ATOM    349  CA  SER A  74     -34.981  26.740  -0.409  1.00 74.48           C  
ATOM    350  C   SER A  74     -35.030  25.775   0.800  1.00 74.98           C  
ATOM    351  O   SER A  74     -35.270  24.570   0.638  1.00 78.94           O  
ATOM    352  CB  SER A  74     -33.546  27.014  -0.877  1.00 74.59           C  
ATOM    353  OG  SER A  74     -32.820  25.829  -1.084  1.00 73.96           O  
ATOM    354  N   LEU A  75     -34.810  26.318   1.995  1.00 73.74           N  
ATOM    355  CA  LEU A  75     -34.911  25.567   3.255  1.00 72.08           C  
ATOM    356  C   LEU A  75     -36.351  25.067   3.482  1.00 71.55           C  
ATOM    357  O   LEU A  75     -36.565  23.897   3.819  1.00 71.52           O  
ATOM    358  CB  LEU A  75     -34.437  26.455   4.418  1.00 72.86           C  
ATOM    359  CG  LEU A  75     -34.085  25.884   5.771  1.00 78.35           C  
ATOM    360  CD1 LEU A  75     -33.026  24.797   5.661  1.00 80.50           C  
ATOM    361  CD2 LEU A  75     -33.614  27.061   6.695  1.00 77.36           C  
ATOM    362  N   ALA A  76     -37.326  25.958   3.290  1.00 69.20           N  
ATOM    363  CA  ALA A  76     -38.758  25.610   3.373  1.00 70.43           C  
ATOM    364  C   ALA A  76     -39.206  24.520   2.362  1.00 70.45           C  
ATOM    365  O   ALA A  76     -40.112  23.747   2.658  1.00 73.21           O  
ATOM    366  CB  ALA A  76     -39.613  26.864   3.200  1.00 67.40           C  
ATOM    367  N   CYS A  77     -38.578  24.461   1.184  1.00 72.62           N  
ATOM    368  CA  CYS A  77     -38.911  23.411   0.176  1.00 72.54           C  
ATOM    369  C   CYS A  77     -38.399  22.039   0.601  1.00 71.97           C  
ATOM    370  O   CYS A  77     -39.084  21.047   0.401  1.00 75.84           O  
ATOM    371  CB  CYS A  77     -38.350  23.752  -1.195  1.00 71.94           C  
ATOM    372  SG  CYS A  77     -39.135  25.162  -1.970  1.00 78.85           S  
ATOM    373  N   ALA A  78     -37.197  22.000   1.181  1.00 71.07           N  
ATOM    374  CA  ALA A  78     -36.609  20.774   1.704  1.00 70.88           C  
ATOM    375  C   ALA A  78     -37.457  20.206   2.846  1.00 71.74           C  
ATOM    376  O   ALA A  78     -37.644  18.997   2.947  1.00 72.80           O  
ATOM    377  CB  ALA A  78     -35.174  21.031   2.172  1.00 68.59           C  
ATOM    378  N   ASP A  79     -37.964  21.083   3.698  1.00 71.88           N  
ATOM    379  CA  ASP A  79     -38.859  20.676   4.783  1.00 71.72           C  
ATOM    380  C   ASP A  79     -40.240  20.312   4.244  1.00 70.22           C  
ATOM    381  O   ASP A  79     -40.872  19.384   4.743  1.00 70.23           O  
ATOM    382  CB  ASP A  79     -38.934  21.775   5.847  1.00 68.87           C  
ATOM    383  CG  ASP A  79     -37.609  21.931   6.630  1.00 82.57           C  
ATOM    384  OD1 ASP A  79     -36.914  20.899   6.889  1.00 83.92           O  
ATOM    385  OD2 ASP A  79     -37.258  23.081   6.992  1.00 79.92           O  
ATOM    386  N   LEU A  80     -40.712  21.034   3.237  1.00 67.28           N  
ATOM    387  CA  LEU A  80     -42.008  20.683   2.616  1.00 68.96           C  
ATOM    388  C   LEU A  80     -41.960  19.284   2.009  1.00 65.98           C  
ATOM    389  O   LEU A  80     -42.889  18.505   2.184  1.00 70.25           O  
ATOM    390  CB  LEU A  80     -42.430  21.705   1.562  1.00 63.48           C  
ATOM    391  CG  LEU A  80     -43.828  21.494   0.969  1.00 70.22           C  
ATOM    392  CD1 LEU A  80     -44.896  21.346   2.048  1.00 68.20           C  
ATOM    393  CD2 LEU A  80     -44.193  22.645  -0.015  1.00 74.86           C  
ATOM    394  N   VAL A  81     -40.877  18.972   1.302  1.00 66.65           N  
ATOM    395  CA  VAL A  81     -40.686  17.628   0.713  1.00 68.44           C  
ATOM    396  C   VAL A  81     -40.559  16.537   1.815  1.00 68.93           C  
ATOM    397  O   VAL A  81     -41.066  15.426   1.647  1.00 71.60           O  
ATOM    398  CB  VAL A  81     -39.475  17.608  -0.253  1.00 68.36           C  
ATOM    399  CG1 VAL A  81     -39.202  16.216  -0.740  1.00 65.96           C  
ATOM    400  CG2 VAL A  81     -39.713  18.581  -1.445  1.00 63.74           C  
ATOM    401  N   MET A  82     -39.889  16.859   2.923  1.00 67.67           N  
ATOM    402  CA  MET A  82     -39.862  15.968   4.099  1.00 69.67           C  
ATOM    403  C   MET A  82     -41.282  15.658   4.578  1.00 67.76           C  
ATOM    404  O   MET A  82     -41.632  14.503   4.804  1.00 66.68           O  
ATOM    405  CB  MET A  82     -39.088  16.603   5.245  1.00 70.60           C  
ATOM    406  CG  MET A  82     -37.580  16.550   5.089  1.00 76.37           C  
ATOM    407  SD  MET A  82     -36.812  15.024   5.666  1.00 86.09           S  
ATOM    408  CE  MET A  82     -37.447  15.024   7.316  1.00 88.14           C  
ATOM    409  N   GLY A  83     -42.089  16.703   4.725  1.00 66.27           N  
ATOM    410  CA  GLY A  83     -43.480  16.564   5.170  1.00 68.36           C  
ATOM    411  C   GLY A  83     -44.416  15.795   4.250  1.00 71.02           C  
ATOM    412  O   GLY A  83     -45.350  15.161   4.730  1.00 72.14           O  
ATOM    413  N   LEU A  84     -44.169  15.853   2.939  1.00 71.19           N  
ATOM    414  CA  LEU A  84     -45.010  15.170   1.939  1.00 73.59           C  
ATOM    415  C   LEU A  84     -44.469  13.816   1.460  1.00 73.92           C  
ATOM    416  O   LEU A  84     -45.224  12.859   1.294  1.00 72.70           O  
ATOM    417  CB  LEU A  84     -45.195  16.069   0.702  1.00 72.52           C  
ATOM    418  CG  LEU A  84     -45.901  17.406   0.885  1.00 75.09           C  
ATOM    419  CD1 LEU A  84     -45.933  18.147  -0.445  1.00 78.12           C  
ATOM    420  CD2 LEU A  84     -47.316  17.232   1.430  1.00 77.53           C  
ATOM    421  N   ALA A  85     -43.166  13.751   1.237  1.00 73.21           N  
ATOM    422  CA  ALA A  85     -42.540  12.584   0.628  1.00 73.60           C  
ATOM    423  C   ALA A  85     -41.858  11.673   1.615  1.00 72.66           C  
ATOM    424  O   ALA A  85     -41.825  10.482   1.377  1.00 78.23           O  
ATOM    425  CB  ALA A  85     -41.533  13.043  -0.426  1.00 74.36           C  
ATOM    426  N   VAL A  86     -41.319  12.218   2.710  1.00 74.33           N  
ATOM    427  CA  VAL A  86     -40.544  11.419   3.678  1.00 71.85           C  
ATOM    428  C   VAL A  86     -41.349  11.025   4.910  1.00 71.02           C  
ATOM    429  O   VAL A  86     -41.584   9.860   5.132  1.00 73.11           O  
ATOM    430  CB  VAL A  86     -39.254  12.136   4.110  1.00 71.51           C  
ATOM    431  CG1 VAL A  86     -38.400  11.213   4.969  1.00 68.65           C  
ATOM    432  CG2 VAL A  86     -38.467  12.587   2.885  1.00 70.81           C  
ATOM    433  N   VAL A  87     -41.773  11.995   5.707  1.00 71.04           N  
ATOM    434  CA  VAL A  87     -42.455  11.692   7.002  1.00 71.84           C  
ATOM    435  C   VAL A  87     -43.718  10.799   6.915  1.00 72.51           C  
ATOM    436  O   VAL A  87     -43.894   9.940   7.783  1.00 76.50           O  
ATOM    437  CB  VAL A  87     -42.798  12.999   7.819  1.00 72.70           C  
ATOM    438  CG1 VAL A  87     -43.506  12.655   9.148  1.00 65.72           C  
ATOM    439  CG2 VAL A  87     -41.549  13.826   8.093  1.00 69.80           C  
ATOM    440  N   PRO A  88     -44.588  10.984   5.886  1.00 74.57           N  
ATOM    441  CA  PRO A  88     -45.792  10.131   5.828  1.00 73.89           C  
ATOM    442  C   PRO A  88     -45.514   8.629   5.696  1.00 74.31           C  
ATOM    443  O   PRO A  88     -46.204   7.831   6.322  1.00 72.95           O  
ATOM    444  CB  PRO A  88     -46.529  10.654   4.580  1.00 72.19           C  
ATOM    445  CG  PRO A  88     -46.040  12.026   4.413  1.00 70.91           C  
ATOM    446  CD  PRO A  88     -44.581  11.922   4.748  1.00 75.19           C  
ATOM    447  N   PHE A  89     -44.517   8.266   4.895  1.00 75.27           N  
ATOM    448  CA  PHE A  89     -44.153   6.857   4.707  1.00 76.82           C  
ATOM    449  C   PHE A  89     -43.325   6.300   5.850  1.00 75.58           C  
ATOM    450  O   PHE A  89     -43.466   5.124   6.182  1.00 76.46           O  
ATOM    451  CB  PHE A  89     -43.434   6.665   3.380  1.00 81.35           C  
ATOM    452  CG  PHE A  89     -44.258   7.080   2.177  1.00 87.88           C  
ATOM    453  CD1 PHE A  89     -45.600   6.699   2.046  1.00 93.20           C  
ATOM    454  CD2 PHE A  89     -43.709   7.840   1.186  1.00 87.00           C  
ATOM    455  CE1 PHE A  89     -46.350   7.082   0.940  1.00 93.35           C  
ATOM    456  CE2 PHE A  89     -44.469   8.219   0.076  1.00 92.27           C  
ATOM    457  CZ  PHE A  89     -45.780   7.839  -0.040  1.00 91.97           C  
ATOM    458  N   GLY A  90     -42.468   7.125   6.444  1.00 74.71           N  
ATOM    459  CA  GLY A  90     -41.738   6.731   7.650  1.00 75.06           C  
ATOM    460  C   GLY A  90     -42.728   6.369   8.749  1.00 74.16           C  
ATOM    461  O   GLY A  90     -42.572   5.341   9.402  1.00 77.84           O  
ATOM    462  N   ALA A  91     -43.747   7.223   8.939  1.00 72.72           N  
ATOM    463  CA  ALA A  91     -44.835   6.994   9.912  1.00 72.43           C  
ATOM    464  C   ALA A  91     -45.543   5.664   9.680  1.00 74.22           C  
ATOM    465  O   ALA A  91     -45.668   4.853  10.604  1.00 74.73           O  
ATOM    466  CB  ALA A  91     -45.849   8.129   9.849  1.00 69.78           C  
ATOM    467  N   ALA A  92     -45.999   5.464   8.437  1.00 73.35           N  
ATOM    468  CA  ALA A  92     -46.699   4.241   8.013  1.00 74.78           C  
ATOM    469  C   ALA A  92     -45.850   2.998   8.219  1.00 73.86           C  
ATOM    470  O   ALA A  92     -46.355   1.985   8.671  1.00 76.34           O  
ATOM    471  CB  ALA A  92     -47.131   4.348   6.541  1.00 73.00           C  
ATOM    472  N   HIS A  93     -44.566   3.098   7.881  1.00 75.22           N  
ATOM    473  CA  HIS A  93     -43.592   2.022   8.080  1.00 75.74           C  
ATOM    474  C   HIS A  93     -43.521   1.575   9.543  1.00 76.69           C  
ATOM    475  O   HIS A  93     -43.429   0.383   9.818  1.00 80.31           O  
ATOM    476  CB  HIS A  93     -42.216   2.487   7.579  1.00 77.29           C  
ATOM    477  CG  HIS A  93     -41.151   1.442   7.633  1.00 75.35           C  
ATOM    478  ND1 HIS A  93     -39.816   1.752   7.759  1.00 74.50           N  
ATOM    479  CD2 HIS A  93     -41.220   0.094   7.579  1.00 76.44           C  
ATOM    480  CE1 HIS A  93     -39.110   0.635   7.779  1.00 78.85           C  
ATOM    481  NE2 HIS A  93     -39.939  -0.386   7.671  1.00 74.19           N  
ATOM    482  N   ILE A  94     -43.568   2.533  10.464  1.00 77.24           N  
ATOM    483  CA  ILE A  94     -43.534   2.243  11.901  1.00 77.99           C  
ATOM    484  C   ILE A  94     -44.855   1.668  12.417  1.00 78.57           C  
ATOM    485  O   ILE A  94     -44.853   0.680  13.162  1.00 80.24           O  
ATOM    486  CB  ILE A  94     -43.193   3.506  12.720  1.00 78.41           C  
ATOM    487  CG1 ILE A  94     -41.745   3.911  12.482  1.00 78.28           C  
ATOM    488  CG2 ILE A  94     -43.404   3.262  14.201  1.00 79.28           C  
ATOM    489  CD1 ILE A  94     -41.379   5.210  13.108  1.00 77.39           C  
ATOM    490  N   LEU A  95     -45.967   2.283  12.024  1.00 78.45           N  
ATOM    491  CA  LEU A  95     -47.302   1.855  12.478  1.00 79.09           C  
ATOM    492  C   LEU A  95     -47.729   0.492  11.925  1.00 80.71           C  
ATOM    493  O   LEU A  95     -48.401  -0.271  12.626  1.00 82.74           O  
ATOM    494  CB  LEU A  95     -48.347   2.916  12.119  1.00 79.29           C  
ATOM    495  CG  LEU A  95     -48.202   4.255  12.843  1.00 78.03           C  
ATOM    496  CD1 LEU A  95     -49.033   5.334  12.164  1.00 77.81           C  
ATOM    497  CD2 LEU A  95     -48.587   4.110  14.306  1.00 75.72           C  
ATOM    498  N   MET A  96     -47.346   0.195  10.685  1.00 80.36           N  
ATOM    499  CA  MET A  96     -47.635  -1.103  10.066  1.00 80.57           C  
ATOM    500  C   MET A  96     -46.592  -2.157  10.421  1.00 78.70           C  
ATOM    501  O   MET A  96     -46.849  -3.336  10.242  1.00 75.20           O  
ATOM    502  CB  MET A  96     -47.727  -0.965   8.552  1.00 80.83           C  
ATOM    503  CG  MET A  96     -48.948  -0.212   8.114  1.00 83.20           C  
ATOM    504  SD  MET A  96     -48.947   0.080   6.357  1.00 91.34           S  
ATOM    505  CE  MET A  96     -50.698   0.372   6.060  1.00 92.81           C  
ATOM    506  N   LYS A  97     -45.429  -1.717  10.918  1.00 80.00           N  
ATOM    507  CA  LYS A  97     -44.302  -2.598  11.317  1.00 81.41           C  
ATOM    508  C   LYS A  97     -43.720  -3.385  10.128  1.00 79.08           C  
ATOM    509  O   LYS A  97     -43.216  -4.494  10.294  1.00 78.90           O  
ATOM    510  CB  LYS A  97     -44.705  -3.535  12.483  1.00 82.51           C  
ATOM    511  CG  LYS A  97     -45.084  -2.800  13.750  1.00 85.16           C  
ATOM    512  CD  LYS A  97     -45.946  -3.663  14.664  1.00 86.38           C  
ATOM    513  CE  LYS A  97     -46.262  -2.937  15.971  1.00 90.74           C  
ATOM    514  NZ  LYS A  97     -46.864  -1.569  15.763  1.00 92.55           N  
ATOM    515  N   MET A  98     -43.797  -2.788   8.941  1.00 78.37           N  
ATOM    516  CA  MET A  98     -43.317  -3.387   7.703  1.00 78.62           C  
ATOM    517  C   MET A  98     -43.508  -2.378   6.592  1.00 78.05           C  
ATOM    518  O   MET A  98     -44.326  -1.458   6.720  1.00 80.11           O  
ATOM    519  CB  MET A  98     -44.045  -4.706   7.375  1.00 79.92           C  
ATOM    520  CG  MET A  98     -45.573  -4.628   7.326  1.00 84.42           C  
ATOM    521  SD  MET A  98     -46.226  -4.350   5.681  1.00 96.30           S  
ATOM    522  CE  MET A  98     -45.936  -5.962   4.938  1.00 95.48           C  
ATOM    523  N   TRP A  99     -42.754  -2.552   5.510  1.00 77.49           N  
ATOM    524  CA  TRP A  99     -42.823  -1.681   4.333  1.00 75.69           C  
ATOM    525  C   TRP A  99     -43.856  -2.268   3.372  1.00 73.64           C  
ATOM    526  O   TRP A  99     -43.802  -3.441   3.079  1.00 77.31           O  
ATOM    527  CB  TRP A  99     -41.444  -1.587   3.691  1.00 74.33           C  
ATOM    528  CG  TRP A  99     -41.339  -0.599   2.633  1.00 74.05           C  
ATOM    529  CD1 TRP A  99     -41.293  -0.838   1.306  1.00 70.83           C  
ATOM    530  CD2 TRP A  99     -41.262   0.821   2.788  1.00 73.53           C  
ATOM    531  NE1 TRP A  99     -41.195   0.331   0.624  1.00 73.91           N  
ATOM    532  CE2 TRP A  99     -41.172   1.368   1.505  1.00 73.77           C  
ATOM    533  CE3 TRP A  99     -41.262   1.680   3.887  1.00 74.17           C  
ATOM    534  CZ2 TRP A  99     -41.083   2.737   1.277  1.00 75.99           C  
ATOM    535  CZ3 TRP A  99     -41.172   3.054   3.664  1.00 71.44           C  
ATOM    536  CH2 TRP A  99     -41.083   3.564   2.370  1.00 77.11           C  
ATOM    537  N   THR A 100     -44.795  -1.451   2.892  1.00 73.03           N  
ATOM    538  CA  THR A 100     -45.840  -1.896   1.924  1.00 72.98           C  
ATOM    539  C   THR A 100     -45.766  -1.236   0.546  1.00 71.23           C  
ATOM    540  O   THR A 100     -46.562  -1.571  -0.333  1.00 71.17           O  
ATOM    541  CB  THR A 100     -47.266  -1.597   2.444  1.00 73.76           C  
ATOM    542  OG1 THR A 100     -47.509  -0.178   2.405  1.00 76.78           O  
ATOM    543  CG2 THR A 100     -47.446  -2.076   3.842  1.00 78.02           C  
ATOM    544  N   PHE A 101     -44.829  -0.312   0.355  1.00 70.30           N  
ATOM    545  CA  PHE A 101     -44.748   0.499  -0.870  1.00 72.26           C  
ATOM    546  C   PHE A 101     -43.772  -0.083  -1.920  1.00 74.09           C  
ATOM    547  O   PHE A 101     -43.621   0.485  -3.018  1.00 74.48           O  
ATOM    548  CB  PHE A 101     -44.414   1.947  -0.481  1.00 72.34           C  
ATOM    549  CG  PHE A 101     -45.268   2.457   0.663  1.00 70.71           C  
ATOM    550  CD1 PHE A 101     -44.766   2.495   1.965  1.00 71.75           C  
ATOM    551  CD2 PHE A 101     -46.572   2.887   0.438  1.00 68.75           C  
ATOM    552  CE1 PHE A 101     -45.552   2.961   3.028  1.00 71.54           C  
ATOM    553  CE2 PHE A 101     -47.364   3.354   1.493  1.00 70.01           C  
ATOM    554  CZ  PHE A 101     -46.853   3.391   2.789  1.00 68.99           C  
ATOM    555  N   GLY A 102     -43.122  -1.207  -1.581  1.00 73.14           N  
ATOM    556  CA  GLY A 102     -42.234  -1.922  -2.502  1.00 73.21           C  
ATOM    557  C   GLY A 102     -40.821  -1.391  -2.546  1.00 72.86           C  
ATOM    558  O   GLY A 102     -40.552  -0.299  -2.091  1.00 72.40           O  
ATOM    559  N   ASN A 103     -39.916  -2.184  -3.114  1.00 74.31           N  
ATOM    560  CA  ASN A 103     -38.484  -1.824  -3.165  1.00 74.88           C  
ATOM    561  C   ASN A 103     -38.129  -0.574  -3.956  1.00 74.74           C  
ATOM    562  O   ASN A 103     -37.251   0.175  -3.515  1.00 76.17           O  
ATOM    563  CB  ASN A 103     -37.626  -2.998  -3.690  1.00 74.34           C  
ATOM    564  CG  ASN A 103     -37.420  -4.108  -2.651  1.00 74.79           C  
ATOM    565  OD1 ASN A 103     -37.242  -5.271  -3.012  1.00 76.47           O  
ATOM    566  ND2 ASN A 103     -37.444  -3.753  -1.363  1.00 74.57           N  
ATOM    567  N   PHE A 104     -38.782  -0.339  -5.098  1.00 74.65           N  
ATOM    568  CA  PHE A 104     -38.478   0.860  -5.884  1.00 75.28           C  
ATOM    569  C   PHE A 104     -38.644   2.100  -5.041  1.00 75.71           C  
ATOM    570  O   PHE A 104     -37.710   2.895  -4.906  1.00 77.93           O  
ATOM    571  CB  PHE A 104     -39.367   1.020  -7.116  1.00 78.02           C  
ATOM    572  CG  PHE A 104     -39.279   2.408  -7.727  1.00 79.37           C  
ATOM    573  CD1 PHE A 104     -38.129   2.802  -8.421  1.00 80.42           C  
ATOM    574  CD2 PHE A 104     -40.337   3.321  -7.603  1.00 81.51           C  
ATOM    575  CE1 PHE A 104     -38.031   4.072  -8.984  1.00 79.83           C  
ATOM    576  CE2 PHE A 104     -40.248   4.598  -8.164  1.00 83.42           C  
ATOM    577  CZ  PHE A 104     -39.091   4.975  -8.857  1.00 82.52           C  
ATOM    578  N   TRP A 105     -39.839   2.255  -4.478  1.00 76.21           N  
ATOM    579  CA  TRP A 105     -40.134   3.416  -3.670  1.00 75.91           C  
ATOM    580  C   TRP A 105     -39.295   3.456  -2.357  1.00 76.37           C  
ATOM    581  O   TRP A 105     -38.972   4.534  -1.899  1.00 74.11           O  
ATOM    582  CB  TRP A 105     -41.645   3.562  -3.386  1.00 78.05           C  
ATOM    583  CG  TRP A 105     -41.870   4.799  -2.623  1.00 82.40           C  
ATOM    584  CD1 TRP A 105     -42.157   4.889  -1.318  1.00 83.43           C  
ATOM    585  CD2 TRP A 105     -41.810   6.147  -3.120  1.00 87.60           C  
ATOM    586  NE1 TRP A 105     -42.288   6.182  -0.950  1.00 83.52           N  
ATOM    587  CE2 TRP A 105     -42.082   6.994  -2.033  1.00 84.67           C  
ATOM    588  CE3 TRP A 105     -41.556   6.716  -4.381  1.00 86.42           C  
ATOM    589  CZ2 TRP A 105     -42.109   8.401  -2.155  1.00 81.05           C  
ATOM    590  CZ3 TRP A 105     -41.583   8.115  -4.507  1.00 84.49           C  
ATOM    591  CH2 TRP A 105     -41.860   8.938  -3.391  1.00 85.45           C  
ATOM    592  N   CYS A 106     -38.952   2.302  -1.775  1.00 74.15           N  
ATOM    593  CA  CYS A 106     -38.086   2.278  -0.573  1.00 75.23           C  
ATOM    594  C   CYS A 106     -36.763   2.982  -0.834  1.00 74.63           C  
ATOM    595  O   CYS A 106     -36.332   3.831  -0.045  1.00 72.22           O  
ATOM    596  CB  CYS A 106     -37.827   0.848  -0.097  1.00 75.82           C  
ATOM    597  SG  CYS A 106     -36.530   0.694   1.167  1.00 75.27           S  
ATOM    598  N   GLU A 107     -36.137   2.618  -1.946  1.00 74.18           N  
ATOM    599  CA  GLU A 107     -34.882   3.219  -2.380  1.00 73.95           C  
ATOM    600  C   GLU A 107     -35.054   4.698  -2.773  1.00 73.77           C  
ATOM    601  O   GLU A 107     -34.185   5.521  -2.469  1.00 69.11           O  
ATOM    602  CB  GLU A 107     -34.337   2.411  -3.542  1.00 74.75           C  
ATOM    603  CG  GLU A 107     -33.001   2.841  -4.117  1.00 78.43           C  
ATOM    604  CD  GLU A 107     -32.677   2.072  -5.397  1.00 82.58           C  
ATOM    605  OE1 GLU A 107     -32.915   0.843  -5.452  1.00 87.52           O  
ATOM    606  OE2 GLU A 107     -32.186   2.688  -6.352  1.00 90.13           O  
ATOM    607  N   PHE A 108     -36.166   5.025  -3.445  1.00 72.86           N  
ATOM    608  CA  PHE A 108     -36.458   6.414  -3.816  1.00 70.73           C  
ATOM    609  C   PHE A 108     -36.705   7.236  -2.556  1.00 68.58           C  
ATOM    610  O   PHE A 108     -36.073   8.275  -2.357  1.00 66.92           O  
ATOM    611  CB  PHE A 108     -37.676   6.506  -4.729  1.00 70.86           C  
ATOM    612  CG  PHE A 108     -37.744   7.783  -5.526  1.00 72.80           C  
ATOM    613  CD1 PHE A 108     -37.339   7.799  -6.868  1.00 78.82           C  
ATOM    614  CD2 PHE A 108     -38.205   8.965  -4.961  1.00 74.96           C  
ATOM    615  CE1 PHE A 108     -37.396   8.977  -7.621  1.00 76.80           C  
ATOM    616  CE2 PHE A 108     -38.262  10.149  -5.720  1.00 74.68           C  
ATOM    617  CZ  PHE A 108     -37.858  10.148  -7.043  1.00 76.41           C  
ATOM    618  N   TRP A 109     -37.628   6.752  -1.723  1.00 66.71           N  
ATOM    619  CA  TRP A 109     -37.960   7.358  -0.431  1.00 68.89           C  
ATOM    620  C   TRP A 109     -36.701   7.635   0.361  1.00 69.04           C  
ATOM    621  O   TRP A 109     -36.504   8.752   0.807  1.00 68.71           O  
ATOM    622  CB  TRP A 109     -38.866   6.437   0.371  1.00 71.86           C  
ATOM    623  CG  TRP A 109     -39.102   6.855   1.747  1.00 70.49           C  
ATOM    624  CD1 TRP A 109     -39.862   7.878   2.149  1.00 72.33           C  
ATOM    625  CD2 TRP A 109     -38.569   6.248   2.938  1.00 74.86           C  
ATOM    626  NE1 TRP A 109     -39.847   7.967   3.516  1.00 76.09           N  
ATOM    627  CE2 TRP A 109     -39.062   6.979   4.025  1.00 72.44           C  
ATOM    628  CE3 TRP A 109     -37.720   5.156   3.187  1.00 77.42           C  
ATOM    629  CZ2 TRP A 109     -38.747   6.669   5.347  1.00 75.85           C  
ATOM    630  CZ3 TRP A 109     -37.404   4.849   4.532  1.00 74.21           C  
ATOM    631  CH2 TRP A 109     -37.919   5.602   5.575  1.00 73.66           C  
ATOM    632  N   THR A 110     -35.861   6.607   0.518  1.00 64.06           N  
ATOM    633  CA  THR A 110     -34.570   6.747   1.190  1.00 66.65           C  
ATOM    634  C   THR A 110     -33.707   7.863   0.621  1.00 68.41           C  
ATOM    635  O   THR A 110     -33.116   8.624   1.385  1.00 71.70           O  
ATOM    636  CB  THR A 110     -33.757   5.477   1.102  1.00 66.89           C  
ATOM    637  OG1 THR A 110     -34.491   4.404   1.699  1.00 70.60           O  
ATOM    638  CG2 THR A 110     -32.427   5.645   1.830  1.00 64.09           C  
ATOM    639  N   SER A 111     -33.636   7.959  -0.709  1.00 69.98           N  
ATOM    640  CA  SER A 111     -32.849   9.017  -1.387  1.00 70.65           C  
ATOM    641  C   SER A 111     -33.343  10.443  -1.092  1.00 73.21           C  
ATOM    642  O   SER A 111     -32.524  11.356  -0.899  1.00 76.91           O  
ATOM    643  CB  SER A 111     -32.825   8.802  -2.909  1.00 72.35           C  
ATOM    644  OG  SER A 111     -32.247   7.565  -3.262  1.00 69.46           O  
ATOM    645  N   ILE A 112     -34.669  10.626  -1.063  1.00 72.31           N  
ATOM    646  CA  ILE A 112     -35.290  11.938  -0.786  1.00 70.06           C  
ATOM    647  C   ILE A 112     -35.011  12.365   0.650  1.00 69.36           C  
ATOM    648  O   ILE A 112     -34.706  13.535   0.916  1.00 68.07           O  
ATOM    649  CB  ILE A 112     -36.819  11.916  -1.006  1.00 68.74           C  
ATOM    650  CG1 ILE A 112     -37.174  11.632  -2.476  1.00 75.90           C  
ATOM    651  CG2 ILE A 112     -37.426  13.234  -0.645  1.00 72.66           C  
ATOM    652  CD1 ILE A 112     -38.665  11.518  -2.704  1.00 73.21           C  
ATOM    653  N   ASP A 113     -35.126  11.403   1.557  1.00 68.09           N  
ATOM    654  CA  ASP A 113     -34.823  11.584   2.973  1.00 69.93           C  
ATOM    655  C   ASP A 113     -33.435  12.218   3.102  1.00 68.24           C  
ATOM    656  O   ASP A 113     -33.311  13.328   3.600  1.00 69.08           O  
ATOM    657  CB  ASP A 113     -34.916  10.225   3.681  1.00 71.22           C  
ATOM    658  CG  ASP A 113     -35.001  10.325   5.163  1.00 71.94           C  
ATOM    659  OD1 ASP A 113     -34.453  11.263   5.771  1.00 73.99           O  
ATOM    660  OD2 ASP A 113     -35.644   9.419   5.727  1.00 78.39           O  
ATOM    661  N   VAL A 114     -32.415  11.501   2.640  1.00 69.76           N  
ATOM    662  CA  VAL A 114     -31.016  11.951   2.687  1.00 69.79           C  
ATOM    663  C   VAL A 114     -30.790  13.289   1.934  1.00 70.38           C  
ATOM    664  O   VAL A 114     -30.022  14.132   2.409  1.00 66.61           O  
ATOM    665  CB  VAL A 114     -30.070  10.827   2.158  1.00 71.48           C  
ATOM    666  CG1 VAL A 114     -28.657  11.338   1.891  1.00 71.98           C  
ATOM    667  CG2 VAL A 114     -30.054   9.643   3.147  1.00 68.67           C  
ATOM    668  N   LEU A 115     -31.455  13.467   0.780  1.00 69.66           N  
ATOM    669  CA  LEU A 115     -31.356  14.717  -0.015  1.00 70.60           C  
ATOM    670  C   LEU A 115     -31.817  15.929   0.773  1.00 72.08           C  
ATOM    671  O   LEU A 115     -31.084  16.909   0.895  1.00 71.75           O  
ATOM    672  CB  LEU A 115     -32.193  14.621  -1.314  1.00 73.84           C  
ATOM    673  CG  LEU A 115     -32.357  15.859  -2.238  1.00 73.55           C  
ATOM    674  CD1 LEU A 115     -31.014  16.399  -2.735  1.00 72.28           C  
ATOM    675  CD2 LEU A 115     -33.278  15.542  -3.431  1.00 66.35           C  
ATOM    676  N   CYS A 116     -33.039  15.841   1.297  1.00 72.44           N  
ATOM    677  CA  CYS A 116     -33.670  16.941   2.034  1.00 73.77           C  
ATOM    678  C   CYS A 116     -32.868  17.364   3.251  1.00 74.35           C  
ATOM    679  O   CYS A 116     -32.711  18.570   3.492  1.00 75.14           O  
ATOM    680  CB  CYS A 116     -35.112  16.586   2.437  1.00 72.52           C  
ATOM    681  SG  CYS A 116     -36.268  16.557   1.013  1.00 80.97           S  
ATOM    682  N   VAL A 117     -32.365  16.391   4.010  1.00 72.36           N  
ATOM    683  CA  VAL A 117     -31.509  16.695   5.167  1.00 73.25           C  
ATOM    684  C   VAL A 117     -30.188  17.351   4.725  1.00 75.09           C  
ATOM    685  O   VAL A 117     -29.729  18.311   5.369  1.00 76.15           O  
ATOM    686  CB  VAL A 117     -31.217  15.439   6.020  1.00 73.55           C  
ATOM    687  CG1 VAL A 117     -30.199  15.737   7.098  1.00 69.89           C  
ATOM    688  CG2 VAL A 117     -32.503  14.916   6.641  1.00 73.99           C  
ATOM    689  N   THR A 118     -29.592  16.837   3.635  1.00 71.84           N  
ATOM    690  CA  THR A 118     -28.329  17.366   3.096  1.00 71.32           C  
ATOM    691  C   THR A 118     -28.501  18.788   2.575  1.00 73.72           C  
ATOM    692  O   THR A 118     -27.710  19.656   2.916  1.00 78.08           O  
ATOM    693  CB  THR A 118     -27.767  16.482   1.949  1.00 72.20           C  
ATOM    694  OG1 THR A 118     -27.512  15.161   2.433  1.00 75.03           O  
ATOM    695  CG2 THR A 118     -26.471  17.066   1.389  1.00 65.55           C  
ATOM    696  N   ALA A 119     -29.534  19.013   1.752  1.00 72.84           N  
ATOM    697  CA  ALA A 119     -29.857  20.351   1.220  1.00 71.95           C  
ATOM    698  C   ALA A 119     -30.142  21.361   2.334  1.00 71.48           C  
ATOM    699  O   ALA A 119     -29.750  22.521   2.226  1.00 73.66           O  
ATOM    700  CB  ALA A 119     -31.054  20.284   0.243  1.00 69.50           C  
ATOM    701  N   SER A 120     -30.818  20.920   3.394  1.00 71.79           N  
ATOM    702  CA  SER A 120     -31.124  21.803   4.531  1.00 71.94           C  
ATOM    703  C   SER A 120     -29.861  22.374   5.153  1.00 73.64           C  
ATOM    704  O   SER A 120     -29.724  23.598   5.252  1.00 74.21           O  
ATOM    705  CB  SER A 120     -31.927  21.071   5.584  1.00 71.95           C  
ATOM    706  OG  SER A 120     -33.202  20.758   5.077  1.00 75.41           O  
ATOM    707  N   ILE A 121     -28.945  21.500   5.562  1.00 74.66           N  
ATOM    708  CA  ILE A 121     -27.694  21.946   6.223  1.00 72.09           C  
ATOM    709  C   ILE A 121     -26.767  22.684   5.253  1.00 74.47           C  
ATOM    710  O   ILE A 121     -26.066  23.606   5.668  1.00 72.06           O  
ATOM    711  CB  ILE A 121     -26.922  20.782   6.903  1.00 72.33           C  
ATOM    712  CG1 ILE A 121     -25.776  21.297   7.823  1.00 75.07           C  
ATOM    713  CG2 ILE A 121     -26.349  19.826   5.858  1.00 69.34           C  
ATOM    714  CD1 ILE A 121     -26.149  22.421   8.816  1.00 75.41           C  
ATOM    715  N   GLU A 122     -26.758  22.289   3.977  1.00 71.61           N  
ATOM    716  CA  GLU A 122     -25.957  23.013   2.976  1.00 73.61           C  
ATOM    717  C   GLU A 122     -26.477  24.430   2.815  1.00 71.97           C  
ATOM    718  O   GLU A 122     -25.684  25.357   2.719  1.00 73.76           O  
ATOM    719  CB  GLU A 122     -25.936  22.298   1.619  1.00 71.23           C  
ATOM    720  CG  GLU A 122     -25.042  21.050   1.616  1.00 78.82           C  
ATOM    721  CD  GLU A 122     -24.898  20.393   0.249  1.00 76.68           C  
ATOM    722  OE1 GLU A 122     -25.210  21.034  -0.777  1.00 81.34           O  
ATOM    723  OE2 GLU A 122     -24.464  19.221   0.208  1.00 82.37           O  
ATOM    724  N   THR A 123     -27.804  24.585   2.788  1.00 71.94           N  
ATOM    725  CA  THR A 123     -28.437  25.916   2.693  1.00 71.90           C  
ATOM    726  C   THR A 123     -28.141  26.762   3.909  1.00 71.32           C  
ATOM    727  O   THR A 123     -27.722  27.903   3.768  1.00 70.52           O  
ATOM    728  CB  THR A 123     -29.940  25.819   2.596  1.00 69.91           C  
ATOM    729  OG1 THR A 123     -30.275  24.924   1.534  1.00 70.66           O  
ATOM    730  CG2 THR A 123     -30.539  27.214   2.354  1.00 68.19           C  
ATOM    731  N   LEU A 124     -28.364  26.197   5.099  1.00 69.53           N  
ATOM    732  CA  LEU A 124     -28.044  26.877   6.330  1.00 70.49           C  
ATOM    733  C   LEU A 124     -26.624  27.353   6.294  1.00 69.98           C  
ATOM    734  O   LEU A 124     -26.349  28.465   6.684  1.00 72.08           O  
ATOM    735  CB  LEU A 124     -28.230  25.963   7.561  1.00 72.66           C  
ATOM    736  CG  LEU A 124     -29.654  25.655   7.991  1.00 71.44           C  
ATOM    737  CD1 LEU A 124     -29.643  24.635   9.128  1.00 74.54           C  
ATOM    738  CD2 LEU A 124     -30.358  26.930   8.384  1.00 68.04           C  
ATOM    739  N   CYS A 125     -25.726  26.509   5.822  1.00 72.50           N  
ATOM    740  CA  CYS A 125     -24.319  26.880   5.727  1.00 75.56           C  
ATOM    741  C   CYS A 125     -24.087  28.030   4.746  1.00 73.80           C  
ATOM    742  O   CYS A 125     -23.222  28.868   4.985  1.00 74.28           O  
ATOM    743  CB  CYS A 125     -23.474  25.682   5.322  1.00 76.67           C  
ATOM    744  SG  CYS A 125     -21.781  25.957   5.620  1.00 84.21           S  
ATOM    745  N   VAL A 126     -24.860  28.059   3.652  1.00 76.58           N  
ATOM    746  CA  VAL A 126     -24.803  29.161   2.654  1.00 74.32           C  
ATOM    747  C   VAL A 126     -25.327  30.458   3.269  1.00 74.06           C  
ATOM    748  O   VAL A 126     -24.820  31.529   2.959  1.00 74.99           O  
ATOM    749  CB  VAL A 126     -25.612  28.848   1.381  1.00 73.89           C  
ATOM    750  CG1 VAL A 126     -25.614  30.050   0.435  1.00 78.42           C  
ATOM    751  CG2 VAL A 126     -25.056  27.612   0.682  1.00 75.52           C  
ATOM    752  N   ILE A 127     -26.341  30.352   4.138  1.00 73.19           N  
ATOM    753  CA  ILE A 127     -26.902  31.527   4.840  1.00 71.30           C  
ATOM    754  C   ILE A 127     -25.846  32.137   5.724  1.00 69.71           C  
ATOM    755  O   ILE A 127     -25.706  33.342   5.750  1.00 73.08           O  
ATOM    756  CB  ILE A 127     -28.150  31.200   5.671  1.00 70.82           C  
ATOM    757  CG1 ILE A 127     -29.301  30.720   4.782  1.00 74.13           C  
ATOM    758  CG2 ILE A 127     -28.636  32.429   6.410  1.00 72.22           C  
ATOM    759  CD1 ILE A 127     -30.450  30.161   5.540  1.00 73.97           C  
ATOM    760  N   ALA A 128     -25.105  31.298   6.440  1.00 70.03           N  
ATOM    761  CA  ALA A 128     -24.031  31.756   7.323  1.00 70.78           C  
ATOM    762  C   ALA A 128     -22.929  32.481   6.577  1.00 70.23           C  
ATOM    763  O   ALA A 128     -22.493  33.544   7.004  1.00 70.16           O  
ATOM    764  CB  ALA A 128     -23.443  30.585   8.092  1.00 72.00           C  
ATOM    765  N   VAL A 129     -22.480  31.905   5.463  1.00 73.67           N  
ATOM    766  CA  VAL A 129     -21.415  32.529   4.657  1.00 70.68           C  
ATOM    767  C   VAL A 129     -21.923  33.853   4.062  1.00 70.47           C  
ATOM    768  O   VAL A 129     -21.212  34.853   4.092  1.00 73.60           O  
ATOM    769  CB  VAL A 129     -20.878  31.595   3.556  1.00 70.74           C  
ATOM    770  CG1 VAL A 129     -19.835  32.328   2.689  1.00 65.41           C  
ATOM    771  CG2 VAL A 129     -20.285  30.331   4.172  1.00 66.69           C  
ATOM    772  N   ASP A 130     -23.149  33.836   3.536  1.00 72.22           N  
ATOM    773  CA  ASP A 130     -23.812  35.034   2.993  1.00 69.02           C  
ATOM    774  C   ASP A 130     -23.965  36.125   4.036  1.00 68.79           C  
ATOM    775  O   ASP A 130     -23.668  37.270   3.758  1.00 66.69           O  
ATOM    776  CB  ASP A 130     -25.195  34.686   2.460  1.00 71.35           C  
ATOM    777  CG  ASP A 130     -25.925  35.902   1.916  1.00 78.10           C  
ATOM    778  OD1 ASP A 130     -25.369  36.570   1.008  1.00 76.18           O  
ATOM    779  OD2 ASP A 130     -27.049  36.181   2.399  1.00 90.58           O  
ATOM    780  N   ARG A 131     -24.434  35.770   5.243  1.00 69.55           N  
ATOM    781  CA  ARG A 131     -24.520  36.762   6.342  1.00 67.36           C  
ATOM    782  C   ARG A 131     -23.143  37.268   6.778  1.00 67.63           C  
ATOM    783  O   ARG A 131     -23.021  38.445   7.169  1.00 65.43           O  
ATOM    784  CB  ARG A 131     -25.291  36.222   7.544  1.00 67.67           C  
ATOM    785  CG  ARG A 131     -26.791  35.942   7.317  1.00 70.59           C  
ATOM    786  CD  ARG A 131     -27.581  37.208   7.051  1.00 78.70           C  
ATOM    787  NE  ARG A 131     -27.386  37.707   5.685  1.00 80.63           N  
ATOM    788  CZ  ARG A 131     -27.690  38.934   5.244  1.00 84.09           C  
ATOM    789  NH1 ARG A 131     -28.227  39.861   6.051  1.00 88.30           N  
ATOM    790  NH2 ARG A 131     -27.454  39.237   3.969  1.00 81.21           N  
ATOM    791  N   TYR A 132     -22.112  36.414   6.716  1.00 66.25           N  
ATOM    792  CA  TYR A 132     -20.772  36.872   7.091  1.00 66.91           C  
ATOM    793  C   TYR A 132     -20.300  37.951   6.123  1.00 69.24           C  
ATOM    794  O   TYR A 132     -19.816  38.995   6.553  1.00 74.15           O  
ATOM    795  CB  TYR A 132     -19.744  35.746   7.153  1.00 64.41           C  
ATOM    796  CG  TYR A 132     -18.362  36.288   7.466  1.00 65.53           C  
ATOM    797  CD1 TYR A 132     -17.989  36.601   8.780  1.00 73.29           C  
ATOM    798  CD2 TYR A 132     -17.433  36.492   6.460  1.00 66.44           C  
ATOM    799  CE1 TYR A 132     -16.716  37.102   9.068  1.00 69.45           C  
ATOM    800  CE2 TYR A 132     -16.170  36.989   6.731  1.00 66.23           C  
ATOM    801  CZ  TYR A 132     -15.809  37.293   8.025  1.00 71.49           C  
ATOM    802  OH  TYR A 132     -14.542  37.787   8.266  1.00 69.82           O  
ATOM    803  N   PHE A 133     -20.435  37.715   4.827  1.00 69.93           N  
ATOM    804  CA  PHE A 133     -20.010  38.759   3.860  1.00 70.80           C  
ATOM    805  C   PHE A 133     -20.920  39.992   3.920  1.00 69.98           C  
ATOM    806  O   PHE A 133     -20.427  41.103   3.794  1.00 70.63           O  
ATOM    807  CB  PHE A 133     -19.846  38.184   2.456  1.00 67.77           C  
ATOM    808  CG  PHE A 133     -18.650  37.278   2.342  1.00 69.98           C  
ATOM    809  CD1 PHE A 133     -17.352  37.802   2.445  1.00 72.82           C  
ATOM    810  CD2 PHE A 133     -18.799  35.914   2.140  1.00 69.69           C  
ATOM    811  CE1 PHE A 133     -16.228  36.981   2.345  1.00 70.61           C  
ATOM    812  CE2 PHE A 133     -17.667  35.081   2.039  1.00 71.02           C  
ATOM    813  CZ  PHE A 133     -16.385  35.620   2.143  1.00 68.76           C  
ATOM    814  N   ALA A 134     -22.221  39.790   4.120  1.00 69.44           N  
ATOM    815  CA  ALA A 134     -23.141  40.911   4.273  1.00 68.56           C  
ATOM    816  C   ALA A 134     -22.724  41.816   5.416  1.00 68.68           C  
ATOM    817  O   ALA A 134     -22.633  43.022   5.229  1.00 71.94           O  
ATOM    818  CB  ALA A 134     -24.562  40.422   4.491  1.00 67.16           C  
ATOM    819  N   ILE A 135     -22.465  41.241   6.589  1.00 68.84           N  
ATOM    820  CA  ILE A 135     -22.145  42.039   7.792  1.00 70.46           C  
ATOM    821  C   ILE A 135     -20.732  42.639   7.824  1.00 73.76           C  
ATOM    822  O   ILE A 135     -20.483  43.567   8.604  1.00 77.85           O  
ATOM    823  CB  ILE A 135     -22.361  41.205   9.107  1.00 68.09           C  
ATOM    824  CG1 ILE A 135     -22.694  42.122  10.290  1.00 70.69           C  
ATOM    825  CG2 ILE A 135     -21.151  40.315   9.387  1.00 54.90           C  
ATOM    826  CD1 ILE A 135     -23.130  41.371  11.531  1.00 69.39           C  
ATOM    827  N   THR A 136     -19.819  42.123   6.998  1.00 72.13           N  
ATOM    828  CA  THR A 136     -18.450  42.658   6.911  1.00 72.48           C  
ATOM    829  C   THR A 136     -18.272  43.602   5.722  1.00 73.00           C  
ATOM    830  O   THR A 136     -17.205  44.194   5.560  1.00 76.38           O  
ATOM    831  CB  THR A 136     -17.408  41.523   6.791  1.00 71.33           C  
ATOM    832  OG1 THR A 136     -17.656  40.755   5.612  1.00 69.78           O  
ATOM    833  CG2 THR A 136     -17.478  40.622   7.980  1.00 76.96           C  
ATOM    834  N   SER A 137     -19.312  43.743   4.890  1.00 73.57           N  
ATOM    835  CA  SER A 137     -19.224  44.546   3.673  1.00 71.50           C  
ATOM    836  C   SER A 137     -19.370  46.004   4.020  1.00 70.30           C  
ATOM    837  O   SER A 137     -20.079  46.302   4.923  1.00 72.29           O  
ATOM    838  CB  SER A 137     -20.327  44.159   2.678  1.00 70.57           C  
ATOM    839  OG  SER A 137     -20.402  45.088   1.612  1.00 73.10           O  
ATOM    840  N   PRO A 138     -18.693  46.924   3.292  1.00 73.40           N  
ATOM    841  CA  PRO A 138     -18.908  48.362   3.552  1.00 71.10           C  
ATOM    842  C   PRO A 138     -20.342  48.823   3.196  1.00 72.24           C  
ATOM    843  O   PRO A 138     -20.791  49.845   3.689  1.00 73.27           O  
ATOM    844  CB  PRO A 138     -17.875  49.042   2.656  1.00 72.76           C  
ATOM    845  CG  PRO A 138     -16.952  47.966   2.220  1.00 75.11           C  
ATOM    846  CD  PRO A 138     -17.713  46.719   2.207  1.00 70.99           C  
ATOM    847  N   PHE A 139     -21.030  48.053   2.343  1.00 75.02           N  
ATOM    848  CA  PHE A 139     -22.436  48.228   2.012  1.00 75.94           C  
ATOM    849  C   PHE A 139     -23.097  47.194   2.924  1.00 81.11           C  
ATOM    850  O   PHE A 139     -23.703  46.209   2.451  1.00 82.84           O  
ATOM    851  CB  PHE A 139     -22.686  47.948   0.517  1.00 70.64           C  
ATOM    852  CG  PHE A 139     -21.537  48.366  -0.376  1.00 68.22           C  
ATOM    853  CD1 PHE A 139     -20.705  47.417  -0.943  1.00 64.99           C  
ATOM    854  CD2 PHE A 139     -21.291  49.686  -0.634  1.00 54.92           C  
ATOM    855  CE1 PHE A 139     -19.676  47.789  -1.736  1.00 53.34           C  
ATOM    856  CE2 PHE A 139     -20.261  50.061  -1.427  1.00 55.02           C  
ATOM    857  CZ  PHE A 139     -19.448  49.112  -1.982  1.00 59.66           C  
ATOM    858  N   LYS A 140     -22.970  47.430   4.239  1.00 82.78           N  
ATOM    859  CA  LYS A 140     -23.326  46.437   5.288  1.00 86.29           C  
ATOM    860  C   LYS A 140     -24.732  45.890   5.161  1.00 84.99           C  
ATOM    861  O   LYS A 140     -25.668  46.622   4.835  1.00 84.00           O  
ATOM    862  CB  LYS A 140     -23.144  47.003   6.710  1.00 86.05           C  
ATOM    863  CG  LYS A 140     -21.716  47.263   7.104  1.00 93.56           C  
ATOM    864  CD  LYS A 140     -21.533  47.754   8.540  1.00 92.32           C  
ATOM    865  CE  LYS A 140     -20.068  48.178   8.748  1.00 94.63           C  
ATOM    866  NZ  LYS A 140     -19.803  48.731  10.115  1.00103.84           N  
ATOM    867  N   TYR A 141     -24.836  44.589   5.424  1.00 85.69           N  
ATOM    868  CA  TYR A 141     -26.070  43.783   5.383  1.00 87.34           C  
ATOM    869  C   TYR A 141     -26.642  43.451   3.984  1.00 87.45           C  
ATOM    870  O   TYR A 141     -27.393  42.477   3.859  1.00 87.44           O  
ATOM    871  CB  TYR A 141     -27.154  44.369   6.294  1.00 89.48           C  
ATOM    872  CG  TYR A 141     -26.773  44.254   7.729  1.00 86.02           C  
ATOM    873  CD1 TYR A 141     -27.055  43.095   8.434  1.00 82.79           C  
ATOM    874  CD2 TYR A 141     -26.132  45.293   8.380  1.00 87.79           C  
ATOM    875  CE1 TYR A 141     -26.717  42.968   9.747  1.00 95.42           C  
ATOM    876  CE2 TYR A 141     -25.777  45.189   9.716  1.00 94.16           C  
ATOM    877  CZ  TYR A 141     -26.071  44.020  10.400  1.00 97.24           C  
ATOM    878  OH  TYR A 141     -25.728  43.897  11.720  1.00 91.49           O  
ATOM    879  N   GLN A 142     -26.313  44.220   2.958  1.00 83.88           N  
ATOM    880  CA  GLN A 142     -26.686  43.826   1.640  1.00 87.53           C  
ATOM    881  C   GLN A 142     -25.823  42.632   1.368  1.00 85.35           C  
ATOM    882  O   GLN A 142     -24.602  42.682   1.609  1.00 85.83           O  
ATOM    883  CB  GLN A 142     -26.375  44.883   0.590  1.00 86.73           C  
ATOM    884  CG  GLN A 142     -27.186  46.134   0.674  1.00 87.65           C  
ATOM    885  CD  GLN A 142     -26.769  47.145  -0.388  1.00 91.57           C  
ATOM    886  OE1 GLN A 142     -26.382  46.780  -1.508  1.00 90.57           O  
ATOM    887  NE2 GLN A 142     -26.847  48.425  -0.040  1.00 99.82           N  
ATOM    888  N   SER A 143     -26.446  41.562   0.879  1.00 81.37           N  
ATOM    889  CA  SER A 143     -25.716  40.420   0.415  1.00 78.53           C  
ATOM    890  C   SER A 143     -24.884  40.866  -0.772  1.00 77.76           C  
ATOM    891  O   SER A 143     -25.320  41.731  -1.554  1.00 76.92           O  
ATOM    892  CB  SER A 143     -26.662  39.315  -0.030  1.00 79.11           C  
ATOM    893  OG  SER A 143     -25.960  38.321  -0.743  1.00 79.05           O  
ATOM    894  N   LEU A 144     -23.695  40.284  -0.913  1.00 75.59           N  
ATOM    895  CA  LEU A 144     -22.854  40.541  -2.082  1.00 78.96           C  
ATOM    896  C   LEU A 144     -23.461  39.937  -3.371  1.00 77.36           C  
ATOM    897  O   LEU A 144     -23.012  40.278  -4.477  1.00 79.84           O  
ATOM    898  CB  LEU A 144     -21.433  40.007  -1.867  1.00 80.08           C  
ATOM    899  CG  LEU A 144     -20.660  40.517  -0.639  1.00 82.77           C  
ATOM    900  CD1 LEU A 144     -19.218  40.045  -0.740  1.00 84.51           C  
ATOM    901  CD2 LEU A 144     -20.714  42.055  -0.474  1.00 77.04           C  
ATOM    902  N   LEU A 145     -24.466  39.056  -3.210  1.00 74.06           N  
ATOM    903  CA  LEU A 145     -25.162  38.394  -4.293  1.00 75.14           C  
ATOM    904  C   LEU A 145     -26.417  39.116  -4.759  1.00 74.57           C  
ATOM    905  O   LEU A 145     -27.158  39.675  -3.951  1.00 76.73           O  
ATOM    906  CB  LEU A 145     -25.610  36.999  -3.836  1.00 74.59           C  
ATOM    907  CG  LEU A 145     -24.572  36.016  -3.326  1.00 73.05           C  
ATOM    908  CD1 LEU A 145     -25.249  34.715  -2.973  1.00 75.64           C  
ATOM    909  CD2 LEU A 145     -23.502  35.785  -4.364  1.00 79.94           C  
ATOM    910  N   THR A 146     -26.645  39.095  -6.070  1.00 74.52           N  
ATOM    911  CA  THR A 146     -27.901  39.539  -6.654  1.00 76.04           C  
ATOM    912  C   THR A 146     -28.928  38.413  -6.482  1.00 75.70           C  
ATOM    913  O   THR A 146     -28.574  37.282  -6.104  1.00 75.21           O  
ATOM    914  CB  THR A 146     -27.772  39.850  -8.156  1.00 76.46           C  
ATOM    915  OG1 THR A 146     -27.440  38.650  -8.860  1.00 79.82           O  
ATOM    916  CG2 THR A 146     -26.702  40.917  -8.423  1.00 71.60           C  
ATOM    917  N   LYS A 147     -30.193  38.719  -6.760  1.00 77.16           N  
ATOM    918  CA  LYS A 147     -31.279  37.718  -6.687  1.00 77.11           C  
ATOM    919  C   LYS A 147     -30.999  36.539  -7.633  1.00 76.19           C  
ATOM    920  O   LYS A 147     -31.219  35.383  -7.267  1.00 73.96           O  
ATOM    921  CB  LYS A 147     -32.646  38.315  -7.052  1.00 78.39           C  
ATOM    922  CG  LYS A 147     -33.107  39.543  -6.264  1.00 81.83           C  
ATOM    923  CD  LYS A 147     -33.377  39.263  -4.815  1.00 87.01           C  
ATOM    924  CE  LYS A 147     -33.758  40.559  -4.072  1.00 89.91           C  
ATOM    925  NZ  LYS A 147     -35.048  41.155  -4.556  1.00 91.41           N  
ATOM    926  N   ASN A 148     -30.512  36.843  -8.843  1.00 76.47           N  
ATOM    927  CA  ASN A 148     -30.199  35.809  -9.849  1.00 77.14           C  
ATOM    928  C   ASN A 148     -29.023  34.912  -9.476  1.00 76.20           C  
ATOM    929  O   ASN A 148     -29.113  33.689  -9.647  1.00 74.96           O  
ATOM    930  CB  ASN A 148     -29.958  36.431 -11.244  1.00 79.53           C  
ATOM    931  CG  ASN A 148     -31.254  36.824 -11.956  1.00 84.32           C  
ATOM    932  OD1 ASN A 148     -32.355  36.395 -11.586  1.00 89.19           O  
ATOM    933  ND2 ASN A 148     -31.121  37.648 -12.993  1.00 85.88           N  
ATOM    934  N   LYS A 149     -27.933  35.503  -8.976  1.00 73.79           N  
ATOM    935  CA  LYS A 149     -26.801  34.706  -8.474  1.00 76.59           C  
ATOM    936  C   LYS A 149     -27.254  33.809  -7.319  1.00 76.35           C  
ATOM    937  O   LYS A 149     -26.822  32.672  -7.232  1.00 81.05           O  
ATOM    938  CB  LYS A 149     -25.662  35.562  -7.950  1.00 79.46           C  
ATOM    939  CG  LYS A 149     -25.007  36.526  -8.914  1.00 82.58           C  
ATOM    940  CD  LYS A 149     -24.001  37.409  -8.129  1.00 83.85           C  
ATOM    941  CE  LYS A 149     -23.690  38.747  -8.790  1.00 89.02           C  
ATOM    942  NZ  LYS A 149     -23.014  39.645  -7.773  1.00 88.17           N  
ATOM    943  N   ALA A 150     -28.120  34.331  -6.441  1.00 73.36           N  
ATOM    944  CA  ALA A 150     -28.684  33.545  -5.325  1.00 74.46           C  
ATOM    945  C   ALA A 150     -29.457  32.309  -5.827  1.00 75.42           C  
ATOM    946  O   ALA A 150     -29.337  31.239  -5.245  1.00 79.11           O  
ATOM    947  CB  ALA A 150     -29.572  34.416  -4.440  1.00 68.50           C  
ATOM    948  N   ARG A 151     -30.243  32.465  -6.900  1.00 77.55           N  
ATOM    949  CA  ARG A 151     -30.945  31.314  -7.511  1.00 77.51           C  
ATOM    950  C   ARG A 151     -29.983  30.249  -8.022  1.00 77.61           C  
ATOM    951  O   ARG A 151     -30.272  29.057  -7.913  1.00 77.15           O  
ATOM    952  CB  ARG A 151     -31.836  31.709  -8.690  1.00 83.00           C  
ATOM    953  CG  ARG A 151     -33.284  32.095  -8.376  1.00 89.58           C  
ATOM    954  CD  ARG A 151     -33.576  33.556  -8.598  1.00 95.56           C  
ATOM    955  NE  ARG A 151     -34.990  33.794  -8.884  1.00 93.67           N  
ATOM    956  CZ  ARG A 151     -35.510  34.981  -9.220  1.00 98.85           C  
ATOM    957  NH1 ARG A 151     -34.743  36.084  -9.325  1.00 97.06           N  
ATOM    958  NH2 ARG A 151     -36.820  35.073  -9.458  1.00102.25           N  
ATOM    959  N   VAL A 152     -28.852  30.684  -8.579  1.00 77.11           N  
ATOM    960  CA  VAL A 152     -27.825  29.767  -9.081  1.00 77.01           C  
ATOM    961  C   VAL A 152     -27.144  29.030  -7.919  1.00 76.31           C  
ATOM    962  O   VAL A 152     -26.878  27.845  -8.023  1.00 73.81           O  
ATOM    963  CB  VAL A 152     -26.806  30.502  -9.987  1.00 78.53           C  
ATOM    964  CG1 VAL A 152     -25.612  29.617 -10.311  1.00 85.33           C  
ATOM    965  CG2 VAL A 152     -27.486  30.934 -11.274  1.00 75.42           C  
ATOM    966  N   ILE A 153     -26.874  29.734  -6.824  1.00 76.01           N  
ATOM    967  CA  ILE A 153     -26.278  29.102  -5.632  1.00 76.47           C  
ATOM    968  C   ILE A 153     -27.235  28.053  -5.074  1.00 75.66           C  
ATOM    969  O   ILE A 153     -26.812  26.945  -4.733  1.00 74.99           O  
ATOM    970  CB  ILE A 153     -25.954  30.101  -4.523  1.00 75.93           C  
ATOM    971  CG1 ILE A 153     -24.899  31.127  -4.966  1.00 78.94           C  
ATOM    972  CG2 ILE A 153     -25.402  29.373  -3.320  1.00 75.34           C  
ATOM    973  CD1 ILE A 153     -23.488  30.564  -5.063  1.00 84.91           C  
ATOM    974  N   ILE A 154     -28.517  28.416  -4.990  1.00 75.41           N  
ATOM    975  CA  ILE A 154     -29.570  27.497  -4.545  1.00 75.93           C  
ATOM    976  C   ILE A 154     -29.645  26.286  -5.461  1.00 72.61           C  
ATOM    977  O   ILE A 154     -29.565  25.159  -5.001  1.00 70.17           O  
ATOM    978  CB  ILE A 154     -30.943  28.192  -4.490  1.00 75.92           C  
ATOM    979  CG1 ILE A 154     -30.975  29.183  -3.328  1.00 79.46           C  
ATOM    980  CG2 ILE A 154     -32.072  27.170  -4.312  1.00 73.88           C  
ATOM    981  CD1 ILE A 154     -32.130  30.133  -3.371  1.00 81.26           C  
ATOM    982  N   LEU A 155     -29.793  26.521  -6.754  1.00 75.14           N  
ATOM    983  CA  LEU A 155     -29.826  25.411  -7.725  1.00 75.92           C  
ATOM    984  C   LEU A 155     -28.604  24.497  -7.543  1.00 75.22           C  
ATOM    985  O   LEU A 155     -28.744  23.279  -7.543  1.00 73.02           O  
ATOM    986  CB  LEU A 155     -29.912  25.930  -9.158  1.00 71.84           C  
ATOM    987  CG  LEU A 155     -29.837  24.903 -10.297  1.00 79.20           C  
ATOM    988  CD1 LEU A 155     -30.845  23.769 -10.095  1.00 82.92           C  
ATOM    989  CD2 LEU A 155     -30.038  25.585 -11.666  1.00 75.89           C  
ATOM    990  N   MET A 156     -27.423  25.100  -7.384  1.00 76.89           N  
ATOM    991  CA  MET A 156     -26.186  24.339  -7.184  1.00 77.43           C  
ATOM    992  C   MET A 156     -26.181  23.568  -5.871  1.00 76.37           C  
ATOM    993  O   MET A 156     -25.571  22.504  -5.801  1.00 78.59           O  
ATOM    994  CB  MET A 156     -24.945  25.247  -7.281  1.00 81.89           C  
ATOM    995  CG  MET A 156     -24.609  25.744  -8.716  1.00 83.04           C  
ATOM    996  SD  MET A 156     -24.284  24.442  -9.942  1.00100.97           S  
ATOM    997  CE  MET A 156     -24.128  25.398 -11.458  1.00 89.68           C  
ATOM    998  N   VAL A 157     -26.851  24.094  -4.841  1.00 76.00           N  
ATOM    999  CA  VAL A 157     -27.000  23.370  -3.572  1.00 74.39           C  
ATOM   1000  C   VAL A 157     -27.835  22.098  -3.784  1.00 74.09           C  
ATOM   1001  O   VAL A 157     -27.447  21.022  -3.327  1.00 74.06           O  
ATOM   1002  CB  VAL A 157     -27.624  24.250  -2.448  1.00 73.43           C  
ATOM   1003  CG1 VAL A 157     -28.152  23.382  -1.321  1.00 69.33           C  
ATOM   1004  CG2 VAL A 157     -26.613  25.269  -1.942  1.00 68.63           C  
ATOM   1005  N   TRP A 158     -28.969  22.227  -4.472  1.00 74.10           N  
ATOM   1006  CA  TRP A 158     -29.817  21.046  -4.777  1.00 74.40           C  
ATOM   1007  C   TRP A 158     -29.131  20.024  -5.683  1.00 75.32           C  
ATOM   1008  O   TRP A 158     -29.313  18.824  -5.482  1.00 78.30           O  
ATOM   1009  CB  TRP A 158     -31.188  21.469  -5.310  1.00 70.20           C  
ATOM   1010  CG  TRP A 158     -31.961  21.950  -4.183  1.00 74.02           C  
ATOM   1011  CD1 TRP A 158     -32.015  23.217  -3.719  1.00 80.00           C  
ATOM   1012  CD2 TRP A 158     -32.803  21.173  -3.333  1.00 72.24           C  
ATOM   1013  NE1 TRP A 158     -32.842  23.290  -2.632  1.00 79.53           N  
ATOM   1014  CE2 TRP A 158     -33.342  22.050  -2.371  1.00 79.45           C  
ATOM   1015  CE3 TRP A 158     -33.157  19.822  -3.292  1.00 73.80           C  
ATOM   1016  CZ2 TRP A 158     -34.220  21.625  -1.374  1.00 71.01           C  
ATOM   1017  CZ3 TRP A 158     -34.026  19.396  -2.307  1.00 73.95           C  
ATOM   1018  CH2 TRP A 158     -34.549  20.299  -1.358  1.00 74.98           C  
ATOM   1019  N   ILE A 159     -28.354  20.495  -6.663  1.00 76.28           N  
ATOM   1020  CA  ILE A 159     -27.572  19.595  -7.526  1.00 75.87           C  
ATOM   1021  C   ILE A 159     -26.509  18.840  -6.713  1.00 76.85           C  
ATOM   1022  O   ILE A 159     -26.416  17.626  -6.830  1.00 76.71           O  
ATOM   1023  CB  ILE A 159     -26.892  20.332  -8.696  1.00 73.88           C  
ATOM   1024  CG1 ILE A 159     -27.933  20.757  -9.735  1.00 75.94           C  
ATOM   1025  CG2 ILE A 159     -25.861  19.431  -9.354  1.00 76.05           C  
ATOM   1026  CD1 ILE A 159     -27.359  21.529 -10.923  1.00 71.99           C  
ATOM   1027  N   VAL A 160     -25.725  19.564  -5.903  1.00 74.32           N  
ATOM   1028  CA  VAL A 160     -24.672  18.947  -5.073  1.00 74.37           C  
ATOM   1029  C   VAL A 160     -25.257  17.970  -4.047  1.00 76.12           C  
ATOM   1030  O   VAL A 160     -24.738  16.864  -3.877  1.00 72.86           O  
ATOM   1031  CB  VAL A 160     -23.805  20.011  -4.357  1.00 75.98           C  
ATOM   1032  CG1 VAL A 160     -22.910  19.378  -3.297  1.00 70.80           C  
ATOM   1033  CG2 VAL A 160     -22.962  20.777  -5.377  1.00 72.65           C  
ATOM   1034  N   SER A 161     -26.332  18.388  -3.376  1.00 76.74           N  
ATOM   1035  CA  SER A 161     -27.052  17.522  -2.436  1.00 76.33           C  
ATOM   1036  C   SER A 161     -27.588  16.253  -3.127  1.00 80.12           C  
ATOM   1037  O   SER A 161     -27.565  15.175  -2.540  1.00 81.12           O  
ATOM   1038  CB  SER A 161     -28.203  18.277  -1.783  1.00 77.19           C  
ATOM   1039  OG  SER A 161     -27.721  19.391  -1.043  1.00 76.25           O  
ATOM   1040  N   GLY A 162     -28.067  16.399  -4.367  1.00 78.97           N  
ATOM   1041  CA  GLY A 162     -28.559  15.268  -5.165  1.00 77.45           C  
ATOM   1042  C   GLY A 162     -27.418  14.346  -5.559  1.00 75.17           C  
ATOM   1043  O   GLY A 162     -27.536  13.134  -5.495  1.00 72.75           O  
ATOM   1044  N   LEU A 163     -26.313  14.958  -5.965  1.00 76.45           N  
ATOM   1045  CA  LEU A 163     -25.098  14.253  -6.355  1.00 78.44           C  
ATOM   1046  C   LEU A 163     -24.517  13.473  -5.171  1.00 79.50           C  
ATOM   1047  O   LEU A 163     -23.962  12.407  -5.356  1.00 80.46           O  
ATOM   1048  CB  LEU A 163     -24.044  15.248  -6.908  1.00 79.15           C  
ATOM   1049  CG  LEU A 163     -23.153  14.848  -8.081  1.00 79.51           C  
ATOM   1050  CD1 LEU A 163     -23.978  14.520  -9.308  1.00 75.74           C  
ATOM   1051  CD2 LEU A 163     -22.183  15.984  -8.386  1.00 78.31           C  
ATOM   1052  N   THR A 164     -24.650  14.007  -3.958  1.00 82.19           N  
ATOM   1053  CA  THR A 164     -24.150  13.328  -2.751  1.00 84.31           C  
ATOM   1054  C   THR A 164     -25.196  12.399  -2.061  1.00 85.47           C  
ATOM   1055  O   THR A 164     -24.814  11.585  -1.225  1.00 83.60           O  
ATOM   1056  CB  THR A 164     -23.560  14.350  -1.758  1.00 84.63           C  
ATOM   1057  OG1 THR A 164     -24.500  15.405  -1.514  1.00 86.96           O  
ATOM   1058  CG2 THR A 164     -22.291  14.950  -2.337  1.00 82.27           C  
ATOM   1059  N   SER A 165     -26.485  12.525  -2.415  1.00 87.63           N  
ATOM   1060  CA  SER A 165     -27.562  11.705  -1.832  1.00 88.01           C  
ATOM   1061  C   SER A 165     -28.057  10.621  -2.778  1.00 90.10           C  
ATOM   1062  O   SER A 165     -28.029   9.438  -2.432  1.00 94.95           O  
ATOM   1063  CB  SER A 165     -28.745  12.583  -1.454  1.00 92.00           C  
ATOM   1064  OG  SER A 165     -29.324  13.166  -2.614  1.00 96.93           O  
ATOM   1065  N   PHE A 166     -28.512  11.027  -3.967  1.00 87.60           N  
ATOM   1066  CA  PHE A 166     -29.078  10.078  -4.951  1.00 85.74           C  
ATOM   1067  C   PHE A 166     -28.042   9.150  -5.573  1.00 85.31           C  
ATOM   1068  O   PHE A 166     -28.313   7.967  -5.704  1.00 85.33           O  
ATOM   1069  CB  PHE A 166     -29.884  10.789  -6.073  1.00 85.68           C  
ATOM   1070  CG  PHE A 166     -31.350  10.954  -5.753  1.00 84.00           C  
ATOM   1071  CD1 PHE A 166     -32.307  10.148  -6.362  1.00 82.71           C  
ATOM   1072  CD2 PHE A 166     -31.773  11.910  -4.847  1.00 78.83           C  
ATOM   1073  CE1 PHE A 166     -33.659  10.302  -6.066  1.00 84.17           C  
ATOM   1074  CE2 PHE A 166     -33.124  12.065  -4.551  1.00 79.25           C  
ATOM   1075  CZ  PHE A 166     -34.062  11.265  -5.155  1.00 80.39           C  
ATOM   1076  N   LEU A 167     -26.870   9.673  -5.954  1.00 83.84           N  
ATOM   1077  CA  LEU A 167     -25.839   8.813  -6.579  1.00 83.08           C  
ATOM   1078  C   LEU A 167     -25.510   7.568  -5.738  1.00 83.34           C  
ATOM   1079  O   LEU A 167     -25.725   6.477  -6.235  1.00 84.70           O  
ATOM   1080  CB  LEU A 167     -24.543   9.568  -6.947  1.00 82.52           C  
ATOM   1081  CG  LEU A 167     -24.431  10.342  -8.250  1.00 81.28           C  
ATOM   1082  CD1 LEU A 167     -23.003  10.847  -8.415  1.00 76.32           C  
ATOM   1083  CD2 LEU A 167     -24.815   9.492  -9.427  1.00 75.15           C  
ATOM   1084  N   PRO A 168     -25.003   7.727  -4.480  1.00 82.18           N  
ATOM   1085  CA  PRO A 168     -24.657   6.540  -3.663  1.00 81.22           C  
ATOM   1086  C   PRO A 168     -25.803   5.561  -3.419  1.00 80.15           C  
ATOM   1087  O   PRO A 168     -25.578   4.352  -3.439  1.00 79.49           O  
ATOM   1088  CB  PRO A 168     -24.226   7.145  -2.321  1.00 80.06           C  
ATOM   1089  CG  PRO A 168     -23.858   8.515  -2.614  1.00 82.53           C  
ATOM   1090  CD  PRO A 168     -24.720   8.968  -3.734  1.00 83.35           C  
ATOM   1091  N   ILE A 169     -27.007   6.086  -3.191  1.00 80.34           N  
ATOM   1092  CA  ILE A 169     -28.181   5.246  -2.931  1.00 81.83           C  
ATOM   1093  C   ILE A 169     -28.670   4.542  -4.207  1.00 83.09           C  
ATOM   1094  O   ILE A 169     -28.974   3.347  -4.167  1.00 85.69           O  
ATOM   1095  CB  ILE A 169     -29.316   6.029  -2.245  1.00 80.40           C  
ATOM   1096  CG1 ILE A 169     -28.845   6.522  -0.876  1.00 82.52           C  
ATOM   1097  CG2 ILE A 169     -30.538   5.150  -2.069  1.00 80.48           C  
ATOM   1098  CD1 ILE A 169     -29.913   7.192  -0.059  1.00 83.50           C  
ATOM   1099  N   GLN A 170     -28.743   5.274  -5.322  1.00 83.76           N  
ATOM   1100  CA  GLN A 170     -29.161   4.691  -6.617  1.00 83.63           C  
ATOM   1101  C   GLN A 170     -28.056   3.817  -7.243  1.00 83.39           C  
ATOM   1102  O   GLN A 170     -28.374   2.864  -7.960  1.00 86.11           O  
ATOM   1103  CB  GLN A 170     -29.606   5.780  -7.616  1.00 84.12           C  
ATOM   1104  CG  GLN A 170     -30.766   6.740  -7.123  1.00 84.07           C  
ATOM   1105  CD  GLN A 170     -32.159   6.134  -7.119  1.00 80.98           C  
ATOM   1106  OE1 GLN A 170     -32.370   5.018  -7.557  1.00 77.62           O  
ATOM   1107  NE2 GLN A 170     -33.123   6.895  -6.614  1.00 76.26           N  
ATOM   1108  N   MET A 171     -26.777   4.134  -6.981  1.00 82.82           N  
ATOM   1109  CA  MET A 171     -25.636   3.286  -7.436  1.00 83.78           C  
ATOM   1110  C   MET A 171     -25.340   2.113  -6.493  1.00 83.40           C  
ATOM   1111  O   MET A 171     -24.487   1.279  -6.816  1.00 79.60           O  
ATOM   1112  CB  MET A 171     -24.336   4.104  -7.631  1.00 84.08           C  
ATOM   1113  CG  MET A 171     -24.315   5.014  -8.854  1.00 84.82           C  
ATOM   1114  SD  MET A 171     -24.372   4.141 -10.445  1.00 93.60           S  
ATOM   1115  CE  MET A 171     -22.962   3.018 -10.356  1.00 86.88           C  
ATOM   1116  N   HIS A 172     -26.032   2.056  -5.346  1.00 83.18           N  
ATOM   1117  CA  HIS A 172     -25.909   0.954  -4.373  1.00 83.41           C  
ATOM   1118  C   HIS A 172     -24.544   0.943  -3.621  1.00 83.06           C  
ATOM   1119  O   HIS A 172     -24.082  -0.107  -3.168  1.00 83.35           O  
ATOM   1120  CB  HIS A 172     -26.218  -0.415  -5.050  1.00 82.96           C  
ATOM   1121  CG  HIS A 172     -27.640  -0.563  -5.505  1.00 83.78           C  
ATOM   1122  ND1 HIS A 172     -28.273  -1.780  -5.517  1.00 79.73           N  
ATOM   1123  CD2 HIS A 172     -28.552   0.332  -5.957  1.00 82.46           C  
ATOM   1124  CE1 HIS A 172     -29.509  -1.639  -5.954  1.00 77.50           C  
ATOM   1125  NE2 HIS A 172     -29.705  -0.364  -6.229  1.00 81.47           N  
ATOM   1126  N   TRP A 173     -23.915   2.116  -3.495  1.00 83.44           N  
ATOM   1127  CA  TRP A 173     -22.647   2.253  -2.758  1.00 83.86           C  
ATOM   1128  C   TRP A 173     -22.823   2.178  -1.244  1.00 83.60           C  
ATOM   1129  O   TRP A 173     -21.888   1.833  -0.520  1.00 83.83           O  
ATOM   1130  CB  TRP A 173     -21.953   3.576  -3.084  1.00 83.86           C  
ATOM   1131  CG  TRP A 173     -21.492   3.720  -4.491  1.00 84.03           C  
ATOM   1132  CD1 TRP A 173     -21.496   2.766  -5.475  1.00 84.91           C  
ATOM   1133  CD2 TRP A 173     -20.939   4.893  -5.079  1.00 82.79           C  
ATOM   1134  NE1 TRP A 173     -20.988   3.281  -6.631  1.00 84.59           N  
ATOM   1135  CE2 TRP A 173     -20.636   4.585  -6.419  1.00 81.34           C  
ATOM   1136  CE3 TRP A 173     -20.671   6.184  -4.602  1.00 84.75           C  
ATOM   1137  CZ2 TRP A 173     -20.079   5.517  -7.291  1.00 85.31           C  
ATOM   1138  CZ3 TRP A 173     -20.115   7.115  -5.470  1.00 84.09           C  
ATOM   1139  CH2 TRP A 173     -19.825   6.777  -6.799  1.00 86.15           C  
ATOM   1140  N   TYR A 174     -24.018   2.505  -0.777  1.00 81.87           N  
ATOM   1141  CA  TYR A 174     -24.330   2.478   0.643  1.00 82.95           C  
ATOM   1142  C   TYR A 174     -24.461   1.103   1.261  1.00 84.39           C  
ATOM   1143  O   TYR A 174     -24.328   0.993   2.451  1.00 85.16           O  
ATOM   1144  CB  TYR A 174     -25.646   3.224   0.916  1.00 82.89           C  
ATOM   1145  CG  TYR A 174     -26.913   2.473   0.522  1.00 80.98           C  
ATOM   1146  CD1 TYR A 174     -27.679   1.794   1.475  1.00 79.89           C  
ATOM   1147  CD2 TYR A 174     -27.340   2.442  -0.798  1.00 79.78           C  
ATOM   1148  CE1 TYR A 174     -28.838   1.110   1.111  1.00 81.50           C  
ATOM   1149  CE2 TYR A 174     -28.489   1.767  -1.174  1.00 80.48           C  
ATOM   1150  CZ  TYR A 174     -29.234   1.104  -0.221  1.00 81.26           C  
ATOM   1151  OH  TYR A 174     -30.365   0.439  -0.601  1.00 79.71           O  
ATOM   1152  N   ARG A 175     -24.709   0.070   0.457  1.00 82.91           N  
ATOM   1153  CA  ARG A 175     -25.158  -1.227   0.984  1.00 81.71           C  
ATOM   1154  C   ARG A 175     -24.093  -2.047   1.678  1.00 80.96           C  
ATOM   1155  O   ARG A 175     -22.922  -1.998   1.313  1.00 80.38           O  
ATOM   1156  CB  ARG A 175     -25.819  -2.057  -0.136  1.00 82.53           C  
ATOM   1157  CG  ARG A 175     -26.861  -1.242  -0.863  1.00 85.26           C  
ATOM   1158  CD  ARG A 175     -28.068  -1.948  -1.318  1.00 83.28           C  
ATOM   1159  NE  ARG A 175     -27.867  -2.850  -2.413  1.00 82.86           N  
ATOM   1160  CZ  ARG A 175     -28.850  -3.346  -3.172  1.00 86.74           C  
ATOM   1161  NH1 ARG A 175     -30.142  -3.019  -2.963  1.00 84.23           N  
ATOM   1162  NH2 ARG A 175     -28.541  -4.184  -4.169  1.00 81.76           N  
ATOM   1163  N   ALA A 176     -24.539  -2.793   2.689  1.00 81.02           N  
ATOM   1164  CA  ALA A 176     -23.696  -3.687   3.454  1.00 81.16           C  
ATOM   1165  C   ALA A 176     -23.664  -5.020   2.737  1.00 81.72           C  
ATOM   1166  O   ALA A 176     -24.541  -5.308   1.920  1.00 81.33           O  
ATOM   1167  CB  ALA A 176     -24.231  -3.853   4.854  1.00 81.01           C  
ATOM   1168  N   THR A 177     -22.651  -5.821   3.056  1.00 81.43           N  
ATOM   1169  CA  THR A 177     -22.421  -7.128   2.422  1.00 80.81           C  
ATOM   1170  C   THR A 177     -22.741  -8.348   3.319  1.00 81.25           C  
ATOM   1171  O   THR A 177     -22.430  -9.481   2.947  1.00 81.14           O  
ATOM   1172  CB  THR A 177     -20.959  -7.215   1.944  1.00 80.88           C  
ATOM   1173  OG1 THR A 177     -20.080  -7.111   3.071  1.00 80.59           O  
ATOM   1174  CG2 THR A 177     -20.656  -6.090   0.961  1.00 80.78           C  
ATOM   1175  N   HIS A 178     -23.358  -8.123   4.482  1.00 80.75           N  
ATOM   1176  CA  HIS A 178     -23.719  -9.227   5.397  1.00 80.59           C  
ATOM   1177  C   HIS A 178     -25.129  -9.723   5.047  1.00 79.62           C  
ATOM   1178  O   HIS A 178     -25.924  -8.985   4.473  1.00 80.66           O  
ATOM   1179  CB  HIS A 178     -23.574  -8.824   6.878  1.00 80.59           C  
ATOM   1180  CG  HIS A 178     -24.512  -7.752   7.320  1.00 80.24           C  
ATOM   1181  ND1 HIS A 178     -24.229  -6.410   7.189  1.00 85.34           N  
ATOM   1182  CD2 HIS A 178     -25.731  -7.825   7.895  1.00 81.58           C  
ATOM   1183  CE1 HIS A 178     -25.238  -5.702   7.664  1.00 86.20           C  
ATOM   1184  NE2 HIS A 178     -26.163  -6.537   8.098  1.00 88.13           N  
ATOM   1185  N   GLN A 179     -25.413 -10.973   5.405  1.00 79.51           N  
ATOM   1186  CA  GLN A 179     -26.652 -11.670   4.994  1.00 79.05           C  
ATOM   1187  C   GLN A 179     -27.968 -11.024   5.453  1.00 77.54           C  
ATOM   1188  O   GLN A 179     -28.903 -10.937   4.667  1.00 76.07           O  
ATOM   1189  CB  GLN A 179     -26.624 -13.140   5.467  1.00 79.94           C  
ATOM   1190  CG  GLN A 179     -27.540 -14.079   4.668  1.00 82.48           C  
ATOM   1191  CD  GLN A 179     -27.127 -14.218   3.201  1.00 85.58           C  
ATOM   1192  OE1 GLN A 179     -25.963 -14.006   2.838  1.00 84.07           O  
ATOM   1193  NE2 GLN A 179     -28.082 -14.578   2.355  1.00 88.48           N  
ATOM   1194  N   GLU A 180     -28.026 -10.587   6.713  1.00 76.40           N  
ATOM   1195  CA  GLU A 180     -29.224  -9.915   7.278  1.00 76.08           C  
ATOM   1196  C   GLU A 180     -29.656  -8.694   6.441  1.00 74.97           C  
ATOM   1197  O   GLU A 180     -30.854  -8.437   6.268  1.00 72.77           O  
ATOM   1198  CB  GLU A 180     -28.957  -9.518   8.738  1.00 77.18           C  
ATOM   1199  CG  GLU A 180     -30.098  -8.829   9.499  1.00 78.62           C  
ATOM   1200  CD  GLU A 180     -29.685  -8.430  10.920  1.00 78.93           C  
ATOM   1201  OE1 GLU A 180     -30.024  -7.303  11.336  1.00 77.22           O  
ATOM   1202  OE2 GLU A 180     -29.022  -9.239  11.618  1.00 82.04           O  
ATOM   1203  N   ALA A 181     -28.666  -7.962   5.929  1.00 73.84           N  
ATOM   1204  CA  ALA A 181     -28.887  -6.814   5.061  1.00 74.58           C  
ATOM   1205  C   ALA A 181     -29.359  -7.291   3.699  1.00 74.81           C  
ATOM   1206  O   ALA A 181     -30.389  -6.828   3.201  1.00 74.62           O  
ATOM   1207  CB  ALA A 181     -27.610  -6.005   4.921  1.00 72.34           C  
ATOM   1208  N   ILE A 182     -28.592  -8.218   3.110  1.00 76.12           N  
ATOM   1209  CA  ILE A 182     -28.905  -8.843   1.800  1.00 76.87           C  
ATOM   1210  C   ILE A 182     -30.356  -9.336   1.743  1.00 77.84           C  
ATOM   1211  O   ILE A 182     -31.047  -9.109   0.745  1.00 78.53           O  
ATOM   1212  CB  ILE A 182     -27.924 -10.003   1.453  1.00 76.51           C  
ATOM   1213  CG1 ILE A 182     -26.515  -9.466   1.192  1.00 75.02           C  
ATOM   1214  CG2 ILE A 182     -28.387 -10.756   0.226  1.00 76.30           C  
ATOM   1215  CD1 ILE A 182     -25.478 -10.540   0.959  1.00 75.60           C  
ATOM   1216  N   ASN A 183     -30.796 -10.000   2.817  1.00 79.14           N  
ATOM   1217  CA  ASN A 183     -32.185 -10.442   2.958  1.00 79.97           C  
ATOM   1218  C   ASN A 183     -33.152  -9.263   2.924  1.00 81.18           C  
ATOM   1219  O   ASN A 183     -34.160  -9.323   2.232  1.00 81.85           O  
ATOM   1220  CB  ASN A 183     -32.392 -11.225   4.260  1.00 79.70           C  
ATOM   1221  CG  ASN A 183     -31.725 -12.586   4.246  1.00 78.69           C  
ATOM   1222  OD1 ASN A 183     -30.711 -12.800   3.586  1.00 76.53           O  
ATOM   1223  ND2 ASN A 183     -32.301 -13.522   4.984  1.00 78.92           N  
ATOM   1224  N   CYS A 184     -32.835  -8.200   3.671  1.00 81.90           N  
ATOM   1225  CA  CYS A 184     -33.675  -6.990   3.698  1.00 81.53           C  
ATOM   1226  C   CYS A 184     -33.742  -6.278   2.348  1.00 80.40           C  
ATOM   1227  O   CYS A 184     -34.791  -5.743   1.982  1.00 80.62           O  
ATOM   1228  CB  CYS A 184     -33.189  -5.995   4.751  1.00 82.03           C  
ATOM   1229  SG  CYS A 184     -34.281  -4.556   4.896  1.00 86.09           S  
ATOM   1230  N   TYR A 185     -32.630  -6.270   1.614  1.00 80.51           N  
ATOM   1231  CA  TYR A 185     -32.588  -5.626   0.289  1.00 80.30           C  
ATOM   1232  C   TYR A 185     -33.500  -6.328  -0.693  1.00 80.59           C  
ATOM   1233  O   TYR A 185     -34.322  -5.683  -1.354  1.00 82.14           O  
ATOM   1234  CB  TYR A 185     -31.165  -5.597  -0.278  1.00 79.80           C  
ATOM   1235  CG  TYR A 185     -30.177  -4.798   0.552  1.00 80.24           C  
ATOM   1236  CD1 TYR A 185     -30.497  -3.522   1.018  1.00 76.86           C  
ATOM   1237  CD2 TYR A 185     -28.923  -5.313   0.866  1.00 79.73           C  
ATOM   1238  CE1 TYR A 185     -29.604  -2.797   1.769  1.00 78.10           C  
ATOM   1239  CE2 TYR A 185     -28.021  -4.589   1.618  1.00 79.03           C  
ATOM   1240  CZ  TYR A 185     -28.365  -3.334   2.066  1.00 78.33           C  
ATOM   1241  OH  TYR A 185     -27.471  -2.621   2.811  1.00 79.23           O  
ATOM   1242  N   ALA A 186     -33.344  -7.645  -0.776  1.00 79.03           N  
ATOM   1243  CA  ALA A 186     -34.189  -8.489  -1.622  1.00 78.43           C  
ATOM   1244  C   ALA A 186     -35.659  -8.474  -1.178  1.00 78.71           C  
ATOM   1245  O   ALA A 186     -36.557  -8.506  -2.023  1.00 79.49           O  
ATOM   1246  CB  ALA A 186     -33.661  -9.914  -1.627  1.00 76.05           C  
ATOM   1247  N   GLU A 187     -35.887  -8.422   0.140  1.00 79.25           N  
ATOM   1248  CA  GLU A 187     -37.237  -8.399   0.713  1.00 79.62           C  
ATOM   1249  C   GLU A 187     -37.976  -7.085   0.400  1.00 79.69           C  
ATOM   1250  O   GLU A 187     -37.549  -5.998   0.814  1.00 80.47           O  
ATOM   1251  CB  GLU A 187     -37.181  -8.643   2.234  1.00 79.95           C  
ATOM   1252  CG  GLU A 187     -38.523  -8.617   2.992  1.00 82.26           C  
ATOM   1253  CD  GLU A 187     -39.521  -9.671   2.533  1.00 86.24           C  
ATOM   1254  OE1 GLU A 187     -39.137 -10.643   1.845  1.00 92.89           O  
ATOM   1255  OE2 GLU A 187     -40.711  -9.530   2.863  1.00 88.95           O  
ATOM   1256  N   GLU A 188     -39.081  -7.216  -0.334  1.00 79.07           N  
ATOM   1257  CA  GLU A 188     -39.930  -6.085  -0.751  1.00 79.55           C  
ATOM   1258  C   GLU A 188     -40.619  -5.361   0.404  1.00 79.89           C  
ATOM   1259  O   GLU A 188     -40.897  -4.161   0.292  1.00 79.15           O  
ATOM   1260  CB  GLU A 188     -40.983  -6.562  -1.747  1.00 79.62           C  
ATOM   1261  CG  GLU A 188     -42.048  -7.458  -1.121  1.00 83.66           C  
ATOM   1262  CD  GLU A 188     -42.614  -8.463  -2.084  1.00 84.99           C  
ATOM   1263  OE1 GLU A 188     -42.812  -8.122  -3.268  1.00 95.21           O  
ATOM   1264  OE2 GLU A 188     -42.866  -9.605  -1.652  1.00 89.59           O  
ATOM   1265  N   THR A 189     -40.891  -6.089   1.496  1.00 77.96           N  
ATOM   1266  CA  THR A 189     -41.533  -5.512   2.676  1.00 75.91           C  
ATOM   1267  C   THR A 189     -40.541  -5.063   3.755  1.00 76.43           C  
ATOM   1268  O   THR A 189     -40.961  -4.656   4.836  1.00 76.97           O  
ATOM   1269  CB  THR A 189     -42.562  -6.481   3.300  1.00 75.78           C  
ATOM   1270  OG1 THR A 189     -41.883  -7.617   3.843  1.00 74.95           O  
ATOM   1271  CG2 THR A 189     -43.580  -6.923   2.252  1.00 70.98           C  
ATOM   1272  N   CYS A 190     -39.242  -5.131   3.464  1.00 78.00           N  
ATOM   1273  CA  CYS A 190     -38.209  -4.690   4.377  1.00 77.37           C  
ATOM   1274  C   CYS A 190     -37.588  -3.443   3.799  1.00 74.95           C  
ATOM   1275  O   CYS A 190     -37.131  -3.464   2.658  1.00 75.26           O  
ATOM   1276  CB  CYS A 190     -37.136  -5.755   4.545  1.00 79.47           C  
ATOM   1277  SG  CYS A 190     -35.924  -5.347   5.847  1.00 85.35           S  
ATOM   1278  N   CYS A 191     -37.574  -2.368   4.582  1.00 75.05           N  
ATOM   1279  CA  CYS A 191     -36.955  -1.110   4.175  1.00 77.17           C  
ATOM   1280  C   CYS A 191     -36.140  -0.537   5.329  1.00 77.29           C  
ATOM   1281  O   CYS A 191     -36.450   0.523   5.856  1.00 81.42           O  
ATOM   1282  CB  CYS A 191     -38.024  -0.135   3.680  1.00 77.85           C  
ATOM   1283  SG  CYS A 191     -37.383   1.370   2.899  1.00 80.61           S  
ATOM   1284  N   ASP A 192     -35.091  -1.270   5.703  1.00 78.03           N  
ATOM   1285  CA  ASP A 192     -34.141  -0.851   6.741  1.00 76.97           C  
ATOM   1286  C   ASP A 192     -32.909  -0.347   6.054  1.00 75.94           C  
ATOM   1287  O   ASP A 192     -32.428  -0.979   5.114  1.00 77.63           O  
ATOM   1288  CB  ASP A 192     -33.762  -2.005   7.667  1.00 77.44           C  
ATOM   1289  CG  ASP A 192     -34.889  -2.419   8.586  1.00 80.00           C  
ATOM   1290  OD1 ASP A 192     -35.724  -1.561   8.959  1.00 82.18           O  
ATOM   1291  OD2 ASP A 192     -34.941  -3.619   8.943  1.00 80.09           O  
ATOM   1292  N   PHE A 193     -32.388   0.785   6.517  1.00 75.48           N  
ATOM   1293  CA  PHE A 193     -31.237   1.416   5.890  1.00 75.22           C  
ATOM   1294  C   PHE A 193     -29.909   0.865   6.443  1.00 75.43           C  
ATOM   1295  O   PHE A 193     -29.160   1.573   7.133  1.00 73.54           O  
ATOM   1296  CB  PHE A 193     -31.351   2.947   6.043  1.00 74.11           C  
ATOM   1297  CG  PHE A 193     -30.399   3.730   5.175  1.00 76.00           C  
ATOM   1298  CD1 PHE A 193     -30.300   3.471   3.793  1.00 76.25           C  
ATOM   1299  CD2 PHE A 193     -29.600   4.736   5.724  1.00 76.96           C  
ATOM   1300  CE1 PHE A 193     -29.428   4.189   2.984  1.00 73.80           C  
ATOM   1301  CE2 PHE A 193     -28.718   5.465   4.905  1.00 79.72           C  
ATOM   1302  CZ  PHE A 193     -28.638   5.183   3.528  1.00 75.51           C  
ATOM   1303  N   PHE A 194     -29.641  -0.409   6.127  1.00 74.51           N  
ATOM   1304  CA  PHE A 194     -28.376  -1.061   6.455  1.00 74.06           C  
ATOM   1305  C   PHE A 194     -27.340  -0.493   5.527  1.00 74.74           C  
ATOM   1306  O   PHE A 194     -27.542  -0.522   4.308  1.00 73.83           O  
ATOM   1307  CB  PHE A 194     -28.423  -2.577   6.235  1.00 73.04           C  
ATOM   1308  CG  PHE A 194     -29.226  -3.318   7.256  1.00 73.26           C  
ATOM   1309  CD1 PHE A 194     -28.674  -3.630   8.499  1.00 75.81           C  
ATOM   1310  CD2 PHE A 194     -30.534  -3.712   6.984  1.00 74.89           C  
ATOM   1311  CE1 PHE A 194     -29.412  -4.320   9.457  1.00 74.15           C  
ATOM   1312  CE2 PHE A 194     -31.282  -4.405   7.936  1.00 75.40           C  
ATOM   1313  CZ  PHE A 194     -30.720  -4.709   9.176  1.00 74.86           C  
ATOM   1314  N   THR A 195     -26.241   0.022   6.087  1.00 73.91           N  
ATOM   1315  CA  THR A 195     -25.157   0.559   5.278  1.00 72.89           C  
ATOM   1316  C   THR A 195     -23.811  -0.039   5.644  1.00 71.51           C  
ATOM   1317  O   THR A 195     -23.636  -0.565   6.748  1.00 70.29           O  
ATOM   1318  CB  THR A 195     -25.034   2.092   5.403  1.00 73.36           C  
ATOM   1319  OG1 THR A 195     -24.316   2.431   6.598  1.00 75.79           O  
ATOM   1320  CG2 THR A 195     -26.415   2.762   5.409  1.00 75.39           C  
ATOM   1321  N   ASN A 196     -22.863   0.047   4.709  1.00 69.76           N  
ATOM   1322  CA  ASN A 196     -21.483  -0.332   4.996  1.00 70.25           C  
ATOM   1323  C   ASN A 196     -20.870   0.823   5.783  1.00 70.56           C  
ATOM   1324  O   ASN A 196     -21.350   1.967   5.694  1.00 73.34           O  
ATOM   1325  CB  ASN A 196     -20.676  -0.721   3.732  1.00 70.71           C  
ATOM   1326  CG  ASN A 196     -20.478   0.426   2.743  1.00 71.43           C  
ATOM   1327  OD1 ASN A 196     -19.940   1.481   3.071  1.00 74.37           O  
ATOM   1328  ND2 ASN A 196     -20.920   0.205   1.515  1.00 72.46           N  
ATOM   1329  N   GLN A 197     -19.824   0.524   6.544  1.00 69.71           N  
ATOM   1330  CA  GLN A 197     -19.195   1.507   7.446  1.00 69.84           C  
ATOM   1331  C   GLN A 197     -18.570   2.687   6.711  1.00 68.45           C  
ATOM   1332  O   GLN A 197     -18.745   3.832   7.137  1.00 68.34           O  
ATOM   1333  CB  GLN A 197     -18.141   0.829   8.319  1.00 70.49           C  
ATOM   1334  CG  GLN A 197     -18.723  -0.221   9.264  1.00 73.78           C  
ATOM   1335  CD  GLN A 197     -17.662  -1.017   9.977  1.00 75.55           C  
ATOM   1336  OE1 GLN A 197     -16.556  -0.528  10.223  1.00 81.19           O  
ATOM   1337  NE2 GLN A 197     -17.988  -2.262  10.319  1.00 83.68           N  
ATOM   1338  N   ALA A 198     -17.855   2.400   5.617  1.00 67.03           N  
ATOM   1339  CA  ALA A 198     -17.222   3.430   4.772  1.00 67.06           C  
ATOM   1340  C   ALA A 198     -18.229   4.480   4.309  1.00 68.00           C  
ATOM   1341  O   ALA A 198     -17.926   5.672   4.310  1.00 67.52           O  
ATOM   1342  CB  ALA A 198     -16.540   2.796   3.576  1.00 67.06           C  
ATOM   1343  N   TYR A 199     -19.420   4.027   3.916  1.00 67.41           N  
ATOM   1344  CA  TYR A 199     -20.503   4.925   3.544  1.00 68.01           C  
ATOM   1345  C   TYR A 199     -21.001   5.678   4.753  1.00 66.60           C  
ATOM   1346  O   TYR A 199     -21.162   6.889   4.697  1.00 64.41           O  
ATOM   1347  CB  TYR A 199     -21.685   4.168   2.935  1.00 69.88           C  
ATOM   1348  CG  TYR A 199     -22.897   5.054   2.714  1.00 67.04           C  
ATOM   1349  CD1 TYR A 199     -23.009   5.831   1.566  1.00 70.50           C  
ATOM   1350  CD2 TYR A 199     -23.932   5.113   3.655  1.00 69.18           C  
ATOM   1351  CE1 TYR A 199     -24.128   6.657   1.352  1.00 71.51           C  
ATOM   1352  CE2 TYR A 199     -25.051   5.933   3.453  1.00 72.40           C  
ATOM   1353  CZ  TYR A 199     -25.141   6.702   2.298  1.00 71.80           C  
ATOM   1354  OH  TYR A 199     -26.236   7.509   2.088  1.00 73.79           O  
ATOM   1355  N   ALA A 200     -21.245   4.942   5.840  1.00 67.80           N  
ATOM   1356  CA  ALA A 200     -21.723   5.531   7.100  1.00 66.98           C  
ATOM   1357  C   ALA A 200     -20.840   6.697   7.533  1.00 65.35           C  
ATOM   1358  O   ALA A 200     -21.354   7.739   7.890  1.00 62.59           O  
ATOM   1359  CB  ALA A 200     -21.789   4.486   8.183  1.00 67.92           C  
ATOM   1360  N   ILE A 201     -19.520   6.505   7.489  1.00 66.75           N  
ATOM   1361  CA  ILE A 201     -18.559   7.565   7.830  1.00 69.39           C  
ATOM   1362  C   ILE A 201     -18.514   8.680   6.785  1.00 70.99           C  
ATOM   1363  O   ILE A 201     -18.768   9.836   7.107  1.00 71.46           O  
ATOM   1364  CB  ILE A 201     -17.126   7.027   7.971  1.00 68.97           C  
ATOM   1365  CG1 ILE A 201     -16.998   6.142   9.210  1.00 70.83           C  
ATOM   1366  CG2 ILE A 201     -16.142   8.181   8.064  1.00 68.40           C  
ATOM   1367  CD1 ILE A 201     -15.610   5.530   9.383  1.00 71.18           C  
ATOM   1368  N   ALA A 202     -18.191   8.311   5.542  1.00 71.53           N  
ATOM   1369  CA  ALA A 202     -18.001   9.273   4.438  1.00 70.39           C  
ATOM   1370  C   ALA A 202     -19.228  10.112   4.136  1.00 71.21           C  
ATOM   1371  O   ALA A 202     -19.112  11.331   3.979  1.00 72.58           O  
ATOM   1372  CB  ALA A 202     -17.558   8.555   3.177  1.00 69.73           C  
ATOM   1373  N   SER A 203     -20.395   9.474   4.054  1.00 71.88           N  
ATOM   1374  CA  SER A 203     -21.633  10.202   3.748  1.00 72.73           C  
ATOM   1375  C   SER A 203     -22.030  11.160   4.861  1.00 75.38           C  
ATOM   1376  O   SER A 203     -22.457  12.274   4.579  1.00 76.69           O  
ATOM   1377  CB  SER A 203     -22.798   9.261   3.492  1.00 73.42           C  
ATOM   1378  OG  SER A 203     -23.944  10.010   3.118  1.00 77.91           O  
ATOM   1379  N   SER A 204     -21.890  10.730   6.114  1.00 72.53           N  
ATOM   1380  CA  SER A 204     -22.266  11.570   7.250  1.00 71.77           C  
ATOM   1381  C   SER A 204     -21.283  12.742   7.442  1.00 73.36           C  
ATOM   1382  O   SER A 204     -21.695  13.822   7.863  1.00 73.43           O  
ATOM   1383  CB  SER A 204     -22.428  10.728   8.525  1.00 69.52           C  
ATOM   1384  OG  SER A 204     -21.292   9.941   8.776  1.00 76.74           O  
ATOM   1385  N   ILE A 205     -19.998  12.537   7.137  1.00 73.22           N  
ATOM   1386  CA  ILE A 205     -19.020  13.638   7.213  1.00 73.31           C  
ATOM   1387  C   ILE A 205     -19.284  14.674   6.118  1.00 76.06           C  
ATOM   1388  O   ILE A 205     -19.399  15.872   6.405  1.00 76.12           O  
ATOM   1389  CB  ILE A 205     -17.569  13.147   7.126  1.00 72.39           C  
ATOM   1390  CG1 ILE A 205     -17.173  12.458   8.435  1.00 71.69           C  
ATOM   1391  CG2 ILE A 205     -16.625  14.303   6.876  1.00 70.67           C  
ATOM   1392  CD1 ILE A 205     -15.812  11.794   8.390  1.00 72.10           C  
ATOM   1393  N   VAL A 206     -19.380  14.201   4.877  1.00 74.65           N  
ATOM   1394  CA  VAL A 206     -19.591  15.081   3.713  1.00 77.11           C  
ATOM   1395  C   VAL A 206     -20.972  15.757   3.665  1.00 75.89           C  
ATOM   1396  O   VAL A 206     -21.071  16.933   3.317  1.00 75.71           O  
ATOM   1397  CB  VAL A 206     -19.356  14.321   2.388  1.00 75.98           C  
ATOM   1398  CG1 VAL A 206     -19.647  15.210   1.194  1.00 77.29           C  
ATOM   1399  CG2 VAL A 206     -17.920  13.819   2.324  1.00 80.65           C  
ATOM   1400  N   SER A 207     -22.023  15.025   4.009  1.00 76.66           N  
ATOM   1401  CA  SER A 207     -23.377  15.585   3.972  1.00 77.79           C  
ATOM   1402  C   SER A 207     -23.720  16.457   5.165  1.00 78.97           C  
ATOM   1403  O   SER A 207     -24.437  17.437   4.995  1.00 83.06           O  
ATOM   1404  CB  SER A 207     -24.420  14.488   3.922  1.00 78.06           C  
ATOM   1405  OG  SER A 207     -24.231  13.633   2.814  1.00 83.89           O  
ATOM   1406  N   PHE A 208     -23.216  16.103   6.356  1.00 79.98           N  
ATOM   1407  CA  PHE A 208     -23.601  16.771   7.609  1.00 77.07           C  
ATOM   1408  C   PHE A 208     -22.463  17.477   8.319  1.00 78.35           C  
ATOM   1409  O   PHE A 208     -22.511  18.695   8.470  1.00 79.76           O  
ATOM   1410  CB  PHE A 208     -24.254  15.753   8.552  1.00 76.98           C  
ATOM   1411  CG  PHE A 208     -24.676  16.321   9.888  1.00 78.18           C  
ATOM   1412  CD1 PHE A 208     -25.792  17.141   9.984  1.00 77.60           C  
ATOM   1413  CD2 PHE A 208     -23.957  16.025  11.051  1.00 75.04           C  
ATOM   1414  CE1 PHE A 208     -26.190  17.668  11.216  1.00 77.26           C  
ATOM   1415  CE2 PHE A 208     -24.350  16.545  12.278  1.00 80.26           C  
ATOM   1416  CZ  PHE A 208     -25.475  17.373  12.357  1.00 77.27           C  
ATOM   1417  N   TYR A 209     -21.450  16.739   8.756  1.00 78.29           N  
ATOM   1418  CA  TYR A 209     -20.386  17.351   9.593  1.00 78.96           C  
ATOM   1419  C   TYR A 209     -19.583  18.463   8.941  1.00 78.89           C  
ATOM   1420  O   TYR A 209     -19.222  19.422   9.625  1.00 79.13           O  
ATOM   1421  CB  TYR A 209     -19.425  16.295  10.131  1.00 80.47           C  
ATOM   1422  CG  TYR A 209     -20.047  15.425  11.181  1.00 82.05           C  
ATOM   1423  CD1 TYR A 209     -20.330  14.088  10.937  1.00 80.35           C  
ATOM   1424  CD2 TYR A 209     -20.360  15.948  12.440  1.00 84.46           C  
ATOM   1425  CE1 TYR A 209     -20.906  13.292  11.913  1.00 83.44           C  
ATOM   1426  CE2 TYR A 209     -20.936  15.163  13.424  1.00 85.84           C  
ATOM   1427  CZ  TYR A 209     -21.208  13.835  13.159  1.00 85.25           C  
ATOM   1428  OH  TYR A 209     -21.776  13.073  14.145  1.00 89.70           O  
ATOM   1429  N   VAL A 210     -19.304  18.351   7.645  1.00 78.18           N  
ATOM   1430  CA  VAL A 210     -18.557  19.404   6.944  1.00 77.41           C  
ATOM   1431  C   VAL A 210     -19.350  20.740   6.944  1.00 77.38           C  
ATOM   1432  O   VAL A 210     -18.853  21.716   7.495  1.00 80.02           O  
ATOM   1433  CB  VAL A 210     -18.108  18.976   5.515  1.00 78.51           C  
ATOM   1434  CG1 VAL A 210     -17.758  20.202   4.653  1.00 73.94           C  
ATOM   1435  CG2 VAL A 210     -16.932  18.022   5.609  1.00 76.43           C  
ATOM   1436  N   PRO A 211     -20.557  20.780   6.339  1.00 75.78           N  
ATOM   1437  CA  PRO A 211     -21.304  22.033   6.379  1.00 76.70           C  
ATOM   1438  C   PRO A 211     -21.721  22.509   7.793  1.00 78.77           C  
ATOM   1439  O   PRO A 211     -21.917  23.707   7.967  1.00 81.95           O  
ATOM   1440  CB  PRO A 211     -22.538  21.738   5.506  1.00 78.00           C  
ATOM   1441  CG  PRO A 211     -22.687  20.307   5.514  1.00 77.13           C  
ATOM   1442  CD  PRO A 211     -21.305  19.746   5.601  1.00 80.23           C  
ATOM   1443  N   LEU A 212     -21.848  21.598   8.767  1.00 77.02           N  
ATOM   1444  CA  LEU A 212     -22.178  21.965  10.159  1.00 75.25           C  
ATOM   1445  C   LEU A 212     -21.034  22.723  10.815  1.00 75.40           C  
ATOM   1446  O   LEU A 212     -21.248  23.765  11.404  1.00 76.71           O  
ATOM   1447  CB  LEU A 212     -22.492  20.727  11.017  1.00 73.79           C  
ATOM   1448  CG  LEU A 212     -22.759  20.906  12.537  1.00 77.60           C  
ATOM   1449  CD1 LEU A 212     -24.102  21.571  12.759  1.00 79.25           C  
ATOM   1450  CD2 LEU A 212     -22.691  19.558  13.306  1.00 70.72           C  
ATOM   1451  N   VAL A 213     -19.826  22.183  10.711  1.00 76.14           N  
ATOM   1452  CA  VAL A 213     -18.636  22.808  11.311  1.00 76.70           C  
ATOM   1453  C   VAL A 213     -18.372  24.190  10.713  1.00 77.08           C  
ATOM   1454  O   VAL A 213     -18.039  25.132  11.437  1.00 76.69           O  
ATOM   1455  CB  VAL A 213     -17.380  21.915  11.146  1.00 79.00           C  
ATOM   1456  CG1 VAL A 213     -16.111  22.656  11.562  1.00 78.68           C  
ATOM   1457  CG2 VAL A 213     -17.534  20.627  11.955  1.00 77.70           C  
ATOM   1458  N   ILE A 214     -18.528  24.295   9.396  1.00 74.65           N  
ATOM   1459  CA  ILE A 214     -18.372  25.561   8.690  1.00 74.83           C  
ATOM   1460  C   ILE A 214     -19.423  26.574   9.162  1.00 72.99           C  
ATOM   1461  O   ILE A 214     -19.075  27.692   9.502  1.00 72.81           O  
ATOM   1462  CB  ILE A 214     -18.480  25.384   7.144  1.00 73.17           C  
ATOM   1463  CG1 ILE A 214     -17.318  24.547   6.603  1.00 76.80           C  
ATOM   1464  CG2 ILE A 214     -18.501  26.748   6.450  1.00 71.35           C  
ATOM   1465  CD1 ILE A 214     -17.443  24.202   5.126  1.00 72.96           C  
ATOM   1466  N   MET A 215     -20.692  26.159   9.171  1.00 73.55           N  
ATOM   1467  CA  MET A 215     -21.824  26.990   9.611  1.00 75.44           C  
ATOM   1468  C   MET A 215     -21.589  27.580  10.979  1.00 77.02           C  
ATOM   1469  O   MET A 215     -21.690  28.787  11.150  1.00 79.77           O  
ATOM   1470  CB  MET A 215     -23.099  26.153   9.675  1.00 74.74           C  
ATOM   1471  CG  MET A 215     -24.374  26.874  10.124  1.00 73.35           C  
ATOM   1472  SD  MET A 215     -25.653  25.672  10.545  1.00 82.79           S  
ATOM   1473  CE  MET A 215     -25.102  25.185  12.188  1.00 78.98           C  
ATOM   1474  N   VAL A 216     -21.281  26.709  11.938  1.00 73.57           N  
ATOM   1475  CA  VAL A 216     -21.029  27.111  13.319  1.00 77.98           C  
ATOM   1476  C   VAL A 216     -19.847  28.077  13.424  1.00 78.25           C  
ATOM   1477  O   VAL A 216     -19.960  29.124  14.061  1.00 82.48           O  
ATOM   1478  CB  VAL A 216     -20.760  25.888  14.249  1.00 74.95           C  
ATOM   1479  CG1 VAL A 216     -20.358  26.350  15.613  1.00 73.89           C  
ATOM   1480  CG2 VAL A 216     -21.995  24.992  14.334  1.00 72.42           C  
ATOM   1481  N   PHE A 217     -18.724  27.724  12.802  1.00 78.36           N  
ATOM   1482  CA  PHE A 217     -17.559  28.595  12.820  1.00 77.83           C  
ATOM   1483  C   PHE A 217     -17.880  29.962  12.227  1.00 74.98           C  
ATOM   1484  O   PHE A 217     -17.661  30.981  12.862  1.00 74.40           O  
ATOM   1485  CB  PHE A 217     -16.394  27.992  12.054  1.00 80.26           C  
ATOM   1486  CG  PHE A 217     -15.236  28.930  11.918  1.00 83.15           C  
ATOM   1487  CD1 PHE A 217     -14.381  29.152  12.994  1.00 87.33           C  
ATOM   1488  CD2 PHE A 217     -14.993  29.600  10.717  1.00 87.93           C  
ATOM   1489  CE1 PHE A 217     -13.296  30.029  12.881  1.00 85.31           C  
ATOM   1490  CE2 PHE A 217     -13.912  30.478  10.592  1.00 87.26           C  
ATOM   1491  CZ  PHE A 217     -13.063  30.692  11.677  1.00 86.57           C  
ATOM   1492  N   VAL A 218     -18.400  29.958  11.009  1.00 72.95           N  
ATOM   1493  CA  VAL A 218     -18.693  31.202  10.299  1.00 72.35           C  
ATOM   1494  C   VAL A 218     -19.739  32.039  11.007  1.00 70.18           C  
ATOM   1495  O   VAL A 218     -19.547  33.238  11.123  1.00 72.08           O  
ATOM   1496  CB  VAL A 218     -19.126  30.965   8.828  1.00 69.97           C  
ATOM   1497  CG1 VAL A 218     -19.608  32.264   8.189  1.00 63.51           C  
ATOM   1498  CG2 VAL A 218     -17.973  30.393   8.039  1.00 69.43           C  
ATOM   1499  N   TYR A 219     -20.822  31.428  11.479  1.00 69.91           N  
ATOM   1500  CA  TYR A 219     -21.867  32.204  12.154  1.00 70.79           C  
ATOM   1501  C   TYR A 219     -21.482  32.646  13.561  1.00 72.41           C  
ATOM   1502  O   TYR A 219     -22.135  33.532  14.094  1.00 73.85           O  
ATOM   1503  CB  TYR A 219     -23.216  31.482  12.201  1.00 70.68           C  
ATOM   1504  CG  TYR A 219     -24.373  32.468  12.149  1.00 72.35           C  
ATOM   1505  CD1 TYR A 219     -24.698  33.112  10.968  1.00 75.81           C  
ATOM   1506  CD2 TYR A 219     -25.136  32.755  13.263  1.00 77.93           C  
ATOM   1507  CE1 TYR A 219     -25.757  34.025  10.892  1.00 74.63           C  
ATOM   1508  CE2 TYR A 219     -26.203  33.673  13.190  1.00 70.80           C  
ATOM   1509  CZ  TYR A 219     -26.499  34.292  12.013  1.00 79.33           C  
ATOM   1510  OH  TYR A 219     -27.544  35.187  11.958  1.00 75.98           O  
ATOM   1511  N   SER A 220     -20.451  32.053  14.170  1.00 71.26           N  
ATOM   1512  CA  SER A 220     -19.982  32.579  15.456  1.00 72.46           C  
ATOM   1513  C   SER A 220     -19.265  33.886  15.124  1.00 73.33           C  
ATOM   1514  O   SER A 220     -19.384  34.833  15.876  1.00 71.17           O  
ATOM   1515  CB  SER A 220     -19.110  31.593  16.240  1.00 71.03           C  
ATOM   1516  OG  SER A 220     -17.988  31.169  15.514  1.00 78.76           O  
ATOM   1517  N   ARG A 221     -18.539  33.924  13.990  1.00 71.00           N  
ATOM   1518  CA  ARG A 221     -17.878  35.164  13.507  1.00 71.92           C  
ATOM   1519  C   ARG A 221     -18.847  36.268  13.102  1.00 71.03           C  
ATOM   1520  O   ARG A 221     -18.485  37.440  13.144  1.00 75.74           O  
ATOM   1521  CB  ARG A 221     -16.940  34.887  12.319  1.00 73.28           C  
ATOM   1522  CG  ARG A 221     -15.789  33.967  12.607  1.00 81.79           C  
ATOM   1523  CD  ARG A 221     -14.737  34.643  13.460  1.00 91.32           C  
ATOM   1524  NE  ARG A 221     -13.695  33.711  13.900  1.00 99.40           N  
ATOM   1525  CZ  ARG A 221     -12.642  34.037  14.669  1.00104.74           C  
ATOM   1526  NH1 ARG A 221     -12.463  35.296  15.107  1.00108.58           N  
ATOM   1527  NH2 ARG A 221     -11.754  33.095  15.009  1.00102.27           N  
ATOM   1528  N   VAL A 222     -20.065  35.898  12.705  1.00 72.12           N  
ATOM   1529  CA  VAL A 222     -21.114  36.862  12.390  1.00 70.08           C  
ATOM   1530  C   VAL A 222     -21.544  37.555  13.680  1.00 72.52           C  
ATOM   1531  O   VAL A 222     -21.666  38.787  13.704  1.00 74.66           O  
ATOM   1532  CB  VAL A 222     -22.314  36.199  11.688  1.00 69.66           C  
ATOM   1533  CG1 VAL A 222     -23.527  37.099  11.713  1.00 70.73           C  
ATOM   1534  CG2 VAL A 222     -21.940  35.844  10.245  1.00 74.61           C  
ATOM   1535  N   PHE A 223     -21.771  36.782  14.752  1.00 72.29           N  
ATOM   1536  CA  PHE A 223     -22.115  37.388  16.054  1.00 71.42           C  
ATOM   1537  C   PHE A 223     -21.020  38.303  16.562  1.00 69.83           C  
ATOM   1538  O   PHE A 223     -21.324  39.411  16.970  1.00 71.03           O  
ATOM   1539  CB  PHE A 223     -22.461  36.334  17.105  1.00 72.71           C  
ATOM   1540  CG  PHE A 223     -23.766  35.640  16.857  1.00 69.91           C  
ATOM   1541  CD1 PHE A 223     -24.927  36.370  16.563  1.00 71.96           C  
ATOM   1542  CD2 PHE A 223     -23.850  34.266  16.920  1.00 73.93           C  
ATOM   1543  CE1 PHE A 223     -26.121  35.741  16.338  1.00 73.93           C  
ATOM   1544  CE2 PHE A 223     -25.055  33.624  16.693  1.00 76.95           C  
ATOM   1545  CZ  PHE A 223     -26.190  34.367  16.404  1.00 78.80           C  
ATOM   1546  N   GLN A 224     -19.766  37.854  16.534  1.00 70.23           N  
ATOM   1547  CA  GLN A 224     -18.632  38.724  16.916  1.00 71.28           C  
ATOM   1548  C   GLN A 224     -18.655  40.034  16.155  1.00 72.34           C  
ATOM   1549  O   GLN A 224     -18.462  41.077  16.742  1.00 76.18           O  
ATOM   1550  CB  GLN A 224     -17.293  38.077  16.639  1.00 71.04           C  
ATOM   1551  CG  GLN A 224     -17.007  36.807  17.433  1.00 82.15           C  
ATOM   1552  CD  GLN A 224     -15.565  36.308  17.276  1.00 85.53           C  
ATOM   1553  OE1 GLN A 224     -14.706  36.986  16.673  1.00 85.57           O  
ATOM   1554  NE2 GLN A 224     -15.290  35.107  17.824  1.00 87.83           N  
ATOM   1555  N   GLU A 225     -18.892  39.969  14.839  1.00 74.23           N  
ATOM   1556  CA  GLU A 225     -18.986  41.187  14.026  1.00 73.90           C  
ATOM   1557  C   GLU A 225     -20.161  42.043  14.442  1.00 72.00           C  
ATOM   1558  O   GLU A 225     -19.987  43.221  14.670  1.00 69.39           O  
ATOM   1559  CB  GLU A 225     -19.073  40.880  12.525  1.00 75.78           C  
ATOM   1560  CG  GLU A 225     -17.713  40.806  11.881  1.00 85.48           C  
ATOM   1561  CD  GLU A 225     -16.990  42.134  11.934  1.00 92.43           C  
ATOM   1562  OE1 GLU A 225     -17.670  43.174  11.759  1.00 86.05           O  
ATOM   1563  OE2 GLU A 225     -15.755  42.133  12.152  1.00 98.53           O  
ATOM   1564  N   ALA A 226     -21.336  41.439  14.537  1.00 70.43           N  
ATOM   1565  CA  ALA A 226     -22.521  42.145  14.988  1.00 71.14           C  
ATOM   1566  C   ALA A 226     -22.238  42.861  16.326  1.00 70.13           C  
ATOM   1567  O   ALA A 226     -22.513  44.040  16.455  1.00 69.11           O  
ATOM   1568  CB  ALA A 226     -23.683  41.195  15.114  1.00 69.59           C  
ATOM   1569  N   LYS A 227     -21.686  42.139  17.298  1.00 70.92           N  
ATOM   1570  CA  LYS A 227     -21.345  42.716  18.619  1.00 72.35           C  
ATOM   1571  C   LYS A 227     -20.374  43.880  18.510  1.00 70.68           C  
ATOM   1572  O   LYS A 227     -20.498  44.860  19.238  1.00 71.56           O  
ATOM   1573  CB  LYS A 227     -20.728  41.660  19.540  1.00 72.29           C  
ATOM   1574  CG  LYS A 227     -20.673  42.077  21.027  1.00 77.11           C  
ATOM   1575  CD  LYS A 227     -20.272  40.913  21.948  1.00 79.33           C  
ATOM   1576  CE  LYS A 227     -20.366  41.295  23.457  1.00 89.68           C  
ATOM   1577  NZ  LYS A 227     -19.211  42.084  23.975  1.00 91.63           N  
ATOM   1578  N   ARG A 228     -19.419  43.749  17.591  1.00 71.06           N  
ATOM   1579  CA  ARG A 228     -18.380  44.749  17.349  1.00 71.67           C  
ATOM   1580  C   ARG A 228     -18.909  46.028  16.696  1.00 66.45           C  
ATOM   1581  O   ARG A 228     -18.234  47.031  16.714  1.00 70.70           O  
ATOM   1582  CB  ARG A 228     -17.271  44.142  16.486  1.00 73.73           C  
ATOM   1583  CG  ARG A 228     -15.959  44.946  16.395  1.00 80.33           C  
ATOM   1584  CD  ARG A 228     -15.060  44.487  15.239  1.00 85.20           C  
ATOM   1585  NE  ARG A 228     -15.691  44.699  13.931  1.00 95.73           N  
ATOM   1586  CZ  ARG A 228     -15.736  45.853  13.239  1.00 99.68           C  
ATOM   1587  NH1 ARG A 228     -15.178  46.979  13.702  1.00 98.15           N  
ATOM   1588  NH2 ARG A 228     -16.353  45.889  12.052  1.00 97.65           N  
ATOM   1589  N   GLN A 229     -20.105  46.002  16.127  1.00 67.44           N  
ATOM   1590  CA  GLN A 229     -20.718  47.217  15.562  1.00 69.07           C  
ATOM   1591  C   GLN A 229     -21.324  48.107  16.630  1.00 68.99           C  
ATOM   1592  O   GLN A 229     -21.550  49.299  16.388  1.00 73.07           O  
ATOM   1593  CB  GLN A 229     -21.817  46.858  14.603  1.00 67.27           C  
ATOM   1594  CG  GLN A 229     -21.328  46.085  13.403  1.00 79.11           C  
ATOM   1595  CD  GLN A 229     -22.412  45.836  12.358  1.00 81.84           C  
ATOM   1596  OE1 GLN A 229     -22.097  45.437  11.233  1.00 98.22           O  
ATOM   1597  NE2 GLN A 229     -23.703  46.069  12.724  1.00 80.39           N  
ATOM   1598  N   LEU A 230     -21.594  47.546  17.804  1.00 65.76           N  
ATOM   1599  CA  LEU A 230     -22.180  48.318  18.887  1.00 66.37           C  
ATOM   1600  C   LEU A 230     -21.228  49.424  19.268  1.00 62.49           C  
ATOM   1601  O   LEU A 230     -20.068  49.184  19.517  1.00 63.24           O  
ATOM   1602  CB  LEU A 230     -22.492  47.429  20.078  1.00 63.29           C  
ATOM   1603  CG  LEU A 230     -23.526  46.346  19.805  1.00 63.55           C  
ATOM   1604  CD1 LEU A 230     -23.659  45.401  21.017  1.00 56.14           C  
ATOM   1605  CD2 LEU A 230     -24.867  46.998  19.398  1.00 63.01           C  
ATOM   2881  N   LYS A 263     -27.193  44.468  23.289  1.00 68.62           N  
ATOM   2882  CA  LYS A 263     -27.211  43.302  22.437  1.00 68.39           C  
ATOM   2883  C   LYS A 263     -28.617  42.992  22.039  1.00 68.68           C  
ATOM   2884  O   LYS A 263     -29.497  43.032  22.873  1.00 71.28           O  
ATOM   2885  CB  LYS A 263     -26.716  42.052  23.152  1.00 70.24           C  
ATOM   2886  CG  LYS A 263     -25.247  41.957  23.391  1.00 76.63           C  
ATOM   2887  CD  LYS A 263     -24.916  40.567  23.966  1.00 77.14           C  
ATOM   2888  CE  LYS A 263     -23.433  40.257  23.926  1.00 86.04           C  
ATOM   2889  NZ  LYS A 263     -23.139  38.781  24.083  1.00 88.05           N  
ATOM   2890  N   PHE A 264     -28.823  42.683  20.766  1.00 66.31           N  
ATOM   2891  CA  PHE A 264     -30.129  42.267  20.240  1.00 67.14           C  
ATOM   2892  C   PHE A 264     -31.247  43.272  20.499  1.00 66.08           C  
ATOM   2893  O   PHE A 264     -32.385  42.892  20.754  1.00 66.16           O  
ATOM   2894  CB  PHE A 264     -30.490  40.877  20.774  1.00 65.00           C  
ATOM   2895  CG  PHE A 264     -29.455  39.843  20.461  1.00 68.77           C  
ATOM   2896  CD1 PHE A 264     -28.761  39.182  21.465  1.00 69.39           C  
ATOM   2897  CD2 PHE A 264     -29.166  39.530  19.135  1.00 69.77           C  
ATOM   2898  CE1 PHE A 264     -27.800  38.223  21.148  1.00 67.15           C  
ATOM   2899  CE2 PHE A 264     -28.210  38.578  18.825  1.00 68.88           C  
ATOM   2900  CZ  PHE A 264     -27.531  37.925  19.832  1.00 67.43           C  
ATOM   2901  N   CYS A 265     -30.891  44.551  20.430  1.00 66.76           N  
ATOM   2902  CA  CYS A 265     -31.837  45.636  20.494  1.00 66.33           C  
ATOM   2903  C   CYS A 265     -32.192  46.034  19.051  1.00 66.21           C  
ATOM   2904  O   CYS A 265     -33.355  46.217  18.742  1.00 67.25           O  
ATOM   2905  CB  CYS A 265     -31.269  46.818  21.274  1.00 65.09           C  
ATOM   2906  SG  CYS A 265     -31.066  46.521  23.110  1.00 69.25           S  
ATOM   2907  N   LEU A 266     -31.183  46.163  18.186  1.00 63.62           N  
ATOM   2908  CA  LEU A 266     -31.385  46.560  16.806  1.00 65.11           C  
ATOM   2909  C   LEU A 266     -32.130  45.487  16.037  1.00 65.91           C  
ATOM   2910  O   LEU A 266     -31.815  44.312  16.172  1.00 65.41           O  
ATOM   2911  CB  LEU A 266     -30.044  46.787  16.116  1.00 63.47           C  
ATOM   2912  CG  LEU A 266     -29.137  47.928  16.567  1.00 66.69           C  
ATOM   2913  CD1 LEU A 266     -27.791  47.827  15.848  1.00 64.50           C  
ATOM   2914  CD2 LEU A 266     -29.796  49.271  16.325  1.00 66.85           C  
ATOM   2915  N   LYS A 267     -33.112  45.898  15.238  1.00 68.75           N  
ATOM   2916  CA  LYS A 267     -33.870  44.973  14.350  1.00 71.90           C  
ATOM   2917  C   LYS A 267     -32.973  44.007  13.566  1.00 69.09           C  
ATOM   2918  O   LYS A 267     -33.274  42.829  13.463  1.00 72.39           O  
ATOM   2919  CB  LYS A 267     -34.768  45.762  13.373  1.00 74.97           C  
ATOM   2920  CG  LYS A 267     -34.008  46.721  12.419  1.00 82.81           C  
ATOM   2921  CD  LYS A 267     -34.913  47.656  11.634  1.00 84.17           C  
ATOM   2922  CE  LYS A 267     -34.071  48.658  10.816  1.00 88.72           C  
ATOM   2923  NZ  LYS A 267     -34.904  49.777  10.290  1.00 88.47           N  
ATOM   2924  N   GLU A 268     -31.877  44.519  13.024  1.00 68.14           N  
ATOM   2925  CA  GLU A 268     -30.929  43.706  12.257  1.00 68.69           C  
ATOM   2926  C   GLU A 268     -30.232  42.665  13.125  1.00 69.97           C  
ATOM   2927  O   GLU A 268     -30.010  41.554  12.679  1.00 71.10           O  
ATOM   2928  CB  GLU A 268     -29.897  44.568  11.492  1.00 71.25           C  
ATOM   2929  CG  GLU A 268     -29.063  45.591  12.318  1.00 82.60           C  
ATOM   2930  CD  GLU A 268     -29.720  46.975  12.491  1.00 84.41           C  
ATOM   2931  OE1 GLU A 268     -30.934  47.164  12.219  1.00 81.45           O  
ATOM   2932  OE2 GLU A 268     -28.992  47.877  12.911  1.00 83.78           O  
ATOM   2933  N   HIS A 269     -29.891  43.023  14.366  1.00 70.32           N  
ATOM   2934  CA  HIS A 269     -29.274  42.065  15.287  1.00 68.22           C  
ATOM   2935  C   HIS A 269     -30.290  41.039  15.757  1.00 66.82           C  
ATOM   2936  O   HIS A 269     -29.946  39.856  15.882  1.00 65.02           O  
ATOM   2937  CB  HIS A 269     -28.612  42.794  16.451  1.00 71.92           C  
ATOM   2938  CG  HIS A 269     -27.390  43.554  16.047  1.00 71.60           C  
ATOM   2939  ND1 HIS A 269     -26.547  44.134  16.958  1.00 68.24           N  
ATOM   2940  CD2 HIS A 269     -26.867  43.824  14.824  1.00 75.13           C  
ATOM   2941  CE1 HIS A 269     -25.557  44.734  16.325  1.00 73.61           C  
ATOM   2942  NE2 HIS A 269     -25.725  44.562  15.027  1.00 78.78           N  
ATOM   2943  N   LYS A 270     -31.526  41.477  16.014  1.00 64.48           N  
ATOM   2944  CA  LYS A 270     -32.619  40.536  16.296  1.00 67.98           C  
ATOM   2945  C   LYS A 270     -32.761  39.521  15.146  1.00 68.82           C  
ATOM   2946  O   LYS A 270     -32.861  38.328  15.394  1.00 66.36           O  
ATOM   2947  CB  LYS A 270     -33.948  41.247  16.519  1.00 66.79           C  
ATOM   2948  CG  LYS A 270     -33.987  42.127  17.773  1.00 73.23           C  
ATOM   2949  CD  LYS A 270     -35.412  42.556  18.088  1.00 71.51           C  
ATOM   2950  CE  LYS A 270     -35.487  43.405  19.345  1.00 75.87           C  
ATOM   2951  NZ  LYS A 270     -35.017  42.669  20.545  1.00 77.55           N  
ATOM   2952  N   ALA A 271     -32.764  40.009  13.897  1.00 69.99           N  
ATOM   2953  CA  ALA A 271     -32.855  39.121  12.713  1.00 71.38           C  
ATOM   2954  C   ALA A 271     -31.731  38.111  12.727  1.00 71.12           C  
ATOM   2955  O   ALA A 271     -31.975  36.946  12.466  1.00 73.66           O  
ATOM   2956  CB  ALA A 271     -32.855  39.918  11.399  1.00 64.88           C  
ATOM   2957  N   LEU A 272     -30.502  38.548  13.034  1.00 72.07           N  
ATOM   2958  CA  LEU A 272     -29.359  37.599  13.151  1.00 74.58           C  
ATOM   2959  C   LEU A 272     -29.561  36.513  14.240  1.00 75.85           C  
ATOM   2960  O   LEU A 272     -29.137  35.367  14.051  1.00 81.93           O  
ATOM   2961  CB  LEU A 272     -28.025  38.324  13.408  1.00 73.91           C  
ATOM   2962  CG  LEU A 272     -27.406  39.228  12.329  1.00 78.65           C  
ATOM   2963  CD1 LEU A 272     -26.129  39.864  12.873  1.00 79.09           C  
ATOM   2964  CD2 LEU A 272     -27.118  38.465  11.080  1.00 65.55           C  
ATOM   2965  N   LYS A 273     -30.195  36.864  15.358  1.00 76.42           N  
ATOM   2966  CA  LYS A 273     -30.509  35.866  16.403  1.00 77.14           C  
ATOM   2967  C   LYS A 273     -31.512  34.845  15.857  1.00 77.91           C  
ATOM   2968  O   LYS A 273     -31.346  33.663  16.083  1.00 76.67           O  
ATOM   2969  CB  LYS A 273     -31.049  36.529  17.656  1.00 78.11           C  
ATOM   2970  CG  LYS A 273     -31.226  35.608  18.867  1.00 80.19           C  
ATOM   2971  CD  LYS A 273     -31.473  36.443  20.100  1.00 79.05           C  
ATOM   2972  CE  LYS A 273     -31.752  35.624  21.329  1.00 82.30           C  
ATOM   2973  NZ  LYS A 273     -31.953  36.544  22.492  1.00 84.12           N  
ATOM   2974  N   THR A 274     -32.541  35.313  15.139  1.00 80.30           N  
ATOM   2975  CA  THR A 274     -33.525  34.414  14.487  1.00 78.23           C  
ATOM   2976  C   THR A 274     -32.827  33.369  13.651  1.00 76.51           C  
ATOM   2977  O   THR A 274     -33.082  32.191  13.826  1.00 75.03           O  
ATOM   2978  CB  THR A 274     -34.520  35.166  13.564  1.00 81.00           C  
ATOM   2979  OG1 THR A 274     -35.198  36.197  14.293  1.00 83.35           O  
ATOM   2980  CG2 THR A 274     -35.553  34.206  12.963  1.00 79.62           C  
ATOM   2981  N   LEU A 275     -31.950  33.800  12.754  1.00 73.92           N  
ATOM   2982  CA  LEU A 275     -31.183  32.862  11.925  1.00 74.39           C  
ATOM   2983  C   LEU A 275     -30.330  31.927  12.779  1.00 75.45           C  
ATOM   2984  O   LEU A 275     -30.279  30.721  12.524  1.00 76.13           O  
ATOM   2985  CB  LEU A 275     -30.301  33.605  10.922  1.00 75.70           C  
ATOM   2986  CG  LEU A 275     -30.975  34.417   9.808  1.00 75.16           C  
ATOM   2987  CD1 LEU A 275     -29.909  35.169   8.981  1.00 67.26           C  
ATOM   2988  CD2 LEU A 275     -31.846  33.533   8.910  1.00 70.95           C  
ATOM   2989  N   GLY A 276     -29.663  32.476  13.797  1.00 78.78           N  
ATOM   2990  CA  GLY A 276     -28.890  31.661  14.740  1.00 73.44           C  
ATOM   2991  C   GLY A 276     -29.740  30.605  15.422  1.00 73.61           C  
ATOM   2992  O   GLY A 276     -29.247  29.515  15.743  1.00 74.08           O  
ATOM   2993  N   ILE A 277     -31.017  30.921  15.645  1.00 73.26           N  
ATOM   2994  CA  ILE A 277     -31.955  29.987  16.286  1.00 76.95           C  
ATOM   2995  C   ILE A 277     -32.354  28.862  15.334  1.00 75.85           C  
ATOM   2996  O   ILE A 277     -32.540  27.720  15.768  1.00 77.29           O  
ATOM   2997  CB  ILE A 277     -33.202  30.721  16.866  1.00 74.67           C  
ATOM   2998  CG1 ILE A 277     -32.797  31.558  18.081  1.00 76.85           C  
ATOM   2999  CG2 ILE A 277     -34.275  29.747  17.287  1.00 72.00           C  
ATOM   3000  CD1 ILE A 277     -33.970  32.239  18.788  1.00 76.44           C  
ATOM   3001  N   ILE A 278     -32.481  29.188  14.048  1.00 79.83           N  
ATOM   3002  CA  ILE A 278     -32.787  28.208  13.010  1.00 77.27           C  
ATOM   3003  C   ILE A 278     -31.630  27.225  12.931  1.00 79.77           C  
ATOM   3004  O   ILE A 278     -31.833  26.004  12.877  1.00 80.80           O  
ATOM   3005  CB  ILE A 278     -33.004  28.892  11.637  1.00 77.96           C  
ATOM   3006  CG1 ILE A 278     -34.244  29.798  11.651  1.00 79.43           C  
ATOM   3007  CG2 ILE A 278     -33.174  27.888  10.557  1.00 78.57           C  
ATOM   3008  CD1 ILE A 278     -35.544  29.087  11.775  1.00 83.47           C  
ATOM   3009  N   MET A 279     -30.412  27.761  12.933  1.00 79.21           N  
ATOM   3010  CA  MET A 279     -29.206  26.942  12.826  1.00 77.35           C  
ATOM   3011  C   MET A 279     -29.019  26.044  14.018  1.00 75.85           C  
ATOM   3012  O   MET A 279     -28.798  24.844  13.852  1.00 73.53           O  
ATOM   3013  CB  MET A 279     -27.982  27.830  12.632  1.00 76.42           C  
ATOM   3014  CG  MET A 279     -27.992  28.535  11.284  1.00 79.03           C  
ATOM   3015  SD  MET A 279     -26.852  29.897  11.156  1.00 80.66           S  
ATOM   3016  CE  MET A 279     -27.061  30.304   9.407  1.00 79.86           C  
ATOM   3017  N   GLY A 280     -29.112  26.625  15.214  1.00 78.82           N  
ATOM   3018  CA  GLY A 280     -28.937  25.880  16.463  1.00 76.24           C  
ATOM   3019  C   GLY A 280     -29.970  24.785  16.660  1.00 79.31           C  
ATOM   3020  O   GLY A 280     -29.640  23.694  17.120  1.00 80.01           O  
ATOM   3021  N   THR A 281     -31.219  25.084  16.309  1.00 80.59           N  
ATOM   3022  CA  THR A 281     -32.309  24.123  16.408  1.00 78.83           C  
ATOM   3023  C   THR A 281     -32.057  22.935  15.492  1.00 77.28           C  
ATOM   3024  O   THR A 281     -32.190  21.801  15.923  1.00 76.07           O  
ATOM   3025  CB  THR A 281     -33.657  24.780  16.070  1.00 81.71           C  
ATOM   3026  OG1 THR A 281     -33.964  25.771  17.065  1.00 79.40           O  
ATOM   3027  CG2 THR A 281     -34.769  23.760  16.038  1.00 82.36           C  
ATOM   3028  N   PHE A 282     -31.694  23.205  14.237  1.00 79.67           N  
ATOM   3029  CA  PHE A 282     -31.347  22.147  13.279  1.00 77.00           C  
ATOM   3030  C   PHE A 282     -30.221  21.282  13.817  1.00 76.25           C  
ATOM   3031  O   PHE A 282     -30.266  20.069  13.697  1.00 73.80           O  
ATOM   3032  CB  PHE A 282     -30.917  22.731  11.930  1.00 77.95           C  
ATOM   3033  CG  PHE A 282     -30.691  21.679  10.853  1.00 76.73           C  
ATOM   3034  CD1 PHE A 282     -31.723  21.314   9.995  1.00 75.49           C  
ATOM   3035  CD2 PHE A 282     -29.460  21.064  10.706  1.00 76.37           C  
ATOM   3036  CE1 PHE A 282     -31.526  20.343   8.997  1.00 76.36           C  
ATOM   3037  CE2 PHE A 282     -29.254  20.097   9.720  1.00 84.43           C  
ATOM   3038  CZ  PHE A 282     -30.297  19.737   8.857  1.00 76.69           C  
ATOM   3039  N   THR A 283     -29.214  21.923  14.406  1.00 77.11           N  
ATOM   3040  CA  THR A 283     -28.058  21.218  14.945  1.00 76.40           C  
ATOM   3041  C   THR A 283     -28.460  20.311  16.078  1.00 76.62           C  
ATOM   3042  O   THR A 283     -28.105  19.152  16.073  1.00 76.69           O  
ATOM   3043  CB  THR A 283     -26.981  22.183  15.448  1.00 76.06           C  
ATOM   3044  OG1 THR A 283     -26.544  23.023  14.367  1.00 80.64           O  
ATOM   3045  CG2 THR A 283     -25.784  21.412  16.018  1.00 75.59           C  
ATOM   3046  N   LEU A 284     -29.203  20.844  17.041  1.00 78.59           N  
ATOM   3047  CA  LEU A 284     -29.636  20.065  18.204  1.00 77.27           C  
ATOM   3048  C   LEU A 284     -30.578  18.920  17.845  1.00 77.57           C  
ATOM   3049  O   LEU A 284     -30.560  17.886  18.500  1.00 76.25           O  
ATOM   3050  CB  LEU A 284     -30.300  20.986  19.236  1.00 80.83           C  
ATOM   3051  CG  LEU A 284     -29.359  22.013  19.916  1.00 89.13           C  
ATOM   3052  CD1 LEU A 284     -30.162  23.029  20.724  1.00 93.20           C  
ATOM   3053  CD2 LEU A 284     -28.290  21.337  20.801  1.00 91.45           C  
ATOM   3054  N   CYS A 285     -31.395  19.108  16.806  1.00 77.86           N  
ATOM   3055  CA  CYS A 285     -32.341  18.073  16.367  1.00 76.99           C  
ATOM   3056  C   CYS A 285     -31.677  16.920  15.620  1.00 75.92           C  
ATOM   3057  O   CYS A 285     -32.095  15.782  15.783  1.00 75.32           O  
ATOM   3058  CB  CYS A 285     -33.462  18.678  15.513  1.00 76.74           C  
ATOM   3059  SG  CYS A 285     -34.727  19.541  16.511  1.00 86.35           S  
ATOM   3060  N   TRP A 286     -30.657  17.219  14.810  1.00 76.29           N  
ATOM   3061  CA  TRP A 286     -29.938  16.192  14.020  1.00 75.01           C  
ATOM   3062  C   TRP A 286     -28.635  15.671  14.635  1.00 75.15           C  
ATOM   3063  O   TRP A 286     -28.250  14.544  14.330  1.00 75.31           O  
ATOM   3064  CB  TRP A 286     -29.641  16.703  12.599  1.00 72.75           C  
ATOM   3065  CG  TRP A 286     -30.853  16.738  11.766  1.00 70.37           C  
ATOM   3066  CD1 TRP A 286     -31.543  17.832  11.381  1.00 69.67           C  
ATOM   3067  CD2 TRP A 286     -31.533  15.613  11.212  1.00 67.81           C  
ATOM   3068  NE1 TRP A 286     -32.621  17.469  10.614  1.00 76.08           N  
ATOM   3069  CE2 TRP A 286     -32.636  16.107  10.496  1.00 67.36           C  
ATOM   3070  CE3 TRP A 286     -31.314  14.228  11.254  1.00 69.38           C  
ATOM   3071  CZ2 TRP A 286     -33.523  15.274   9.822  1.00 73.52           C  
ATOM   3072  CZ3 TRP A 286     -32.202  13.391  10.581  1.00 71.27           C  
ATOM   3073  CH2 TRP A 286     -33.291  13.920   9.875  1.00 72.45           C  
ATOM   3074  N   LEU A 287     -27.958  16.454  15.474  1.00 71.19           N  
ATOM   3075  CA  LEU A 287     -26.645  16.020  16.001  1.00 72.17           C  
ATOM   3076  C   LEU A 287     -26.669  14.651  16.667  1.00 70.61           C  
ATOM   3077  O   LEU A 287     -25.822  13.834  16.347  1.00 73.46           O  
ATOM   3078  CB  LEU A 287     -26.019  17.049  16.953  1.00 74.35           C  
ATOM   3079  CG  LEU A 287     -24.542  16.884  17.277  1.00 76.88           C  
ATOM   3080  CD1 LEU A 287     -23.682  16.964  16.013  1.00 78.66           C  
ATOM   3081  CD2 LEU A 287     -24.130  17.956  18.279  1.00 79.06           C  
ATOM   3082  N   PRO A 288     -27.627  14.395  17.583  1.00 69.58           N  
ATOM   3083  CA  PRO A 288     -27.682  13.074  18.227  1.00 68.99           C  
ATOM   3084  C   PRO A 288     -27.767  11.903  17.248  1.00 68.90           C  
ATOM   3085  O   PRO A 288     -27.052  10.906  17.406  1.00 67.39           O  
ATOM   3086  CB  PRO A 288     -28.979  13.140  19.057  1.00 68.33           C  
ATOM   3087  CG  PRO A 288     -29.207  14.546  19.305  1.00 66.28           C  
ATOM   3088  CD  PRO A 288     -28.701  15.269  18.091  1.00 70.69           C  
ATOM   3089  N   PHE A 289     -28.641  12.042  16.255  1.00 67.58           N  
ATOM   3090  CA  PHE A 289     -28.807  11.038  15.217  1.00 67.91           C  
ATOM   3091  C   PHE A 289     -27.479  10.746  14.519  1.00 69.22           C  
ATOM   3092  O   PHE A 289     -27.072   9.576  14.412  1.00 68.30           O  
ATOM   3093  CB  PHE A 289     -29.853  11.505  14.189  1.00 69.82           C  
ATOM   3094  CG  PHE A 289     -30.014  10.578  13.047  1.00 67.38           C  
ATOM   3095  CD1 PHE A 289     -30.850   9.475  13.157  1.00 64.32           C  
ATOM   3096  CD2 PHE A 289     -29.335  10.795  11.859  1.00 71.12           C  
ATOM   3097  CE1 PHE A 289     -31.008   8.610  12.114  1.00 70.14           C  
ATOM   3098  CE2 PHE A 289     -29.489   9.926  10.798  1.00 76.34           C  
ATOM   3099  CZ  PHE A 289     -30.327   8.829  10.923  1.00 75.79           C  
ATOM   3100  N   PHE A 290     -26.818  11.811  14.052  1.00 69.03           N  
ATOM   3101  CA  PHE A 290     -25.522  11.686  13.347  1.00 70.29           C  
ATOM   3102  C   PHE A 290     -24.346  11.254  14.222  1.00 70.41           C  
ATOM   3103  O   PHE A 290     -23.386  10.677  13.697  1.00 72.74           O  
ATOM   3104  CB  PHE A 290     -25.180  12.971  12.585  1.00 73.06           C  
ATOM   3105  CG  PHE A 290     -25.942  13.108  11.295  1.00 73.80           C  
ATOM   3106  CD1 PHE A 290     -27.103  13.864  11.226  1.00 70.64           C  
ATOM   3107  CD2 PHE A 290     -25.494  12.467  10.149  1.00 76.58           C  
ATOM   3108  CE1 PHE A 290     -27.800  13.990  10.058  1.00 79.74           C  
ATOM   3109  CE2 PHE A 290     -26.191  12.586   8.960  1.00 75.30           C  
ATOM   3110  CZ  PHE A 290     -27.349  13.352   8.914  1.00 77.36           C  
ATOM   3111  N   ILE A 291     -24.404  11.522  15.528  1.00 69.93           N  
ATOM   3112  CA  ILE A 291     -23.391  11.003  16.454  1.00 71.11           C  
ATOM   3113  C   ILE A 291     -23.517   9.476  16.516  1.00 72.55           C  
ATOM   3114  O   ILE A 291     -22.507   8.765  16.534  1.00 76.20           O  
ATOM   3115  CB  ILE A 291     -23.511  11.621  17.873  1.00 71.52           C  
ATOM   3116  CG1 ILE A 291     -23.073  13.081  17.853  1.00 73.15           C  
ATOM   3117  CG2 ILE A 291     -22.642  10.888  18.894  1.00 65.02           C  
ATOM   3118  CD1 ILE A 291     -23.309  13.807  19.140  1.00 72.16           C  
ATOM   3119  N   VAL A 292     -24.757   8.984  16.545  1.00 74.02           N  
ATOM   3120  CA  VAL A 292     -25.023   7.539  16.619  1.00 74.95           C  
ATOM   3121  C   VAL A 292     -24.586   6.782  15.340  1.00 73.29           C  
ATOM   3122  O   VAL A 292     -24.192   5.619  15.426  1.00 74.16           O  
ATOM   3123  CB  VAL A 292     -26.505   7.253  16.998  1.00 74.89           C  
ATOM   3124  CG1 VAL A 292     -26.814   5.775  16.915  1.00 73.02           C  
ATOM   3125  CG2 VAL A 292     -26.781   7.774  18.427  1.00 73.75           C  
ATOM   3126  N   ASN A 293     -24.651   7.431  14.176  1.00 73.79           N  
ATOM   3127  CA  ASN A 293     -24.112   6.835  12.936  1.00 72.79           C  
ATOM   3128  C   ASN A 293     -22.641   6.495  13.085  1.00 71.66           C  
ATOM   3129  O   ASN A 293     -22.206   5.409  12.709  1.00 72.11           O  
ATOM   3130  CB  ASN A 293     -24.250   7.782  11.745  1.00 72.08           C  
ATOM   3131  CG  ASN A 293     -25.673   7.961  11.287  1.00 76.70           C  
ATOM   3132  OD1 ASN A 293     -26.584   7.306  11.777  1.00 77.56           O  
ATOM   3133  ND2 ASN A 293     -25.871   8.863  10.327  1.00 72.62           N  
ATOM   3134  N   ILE A 294     -21.887   7.435  13.639  1.00 70.24           N  
ATOM   3135  CA  ILE A 294     -20.451   7.272  13.833  1.00 71.74           C  
ATOM   3136  C   ILE A 294     -20.156   6.296  14.963  1.00 71.03           C  
ATOM   3137  O   ILE A 294     -19.288   5.437  14.807  1.00 69.26           O  
ATOM   3138  CB  ILE A 294     -19.784   8.608  14.115  1.00 71.93           C  
ATOM   3139  CG1 ILE A 294     -19.878   9.502  12.885  1.00 71.27           C  
ATOM   3140  CG2 ILE A 294     -18.313   8.421  14.498  1.00 72.08           C  
ATOM   3141  CD1 ILE A 294     -19.391  10.862  13.168  1.00 79.13           C  
ATOM   3142  N   VAL A 295     -20.872   6.426  16.088  1.00 71.55           N  
ATOM   3143  CA  VAL A 295     -20.735   5.484  17.234  1.00 70.36           C  
ATOM   3144  C   VAL A 295     -20.932   4.029  16.782  1.00 69.42           C  
ATOM   3145  O   VAL A 295     -20.224   3.142  17.243  1.00 66.44           O  
ATOM   3146  CB  VAL A 295     -21.720   5.835  18.396  1.00 70.22           C  
ATOM   3147  CG1 VAL A 295     -21.803   4.721  19.419  1.00 68.33           C  
ATOM   3148  CG2 VAL A 295     -21.304   7.125  19.065  1.00 71.01           C  
ATOM   3149  N   HIS A 296     -21.890   3.805  15.878  1.00 69.19           N  
ATOM   3150  CA  HIS A 296     -22.128   2.462  15.311  1.00 71.67           C  
ATOM   3151  C   HIS A 296     -21.079   1.977  14.297  1.00 72.30           C  
ATOM   3152  O   HIS A 296     -21.022   0.785  13.996  1.00 72.47           O  
ATOM   3153  CB  HIS A 296     -23.545   2.349  14.737  1.00 72.70           C  
ATOM   3154  CG  HIS A 296     -24.591   2.269  15.795  1.00 77.53           C  
ATOM   3155  ND1 HIS A 296     -24.369   1.632  16.991  1.00 78.84           N  
ATOM   3156  CD2 HIS A 296     -25.859   2.736  15.848  1.00 85.05           C  
ATOM   3157  CE1 HIS A 296     -25.448   1.710  17.733  1.00 78.27           C  
ATOM   3158  NE2 HIS A 296     -26.370   2.373  17.069  1.00 81.35           N  
ATOM   3159  N   VAL A 297     -20.267   2.893  13.781  1.00 73.43           N  
ATOM   3160  CA  VAL A 297     -19.118   2.535  12.948  1.00 73.61           C  
ATOM   3161  C   VAL A 297     -17.993   2.051  13.878  1.00 72.62           C  
ATOM   3162  O   VAL A 297     -17.220   1.165  13.505  1.00 73.05           O  
ATOM   3163  CB  VAL A 297     -18.653   3.713  12.050  1.00 73.85           C  
ATOM   3164  CG1 VAL A 297     -17.424   3.338  11.238  1.00 72.56           C  
ATOM   3165  CG2 VAL A 297     -19.786   4.139  11.127  1.00 72.80           C  
ATOM   3166  N   ILE A 298     -17.912   2.636  15.082  1.00 72.35           N  
ATOM   3167  CA  ILE A 298     -16.930   2.236  16.097  1.00 73.03           C  
ATOM   3168  C   ILE A 298     -17.351   0.886  16.688  1.00 73.53           C  
ATOM   3169  O   ILE A 298     -16.612  -0.099  16.597  1.00 74.08           O  
ATOM   3170  CB  ILE A 298     -16.780   3.288  17.246  1.00 73.65           C  
ATOM   3171  CG1 ILE A 298     -16.402   4.687  16.716  1.00 76.60           C  
ATOM   3172  CG2 ILE A 298     -15.757   2.827  18.255  1.00 73.25           C  
ATOM   3173  CD1 ILE A 298     -15.059   4.764  16.007  1.00 80.21           C  
ATOM   3174  N   GLN A 299     -18.542   0.864  17.290  1.00 73.48           N  
ATOM   3175  CA  GLN A 299     -19.132  -0.345  17.862  1.00 74.55           C  
ATOM   3176  C   GLN A 299     -20.619  -0.354  17.524  1.00 75.17           C  
ATOM   3177  O   GLN A 299     -21.368   0.466  18.040  1.00 77.55           O  
ATOM   3178  CB  GLN A 299     -18.917  -0.401  19.378  1.00 75.38           C  
ATOM   3179  CG  GLN A 299     -19.532  -1.630  20.086  1.00 76.95           C  
ATOM   3180  CD  GLN A 299     -18.993  -2.963  19.563  1.00 80.36           C  
ATOM   3181  OE1 GLN A 299     -17.801  -3.255  19.675  1.00 81.59           O  
ATOM   3182  NE2 GLN A 299     -19.883  -3.778  18.992  1.00 79.18           N  
ATOM   3183  N   ASP A 300     -21.035  -1.282  16.662  1.00 75.16           N  
ATOM   3184  CA  ASP A 300     -22.420  -1.357  16.206  1.00 76.26           C  
ATOM   3185  C   ASP A 300     -23.306  -1.994  17.284  1.00 76.70           C  
ATOM   3186  O   ASP A 300     -22.818  -2.756  18.121  1.00 75.98           O  
ATOM   3187  CB  ASP A 300     -22.492  -2.145  14.883  1.00 76.84           C  
ATOM   3188  CG  ASP A 300     -23.781  -1.873  14.069  1.00 78.37           C  
ATOM   3189  OD1 ASP A 300     -24.504  -0.874  14.303  1.00 80.03           O  
ATOM   3190  OD2 ASP A 300     -24.068  -2.688  13.168  1.00 83.02           O  
ATOM   3191  N   ASN A 301     -24.601  -1.661  17.248  1.00 76.86           N  
ATOM   3192  CA  ASN A 301     -25.633  -2.196  18.177  1.00 76.17           C  
ATOM   3193  C   ASN A 301     -25.536  -1.740  19.656  1.00 75.65           C  
ATOM   3194  O   ASN A 301     -26.220  -2.290  20.520  1.00 76.59           O  
ATOM   3195  CB  ASN A 301     -25.700  -3.741  18.089  1.00 75.63           C  
ATOM   3196  CG  ASN A 301     -26.022  -4.235  16.690  1.00 74.71           C  
ATOM   3197  OD1 ASN A 301     -26.917  -3.714  16.030  1.00 64.90           O  
ATOM   3198  ND2 ASN A 301     -25.291  -5.246  16.233  1.00 75.78           N  
ATOM   3199  N   LEU A 302     -24.700  -0.743  19.938  1.00 76.35           N  
ATOM   3200  CA  LEU A 302     -24.547  -0.197  21.298  1.00 78.80           C  
ATOM   3201  C   LEU A 302     -25.815   0.534  21.817  1.00 79.26           C  
ATOM   3202  O   LEU A 302     -26.074   0.566  23.018  1.00 80.59           O  
ATOM   3203  CB  LEU A 302     -23.350   0.764  21.335  1.00 79.16           C  
ATOM   3204  CG  LEU A 302     -22.832   1.213  22.703  1.00 79.37           C  
ATOM   3205  CD1 LEU A 302     -22.199   0.039  23.438  1.00 77.36           C  
ATOM   3206  CD2 LEU A 302     -21.839   2.351  22.545  1.00 79.97           C  
ATOM   3207  N   ILE A 303     -26.572   1.105  20.888  1.00 79.64           N  
ATOM   3208  CA  ILE A 303     -27.765   1.886  21.120  1.00 80.47           C  
ATOM   3209  C   ILE A 303     -28.881   1.166  20.393  1.00 80.12           C  
ATOM   3210  O   ILE A 303     -28.747   0.854  19.208  1.00 80.56           O  
ATOM   3211  CB  ILE A 303     -27.623   3.313  20.573  1.00 79.71           C  
ATOM   3212  CG1 ILE A 303     -26.513   4.056  21.326  1.00 80.55           C  
ATOM   3213  CG2 ILE A 303     -28.930   4.068  20.708  1.00 78.77           C  
ATOM   3214  CD1 ILE A 303     -26.243   5.427  20.826  1.00 83.25           C  
ATOM   3215  N   ARG A 304     -29.973   0.910  21.111  1.00 81.10           N  
ATOM   3216  CA  ARG A 304     -31.132   0.177  20.596  1.00 83.66           C  
ATOM   3217  C   ARG A 304     -31.686   0.776  19.310  1.00 82.48           C  
ATOM   3218  O   ARG A 304     -31.542   1.977  19.070  1.00 83.57           O  
ATOM   3219  CB  ARG A 304     -32.265   0.192  21.608  1.00 84.33           C  
ATOM   3220  CG  ARG A 304     -31.969  -0.426  22.966  1.00 91.17           C  
ATOM   3221  CD  ARG A 304     -33.142  -0.227  23.870  1.00 96.90           C  
ATOM   3222  NE  ARG A 304     -34.321  -0.914  23.347  1.00107.82           N  
ATOM   3223  CZ  ARG A 304     -35.556  -0.820  23.845  1.00114.88           C  
ATOM   3224  NH1 ARG A 304     -35.826  -0.056  24.909  1.00119.98           N  
ATOM   3225  NH2 ARG A 304     -36.539  -1.505  23.268  1.00117.19           N  
ATOM   3226  N   LYS A 305     -32.317  -0.069  18.496  1.00 80.96           N  
ATOM   3227  CA  LYS A 305     -32.950   0.369  17.249  1.00 82.83           C  
ATOM   3228  C   LYS A 305     -34.024   1.432  17.501  1.00 82.19           C  
ATOM   3229  O   LYS A 305     -34.122   2.399  16.751  1.00 83.88           O  
ATOM   3230  CB  LYS A 305     -33.573  -0.819  16.514  1.00 82.92           C  
ATOM   3231  CG  LYS A 305     -34.091  -0.499  15.109  1.00 86.35           C  
ATOM   3232  CD  LYS A 305     -34.754  -1.709  14.472  1.00 87.13           C  
ATOM   3233  CE  LYS A 305     -35.417  -1.329  13.154  1.00 88.05           C  
ATOM   3234  NZ  LYS A 305     -36.147  -2.481  12.552  1.00 91.16           N  
ATOM   3235  N   GLU A 306     -34.813   1.237  18.553  1.00 79.77           N  
ATOM   3236  CA  GLU A 306     -35.888   2.166  18.928  1.00 78.91           C  
ATOM   3237  C   GLU A 306     -35.388   3.534  19.354  1.00 75.42           C  
ATOM   3238  O   GLU A 306     -36.083   4.526  19.156  1.00 73.51           O  
ATOM   3239  CB  GLU A 306     -36.707   1.586  20.062  1.00 80.27           C  
ATOM   3240  CG  GLU A 306     -37.464   0.323  19.682  1.00 88.15           C  
ATOM   3241  CD  GLU A 306     -38.035  -0.379  20.876  1.00 92.42           C  
ATOM   3242  OE1 GLU A 306     -38.087   0.245  21.964  1.00103.55           O  
ATOM   3243  OE2 GLU A 306     -38.436  -1.560  20.740  1.00104.10           O  
ATOM   3244  N   VAL A 307     -34.191   3.586  19.938  1.00 74.31           N  
ATOM   3245  CA  VAL A 307     -33.579   4.864  20.314  1.00 73.09           C  
ATOM   3246  C   VAL A 307     -33.126   5.563  19.040  1.00 72.26           C  
ATOM   3247  O   VAL A 307     -33.415   6.740  18.854  1.00 74.87           O  
ATOM   3248  CB  VAL A 307     -32.398   4.703  21.330  1.00 71.64           C  
ATOM   3249  CG1 VAL A 307     -31.597   5.986  21.441  1.00 63.03           C  
ATOM   3250  CG2 VAL A 307     -32.925   4.287  22.703  1.00 68.24           C  
ATOM   3251  N   TYR A 308     -32.423   4.833  18.177  1.00 71.72           N  
ATOM   3252  CA  TYR A 308     -31.955   5.366  16.892  1.00 72.58           C  
ATOM   3253  C   TYR A 308     -33.106   5.892  16.025  1.00 72.20           C  
ATOM   3254  O   TYR A 308     -32.981   6.951  15.414  1.00 72.72           O  
ATOM   3255  CB  TYR A 308     -31.184   4.294  16.135  1.00 75.16           C  
ATOM   3256  CG  TYR A 308     -30.534   4.770  14.855  1.00 75.61           C  
ATOM   3257  CD1 TYR A 308     -30.984   4.338  13.610  1.00 83.25           C  
ATOM   3258  CD2 TYR A 308     -29.470   5.650  14.894  1.00 77.87           C  
ATOM   3259  CE1 TYR A 308     -30.378   4.780  12.435  1.00 82.87           C  
ATOM   3260  CE2 TYR A 308     -28.859   6.098  13.747  1.00 74.78           C  
ATOM   3261  CZ  TYR A 308     -29.313   5.663  12.513  1.00 80.83           C  
ATOM   3262  OH  TYR A 308     -28.716   6.100  11.357  1.00 79.13           O  
ATOM   3263  N   ILE A 309     -34.214   5.152  15.979  1.00 70.18           N  
ATOM   3264  CA  ILE A 309     -35.412   5.593  15.251  1.00 71.74           C  
ATOM   3265  C   ILE A 309     -35.959   6.873  15.863  1.00 72.46           C  
ATOM   3266  O   ILE A 309     -36.272   7.798  15.139  1.00 73.87           O  
ATOM   3267  CB  ILE A 309     -36.519   4.520  15.243  1.00 70.27           C  
ATOM   3268  CG1 ILE A 309     -36.141   3.375  14.316  1.00 69.96           C  
ATOM   3269  CG2 ILE A 309     -37.839   5.100  14.781  1.00 68.79           C  
ATOM   3270  CD1 ILE A 309     -36.987   2.145  14.516  1.00 72.32           C  
ATOM   3271  N   LEU A 310     -36.067   6.917  17.195  1.00 74.30           N  
ATOM   3272  CA  LEU A 310     -36.561   8.109  17.895  1.00 73.71           C  
ATOM   3273  C   LEU A 310     -35.682   9.324  17.619  1.00 75.46           C  
ATOM   3274  O   LEU A 310     -36.208  10.416  17.414  1.00 76.09           O  
ATOM   3275  CB  LEU A 310     -36.677   7.873  19.405  1.00 76.16           C  
ATOM   3276  CG  LEU A 310     -37.103   9.087  20.269  1.00 79.17           C  
ATOM   3277  CD1 LEU A 310     -38.353   9.787  19.699  1.00 80.03           C  
ATOM   3278  CD2 LEU A 310     -37.344   8.666  21.710  1.00 74.92           C  
ATOM   3279  N   LEU A 311     -34.358   9.142  17.612  1.00 74.63           N  
ATOM   3280  CA  LEU A 311     -33.436  10.249  17.271  1.00 73.90           C  
ATOM   3281  C   LEU A 311     -33.611  10.744  15.829  1.00 73.58           C  
ATOM   3282  O   LEU A 311     -33.346  11.904  15.546  1.00 75.24           O  
ATOM   3283  CB  LEU A 311     -31.976   9.857  17.497  1.00 71.95           C  
ATOM   3284  CG  LEU A 311     -31.583   9.468  18.926  1.00 74.42           C  
ATOM   3285  CD1 LEU A 311     -30.094   9.202  18.969  1.00 78.05           C  
ATOM   3286  CD2 LEU A 311     -31.960  10.525  19.951  1.00 79.68           C  
ATOM   3287  N   ASN A 312     -34.053   9.862  14.932  1.00 73.28           N  
ATOM   3288  CA  ASN A 312     -34.337  10.228  13.551  1.00 74.59           C  
ATOM   3289  C   ASN A 312     -35.602  11.076  13.491  1.00 74.96           C  
ATOM   3290  O   ASN A 312     -35.654  12.057  12.741  1.00 76.71           O  
ATOM   3291  CB  ASN A 312     -34.490   8.970  12.679  1.00 73.89           C  
ATOM   3292  CG  ASN A 312     -34.276   9.231  11.170  1.00 75.40           C  
ATOM   3293  OD1 ASN A 312     -33.933   8.302  10.439  1.00 75.69           O  
ATOM   3294  ND2 ASN A 312     -34.471  10.471  10.709  1.00 73.01           N  
ATOM   3295  N   TRP A 313     -36.614  10.702  14.275  1.00 75.65           N  
ATOM   3296  CA  TRP A 313     -37.880  11.461  14.327  1.00 73.90           C  
ATOM   3297  C   TRP A 313     -37.748  12.844  14.967  1.00 74.02           C  
ATOM   3298  O   TRP A 313     -38.556  13.726  14.676  1.00 74.92           O  
ATOM   3299  CB  TRP A 313     -38.988  10.634  14.986  1.00 75.64           C  
ATOM   3300  CG  TRP A 313     -39.562   9.768  13.984  1.00 77.34           C  
ATOM   3301  CD1 TRP A 313     -39.070   8.583  13.548  1.00 77.95           C  
ATOM   3302  CD2 TRP A 313     -40.757  10.004  13.254  1.00 77.66           C  
ATOM   3303  NE1 TRP A 313     -39.885   8.056  12.589  1.00 77.47           N  
ATOM   3304  CE2 TRP A 313     -40.935   8.910  12.384  1.00 79.44           C  
ATOM   3305  CE3 TRP A 313     -41.701  11.037  13.247  1.00 76.72           C  
ATOM   3306  CZ2 TRP A 313     -42.025   8.813  11.509  1.00 79.40           C  
ATOM   3307  CZ3 TRP A 313     -42.790  10.944  12.374  1.00 78.33           C  
ATOM   3308  CH2 TRP A 313     -42.940   9.835  11.518  1.00 77.48           C  
ATOM   3309  N   ILE A 314     -36.742  13.024  15.822  1.00 71.91           N  
ATOM   3310  CA  ILE A 314     -36.411  14.336  16.368  1.00 71.31           C  
ATOM   3311  C   ILE A 314     -35.847  15.185  15.213  1.00 71.78           C  
ATOM   3312  O   ILE A 314     -36.108  16.396  15.114  1.00 72.42           O  
ATOM   3313  CB  ILE A 314     -35.406  14.239  17.546  1.00 69.93           C  
ATOM   3314  CG1 ILE A 314     -36.040  13.519  18.735  1.00 69.22           C  
ATOM   3315  CG2 ILE A 314     -34.975  15.611  18.002  1.00 66.77           C  
ATOM   3316  CD1 ILE A 314     -35.054  13.195  19.841  1.00 70.69           C  
ATOM   3317  N   GLY A 315     -35.072  14.536  14.350  1.00 71.45           N  
ATOM   3318  CA  GLY A 315     -34.603  15.150  13.118  1.00 73.83           C  
ATOM   3319  C   GLY A 315     -35.780  15.520  12.237  1.00 73.35           C  
ATOM   3320  O   GLY A 315     -35.913  16.673  11.866  1.00 71.64           O  
ATOM   3321  N   TYR A 316     -36.634  14.545  11.909  1.00 74.36           N  
ATOM   3322  CA  TYR A 316     -37.825  14.800  11.050  1.00 74.23           C  
ATOM   3323  C   TYR A 316     -38.668  15.970  11.526  1.00 75.48           C  
ATOM   3324  O   TYR A 316     -38.949  16.889  10.754  1.00 76.19           O  
ATOM   3325  CB  TYR A 316     -38.746  13.570  10.960  1.00 74.65           C  
ATOM   3326  CG  TYR A 316     -38.256  12.359  10.139  1.00 77.26           C  
ATOM   3327  CD1 TYR A 316     -38.869  11.121  10.288  1.00 77.77           C  
ATOM   3328  CD2 TYR A 316     -37.200  12.448   9.231  1.00 75.43           C  
ATOM   3329  CE1 TYR A 316     -38.459  10.025   9.571  1.00 71.53           C  
ATOM   3330  CE2 TYR A 316     -36.787  11.358   8.514  1.00 78.76           C  
ATOM   3331  CZ  TYR A 316     -37.420  10.148   8.688  1.00 77.38           C  
ATOM   3332  OH  TYR A 316     -37.015   9.061   7.979  1.00 77.21           O  
ATOM   3333  N   VAL A 317     -39.057  15.910  12.801  1.00 74.20           N  
ATOM   3334  CA  VAL A 317     -39.872  16.934  13.466  1.00 72.51           C  
ATOM   3335  C   VAL A 317     -39.316  18.355  13.330  1.00 72.64           C  
ATOM   3336  O   VAL A 317     -40.086  19.311  13.253  1.00 72.17           O  
ATOM   3337  CB  VAL A 317     -40.088  16.560  14.984  1.00 72.14           C  
ATOM   3338  CG1 VAL A 317     -40.336  17.760  15.804  1.00 74.78           C  
ATOM   3339  CG2 VAL A 317     -41.253  15.603  15.111  1.00 69.59           C  
ATOM   3340  N   ASN A 318     -37.988  18.491  13.296  1.00 74.61           N  
ATOM   3341  CA  ASN A 318     -37.342  19.793  13.078  1.00 75.44           C  
ATOM   3342  C   ASN A 318     -37.882  20.548  11.857  1.00 75.25           C  
ATOM   3343  O   ASN A 318     -37.912  21.779  11.844  1.00 72.63           O  
ATOM   3344  CB  ASN A 318     -35.843  19.645  12.910  1.00 74.36           C  
ATOM   3345  CG  ASN A 318     -35.171  20.958  12.635  1.00 79.05           C  
ATOM   3346  OD1 ASN A 318     -35.023  21.806  13.522  1.00 80.80           O  
ATOM   3347  ND2 ASN A 318     -34.761  21.142  11.396  1.00 83.57           N  
ATOM   3348  N   SER A 319     -38.308  19.798  10.836  1.00 75.32           N  
ATOM   3349  CA  SER A 319     -38.951  20.365   9.640  1.00 76.04           C  
ATOM   3350  C   SER A 319     -40.218  21.194   9.925  1.00 76.24           C  
ATOM   3351  O   SER A 319     -40.670  21.930   9.046  1.00 77.32           O  
ATOM   3352  CB  SER A 319     -39.285  19.245   8.635  1.00 74.82           C  
ATOM   3353  OG  SER A 319     -38.120  18.509   8.281  1.00 77.99           O  
ATOM   3354  N   GLY A 320     -40.782  21.078  11.133  1.00 75.25           N  
ATOM   3355  CA  GLY A 320     -41.934  21.857  11.544  1.00 74.43           C  
ATOM   3356  C   GLY A 320     -41.642  23.110  12.350  1.00 76.72           C  
ATOM   3357  O   GLY A 320     -42.562  23.884  12.581  1.00 78.81           O  
ATOM   3358  N   PHE A 321     -40.391  23.328  12.777  1.00 75.79           N  
ATOM   3359  CA  PHE A 321     -40.076  24.440  13.706  1.00 77.01           C  
ATOM   3360  C   PHE A 321     -39.761  25.780  13.112  1.00 77.35           C  
ATOM   3361  O   PHE A 321     -40.178  26.799  13.680  1.00 75.78           O  
ATOM   3362  CB  PHE A 321     -38.912  24.051  14.634  1.00 78.53           C  
ATOM   3363  CG  PHE A 321     -39.192  22.851  15.497  1.00 78.83           C  
ATOM   3364  CD1 PHE A 321     -38.154  22.005  15.857  1.00 82.01           C  
ATOM   3365  CD2 PHE A 321     -40.490  22.551  15.953  1.00 81.40           C  
ATOM   3366  CE1 PHE A 321     -38.383  20.891  16.650  1.00 81.76           C  
ATOM   3367  CE2 PHE A 321     -40.722  21.446  16.740  1.00 83.47           C  
ATOM   3368  CZ  PHE A 321     -39.667  20.614  17.091  1.00 85.30           C  
ATOM   3369  N   ASN A 322     -39.040  25.807  11.996  1.00 77.86           N  
ATOM   3370  CA  ASN A 322     -38.637  27.082  11.381  1.00 78.02           C  
ATOM   3371  C   ASN A 322     -39.785  28.061  11.142  1.00 78.43           C  
ATOM   3372  O   ASN A 322     -39.620  29.237  11.440  1.00 77.20           O  
ATOM   3373  CB  ASN A 322     -37.866  26.856  10.087  1.00 79.19           C  
ATOM   3374  CG  ASN A 322     -36.531  26.208  10.315  1.00 81.79           C  
ATOM   3375  OD1 ASN A 322     -36.158  25.901  11.455  1.00 74.61           O  
ATOM   3376  ND2 ASN A 322     -35.791  25.989   9.229  1.00 85.04           N  
ATOM   3377  N   PRO A 323     -40.941  27.582  10.609  1.00 78.55           N  
ATOM   3378  CA  PRO A 323     -42.088  28.479  10.469  1.00 79.23           C  
ATOM   3379  C   PRO A 323     -42.469  29.179  11.779  1.00 80.55           C  
ATOM   3380  O   PRO A 323     -42.795  30.367  11.751  1.00 83.61           O  
ATOM   3381  CB  PRO A 323     -43.200  27.542   9.997  1.00 80.04           C  
ATOM   3382  CG  PRO A 323     -42.474  26.473   9.266  1.00 79.60           C  
ATOM   3383  CD  PRO A 323     -41.271  26.232  10.104  1.00 78.83           C  
ATOM   3384  N   LEU A 324     -42.426  28.454  12.899  1.00 80.72           N  
ATOM   3385  CA  LEU A 324     -42.689  29.050  14.233  1.00 81.22           C  
ATOM   3386  C   LEU A 324     -41.580  30.013  14.651  1.00 78.60           C  
ATOM   3387  O   LEU A 324     -41.851  31.053  15.230  1.00 77.91           O  
ATOM   3388  CB  LEU A 324     -42.847  27.970  15.310  1.00 83.48           C  
ATOM   3389  CG  LEU A 324     -44.017  27.003  15.125  1.00 90.04           C  
ATOM   3390  CD1 LEU A 324     -43.821  25.727  15.948  1.00 91.90           C  
ATOM   3391  CD2 LEU A 324     -45.329  27.707  15.474  1.00 93.47           C  
ATOM   3392  N   ILE A 325     -40.334  29.656  14.355  1.00 77.22           N  
ATOM   3393  CA  ILE A 325     -39.186  30.504  14.689  1.00 76.61           C  
ATOM   3394  C   ILE A 325     -39.244  31.830  13.907  1.00 75.96           C  
ATOM   3395  O   ILE A 325     -38.791  32.850  14.407  1.00 76.16           O  
ATOM   3396  CB  ILE A 325     -37.837  29.776  14.433  1.00 76.87           C  
ATOM   3397  CG1 ILE A 325     -37.701  28.520  15.328  1.00 77.05           C  
ATOM   3398  CG2 ILE A 325     -36.654  30.701  14.689  1.00 73.66           C  
ATOM   3399  CD1 ILE A 325     -36.611  27.536  14.870  1.00 70.46           C  
ATOM   3400  N   TYR A 326     -39.803  31.815  12.690  1.00 76.28           N  
ATOM   3401  CA  TYR A 326     -39.934  33.054  11.884  1.00 76.44           C  
ATOM   3402  C   TYR A 326     -40.978  34.017  12.416  1.00 73.86           C  
ATOM   3403  O   TYR A 326     -40.991  35.153  11.992  1.00 77.86           O  
ATOM   3404  CB  TYR A 326     -40.242  32.772  10.409  1.00 77.72           C  
ATOM   3405  CG  TYR A 326     -39.240  31.893   9.701  1.00 77.26           C  
ATOM   3406  CD1 TYR A 326     -39.666  30.889   8.847  1.00 77.44           C  
ATOM   3407  CD2 TYR A 326     -37.865  32.057   9.885  1.00 81.33           C  
ATOM   3408  CE1 TYR A 326     -38.764  30.077   8.194  1.00 78.66           C  
ATOM   3409  CE2 TYR A 326     -36.961  31.248   9.236  1.00 83.58           C  
ATOM   3410  CZ  TYR A 326     -37.423  30.258   8.389  1.00 80.70           C  
ATOM   3411  OH  TYR A 326     -36.541  29.451   7.742  1.00 81.84           O  
ATOM   3412  N   CYS A 327     -41.848  33.582  13.332  1.00 72.88           N  
ATOM   3413  CA  CYS A 327     -42.782  34.496  13.999  1.00 76.25           C  
ATOM   3414  C   CYS A 327     -42.064  35.537  14.905  1.00 78.27           C  
ATOM   3415  O   CYS A 327     -42.684  36.508  15.330  1.00 79.91           O  
ATOM   3416  CB  CYS A 327     -43.827  33.729  14.805  1.00 77.89           C  
ATOM   3417  SG  CYS A 327     -44.970  32.742  13.778  1.00 82.26           S  
ATOM   3418  N   ARG A 328     -40.770  35.320  15.191  1.00 79.14           N  
ATOM   3419  CA  ARG A 328     -39.919  36.324  15.832  1.00 79.59           C  
ATOM   3420  C   ARG A 328     -39.781  37.596  14.984  1.00 79.99           C  
ATOM   3421  O   ARG A 328     -39.581  38.680  15.524  1.00 79.93           O  
ATOM   3422  CB  ARG A 328     -38.515  35.771  16.078  1.00 77.25           C  
ATOM   3423  CG  ARG A 328     -38.423  34.646  17.130  1.00 76.09           C  
ATOM   3424  CD  ARG A 328     -36.998  34.067  17.220  1.00 77.31           C  
ATOM   3425  NE  ARG A 328     -36.006  35.129  17.048  1.00 75.58           N  
ATOM   3426  CZ  ARG A 328     -35.537  35.945  17.985  1.00 81.23           C  
ATOM   3427  NH1 ARG A 328     -35.953  35.859  19.252  1.00 74.46           N  
ATOM   3428  NH2 ARG A 328     -34.631  36.866  17.640  1.00 81.80           N  
ATOM   3429  N   SER A 329     -39.885  37.449  13.659  1.00 82.57           N  
ATOM   3430  CA  SER A 329     -39.788  38.574  12.743  1.00 84.20           C  
ATOM   3431  C   SER A 329     -41.107  39.324  12.711  1.00 84.79           C  
ATOM   3432  O   SER A 329     -42.151  38.687  12.597  1.00 88.37           O  
ATOM   3433  CB  SER A 329     -39.460  38.097  11.335  1.00 84.66           C  
ATOM   3434  OG  SER A 329     -39.465  39.190  10.429  1.00 90.44           O  
ATOM   3435  N   PRO A 330     -41.076  40.675  12.814  1.00 86.62           N  
ATOM   3436  CA  PRO A 330     -42.339  41.415  12.685  1.00 85.84           C  
ATOM   3437  C   PRO A 330     -42.905  41.369  11.253  1.00 86.45           C  
ATOM   3438  O   PRO A 330     -44.103  41.466  11.079  1.00 85.67           O  
ATOM   3439  CB  PRO A 330     -41.960  42.851  13.080  1.00 85.22           C  
ATOM   3440  CG  PRO A 330     -40.597  42.764  13.669  1.00 85.83           C  
ATOM   3441  CD  PRO A 330     -39.946  41.595  13.045  1.00 85.56           C  
ATOM   3442  N   ASP A 331     -42.031  41.216  10.256  1.00 87.75           N  
ATOM   3443  CA  ASP A 331     -42.440  41.127   8.854  1.00 88.35           C  
ATOM   3444  C   ASP A 331     -43.160  39.831   8.516  1.00 88.54           C  
ATOM   3445  O   ASP A 331     -44.180  39.865   7.824  1.00 87.13           O  
ATOM   3446  CB  ASP A 331     -41.225  41.268   7.929  1.00 91.75           C  
ATOM   3447  CG  ASP A 331     -40.585  42.640   8.000  1.00 99.65           C  
ATOM   3448  OD1 ASP A 331     -41.152  43.526   8.660  1.00101.57           O  
ATOM   3449  OD2 ASP A 331     -39.507  42.825   7.387  1.00108.72           O  
ATOM   3450  N   PHE A 332     -42.638  38.697   8.992  1.00 87.91           N  
ATOM   3451  CA  PHE A 332     -43.306  37.387   8.759  1.00 85.83           C  
ATOM   3452  C   PHE A 332     -44.596  37.298   9.525  1.00 84.97           C  
ATOM   3453  O   PHE A 332     -45.583  36.811   9.006  1.00 85.85           O  
ATOM   3454  CB  PHE A 332     -42.419  36.206   9.142  1.00 83.02           C  
ATOM   3455  CG  PHE A 332     -41.421  35.848   8.099  1.00 81.58           C  
ATOM   3456  CD1 PHE A 332     -40.184  36.470   8.064  1.00 79.60           C  
ATOM   3457  CD2 PHE A 332     -41.719  34.884   7.141  1.00 82.96           C  
ATOM   3458  CE1 PHE A 332     -39.251  36.138   7.092  1.00 83.90           C  
ATOM   3459  CE2 PHE A 332     -40.794  34.541   6.159  1.00 81.77           C  
ATOM   3460  CZ  PHE A 332     -39.558  35.166   6.132  1.00 84.78           C  
ATOM   3461  N   ARG A 333     -44.567  37.772  10.764  1.00 85.64           N  
ATOM   3462  CA  ARG A 333     -45.742  37.795  11.618  1.00 86.23           C  
ATOM   3463  C   ARG A 333     -46.875  38.603  10.964  1.00 85.68           C  
ATOM   3464  O   ARG A 333     -48.015  38.171  11.005  1.00 85.47           O  
ATOM   3465  CB  ARG A 333     -45.357  38.362  12.963  1.00 86.76           C  
ATOM   3466  CG  ARG A 333     -46.383  38.222  14.059  1.00 90.70           C  
ATOM   3467  CD  ARG A 333     -45.671  38.263  15.407  1.00 93.90           C  
ATOM   3468  NE  ARG A 333     -44.710  39.377  15.472  1.00100.54           N  
ATOM   3469  CZ  ARG A 333     -43.693  39.490  16.335  1.00103.24           C  
ATOM   3470  NH1 ARG A 333     -43.449  38.553  17.262  1.00104.89           N  
ATOM   3471  NH2 ARG A 333     -42.899  40.566  16.271  1.00102.64           N  
ATOM   3472  N   ILE A 334     -46.534  39.755  10.373  1.00 84.51           N  
ATOM   3473  CA  ILE A 334     -47.472  40.580   9.584  1.00 83.97           C  
ATOM   3474  C   ILE A 334     -47.898  39.862   8.316  1.00 82.02           C  
ATOM   3475  O   ILE A 334     -49.077  39.871   7.963  1.00 86.53           O  
ATOM   3476  CB  ILE A 334     -46.862  41.959   9.211  1.00 85.26           C  
ATOM   3477  CG1 ILE A 334     -46.777  42.860  10.444  1.00 85.90           C  
ATOM   3478  CG2 ILE A 334     -47.692  42.668   8.142  1.00 82.88           C  
ATOM   3479  CD1 ILE A 334     -45.791  44.015  10.287  1.00 88.19           C  
ATOM   3480  N   ALA A 335     -46.934  39.248   7.635  1.00 80.09           N  
ATOM   3481  CA  ALA A 335     -47.202  38.470   6.433  1.00 79.44           C  
ATOM   3482  C   ALA A 335     -48.199  37.345   6.719  1.00 78.78           C  
ATOM   3483  O   ALA A 335     -49.207  37.251   6.057  1.00 78.15           O  
ATOM   3484  CB  ALA A 335     -45.911  37.896   5.876  1.00 78.92           C  
ATOM   3485  N   PHE A 336     -47.896  36.511   7.714  1.00 78.39           N  
ATOM   3486  CA  PHE A 336     -48.760  35.372   8.092  1.00 77.87           C  
ATOM   3487  C   PHE A 336     -50.184  35.751   8.427  1.00 77.70           C  
ATOM   3488  O   PHE A 336     -51.116  35.205   7.847  1.00 75.76           O  
ATOM   3489  CB  PHE A 336     -48.198  34.602   9.301  1.00 77.26           C  
ATOM   3490  CG  PHE A 336     -46.852  33.943   9.072  1.00 77.36           C  
ATOM   3491  CD1 PHE A 336     -46.408  33.562   7.796  1.00 78.61           C  
ATOM   3492  CD2 PHE A 336     -46.024  33.695  10.152  1.00 76.74           C  
ATOM   3493  CE1 PHE A 336     -45.180  32.962   7.621  1.00 76.21           C  
ATOM   3494  CE2 PHE A 336     -44.787  33.089   9.974  1.00 78.36           C  
ATOM   3495  CZ  PHE A 336     -44.372  32.724   8.700  1.00 76.78           C  
ATOM   3496  N   GLN A 337     -50.346  36.681   9.363  1.00 78.23           N  
ATOM   3497  CA  GLN A 337     -51.691  37.124   9.792  1.00 79.51           C  
ATOM   3498  C   GLN A 337     -52.549  37.711   8.642  1.00 78.03           C  
ATOM   3499  O   GLN A 337     -53.778  37.646   8.694  1.00 78.24           O  
ATOM   3500  CB  GLN A 337     -51.609  38.081  10.997  1.00 80.74           C  
ATOM   3501  CG  GLN A 337     -50.870  39.391  10.802  1.00 86.86           C  
ATOM   3502  CD  GLN A 337     -50.613  40.113  12.143  1.00 89.20           C  
ATOM   3503  OE1 GLN A 337     -51.317  39.877  13.127  1.00 97.34           O  
ATOM   3504  NE2 GLN A 337     -49.610  40.989  12.177  1.00 94.24           N  
ATOM   3505  N   GLU A 338     -51.900  38.271   7.622  1.00 76.38           N  
ATOM   3506  CA  GLU A 338     -52.591  38.694   6.411  1.00 74.47           C  
ATOM   3507  C   GLU A 338     -53.085  37.448   5.670  1.00 73.86           C  
ATOM   3508  O   GLU A 338     -54.258  37.370   5.282  1.00 73.06           O  
ATOM   3509  CB  GLU A 338     -51.659  39.512   5.516  1.00 75.29           C  
ATOM   3510  CG  GLU A 338     -52.343  40.279   4.365  1.00 79.56           C  
ATOM   3511  CD  GLU A 338     -52.695  39.442   3.113  1.00 85.28           C  
ATOM   3512  OE1 GLU A 338     -52.500  38.207   3.087  1.00 91.20           O  
ATOM   3513  OE2 GLU A 338     -53.176  40.048   2.131  1.00 89.12           O  
ATOM   3514  N   LEU A 339     -52.177  36.488   5.477  1.00 70.47           N  
ATOM   3515  CA  LEU A 339     -52.475  35.242   4.763  1.00 71.14           C  
ATOM   3516  C   LEU A 339     -53.527  34.375   5.463  1.00 72.95           C  
ATOM   3517  O   LEU A 339     -54.255  33.650   4.793  1.00 74.46           O  
ATOM   3518  CB  LEU A 339     -51.209  34.406   4.567  1.00 68.65           C  
ATOM   3519  CG  LEU A 339     -50.055  35.021   3.778  1.00 69.52           C  
ATOM   3520  CD1 LEU A 339     -48.805  34.139   3.935  1.00 68.79           C  
ATOM   3521  CD2 LEU A 339     -50.411  35.225   2.315  1.00 62.62           C  
ATOM   3522  N   LEU A 340     -53.599  34.455   6.796  1.00 74.28           N  
ATOM   3523  CA  LEU A 340     -54.598  33.718   7.588  1.00 75.08           C  
ATOM   3524  C   LEU A 340     -55.848  34.573   7.901  1.00 76.80           C  
ATOM   3525  O   LEU A 340     -56.573  34.280   8.860  1.00 76.39           O  
ATOM   3526  CB  LEU A 340     -53.960  33.174   8.878  1.00 74.68           C  
ATOM   3527  CG  LEU A 340     -52.763  32.233   8.701  1.00 73.84           C  
ATOM   3528  CD1 LEU A 340     -52.150  31.887  10.048  1.00 73.83           C  
ATOM   3529  CD2 LEU A 340     -53.167  30.976   7.982  1.00 73.24           C  
ATOM   3530  N   CYS A 341     -56.083  35.619   7.088  1.00 79.59           N  
ATOM   3531  CA  CYS A 341     -57.280  36.477   7.152  1.00 80.75           C  
ATOM   3532  C   CYS A 341     -57.536  37.089   8.530  1.00 81.21           C  
ATOM   3533  O   CYS A 341     -58.613  36.911   9.114  1.00 81.97           O  
ATOM   3534  CB  CYS A 341     -58.500  35.683   6.674  1.00 81.26           C  
ATOM   3535  SG  CYS A 341     -58.243  34.889   5.079  1.00 88.24           S  
ATOM   3536  N   LEU A 342     -56.533  37.809   9.031  1.00 81.84           N  
ATOM   3537  CA  LEU A 342     -56.598  38.483  10.333  1.00 82.60           C  
ATOM   3538  C   LEU A 342     -56.370  39.993  10.158  1.00 83.35           C  
ATOM   3539  O   LEU A 342     -55.715  40.650  10.971  1.00 85.10           O  
ATOM   3540  CB  LEU A 342     -55.575  37.878  11.303  1.00 82.19           C  
ATOM   3541  CG  LEU A 342     -55.513  36.347  11.407  1.00 82.55           C  
ATOM   3542  CD1 LEU A 342     -54.415  35.913  12.368  1.00 82.95           C  
ATOM   3543  CD2 LEU A 342     -56.851  35.782  11.838  1.00 83.45           C  
