# Supplementary material for: Alignment of Helical Membrane Protein Sequences Using AlignMe
Source: PLoS One. 2013 Mar 4;8(3):e57731. doi: 10.1371/journal.pone.0057731 (PMC3587630; doi:10.1371/journal.pone.0057731)
Supplement: File S2 — Dataset of HOMEP2 homologous membrane proteins. (GZ) [file pone.0057731.s002.gz › HOMEP2010_pdbs/gpcr/3KJ6_A.pdb]

ATOM      1  N   GLY A  35       9.591  35.187  25.839  1.00241.27           N  
ATOM      2  CA  GLY A  35      10.953  35.031  25.364  1.00238.99           C  
ATOM      3  C   GLY A  35      11.911  36.002  26.025  1.00233.82           C  
ATOM      4  O   GLY A  35      12.924  35.598  26.597  1.00230.49           O  
ATOM      5  N   MET A  36      11.590  37.290  25.945  1.00278.18           N  
ATOM      6  CA  MET A  36      12.423  38.329  26.539  1.00276.84           C  
ATOM      7  C   MET A  36      12.351  38.294  28.063  1.00276.00           C  
ATOM      8  O   MET A  36      13.284  38.714  28.748  1.00562.31           O  
ATOM      9  CB  MET A  36      12.018  39.700  26.016  1.00277.42           C  
ATOM     10  N   GLY A  37      11.238  37.791  28.587  1.00267.82           N  
ATOM     11  CA  GLY A  37      11.045  37.691  30.022  1.00262.14           C  
ATOM     12  C   GLY A  37      11.993  36.693  30.658  1.00259.03           C  
ATOM     13  O   GLY A  37      12.656  36.996  31.650  1.00253.70           O  
ATOM     14  N   ILE A  38      12.055  35.496  30.083  1.00260.15           N  
ATOM     15  CA  ILE A  38      12.959  34.458  30.562  1.00257.98           C  
ATOM     16  C   ILE A  38      14.415  34.888  30.393  1.00255.93           C  
ATOM     17  O   ILE A  38      15.287  34.478  31.160  1.00251.66           O  
ATOM     18  CB  ILE A  38      12.725  33.122  29.828  1.00263.35           C  
ATOM     19  CG1 ILE A  38      11.318  32.596  30.115  1.00264.92           C  
ATOM     20  CG2 ILE A  38      13.767  32.093  30.239  1.00261.56           C  
ATOM     21  CD1 ILE A  38      11.066  32.291  31.576  1.00259.51           C  
ATOM     22  N   VAL A  39      14.671  35.720  29.388  1.00278.00           N  
ATOM     23  CA  VAL A  39      16.017  36.227  29.143  1.00276.63           C  
ATOM     24  C   VAL A  39      16.472  37.135  30.282  1.00275.36           C  
ATOM     25  O   VAL A  39      17.656  37.184  30.615  1.00541.01           O  
ATOM     26  CB  VAL A  39      16.075  36.966  27.813  1.00277.20           C  
ATOM     27  N   MET A  40      15.521  37.848  30.878  1.00292.09           N  
ATOM     28  CA  MET A  40      15.818  38.765  31.973  1.00287.62           C  
ATOM     29  C   MET A  40      15.912  38.030  33.306  1.00282.68           C  
ATOM     30  O   MET A  40      16.119  38.645  34.352  1.00278.80           O  
ATOM     31  CB  MET A  40      14.758  39.866  32.051  1.00271.96           C  
ATOM     32  CG  MET A  40      14.691  40.750  30.814  1.00276.90           C  
ATOM     33  SD  MET A  40      13.434  42.041  30.919  1.00278.73           S  
ATOM     34  CE  MET A  40      11.953  41.062  31.151  1.00279.49           C  
ATOM     35  N   SER A  41      15.757  36.711  33.262  1.00258.86           N  
ATOM     36  CA  SER A  41      15.817  35.896  34.469  1.00254.33           C  
ATOM     37  C   SER A  41      17.263  35.597  34.850  1.00251.08           C  
ATOM     38  O   SER A  41      17.580  35.400  36.024  1.00246.59           O  
ATOM     39  CB  SER A  41      15.034  34.596  34.278  1.00212.32           C  
ATOM     40  OG  SER A  41      13.649  34.857  34.118  1.00214.56           O  
ATOM     41  N   LEU A  42      18.132  35.569  33.844  1.00200.76           N  
ATOM     42  CA  LEU A  42      19.560  35.355  34.054  1.00200.19           C  
ATOM     43  C   LEU A  42      20.196  36.578  34.708  1.00200.74           C  
ATOM     44  O   LEU A  42      21.135  36.457  35.494  1.00422.82           O  
ATOM     45  CB  LEU A  42      20.245  35.041  32.733  1.00198.50           C  
ATOM     46  N   ILE A  43      19.675  37.755  34.374  1.00293.40           N  
ATOM     47  CA  ILE A  43      20.156  39.004  34.953  1.00290.73           C  
ATOM     48  C   ILE A  43      19.935  39.020  36.462  1.00285.93           C  
ATOM     49  O   ILE A  43      20.727  39.592  37.210  1.00282.71           O  
ATOM     50  CB  ILE A  43      19.455  40.225  34.321  1.00246.65           C  
ATOM     51  CG1 ILE A  43      19.734  40.282  32.818  1.00251.24           C  
ATOM     52  CG2 ILE A  43      19.905  41.514  34.995  1.00244.32           C  
ATOM     53  CD1 ILE A  43      19.135  41.490  32.131  1.00254.25           C  
ATOM     54  N   VAL A  44      18.854  38.383  36.902  1.00296.03           N  
ATOM     55  CA  VAL A  44      18.525  38.322  38.321  1.00291.57           C  
ATOM     56  C   VAL A  44      19.621  37.619  39.113  1.00287.42           C  
ATOM     57  O   VAL A  44      20.018  38.081  40.182  1.00283.40           O  
ATOM     58  CB  VAL A  44      17.191  37.594  38.561  1.00225.28           C  
ATOM     59  CG1 VAL A  44      16.811  37.659  40.033  1.00220.81           C  
ATOM     60  CG2 VAL A  44      16.096  38.197  37.696  1.00229.78           C  
ATOM     61  N   LEU A  45      20.104  36.499  38.585  1.00262.87           N  
ATOM     62  CA  LEU A  45      21.167  35.744  39.237  1.00259.36           C  
ATOM     63  C   LEU A  45      22.421  36.596  39.392  1.00257.31           C  
ATOM     64  O   LEU A  45      23.201  36.406  40.323  1.00253.12           O  
ATOM     65  CB  LEU A  45      21.492  34.474  38.447  1.00229.28           C  
ATOM     66  CG  LEU A  45      22.605  33.599  39.027  1.00226.13           C  
ATOM     67  CD1 LEU A  45      22.275  33.189  40.454  1.00221.56           C  
ATOM     68  CD2 LEU A  45      22.844  32.377  38.154  1.00229.92           C  
ATOM     69  N   ALA A  46      22.606  37.538  38.473  1.00242.35           N  
ATOM     70  CA  ALA A  46      23.748  38.442  38.520  1.00240.97           C  
ATOM     71  C   ALA A  46      23.637  39.399  39.702  1.00237.44           C  
ATOM     72  O   ALA A  46      24.636  39.950  40.164  1.00234.87           O  
ATOM     73  CB  ALA A  46      23.862  39.219  37.217  1.00145.27           C  
ATOM     74  N   ILE A  47      22.415  39.589  40.188  1.00248.94           N  
ATOM     75  CA  ILE A  47      22.164  40.496  41.300  1.00246.05           C  
ATOM     76  C   ILE A  47      22.056  39.719  42.610  1.00241.16           C  
ATOM     77  O   ILE A  47      21.855  40.299  43.677  1.00242.39           O  
ATOM     78  CB  ILE A  47      20.874  41.314  41.078  1.00258.38           C  
ATOM     79  CG1 ILE A  47      20.670  41.604  39.588  1.00263.60           C  
ATOM     80  CG2 ILE A  47      20.910  42.603  41.884  1.00257.28           C  
ATOM     81  CD1 ILE A  47      21.827  42.334  38.935  1.00264.52           C  
ATOM     82  N   VAL A  48      22.195  38.400  42.517  1.00240.72           N  
ATOM     83  CA  VAL A  48      22.135  37.531  43.686  1.00236.18           C  
ATOM     84  C   VAL A  48      23.435  36.740  43.821  1.00234.39           C  
ATOM     85  O   VAL A  48      23.617  35.977  44.769  1.00230.75           O  
ATOM     86  CB  VAL A  48      20.941  36.559  43.602  1.00221.80           C  
ATOM     87  CG1 VAL A  48      20.737  35.843  44.929  1.00216.83           C  
ATOM     88  CG2 VAL A  48      19.679  37.307  43.204  1.00225.06           C  
ATOM     89  N   PHE A  49      24.336  36.933  42.862  1.00236.86           N  
ATOM     90  CA  PHE A  49      25.633  36.263  42.876  1.00236.49           C  
ATOM     91  C   PHE A  49      26.774  37.274  42.801  1.00237.10           C  
ATOM     92  O   PHE A  49      27.791  37.128  43.479  1.00457.28           O  
ATOM     93  CB  PHE A  49      25.729  35.263  41.733  1.00236.09           C  
ATOM     94  N   GLY A  50      26.597  38.299  41.973  1.00220.27           N  
ATOM     95  CA  GLY A  50      27.599  39.337  41.817  1.00220.94           C  
ATOM     96  C   GLY A  50      27.695  40.239  43.033  1.00221.90           C  
ATOM     97  O   GLY A  50      28.683  40.950  43.215  1.00225.35           O  
ATOM     98  N   ASN A  51      26.662  40.208  43.868  1.00218.88           N  
ATOM     99  CA  ASN A  51      26.629  41.024  45.076  1.00225.85           C  
ATOM    100  C   ASN A  51      26.822  40.189  46.338  1.00225.90           C  
ATOM    101  O   ASN A  51      26.917  40.725  47.443  1.00231.71           O  
ATOM    102  CB  ASN A  51      25.322  41.813  45.150  1.00274.01           C  
ATOM    103  CG  ASN A  51      25.133  42.735  43.962  1.00274.62           C  
ATOM    104  OD1 ASN A  51      26.086  43.343  43.475  1.00276.20           O  
ATOM    105  ND2 ASN A  51      23.897  42.846  43.490  1.00273.38           N  
ATOM    106  N   VAL A  52      26.876  38.872  46.164  1.00232.84           N  
ATOM    107  CA  VAL A  52      27.142  37.958  47.267  1.00232.01           C  
ATOM    108  C   VAL A  52      28.639  37.701  47.382  1.00231.30           C  
ATOM    109  O   VAL A  52      29.183  37.615  48.484  1.00234.17           O  
ATOM    110  CB  VAL A  52      26.399  36.620  47.087  1.00233.61           C  
ATOM    111  CG1 VAL A  52      27.001  35.549  47.984  1.00231.51           C  
ATOM    112  CG2 VAL A  52      24.914  36.795  47.371  1.00234.85           C  
ATOM    113  N   LEU A  53      29.302  37.585  46.236  1.00216.23           N  
ATOM    114  CA  LEU A  53      30.748  37.397  46.202  1.00215.67           C  
ATOM    115  C   LEU A  53      31.458  38.634  46.740  1.00223.93           C  
ATOM    116  O   LEU A  53      32.656  38.606  47.015  1.00410.61           O  
ATOM    117  CB  LEU A  53      31.212  37.088  44.786  1.00208.47           C  
ATOM    118  N   VAL A  54      30.707  39.721  46.889  1.00182.89           N  
ATOM    119  CA  VAL A  54      31.250  40.962  47.426  1.00190.78           C  
ATOM    120  C   VAL A  54      31.036  41.044  48.937  1.00196.41           C  
ATOM    121  O   VAL A  54      31.940  41.425  49.680  1.00201.34           O  
ATOM    122  CB  VAL A  54      30.613  42.195  46.750  1.00160.95           C  
ATOM    123  CG1 VAL A  54      31.188  43.479  47.328  1.00169.66           C  
ATOM    124  CG2 VAL A  54      30.822  42.144  45.244  1.00155.58           C  
ATOM    125  N   ILE A  55      29.839  40.676  49.384  1.00208.16           N  
ATOM    126  CA  ILE A  55      29.484  40.750  50.799  1.00215.59           C  
ATOM    127  C   ILE A  55      30.341  39.825  51.660  1.00216.59           C  
ATOM    128  O   ILE A  55      30.737  40.185  52.769  1.00392.91           O  
ATOM    129  CB  ILE A  55      28.004  40.437  50.993  1.00214.27           C  
ATOM    130  N   THR A  56      30.621  38.633  51.146  1.00214.80           N  
ATOM    131  CA  THR A  56      31.420  37.657  51.877  1.00212.71           C  
ATOM    132  C   THR A  56      32.911  37.937  51.710  1.00214.04           C  
ATOM    133  O   THR A  56      33.732  37.473  52.502  1.00214.80           O  
ATOM    134  CB  THR A  56      31.100  36.215  51.429  1.00205.36           C  
ATOM    135  OG1 THR A  56      31.796  35.283  52.266  1.00203.90           O  
ATOM    136  CG2 THR A  56      31.510  35.999  49.981  1.00200.31           C  
ATOM    137  N   ALA A  57      33.256  38.703  50.680  1.00242.42           N  
ATOM    138  CA  ALA A  57      34.645  39.069  50.430  1.00243.75           C  
ATOM    139  C   ALA A  57      35.163  40.009  51.514  1.00252.51           C  
ATOM    140  O   ALA A  57      36.201  39.756  52.124  1.00253.63           O  
ATOM    141  CB  ALA A  57      34.789  39.707  49.058  1.00190.41           C  
ATOM    142  N   ILE A  58      34.432  41.095  51.745  1.00220.77           N  
ATOM    143  CA  ILE A  58      34.786  42.058  52.782  1.00221.00           C  
ATOM    144  C   ILE A  58      34.789  41.404  54.163  1.00217.24           C  
ATOM    145  O   ILE A  58      35.703  41.620  54.959  1.00217.38           O  
ATOM    146  CB  ILE A  58      33.834  43.280  52.764  1.00203.44           C  
ATOM    147  CG1 ILE A  58      33.973  44.107  54.046  1.00203.06           C  
ATOM    148  CG2 ILE A  58      32.392  42.833  52.578  1.00201.06           C  
ATOM    149  CD1 ILE A  58      32.999  43.720  55.146  1.00198.97           C  
ATOM    150  N   ALA A  59      33.765  40.602  54.436  1.00206.26           N  
ATOM    151  CA  ALA A  59      33.648  39.911  55.715  1.00202.29           C  
ATOM    152  C   ALA A  59      34.259  38.514  55.644  1.00200.73           C  
ATOM    153  O   ALA A  59      35.215  38.206  56.357  1.00199.94           O  
ATOM    154  CB  ALA A  59      32.190  39.833  56.143  1.00139.48           C  
ATOM    155  N   PHE A  61      38.021  38.539  53.832  1.00203.82           N  
ATOM    156  CA  PHE A  61      39.478  38.585  53.880  1.00204.06           C  
ATOM    157  C   PHE A  61      39.968  39.806  54.659  1.00203.50           C  
ATOM    158  O   PHE A  61      39.411  40.897  54.539  1.00203.67           O  
ATOM    159  CB  PHE A  61      40.062  38.581  52.465  1.00177.00           C  
ATOM    160  CG  PHE A  61      39.644  37.394  51.638  1.00178.07           C  
ATOM    161  CD1 PHE A  61      38.596  37.493  50.738  1.00178.92           C  
ATOM    162  CD2 PHE A  61      40.301  36.180  51.762  1.00178.46           C  
ATOM    163  CE1 PHE A  61      38.211  36.406  49.978  1.00180.35           C  
ATOM    164  CE2 PHE A  61      39.919  35.088  51.004  1.00179.89           C  
ATOM    165  CZ  PHE A  61      38.873  35.202  50.111  1.00180.95           C  
ATOM    166  N   GLU A  62      41.014  39.608  55.455  1.00272.87           N  
ATOM    167  CA  GLU A  62      41.556  40.663  56.306  1.00272.65           C  
ATOM    168  C   GLU A  62      41.998  41.890  55.511  1.00273.76           C  
ATOM    169  O   GLU A  62      41.890  43.020  55.988  1.00273.95           O  
ATOM    170  CB  GLU A  62      42.729  40.124  57.130  1.00197.08           C  
ATOM    171  CG  GLU A  62      43.357  41.141  58.072  1.00197.28           C  
ATOM    172  CD  GLU A  62      42.432  41.535  59.206  1.00196.59           C  
ATOM    173  OE1 GLU A  62      41.440  40.814  59.447  1.00195.38           O  
ATOM    174  OE2 GLU A  62      42.699  42.566  59.860  1.00197.35           O  
ATOM    175  N   ARG A  63      42.491  41.662  54.299  1.00211.48           N  
ATOM    176  CA  ARG A  63      43.023  42.741  53.471  1.00209.09           C  
ATOM    177  C   ARG A  63      41.928  43.601  52.842  1.00206.83           C  
ATOM    178  O   ARG A  63      42.155  44.767  52.518  1.00376.72           O  
ATOM    179  CB  ARG A  63      43.945  42.179  52.395  1.00207.55           C  
ATOM    180  N   LEU A  64      40.742  43.024  52.672  1.00156.32           N  
ATOM    181  CA  LEU A  64      39.629  43.730  52.043  1.00151.17           C  
ATOM    182  C   LEU A  64      38.814  44.544  53.046  1.00152.60           C  
ATOM    183  O   LEU A  64      37.942  45.326  52.661  1.00152.79           O  
ATOM    184  CB  LEU A  64      38.716  42.745  51.309  1.00182.63           C  
ATOM    185  CG  LEU A  64      39.255  42.119  50.023  1.00182.27           C  
ATOM    186  CD1 LEU A  64      38.342  40.998  49.555  1.00181.89           C  
ATOM    187  CD2 LEU A  64      39.415  43.172  48.938  1.00182.27           C  
ATOM    188  N   GLN A  65      39.100  44.354  54.330  1.00219.39           N  
ATOM    189  CA  GLN A  65      38.367  45.039  55.388  1.00221.35           C  
ATOM    190  C   GLN A  65      38.829  46.484  55.546  1.00223.40           C  
ATOM    191  O   GLN A  65      39.772  46.767  56.285  1.00225.30           O  
ATOM    192  CB  GLN A  65      38.518  44.291  56.714  1.00221.09           C  
ATOM    193  CG  GLN A  65      38.068  42.839  56.663  1.00219.56           C  
ATOM    194  CD  GLN A  65      38.354  42.093  57.952  1.00221.10           C  
ATOM    195  OE1 GLN A  65      38.640  42.700  58.984  1.00223.42           O  
ATOM    196  NE2 GLN A  65      38.276  40.768  57.898  1.00220.27           N  
ATOM    197  N   THR A  66      38.158  47.393  54.846  1.00187.85           N  
ATOM    198  CA  THR A  66      38.481  48.813  54.911  1.00190.19           C  
ATOM    199  C   THR A  66      37.207  49.654  54.897  1.00191.28           C  
ATOM    200  O   THR A  66      36.153  49.183  54.475  1.00189.41           O  
ATOM    201  CB  THR A  66      39.380  49.241  53.736  1.00185.32           C  
ATOM    202  OG1 THR A  66      38.746  48.897  52.498  1.00183.26           O  
ATOM    203  CG2 THR A  66      40.733  48.549  53.816  1.00184.59           C  
ATOM    204  N   VAL A  67      37.310  50.896  55.358  1.00206.63           N  
ATOM    205  CA  VAL A  67      36.159  51.794  55.408  1.00208.37           C  
ATOM    206  C   VAL A  67      35.548  52.024  54.027  1.00206.33           C  
ATOM    207  O   VAL A  67      34.326  52.014  53.872  1.00205.89           O  
ATOM    208  CB  VAL A  67      36.521  53.152  56.048  1.00158.44           C  
ATOM    209  CG1 VAL A  67      35.507  54.219  55.657  1.00158.37           C  
ATOM    210  CG2 VAL A  67      36.609  53.018  57.561  1.00161.65           C  
ATOM    211  N   THR A  68      36.400  52.231  53.027  1.00162.04           N  
ATOM    212  CA  THR A  68      35.929  52.437  51.662  1.00160.54           C  
ATOM    213  C   THR A  68      35.203  51.192  51.165  1.00157.62           C  
ATOM    214  O   THR A  68      34.250  51.282  50.391  1.00156.92           O  
ATOM    215  CB  THR A  68      37.085  52.780  50.702  1.00199.39           C  
ATOM    216  OG1 THR A  68      37.731  53.983  51.138  1.00202.76           O  
ATOM    217  CG2 THR A  68      36.563  52.978  49.286  1.00197.93           C  
ATOM    218  N   ASN A  69      35.658  50.031  51.625  1.00234.23           N  
ATOM    219  CA  ASN A  69      35.031  48.764  51.269  1.00234.61           C  
ATOM    220  C   ASN A  69      33.871  48.450  52.209  1.00236.23           C  
ATOM    221  O   ASN A  69      33.119  47.500  51.989  1.00443.31           O  
ATOM    222  CB  ASN A  69      36.057  47.640  51.294  1.00236.14           C  
ATOM    223  N   TYR A  70      33.729  49.255  53.257  1.00265.10           N  
ATOM    224  CA  TYR A  70      32.669  49.052  54.235  1.00265.66           C  
ATOM    225  C   TYR A  70      31.402  49.764  53.780  1.00265.96           C  
ATOM    226  O   TYR A  70      30.311  49.494  54.282  1.00265.94           O  
ATOM    227  CB  TYR A  70      33.103  49.560  55.610  1.00234.22           C  
ATOM    228  CG  TYR A  70      32.853  48.572  56.725  1.00234.35           C  
ATOM    229  CD1 TYR A  70      33.741  47.532  56.961  1.00233.06           C  
ATOM    230  CD2 TYR A  70      31.733  48.676  57.539  1.00236.02           C  
ATOM    231  CE1 TYR A  70      33.523  46.623  57.975  1.00233.44           C  
ATOM    232  CE2 TYR A  70      31.506  47.770  58.559  1.00236.37           C  
ATOM    233  CZ  TYR A  70      32.405  46.746  58.771  1.00235.08           C  
ATOM    234  OH  TYR A  70      32.188  45.839  59.782  1.00235.72           O  
ATOM    235  N   PHE A  71      31.558  50.680  52.830  1.00210.82           N  
ATOM    236  CA  PHE A  71      30.418  51.347  52.219  1.00211.17           C  
ATOM    237  C   PHE A  71      30.116  50.712  50.867  1.00208.97           C  
ATOM    238  O   PHE A  71      29.025  50.878  50.321  1.00208.94           O  
ATOM    239  CB  PHE A  71      30.680  52.845  52.050  1.00204.79           C  
ATOM    240  CG  PHE A  71      31.040  53.546  53.327  1.00207.79           C  
ATOM    241  CD1 PHE A  71      32.008  54.535  53.340  1.00210.71           C  
ATOM    242  CD2 PHE A  71      30.419  53.211  54.517  1.00208.11           C  
ATOM    243  CE1 PHE A  71      32.343  55.183  54.513  1.00214.12           C  
ATOM    244  CE2 PHE A  71      30.750  53.853  55.694  1.00211.49           C  
ATOM    245  CZ  PHE A  71      31.714  54.840  55.692  1.00214.61           C  
ATOM    246  N   ILE A  72      31.092  49.985  50.332  1.00222.36           N  
ATOM    247  CA  ILE A  72      30.907  49.264  49.080  1.00220.66           C  
ATOM    248  C   ILE A  72      30.059  48.024  49.340  1.00219.10           C  
ATOM    249  O   ILE A  72      29.387  47.518  48.442  1.00218.32           O  
ATOM    250  CB  ILE A  72      32.254  48.849  48.449  1.00163.68           C  
ATOM    251  CG1 ILE A  72      32.148  48.823  46.923  1.00163.50           C  
ATOM    252  CG2 ILE A  72      32.710  47.501  48.984  1.00162.31           C  
ATOM    253  CD1 ILE A  72      31.898  50.180  46.307  1.00165.25           C  
ATOM    254  N   THR A  73      30.096  47.544  50.579  1.00240.74           N  
ATOM    255  CA  THR A  73      29.283  46.406  50.989  1.00239.58           C  
ATOM    256  C   THR A  73      27.887  46.878  51.375  1.00240.14           C  
ATOM    257  O   THR A  73      26.937  46.096  51.395  1.00239.03           O  
ATOM    258  CB  THR A  73      29.920  45.647  52.169  1.00258.68           C  
ATOM    259  OG1 THR A  73      29.104  44.520  52.512  1.00257.73           O  
ATOM    260  CG2 THR A  73      30.056  46.556  53.379  1.00260.71           C  
ATOM    261  N   SER A  74      27.773  48.166  51.685  1.00226.40           N  
ATOM    262  CA  SER A  74      26.479  48.777  51.956  1.00227.33           C  
ATOM    263  C   SER A  74      25.677  48.838  50.664  1.00226.49           C  
ATOM    264  O   SER A  74      24.470  48.595  50.656  1.00226.26           O  
ATOM    265  CB  SER A  74      26.660  50.182  52.529  1.00175.55           C  
ATOM    266  OG  SER A  74      25.409  50.787  52.806  1.00177.29           O  
ATOM    267  N   LEU A  75      26.362  49.165  49.573  1.00187.56           N  
ATOM    268  CA  LEU A  75      25.748  49.190  48.252  1.00187.23           C  
ATOM    269  C   LEU A  75      25.532  47.775  47.738  1.00185.52           C  
ATOM    270  O   LEU A  75      24.733  47.548  46.830  1.00185.59           O  
ATOM    271  CB  LEU A  75      26.624  49.970  47.272  1.00210.29           C  
ATOM    272  CG  LEU A  75      26.429  51.485  47.240  1.00212.54           C  
ATOM    273  CD1 LEU A  75      25.884  51.998  48.564  1.00213.71           C  
ATOM    274  CD2 LEU A  75      27.733  52.179  46.872  1.00213.86           C  
ATOM    275  N   ALA A  76      26.256  46.826  48.320  1.00281.93           N  
ATOM    276  CA  ALA A  76      26.101  45.425  47.959  1.00280.70           C  
ATOM    277  C   ALA A  76      24.777  44.894  48.491  1.00280.37           C  
ATOM    278  O   ALA A  76      24.097  44.116  47.823  1.00279.73           O  
ATOM    279  CB  ALA A  76      27.261  44.606  48.497  1.00222.14           C  
ATOM    280  N   CYS A  77      24.414  45.321  49.697  1.00222.28           N  
ATOM    281  CA  CYS A  77      23.147  44.926  50.299  1.00223.20           C  
ATOM    282  C   CYS A  77      21.986  45.652  49.627  1.00220.88           C  
ATOM    283  O   CYS A  77      20.929  45.068  49.392  1.00414.42           O  
ATOM    284  CB  CYS A  77      23.157  45.203  51.795  1.00225.54           C  
ATOM    285  N   ALA A  78      22.194  46.928  49.318  1.00195.07           N  
ATOM    286  CA  ALA A  78      21.188  47.724  48.626  1.00196.21           C  
ATOM    287  C   ALA A  78      20.937  47.169  47.231  1.00196.20           C  
ATOM    288  O   ALA A  78      19.903  47.436  46.621  1.00198.29           O  
ATOM    289  CB  ALA A  78      21.624  49.179  48.547  1.00172.77           C  
ATOM    290  N   ASP A  79      21.891  46.392  46.731  1.00198.02           N  
ATOM    291  CA  ASP A  79      21.779  45.816  45.399  1.00198.42           C  
ATOM    292  C   ASP A  79      21.252  44.385  45.474  1.00197.78           C  
ATOM    293  O   ASP A  79      20.522  43.938  44.591  1.00198.52           O  
ATOM    294  CB  ASP A  79      23.133  45.851  44.690  1.00243.93           C  
ATOM    295  CG  ASP A  79      22.998  45.939  43.184  1.00245.55           C  
ATOM    296  OD1 ASP A  79      21.925  46.367  42.710  1.00247.03           O  
ATOM    297  OD2 ASP A  79      23.967  45.588  42.478  1.00245.65           O  
ATOM    298  N   LEU A  80      21.625  43.675  46.535  1.00234.48           N  
ATOM    299  CA  LEU A  80      21.169  42.304  46.747  1.00234.07           C  
ATOM    300  C   LEU A  80      19.704  42.264  47.166  1.00233.83           C  
ATOM    301  O   LEU A  80      18.971  41.344  46.805  1.00234.26           O  
ATOM    302  CB  LEU A  80      22.042  41.599  47.791  1.00158.02           C  
ATOM    303  CG  LEU A  80      21.526  40.279  48.375  1.00157.57           C  
ATOM    304  CD1 LEU A  80      22.676  39.329  48.669  1.00157.42           C  
ATOM    305  CD2 LEU A  80      20.686  40.517  49.625  1.00157.07           C  
ATOM    306  N   VAL A  81      19.285  43.263  47.936  1.00304.05           N  
ATOM    307  CA  VAL A  81      17.895  43.361  48.363  1.00303.96           C  
ATOM    308  C   VAL A  81      17.003  43.720  47.181  1.00305.00           C  
ATOM    309  O   VAL A  81      15.888  43.216  47.056  1.00305.21           O  
ATOM    310  CB  VAL A  81      17.714  44.404  49.481  1.00239.55           C  
ATOM    311  CG1 VAL A  81      16.237  44.648  49.748  1.00239.35           C  
ATOM    312  CG2 VAL A  81      18.422  43.950  50.749  1.00239.07           C  
ATOM    313  N   MET A  82      17.504  44.590  46.310  1.00199.14           N  
ATOM    314  CA  MET A  82      16.764  44.989  45.121  1.00200.57           C  
ATOM    315  C   MET A  82      16.789  43.877  44.076  1.00201.81           C  
ATOM    316  O   MET A  82      16.088  43.946  43.068  1.00203.82           O  
ATOM    317  CB  MET A  82      17.348  46.272  44.528  1.00210.82           C  
ATOM    318  CG  MET A  82      16.407  46.995  43.580  1.00212.28           C  
ATOM    319  SD  MET A  82      17.275  47.854  42.255  1.00214.43           S  
ATOM    320  CE  MET A  82      17.929  46.461  41.337  1.00215.93           C  
ATOM    321  N   GLY A  83      17.601  42.855  44.323  1.00262.53           N  
ATOM    322  CA  GLY A  83      17.723  41.738  43.404  1.00264.12           C  
ATOM    323  C   GLY A  83      16.917  40.530  43.841  1.00263.73           C  
ATOM    324  O   GLY A  83      16.617  39.648  43.036  1.00265.36           O  
ATOM    325  N   LEU A  84      16.564  40.492  45.122  1.00200.79           N  
ATOM    326  CA  LEU A  84      15.789  39.385  45.670  1.00200.44           C  
ATOM    327  C   LEU A  84      14.374  39.813  46.047  1.00199.44           C  
ATOM    328  O   LEU A  84      13.524  38.973  46.344  1.00198.36           O  
ATOM    329  CB  LEU A  84      16.492  38.789  46.893  1.00203.03           C  
ATOM    330  CG  LEU A  84      17.660  37.837  46.632  1.00204.42           C  
ATOM    331  CD1 LEU A  84      18.332  37.442  47.938  1.00203.47           C  
ATOM    332  CD2 LEU A  84      17.185  36.606  45.877  1.00206.26           C  
ATOM    333  N   ALA A  85      14.121  41.118  46.029  1.00264.62           N  
ATOM    334  CA  ALA A  85      12.829  41.640  46.464  1.00264.13           C  
ATOM    335  C   ALA A  85      12.158  42.553  45.437  1.00265.41           C  
ATOM    336  O   ALA A  85      10.933  42.657  45.403  1.00265.79           O  
ATOM    337  CB  ALA A  85      12.971  42.358  47.801  1.00180.57           C  
ATOM    338  N   VAL A  86      12.957  43.212  44.603  1.00216.18           N  
ATOM    339  CA  VAL A  86      12.419  44.171  43.639  1.00217.77           C  
ATOM    340  C   VAL A  86      12.449  43.657  42.200  1.00219.74           C  
ATOM    341  O   VAL A  86      11.447  43.724  41.490  1.00221.65           O  
ATOM    342  CB  VAL A  86      13.158  45.523  43.709  1.00198.03           C  
ATOM    343  CG1 VAL A  86      12.730  46.425  42.561  1.00200.18           C  
ATOM    344  CG2 VAL A  86      12.907  46.198  45.050  1.00197.13           C  
ATOM    345  N   VAL A  87      13.602  43.150  41.773  1.00269.63           N  
ATOM    346  CA  VAL A  87      13.763  42.656  40.407  1.00271.95           C  
ATOM    347  C   VAL A  87      12.824  41.493  40.066  1.00272.55           C  
ATOM    348  O   VAL A  87      12.135  41.535  39.047  1.00272.28           O  
ATOM    349  CB  VAL A  87      15.227  42.252  40.108  1.00254.01           C  
ATOM    350  CG1 VAL A  87      15.309  41.477  38.804  1.00256.91           C  
ATOM    351  CG2 VAL A  87      16.119  43.483  40.059  1.00253.72           C  
ATOM    352  N   PRO A  88      12.792  40.452  40.917  1.00274.17           N  
ATOM    353  CA  PRO A  88      11.944  39.287  40.636  1.00272.26           C  
ATOM    354  C   PRO A  88      10.472  39.655  40.467  1.00271.09           C  
ATOM    355  O   PRO A  88       9.915  39.464  39.386  1.00269.70           O  
ATOM    356  CB  PRO A  88      12.125  38.414  41.882  1.00272.86           C  
ATOM    357  CG  PRO A  88      13.445  38.813  42.434  1.00274.87           C  
ATOM    358  CD  PRO A  88      13.562  40.282  42.162  1.00274.26           C  
ATOM    359  N   PHE A  89       9.857  40.174  41.525  1.00218.42           N  
ATOM    360  CA  PHE A  89       8.437  40.512  41.496  1.00217.42           C  
ATOM    361  C   PHE A  89       8.119  41.570  40.442  1.00217.24           C  
ATOM    362  O   PHE A  89       7.008  41.619  39.917  1.00215.91           O  
ATOM    363  CB  PHE A  89       7.963  40.985  42.873  1.00218.93           C  
ATOM    364  CG  PHE A  89       8.206  39.992  43.976  1.00219.40           C  
ATOM    365  CD1 PHE A  89       7.596  38.749  43.956  1.00217.66           C  
ATOM    366  CD2 PHE A  89       9.034  40.309  45.040  1.00221.10           C  
ATOM    367  CE1 PHE A  89       7.816  37.836  44.972  1.00218.22           C  
ATOM    368  CE2 PHE A  89       9.257  39.401  46.059  1.00221.25           C  
ATOM    369  CZ  PHE A  89       8.647  38.163  46.025  1.00220.63           C  
ATOM    370  N   GLY A  90       9.098  42.415  40.135  1.00194.62           N  
ATOM    371  CA  GLY A  90       8.914  43.472  39.158  1.00194.84           C  
ATOM    372  C   GLY A  90       9.060  42.990  37.727  1.00193.44           C  
ATOM    373  O   GLY A  90       8.759  43.721  36.782  1.00193.38           O  
ATOM    374  N   ALA A  91       9.526  41.755  37.568  1.00257.38           N  
ATOM    375  CA  ALA A  91       9.704  41.164  36.246  1.00256.54           C  
ATOM    376  C   ALA A  91       8.577  40.188  35.926  1.00254.64           C  
ATOM    377  O   ALA A  91       7.549  40.571  35.366  1.00254.64           O  
ATOM    378  CB  ALA A  91      11.054  40.469  36.153  1.00257.21           C  
ATOM    379  N   PHE A 108       4.695  47.541  50.335  1.00234.51           N  
ATOM    380  CA  PHE A 108       5.882  46.974  50.962  1.00227.92           C  
ATOM    381  C   PHE A 108       6.872  46.504  49.900  1.00227.01           C  
ATOM    382  O   PHE A 108       8.060  46.331  50.176  1.00221.89           O  
ATOM    383  CB  PHE A 108       5.497  45.817  51.886  1.00239.92           C  
ATOM    384  CG  PHE A 108       6.466  45.587  53.012  1.00233.54           C  
ATOM    385  CD1 PHE A 108       6.463  46.414  54.123  1.00232.67           C  
ATOM    386  CD2 PHE A 108       7.373  44.542  52.964  1.00229.11           C  
ATOM    387  CE1 PHE A 108       7.350  46.206  55.163  1.00227.49           C  
ATOM    388  CE2 PHE A 108       8.262  44.329  54.001  1.00223.51           C  
ATOM    389  CZ  PHE A 108       8.251  45.163  55.102  1.00222.70           C  
ATOM    390  N   TRP A 109       6.373  46.298  48.685  1.00305.94           N  
ATOM    391  CA  TRP A 109       7.220  45.943  47.553  1.00306.90           C  
ATOM    392  C   TRP A 109       7.809  47.207  46.940  1.00307.86           C  
ATOM    393  O   TRP A 109       8.927  47.202  46.424  1.00306.37           O  
ATOM    394  CB  TRP A 109       6.419  45.172  46.503  1.00282.01           C  
ATOM    395  CG  TRP A 109       7.180  44.900  45.241  1.00284.76           C  
ATOM    396  CD1 TRP A 109       7.964  43.815  44.974  1.00283.56           C  
ATOM    397  CD2 TRP A 109       7.228  45.726  44.071  1.00289.84           C  
ATOM    398  NE1 TRP A 109       8.498  43.916  43.712  1.00287.81           N  
ATOM    399  CE2 TRP A 109       8.061  45.080  43.136  1.00291.65           C  
ATOM    400  CE3 TRP A 109       6.648  46.950  43.723  1.00293.39           C  
ATOM    401  CZ2 TRP A 109       8.328  45.615  41.878  1.00296.95           C  
ATOM    402  CZ3 TRP A 109       6.914  47.480  42.474  1.00298.34           C  
ATOM    403  CH2 TRP A 109       7.747  46.813  41.566  1.00300.09           C  
ATOM    404  N   THR A 110       7.041  48.290  47.002  1.00281.57           N  
ATOM    405  CA  THR A 110       7.490  49.587  46.519  1.00282.79           C  
ATOM    406  C   THR A 110       8.211  50.330  47.639  1.00277.43           C  
ATOM    407  O   THR A 110       9.046  51.200  47.389  1.00276.64           O  
ATOM    408  CB  THR A 110       6.306  50.431  46.013  1.00219.36           C  
ATOM    409  OG1 THR A 110       5.567  49.682  45.041  1.00224.90           O  
ATOM    410  CG2 THR A 110       6.796  51.726  45.383  1.00221.23           C  
ATOM    411  N   SER A 111       7.885  49.972  48.877  1.00308.96           N  
ATOM    412  CA  SER A 111       8.525  50.565  50.044  1.00304.54           C  
ATOM    413  C   SER A 111      10.016  50.254  50.050  1.00299.20           C  
ATOM    414  O   SER A 111      10.835  51.096  50.417  1.00297.26           O  
ATOM    415  CB  SER A 111       7.878  50.046  51.329  1.00264.80           C  
ATOM    416  OG  SER A 111       6.473  50.230  51.304  1.00269.94           O  
ATOM    417  N   ILE A 112      10.361  49.037  49.639  1.00270.68           N  
ATOM    418  CA  ILE A 112      11.754  48.606  49.590  1.00267.97           C  
ATOM    419  C   ILE A 112      12.459  49.128  48.340  1.00267.03           C  
ATOM    420  O   ILE A 112      13.668  49.358  48.353  1.00553.20           O  
ATOM    421  CB  ILE A 112      11.844  47.087  49.660  1.00269.97           C  
ATOM    422  N   ASP A 113      11.699  49.312  47.265  1.00246.22           N  
ATOM    423  CA  ASP A 113      12.249  49.834  46.018  1.00249.00           C  
ATOM    424  C   ASP A 113      12.846  51.220  46.236  1.00247.78           C  
ATOM    425  O   ASP A 113      13.848  51.580  45.618  1.00247.30           O  
ATOM    426  CB  ASP A 113      11.169  49.891  44.933  1.00208.40           C  
ATOM    427  CG  ASP A 113      11.732  50.232  43.564  1.00212.16           C  
ATOM    428  OD1 ASP A 113      12.553  49.449  43.044  1.00211.41           O  
ATOM    429  OD2 ASP A 113      11.345  51.278  43.002  1.00216.30           O  
ATOM    430  N   VAL A 114      12.224  51.994  47.120  1.00242.63           N  
ATOM    431  CA  VAL A 114      12.723  53.320  47.462  1.00238.73           C  
ATOM    432  C   VAL A 114      13.891  53.222  48.438  1.00235.03           C  
ATOM    433  O   VAL A 114      14.938  53.831  48.228  1.00468.92           O  
ATOM    434  CB  VAL A 114      11.609  54.174  48.046  1.00239.40           C  
ATOM    435  N   LEU A 115      13.704  52.445  49.501  1.00281.86           N  
ATOM    436  CA  LEU A 115      14.731  52.266  50.524  1.00276.07           C  
ATOM    437  C   LEU A 115      16.080  51.883  49.921  1.00272.30           C  
ATOM    438  O   LEU A 115      17.130  52.295  50.414  1.00268.39           O  
ATOM    439  CB  LEU A 115      14.294  51.206  51.538  1.00229.57           C  
ATOM    440  CG  LEU A 115      15.290  50.879  52.653  1.00223.87           C  
ATOM    441  CD1 LEU A 115      15.588  52.116  53.486  1.00224.43           C  
ATOM    442  CD2 LEU A 115      14.771  49.750  53.531  1.00222.21           C  
ATOM    443  N   CYS A 116      16.045  51.092  48.853  1.00258.31           N  
ATOM    444  CA  CYS A 116      17.266  50.635  48.196  1.00255.72           C  
ATOM    445  C   CYS A 116      17.955  51.759  47.426  1.00257.11           C  
ATOM    446  O   CYS A 116      19.102  52.105  47.708  1.00253.16           O  
ATOM    447  CB  CYS A 116      16.963  49.467  47.253  1.00238.37           C  
ATOM    448  SG  CYS A 116      16.440  47.945  48.077  1.00235.99           S  
ATOM    449  N   VAL A 117      17.245  52.323  46.454  1.00223.80           N  
ATOM    450  CA  VAL A 117      17.804  53.351  45.581  1.00225.98           C  
ATOM    451  C   VAL A 117      18.130  54.643  46.330  1.00224.72           C  
ATOM    452  O   VAL A 117      19.145  55.286  46.059  1.00223.86           O  
ATOM    453  CB  VAL A 117      16.856  53.658  44.404  1.00184.88           C  
ATOM    454  CG1 VAL A 117      17.466  54.703  43.482  1.00187.14           C  
ATOM    455  CG2 VAL A 117      16.542  52.383  43.638  1.00187.04           C  
ATOM    456  N   THR A 118      17.270  55.018  47.273  1.00279.18           N  
ATOM    457  CA  THR A 118      17.479  56.233  48.056  1.00279.10           C  
ATOM    458  C   THR A 118      18.579  56.046  49.099  1.00273.17           C  
ATOM    459  O   THR A 118      18.851  56.943  49.897  1.00272.96           O  
ATOM    460  CB  THR A 118      16.185  56.698  48.754  1.00270.73           C  
ATOM    461  OG1 THR A 118      15.781  55.726  49.726  1.00268.09           O  
ATOM    462  CG2 THR A 118      15.069  56.891  47.737  1.00276.89           C  
ATOM    463  N   ALA A 119      19.203  54.873  49.087  1.00275.55           N  
ATOM    464  CA  ALA A 119      20.320  54.587  49.977  1.00269.94           C  
ATOM    465  C   ALA A 119      21.616  54.464  49.182  1.00267.62           C  
ATOM    466  O   ALA A 119      22.708  54.641  49.722  1.00263.85           O  
ATOM    467  CB  ALA A 119      20.059  53.317  50.772  1.00152.60           C  
ATOM    468  N   SER A 120      21.487  54.161  47.894  1.00262.16           N  
ATOM    469  CA  SER A 120      22.645  54.044  47.015  1.00260.90           C  
ATOM    470  C   SER A 120      23.238  55.419  46.727  1.00257.44           C  
ATOM    471  O   SER A 120      24.353  55.722  47.145  1.00496.39           O  
ATOM    472  CB  SER A 120      22.265  53.342  45.721  1.00264.78           C  
ATOM    473  N   ILE A 121      22.480  56.249  46.017  1.00192.13           N  
ATOM    474  CA  ILE A 121      22.910  57.606  45.699  1.00194.10           C  
ATOM    475  C   ILE A 121      23.202  58.391  46.978  1.00191.91           C  
ATOM    476  O   ILE A 121      23.877  59.419  46.948  1.00192.69           O  
ATOM    477  CB  ILE A 121      21.845  58.349  44.860  1.00199.23           C  
ATOM    478  CG1 ILE A 121      22.502  59.280  43.834  1.00201.67           C  
ATOM    479  CG2 ILE A 121      20.880  59.102  45.762  1.00201.74           C  
ATOM    480  CD1 ILE A 121      23.013  60.573  44.413  1.00201.67           C  
ATOM    481  N   GLU A 122      22.691  57.898  48.103  1.00254.47           N  
ATOM    482  CA  GLU A 122      22.938  58.525  49.396  1.00251.91           C  
ATOM    483  C   GLU A 122      24.323  58.153  49.916  1.00249.17           C  
ATOM    484  O   GLU A 122      25.041  58.995  50.456  1.00449.89           O  
ATOM    485  CB  GLU A 122      21.864  58.125  50.398  1.00254.35           C  
ATOM    486  N   THR A 123      24.692  56.887  49.747  1.00247.69           N  
ATOM    487  CA  THR A 123      26.008  56.410  50.155  1.00242.21           C  
ATOM    488  C   THR A 123      27.074  56.837  49.147  1.00242.24           C  
ATOM    489  O   THR A 123      28.230  57.052  49.509  1.00239.19           O  
ATOM    490  CB  THR A 123      26.033  54.878  50.319  1.00247.20           C  
ATOM    491  OG1 THR A 123      24.997  54.473  51.222  1.00247.32           O  
ATOM    492  CG2 THR A 123      27.377  54.419  50.864  1.00241.74           C  
ATOM    493  N   LEU A 124      26.677  56.958  47.883  1.00213.67           N  
ATOM    494  CA  LEU A 124      27.567  57.477  46.850  1.00214.63           C  
ATOM    495  C   LEU A 124      28.077  58.847  47.266  1.00215.28           C  
ATOM    496  O   LEU A 124      29.182  59.249  46.902  1.00213.86           O  
ATOM    497  CB  LEU A 124      26.841  57.579  45.507  1.00201.12           C  
ATOM    498  CG  LEU A 124      26.861  56.350  44.595  1.00201.41           C  
ATOM    499  CD1 LEU A 124      28.160  56.278  43.812  1.00201.14           C  
ATOM    500  CD2 LEU A 124      26.643  55.075  45.389  1.00197.77           C  
ATOM    501  N   CYS A 125      27.258  59.563  48.030  1.00172.97           N  
ATOM    502  CA  CYS A 125      27.645  60.858  48.570  1.00174.54           C  
ATOM    503  C   CYS A 125      28.598  60.671  49.743  1.00170.18           C  
ATOM    504  O   CYS A 125      29.544  61.438  49.917  1.00170.29           O  
ATOM    505  CB  CYS A 125      26.414  61.647  49.015  1.00233.29           C  
ATOM    506  SG  CYS A 125      26.794  63.167  49.918  1.00237.52           S  
ATOM    507  N   VAL A 126      28.340  59.643  50.546  1.00204.36           N  
ATOM    508  CA  VAL A 126      29.183  59.329  51.693  1.00200.31           C  
ATOM    509  C   VAL A 126      30.615  59.037  51.260  1.00196.20           C  
ATOM    510  O   VAL A 126      31.569  59.414  51.941  1.00194.42           O  
ATOM    511  CB  VAL A 126      28.639  58.118  52.474  1.00150.59           C  
ATOM    512  CG1 VAL A 126      29.659  57.642  53.500  1.00145.98           C  
ATOM    513  CG2 VAL A 126      27.314  58.465  53.138  1.00154.72           C  
ATOM    514  N   ILE A 127      30.756  58.366  50.122  1.00172.86           N  
ATOM    515  CA  ILE A 127      32.069  58.006  49.596  1.00169.50           C  
ATOM    516  C   ILE A 127      32.877  59.232  49.179  1.00171.12           C  
ATOM    517  O   ILE A 127      33.997  59.433  49.647  1.00168.63           O  
ATOM    518  CB  ILE A 127      31.955  57.043  48.396  1.00159.21           C  
ATOM    519  CG1 ILE A 127      31.850  55.593  48.876  1.00155.88           C  
ATOM    520  CG2 ILE A 127      33.158  57.190  47.480  1.00158.06           C  
ATOM    521  CD1 ILE A 127      30.615  55.299  49.693  1.00157.21           C  
ATOM    522  N   ALA A 128      32.304  60.048  48.299  1.00164.23           N  
ATOM    523  CA  ALA A 128      32.992  61.228  47.784  1.00166.31           C  
ATOM    524  C   ALA A 128      33.399  62.189  48.899  1.00166.86           C  
ATOM    525  O   ALA A 128      34.352  62.954  48.751  1.00167.40           O  
ATOM    526  CB  ALA A 128      32.131  61.939  46.753  1.00163.51           C  
ATOM    527  N   VAL A 129      32.672  62.148  50.012  1.00155.43           N  
ATOM    528  CA  VAL A 129      32.981  62.994  51.161  1.00156.86           C  
ATOM    529  C   VAL A 129      34.024  62.337  52.062  1.00151.95           C  
ATOM    530  O   VAL A 129      34.857  63.018  52.659  1.00152.31           O  
ATOM    531  CB  VAL A 129      31.717  63.318  51.985  1.00139.89           C  
ATOM    532  CG1 VAL A 129      32.082  64.103  53.237  1.00142.00           C  
ATOM    533  CG2 VAL A 129      30.720  64.093  51.140  1.00145.34           C  
ATOM    534  N   ASP A 130      33.976  61.012  52.153  1.00195.71           N  
ATOM    535  CA  ASP A 130      34.940  60.264  52.952  1.00190.85           C  
ATOM    536  C   ASP A 130      36.323  60.298  52.311  1.00187.84           C  
ATOM    537  O   ASP A 130      37.322  60.557  52.982  1.00186.07           O  
ATOM    538  CB  ASP A 130      34.474  58.817  53.140  1.00236.40           C  
ATOM    539  CG  ASP A 130      35.518  57.947  53.820  1.00231.21           C  
ATOM    540  OD1 ASP A 130      36.598  57.734  53.230  1.00227.87           O  
ATOM    541  OD2 ASP A 130      35.252  57.463  54.940  1.00230.76           O  
ATOM    542  N   ARG A 131      36.373  60.033  51.009  1.00162.44           N  
ATOM    543  CA  ARG A 131      37.635  60.015  50.278  1.00160.58           C  
ATOM    544  C   ARG A 131      38.256  61.407  50.222  1.00157.08           C  
ATOM    545  O   ARG A 131      39.467  61.550  50.051  1.00316.34           O  
ATOM    546  CB  ARG A 131      37.433  59.458  48.875  1.00162.97           C  
ATOM    547  N   TYR A 132      37.420  62.430  50.367  1.00176.60           N  
ATOM    548  CA  TYR A 132      37.899  63.806  50.397  1.00179.88           C  
ATOM    549  C   TYR A 132      38.638  64.091  51.699  1.00178.88           C  
ATOM    550  O   TYR A 132      39.723  64.671  51.692  1.00178.27           O  
ATOM    551  CB  TYR A 132      36.738  64.785  50.225  1.00170.51           C  
ATOM    552  CG  TYR A 132      37.129  66.233  50.407  1.00174.81           C  
ATOM    553  CD1 TYR A 132      37.642  66.972  49.349  1.00176.64           C  
ATOM    554  CD2 TYR A 132      36.986  66.862  51.637  1.00177.68           C  
ATOM    555  CE1 TYR A 132      38.001  68.296  49.511  1.00180.90           C  
ATOM    556  CE2 TYR A 132      37.342  68.185  51.809  1.00182.44           C  
ATOM    557  CZ  TYR A 132      37.849  68.897  50.743  1.00181.18           C  
ATOM    558  OH  TYR A 132      38.204  70.216  50.909  1.00174.68           O  
ATOM    559  N   PHE A 133      38.044  63.680  52.815  1.00173.18           N  
ATOM    560  CA  PHE A 133      38.668  63.847  54.123  1.00172.85           C  
ATOM    561  C   PHE A 133      39.956  63.036  54.233  1.00167.22           C  
ATOM    562  O   PHE A 133      40.688  63.151  55.215  1.00167.11           O  
ATOM    563  CB  PHE A 133      37.700  63.444  55.239  1.00182.39           C  
ATOM    564  CG  PHE A 133      36.780  64.549  55.676  1.00189.29           C  
ATOM    565  CD1 PHE A 133      35.754  64.983  54.853  1.00193.71           C  
ATOM    566  CD2 PHE A 133      36.937  65.148  56.915  1.00191.99           C  
ATOM    567  CE1 PHE A 133      34.906  65.998  55.256  1.00200.49           C  
ATOM    568  CE2 PHE A 133      36.091  66.162  57.323  1.00199.17           C  
ATOM    569  CZ  PHE A 133      35.075  66.588  56.493  1.00203.33           C  
ATOM    570  N   ALA A 134      40.225  62.216  53.221  1.00176.68           N  
ATOM    571  CA  ALA A 134      41.420  61.380  53.205  1.00171.50           C  
ATOM    572  C   ALA A 134      42.521  61.979  52.333  1.00171.27           C  
ATOM    573  O   ALA A 134      43.707  61.820  52.623  1.00168.42           O  
ATOM    574  CB  ALA A 134      41.078  59.974  52.740  1.00128.31           C  
ATOM    575  N   ILE A 135      42.127  62.660  51.261  1.00168.06           N  
ATOM    576  CA  ILE A 135      43.091  63.318  50.383  1.00168.49           C  
ATOM    577  C   ILE A 135      43.532  64.656  50.964  1.00171.94           C  
ATOM    578  O   ILE A 135      44.727  64.931  51.073  1.00170.78           O  
ATOM    579  CB  ILE A 135      42.530  63.531  48.966  1.00165.82           C  
ATOM    580  CG1 ILE A 135      42.573  62.221  48.178  1.00162.77           C  
ATOM    581  CG2 ILE A 135      43.323  64.601  48.235  1.00167.97           C  
ATOM    582  CD1 ILE A 135      42.371  62.401  46.691  1.00165.40           C  
ATOM    583  N   THR A 136      42.564  65.486  51.339  1.00210.63           N  
ATOM    584  CA  THR A 136      42.865  66.741  52.015  1.00212.52           C  
ATOM    585  C   THR A 136      43.509  66.453  53.371  1.00210.27           C  
ATOM    586  O   THR A 136      44.039  67.351  54.025  1.00206.42           O  
ATOM    587  CB  THR A 136      41.599  67.603  52.203  1.00179.47           C  
ATOM    588  OG1 THR A 136      41.974  68.955  52.496  1.00171.88           O  
ATOM    589  CG2 THR A 136      40.736  67.058  53.333  1.00183.77           C  
ATOM    590  N   SER A 137      43.463  65.188  53.778  1.00230.37           N  
ATOM    591  CA  SER A 137      44.070  64.750  55.030  1.00228.79           C  
ATOM    592  C   SER A 137      45.572  65.013  55.034  1.00226.36           C  
ATOM    593  O   SER A 137      46.200  65.068  53.977  1.00223.82           O  
ATOM    594  CB  SER A 137      43.793  63.264  55.261  1.00176.73           C  
ATOM    595  OG  SER A 137      44.582  62.751  56.319  1.00174.41           O  
ATOM    596  N   PRO A 138      46.154  65.177  56.230  1.00151.01           N  
ATOM    597  CA  PRO A 138      47.574  65.512  56.358  1.00145.64           C  
ATOM    598  C   PRO A 138      48.474  64.281  56.415  1.00144.79           C  
ATOM    599  O   PRO A 138      49.579  64.302  55.875  1.00140.45           O  
ATOM    600  CB  PRO A 138      47.628  66.251  57.694  1.00206.77           C  
ATOM    601  CG  PRO A 138      46.518  65.654  58.499  1.00215.27           C  
ATOM    602  CD  PRO A 138      45.464  65.171  57.533  1.00218.32           C  
ATOM    603  N   PHE A 139      47.998  63.218  57.055  1.00202.64           N  
ATOM    604  CA  PHE A 139      48.849  62.081  57.388  1.00196.29           C  
ATOM    605  C   PHE A 139      48.924  61.029  56.282  1.00191.46           C  
ATOM    606  O   PHE A 139      49.747  61.125  55.370  1.00190.44           O  
ATOM    607  CB  PHE A 139      48.375  61.441  58.695  1.00206.77           C  
ATOM    608  CG  PHE A 139      49.303  60.393  59.226  1.00203.49           C  
ATOM    609  CD1 PHE A 139      48.847  59.114  59.496  1.00200.54           C  
ATOM    610  CD2 PHE A 139      50.639  60.685  59.447  1.00203.52           C  
ATOM    611  CE1 PHE A 139      49.704  58.148  59.984  1.00197.73           C  
ATOM    612  CE2 PHE A 139      51.500  59.724  59.933  1.00200.67           C  
ATOM    613  CZ  PHE A 139      51.032  58.453  60.202  1.00197.79           C  
ATOM    614  N   LYS A 140      48.060  60.025  56.377  1.00230.90           N  
ATOM    615  CA  LYS A 140      48.045  58.916  55.431  1.00227.34           C  
ATOM    616  C   LYS A 140      46.841  59.031  54.500  1.00229.00           C  
ATOM    617  O   LYS A 140      45.846  59.666  54.846  1.00232.81           O  
ATOM    618  CB  LYS A 140      47.988  57.595  56.201  1.00192.15           C  
ATOM    619  CG  LYS A 140      48.492  56.381  55.442  1.00193.60           C  
ATOM    620  CD  LYS A 140      48.576  55.177  56.370  1.00197.63           C  
ATOM    621  CE  LYS A 140      49.139  53.953  55.666  1.00198.09           C  
ATOM    622  NZ  LYS A 140      49.232  52.790  56.593  1.00203.31           N  
ATOM    623  N   TYR A 141      46.934  58.424  53.319  1.00187.81           N  
ATOM    624  CA  TYR A 141      45.780  58.328  52.430  1.00189.98           C  
ATOM    625  C   TYR A 141      44.754  57.399  53.065  1.00188.74           C  
ATOM    626  O   TYR A 141      44.687  56.213  52.738  1.00186.63           O  
ATOM    627  CB  TYR A 141      46.183  57.802  51.052  1.00153.87           C  
ATOM    628  CG  TYR A 141      45.022  57.686  50.082  1.00157.00           C  
ATOM    629  CD1 TYR A 141      44.372  56.473  49.883  1.00156.31           C  
ATOM    630  CD2 TYR A 141      44.576  58.790  49.367  1.00161.01           C  
ATOM    631  CE1 TYR A 141      43.312  56.365  48.999  1.00159.61           C  
ATOM    632  CE2 TYR A 141      43.518  58.690  48.482  1.00164.23           C  
ATOM    633  CZ  TYR A 141      42.891  57.476  48.302  1.00163.57           C  
ATOM    634  OH  TYR A 141      41.839  57.373  47.422  1.00167.20           O  
ATOM    635  N   GLN A 142      43.954  57.949  53.970  1.00235.89           N  
ATOM    636  CA  GLN A 142      43.101  57.141  54.828  1.00235.26           C  
ATOM    637  C   GLN A 142      42.110  58.019  55.584  1.00238.93           C  
ATOM    638  O   GLN A 142      42.496  59.008  56.207  1.00238.62           O  
ATOM    639  CB  GLN A 142      43.971  56.361  55.816  1.00184.98           C  
ATOM    640  CG  GLN A 142      43.201  55.568  56.855  1.00183.31           C  
ATOM    641  CD  GLN A 142      44.116  54.813  57.803  1.00181.48           C  
ATOM    642  OE1 GLN A 142      45.324  54.724  57.581  1.00182.49           O  
ATOM    643  NE2 GLN A 142      43.540  54.263  58.866  1.00179.01           N  
ATOM    644  N   SER A 143      40.833  57.653  55.525  1.00173.34           N  
ATOM    645  CA  SER A 143      39.781  58.422  56.183  1.00178.26           C  
ATOM    646  C   SER A 143      39.918  58.382  57.702  1.00177.45           C  
ATOM    647  O   SER A 143      40.437  57.416  58.262  1.00173.03           O  
ATOM    648  CB  SER A 143      38.403  57.902  55.769  1.00211.49           C  
ATOM    649  OG  SER A 143      37.380  58.796  56.169  1.00216.97           O  
ATOM    650  N   LEU A 144      39.448  59.434  58.366  1.00183.27           N  
ATOM    651  CA  LEU A 144      39.516  59.510  59.821  1.00184.21           C  
ATOM    652  C   LEU A 144      38.324  58.809  60.469  1.00184.59           C  
ATOM    653  O   LEU A 144      38.246  58.707  61.694  1.00184.32           O  
ATOM    654  CB  LEU A 144      39.597  60.966  60.284  1.00138.48           C  
ATOM    655  CG  LEU A 144      40.637  61.844  59.582  1.00139.54           C  
ATOM    656  CD1 LEU A 144      40.750  63.201  60.265  1.00146.29           C  
ATOM    657  CD2 LEU A 144      41.993  61.155  59.534  1.00134.28           C  
ATOM    658  N   LEU A 145      37.399  58.331  59.641  1.00204.19           N  
ATOM    659  CA  LEU A 145      36.257  57.558  60.125  1.00199.28           C  
ATOM    660  C   LEU A 145      36.708  56.188  60.624  1.00192.90           C  
ATOM    661  O   LEU A 145      37.241  55.385  59.858  1.00186.74           O  
ATOM    662  CB  LEU A 145      35.204  57.395  59.024  1.00133.56           C  
ATOM    663  CG  LEU A 145      34.170  58.511  58.845  1.00139.20           C  
ATOM    664  CD1 LEU A 145      33.327  58.664  60.102  1.00142.63           C  
ATOM    665  CD2 LEU A 145      34.826  59.833  58.472  1.00147.63           C  
ATOM    666  N   THR A 146      36.492  55.925  61.909  1.00242.82           N  
ATOM    667  CA  THR A 146      36.913  54.666  62.515  1.00235.73           C  
ATOM    668  C   THR A 146      35.990  53.516  62.121  1.00231.77           C  
ATOM    669  O   THR A 146      34.862  53.737  61.683  1.00233.01           O  
ATOM    670  CB  THR A 146      36.967  54.765  64.051  1.00229.93           C  
ATOM    671  OG1 THR A 146      35.686  55.164  64.549  1.00238.13           O  
ATOM    672  CG2 THR A 146      38.008  55.782  64.486  1.00234.23           C  
ATOM    673  N   LYS A 147      36.478  52.290  62.286  1.00191.44           N  
ATOM    674  CA  LYS A 147      35.717  51.101  61.917  1.00186.88           C  
ATOM    675  C   LYS A 147      34.342  51.075  62.579  1.00186.25           C  
ATOM    676  O   LYS A 147      33.343  50.744  61.940  1.00318.39           O  
ATOM    677  CB  LYS A 147      36.499  49.841  62.266  1.00183.88           C  
ATOM    678  N   ASN A 148      34.298  51.423  63.861  1.00261.50           N  
ATOM    679  CA  ASN A 148      33.047  51.399  64.612  1.00262.10           C  
ATOM    680  C   ASN A 148      32.170  52.624  64.357  1.00270.18           C  
ATOM    681  O   ASN A 148      30.956  52.578  64.554  1.00269.78           O  
ATOM    682  CB  ASN A 148      33.306  51.209  66.112  1.00218.90           C  
ATOM    683  CG  ASN A 148      34.361  52.157  66.654  1.00227.50           C  
ATOM    684  OD1 ASN A 148      35.001  51.874  67.667  1.00228.89           O  
ATOM    685  ND2 ASN A 148      34.547  53.287  65.985  1.00234.19           N  
ATOM    686  N   LYS A 149      32.790  53.714  63.913  1.00186.41           N  
ATOM    687  CA  LYS A 149      32.051  54.916  63.545  1.00195.20           C  
ATOM    688  C   LYS A 149      31.626  54.860  62.081  1.00192.83           C  
ATOM    689  O   LYS A 149      30.879  55.717  61.607  1.00199.10           O  
ATOM    690  CB  LYS A 149      32.883  56.172  63.812  1.00190.08           C  
ATOM    691  CG  LYS A 149      33.113  56.463  65.288  1.00195.45           C  
ATOM    692  CD  LYS A 149      34.019  57.670  65.478  1.00207.43           C  
ATOM    693  CE  LYS A 149      34.345  57.895  66.946  1.00213.17           C  
ATOM    694  NZ  LYS A 149      35.231  59.076  67.143  1.00220.44           N  
ATOM    695  N   ALA A 150      32.111  53.849  61.368  1.00274.49           N  
ATOM    696  CA  ALA A 150      31.706  53.625  59.987  1.00272.14           C  
ATOM    697  C   ALA A 150      30.438  52.782  59.965  1.00265.90           C  
ATOM    698  O   ALA A 150      29.632  52.874  59.040  1.00266.90           O  
ATOM    699  CB  ALA A 150      32.818  52.941  59.209  1.00170.05           C  
ATOM    700  N   ARG A 151      30.269  51.963  60.998  1.00291.96           N  
ATOM    701  CA  ARG A 151      29.084  51.125  61.131  1.00286.78           C  
ATOM    702  C   ARG A 151      27.878  51.949  61.567  1.00293.14           C  
ATOM    703  O   ARG A 151      26.745  51.659  61.182  1.00292.02           O  
ATOM    704  CB  ARG A 151      29.333  49.995  62.133  1.00218.42           C  
ATOM    705  CG  ARG A 151      30.308  48.930  61.653  1.00211.50           C  
ATOM    706  CD  ARG A 151      30.346  47.752  62.617  1.00205.39           C  
ATOM    707  NE  ARG A 151      31.065  46.606  62.065  1.00198.84           N  
ATOM    708  CZ  ARG A 151      31.117  45.408  62.639  1.00193.38           C  
ATOM    709  NH1 ARG A 151      30.489  45.193  63.788  1.00193.61           N  
ATOM    710  NH2 ARG A 151      31.794  44.422  62.066  1.00188.53           N  
ATOM    711  N   VAL A 152      28.127  52.977  62.373  1.00235.95           N  
ATOM    712  CA  VAL A 152      27.054  53.823  62.883  1.00243.39           C  
ATOM    713  C   VAL A 152      26.544  54.790  61.817  1.00250.01           C  
ATOM    714  O   VAL A 152      25.377  55.183  61.833  1.00253.69           O  
ATOM    715  CB  VAL A 152      27.492  54.614  64.135  1.00199.61           C  
ATOM    716  CG1 VAL A 152      27.960  53.662  65.225  1.00194.14           C  
ATOM    717  CG2 VAL A 152      28.585  55.611  63.784  1.00206.94           C  
ATOM    718  N   ILE A 153      27.420  55.170  60.892  1.00174.34           N  
ATOM    719  CA  ILE A 153      27.024  56.036  59.788  1.00181.18           C  
ATOM    720  C   ILE A 153      26.420  55.203  58.664  1.00175.03           C  
ATOM    721  O   ILE A 153      25.739  55.729  57.785  1.00180.01           O  
ATOM    722  CB  ILE A 153      28.204  56.872  59.251  1.00208.38           C  
ATOM    723  CG1 ILE A 153      29.281  55.969  58.652  1.00200.75           C  
ATOM    724  CG2 ILE A 153      28.787  57.741  60.354  1.00216.10           C  
ATOM    725  CD1 ILE A 153      30.497  56.724  58.163  1.00207.20           C  
ATOM    726  N   ILE A 154      26.676  53.900  58.702  1.00280.65           N  
ATOM    727  CA  ILE A 154      26.064  52.969  57.763  1.00275.12           C  
ATOM    728  C   ILE A 154      24.626  52.686  58.174  1.00274.36           C  
ATOM    729  O   ILE A 154      23.720  52.663  57.340  1.00276.32           O  
ATOM    730  CB  ILE A 154      26.844  51.644  57.690  1.00224.05           C  
ATOM    731  CG1 ILE A 154      27.980  51.759  56.676  1.00224.99           C  
ATOM    732  CG2 ILE A 154      25.923  50.503  57.291  1.00218.20           C  
ATOM    733  CD1 ILE A 154      27.500  52.043  55.273  1.00228.91           C  
ATOM    734  N   LEU A 155      24.426  52.476  59.470  1.00257.70           N  
ATOM    735  CA  LEU A 155      23.099  52.218  60.011  1.00257.48           C  
ATOM    736  C   LEU A 155      22.211  53.453  59.889  1.00267.08           C  
ATOM    737  O   LEU A 155      20.997  53.340  59.722  1.00268.11           O  
ATOM    738  CB  LEU A 155      23.200  51.781  61.473  1.00241.67           C  
ATOM    739  CG  LEU A 155      21.889  51.404  62.164  1.00245.79           C  
ATOM    740  CD1 LEU A 155      21.208  50.258  61.433  1.00249.00           C  
ATOM    741  CD2 LEU A 155      22.137  51.043  63.620  1.00242.54           C  
ATOM    742  N   MET A 156      22.824  54.630  59.970  1.00186.13           N  
ATOM    743  CA  MET A 156      22.088  55.887  59.873  1.00191.03           C  
ATOM    744  C   MET A 156      21.683  56.192  58.433  1.00193.35           C  
ATOM    745  O   MET A 156      20.696  56.886  58.191  1.00390.85           O  
ATOM    746  CB  MET A 156      22.907  57.033  60.454  1.00194.25           C  
ATOM    747  N   VAL A 157      22.451  55.670  57.481  1.00229.42           N  
ATOM    748  CA  VAL A 157      22.137  55.848  56.068  1.00233.01           C  
ATOM    749  C   VAL A 157      20.853  55.108  55.706  1.00229.86           C  
ATOM    750  O   VAL A 157      20.078  55.566  54.866  1.00232.15           O  
ATOM    751  CB  VAL A 157      23.292  55.371  55.160  1.00174.54           C  
ATOM    752  CG1 VAL A 157      22.805  55.162  53.734  1.00173.57           C  
ATOM    753  CG2 VAL A 157      24.439  56.369  55.193  1.00180.94           C  
ATOM    754  N   TRP A 158      20.627  53.967  56.351  1.00272.04           N  
ATOM    755  CA  TRP A 158      19.427  53.175  56.104  1.00269.13           C  
ATOM    756  C   TRP A 158      18.191  53.802  56.743  1.00275.02           C  
ATOM    757  O   TRP A 158      17.151  53.937  56.098  1.00279.49           O  
ATOM    758  CB  TRP A 158      19.600  51.741  56.611  1.00259.51           C  
ATOM    759  CG  TRP A 158      20.688  50.974  55.924  1.00254.90           C  
ATOM    760  CD1 TRP A 158      21.336  51.321  54.775  1.00256.48           C  
ATOM    761  CD2 TRP A 158      21.232  49.710  56.325  1.00248.77           C  
ATOM    762  NE1 TRP A 158      22.264  50.361  54.446  1.00251.54           N  
ATOM    763  CE2 TRP A 158      22.217  49.361  55.381  1.00246.59           C  
ATOM    764  CE3 TRP A 158      20.986  48.844  57.395  1.00245.67           C  
ATOM    765  CZ2 TRP A 158      22.957  48.183  55.474  1.00241.11           C  
ATOM    766  CZ3 TRP A 158      21.721  47.675  57.486  1.00240.45           C  
ATOM    767  CH2 TRP A 158      22.694  47.356  56.531  1.00238.02           C  
ATOM    768  N   ILE A 159      18.308  54.178  58.013  1.00248.38           N  
ATOM    769  CA  ILE A 159      17.189  54.761  58.747  1.00254.35           C  
ATOM    770  C   ILE A 159      16.672  56.034  58.078  1.00265.58           C  
ATOM    771  O   ILE A 159      15.467  56.199  57.892  1.00270.36           O  
ATOM    772  CB  ILE A 159      17.565  55.063  60.213  1.00182.48           C  
ATOM    773  CG1 ILE A 159      17.980  53.776  60.932  1.00180.37           C  
ATOM    774  CG2 ILE A 159      16.404  55.730  60.937  1.00180.97           C  
ATOM    775  CD1 ILE A 159      18.316  53.972  62.395  1.00181.58           C  
ATOM    776  N   VAL A 160      17.586  56.929  57.719  1.00173.11           N  
ATOM    777  CA  VAL A 160      17.219  58.163  57.032  1.00178.58           C  
ATOM    778  C   VAL A 160      16.651  57.863  55.648  1.00174.74           C  
ATOM    779  O   VAL A 160      15.746  58.549  55.173  1.00179.02           O  
ATOM    780  CB  VAL A 160      18.424  59.117  56.899  1.00185.92           C  
ATOM    781  CG1 VAL A 160      18.069  60.309  56.022  1.00191.64           C  
ATOM    782  CG2 VAL A 160      18.889  59.577  58.272  1.00191.70           C  
ATOM    783  N   SER A 161      17.188  56.829  55.009  1.00270.24           N  
ATOM    784  CA  SER A 161      16.720  56.412  53.693  1.00267.06           C  
ATOM    785  C   SER A 161      15.358  55.732  53.794  1.00265.91           C  
ATOM    786  O   SER A 161      14.644  55.598  52.800  1.00265.18           O  
ATOM    787  CB  SER A 161      17.734  55.469  53.043  1.00238.50           C  
ATOM    788  OG  SER A 161      17.350  55.130  51.723  1.00236.70           O  
ATOM    789  N   GLY A 162      15.005  55.304  55.002  1.00195.15           N  
ATOM    790  CA  GLY A 162      13.736  54.641  55.241  1.00195.01           C  
ATOM    791  C   GLY A 162      12.635  55.615  55.613  1.00202.00           C  
ATOM    792  O   GLY A 162      11.481  55.441  55.222  1.00203.13           O  
ATOM    793  N   LEU A 163      12.994  56.644  56.375  1.00198.39           N  
ATOM    794  CA  LEU A 163      12.041  57.676  56.763  1.00206.43           C  
ATOM    795  C   LEU A 163      11.702  58.567  55.571  1.00209.20           C  
ATOM    796  O   LEU A 163      10.850  59.452  55.667  1.00216.67           O  
ATOM    797  CB  LEU A 163      12.594  58.518  57.917  1.00190.04           C  
ATOM    798  CG  LEU A 163      13.006  57.773  59.191  1.00189.45           C  
ATOM    799  CD1 LEU A 163      13.524  58.747  60.241  1.00197.86           C  
ATOM    800  CD2 LEU A 163      11.850  56.953  59.742  1.00189.20           C  
ATOM    801  N   THR A 164      12.375  58.326  54.450  1.00209.51           N  
ATOM    802  CA  THR A 164      12.128  59.074  53.222  1.00212.39           C  
ATOM    803  C   THR A 164      11.617  58.149  52.121  1.00207.77           C  
ATOM    804  O   THR A 164      11.344  58.587  51.003  1.00210.10           O  
ATOM    805  CB  THR A 164      13.401  59.792  52.729  1.00233.20           C  
ATOM    806  OG1 THR A 164      13.074  60.665  51.641  1.00238.13           O  
ATOM    807  CG2 THR A 164      14.441  58.780  52.269  1.00225.46           C  
ATOM    808  N   SER A 203      10.376  64.281  46.016  1.00319.46           N  
ATOM    809  CA  SER A 203      11.451  63.699  46.810  1.00308.84           C  
ATOM    810  C   SER A 203      12.698  63.466  45.961  1.00305.52           C  
ATOM    811  O   SER A 203      13.737  63.046  46.471  1.00296.95           O  
ATOM    812  CB  SER A 203      10.995  62.387  47.451  1.00239.30           C  
ATOM    813  OG  SER A 203      11.995  61.858  48.304  1.00230.09           O  
ATOM    814  N   SER A 204      12.587  63.742  44.665  1.00274.13           N  
ATOM    815  CA  SER A 204      13.713  63.588  43.750  1.00272.79           C  
ATOM    816  C   SER A 204      14.733  64.706  43.938  1.00275.58           C  
ATOM    817  O   SER A 204      15.790  64.708  43.309  1.00274.15           O  
ATOM    818  CB  SER A 204      13.228  63.555  42.299  1.00204.70           C  
ATOM    819  OG  SER A 204      12.421  62.416  42.057  1.00201.46           O  
ATOM    820  N   ILE A 205      14.404  65.659  44.804  1.00250.48           N  
ATOM    821  CA  ILE A 205      15.317  66.746  45.130  1.00253.43           C  
ATOM    822  C   ILE A 205      15.930  66.514  46.506  1.00244.28           C  
ATOM    823  O   ILE A 205      17.034  66.975  46.793  1.00242.43           O  
ATOM    824  CB  ILE A 205      14.605  68.113  45.108  1.00189.12           C  
ATOM    825  CG1 ILE A 205      13.986  68.370  43.732  1.00199.52           C  
ATOM    826  CG2 ILE A 205      15.573  69.229  45.476  1.00192.47           C  
ATOM    827  CD1 ILE A 205      14.995  68.432  42.605  1.00201.59           C  
ATOM    828  N   VAL A 206      15.207  65.787  47.350  1.00261.34           N  
ATOM    829  CA  VAL A 206      15.666  65.494  48.702  1.00253.41           C  
ATOM    830  C   VAL A 206      16.523  64.232  48.742  1.00242.58           C  
ATOM    831  O   VAL A 206      17.470  64.139  49.523  1.00237.16           O  
ATOM    832  CB  VAL A 206      14.480  65.328  49.673  1.00217.74           C  
ATOM    833  CG1 VAL A 206      14.976  64.963  51.064  1.00210.21           C  
ATOM    834  CG2 VAL A 206      13.647  66.600  49.715  1.00228.71           C  
ATOM    835  N   SER A 207      16.193  63.265  47.891  1.00258.54           N  
ATOM    836  CA  SER A 207      16.874  61.975  47.909  1.00248.87           C  
ATOM    837  C   SER A 207      17.632  61.668  46.619  1.00248.90           C  
ATOM    838  O   SER A 207      18.286  60.631  46.512  1.00241.69           O  
ATOM    839  CB  SER A 207      15.880  60.852  48.210  1.00241.07           C  
ATOM    840  OG  SER A 207      16.535  59.598  48.266  1.00232.44           O  
ATOM    841  N   PHE A 208      17.544  62.564  45.642  1.00226.90           N  
ATOM    842  CA  PHE A 208      18.270  62.383  44.389  1.00228.26           C  
ATOM    843  C   PHE A 208      19.133  63.592  44.044  1.00234.54           C  
ATOM    844  O   PHE A 208      20.351  63.476  43.916  1.00230.88           O  
ATOM    845  CB  PHE A 208      17.312  62.075  43.237  1.00206.93           C  
ATOM    846  CG  PHE A 208      17.986  61.998  41.897  1.00210.62           C  
ATOM    847  CD1 PHE A 208      17.976  63.084  41.038  1.00221.46           C  
ATOM    848  CD2 PHE A 208      18.639  60.843  41.501  1.00203.98           C  
ATOM    849  CE1 PHE A 208      18.600  63.018  39.806  1.00225.64           C  
ATOM    850  CE2 PHE A 208      19.265  60.769  40.270  1.00207.89           C  
ATOM    851  CZ  PHE A 208      19.244  61.858  39.421  1.00218.75           C  
ATOM    852  N   TYR A 209      18.498  64.750  43.892  1.00194.73           N  
ATOM    853  CA  TYR A 209      19.216  65.969  43.535  1.00196.18           C  
ATOM    854  C   TYR A 209      20.308  66.293  44.551  1.00191.44           C  
ATOM    855  O   TYR A 209      21.493  66.216  44.238  1.00395.55           O  
ATOM    856  CB  TYR A 209      18.252  67.137  43.389  1.00200.77           C  
ATOM    857  N   VAL A 210      19.903  66.647  45.767  1.00260.09           N  
ATOM    858  CA  VAL A 210      20.846  67.004  46.827  1.00255.95           C  
ATOM    859  C   VAL A 210      22.015  66.022  46.977  1.00245.37           C  
ATOM    860  O   VAL A 210      23.175  66.432  46.944  1.00245.04           O  
ATOM    861  CB  VAL A 210      20.138  67.184  48.192  1.00190.34           C  
ATOM    862  CG1 VAL A 210      21.157  67.245  49.320  1.00184.26           C  
ATOM    863  CG2 VAL A 210      19.272  68.433  48.181  1.00201.94           C  
ATOM    864  N   PRO A 211      21.717  64.722  47.142  1.00259.13           N  
ATOM    865  CA  PRO A 211      22.811  63.766  47.357  1.00249.39           C  
ATOM    866  C   PRO A 211      23.684  63.574  46.119  1.00250.09           C  
ATOM    867  O   PRO A 211      24.810  63.098  46.246  1.00242.69           O  
ATOM    868  CB  PRO A 211      22.085  62.464  47.705  1.00223.95           C  
ATOM    869  CG  PRO A 211      20.726  62.611  47.140  1.00230.83           C  
ATOM    870  CD  PRO A 211      20.395  64.070  47.130  1.00240.11           C  
ATOM    871  N   LEU A 212      23.172  63.933  44.945  1.00176.99           N  
ATOM    872  CA  LEU A 212      23.952  63.841  43.714  1.00179.24           C  
ATOM    873  C   LEU A 212      24.654  65.159  43.416  1.00187.16           C  
ATOM    874  O   LEU A 212      25.772  65.176  42.904  1.00186.40           O  
ATOM    875  CB  LEU A 212      23.070  63.426  42.532  1.00130.11           C  
ATOM    876  CG  LEU A 212      23.760  63.294  41.169  1.00133.92           C  
ATOM    877  CD1 LEU A 212      23.136  62.177  40.343  1.00132.98           C  
ATOM    878  CD2 LEU A 212      23.744  64.615  40.404  1.00146.36           C  
ATOM    879  N   VAL A 213      23.988  66.262  43.736  1.00224.46           N  
ATOM    880  CA  VAL A 213      24.570  67.584  43.553  1.00233.15           C  
ATOM    881  C   VAL A 213      25.910  67.688  44.276  1.00227.63           C  
ATOM    882  O   VAL A 213      26.932  67.977  43.660  1.00229.83           O  
ATOM    883  CB  VAL A 213      23.626  68.695  44.054  1.00244.12           C  
ATOM    884  CG1 VAL A 213      24.383  70.005  44.209  1.00251.54           C  
ATOM    885  CG2 VAL A 213      22.446  68.859  43.105  1.00252.73           C  
ATOM    886  N   ILE A 214      25.904  67.438  45.581  1.00262.28           N  
ATOM    887  CA  ILE A 214      27.125  67.532  46.375  1.00257.09           C  
ATOM    888  C   ILE A 214      28.097  66.396  46.066  1.00247.62           C  
ATOM    889  O   ILE A 214      29.312  66.578  46.110  1.00245.86           O  
ATOM    890  CB  ILE A 214      26.825  67.563  47.890  1.00192.20           C  
ATOM    891  CG1 ILE A 214      26.076  66.301  48.324  1.00184.55           C  
ATOM    892  CG2 ILE A 214      26.029  68.807  48.247  1.00202.52           C  
ATOM    893  CD1 ILE A 214      25.654  66.316  49.782  1.00181.88           C  
ATOM    894  N   MET A 215      27.552  65.228  45.746  1.00169.98           N  
ATOM    895  CA  MET A 215      28.362  64.054  45.441  1.00161.29           C  
ATOM    896  C   MET A 215      29.240  64.257  44.204  1.00164.38           C  
ATOM    897  O   MET A 215      30.318  63.672  44.098  1.00158.22           O  
ATOM    898  CB  MET A 215      27.461  62.824  45.282  1.00158.63           C  
ATOM    899  CG  MET A 215      28.091  61.634  44.579  1.00151.78           C  
ATOM    900  SD  MET A 215      27.920  61.722  42.785  1.00157.88           S  
ATOM    901  CE  MET A 215      28.139  60.000  42.344  1.00149.01           C  
ATOM    902  N   VAL A 216      28.781  65.094  43.279  1.00196.82           N  
ATOM    903  CA  VAL A 216      29.520  65.354  42.045  1.00201.52           C  
ATOM    904  C   VAL A 216      30.575  66.444  42.223  1.00205.59           C  
ATOM    905  O   VAL A 216      31.669  66.357  41.667  1.00205.30           O  
ATOM    906  CB  VAL A 216      28.572  65.736  40.889  1.00166.08           C  
ATOM    907  CG1 VAL A 216      29.363  66.246  39.693  1.00173.07           C  
ATOM    908  CG2 VAL A 216      27.711  64.545  40.498  1.00162.09           C  
ATOM    909  N   PHE A 217      30.244  67.467  43.004  1.00236.49           N  
ATOM    910  CA  PHE A 217      31.169  68.571  43.242  1.00241.32           C  
ATOM    911  C   PHE A 217      32.243  68.209  44.265  1.00232.75           C  
ATOM    912  O   PHE A 217      33.418  68.525  44.076  1.00233.79           O  
ATOM    913  CB  PHE A 217      30.410  69.826  43.676  1.00262.61           C  
ATOM    914  CG  PHE A 217      29.564  70.424  42.591  1.00273.03           C  
ATOM    915  CD1 PHE A 217      28.297  69.932  42.333  1.00273.20           C  
ATOM    916  CD2 PHE A 217      30.036  71.474  41.823  1.00283.28           C  
ATOM    917  CE1 PHE A 217      27.514  70.475  41.334  1.00283.39           C  
ATOM    918  CE2 PHE A 217      29.258  72.023  40.821  1.00290.86           C  
ATOM    919  CZ  PHE A 217      27.995  71.522  40.577  1.00291.78           C  
ATOM    920  N   VAL A 218      31.838  67.549  45.345  1.00238.53           N  
ATOM    921  CA  VAL A 218      32.787  67.112  46.364  1.00230.20           C  
ATOM    922  C   VAL A 218      33.796  66.139  45.768  1.00223.12           C  
ATOM    923  O   VAL A 218      34.978  66.168  46.110  1.00218.81           O  
ATOM    924  CB  VAL A 218      32.079  66.455  47.565  1.00162.39           C  
ATOM    925  CG1 VAL A 218      33.085  65.734  48.449  1.00153.73           C  
ATOM    926  CG2 VAL A 218      31.314  67.499  48.365  1.00169.31           C  
ATOM    927  N   TYR A 219      33.325  65.282  44.867  1.00164.81           N  
ATOM    928  CA  TYR A 219      34.204  64.335  44.193  1.00159.51           C  
ATOM    929  C   TYR A 219      35.027  65.008  43.099  1.00166.55           C  
ATOM    930  O   TYR A 219      36.152  64.597  42.820  1.00163.20           O  
ATOM    931  CB  TYR A 219      33.409  63.171  43.602  1.00166.46           C  
ATOM    932  CG  TYR A 219      34.247  62.279  42.719  1.00162.82           C  
ATOM    933  CD1 TYR A 219      34.097  62.296  41.339  1.00167.56           C  
ATOM    934  CD2 TYR A 219      35.204  61.434  43.265  1.00155.42           C  
ATOM    935  CE1 TYR A 219      34.868  61.485  40.529  1.00164.90           C  
ATOM    936  CE2 TYR A 219      35.979  60.621  42.463  1.00152.56           C  
ATOM    937  CZ  TYR A 219      35.807  60.650  41.096  1.00157.28           C  
ATOM    938  OH  TYR A 219      36.578  59.842  40.294  1.00155.05           O  
ATOM    939  N   SER A 220      34.460  66.035  42.475  1.00191.33           N  
ATOM    940  CA  SER A 220      35.190  66.800  41.474  1.00199.05           C  
ATOM    941  C   SER A 220      36.397  67.462  42.126  1.00195.91           C  
ATOM    942  O   SER A 220      37.490  67.476  41.563  1.00191.91           O  
ATOM    943  CB  SER A 220      34.290  67.855  40.831  1.00211.20           C  
ATOM    944  OG  SER A 220      34.978  68.553  39.807  1.00214.35           O  
ATOM    945  N   ARG A 221      36.190  68.005  43.322  1.00230.01           N  
ATOM    946  CA  ARG A 221      37.270  68.601  44.099  1.00227.66           C  
ATOM    947  C   ARG A 221      38.356  67.569  44.385  1.00217.06           C  
ATOM    948  O   ARG A 221      39.544  67.891  44.406  1.00214.35           O  
ATOM    949  CB  ARG A 221      36.729  69.160  45.416  1.00209.99           C  
ATOM    950  CG  ARG A 221      37.806  69.577  46.405  1.00203.65           C  
ATOM    951  CD  ARG A 221      38.115  71.062  46.321  1.00194.84           C  
ATOM    952  NE  ARG A 221      37.071  71.867  46.951  1.00199.60           N  
ATOM    953  CZ  ARG A 221      37.211  73.145  47.288  1.00191.87           C  
ATOM    954  NH1 ARG A 221      38.356  73.773  47.061  1.00179.66           N  
ATOM    955  NH2 ARG A 221      36.205  73.796  47.857  1.00195.83           N  
ATOM    956  N   VAL A 222      37.936  66.326  44.603  1.00190.86           N  
ATOM    957  CA  VAL A 222      38.854  65.236  44.923  1.00181.34           C  
ATOM    958  C   VAL A 222      39.752  64.858  43.746  1.00177.89           C  
ATOM    959  O   VAL A 222      40.976  64.843  43.871  1.00174.08           O  
ATOM    960  CB  VAL A 222      38.092  63.984  45.403  1.00138.30           C  
ATOM    961  CG1 VAL A 222      38.954  62.739  45.250  1.00130.18           C  
ATOM    962  CG2 VAL A 222      37.637  64.160  46.845  1.00136.01           C  
ATOM    963  N   PHE A 223      39.141  64.549  42.607  1.00182.33           N  
ATOM    964  CA  PHE A 223      39.890  64.145  41.421  1.00179.84           C  
ATOM    965  C   PHE A 223      40.867  65.231  40.976  1.00182.58           C  
ATOM    966  O   PHE A 223      41.906  64.936  40.385  1.00180.13           O  
ATOM    967  CB  PHE A 223      38.936  63.792  40.277  1.00170.60           C  
ATOM    968  CG  PHE A 223      39.629  63.299  39.037  1.00168.50           C  
ATOM    969  CD1 PHE A 223      39.893  61.949  38.865  1.00163.07           C  
ATOM    970  CD2 PHE A 223      40.011  64.183  38.041  1.00173.38           C  
ATOM    971  CE1 PHE A 223      40.527  61.491  37.724  1.00162.75           C  
ATOM    972  CE2 PHE A 223      40.646  63.732  36.898  1.00172.74           C  
ATOM    973  CZ  PHE A 223      40.904  62.384  36.740  1.00167.61           C  
ATOM    974  N   GLN A 224      40.528  66.484  41.260  1.00198.90           N  
ATOM    975  CA  GLN A 224      41.385  67.608  40.898  1.00202.29           C  
ATOM    976  C   GLN A 224      42.598  67.705  41.822  1.00193.76           C  
ATOM    977  O   GLN A 224      43.729  67.859  41.360  1.00186.91           O  
ATOM    978  CB  GLN A 224      40.596  68.921  40.917  1.00227.93           C  
ATOM    979  CG  GLN A 224      39.437  68.973  39.929  1.00240.08           C  
ATOM    980  CD  GLN A 224      39.889  68.930  38.482  1.00242.32           C  
ATOM    981  OE1 GLN A 224      41.081  69.017  38.187  1.00234.42           O  
ATOM    982  NE2 GLN A 224      38.934  68.798  37.569  1.00247.35           N  
ATOM    983  N   GLU A 225      42.356  67.615  43.126  1.00193.78           N  
ATOM    984  CA  GLU A 225      43.432  67.643  44.111  1.00184.18           C  
ATOM    985  C   GLU A 225      44.305  66.400  43.977  1.00184.67           C  
ATOM    986  O   GLU A 225      45.509  66.441  44.229  1.00179.75           O  
ATOM    987  CB  GLU A 225      42.860  67.734  45.528  1.00163.16           C  
ATOM    988  CG  GLU A 225      43.908  67.782  46.631  1.00153.32           C  
ATOM    989  CD  GLU A 225      44.601  69.130  46.727  1.00146.95           C  
ATOM    990  OE1 GLU A 225      44.122  70.093  46.093  1.00149.74           O  
ATOM    991  OE2 GLU A 225      45.622  69.226  47.441  1.00139.96           O  
ATOM    992  N   ALA A 226      43.685  65.296  43.574  1.00175.64           N  
ATOM    993  CA  ALA A 226      44.390  64.033  43.390  1.00169.18           C  
ATOM    994  C   ALA A 226      45.343  64.091  42.202  1.00169.25           C  
ATOM    995  O   ALA A 226      46.214  63.235  42.057  1.00164.58           O  
ATOM    996  CB  ALA A 226      43.399  62.893  43.218  1.00181.50           C  
ATOM    997  N   LYS A 227      45.167  65.096  41.349  1.00166.13           N  
ATOM    998  CA  LYS A 227      46.053  65.298  40.208  1.00164.60           C  
ATOM    999  C   LYS A 227      47.197  66.231  40.587  1.00161.72           C  
ATOM   1000  O   LYS A 227      48.351  65.997  40.227  1.00287.67           O  
ATOM   1001  CB  LYS A 227      45.280  65.855  39.025  1.00165.39           C  
ATOM   1002  N   ARG A 228      46.865  67.291  41.317  1.00214.13           N  
ATOM   1003  CA  ARG A 228      47.865  68.229  41.808  1.00199.12           C  
ATOM   1004  C   ARG A 228      48.893  67.496  42.659  1.00200.68           C  
ATOM   1005  O   ARG A 228      50.094  67.748  42.559  1.00191.49           O  
ATOM   1006  CB  ARG A 228      47.197  69.334  42.630  1.00198.72           C  
ATOM   1007  CG  ARG A 228      48.170  70.290  43.304  1.00194.72           C  
ATOM   1008  CD  ARG A 228      47.440  71.289  44.188  1.00185.65           C  
ATOM   1009  NE  ARG A 228      48.353  72.249  44.803  1.00183.23           N  
ATOM   1010  CZ  ARG A 228      48.940  72.072  45.983  1.00175.54           C  
ATOM   1011  NH1 ARG A 228      48.710  70.968  46.680  1.00167.82           N  
ATOM   1012  NH2 ARG A 228      49.757  73.000  46.466  1.00176.24           N  
ATOM   1013  N   GLN A 229      48.409  66.581  43.491  1.00187.42           N  
ATOM   1014  CA  GLN A 229      49.269  65.819  44.388  1.00188.64           C  
ATOM   1015  C   GLN A 229      49.939  64.651  43.672  1.00191.85           C  
ATOM   1016  O   GLN A 229      51.082  64.302  43.972  1.00189.85           O  
ATOM   1017  CB  GLN A 229      48.462  65.303  45.581  1.00154.61           C  
ATOM   1018  CG  GLN A 229      49.252  64.410  46.522  1.00151.47           C  
ATOM   1019  CD  GLN A 229      48.419  63.908  47.683  1.00149.89           C  
ATOM   1020  OE1 GLN A 229      47.202  64.091  47.713  1.00151.90           O  
ATOM   1021  NE2 GLN A 229      49.072  63.268  48.647  1.00146.81           N  
ATOM   1022  N   LEU A 230      49.223  64.054  42.724  1.00195.86           N  
ATOM   1023  CA  LEU A 230      49.715  62.876  42.017  1.00192.65           C  
ATOM   1024  C   LEU A 230      51.087  63.096  41.392  1.00193.60           C  
ATOM   1025  O   LEU A 230      51.936  62.207  41.426  1.00190.42           O  
ATOM   1026  CB  LEU A 230      48.727  62.437  40.937  1.00108.71           C  
ATOM   1027  CG  LEU A 230      49.092  61.131  40.230  1.00106.14           C  
ATOM   1028  CD1 LEU A 230      49.055  59.970  41.212  1.00100.65           C  
ATOM   1029  CD2 LEU A 230      48.170  60.868  39.046  1.00108.96           C  
ATOM   1030  N   GLN A 231      51.302  64.273  40.814  1.00212.84           N  
ATOM   1031  CA  GLN A 231      52.583  64.556  40.177  1.00209.80           C  
ATOM   1032  C   GLN A 231      53.340  65.696  40.852  1.00195.25           C  
ATOM   1033  O   GLN A 231      54.211  66.322  40.247  1.00179.92           O  
ATOM   1034  CB  GLN A 231      52.415  64.817  38.678  1.00210.21           C  
ATOM   1035  CG  GLN A 231      53.672  64.519  37.869  1.00209.85           C  
ATOM   1036  CD  GLN A 231      54.246  63.144  38.169  1.00214.58           C  
ATOM   1037  OE1 GLN A 231      53.509  62.191  38.424  1.00210.95           O  
ATOM   1038  NE2 GLN A 231      55.570  63.035  38.138  1.00214.19           N  
ATOM   1039  N   LYS A 232      53.000  65.964  42.108  1.00139.12           N  
ATOM   1040  CA  LYS A 232      53.836  66.806  42.951  1.00137.71           C  
ATOM   1041  C   LYS A 232      54.940  65.912  43.498  1.00139.40           C  
ATOM   1042  O   LYS A 232      55.828  66.358  44.225  1.00242.00           O  
ATOM   1043  CB  LYS A 232      53.024  67.409  44.078  1.00137.01           C  
ATOM   1044  N   ILE A 233      54.859  64.637  43.130  1.00102.27           N  
ATOM   1045  CA  ILE A 233      55.829  63.622  43.517  1.00107.54           C  
ATOM   1046  C   ILE A 233      57.173  63.873  42.848  1.00102.40           C  
ATOM   1047  O   ILE A 233      57.227  64.362  41.718  1.00 95.40           O  
ATOM   1048  CB  ILE A 233      55.338  62.214  43.111  1.00 95.39           C  
ATOM   1049  CG1 ILE A 233      53.963  61.929  43.719  1.00 93.14           C  
ATOM   1050  CG2 ILE A 233      56.341  61.148  43.527  1.00 92.49           C  
ATOM   1051  CD1 ILE A 233      53.455  60.522  43.462  1.00 89.33           C  
ATOM   1052  N   ASP A 234      58.254  63.536  43.547  1.00102.03           N  
ATOM   1053  CA  ASP A 234      59.592  63.645  42.983  1.00 95.75           C  
ATOM   1054  C   ASP A 234      59.657  62.824  41.702  1.00106.94           C  
ATOM   1055  O   ASP A 234      59.454  61.612  41.724  1.00111.29           O  
ATOM   1056  CB  ASP A 234      60.635  63.151  43.989  1.00128.31           C  
ATOM   1057  CG  ASP A 234      62.056  63.530  43.599  1.00119.34           C  
ATOM   1058  OD1 ASP A 234      62.918  63.616  44.500  1.00114.77           O  
ATOM   1059  OD2 ASP A 234      62.316  63.743  42.396  1.00116.81           O  
ATOM   1060  N   LYS A 235      59.925  63.490  40.583  1.00 98.46           N  
ATOM   1061  CA  LYS A 235      59.965  62.822  39.289  1.00108.85           C  
ATOM   1062  C   LYS A 235      60.975  61.677  39.307  1.00115.23           C  
ATOM   1063  O   LYS A 235      60.783  60.664  38.643  1.00118.01           O  
ATOM   1064  CB  LYS A 235      60.321  63.819  38.187  1.00102.26           C  
ATOM   1065  CG  LYS A 235      59.484  63.701  36.925  1.00106.95           C  
ATOM   1066  CD  LYS A 235      58.131  64.375  37.104  1.00100.42           C  
ATOM   1067  CE  LYS A 235      57.511  64.764  35.763  1.00 98.27           C  
ATOM   1068  NZ  LYS A 235      57.320  63.607  34.837  1.00119.26           N  
ATOM   1069  N   SER A 236      62.050  61.848  40.073  1.00 78.14           N  
ATOM   1070  CA  SER A 236      63.078  60.820  40.215  1.00 79.47           C  
ATOM   1071  C   SER A 236      62.515  59.550  40.840  1.00 80.23           C  
ATOM   1072  O   SER A 236      63.079  58.468  40.685  1.00 80.22           O  
ATOM   1073  CB  SER A 236      64.234  61.334  41.077  1.00 91.11           C  
ATOM   1074  OG  SER A 236      64.836  62.481  40.505  1.00 82.57           O  
ATOM   1075  N   GLU A 237      61.403  59.690  41.552  1.00123.56           N  
ATOM   1076  CA  GLU A 237      60.801  58.571  42.262  1.00119.08           C  
ATOM   1077  C   GLU A 237      60.130  57.619  41.277  1.00118.16           C  
ATOM   1078  O   GLU A 237      59.074  57.929  40.726  1.00118.32           O  
ATOM   1079  CB  GLU A 237      59.776  59.088  43.275  1.00140.13           C  
ATOM   1080  CG  GLU A 237      59.956  58.575  44.699  1.00137.57           C  
ATOM   1081  CD  GLU A 237      59.582  57.117  44.856  1.00134.09           C  
ATOM   1082  OE1 GLU A 237      58.756  56.806  45.740  1.00131.16           O  
ATOM   1083  OE2 GLU A 237      60.110  56.283  44.093  1.00134.74           O  
ATOM   1084  N   GLY A 238      60.752  56.466  41.050  1.00 89.44           N  
ATOM   1085  CA  GLY A 238      60.170  55.446  40.197  1.00 89.05           C  
ATOM   1086  C   GLY A 238      61.036  55.039  39.018  1.00 93.48           C  
ATOM   1087  O   GLY A 238      60.760  54.039  38.355  1.00 94.34           O  
ATOM   1088  N   ARG A 239      62.085  55.812  38.753  1.00 81.91           N  
ATOM   1089  CA  ARG A 239      63.000  55.509  37.659  1.00 86.09           C  
ATOM   1090  C   ARG A 239      64.456  55.534  38.112  1.00 88.92           C  
ATOM   1091  O   ARG A 239      65.339  55.005  37.438  1.00 93.55           O  
ATOM   1092  CB  ARG A 239      62.787  56.476  36.497  1.00 83.74           C  
ATOM   1093  CG  ARG A 239      62.640  57.926  36.912  1.00 81.28           C  
ATOM   1094  CD  ARG A 239      61.193  58.277  37.212  1.00 77.42           C  
ATOM   1095  NE  ARG A 239      60.376  58.348  36.004  1.00 79.70           N  
ATOM   1096  CZ  ARG A 239      59.216  58.990  35.923  1.00 79.29           C  
ATOM   1097  NH1 ARG A 239      58.730  59.630  36.977  1.00 76.72           N  
ATOM   1098  NH2 ARG A 239      58.541  59.000  34.786  1.00 82.08           N  
ATOM   1099  N   PHE A 240      64.705  56.166  39.251  1.00100.05           N  
ATOM   1100  CA  PHE A 240      66.000  56.058  39.912  1.00102.60           C  
ATOM   1101  C   PHE A 240      65.790  55.849  41.409  1.00 98.62           C  
ATOM   1102  O   PHE A 240      66.518  56.416  42.227  1.00 99.98           O  
ATOM   1103  CB  PHE A 240      66.844  57.314  39.696  1.00 94.67           C  
ATOM   1104  CG  PHE A 240      66.844  57.819  38.285  1.00 95.55           C  
ATOM   1105  CD1 PHE A 240      67.883  57.513  37.430  1.00 98.63           C  
ATOM   1106  CD2 PHE A 240      65.816  58.620  37.821  1.00 92.24           C  
ATOM   1107  CE1 PHE A 240      67.893  57.987  36.134  1.00 99.85           C  
ATOM   1108  CE2 PHE A 240      65.819  59.096  36.527  1.00 91.28           C  
ATOM   1109  CZ  PHE A 240      66.859  58.778  35.682  1.00 96.49           C  
ATOM   1110  N   HIS A 241      64.789  55.046  41.763  1.00172.21           N  
ATOM   1111  CA  HIS A 241      64.460  54.796  43.162  1.00168.53           C  
ATOM   1112  C   HIS A 241      65.733  54.785  43.996  1.00170.70           C  
ATOM   1113  O   HIS A 241      66.007  55.733  44.732  1.00171.35           O  
ATOM   1114  CB  HIS A 241      63.728  53.464  43.309  1.00156.27           C  
ATOM   1115  CG  HIS A 241      62.683  53.465  44.377  1.00151.67           C  
ATOM   1116  ND1 HIS A 241      61.335  53.443  44.097  1.00147.82           N  
ATOM   1117  CD2 HIS A 241      62.786  53.494  45.728  1.00150.87           C  
ATOM   1118  CE1 HIS A 241      60.651  53.453  45.227  1.00144.72           C  
ATOM   1119  NE2 HIS A 241      61.510  53.484  46.231  1.00146.48           N  
ATOM   1120  N   VAL A 242      66.504  53.708  43.860  1.00205.96           N  
ATOM   1121  CA  VAL A 242      67.857  53.616  44.406  1.00209.17           C  
ATOM   1122  C   VAL A 242      68.583  52.381  43.877  1.00213.69           C  
ATOM   1123  O   VAL A 242      68.077  51.262  43.968  1.00214.52           O  
ATOM   1124  CB  VAL A 242      67.868  53.600  45.947  1.00160.86           C  
ATOM   1125  CG1 VAL A 242      69.062  52.805  46.467  1.00164.71           C  
ATOM   1126  CG2 VAL A 242      67.885  55.021  46.491  1.00158.46           C  
ATOM   1127  N   LYS A 263      51.086  57.192  51.541  1.00148.57           N  
ATOM   1128  CA  LYS A 263      51.443  58.201  50.550  1.00146.32           C  
ATOM   1129  C   LYS A 263      50.659  58.002  49.256  1.00147.74           C  
ATOM   1130  O   LYS A 263      50.650  56.910  48.688  1.00287.74           O  
ATOM   1131  CB  LYS A 263      52.939  58.170  50.276  1.00142.28           C  
ATOM   1132  N   PHE A 264      50.002  59.062  48.798  1.00138.76           N  
ATOM   1133  CA  PHE A 264      49.209  59.000  47.575  1.00139.29           C  
ATOM   1134  C   PHE A 264      50.103  58.846  46.352  1.00137.71           C  
ATOM   1135  O   PHE A 264      51.016  59.641  46.135  1.00138.68           O  
ATOM   1136  CB  PHE A 264      48.337  60.249  47.436  1.00161.94           C  
ATOM   1137  CG  PHE A 264      47.427  60.224  46.240  1.00163.18           C  
ATOM   1138  CD1 PHE A 264      46.185  59.613  46.310  1.00162.74           C  
ATOM   1139  CD2 PHE A 264      47.810  60.815  45.048  1.00165.24           C  
ATOM   1140  CE1 PHE A 264      45.345  59.589  45.211  1.00164.46           C  
ATOM   1141  CE2 PHE A 264      46.974  60.794  43.947  1.00167.05           C  
ATOM   1142  CZ  PHE A 264      45.740  60.180  44.029  1.00166.74           C  
ATOM   1143  N   CYS A 265      49.837  57.817  45.554  1.00150.49           N  
ATOM   1144  CA  CYS A 265      50.624  57.563  44.355  1.00149.79           C  
ATOM   1145  C   CYS A 265      49.738  57.155  43.183  1.00151.00           C  
ATOM   1146  O   CYS A 265      48.512  57.246  43.257  1.00151.97           O  
ATOM   1147  CB  CYS A 265      51.674  56.484  44.621  1.00142.01           C  
ATOM   1148  SG  CYS A 265      50.988  54.849  44.963  1.00138.45           S  
ATOM   1149  N   LEU A 266      50.370  56.697  42.107  1.00134.22           N  
ATOM   1150  CA  LEU A 266      49.661  56.325  40.888  1.00136.52           C  
ATOM   1151  C   LEU A 266      48.746  55.119  41.088  1.00134.81           C  
ATOM   1152  O   LEU A 266      47.775  54.939  40.353  1.00137.40           O  
ATOM   1153  CB  LEU A 266      50.656  56.048  39.761  1.00123.61           C  
ATOM   1154  CG  LEU A 266      50.037  55.717  38.405  1.00127.63           C  
ATOM   1155  CD1 LEU A 266      49.030  56.785  38.007  1.00133.06           C  
ATOM   1156  CD2 LEU A 266      51.121  55.562  37.351  1.00126.73           C  
ATOM   1157  N   LYS A 267      49.062  54.292  42.078  1.00178.73           N  
ATOM   1158  CA  LYS A 267      48.219  53.150  42.404  1.00177.09           C  
ATOM   1159  C   LYS A 267      46.947  53.632  43.092  1.00178.29           C  
ATOM   1160  O   LYS A 267      45.842  53.225  42.733  1.00179.99           O  
ATOM   1161  CB  LYS A 267      48.969  52.158  43.298  1.00158.23           C  
ATOM   1162  CG  LYS A 267      48.273  50.810  43.464  1.00156.53           C  
ATOM   1163  CD  LYS A 267      47.053  50.906  44.374  1.00158.17           C  
ATOM   1164  CE  LYS A 267      46.149  49.694  44.220  1.00158.15           C  
ATOM   1165  NZ  LYS A 267      44.866  49.861  44.956  1.00159.05           N  
ATOM   1166  N   GLU A 268      47.110  54.502  44.083  1.00188.13           N  
ATOM   1167  CA  GLU A 268      45.974  55.062  44.804  1.00190.09           C  
ATOM   1168  C   GLU A 268      45.199  56.035  43.920  1.00194.88           C  
ATOM   1169  O   GLU A 268      44.167  56.570  44.324  1.00197.61           O  
ATOM   1170  CB  GLU A 268      46.439  55.761  46.083  1.00184.35           C  
ATOM   1171  CG  GLU A 268      47.169  54.857  47.069  1.00180.15           C  
ATOM   1172  CD  GLU A 268      46.247  53.864  47.757  1.00178.35           C  
ATOM   1173  OE1 GLU A 268      45.356  53.302  47.086  1.00178.15           O  
ATOM   1174  OE2 GLU A 268      46.419  53.641  48.974  1.00177.60           O  
ATOM   1175  N   HIS A 269      45.708  56.259  42.713  1.00136.01           N  
ATOM   1176  CA  HIS A 269      45.055  57.141  41.752  1.00140.94           C  
ATOM   1177  C   HIS A 269      44.120  56.350  40.843  1.00142.52           C  
ATOM   1178  O   HIS A 269      43.363  56.926  40.063  1.00146.90           O  
ATOM   1179  CB  HIS A 269      46.097  57.892  40.920  1.00152.61           C  
ATOM   1180  CG  HIS A 269      45.506  58.832  39.915  1.00158.08           C  
ATOM   1181  ND1 HIS A 269      45.014  60.074  40.257  1.00161.58           N  
ATOM   1182  CD2 HIS A 269      45.334  58.714  38.578  1.00161.26           C  
ATOM   1183  CE1 HIS A 269      44.562  60.678  39.173  1.00166.39           C  
ATOM   1184  NE2 HIS A 269      44.743  59.876  38.141  1.00166.32           N  
ATOM   1185  N   LYS A 270      44.182  55.026  40.943  1.00154.09           N  
ATOM   1186  CA  LYS A 270      43.261  54.163  40.214  1.00155.86           C  
ATOM   1187  C   LYS A 270      42.164  53.668  41.147  1.00154.59           C  
ATOM   1188  O   LYS A 270      41.196  53.046  40.712  1.00156.41           O  
ATOM   1189  CB  LYS A 270      44.000  52.988  39.572  1.00130.08           C  
ATOM   1190  CG  LYS A 270      44.889  53.393  38.412  1.00132.71           C  
ATOM   1191  CD  LYS A 270      44.129  54.279  37.436  1.00138.32           C  
ATOM   1192  CE  LYS A 270      45.046  54.855  36.367  1.00141.21           C  
ATOM   1193  NZ  LYS A 270      44.327  55.818  35.484  1.00146.92           N  
ATOM   1194  N   ALA A 271      42.325  53.950  42.435  1.00222.34           N  
ATOM   1195  CA  ALA A 271      41.299  53.641  43.421  1.00221.66           C  
ATOM   1196  C   ALA A 271      40.180  54.667  43.314  1.00226.15           C  
ATOM   1197  O   ALA A 271      39.039  54.402  43.690  1.00227.16           O  
ATOM   1198  CB  ALA A 271      41.890  53.641  44.819  1.00140.83           C  
ATOM   1199  N   LEU A 272      40.522  55.844  42.798  1.00158.15           N  
ATOM   1200  CA  LEU A 272      39.546  56.900  42.568  1.00163.16           C  
ATOM   1201  C   LEU A 272      39.021  56.821  41.141  1.00166.88           C  
ATOM   1202  O   LEU A 272      38.101  57.545  40.766  1.00171.78           O  
ATOM   1203  CB  LEU A 272      40.162  58.275  42.831  1.00140.14           C  
ATOM   1204  CG  LEU A 272      40.720  58.512  44.237  1.00137.77           C  
ATOM   1205  CD1 LEU A 272      41.261  59.928  44.370  1.00140.98           C  
ATOM   1206  CD2 LEU A 272      39.660  58.241  45.292  1.00138.54           C  
ATOM   1207  N   LYS A 273      39.622  55.941  40.347  1.00165.07           N  
ATOM   1208  CA  LYS A 273      39.129  55.657  39.006  1.00168.99           C  
ATOM   1209  C   LYS A 273      38.011  54.628  39.088  1.00169.11           C  
ATOM   1210  O   LYS A 273      36.962  54.780  38.462  1.00173.53           O  
ATOM   1211  CB  LYS A 273      40.253  55.129  38.114  1.00138.46           C  
ATOM   1212  CG  LYS A 273      39.755  54.421  36.862  1.00142.57           C  
ATOM   1213  CD  LYS A 273      40.849  53.585  36.214  1.00141.49           C  
ATOM   1214  CE  LYS A 273      40.272  52.648  35.164  1.00145.96           C  
ATOM   1215  NZ  LYS A 273      39.234  51.746  35.741  1.00145.02           N  
ATOM   1216  N   THR A 274      38.246  53.578  39.869  1.00228.37           N  
ATOM   1217  CA  THR A 274      37.254  52.529  40.068  1.00228.16           C  
ATOM   1218  C   THR A 274      36.076  53.053  40.883  1.00229.40           C  
ATOM   1219  O   THR A 274      34.961  52.543  40.777  1.00231.63           O  
ATOM   1220  CB  THR A 274      37.863  51.298  40.769  1.00225.53           C  
ATOM   1221  OG1 THR A 274      36.875  50.267  40.875  1.00226.07           O  
ATOM   1222  CG2 THR A 274      38.363  51.664  42.160  1.00221.24           C  
ATOM   1223  N   LEU A 275      36.331  54.075  41.695  1.00145.99           N  
ATOM   1224  CA  LEU A 275      35.277  54.721  42.470  1.00148.23           C  
ATOM   1225  C   LEU A 275      34.644  55.857  41.677  1.00154.18           C  
ATOM   1226  O   LEU A 275      33.524  56.278  41.961  1.00157.70           O  
ATOM   1227  CB  LEU A 275      35.821  55.254  43.798  1.00164.00           C  
ATOM   1228  CG  LEU A 275      36.106  54.224  44.892  1.00159.08           C  
ATOM   1229  CD1 LEU A 275      36.613  54.908  46.150  1.00158.11           C  
ATOM   1230  CD2 LEU A 275      34.862  53.404  45.192  1.00159.13           C  
ATOM   1231  N   GLY A 276      35.373  56.352  40.682  1.00181.78           N  
ATOM   1232  CA  GLY A 276      34.883  57.428  39.842  1.00187.74           C  
ATOM   1233  C   GLY A 276      33.925  56.929  38.780  1.00192.16           C  
ATOM   1234  O   GLY A 276      33.059  57.669  38.313  1.00198.07           O  
ATOM   1235  N   ILE A 277      34.082  55.666  38.397  1.00215.78           N  
ATOM   1236  CA  ILE A 277      33.212  55.059  37.398  1.00220.40           C  
ATOM   1237  C   ILE A 277      31.986  54.416  38.043  1.00220.44           C  
ATOM   1238  O   ILE A 277      30.906  54.401  37.454  1.00225.49           O  
ATOM   1239  CB  ILE A 277      33.960  54.016  36.541  1.00166.03           C  
ATOM   1240  CG1 ILE A 277      34.435  52.846  37.405  1.00160.06           C  
ATOM   1241  CG2 ILE A 277      35.131  54.663  35.814  1.00166.62           C  
ATOM   1242  CD1 ILE A 277      35.104  51.741  36.618  1.00160.30           C  
ATOM   1243  N   ILE A 278      32.154  53.887  39.252  1.00235.53           N  
ATOM   1244  CA  ILE A 278      31.034  53.309  39.988  1.00235.30           C  
ATOM   1245  C   ILE A 278      30.078  54.418  40.412  1.00239.12           C  
ATOM   1246  O   ILE A 278      28.900  54.177  40.676  1.00241.39           O  
ATOM   1247  CB  ILE A 278      31.505  52.531  41.235  1.00194.20           C  
ATOM   1248  CG1 ILE A 278      30.359  51.696  41.811  1.00194.31           C  
ATOM   1249  CG2 ILE A 278      32.054  53.480  42.285  1.00192.22           C  
ATOM   1250  CD1 ILE A 278      30.718  50.964  43.086  1.00188.95           C  
ATOM   1251  N   MET A 279      30.603  55.638  40.468  1.00183.78           N  
ATOM   1252  CA  MET A 279      29.816  56.809  40.824  1.00184.60           C  
ATOM   1253  C   MET A 279      29.364  57.538  39.564  1.00185.62           C  
ATOM   1254  O   MET A 279      28.433  58.342  39.597  1.00382.00           O  
ATOM   1255  CB  MET A 279      30.629  57.737  41.714  1.00182.10           C  
ATOM   1256  N   GLY A 280      30.033  57.245  38.453  1.00221.60           N  
ATOM   1257  CA  GLY A 280      29.721  57.870  37.181  1.00227.92           C  
ATOM   1258  C   GLY A 280      28.782  57.041  36.327  1.00231.62           C  
ATOM   1259  O   GLY A 280      28.316  57.497  35.283  1.00237.24           O  
ATOM   1260  N   THR A 281      28.505  55.817  36.766  1.00264.88           N  
ATOM   1261  CA  THR A 281      27.582  54.942  36.051  1.00268.77           C  
ATOM   1262  C   THR A 281      26.201  54.972  36.696  1.00270.16           C  
ATOM   1263  O   THR A 281      25.181  54.904  36.010  1.00275.85           O  
ATOM   1264  CB  THR A 281      28.093  53.487  36.000  1.00193.65           C  
ATOM   1265  OG1 THR A 281      27.177  52.683  35.246  1.00198.14           O  
ATOM   1266  CG2 THR A 281      28.227  52.912  37.403  1.00186.91           C  
ATOM   1267  N   PHE A 282      26.180  55.080  38.020  1.00179.54           N  
ATOM   1268  CA  PHE A 282      24.934  55.149  38.770  1.00180.91           C  
ATOM   1269  C   PHE A 282      24.152  56.400  38.393  1.00187.48           C  
ATOM   1270  O   PHE A 282      22.929  56.443  38.527  1.00191.00           O  
ATOM   1271  CB  PHE A 282      25.221  55.145  40.273  1.00190.09           C  
ATOM   1272  CG  PHE A 282      23.987  55.113  41.127  1.00191.51           C  
ATOM   1273  CD1 PHE A 282      23.417  53.908  41.496  1.00189.92           C  
ATOM   1274  CD2 PHE A 282      23.401  56.288  41.568  1.00194.87           C  
ATOM   1275  CE1 PHE A 282      22.282  53.872  42.284  1.00191.39           C  
ATOM   1276  CE2 PHE A 282      22.266  56.259  42.356  1.00196.67           C  
ATOM   1277  CZ  PHE A 282      21.707  55.050  42.715  1.00194.79           C  
ATOM   1278  N   THR A 283      24.863  57.419  37.921  1.00228.90           N  
ATOM   1279  CA  THR A 283      24.225  58.667  37.520  1.00235.69           C  
ATOM   1280  C   THR A 283      23.576  58.546  36.143  1.00241.86           C  
ATOM   1281  O   THR A 283      22.435  58.959  35.955  1.00247.36           O  
ATOM   1282  CB  THR A 283      25.214  59.855  37.543  1.00163.32           C  
ATOM   1283  OG1 THR A 283      24.548  61.046  37.104  1.00170.73           O  
ATOM   1284  CG2 THR A 283      26.406  59.584  36.642  1.00160.91           C  
ATOM   1285  N   LEU A 284      24.297  57.968  35.186  1.00199.53           N  
ATOM   1286  CA  LEU A 284      23.771  57.802  33.833  1.00205.92           C  
ATOM   1287  C   LEU A 284      22.749  56.674  33.735  1.00206.67           C  
ATOM   1288  O   LEU A 284      22.165  56.446  32.676  1.00211.71           O  
ATOM   1289  CB  LEU A 284      24.902  57.574  32.828  1.00178.30           C  
ATOM   1290  CG  LEU A 284      25.452  58.824  32.139  1.00182.06           C  
ATOM   1291  CD1 LEU A 284      25.945  59.835  33.161  1.00178.92           C  
ATOM   1292  CD2 LEU A 284      26.559  58.454  31.165  1.00179.34           C  
ATOM   1293  N   CYS A 285      22.537  55.969  34.842  1.00244.05           N  
ATOM   1294  CA  CYS A 285      21.560  54.888  34.879  1.00244.68           C  
ATOM   1295  C   CYS A 285      20.296  55.315  35.619  1.00246.97           C  
ATOM   1296  O   CYS A 285      19.265  54.649  35.536  1.00249.88           O  
ATOM   1297  CB  CYS A 285      22.158  53.641  35.533  1.00240.13           C  
ATOM   1298  SG  CYS A 285      23.482  52.857  34.582  1.00238.37           S  
ATOM   1299  N   TRP A 286      20.382  56.430  36.337  1.00218.54           N  
ATOM   1300  CA  TRP A 286      19.248  56.923  37.111  1.00221.04           C  
ATOM   1301  C   TRP A 286      18.972  58.406  36.869  1.00226.83           C  
ATOM   1302  O   TRP A 286      18.091  58.986  37.500  1.00229.72           O  
ATOM   1303  CB  TRP A 286      19.460  56.662  38.605  1.00251.11           C  
ATOM   1304  CG  TRP A 286      19.486  55.206  38.965  1.00246.20           C  
ATOM   1305  CD1 TRP A 286      20.566  54.374  38.934  1.00240.72           C  
ATOM   1306  CD2 TRP A 286      18.381  54.411  39.415  1.00246.73           C  
ATOM   1307  NE1 TRP A 286      20.204  53.110  39.333  1.00237.93           N  
ATOM   1308  CE2 TRP A 286      18.867  53.107  39.635  1.00241.46           C  
ATOM   1309  CE3 TRP A 286      17.028  54.675  39.652  1.00251.41           C  
ATOM   1310  CZ2 TRP A 286      18.049  52.070  40.080  1.00240.77           C  
ATOM   1311  CZ3 TRP A 286      16.218  53.643  40.094  1.00250.55           C  
ATOM   1312  CH2 TRP A 286      16.731  52.357  40.302  1.00245.25           C  
ATOM   1313  N   LEU A 287      19.724  59.018  35.958  1.00214.93           N  
ATOM   1314  CA  LEU A 287      19.493  60.417  35.609  1.00214.88           C  
ATOM   1315  C   LEU A 287      18.324  60.568  34.637  1.00218.79           C  
ATOM   1316  O   LEU A 287      17.397  61.332  34.901  1.00490.24           O  
ATOM   1317  CB  LEU A 287      20.755  61.060  35.043  1.00211.49           C  
ATOM   1318  N   PRO A 288      18.362  59.838  33.508  1.00264.67           N  
ATOM   1319  CA  PRO A 288      17.243  59.896  32.562  1.00273.25           C  
ATOM   1320  C   PRO A 288      15.930  59.480  33.220  1.00274.44           C  
ATOM   1321  O   PRO A 288      14.859  59.890  32.773  1.00281.68           O  
ATOM   1322  CB  PRO A 288      17.640  58.879  31.488  1.00203.13           C  
ATOM   1323  CG  PRO A 288      19.126  58.795  31.576  1.00196.92           C  
ATOM   1324  CD  PRO A 288      19.444  58.960  33.028  1.00189.40           C  
ATOM   1325  N   PHE A 289      16.020  58.674  34.274  1.00255.56           N  
ATOM   1326  CA  PHE A 289      14.841  58.230  35.009  1.00256.07           C  
ATOM   1327  C   PHE A 289      14.254  59.359  35.851  1.00258.06           C  
ATOM   1328  O   PHE A 289      13.044  59.585  35.844  1.00263.31           O  
ATOM   1329  CB  PHE A 289      15.180  57.031  35.900  1.00198.86           C  
ATOM   1330  CG  PHE A 289      14.044  56.589  36.784  1.00198.83           C  
ATOM   1331  CD1 PHE A 289      13.974  57.001  38.105  1.00195.53           C  
ATOM   1332  CD2 PHE A 289      13.048  55.760  36.294  1.00202.66           C  
ATOM   1333  CE1 PHE A 289      12.933  56.595  38.920  1.00195.88           C  
ATOM   1334  CE2 PHE A 289      12.005  55.352  37.105  1.00202.77           C  
ATOM   1335  CZ  PHE A 289      11.948  55.769  38.419  1.00199.28           C  
ATOM   1336  N   PHE A 290      15.117  60.065  36.577  1.00295.68           N  
ATOM   1337  CA  PHE A 290      14.680  61.171  37.424  1.00298.40           C  
ATOM   1338  C   PHE A 290      14.425  62.439  36.615  1.00306.44           C  
ATOM   1339  O   PHE A 290      13.815  63.387  37.109  1.00310.95           O  
ATOM   1340  CB  PHE A 290      15.704  61.449  38.527  1.00286.49           C  
ATOM   1341  CG  PHE A 290      15.613  60.504  39.691  1.00280.45           C  
ATOM   1342  CD1 PHE A 290      16.290  59.296  39.676  1.00273.64           C  
ATOM   1343  CD2 PHE A 290      14.853  60.825  40.803  1.00282.13           C  
ATOM   1344  CE1 PHE A 290      16.211  58.426  40.746  1.00268.39           C  
ATOM   1345  CE2 PHE A 290      14.769  59.958  41.877  1.00276.98           C  
ATOM   1346  CZ  PHE A 290      15.449  58.757  41.848  1.00270.01           C  
ATOM   1347  N   ILE A 291      14.899  62.454  35.374  1.00249.52           N  
ATOM   1348  CA  ILE A 291      14.666  63.583  34.482  1.00257.60           C  
ATOM   1349  C   ILE A 291      13.270  63.521  33.869  1.00265.75           C  
ATOM   1350  O   ILE A 291      12.501  64.479  33.949  1.00273.31           O  
ATOM   1351  CB  ILE A 291      15.710  63.639  33.353  1.00199.68           C  
ATOM   1352  CG1 ILE A 291      17.040  64.182  33.881  1.00194.25           C  
ATOM   1353  CG2 ILE A 291      15.209  64.507  32.214  1.00209.28           C  
ATOM   1354  CD1 ILE A 291      18.127  64.275  32.828  1.00194.04           C  
ATOM   1355  N   VAL A 307       8.355  53.800  27.518  1.00258.38           N  
ATOM   1356  CA  VAL A 307       9.650  54.457  27.646  1.00260.64           C  
ATOM   1357  C   VAL A 307      10.010  54.680  29.113  1.00260.96           C  
ATOM   1358  O   VAL A 307      11.151  54.461  29.521  1.00257.89           O  
ATOM   1359  CB  VAL A 307       9.675  55.806  26.900  1.00269.76           C  
ATOM   1360  CG1 VAL A 307      11.011  56.504  27.106  1.00272.31           C  
ATOM   1361  CG2 VAL A 307       9.400  55.596  25.419  1.00267.00           C  
ATOM   1362  N   TYR A 308       9.029  55.111  29.900  1.00223.32           N  
ATOM   1363  CA  TYR A 308       9.237  55.361  31.323  1.00229.32           C  
ATOM   1364  C   TYR A 308       9.606  54.081  32.067  1.00225.12           C  
ATOM   1365  O   TYR A 308      10.319  54.119  33.071  1.00444.47           O  
ATOM   1366  CB  TYR A 308       7.999  55.998  31.938  1.00234.97           C  
ATOM   1367  N   ILE A 309       9.118  52.949  31.569  1.00232.34           N  
ATOM   1368  CA  ILE A 309       9.431  51.653  32.160  1.00227.89           C  
ATOM   1369  C   ILE A 309      10.793  51.146  31.690  1.00223.88           C  
ATOM   1370  O   ILE A 309      11.444  50.362  32.381  1.00454.85           O  
ATOM   1371  CB  ILE A 309       8.341  50.641  31.834  1.00222.14           C  
ATOM   1372  N   LEU A 310      11.220  51.598  30.514  1.00218.07           N  
ATOM   1373  CA  LEU A 310      12.511  51.200  29.961  1.00214.51           C  
ATOM   1374  C   LEU A 310      13.655  51.941  30.647  1.00217.43           C  
ATOM   1375  O   LEU A 310      14.745  51.395  30.824  1.00213.18           O  
ATOM   1376  CB  LEU A 310      12.553  51.448  28.451  1.00216.54           C  
ATOM   1377  CG  LEU A 310      13.842  51.041  27.732  1.00213.52           C  
ATOM   1378  CD1 LEU A 310      14.185  49.586  28.020  1.00205.42           C  
ATOM   1379  CD2 LEU A 310      13.728  51.283  26.234  1.00211.06           C  
ATOM   1380  N   LEU A 311      13.401  53.190  31.027  1.00234.61           N  
ATOM   1381  CA  LEU A 311      14.382  53.980  31.761  1.00238.80           C  
ATOM   1382  C   LEU A 311      14.414  53.544  33.221  1.00235.08           C  
ATOM   1383  O   LEU A 311      15.434  53.675  33.897  1.00235.10           O  
ATOM   1384  CB  LEU A 311      14.071  55.473  31.651  1.00242.38           C  
ATOM   1385  CG  LEU A 311      14.112  56.062  30.240  1.00247.61           C  
ATOM   1386  CD1 LEU A 311      14.036  57.579  30.291  1.00260.10           C  
ATOM   1387  CD2 LEU A 311      15.368  55.614  29.509  1.00243.16           C  
ATOM   1388  N   ASN A 312      13.286  53.028  33.701  1.00230.95           N  
ATOM   1389  CA  ASN A 312      13.231  52.413  35.020  1.00226.41           C  
ATOM   1390  C   ASN A 312      13.834  51.017  34.940  1.00216.07           C  
ATOM   1391  O   ASN A 312      14.018  50.342  35.953  1.00211.27           O  
ATOM   1392  CB  ASN A 312      11.789  52.346  35.526  1.00235.72           C  
ATOM   1393  CG  ASN A 312      11.704  52.190  37.034  1.00235.21           C  
ATOM   1394  OD1 ASN A 312      10.617  52.208  37.611  1.00238.05           O  
ATOM   1395  ND2 ASN A 312      12.854  52.043  37.681  1.00231.98           N  
ATOM   1396  N   TRP A 313      14.135  50.592  33.717  1.00316.32           N  
ATOM   1397  CA  TRP A 313      14.795  49.317  33.477  1.00307.83           C  
ATOM   1398  C   TRP A 313      16.295  49.547  33.337  1.00308.33           C  
ATOM   1399  O   TRP A 313      17.101  48.663  33.627  1.00302.52           O  
ATOM   1400  CB  TRP A 313      14.233  48.658  32.215  1.00307.83           C  
ATOM   1401  CG  TRP A 313      14.656  47.234  32.033  1.00299.63           C  
ATOM   1402  CD1 TRP A 313      14.113  46.136  32.633  1.00293.50           C  
ATOM   1403  CD2 TRP A 313      15.706  46.751  31.186  1.00297.39           C  
ATOM   1404  NE1 TRP A 313      14.762  44.999  32.216  1.00287.92           N  
ATOM   1405  CE2 TRP A 313      15.745  45.350  31.327  1.00290.18           C  
ATOM   1406  CE3 TRP A 313      16.619  47.368  30.325  1.00301.26           C  
ATOM   1407  CZ2 TRP A 313      16.660  44.555  30.639  1.00287.04           C  
ATOM   1408  CZ3 TRP A 313      17.526  46.577  29.642  1.00297.75           C  
ATOM   1409  CH2 TRP A 313      17.540  45.186  29.803  1.00290.87           C  
ATOM   1410  N   ILE A 314      16.661  50.745  32.888  1.00249.94           N  
ATOM   1411  CA  ILE A 314      18.060  51.147  32.815  1.00251.79           C  
ATOM   1412  C   ILE A 314      18.611  51.329  34.224  1.00252.26           C  
ATOM   1413  O   ILE A 314      19.804  51.149  34.467  1.00250.39           O  
ATOM   1414  CB  ILE A 314      18.234  52.457  32.021  1.00205.11           C  
ATOM   1415  CG1 ILE A 314      17.927  52.228  30.540  1.00204.70           C  
ATOM   1416  CG2 ILE A 314      19.643  53.006  32.186  1.00208.14           C  
ATOM   1417  CD1 ILE A 314      18.239  53.419  29.662  1.00213.46           C  
ATOM   1418  N   GLY A 315      17.728  51.683  35.151  1.00246.86           N  
ATOM   1419  CA  GLY A 315      18.105  51.840  36.542  1.00247.94           C  
ATOM   1420  C   GLY A 315      18.568  50.532  37.152  1.00238.74           C  
ATOM   1421  O   GLY A 315      19.497  50.510  37.959  1.00238.40           O  
ATOM   1422  N   TYR A 316      17.922  49.438  36.762  1.00255.17           N  
ATOM   1423  CA  TYR A 316      18.268  48.119  37.281  1.00246.86           C  
ATOM   1424  C   TYR A 316      19.580  47.604  36.691  1.00243.21           C  
ATOM   1425  O   TYR A 316      20.080  46.554  37.092  1.00237.02           O  
ATOM   1426  CB  TYR A 316      17.143  47.115  37.008  1.00253.89           C  
ATOM   1427  CG  TYR A 316      15.825  47.460  37.666  1.00256.74           C  
ATOM   1428  CD1 TYR A 316      14.652  47.523  36.926  1.00257.20           C  
ATOM   1429  CD2 TYR A 316      15.754  47.725  39.028  1.00259.45           C  
ATOM   1430  CE1 TYR A 316      13.445  47.836  37.524  1.00260.06           C  
ATOM   1431  CE2 TYR A 316      14.553  48.040  39.634  1.00262.56           C  
ATOM   1432  CZ  TYR A 316      13.402  48.095  38.877  1.00262.75           C  
ATOM   1433  OH  TYR A 316      12.206  48.409  39.479  1.00266.09           O  
ATOM   1434  N   VAL A 317      20.131  48.349  35.737  1.00307.22           N  
ATOM   1435  CA  VAL A 317      21.372  47.954  35.079  1.00304.68           C  
ATOM   1436  C   VAL A 317      22.588  48.211  35.970  1.00305.77           C  
ATOM   1437  O   VAL A 317      23.614  47.543  35.842  1.00301.96           O  
ATOM   1438  CB  VAL A 317      21.551  48.678  33.727  1.00242.49           C  
ATOM   1439  CG1 VAL A 317      22.854  48.259  33.063  1.00240.14           C  
ATOM   1440  CG2 VAL A 317      20.369  48.391  32.814  1.00241.74           C  
ATOM   1441  N   ASN A 318      22.465  49.174  36.879  1.00212.99           N  
ATOM   1442  CA  ASN A 318      23.548  49.490  37.803  1.00215.14           C  
ATOM   1443  C   ASN A 318      23.764  48.370  38.814  1.00208.47           C  
ATOM   1444  O   ASN A 318      24.611  48.475  39.701  1.00209.71           O  
ATOM   1445  CB  ASN A 318      23.265  50.796  38.545  1.00237.14           C  
ATOM   1446  CG  ASN A 318      22.415  50.587  39.784  1.00236.49           C  
ATOM   1447  OD1 ASN A 318      21.351  49.971  39.726  1.00232.50           O  
ATOM   1448  ND2 ASN A 318      22.884  51.098  40.916  1.00240.82           N  
ATOM   1449  N   SER A 319      22.987  47.301  38.677  1.00263.19           N  
ATOM   1450  CA  SER A 319      23.044  46.183  39.610  1.00257.17           C  
ATOM   1451  C   SER A 319      24.015  45.107  39.136  1.00251.21           C  
ATOM   1452  O   SER A 319      24.405  44.227  39.903  1.00246.97           O  
ATOM   1453  CB  SER A 319      21.649  45.588  39.807  1.00236.22           C  
ATOM   1454  OG  SER A 319      20.739  46.572  40.265  1.00241.92           O  
ATOM   1455  N   GLY A 320      24.403  45.184  37.868  1.00219.66           N  
ATOM   1456  CA  GLY A 320      25.338  44.231  37.302  1.00215.14           C  
ATOM   1457  C   GLY A 320      26.650  44.878  36.906  1.00218.83           C  
ATOM   1458  O   GLY A 320      27.474  44.264  36.228  1.00216.54           O  
ATOM   1459  N   PHE A 321      26.847  46.121  37.332  1.00202.18           N  
ATOM   1460  CA  PHE A 321      28.061  46.859  36.997  1.00205.16           C  
ATOM   1461  C   PHE A 321      29.054  46.875  38.156  1.00209.94           C  
ATOM   1462  O   PHE A 321      30.267  46.906  37.944  1.00480.16           O  
ATOM   1463  CB  PHE A 321      27.718  48.279  36.567  1.00209.50           C  
ATOM   1464  N   ASN A 322      28.534  46.851  39.379  1.00206.35           N  
ATOM   1465  CA  ASN A 322      29.374  46.892  40.574  1.00207.69           C  
ATOM   1466  C   ASN A 322      30.427  45.782  40.631  1.00201.95           C  
ATOM   1467  O   ASN A 322      31.611  46.063  40.816  1.00204.33           O  
ATOM   1468  CB  ASN A 322      28.513  46.883  41.841  1.00201.15           C  
ATOM   1469  CG  ASN A 322      27.697  48.150  42.000  1.00208.87           C  
ATOM   1470  OD1 ASN A 322      28.134  49.236  41.617  1.00214.63           O  
ATOM   1471  ND2 ASN A 322      26.506  48.019  42.572  1.00209.57           N  
ATOM   1472  N   PRO A 323      30.002  44.517  40.474  1.00244.47           N  
ATOM   1473  CA  PRO A 323      30.949  43.401  40.509  1.00239.65           C  
ATOM   1474  C   PRO A 323      31.722  43.263  39.201  1.00239.24           C  
ATOM   1475  O   PRO A 323      32.657  42.467  39.120  1.00236.50           O  
ATOM   1476  CB  PRO A 323      30.023  42.202  40.696  1.00214.45           C  
ATOM   1477  CG  PRO A 323      28.843  42.589  39.875  1.00215.23           C  
ATOM   1478  CD  PRO A 323      28.622  44.022  40.309  1.00222.02           C  
ATOM   1479  N   LEU A 324      31.329  44.033  38.191  1.00185.12           N  
ATOM   1480  CA  LEU A 324      31.974  43.971  36.884  1.00181.41           C  
ATOM   1481  C   LEU A 324      33.198  44.878  36.828  1.00186.13           C  
ATOM   1482  O   LEU A 324      34.295  44.438  36.483  1.00357.28           O  
ATOM   1483  CB  LEU A 324      30.984  44.343  35.788  1.00178.29           C  
ATOM   1484  N   ILE A 325      33.002  46.147  37.171  1.00221.91           N  
ATOM   1485  CA  ILE A 325      34.088  47.118  37.179  1.00227.93           C  
ATOM   1486  C   ILE A 325      35.069  46.835  38.312  1.00227.47           C  
ATOM   1487  O   ILE A 325      36.214  47.286  38.280  1.00230.96           O  
ATOM   1488  CB  ILE A 325      33.554  48.552  37.324  1.00230.70           C  
ATOM   1489  CG1 ILE A 325      32.885  48.734  38.687  1.00231.65           C  
ATOM   1490  CG2 ILE A 325      32.578  48.874  36.202  1.00231.80           C  
ATOM   1491  CD1 ILE A 325      32.336  50.120  38.914  1.00239.92           C  
ATOM   1492  N   TYR A 326      34.615  46.087  39.312  1.00161.22           N  
ATOM   1493  CA  TYR A 326      35.459  45.741  40.450  1.00164.59           C  
ATOM   1494  C   TYR A 326      36.391  44.577  40.123  1.00160.05           C  
ATOM   1495  O   TYR A 326      36.977  43.970  41.018  1.00349.58           O  
ATOM   1496  CB  TYR A 326      34.607  45.422  41.670  1.00166.33           C  
ATOM   1497  N   CYS A 327      36.525  44.271  38.837  1.00228.02           N  
ATOM   1498  CA  CYS A 327      37.432  43.218  38.393  1.00224.24           C  
ATOM   1499  C   CYS A 327      38.694  43.815  37.779  1.00228.45           C  
ATOM   1500  O   CYS A 327      39.762  43.793  38.389  1.00230.00           O  
ATOM   1501  CB  CYS A 327      36.738  42.294  37.389  1.00184.32           C  
ATOM   1502  SG  CYS A 327      35.413  41.285  38.093  1.00178.71           S  
ATOM   1503  N   ARG A 328      38.563  44.351  36.570  1.00265.66           N  
ATOM   1504  CA  ARG A 328      39.694  44.964  35.883  1.00270.05           C  
ATOM   1505  C   ARG A 328      39.914  46.407  36.327  1.00277.18           C  
ATOM   1506  O   ARG A 328      40.037  47.307  35.496  1.00282.01           O  
ATOM   1507  CB  ARG A 328      39.502  44.903  34.366  1.00219.76           C  
ATOM   1508  CG  ARG A 328      39.699  43.521  33.770  1.00214.72           C  
ATOM   1509  CD  ARG A 328      39.663  43.571  32.252  1.00214.98           C  
ATOM   1510  NE  ARG A 328      40.054  42.299  31.652  1.00208.09           N  
ATOM   1511  CZ  ARG A 328      40.174  42.097  30.344  1.00199.48           C  
ATOM   1512  NH1 ARG A 328      39.932  43.085  29.493  1.00196.30           N  
ATOM   1513  NH2 ARG A 328      40.536  40.907  29.886  1.00191.84           N  
ATOM   1514  N   SER A 329      39.963  46.620  37.638  1.00233.89           N  
ATOM   1515  CA  SER A 329      40.235  47.946  38.187  1.00241.61           C  
ATOM   1516  C   SER A 329      40.872  47.890  39.579  1.00242.85           C  
ATOM   1517  O   SER A 329      41.950  48.447  39.788  1.00247.59           O  
ATOM   1518  CB  SER A 329      38.967  48.811  38.202  1.00176.95           C  
ATOM   1519  OG  SER A 329      38.540  49.126  36.888  1.00178.03           O  
ATOM   1520  N   PRO A 330      40.210  47.220  40.538  1.00204.53           N  
ATOM   1521  CA  PRO A 330      40.734  47.162  41.901  1.00206.14           C  
ATOM   1522  C   PRO A 330      41.365  45.813  42.236  1.00199.83           C  
ATOM   1523  O   PRO A 330      41.634  45.008  41.343  1.00195.25           O  
ATOM   1524  CB  PRO A 330      39.469  47.349  42.725  1.00273.11           C  
ATOM   1525  CG  PRO A 330      38.456  46.536  41.954  1.00266.42           C  
ATOM   1526  CD  PRO A 330      38.867  46.616  40.477  1.00265.89           C  
ATOM   1527  N   ASP A 331      41.594  45.581  43.524  1.00260.81           N  
ATOM   1528  CA  ASP A 331      42.190  44.338  43.998  1.00255.86           C  
ATOM   1529  C   ASP A 331      41.162  43.214  43.991  1.00248.80           C  
ATOM   1530  O   ASP A 331      41.517  42.035  43.980  1.00244.26           O  
ATOM   1531  CB  ASP A 331      42.762  44.531  45.406  1.00214.97           C  
ATOM   1532  CG  ASP A 331      43.336  43.252  45.988  1.00210.38           C  
ATOM   1533  OD1 ASP A 331      42.559  42.310  46.252  1.00204.94           O  
ATOM   1534  OD2 ASP A 331      44.566  43.195  46.198  1.00212.68           O  
ATOM   1535  N   PHE A 332      39.887  43.591  43.989  1.00173.87           N  
ATOM   1536  CA  PHE A 332      38.790  42.631  44.051  1.00168.54           C  
ATOM   1537  C   PHE A 332      38.945  41.504  43.033  1.00161.30           C  
ATOM   1538  O   PHE A 332      38.509  40.381  43.272  1.00304.96           O  
ATOM   1539  CB  PHE A 332      37.456  43.339  43.872  1.00168.82           C  
ATOM   1540  N   ARG A 333      39.567  41.810  41.899  1.00178.83           N  
ATOM   1541  CA  ARG A 333      39.878  40.795  40.900  1.00175.24           C  
ATOM   1542  C   ARG A 333      40.420  39.532  41.565  1.00171.54           C  
ATOM   1543  O   ARG A 333      39.914  38.434  41.334  1.00167.68           O  
ATOM   1544  CB  ARG A 333      40.898  41.335  39.895  1.00206.08           C  
ATOM   1545  CG  ARG A 333      41.164  40.414  38.716  1.00205.24           C  
ATOM   1546  CD  ARG A 333      42.184  41.021  37.765  1.00202.84           C  
ATOM   1547  NE  ARG A 333      43.536  41.005  38.318  1.00206.16           N  
ATOM   1548  CZ  ARG A 333      44.590  41.566  37.732  1.00210.08           C  
ATOM   1549  NH1 ARG A 333      44.450  42.194  36.573  1.00211.01           N  
ATOM   1550  NH2 ARG A 333      45.786  41.502  38.305  1.00213.50           N  
ATOM   1551  N   ILE A 334      41.446  39.696  42.396  1.00245.22           N  
ATOM   1552  CA  ILE A 334      42.070  38.567  43.081  1.00242.63           C  
ATOM   1553  C   ILE A 334      41.140  38.001  44.148  1.00240.42           C  
ATOM   1554  O   ILE A 334      41.141  36.799  44.420  1.00237.34           O  
ATOM   1555  CB  ILE A 334      43.412  38.967  43.728  1.00199.53           C  
ATOM   1556  CG1 ILE A 334      44.444  39.314  42.653  1.00201.64           C  
ATOM   1557  CG2 ILE A 334      43.934  37.849  44.618  1.00197.18           C  
ATOM   1558  CD1 ILE A 334      45.836  39.549  43.202  1.00204.58           C  
ATOM   1559  N   ALA A 335      40.346  38.880  44.750  1.00210.11           N  
ATOM   1560  CA  ALA A 335      39.343  38.474  45.724  1.00208.62           C  
ATOM   1561  C   ALA A 335      38.313  37.544  45.092  1.00203.23           C  
ATOM   1562  O   ALA A 335      38.042  36.460  45.607  1.00199.72           O  
ATOM   1563  CB  ALA A 335      38.658  39.696  46.318  1.00214.13           C  
ATOM   1564  N   PHE A 336      37.742  37.977  43.972  1.00263.84           N  
ATOM   1565  CA  PHE A 336      36.685  37.222  43.309  1.00259.36           C  
ATOM   1566  C   PHE A 336      37.187  35.864  42.839  1.00257.49           C  
ATOM   1567  O   PHE A 336      36.485  34.860  42.950  1.00254.46           O  
ATOM   1568  CB  PHE A 336      36.118  38.008  42.125  1.00199.50           C  
ATOM   1569  CG  PHE A 336      35.263  39.176  42.524  1.00202.54           C  
ATOM   1570  CD1 PHE A 336      33.951  38.985  42.922  1.00205.16           C  
ATOM   1571  CD2 PHE A 336      35.765  40.466  42.490  1.00203.50           C  
ATOM   1572  CE1 PHE A 336      33.160  40.057  43.286  1.00208.65           C  
ATOM   1573  CE2 PHE A 336      34.977  41.541  42.853  1.00206.82           C  
ATOM   1574  CZ  PHE A 336      33.674  41.336  43.251  1.00209.35           C  
ATOM   1575  N   GLN A 337      38.409  35.839  42.316  1.00246.26           N  
ATOM   1576  CA  GLN A 337      38.983  34.607  41.791  1.00245.61           C  
ATOM   1577  C   GLN A 337      39.282  33.603  42.903  1.00244.31           C  
ATOM   1578  O   GLN A 337      39.256  32.393  42.677  1.00242.96           O  
ATOM   1579  CB  GLN A 337      40.243  34.899  40.972  1.00187.36           C  
ATOM   1580  CG  GLN A 337      40.758  33.699  40.193  1.00187.61           C  
ATOM   1581  CD  GLN A 337      41.737  34.084  39.103  1.00191.59           C  
ATOM   1582  OE1 GLN A 337      41.765  35.231  38.655  1.00193.89           O  
ATOM   1583  NE2 GLN A 337      42.545  33.124  38.666  1.00193.03           N  
ATOM   1584  N   GLU A 338      39.563  34.110  44.100  1.00288.71           N  
ATOM   1585  CA  GLU A 338      39.754  33.255  45.268  1.00287.76           C  
ATOM   1586  C   GLU A 338      38.434  32.635  45.701  1.00284.16           C  
ATOM   1587  O   GLU A 338      38.347  31.428  45.926  1.00282.57           O  
ATOM   1588  CB  GLU A 338      40.343  34.050  46.433  1.00279.57           C  
ATOM   1589  CG  GLU A 338      41.830  34.320  46.322  1.00283.38           C  
ATOM   1590  CD  GLU A 338      42.420  34.816  47.626  1.00285.78           C  
ATOM   1591  OE1 GLU A 338      43.569  35.303  47.615  1.00289.39           O  
ATOM   1592  OE2 GLU A 338      41.732  34.717  48.664  1.00284.35           O  
ATOM   1593  N   LEU A 339      37.409  33.472  45.822  1.00260.97           N  
ATOM   1594  CA  LEU A 339      36.090  33.012  46.235  1.00257.93           C  
ATOM   1595  C   LEU A 339      35.577  31.942  45.277  1.00254.94           C  
ATOM   1596  O   LEU A 339      34.562  31.296  45.538  1.00252.43           O  
ATOM   1597  CB  LEU A 339      35.112  34.189  46.301  1.00208.55           C  
ATOM   1598  CG  LEU A 339      35.552  35.360  47.186  1.00210.99           C  
ATOM   1599  CD1 LEU A 339      34.693  36.588  46.934  1.00208.15           C  
ATOM   1600  CD2 LEU A 339      35.536  34.975  48.663  1.00214.64           C  
ATOM   1601  N   LEU A 340      36.291  31.754  44.171  1.00288.79           N  
ATOM   1602  CA  LEU A 340      35.898  30.779  43.159  1.00286.98           C  
ATOM   1603  C   LEU A 340      37.037  29.831  42.787  1.00288.12           C  
ATOM   1604  O   LEU A 340      37.297  29.586  41.608  1.00289.03           O  
ATOM   1605  CB  LEU A 340      35.378  31.490  41.910  1.00220.91           C  
ATOM   1606  CG  LEU A 340      34.490  32.718  42.128  1.00220.83           C  
ATOM   1607  CD1 LEU A 340      34.311  33.466  40.820  1.00221.75           C  
ATOM   1608  CD2 LEU A 340      33.145  32.334  42.725  1.00218.61           C  
ATOM   1609  N   CYS A 341      37.713  29.315  43.808  1.00289.36           N  
ATOM   1610  CA  CYS A 341      38.645  28.197  43.662  1.00290.85           C  
ATOM   1611  C   CYS A 341      39.602  28.298  42.469  1.00292.94           C  
ATOM   1612  O   CYS A 341      39.554  27.479  41.546  1.00293.79           O  
ATOM   1613  CB  CYS A 341      37.882  26.865  43.637  1.00237.27           C  
ATOM   1614  SG  CYS A 341      36.663  26.698  42.306  1.00235.63           S  
ATOM   1615  N   LEU A 342      40.475  29.303  42.515  1.00301.16           N  
ATOM   1616  CA  LEU A 342      41.578  29.441  41.564  1.00303.75           C  
ATOM   1617  C   LEU A 342      41.107  29.412  40.115  1.00303.93           C  
ATOM   1618  O   LEU A 342      41.646  28.672  39.291  1.00305.46           O  
ATOM   1619  CB  LEU A 342      42.630  28.350  41.795  1.00263.84           C  
ATOM   1620  CG  LEU A 342      43.713  28.535  42.869  1.00265.12           C  
ATOM   1621  CD1 LEU A 342      44.167  29.990  42.984  1.00266.52           C  
ATOM   1622  CD2 LEU A 342      43.256  28.011  44.225  1.00263.66           C  
ATOM   1623  N   ARG A 343      40.110  30.238  39.816  1.00290.74           N  
ATOM   1624  CA  ARG A 343      39.404  30.182  38.539  1.00290.93           C  
ATOM   1625  C   ARG A 343      40.282  29.794  37.351  1.00293.48           C  
ATOM   1626  O   ARG A 343      40.270  28.642  36.913  1.00294.19           O  
ATOM   1627  CB  ARG A 343      38.697  31.511  38.257  1.00245.04           C  
ATOM   1628  CG  ARG A 343      38.035  31.581  36.894  1.00245.94           C  
ATOM   1629  CD  ARG A 343      37.429  32.950  36.633  1.00245.32           C  
ATOM   1630  NE  ARG A 343      36.899  33.040  35.276  1.00246.61           N  
ATOM   1631  CZ  ARG A 343      36.229  34.082  34.794  1.00246.63           C  
ATOM   1632  NH1 ARG A 343      35.995  35.142  35.557  1.00245.35           N  
ATOM   1633  NH2 ARG A 343      35.789  34.062  33.544  1.00247.37           N  
ATOM   1634  N   ARG A 344      41.052  30.753  36.844  1.00287.75           N  
ATOM   1635  CA  ARG A 344      41.739  30.572  35.569  1.00290.53           C  
ATOM   1636  C   ARG A 344      43.152  31.152  35.495  1.00292.93           C  
ATOM   1637  O   ARG A 344      44.033  30.555  34.877  1.00294.36           O  
ATOM   1638  CB  ARG A 344      40.899  31.172  34.440  1.00233.91           C  
ATOM   1639  CG  ARG A 344      41.514  31.015  33.063  1.00230.18           C  
ATOM   1640  CD  ARG A 344      40.805  31.884  32.034  1.00226.77           C  
ATOM   1641  NE  ARG A 344      39.363  31.649  32.011  1.00225.06           N  
ATOM   1642  CZ  ARG A 344      38.521  32.246  31.173  1.00222.46           C  
ATOM   1643  NH1 ARG A 344      38.976  33.117  30.282  1.00217.46           N  
ATOM   1644  NH2 ARG A 344      37.224  31.972  31.223  1.00221.86           N  
ATOM   1645  N   SER A 345      43.360  32.318  36.101  1.00312.20           N  
ATOM   1646  CA  SER A 345      44.624  33.041  35.950  1.00314.88           C  
ATOM   1647  C   SER A 345      45.670  32.592  36.964  1.00315.15           C  
ATOM   1648  O   SER A 345      46.592  33.340  37.296  1.00317.30           O  
ATOM   1649  CB  SER A 345      44.408  34.553  36.062  1.00201.43           C  
ATOM   1650  OG  SER A 345      45.598  35.261  35.760  1.00204.40           O  
ATOM   1651  N   SER A 346      45.516  31.362  37.446  1.00287.45           N  
ATOM   1652  CA  SER A 346      46.438  30.772  38.409  1.00287.92           C  
ATOM   1653  C   SER A 346      47.668  30.179  37.725  1.00290.61           C  
ATOM   1654  O   SER A 346      47.653  29.032  37.274  1.00290.18           O  
ATOM   1655  CB  SER A 346      45.723  29.692  39.223  1.00255.81           C  
ATOM   1656  OG  SER A 346      46.631  28.993  40.053  1.00256.81           O  
