# Supplementary material for: Alignment of Helical Membrane Protein Sequences Using AlignMe
Source: PLoS One. 2013 Mar 4;8(3):e57731. doi: 10.1371/journal.pone.0057731 (PMC3587630; doi:10.1371/journal.pone.0057731)
Supplement: File S2 — Dataset of HOMEP2 homologous membrane proteins. (GZ) [file pone.0057731.s002.gz › HOMEP2010_pdbs/gpcr/2VT4_A.pdb]

ATOM      1  N   TRP A  40       5.474  23.414  49.658  1.00 85.35           N  
ATOM      2  CA  TRP A  40       6.029  23.293  48.312  1.00101.30           C  
ATOM      3  C   TRP A  40       5.626  24.490  47.506  1.00 89.98           C  
ATOM      4  O   TRP A  40       6.146  24.732  46.414  1.00 95.03           O  
ATOM      5  CB  TRP A  40       5.541  22.021  47.609  1.00105.70           C  
ATOM      6  CG  TRP A  40       6.366  20.855  47.961  1.00110.89           C  
ATOM      7  CD1 TRP A  40       7.511  20.444  47.345  1.00111.85           C  
ATOM      8  CD2 TRP A  40       6.147  19.958  49.051  1.00118.96           C  
ATOM      9  NE1 TRP A  40       8.013  19.335  47.979  1.00131.17           N  
ATOM     10  CE2 TRP A  40       7.193  19.016  49.031  1.00132.01           C  
ATOM     11  CE3 TRP A  40       5.162  19.856  50.039  1.00124.47           C  
ATOM     12  CZ2 TRP A  40       7.281  17.979  49.963  1.00140.68           C  
ATOM     13  CZ3 TRP A  40       5.250  18.829  50.962  1.00135.18           C  
ATOM     14  CH2 TRP A  40       6.302  17.904  50.918  1.00140.05           C  
ATOM     15  N   GLU A  41       4.684  25.242  48.053  1.00 76.87           N  
ATOM     16  CA  GLU A  41       4.146  26.381  47.334  1.00 74.86           C  
ATOM     17  C   GLU A  41       5.005  27.629  47.520  1.00 63.67           C  
ATOM     18  O   GLU A  41       5.260  28.355  46.566  1.00 53.79           O  
ATOM     19  CB  GLU A  41       2.705  26.652  47.741  1.00 64.63           C  
ATOM     20  CG  GLU A  41       1.997  27.577  46.784  1.00 82.72           C  
ATOM     21  CD  GLU A  41       0.755  28.200  47.387  1.00104.76           C  
ATOM     22  OE1 GLU A  41       0.391  27.834  48.529  1.00104.25           O  
ATOM     23  OE2 GLU A  41       0.147  29.060  46.717  1.00103.31           O  
ATOM     24  N   ALA A  42       5.440  27.881  48.750  1.00 59.35           N  
ATOM     25  CA  ALA A  42       6.447  28.906  48.977  1.00 53.77           C  
ATOM     26  C   ALA A  42       7.722  28.505  48.234  1.00 51.55           C  
ATOM     27  O   ALA A  42       8.272  29.290  47.460  1.00 52.97           O  
ATOM     28  CB  ALA A  42       6.717  29.082  50.455  1.00 34.02           C  
ATOM     29  N   GLY A  43       8.176  27.275  48.456  1.00 41.80           N  
ATOM     30  CA  GLY A  43       9.316  26.747  47.729  1.00 51.55           C  
ATOM     31  C   GLY A  43       9.226  26.912  46.222  1.00 49.88           C  
ATOM     32  O   GLY A  43      10.069  27.564  45.609  1.00 41.89           O  
ATOM     33  N   MET A  44       8.198  26.332  45.613  1.00 57.87           N  
ATOM     34  CA  MET A  44       8.039  26.448  44.171  1.00 45.06           C  
ATOM     35  C   MET A  44       8.080  27.901  43.732  1.00 41.90           C  
ATOM     36  O   MET A  44       8.777  28.251  42.784  1.00 52.33           O  
ATOM     37  CB  MET A  44       6.753  25.771  43.700  1.00 50.32           C  
ATOM     38  CG  MET A  44       6.825  24.249  43.692  1.00 64.92           C  
ATOM     39  SD  MET A  44       8.283  23.590  42.847  1.00 74.94           S  
ATOM     40  CE  MET A  44       9.529  23.550  44.150  1.00 58.17           C  
ATOM     41  N   SER A  45       7.341  28.750  44.430  1.00 40.60           N  
ATOM     42  CA  SER A  45       7.265  30.167  44.079  1.00 38.84           C  
ATOM     43  C   SER A  45       8.634  30.842  44.080  1.00 40.75           C  
ATOM     44  O   SER A  45       8.951  31.627  43.187  1.00 28.95           O  
ATOM     45  CB  SER A  45       6.336  30.906  45.043  1.00 42.28           C  
ATOM     46  OG  SER A  45       5.003  30.448  44.909  1.00 50.63           O  
ATOM     47  N   LEU A  46       9.440  30.553  45.094  1.00 35.98           N  
ATOM     48  CA  LEU A  46      10.763  31.139  45.149  1.00 37.32           C  
ATOM     49  C   LEU A  46      11.621  30.642  43.971  1.00 43.29           C  
ATOM     50  O   LEU A  46      12.183  31.451  43.219  1.00 35.60           O  
ATOM     51  CB  LEU A  46      11.430  30.866  46.496  1.00 32.35           C  
ATOM     52  CG  LEU A  46      12.756  31.611  46.710  1.00 40.47           C  
ATOM     53  CD1 LEU A  46      12.566  33.123  46.639  1.00 35.42           C  
ATOM     54  CD2 LEU A  46      13.384  31.219  48.026  1.00 35.91           C  
ATOM     55  N   LEU A  47      11.699  29.325  43.794  1.00 35.92           N  
ATOM     56  CA  LEU A  47      12.436  28.769  42.660  1.00 45.44           C  
ATOM     57  C   LEU A  47      12.086  29.481  41.342  1.00 42.43           C  
ATOM     58  O   LEU A  47      12.976  29.874  40.580  1.00 39.17           O  
ATOM     59  CB  LEU A  47      12.210  27.259  42.532  1.00 42.90           C  
ATOM     60  CG  LEU A  47      13.024  26.571  41.431  1.00 41.35           C  
ATOM     61  CD1 LEU A  47      14.514  26.543  41.768  1.00 41.83           C  
ATOM     62  CD2 LEU A  47      12.496  25.164  41.180  1.00 51.26           C  
ATOM     63  N   MET A  48      10.793  29.653  41.086  1.00 37.89           N  
ATOM     64  CA  MET A  48      10.331  30.291  39.850  1.00 32.79           C  
ATOM     65  C   MET A  48      10.762  31.758  39.719  1.00 36.57           C  
ATOM     66  O   MET A  48      11.114  32.211  38.632  1.00 31.61           O  
ATOM     67  CB  MET A  48       8.811  30.148  39.700  1.00 39.80           C  
ATOM     68  CG  MET A  48       8.344  28.720  39.395  1.00 56.50           C  
ATOM     69  SD  MET A  48       9.118  27.967  37.921  1.00 78.08           S  
ATOM     70  CE  MET A  48      10.510  27.068  38.626  1.00 49.49           C  
ATOM     71  N   ALA A  49      10.756  32.498  40.824  1.00 42.85           N  
ATOM     72  CA  ALA A  49      11.251  33.871  40.801  1.00 32.33           C  
ATOM     73  C   ALA A  49      12.783  33.919  40.695  1.00 34.27           C  
ATOM     74  O   ALA A  49      13.360  34.991  40.527  1.00 32.13           O  
ATOM     75  CB  ALA A  49      10.792  34.605  42.031  1.00 40.06           C  
ATOM     76  N   LEU A  50      13.433  32.760  40.784  1.00 30.54           N  
ATOM     77  CA  LEU A  50      14.894  32.700  40.745  1.00 33.34           C  
ATOM     78  C   LEU A  50      15.508  31.959  39.542  1.00 36.53           C  
ATOM     79  O   LEU A  50      16.722  32.052  39.347  1.00 35.84           O  
ATOM     80  CB  LEU A  50      15.446  32.102  42.054  1.00 36.82           C  
ATOM     81  CG  LEU A  50      15.458  32.930  43.351  1.00 28.36           C  
ATOM     82  CD1 LEU A  50      15.910  32.084  44.499  1.00 22.35           C  
ATOM     83  CD2 LEU A  50      16.360  34.121  43.234  1.00 22.98           C  
ATOM     84  N   VAL A  51      14.702  31.233  38.747  1.00 32.89           N  
ATOM     85  CA  VAL A  51      15.262  30.357  37.681  1.00 32.64           C  
ATOM     86  C   VAL A  51      16.180  31.013  36.666  1.00 29.96           C  
ATOM     87  O   VAL A  51      17.240  30.480  36.381  1.00 32.53           O  
ATOM     88  CB  VAL A  51      14.214  29.591  36.836  1.00 30.73           C  
ATOM     89  CG1 VAL A  51      14.208  28.108  37.188  1.00 36.17           C  
ATOM     90  CG2 VAL A  51      12.840  30.232  36.921  1.00 42.92           C  
ATOM     91  N   VAL A  52      15.757  32.126  36.078  1.00 24.79           N  
ATOM     92  CA  VAL A  52      16.601  32.809  35.112  1.00 27.77           C  
ATOM     93  C   VAL A  52      17.967  33.098  35.698  1.00 33.81           C  
ATOM     94  O   VAL A  52      18.985  32.787  35.079  1.00 37.97           O  
ATOM     95  CB  VAL A  52      15.998  34.117  34.615  1.00 33.07           C  
ATOM     96  CG1 VAL A  52      16.987  34.839  33.713  1.00 24.34           C  
ATOM     97  CG2 VAL A  52      14.685  33.853  33.902  1.00 30.02           C  
ATOM     98  N   LEU A  53      17.988  33.677  36.896  1.00 34.99           N  
ATOM     99  CA  LEU A  53      19.242  33.899  37.612  1.00 34.72           C  
ATOM    100  C   LEU A  53      19.969  32.580  37.851  1.00 31.95           C  
ATOM    101  O   LEU A  53      21.120  32.418  37.435  1.00 33.08           O  
ATOM    102  CB  LEU A  53      19.023  34.634  38.938  1.00 25.63           C  
ATOM    103  CG  LEU A  53      20.296  34.818  39.772  1.00 32.65           C  
ATOM    104  CD1 LEU A  53      21.221  35.925  39.226  1.00 22.96           C  
ATOM    105  CD2 LEU A  53      19.927  35.092  41.212  1.00 34.93           C  
ATOM    106  N   LEU A  54      19.292  31.642  38.507  1.00 27.20           N  
ATOM    107  CA  LEU A  54      19.868  30.317  38.804  1.00 36.39           C  
ATOM    108  C   LEU A  54      20.472  29.539  37.613  1.00 34.45           C  
ATOM    109  O   LEU A  54      21.497  28.882  37.756  1.00 39.89           O  
ATOM    110  CB  LEU A  54      18.839  29.428  39.497  1.00 32.19           C  
ATOM    111  CG  LEU A  54      18.567  29.742  40.958  1.00 35.24           C  
ATOM    112  CD1 LEU A  54      17.543  28.753  41.519  1.00 39.77           C  
ATOM    113  CD2 LEU A  54      19.865  29.672  41.702  1.00 29.82           C  
ATOM    114  N   ILE A  55      19.815  29.588  36.457  1.00 33.74           N  
ATOM    115  CA  ILE A  55      20.305  28.910  35.258  1.00 36.92           C  
ATOM    116  C   ILE A  55      21.510  29.640  34.665  1.00 31.81           C  
ATOM    117  O   ILE A  55      22.518  29.013  34.390  1.00 26.79           O  
ATOM    118  CB  ILE A  55      19.197  28.764  34.155  1.00 32.14           C  
ATOM    119  CG1 ILE A  55      18.149  27.728  34.541  1.00 29.51           C  
ATOM    120  CG2 ILE A  55      19.805  28.354  32.840  1.00 28.08           C  
ATOM    121  CD1 ILE A  55      16.819  27.864  33.779  1.00 24.63           C  
ATOM    122  N   VAL A  56      21.384  30.958  34.480  1.00 33.48           N  
ATOM    123  CA  VAL A  56      22.399  31.773  33.811  1.00 27.75           C  
ATOM    124  C   VAL A  56      23.677  31.973  34.625  1.00 32.15           C  
ATOM    125  O   VAL A  56      24.771  31.721  34.127  1.00 40.38           O  
ATOM    126  CB  VAL A  56      21.861  33.160  33.385  1.00 25.45           C  
ATOM    127  CG1 VAL A  56      23.011  34.091  33.041  1.00 20.76           C  
ATOM    128  CG2 VAL A  56      20.927  33.035  32.210  1.00 29.11           C  
ATOM    129  N   ALA A  57      23.547  32.448  35.856  1.00 29.25           N  
ATOM    130  CA  ALA A  57      24.710  32.671  36.716  1.00 36.33           C  
ATOM    131  C   ALA A  57      25.413  31.355  37.031  1.00 40.39           C  
ATOM    132  O   ALA A  57      26.642  31.287  37.053  1.00 40.05           O  
ATOM    133  CB  ALA A  57      24.295  33.361  38.011  1.00 29.12           C  
ATOM    134  N   GLY A  58      24.618  30.319  37.287  1.00 37.34           N  
ATOM    135  CA  GLY A  58      25.134  29.014  37.649  1.00 31.68           C  
ATOM    136  C   GLY A  58      25.859  28.329  36.499  1.00 40.91           C  
ATOM    137  O   GLY A  58      26.827  27.594  36.703  1.00 40.59           O  
ATOM    138  N   ASN A  59      25.396  28.549  35.275  1.00 31.46           N  
ATOM    139  CA  ASN A  59      26.040  27.901  34.142  1.00 34.08           C  
ATOM    140  C   ASN A  59      27.201  28.722  33.614  1.00 35.04           C  
ATOM    141  O   ASN A  59      28.197  28.174  33.164  1.00 32.60           O  
ATOM    142  CB  ASN A  59      25.033  27.560  33.052  1.00 29.69           C  
ATOM    143  CG  ASN A  59      24.212  26.328  33.398  1.00 37.39           C  
ATOM    144  OD1 ASN A  59      24.645  25.189  33.172  1.00 30.54           O  
ATOM    145  ND2 ASN A  59      23.019  26.549  33.956  1.00 28.52           N  
ATOM    146  N   VAL A  60      27.065  30.042  33.682  1.00 33.30           N  
ATOM    147  CA  VAL A  60      28.173  30.932  33.418  1.00 27.38           C  
ATOM    148  C   VAL A  60      29.296  30.579  34.388  1.00 43.79           C  
ATOM    149  O   VAL A  60      30.485  30.660  34.051  1.00 33.43           O  
ATOM    150  CB  VAL A  60      27.781  32.385  33.639  1.00 28.16           C  
ATOM    151  CG1 VAL A  60      29.023  33.243  33.802  1.00 21.14           C  
ATOM    152  CG2 VAL A  60      26.925  32.882  32.487  1.00 35.32           C  
ATOM    153  N   LEU A  61      28.912  30.160  35.592  1.00 41.89           N  
ATOM    154  CA  LEU A  61      29.883  29.849  36.634  1.00 40.98           C  
ATOM    155  C   LEU A  61      30.586  28.511  36.397  1.00 42.87           C  
ATOM    156  O   LEU A  61      31.793  28.399  36.606  1.00 39.29           O  
ATOM    157  CB  LEU A  61      29.211  29.872  38.008  1.00 44.05           C  
ATOM    158  CG  LEU A  61      30.030  30.491  39.148  1.00 71.90           C  
ATOM    159  CD1 LEU A  61      30.460  31.926  38.830  1.00 51.45           C  
ATOM    160  CD2 LEU A  61      29.239  30.444  40.446  1.00 80.26           C  
ATOM    161  N   VAL A  62      29.826  27.506  35.961  1.00 47.05           N  
ATOM    162  CA  VAL A  62      30.389  26.203  35.603  1.00 40.64           C  
ATOM    163  C   VAL A  62      31.380  26.384  34.457  1.00 42.63           C  
ATOM    164  O   VAL A  62      32.481  25.837  34.473  1.00 39.57           O  
ATOM    165  CB  VAL A  62      29.291  25.198  35.169  1.00 39.62           C  
ATOM    166  CG1 VAL A  62      29.893  24.046  34.357  1.00 29.23           C  
ATOM    167  CG2 VAL A  62      28.531  24.672  36.376  1.00 35.20           C  
ATOM    168  N   ILE A  63      30.977  27.168  33.463  1.00 38.80           N  
ATOM    169  CA  ILE A  63      31.834  27.449  32.326  1.00 39.58           C  
ATOM    170  C   ILE A  63      33.145  28.085  32.798  1.00 50.31           C  
ATOM    171  O   ILE A  63      34.224  27.647  32.408  1.00 54.63           O  
ATOM    172  CB  ILE A  63      31.110  28.323  31.269  1.00 36.91           C  
ATOM    173  CG1 ILE A  63      30.366  27.438  30.266  1.00 31.11           C  
ATOM    174  CG2 ILE A  63      32.079  29.249  30.558  1.00 22.32           C  
ATOM    175  CD1 ILE A  63      29.245  28.164  29.546  1.00 30.05           C  
ATOM    176  N   ALA A  64      33.061  29.092  33.662  1.00 45.41           N  
ATOM    177  CA  ALA A  64      34.269  29.788  34.080  1.00 38.62           C  
ATOM    178  C   ALA A  64      35.160  28.906  34.950  1.00 41.97           C  
ATOM    179  O   ALA A  64      36.374  28.946  34.823  1.00 55.43           O  
ATOM    180  CB  ALA A  64      33.935  31.100  34.783  1.00 39.98           C  
ATOM    181  N   ALA A  65      34.569  28.111  35.830  1.00 36.12           N  
ATOM    182  CA  ALA A  65      35.359  27.212  36.662  1.00 43.41           C  
ATOM    183  C   ALA A  65      36.185  26.247  35.812  1.00 50.48           C  
ATOM    184  O   ALA A  65      37.382  26.072  36.041  1.00 55.63           O  
ATOM    185  CB  ALA A  65      34.465  26.437  37.629  1.00 37.38           C  
ATOM    186  N   ILE A  66      35.543  25.623  34.831  1.00 46.09           N  
ATOM    187  CA  ILE A  66      36.218  24.656  33.973  1.00 52.07           C  
ATOM    188  C   ILE A  66      37.316  25.340  33.165  1.00 49.45           C  
ATOM    189  O   ILE A  66      38.271  24.704  32.723  1.00 68.15           O  
ATOM    190  CB  ILE A  66      35.228  23.954  33.004  1.00 45.07           C  
ATOM    191  CG1 ILE A  66      34.265  23.037  33.761  1.00 40.24           C  
ATOM    192  CG2 ILE A  66      35.972  23.135  31.977  1.00 45.30           C  
ATOM    193  CD1 ILE A  66      33.169  22.478  32.880  1.00 23.00           C  
ATOM    194  N   GLY A  67      37.182  26.643  32.984  1.00 46.27           N  
ATOM    195  CA  GLY A  67      38.119  27.394  32.172  1.00 53.33           C  
ATOM    196  C   GLY A  67      39.227  28.054  32.972  1.00 56.67           C  
ATOM    197  O   GLY A  67      40.110  28.685  32.403  1.00 55.42           O  
ATOM    198  N   SER A  68      39.179  27.917  34.292  1.00 50.83           N  
ATOM    199  CA  SER A  68      40.229  28.427  35.159  1.00 47.69           C  
ATOM    200  C   SER A  68      41.095  27.260  35.586  1.00 67.17           C  
ATOM    201  O   SER A  68      42.177  27.039  35.040  1.00 92.39           O  
ATOM    202  CB  SER A  68      39.642  29.097  36.406  1.00 62.82           C  
ATOM    203  OG  SER A  68      38.931  30.281  36.093  1.00 63.66           O  
ATOM    204  N   THR A  69      40.605  26.513  36.569  1.00 64.25           N  
ATOM    205  CA  THR A  69      41.290  25.330  37.066  1.00 73.12           C  
ATOM    206  C   THR A  69      41.619  24.369  35.939  1.00 83.61           C  
ATOM    207  O   THR A  69      40.749  23.615  35.501  1.00 82.79           O  
ATOM    208  CB  THR A  69      40.408  24.549  38.046  1.00 65.57           C  
ATOM    209  OG1 THR A  69      39.668  25.461  38.865  1.00 76.37           O  
ATOM    210  CG2 THR A  69      41.265  23.639  38.913  1.00 76.90           C  
ATOM    211  N   GLN A  70      42.866  24.385  35.474  1.00 87.90           N  
ATOM    212  CA  GLN A  70      43.298  23.451  34.440  1.00 95.32           C  
ATOM    213  C   GLN A  70      43.195  22.029  34.981  1.00 93.67           C  
ATOM    214  O   GLN A  70      43.118  21.056  34.220  1.00 91.13           O  
ATOM    215  CB  GLN A  70      44.717  23.782  33.984  1.00106.03           C  
ATOM    216  CG  GLN A  70      44.808  25.146  33.309  1.00119.13           C  
ATOM    217  CD  GLN A  70      46.172  25.787  33.458  1.00139.20           C  
ATOM    218  OE1 GLN A  70      47.185  25.098  33.591  1.00145.75           O  
ATOM    219  NE2 GLN A  70      46.205  27.117  33.437  1.00135.54           N  
ATOM    220  N   ARG A  71      43.171  21.938  36.309  1.00 70.63           N  
ATOM    221  CA  ARG A  71      42.901  20.699  37.022  1.00 68.60           C  
ATOM    222  C   ARG A  71      41.433  20.244  36.869  1.00 77.78           C  
ATOM    223  O   ARG A  71      41.076  19.114  37.211  1.00 79.30           O  
ATOM    224  CB  ARG A  71      43.255  20.915  38.488  1.00 84.69           C  
ATOM    225  CG  ARG A  71      42.722  19.883  39.448  1.00 98.15           C  
ATOM    226  CD  ARG A  71      42.332  20.566  40.737  1.00106.98           C  
ATOM    227  NE  ARG A  71      42.456  19.700  41.904  1.00121.33           N  
ATOM    228  CZ  ARG A  71      41.959  20.001  43.100  1.00121.82           C  
ATOM    229  NH1 ARG A  71      41.298  21.141  43.273  1.00110.26           N  
ATOM    230  NH2 ARG A  71      42.114  19.165  44.119  1.00116.47           N  
ATOM    231  N   LEU A  72      40.586  21.137  36.360  1.00 76.60           N  
ATOM    232  CA  LEU A  72      39.217  20.798  35.966  1.00 61.55           C  
ATOM    233  C   LEU A  72      39.095  20.717  34.441  1.00 66.69           C  
ATOM    234  O   LEU A  72      37.996  20.614  33.906  1.00 56.63           O  
ATOM    235  CB  LEU A  72      38.229  21.842  36.478  1.00 60.62           C  
ATOM    236  CG  LEU A  72      37.592  21.670  37.856  1.00 63.01           C  
ATOM    237  CD1 LEU A  72      36.546  22.758  38.067  1.00 52.85           C  
ATOM    238  CD2 LEU A  72      36.983  20.287  38.023  1.00 44.70           C  
ATOM    239  N   GLN A  73      40.221  20.781  33.736  1.00 72.81           N  
ATOM    240  CA  GLN A  73      40.196  20.647  32.283  1.00 77.46           C  
ATOM    241  C   GLN A  73      40.471  19.218  31.833  1.00 69.27           C  
ATOM    242  O   GLN A  73      41.615  18.807  31.670  1.00 64.71           O  
ATOM    243  CB  GLN A  73      41.145  21.639  31.612  1.00 72.45           C  
ATOM    244  CG  GLN A  73      40.478  22.971  31.316  1.00 74.04           C  
ATOM    245  CD  GLN A  73      41.454  24.021  30.849  1.00 93.31           C  
ATOM    246  OE1 GLN A  73      42.608  24.039  31.279  1.00 98.23           O  
ATOM    247  NE2 GLN A  73      40.999  24.908  29.963  1.00 88.36           N  
ATOM    248  N   THR A  74      39.393  18.470  31.642  1.00 61.02           N  
ATOM    249  CA  THR A  74      39.468  17.077  31.252  1.00 47.06           C  
ATOM    250  C   THR A  74      38.456  16.877  30.133  1.00 43.61           C  
ATOM    251  O   THR A  74      37.563  17.698  29.970  1.00 43.00           O  
ATOM    252  CB  THR A  74      39.148  16.161  32.455  1.00 53.26           C  
ATOM    253  OG1 THR A  74      37.769  16.296  32.829  1.00 43.36           O  
ATOM    254  CG2 THR A  74      40.019  16.541  33.650  1.00 44.54           C  
ATOM    255  N   LEU A  75      38.611  15.818  29.343  1.00 41.66           N  
ATOM    256  CA  LEU A  75      37.676  15.521  28.258  1.00 43.67           C  
ATOM    257  C   LEU A  75      36.210  15.539  28.703  1.00 49.37           C  
ATOM    258  O   LEU A  75      35.380  16.221  28.093  1.00 41.99           O  
ATOM    259  CB  LEU A  75      37.970  14.145  27.676  1.00 57.56           C  
ATOM    260  CG  LEU A  75      39.284  14.009  26.932  1.00 53.64           C  
ATOM    261  CD1 LEU A  75      39.531  12.542  26.642  1.00 61.87           C  
ATOM    262  CD2 LEU A  75      39.230  14.821  25.669  1.00 45.01           C  
ATOM    263  N   THR A  76      35.892  14.761  29.737  1.00 31.88           N  
ATOM    264  CA  THR A  76      34.543  14.757  30.280  1.00 39.75           C  
ATOM    265  C   THR A  76      34.013  16.186  30.491  1.00 32.48           C  
ATOM    266  O   THR A  76      32.883  16.487  30.127  1.00 40.82           O  
ATOM    267  CB  THR A  76      34.430  13.909  31.586  1.00 38.76           C  
ATOM    268  OG1 THR A  76      34.691  12.530  31.301  1.00 34.89           O  
ATOM    269  CG2 THR A  76      33.040  14.012  32.181  1.00 37.81           C  
ATOM    270  N   ASN A  77      34.834  17.069  31.045  1.00 31.52           N  
ATOM    271  CA  ASN A  77      34.403  18.443  31.337  1.00 34.99           C  
ATOM    272  C   ASN A  77      34.142  19.344  30.120  1.00 33.29           C  
ATOM    273  O   ASN A  77      33.405  20.326  30.224  1.00 34.12           O  
ATOM    274  CB  ASN A  77      35.348  19.131  32.332  1.00 32.71           C  
ATOM    275  CG  ASN A  77      35.203  18.584  33.740  1.00 53.45           C  
ATOM    276  OD1 ASN A  77      34.177  17.989  34.079  1.00 53.35           O  
ATOM    277  ND2 ASN A  77      36.233  18.768  34.564  1.00 56.92           N  
ATOM    278  N   LEU A  78      34.738  19.012  28.976  1.00 33.33           N  
ATOM    279  CA  LEU A  78      34.410  19.669  27.710  1.00 30.75           C  
ATOM    280  C   LEU A  78      32.943  19.388  27.309  1.00 33.40           C  
ATOM    281  O   LEU A  78      32.212  20.286  26.870  1.00 25.72           O  
ATOM    282  CB  LEU A  78      35.350  19.193  26.609  1.00 34.35           C  
ATOM    283  CG  LEU A  78      36.710  19.857  26.422  1.00 33.83           C  
ATOM    284  CD1 LEU A  78      37.537  19.176  25.304  1.00 30.62           C  
ATOM    285  CD2 LEU A  78      36.479  21.316  26.109  1.00 38.52           C  
ATOM    286  N   PHE A  79      32.518  18.140  27.475  1.00 25.26           N  
ATOM    287  CA  PHE A  79      31.128  17.772  27.271  1.00 30.29           C  
ATOM    288  C   PHE A  79      30.206  18.484  28.263  1.00 35.19           C  
ATOM    289  O   PHE A  79      29.109  18.915  27.898  1.00 36.57           O  
ATOM    290  CB  PHE A  79      30.940  16.259  27.388  1.00 36.58           C  
ATOM    291  CG  PHE A  79      31.752  15.459  26.401  1.00 42.00           C  
ATOM    292  CD1 PHE A  79      31.975  15.931  25.116  1.00 34.70           C  
ATOM    293  CD2 PHE A  79      32.277  14.217  26.756  1.00 41.02           C  
ATOM    294  CE1 PHE A  79      32.718  15.183  24.212  1.00 34.47           C  
ATOM    295  CE2 PHE A  79      33.018  13.473  25.853  1.00 32.90           C  
ATOM    296  CZ  PHE A  79      33.241  13.956  24.584  1.00 28.06           C  
ATOM    297  N   ILE A  80      30.649  18.596  29.517  1.00 33.38           N  
ATOM    298  CA  ILE A  80      29.913  19.329  30.547  1.00 30.33           C  
ATOM    299  C   ILE A  80      29.664  20.773  30.106  1.00 29.17           C  
ATOM    300  O   ILE A  80      28.632  21.365  30.388  1.00 32.72           O  
ATOM    301  CB  ILE A  80      30.699  19.330  31.869  1.00 36.38           C  
ATOM    302  CG1 ILE A  80      30.729  17.924  32.480  1.00 33.87           C  
ATOM    303  CG2 ILE A  80      30.147  20.379  32.855  1.00 33.07           C  
ATOM    304  CD1 ILE A  80      29.395  17.361  32.801  1.00 24.19           C  
ATOM    305  N   THR A  81      30.634  21.321  29.399  1.00 27.89           N  
ATOM    306  CA  THR A  81      30.584  22.688  28.917  1.00 35.52           C  
ATOM    307  C   THR A  81      29.601  22.858  27.776  1.00 34.61           C  
ATOM    308  O   THR A  81      29.028  23.934  27.582  1.00 40.60           O  
ATOM    309  CB  THR A  81      31.979  23.122  28.416  1.00 28.71           C  
ATOM    310  OG1 THR A  81      32.925  22.925  29.464  1.00 23.84           O  
ATOM    311  CG2 THR A  81      31.978  24.595  27.993  1.00 18.36           C  
ATOM    312  N   SER A  82      29.448  21.804  26.988  1.00 28.69           N  
ATOM    313  CA  SER A  82      28.537  21.828  25.864  1.00 30.37           C  
ATOM    314  C   SER A  82      27.163  21.853  26.514  1.00 33.94           C  
ATOM    315  O   SER A  82      26.257  22.604  26.116  1.00 31.86           O  
ATOM    316  CB  SER A  82      28.745  20.567  25.016  1.00 26.60           C  
ATOM    317  OG  SER A  82      27.899  20.533  23.886  1.00 33.29           O  
ATOM    318  N   LEU A  83      27.050  21.046  27.563  1.00 28.62           N  
ATOM    319  CA  LEU A  83      25.822  20.887  28.333  1.00 27.18           C  
ATOM    320  C   LEU A  83      25.356  22.177  28.996  1.00 26.39           C  
ATOM    321  O   LEU A  83      24.155  22.408  29.127  1.00 28.95           O  
ATOM    322  CB  LEU A  83      26.032  19.820  29.395  1.00 23.75           C  
ATOM    323  CG  LEU A  83      24.774  19.092  29.822  1.00 24.91           C  
ATOM    324  CD1 LEU A  83      23.800  19.004  28.653  1.00 20.46           C  
ATOM    325  CD2 LEU A  83      25.160  17.711  30.341  1.00 23.22           C  
ATOM    326  N   ALA A  84      26.316  22.998  29.412  1.00 26.27           N  
ATOM    327  CA  ALA A  84      26.061  24.285  30.048  1.00 28.19           C  
ATOM    328  C   ALA A  84      25.695  25.392  29.052  1.00 30.54           C  
ATOM    329  O   ALA A  84      25.101  26.403  29.423  1.00 28.90           O  
ATOM    330  CB  ALA A  84      27.246  24.696  30.871  1.00 19.93           C  
ATOM    331  N   CYS A  85      26.051  25.204  27.789  1.00 29.62           N  
ATOM    332  CA  CYS A  85      25.681  26.169  26.767  1.00 34.00           C  
ATOM    333  C   CYS A  85      24.233  25.932  26.333  1.00 34.01           C  
ATOM    334  O   CYS A  85      23.459  26.878  26.126  1.00 26.55           O  
ATOM    335  CB  CYS A  85      26.636  26.095  25.583  1.00 25.52           C  
ATOM    336  SG  CYS A  85      28.285  26.630  26.016  1.00 47.50           S  
ATOM    337  N   ALA A  86      23.871  24.660  26.207  1.00 32.75           N  
ATOM    338  CA  ALA A  86      22.480  24.297  26.006  1.00 29.96           C  
ATOM    339  C   ALA A  86      21.685  25.015  27.065  1.00 30.91           C  
ATOM    340  O   ALA A  86      20.642  25.583  26.777  1.00 33.41           O  
ATOM    341  CB  ALA A  86      22.280  22.802  26.141  1.00 23.45           C  
ATOM    342  N   ASP A  87      22.205  25.014  28.292  1.00 33.23           N  
ATOM    343  CA  ASP A  87      21.488  25.570  29.445  1.00 28.20           C  
ATOM    344  C   ASP A  87      21.529  27.089  29.467  1.00 27.82           C  
ATOM    345  O   ASP A  87      20.538  27.741  29.783  1.00 26.74           O  
ATOM    346  CB  ASP A  87      22.024  24.996  30.754  1.00 24.25           C  
ATOM    347  CG  ASP A  87      21.421  23.639  31.093  1.00 32.48           C  
ATOM    348  OD1 ASP A  87      20.584  23.129  30.321  1.00 35.43           O  
ATOM    349  OD2 ASP A  87      21.793  23.070  32.148  1.00 54.33           O  
ATOM    350  N   LEU A  88      22.679  27.651  29.120  1.00 29.91           N  
ATOM    351  CA  LEU A  88      22.777  29.085  28.943  1.00 32.33           C  
ATOM    352  C   LEU A  88      21.714  29.583  27.944  1.00 37.45           C  
ATOM    353  O   LEU A  88      21.031  30.588  28.163  1.00 32.55           O  
ATOM    354  CB  LEU A  88      24.186  29.453  28.478  1.00 38.10           C  
ATOM    355  CG  LEU A  88      24.627  30.846  28.924  1.00 40.65           C  
ATOM    356  CD1 LEU A  88      24.093  31.096  30.315  1.00 38.52           C  
ATOM    357  CD2 LEU A  88      26.131  30.974  28.893  1.00 32.94           C  
ATOM    358  N   VAL A  89      21.562  28.866  26.842  1.00 35.12           N  
ATOM    359  CA  VAL A  89      20.596  29.284  25.844  1.00 38.22           C  
ATOM    360  C   VAL A  89      19.164  29.211  26.388  1.00 33.72           C  
ATOM    361  O   VAL A  89      18.368  30.128  26.184  1.00 37.13           O  
ATOM    362  CB  VAL A  89      20.801  28.518  24.516  1.00 43.53           C  
ATOM    363  CG1 VAL A  89      19.678  28.813  23.517  1.00 25.06           C  
ATOM    364  CG2 VAL A  89      22.169  28.892  23.919  1.00 26.34           C  
ATOM    365  N   VAL A  90      18.851  28.143  27.111  1.00 31.77           N  
ATOM    366  CA  VAL A  90      17.545  28.017  27.762  1.00 33.80           C  
ATOM    367  C   VAL A  90      17.288  29.163  28.738  1.00 30.26           C  
ATOM    368  O   VAL A  90      16.171  29.662  28.857  1.00 26.72           O  
ATOM    369  CB  VAL A  90      17.430  26.693  28.523  1.00 26.91           C  
ATOM    370  CG1 VAL A  90      16.073  26.592  29.200  1.00 23.60           C  
ATOM    371  CG2 VAL A  90      17.661  25.540  27.584  1.00 23.62           C  
ATOM    372  N   GLY A  91      18.345  29.579  29.424  1.00 35.27           N  
ATOM    373  CA  GLY A  91      18.259  30.634  30.422  1.00 38.61           C  
ATOM    374  C   GLY A  91      18.138  32.046  29.872  1.00 34.93           C  
ATOM    375  O   GLY A  91      17.601  32.920  30.532  1.00 38.66           O  
ATOM    376  N   LEU A  92      18.624  32.275  28.659  1.00 36.79           N  
ATOM    377  CA  LEU A  92      18.687  33.625  28.128  1.00 37.75           C  
ATOM    378  C   LEU A  92      17.643  33.886  27.050  1.00 36.84           C  
ATOM    379  O   LEU A  92      17.154  35.006  26.903  1.00 46.16           O  
ATOM    380  CB  LEU A  92      20.091  33.905  27.587  1.00 39.70           C  
ATOM    381  CG  LEU A  92      21.193  34.115  28.625  1.00 39.33           C  
ATOM    382  CD1 LEU A  92      22.575  34.039  27.987  1.00 33.40           C  
ATOM    383  CD2 LEU A  92      20.986  35.439  29.318  1.00 37.36           C  
ATOM    384  N   LEU A  93      17.296  32.859  26.288  1.00 33.84           N  
ATOM    385  CA  LEU A  93      16.346  33.054  25.193  1.00 41.11           C  
ATOM    386  C   LEU A  93      15.004  32.361  25.422  1.00 34.18           C  
ATOM    387  O   LEU A  93      13.964  32.989  25.338  1.00 43.02           O  
ATOM    388  CB  LEU A  93      16.983  32.649  23.859  1.00 36.05           C  
ATOM    389  CG  LEU A  93      18.320  33.392  23.679  1.00 40.59           C  
ATOM    390  CD1 LEU A  93      19.153  32.797  22.575  1.00 25.87           C  
ATOM    391  CD2 LEU A  93      18.128  34.908  23.471  1.00 30.37           C  
ATOM    392  N   VAL A  94      15.033  31.079  25.747  1.00 33.66           N  
ATOM    393  CA  VAL A  94      13.811  30.301  25.887  1.00 29.29           C  
ATOM    394  C   VAL A  94      12.952  30.749  27.084  1.00 30.59           C  
ATOM    395  O   VAL A  94      11.829  31.214  26.935  1.00 26.15           O  
ATOM    396  CB  VAL A  94      14.158  28.804  26.025  1.00 25.77           C  
ATOM    397  CG1 VAL A  94      12.912  27.980  26.314  1.00 18.93           C  
ATOM    398  CG2 VAL A  94      14.889  28.311  24.780  1.00 18.73           C  
ATOM    399  N   VAL A  95      13.493  30.600  28.283  1.00 35.48           N  
ATOM    400  CA  VAL A  95      12.728  30.868  29.490  1.00 28.51           C  
ATOM    401  C   VAL A  95      12.250  32.331  29.632  1.00 31.63           C  
ATOM    402  O   VAL A  95      11.088  32.575  29.973  1.00 24.16           O  
ATOM    403  CB  VAL A  95      13.494  30.378  30.748  1.00 28.04           C  
ATOM    404  CG1 VAL A  95      13.000  31.064  31.985  1.00 27.13           C  
ATOM    405  CG2 VAL A  95      13.321  28.881  30.903  1.00 32.72           C  
ATOM    406  N   PRO A  96      13.136  33.309  29.379  1.00 27.95           N  
ATOM    407  CA  PRO A  96      12.638  34.673  29.539  1.00 27.45           C  
ATOM    408  C   PRO A  96      11.423  34.946  28.673  1.00 28.21           C  
ATOM    409  O   PRO A  96      10.454  35.516  29.160  1.00 36.88           O  
ATOM    410  CB  PRO A  96      13.822  35.539  29.121  1.00 25.37           C  
ATOM    411  CG  PRO A  96      15.006  34.691  29.405  1.00 28.79           C  
ATOM    412  CD  PRO A  96      14.591  33.272  29.159  1.00 33.21           C  
ATOM    413  N   PHE A  97      11.451  34.553  27.410  1.00 32.96           N  
ATOM    414  CA  PHE A  97      10.292  34.829  26.568  1.00 30.89           C  
ATOM    415  C   PHE A  97       9.074  33.989  26.969  1.00 33.05           C  
ATOM    416  O   PHE A  97       7.952  34.490  26.991  1.00 27.10           O  
ATOM    417  CB  PHE A  97      10.646  34.685  25.098  1.00 26.02           C  
ATOM    418  CG  PHE A  97      11.471  35.831  24.573  1.00 34.56           C  
ATOM    419  CD1 PHE A  97      10.860  36.944  24.001  1.00 27.70           C  
ATOM    420  CD2 PHE A  97      12.859  35.806  24.674  1.00 30.28           C  
ATOM    421  CE1 PHE A  97      11.625  38.003  23.530  1.00 34.47           C  
ATOM    422  CE2 PHE A  97      13.628  36.857  24.207  1.00 25.41           C  
ATOM    423  CZ  PHE A  97      13.014  37.962  23.634  1.00 28.03           C  
ATOM    424  N   GLY A  98       9.313  32.725  27.316  1.00 30.03           N  
ATOM    425  CA  GLY A  98       8.272  31.856  27.833  1.00 25.65           C  
ATOM    426  C   GLY A  98       7.582  32.443  29.058  1.00 40.62           C  
ATOM    427  O   GLY A  98       6.375  32.286  29.231  1.00 35.52           O  
ATOM    428  N   ALA A  99       8.349  33.118  29.915  1.00 38.29           N  
ATOM    429  CA  ALA A  99       7.781  33.817  31.065  1.00 39.03           C  
ATOM    430  C   ALA A  99       6.795  34.928  30.647  1.00 44.35           C  
ATOM    431  O   ALA A  99       5.697  35.021  31.205  1.00 39.39           O  
ATOM    432  CB  ALA A  99       8.876  34.374  31.956  1.00 20.16           C  
ATOM    433  N   THR A 100       7.168  35.764  29.674  1.00 32.59           N  
ATOM    434  CA  THR A 100       6.253  36.809  29.215  1.00 33.02           C  
ATOM    435  C   THR A 100       4.946  36.190  28.733  1.00 38.76           C  
ATOM    436  O   THR A 100       3.878  36.751  28.934  1.00 44.22           O  
ATOM    437  CB  THR A 100       6.863  37.703  28.103  1.00 32.04           C  
ATOM    438  OG1 THR A 100       7.175  36.913  26.948  1.00 28.90           O  
ATOM    439  CG2 THR A 100       8.139  38.382  28.598  1.00 36.80           C  
ATOM    440  N   LEU A 101       5.035  35.013  28.122  1.00 38.30           N  
ATOM    441  CA  LEU A 101       3.861  34.341  27.581  1.00 37.13           C  
ATOM    442  C   LEU A 101       2.931  33.787  28.673  1.00 43.92           C  
ATOM    443  O   LEU A 101       1.745  34.096  28.716  1.00 42.87           O  
ATOM    444  CB  LEU A 101       4.295  33.218  26.641  1.00 34.16           C  
ATOM    445  CG  LEU A 101       3.175  32.354  26.047  1.00 37.17           C  
ATOM    446  CD1 LEU A 101       2.231  33.182  25.173  1.00 31.35           C  
ATOM    447  CD2 LEU A 101       3.771  31.225  25.251  1.00 30.40           C  
ATOM    448  N   VAL A 102       3.472  32.957  29.552  1.00 41.80           N  
ATOM    449  CA  VAL A 102       2.661  32.365  30.596  1.00 48.44           C  
ATOM    450  C   VAL A 102       2.021  33.452  31.467  1.00 54.14           C  
ATOM    451  O   VAL A 102       0.862  33.346  31.853  1.00 55.86           O  
ATOM    452  CB  VAL A 102       3.475  31.360  31.464  1.00 49.21           C  
ATOM    453  CG1 VAL A 102       2.585  30.720  32.501  1.00 51.72           C  
ATOM    454  CG2 VAL A 102       4.086  30.274  30.602  1.00 43.42           C  
ATOM    455  N   VAL A 103       2.772  34.504  31.771  1.00 51.62           N  
ATOM    456  CA  VAL A 103       2.241  35.581  32.604  1.00 50.05           C  
ATOM    457  C   VAL A 103       1.285  36.518  31.853  1.00 52.40           C  
ATOM    458  O   VAL A 103       0.110  36.575  32.178  1.00 60.54           O  
ATOM    459  CB  VAL A 103       3.362  36.396  33.302  1.00 58.43           C  
ATOM    460  CG1 VAL A 103       2.822  37.718  33.821  1.00 60.17           C  
ATOM    461  CG2 VAL A 103       3.991  35.587  34.441  1.00 49.29           C  
ATOM    462  N   ARG A 104       1.760  37.257  30.855  1.00 52.38           N  
ATOM    463  CA  ARG A 104       0.856  38.169  30.155  1.00 58.02           C  
ATOM    464  C   ARG A 104      -0.311  37.427  29.457  1.00 56.80           C  
ATOM    465  O   ARG A 104      -1.294  38.052  29.060  1.00 56.25           O  
ATOM    466  CB  ARG A 104       1.613  39.102  29.193  1.00 55.46           C  
ATOM    467  CG  ARG A 104       2.619  40.044  29.876  1.00 64.17           C  
ATOM    468  CD  ARG A 104       2.120  41.497  30.096  1.00 74.13           C  
ATOM    469  NE  ARG A 104       3.144  42.291  30.798  1.00 86.43           N  
ATOM    470  CZ  ARG A 104       2.995  43.543  31.246  1.00 91.49           C  
ATOM    471  NH1 ARG A 104       1.845  44.187  31.067  1.00 93.68           N  
ATOM    472  NH2 ARG A 104       4.004  44.157  31.880  1.00 49.44           N  
ATOM    473  N   GLY A 105      -0.206  36.104  29.326  1.00 47.31           N  
ATOM    474  CA  GLY A 105      -1.263  35.306  28.727  1.00 35.94           C  
ATOM    475  C   GLY A 105      -1.315  35.318  27.206  1.00 45.52           C  
ATOM    476  O   GLY A 105      -2.212  34.737  26.603  1.00 50.11           O  
ATOM    477  N   THR A 106      -0.348  35.965  26.572  1.00 49.74           N  
ATOM    478  CA  THR A 106      -0.376  36.123  25.118  1.00 48.92           C  
ATOM    479  C   THR A 106       1.035  36.215  24.555  1.00 45.20           C  
ATOM    480  O   THR A 106       1.955  36.648  25.259  1.00 44.28           O  
ATOM    481  CB  THR A 106      -1.180  37.374  24.724  1.00 44.00           C  
ATOM    482  OG1 THR A 106      -2.487  36.971  24.302  1.00 60.39           O  
ATOM    483  CG2 THR A 106      -0.507  38.119  23.589  1.00 46.53           C  
ATOM    484  N   TRP A 107       1.212  35.788  23.304  1.00 34.84           N  
ATOM    485  CA  TRP A 107       2.503  35.941  22.648  1.00 36.86           C  
ATOM    486  C   TRP A 107       2.670  37.350  22.135  1.00 30.58           C  
ATOM    487  O   TRP A 107       1.852  37.820  21.366  1.00 31.23           O  
ATOM    488  CB  TRP A 107       2.705  34.968  21.502  1.00 31.33           C  
ATOM    489  CG  TRP A 107       4.074  35.128  20.948  1.00 35.07           C  
ATOM    490  CD1 TRP A 107       4.430  35.793  19.809  1.00 32.40           C  
ATOM    491  CD2 TRP A 107       5.288  34.661  21.537  1.00 37.18           C  
ATOM    492  NE1 TRP A 107       5.785  35.747  19.637  1.00 26.80           N  
ATOM    493  CE2 TRP A 107       6.342  35.052  20.681  1.00 43.60           C  
ATOM    494  CE3 TRP A 107       5.589  33.938  22.693  1.00 28.04           C  
ATOM    495  CZ2 TRP A 107       7.683  34.746  20.954  1.00 30.85           C  
ATOM    496  CZ3 TRP A 107       6.914  33.623  22.952  1.00 27.03           C  
ATOM    497  CH2 TRP A 107       7.943  34.034  22.092  1.00 23.43           C  
ATOM    498  N   LEU A 108       3.755  38.002  22.554  1.00 36.21           N  
ATOM    499  CA  LEU A 108       3.907  39.447  22.406  1.00 30.37           C  
ATOM    500  C   LEU A 108       4.930  39.827  21.359  1.00 32.72           C  
ATOM    501  O   LEU A 108       5.193  41.007  21.134  1.00 38.94           O  
ATOM    502  CB  LEU A 108       4.308  40.072  23.750  1.00 32.13           C  
ATOM    503  CG  LEU A 108       3.199  40.163  24.800  1.00 49.70           C  
ATOM    504  CD1 LEU A 108       3.738  40.629  26.158  1.00 40.34           C  
ATOM    505  CD2 LEU A 108       2.074  41.072  24.301  1.00 31.11           C  
ATOM    506  N   TRP A 109       5.520  38.834  20.711  1.00 31.14           N  
ATOM    507  CA  TRP A 109       6.718  39.104  19.929  1.00 27.98           C  
ATOM    508  C   TRP A 109       6.603  38.903  18.406  1.00 33.39           C  
ATOM    509  O   TRP A 109       7.583  39.085  17.684  1.00 34.94           O  
ATOM    510  CB  TRP A 109       7.883  38.307  20.518  1.00 27.88           C  
ATOM    511  CG  TRP A 109       8.027  38.544  21.991  1.00 27.86           C  
ATOM    512  CD1 TRP A 109       7.474  37.812  23.003  1.00 30.09           C  
ATOM    513  CD2 TRP A 109       8.758  39.598  22.614  1.00 26.56           C  
ATOM    514  NE1 TRP A 109       7.811  38.350  24.215  1.00 25.86           N  
ATOM    515  CE2 TRP A 109       8.601  39.446  24.008  1.00 22.23           C  
ATOM    516  CE3 TRP A 109       9.542  40.647  22.130  1.00 24.56           C  
ATOM    517  CZ2 TRP A 109       9.193  40.294  24.915  1.00 25.77           C  
ATOM    518  CZ3 TRP A 109      10.131  41.499  23.036  1.00 32.07           C  
ATOM    519  CH2 TRP A 109       9.953  41.317  24.416  1.00 38.94           C  
ATOM    520  N   GLY A 110       5.422  38.546  17.908  1.00 38.84           N  
ATOM    521  CA  GLY A 110       5.268  38.291  16.486  1.00 37.46           C  
ATOM    522  C   GLY A 110       5.447  36.824  16.154  1.00 38.77           C  
ATOM    523  O   GLY A 110       6.154  36.103  16.848  1.00 40.45           O  
ATOM    524  N   SER A 111       4.817  36.379  15.075  1.00 53.62           N  
ATOM    525  CA  SER A 111       4.784  34.951  14.746  1.00 53.37           C  
ATOM    526  C   SER A 111       6.143  34.341  14.363  1.00 42.26           C  
ATOM    527  O   SER A 111       6.394  33.166  14.648  1.00 44.82           O  
ATOM    528  CB  SER A 111       3.733  34.667  13.674  1.00 35.44           C  
ATOM    529  OG  SER A 111       3.892  35.565  12.599  1.00 51.19           O  
ATOM    530  N   PHE A 112       7.017  35.123  13.732  1.00 33.53           N  
ATOM    531  CA  PHE A 112       8.365  34.629  13.429  1.00 37.73           C  
ATOM    532  C   PHE A 112       9.234  34.358  14.663  1.00 39.50           C  
ATOM    533  O   PHE A 112       9.895  33.310  14.754  1.00 27.94           O  
ATOM    534  CB  PHE A 112       9.132  35.578  12.518  1.00 35.00           C  
ATOM    535  CG  PHE A 112      10.549  35.174  12.324  1.00 30.49           C  
ATOM    536  CD1 PHE A 112      10.872  34.166  11.429  1.00 30.35           C  
ATOM    537  CD2 PHE A 112      11.559  35.761  13.071  1.00 37.21           C  
ATOM    538  CE1 PHE A 112      12.187  33.762  11.266  1.00 37.87           C  
ATOM    539  CE2 PHE A 112      12.878  35.376  12.909  1.00 35.78           C  
ATOM    540  CZ  PHE A 112      13.195  34.370  12.009  1.00 34.52           C  
ATOM    541  N   LEU A 113       9.263  35.308  15.599  1.00 34.06           N  
ATOM    542  CA  LEU A 113       9.987  35.077  16.845  1.00 33.77           C  
ATOM    543  C   LEU A 113       9.389  33.903  17.614  1.00 29.39           C  
ATOM    544  O   LEU A 113      10.104  33.182  18.309  1.00 21.14           O  
ATOM    545  CB  LEU A 113      10.044  36.339  17.695  1.00 34.54           C  
ATOM    546  CG  LEU A 113      11.145  37.291  17.229  1.00 29.55           C  
ATOM    547  CD1 LEU A 113      11.169  38.576  18.061  1.00 23.56           C  
ATOM    548  CD2 LEU A 113      12.495  36.594  17.230  1.00 23.92           C  
ATOM    549  N   CYS A 114       8.083  33.706  17.455  1.00 27.12           N  
ATOM    550  CA  CYS A 114       7.404  32.550  18.022  1.00 26.83           C  
ATOM    551  C   CYS A 114       7.946  31.236  17.444  1.00 27.83           C  
ATOM    552  O   CYS A 114       8.179  30.263  18.168  1.00 21.59           O  
ATOM    553  CB  CYS A 114       5.893  32.656  17.801  1.00 31.60           C  
ATOM    554  SG  CYS A 114       4.957  31.162  18.162  1.00 30.04           S  
ATOM    555  N   GLU A 115       8.169  31.204  16.138  1.00 30.07           N  
ATOM    556  CA  GLU A 115       8.663  29.980  15.523  1.00 26.10           C  
ATOM    557  C   GLU A 115      10.171  29.802  15.721  1.00 24.39           C  
ATOM    558  O   GLU A 115      10.660  28.674  15.823  1.00 18.70           O  
ATOM    559  CB  GLU A 115       8.244  29.905  14.058  1.00 24.48           C  
ATOM    560  CG  GLU A 115       6.752  29.925  13.903  1.00 24.52           C  
ATOM    561  CD  GLU A 115       6.303  30.127  12.475  1.00 38.51           C  
ATOM    562  OE1 GLU A 115       7.052  29.715  11.574  1.00 47.86           O  
ATOM    563  OE2 GLU A 115       5.201  30.694  12.248  1.00 47.46           O  
ATOM    564  N   LEU A 116      10.899  30.912  15.813  1.00 19.83           N  
ATOM    565  CA  LEU A 116      12.309  30.840  16.206  1.00 28.25           C  
ATOM    566  C   LEU A 116      12.493  30.342  17.657  1.00 30.71           C  
ATOM    567  O   LEU A 116      13.343  29.487  17.935  1.00 25.32           O  
ATOM    568  CB  LEU A 116      12.991  32.190  16.022  1.00 27.87           C  
ATOM    569  CG  LEU A 116      14.474  32.163  16.398  1.00 26.90           C  
ATOM    570  CD1 LEU A 116      15.167  31.013  15.674  1.00 21.86           C  
ATOM    571  CD2 LEU A 116      15.136  33.519  16.100  1.00 19.10           C  
ATOM    572  N   TRP A 117      11.681  30.898  18.558  1.00 23.83           N  
ATOM    573  CA  TRP A 117      11.630  30.525  19.970  1.00 24.88           C  
ATOM    574  C   TRP A 117      11.380  29.028  20.207  1.00 32.69           C  
ATOM    575  O   TRP A 117      12.056  28.392  21.027  1.00 26.09           O  
ATOM    576  CB  TRP A 117      10.517  31.322  20.655  1.00 23.01           C  
ATOM    577  CG  TRP A 117      10.334  30.998  22.103  1.00 25.52           C  
ATOM    578  CD1 TRP A 117      11.247  31.173  23.104  1.00 22.22           C  
ATOM    579  CD2 TRP A 117       9.156  30.466  22.721  1.00 29.90           C  
ATOM    580  NE1 TRP A 117      10.720  30.759  24.301  1.00 25.36           N  
ATOM    581  CE2 TRP A 117       9.439  30.321  24.101  1.00 25.55           C  
ATOM    582  CE3 TRP A 117       7.894  30.084  22.243  1.00 25.58           C  
ATOM    583  CZ2 TRP A 117       8.506  29.810  25.012  1.00 26.37           C  
ATOM    584  CZ3 TRP A 117       6.964  29.578  23.153  1.00 32.06           C  
ATOM    585  CH2 TRP A 117       7.276  29.455  24.528  1.00 25.33           C  
ATOM    586  N   THR A 118      10.378  28.496  19.509  1.00 24.56           N  
ATOM    587  CA  THR A 118       9.990  27.107  19.619  1.00 25.44           C  
ATOM    588  C   THR A 118      11.142  26.248  19.137  1.00 31.08           C  
ATOM    589  O   THR A 118      11.430  25.164  19.692  1.00 18.67           O  
ATOM    590  CB  THR A 118       8.755  26.845  18.727  1.00 25.74           C  
ATOM    591  OG1 THR A 118       7.654  27.577  19.254  1.00 27.00           O  
ATOM    592  CG2 THR A 118       8.376  25.354  18.650  1.00 14.21           C  
ATOM    593  N   SER A 119      11.780  26.751  18.082  1.00 27.84           N  
ATOM    594  CA  SER A 119      12.974  26.147  17.508  1.00 28.84           C  
ATOM    595  C   SER A 119      14.087  25.983  18.540  1.00 30.95           C  
ATOM    596  O   SER A 119      14.617  24.887  18.716  1.00 29.12           O  
ATOM    597  CB  SER A 119      13.493  27.019  16.359  1.00 29.28           C  
ATOM    598  OG  SER A 119      12.846  26.696  15.143  1.00 46.80           O  
ATOM    599  N   LEU A 120      14.437  27.086  19.206  1.00 25.15           N  
ATOM    600  CA  LEU A 120      15.522  27.092  20.169  1.00 21.41           C  
ATOM    601  C   LEU A 120      15.157  26.179  21.327  1.00 22.07           C  
ATOM    602  O   LEU A 120      15.991  25.440  21.850  1.00 21.91           O  
ATOM    603  CB  LEU A 120      15.816  28.521  20.635  1.00 14.82           C  
ATOM    604  CG  LEU A 120      16.294  29.474  19.530  1.00 25.56           C  
ATOM    605  CD1 LEU A 120      16.356  30.939  19.948  1.00 17.32           C  
ATOM    606  CD2 LEU A 120      17.644  29.028  18.977  1.00 16.76           C  
ATOM    607  N   ASP A 121      13.895  26.204  21.708  1.00 15.06           N  
ATOM    608  CA  ASP A 121      13.453  25.378  22.804  1.00 20.27           C  
ATOM    609  C   ASP A 121      13.617  23.890  22.440  1.00 27.33           C  
ATOM    610  O   ASP A 121      14.103  23.098  23.244  1.00 27.16           O  
ATOM    611  CB  ASP A 121      12.017  25.749  23.160  1.00 19.86           C  
ATOM    612  CG  ASP A 121      11.488  24.985  24.323  1.00 20.70           C  
ATOM    613  OD1 ASP A 121      12.047  23.940  24.678  1.00 26.71           O  
ATOM    614  OD2 ASP A 121      10.488  25.433  24.887  1.00 28.62           O  
ATOM    615  N   VAL A 122      13.254  23.524  21.213  1.00 23.94           N  
ATOM    616  CA  VAL A 122      13.432  22.155  20.736  1.00 21.30           C  
ATOM    617  C   VAL A 122      14.908  21.751  20.600  1.00 23.42           C  
ATOM    618  O   VAL A 122      15.303  20.641  21.003  1.00 25.22           O  
ATOM    619  CB  VAL A 122      12.686  21.946  19.408  1.00 23.46           C  
ATOM    620  CG1 VAL A 122      12.889  20.543  18.875  1.00 22.59           C  
ATOM    621  CG2 VAL A 122      11.222  22.196  19.624  1.00 27.48           C  
ATOM    622  N   LEU A 123      15.713  22.653  20.047  1.00 15.69           N  
ATOM    623  CA  LEU A 123      17.159  22.473  19.943  1.00 16.37           C  
ATOM    624  C   LEU A 123      17.841  22.027  21.237  1.00 31.78           C  
ATOM    625  O   LEU A 123      18.560  21.005  21.266  1.00 23.14           O  
ATOM    626  CB  LEU A 123      17.791  23.788  19.520  1.00 19.12           C  
ATOM    627  CG  LEU A 123      19.286  23.744  19.232  1.00 28.45           C  
ATOM    628  CD1 LEU A 123      19.606  22.830  18.047  1.00 18.84           C  
ATOM    629  CD2 LEU A 123      19.756  25.156  18.984  1.00 22.18           C  
ATOM    630  N   CYS A 124      17.610  22.813  22.298  1.00 32.09           N  
ATOM    631  CA  CYS A 124      18.304  22.669  23.568  1.00 20.15           C  
ATOM    632  C   CYS A 124      17.985  21.363  24.294  1.00 26.75           C  
ATOM    633  O   CYS A 124      18.891  20.708  24.816  1.00 26.73           O  
ATOM    634  CB  CYS A 124      18.011  23.869  24.460  1.00 23.15           C  
ATOM    635  SG  CYS A 124      18.738  25.397  23.859  1.00 33.85           S  
ATOM    636  N   VAL A 125      16.715  20.970  24.335  1.00 17.90           N  
ATOM    637  CA  VAL A 125      16.380  19.667  24.899  1.00 19.27           C  
ATOM    638  C   VAL A 125      17.084  18.557  24.110  1.00 22.80           C  
ATOM    639  O   VAL A 125      17.676  17.639  24.675  1.00 16.14           O  
ATOM    640  CB  VAL A 125      14.855  19.386  24.854  1.00 18.87           C  
ATOM    641  CG1 VAL A 125      14.526  18.048  25.506  1.00 16.22           C  
ATOM    642  CG2 VAL A 125      14.101  20.483  25.517  1.00 23.81           C  
ATOM    643  N   THR A 126      17.002  18.649  22.788  1.00 23.67           N  
ATOM    644  CA  THR A 126      17.665  17.700  21.907  1.00 23.90           C  
ATOM    645  C   THR A 126      19.185  17.646  22.106  1.00 22.47           C  
ATOM    646  O   THR A 126      19.748  16.572  22.318  1.00 19.39           O  
ATOM    647  CB  THR A 126      17.346  18.019  20.457  1.00 24.66           C  
ATOM    648  OG1 THR A 126      15.924  17.998  20.285  1.00 31.78           O  
ATOM    649  CG2 THR A 126      17.978  16.994  19.547  1.00 23.46           C  
ATOM    650  N   ALA A 127      19.847  18.796  22.052  1.00 11.68           N  
ATOM    651  CA  ALA A 127      21.280  18.801  22.254  1.00 16.01           C  
ATOM    652  C   ALA A 127      21.696  18.242  23.640  1.00 25.59           C  
ATOM    653  O   ALA A 127      22.713  17.557  23.758  1.00 24.94           O  
ATOM    654  CB  ALA A 127      21.842  20.205  22.036  1.00 18.30           C  
ATOM    655  N   SER A 128      20.919  18.542  24.681  1.00 20.08           N  
ATOM    656  CA  SER A 128      21.239  18.096  26.031  1.00 19.13           C  
ATOM    657  C   SER A 128      21.284  16.586  26.146  1.00 20.65           C  
ATOM    658  O   SER A 128      22.282  16.015  26.584  1.00 22.61           O  
ATOM    659  CB  SER A 128      20.238  18.634  27.049  1.00 19.05           C  
ATOM    660  OG  SER A 128      20.306  20.046  27.143  1.00 29.03           O  
ATOM    661  N   ILE A 129      20.196  15.945  25.747  1.00 24.50           N  
ATOM    662  CA  ILE A 129      20.047  14.509  25.905  1.00 24.45           C  
ATOM    663  C   ILE A 129      21.029  13.784  24.981  1.00 24.16           C  
ATOM    664  O   ILE A 129      21.523  12.710  25.305  1.00 33.01           O  
ATOM    665  CB  ILE A 129      18.595  14.091  25.633  1.00 22.85           C  
ATOM    666  CG1 ILE A 129      18.421  12.586  25.779  1.00 23.32           C  
ATOM    667  CG2 ILE A 129      18.184  14.547  24.251  1.00 26.64           C  
ATOM    668  CD1 ILE A 129      19.126  12.026  26.948  1.00 20.95           C  
ATOM    669  N   GLU A 130      21.335  14.372  23.836  1.00 20.15           N  
ATOM    670  CA  GLU A 130      22.370  13.793  22.981  1.00 26.32           C  
ATOM    671  C   GLU A 130      23.765  13.891  23.642  1.00 29.99           C  
ATOM    672  O   GLU A 130      24.514  12.909  23.712  1.00 24.26           O  
ATOM    673  CB  GLU A 130      22.336  14.409  21.572  1.00 24.21           C  
ATOM    674  CG  GLU A 130      21.295  13.743  20.650  1.00 36.27           C  
ATOM    675  CD  GLU A 130      21.145  14.417  19.277  1.00 53.54           C  
ATOM    676  OE1 GLU A 130      22.163  14.910  18.730  1.00 53.89           O  
ATOM    677  OE2 GLU A 130      20.003  14.429  18.741  1.00 44.65           O  
ATOM    678  N   THR A 131      24.089  15.075  24.150  1.00 23.11           N  
ATOM    679  CA  THR A 131      25.314  15.278  24.895  1.00 20.07           C  
ATOM    680  C   THR A 131      25.443  14.335  26.101  1.00 27.67           C  
ATOM    681  O   THR A 131      26.543  13.878  26.430  1.00 24.60           O  
ATOM    682  CB  THR A 131      25.458  16.745  25.320  1.00 26.52           C  
ATOM    683  OG1 THR A 131      25.547  17.576  24.152  1.00 28.13           O  
ATOM    684  CG2 THR A 131      26.706  16.937  26.171  1.00 28.06           C  
ATOM    685  N   LEU A 132      24.326  14.028  26.756  1.00 24.60           N  
ATOM    686  CA  LEU A 132      24.369  13.099  27.876  1.00 21.94           C  
ATOM    687  C   LEU A 132      24.662  11.688  27.388  1.00 31.54           C  
ATOM    688  O   LEU A 132      25.376  10.938  28.051  1.00 28.16           O  
ATOM    689  CB  LEU A 132      23.067  13.120  28.675  1.00 24.13           C  
ATOM    690  CG  LEU A 132      22.822  14.365  29.523  1.00 23.95           C  
ATOM    691  CD1 LEU A 132      21.417  14.350  30.120  1.00 25.10           C  
ATOM    692  CD2 LEU A 132      23.860  14.509  30.590  1.00 19.40           C  
ATOM    693  N   CYS A 133      24.104  11.329  26.233  1.00 28.37           N  
ATOM    694  CA  CYS A 133      24.448  10.079  25.567  1.00 34.42           C  
ATOM    695  C   CYS A 133      25.944   9.926  25.324  1.00 31.92           C  
ATOM    696  O   CYS A 133      26.528   8.877  25.616  1.00 28.70           O  
ATOM    697  CB  CYS A 133      23.754  10.006  24.222  1.00 32.74           C  
ATOM    698  SG  CYS A 133      22.311   9.095  24.321  1.00 50.09           S  
ATOM    699  N   VAL A 134      26.537  10.972  24.756  1.00 24.61           N  
ATOM    700  CA  VAL A 134      27.957  10.985  24.439  1.00 30.51           C  
ATOM    701  C   VAL A 134      28.771  10.867  25.725  1.00 35.67           C  
ATOM    702  O   VAL A 134      29.738  10.113  25.775  1.00 35.01           O  
ATOM    703  CB  VAL A 134      28.367  12.273  23.664  1.00 36.59           C  
ATOM    704  CG1 VAL A 134      29.883  12.493  23.710  1.00 24.44           C  
ATOM    705  CG2 VAL A 134      27.846  12.241  22.218  1.00 22.84           C  
ATOM    706  N   ILE A 135      28.374  11.598  26.765  1.00 28.19           N  
ATOM    707  CA  ILE A 135      29.045  11.485  28.051  1.00 28.44           C  
ATOM    708  C   ILE A 135      29.050  10.043  28.612  1.00 31.76           C  
ATOM    709  O   ILE A 135      30.057   9.590  29.144  1.00 36.47           O  
ATOM    710  CB  ILE A 135      28.475  12.483  29.082  1.00 27.85           C  
ATOM    711  CG1 ILE A 135      28.860  13.913  28.718  1.00 21.92           C  
ATOM    712  CG2 ILE A 135      28.998  12.180  30.459  1.00 22.53           C  
ATOM    713  CD1 ILE A 135      28.083  14.947  29.458  1.00 20.80           C  
ATOM    714  N   ALA A 136      27.944   9.320  28.471  1.00 28.64           N  
ATOM    715  CA  ALA A 136      27.887   7.919  28.887  1.00 30.41           C  
ATOM    716  C   ALA A 136      28.811   7.022  28.063  1.00 32.26           C  
ATOM    717  O   ALA A 136      29.572   6.246  28.608  1.00 39.74           O  
ATOM    718  CB  ALA A 136      26.454   7.393  28.825  1.00 29.55           C  
ATOM    719  N   ILE A 137      28.720   7.116  26.748  1.00 25.17           N  
ATOM    720  CA  ILE A 137      29.535   6.297  25.857  1.00 33.50           C  
ATOM    721  C   ILE A 137      31.042   6.556  26.062  1.00 39.93           C  
ATOM    722  O   ILE A 137      31.851   5.621  26.065  1.00 35.46           O  
ATOM    723  CB  ILE A 137      29.122   6.526  24.369  1.00 30.75           C  
ATOM    724  CG1 ILE A 137      27.817   5.797  24.068  1.00 27.41           C  
ATOM    725  CG2 ILE A 137      30.212   6.082  23.405  1.00 20.06           C  
ATOM    726  CD1 ILE A 137      27.103   6.343  22.880  1.00 15.63           C  
ATOM    727  N   ASP A 138      31.394   7.828  26.244  1.00 34.47           N  
ATOM    728  CA  ASP A 138      32.762   8.262  26.513  1.00 29.94           C  
ATOM    729  C   ASP A 138      33.311   7.595  27.777  1.00 39.21           C  
ATOM    730  O   ASP A 138      34.398   7.010  27.752  1.00 39.14           O  
ATOM    731  CB  ASP A 138      32.800   9.797  26.638  1.00 41.28           C  
ATOM    732  CG  ASP A 138      34.118  10.331  27.221  1.00 54.77           C  
ATOM    733  OD1 ASP A 138      35.163  10.273  26.524  1.00 54.23           O  
ATOM    734  OD2 ASP A 138      34.101  10.847  28.368  1.00 42.94           O  
ATOM    735  N   ARG A 139      32.553   7.680  28.871  1.00 37.50           N  
ATOM    736  CA  ARG A 139      32.936   7.046  30.136  1.00 40.93           C  
ATOM    737  C   ARG A 139      33.033   5.520  30.028  1.00 32.78           C  
ATOM    738  O   ARG A 139      34.033   4.929  30.406  1.00 46.13           O  
ATOM    739  CB  ARG A 139      31.989   7.451  31.279  1.00 29.82           C  
ATOM    740  CG  ARG A 139      32.193   8.875  31.817  1.00 31.05           C  
ATOM    741  CD  ARG A 139      33.613   9.153  32.284  1.00 33.01           C  
ATOM    742  NE  ARG A 139      34.524   9.379  31.170  1.00 40.93           N  
ATOM    743  CZ  ARG A 139      35.849   9.393  31.267  1.00 43.95           C  
ATOM    744  NH1 ARG A 139      36.442   9.194  32.436  1.00 50.12           N  
ATOM    745  NH2 ARG A 139      36.584   9.604  30.187  1.00 45.45           N  
ATOM    746  N   TYR A 140      31.993   4.883  29.521  1.00 26.87           N  
ATOM    747  CA  TYR A 140      32.030   3.451  29.299  1.00 37.81           C  
ATOM    748  C   TYR A 140      33.261   3.002  28.527  1.00 44.56           C  
ATOM    749  O   TYR A 140      33.857   1.974  28.837  1.00 43.72           O  
ATOM    750  CB  TYR A 140      30.782   3.003  28.550  1.00 37.73           C  
ATOM    751  CG  TYR A 140      30.864   1.582  28.082  1.00 45.65           C  
ATOM    752  CD1 TYR A 140      30.537   0.534  28.930  1.00 48.00           C  
ATOM    753  CD2 TYR A 140      31.285   1.282  26.796  1.00 48.03           C  
ATOM    754  CE1 TYR A 140      30.611  -0.771  28.509  1.00 47.54           C  
ATOM    755  CE2 TYR A 140      31.361  -0.028  26.359  1.00 50.77           C  
ATOM    756  CZ  TYR A 140      31.023  -1.048  27.222  1.00 56.09           C  
ATOM    757  OH  TYR A 140      31.106  -2.352  26.802  1.00 69.46           O  
ATOM    758  N   LEU A 141      33.631   3.759  27.502  1.00 42.65           N  
ATOM    759  CA  LEU A 141      34.797   3.402  26.697  1.00 42.85           C  
ATOM    760  C   LEU A 141      36.106   3.709  27.415  1.00 52.05           C  
ATOM    761  O   LEU A 141      37.095   3.010  27.220  1.00 58.43           O  
ATOM    762  CB  LEU A 141      34.772   4.076  25.319  1.00 40.51           C  
ATOM    763  CG  LEU A 141      33.680   3.616  24.342  1.00 49.98           C  
ATOM    764  CD1 LEU A 141      33.746   4.433  23.059  1.00 27.23           C  
ATOM    765  CD2 LEU A 141      33.733   2.113  24.034  1.00 38.87           C  
ATOM    766  N   ALA A 142      36.122   4.743  28.250  1.00 44.65           N  
ATOM    767  CA  ALA A 142      37.337   5.067  28.982  1.00 40.02           C  
ATOM    768  C   ALA A 142      37.615   4.018  30.052  1.00 52.69           C  
ATOM    769  O   ALA A 142      38.658   4.044  30.710  1.00 64.68           O  
ATOM    770  CB  ALA A 142      37.247   6.446  29.596  1.00 29.01           C  
ATOM    771  N   ILE A 143      36.693   3.075  30.203  1.00 50.13           N  
ATOM    772  CA  ILE A 143      36.715   2.178  31.348  1.00 55.05           C  
ATOM    773  C   ILE A 143      36.805   0.701  30.973  1.00 51.25           C  
ATOM    774  O   ILE A 143      36.767  -0.158  31.835  1.00 66.50           O  
ATOM    775  CB  ILE A 143      35.462   2.390  32.212  1.00 50.39           C  
ATOM    776  CG1 ILE A 143      35.812   2.446  33.696  1.00 56.11           C  
ATOM    777  CG2 ILE A 143      34.444   1.303  31.961  1.00 56.04           C  
ATOM    778  CD1 ILE A 143      34.582   2.500  34.593  1.00 59.24           C  
ATOM    779  N   THR A 144      36.921   0.403  29.688  1.00 58.78           N  
ATOM    780  CA  THR A 144      36.944  -0.986  29.236  1.00 63.13           C  
ATOM    781  C   THR A 144      37.988  -1.178  28.127  1.00 68.22           C  
ATOM    782  O   THR A 144      38.311  -2.300  27.726  1.00 64.11           O  
ATOM    783  CB  THR A 144      35.540  -1.445  28.746  1.00 63.08           C  
ATOM    784  OG1 THR A 144      35.110  -0.630  27.653  1.00 50.27           O  
ATOM    785  CG2 THR A 144      34.511  -1.347  29.867  1.00 59.20           C  
ATOM    786  N   SER A 145      38.516  -0.057  27.652  1.00 56.88           N  
ATOM    787  CA  SER A 145      39.487  -0.043  26.575  1.00 64.66           C  
ATOM    788  C   SER A 145      40.366   1.186  26.757  1.00 58.81           C  
ATOM    789  O   SER A 145      40.546   1.964  25.813  1.00 50.14           O  
ATOM    790  CB  SER A 145      38.761   0.037  25.228  1.00 56.52           C  
ATOM    791  OG  SER A 145      37.503  -0.616  25.302  1.00 54.07           O  
ATOM    792  N   PRO A 146      40.907   1.366  27.976  1.00 49.09           N  
ATOM    793  CA  PRO A 146      41.594   2.602  28.369  1.00 53.20           C  
ATOM    794  C   PRO A 146      42.808   2.927  27.509  1.00 56.00           C  
ATOM    795  O   PRO A 146      43.144   4.107  27.383  1.00 53.83           O  
ATOM    796  CB  PRO A 146      42.008   2.332  29.827  1.00 47.95           C  
ATOM    797  CG  PRO A 146      41.991   0.861  29.953  1.00 43.71           C  
ATOM    798  CD  PRO A 146      40.844   0.416  29.096  1.00 51.35           C  
ATOM    799  N   PHE A 147      43.460   1.921  26.927  1.00 60.25           N  
ATOM    800  CA  PHE A 147      44.603   2.213  26.065  1.00 59.76           C  
ATOM    801  C   PHE A 147      44.118   2.836  24.781  1.00 57.33           C  
ATOM    802  O   PHE A 147      44.508   3.955  24.434  1.00 55.50           O  
ATOM    803  CB  PHE A 147      45.421   0.972  25.731  1.00 58.99           C  
ATOM    804  CG  PHE A 147      46.538   1.246  24.770  1.00 55.74           C  
ATOM    805  CD1 PHE A 147      47.696   1.877  25.200  1.00 57.15           C  
ATOM    806  CD2 PHE A 147      46.424   0.900  23.433  1.00 60.07           C  
ATOM    807  CE1 PHE A 147      48.726   2.137  24.318  1.00 59.77           C  
ATOM    808  CE2 PHE A 147      47.446   1.160  22.544  1.00 59.83           C  
ATOM    809  CZ  PHE A 147      48.602   1.779  22.986  1.00 64.79           C  
ATOM    810  N   ARG A 148      43.271   2.090  24.074  1.00 61.77           N  
ATOM    811  CA  ARG A 148      42.634   2.587  22.861  1.00 60.69           C  
ATOM    812  C   ARG A 148      41.943   3.915  23.155  1.00 54.05           C  
ATOM    813  O   ARG A 148      41.894   4.801  22.304  1.00 48.41           O  
ATOM    814  CB  ARG A 148      41.648   1.561  22.294  1.00 59.69           C  
ATOM    815  CG  ARG A 148      42.315   0.371  21.609  1.00 73.07           C  
ATOM    816  CD  ARG A 148      41.292  -0.538  20.937  1.00 91.84           C  
ATOM    817  NE  ARG A 148      41.876  -1.266  19.812  1.00113.09           N  
ATOM    818  CZ  ARG A 148      41.176  -1.969  18.926  1.00126.54           C  
ATOM    819  NH1 ARG A 148      39.854  -2.047  19.032  1.00119.35           N  
ATOM    820  NH2 ARG A 148      41.798  -2.595  17.931  1.00122.12           N  
ATOM    821  N   TYR A 149      41.440   4.064  24.376  1.00 42.82           N  
ATOM    822  CA  TYR A 149      40.845   5.325  24.765  1.00 39.89           C  
ATOM    823  C   TYR A 149      41.868   6.456  24.843  1.00 46.45           C  
ATOM    824  O   TYR A 149      41.656   7.516  24.269  1.00 48.77           O  
ATOM    825  CB  TYR A 149      40.061   5.206  26.072  1.00 46.36           C  
ATOM    826  CG  TYR A 149      39.431   6.515  26.452  1.00 46.40           C  
ATOM    827  CD1 TYR A 149      38.105   6.772  26.173  1.00 46.12           C  
ATOM    828  CD2 TYR A 149      40.187   7.517  27.044  1.00 50.39           C  
ATOM    829  CE1 TYR A 149      37.537   7.987  26.500  1.00 56.65           C  
ATOM    830  CE2 TYR A 149      39.634   8.726  27.372  1.00 52.28           C  
ATOM    831  CZ  TYR A 149      38.310   8.962  27.102  1.00 59.88           C  
ATOM    832  OH  TYR A 149      37.763  10.184  27.436  1.00 68.99           O  
ATOM    833  N   GLN A 150      42.973   6.246  25.552  1.00 59.82           N  
ATOM    834  CA  GLN A 150      44.003   7.289  25.650  1.00 59.25           C  
ATOM    835  C   GLN A 150      44.618   7.619  24.291  1.00 46.82           C  
ATOM    836  O   GLN A 150      45.038   8.745  24.054  1.00 48.23           O  
ATOM    837  CB  GLN A 150      45.110   6.922  26.649  1.00 43.59           C  
ATOM    838  CG  GLN A 150      44.656   6.790  28.096  1.00 64.54           C  
ATOM    839  CD  GLN A 150      44.057   8.077  28.658  1.00 84.13           C  
ATOM    840  OE1 GLN A 150      44.076   9.121  28.004  1.00 83.54           O  
ATOM    841  NE2 GLN A 150      43.518   8.002  29.879  1.00 80.46           N  
ATOM    842  N   SER A 151      44.666   6.647  23.393  1.00 38.55           N  
ATOM    843  CA  SER A 151      45.291   6.892  22.098  1.00 59.31           C  
ATOM    844  C   SER A 151      44.403   7.657  21.102  1.00 55.45           C  
ATOM    845  O   SER A 151      44.903   8.455  20.311  1.00 52.14           O  
ATOM    846  CB  SER A 151      45.826   5.593  21.482  1.00 60.08           C  
ATOM    847  OG  SER A 151      44.874   4.553  21.560  1.00 68.32           O  
ATOM    848  N   LEU A 152      43.095   7.430  21.150  1.00 50.30           N  
ATOM    849  CA  LEU A 152      42.180   8.060  20.195  1.00 48.67           C  
ATOM    850  C   LEU A 152      41.587   9.389  20.641  1.00 50.81           C  
ATOM    851  O   LEU A 152      41.510  10.327  19.852  1.00 43.58           O  
ATOM    852  CB  LEU A 152      41.041   7.111  19.841  1.00 44.20           C  
ATOM    853  CG  LEU A 152      41.571   5.834  19.211  1.00 59.99           C  
ATOM    854  CD1 LEU A 152      40.479   4.777  19.138  1.00 43.68           C  
ATOM    855  CD2 LEU A 152      42.168   6.157  17.843  1.00 43.81           C  
ATOM    856  N   MET A 153      41.144   9.465  21.893  1.00 56.04           N  
ATOM    857  CA  MET A 153      40.382  10.623  22.354  1.00 51.81           C  
ATOM    858  C   MET A 153      41.273  11.803  22.736  1.00 45.18           C  
ATOM    859  O   MET A 153      42.081  11.726  23.659  1.00 51.43           O  
ATOM    860  CB  MET A 153      39.455  10.236  23.512  1.00 54.05           C  
ATOM    861  CG  MET A 153      38.439  11.310  23.898  1.00 65.80           C  
ATOM    862  SD  MET A 153      37.158  11.681  22.671  1.00 68.14           S  
ATOM    863  CE  MET A 153      36.551  10.033  22.281  1.00 44.13           C  
ATOM    864  N   THR A 154      41.107  12.899  22.013  1.00 37.14           N  
ATOM    865  CA  THR A 154      41.844  14.122  22.280  1.00 39.56           C  
ATOM    866  C   THR A 154      40.859  15.269  22.428  1.00 33.23           C  
ATOM    867  O   THR A 154      39.661  15.076  22.286  1.00 51.65           O  
ATOM    868  CB  THR A 154      42.833  14.435  21.129  1.00 48.51           C  
ATOM    869  OG1 THR A 154      42.107  14.727  19.924  1.00 41.48           O  
ATOM    870  CG2 THR A 154      43.736  13.243  20.880  1.00 41.71           C  
ATOM    871  N   ARG A 155      41.370  16.466  22.683  1.00 34.22           N  
ATOM    872  CA  ARG A 155      40.535  17.655  22.852  1.00 42.76           C  
ATOM    873  C   ARG A 155      39.981  18.126  21.513  1.00 32.46           C  
ATOM    874  O   ARG A 155      38.828  18.526  21.397  1.00 41.44           O  
ATOM    875  CB  ARG A 155      41.336  18.803  23.493  1.00 42.06           C  
ATOM    876  CG  ARG A 155      41.455  18.750  25.003  1.00 42.89           C  
ATOM    877  CD  ARG A 155      42.187  19.974  25.533  1.00 57.59           C  
ATOM    878  NE  ARG A 155      41.684  21.196  24.911  1.00 73.04           N  
ATOM    879  CZ  ARG A 155      40.852  22.047  25.509  1.00 85.21           C  
ATOM    880  NH1 ARG A 155      40.444  21.807  26.753  1.00 57.26           N  
ATOM    881  NH2 ARG A 155      40.433  23.139  24.868  1.00 75.26           N  
ATOM    882  N   ALA A 156      40.822  18.103  20.500  1.00 33.26           N  
ATOM    883  CA  ALA A 156      40.383  18.479  19.169  1.00 40.49           C  
ATOM    884  C   ALA A 156      39.267  17.549  18.716  1.00 41.12           C  
ATOM    885  O   ALA A 156      38.290  17.981  18.091  1.00 34.33           O  
ATOM    886  CB  ALA A 156      41.541  18.417  18.199  1.00 30.52           C  
ATOM    887  N   ARG A 157      39.428  16.268  19.038  1.00 31.71           N  
ATOM    888  CA  ARG A 157      38.457  15.274  18.665  1.00 27.91           C  
ATOM    889  C   ARG A 157      37.130  15.480  19.366  1.00 34.01           C  
ATOM    890  O   ARG A 157      36.058  15.461  18.737  1.00 32.64           O  
ATOM    891  CB  ARG A 157      39.002  13.876  18.926  1.00 37.27           C  
ATOM    892  CG  ARG A 157      39.212  13.123  17.640  1.00 28.73           C  
ATOM    893  CD  ARG A 157      40.167  11.967  17.749  1.00 40.09           C  
ATOM    894  NE  ARG A 157      41.021  11.952  16.563  1.00 50.58           N  
ATOM    895  CZ  ARG A 157      42.081  11.172  16.399  1.00 51.39           C  
ATOM    896  NH1 ARG A 157      42.431  10.309  17.341  1.00 51.81           N  
ATOM    897  NH2 ARG A 157      42.789  11.258  15.285  1.00 55.18           N  
ATOM    898  N   ALA A 158      37.203  15.672  20.675  1.00 34.66           N  
ATOM    899  CA  ALA A 158      36.002  15.884  21.472  1.00 35.45           C  
ATOM    900  C   ALA A 158      35.178  17.066  20.943  1.00 33.88           C  
ATOM    901  O   ALA A 158      33.946  16.991  20.901  1.00 28.41           O  
ATOM    902  CB  ALA A 158      36.366  16.085  22.921  1.00 29.35           C  
ATOM    903  N   LYS A 159      35.861  18.140  20.536  1.00 25.56           N  
ATOM    904  CA  LYS A 159      35.200  19.319  19.970  1.00 29.28           C  
ATOM    905  C   LYS A 159      34.461  18.991  18.670  1.00 38.01           C  
ATOM    906  O   LYS A 159      33.330  19.467  18.442  1.00 28.70           O  
ATOM    907  CB  LYS A 159      36.198  20.464  19.761  1.00 25.45           C  
ATOM    908  CG  LYS A 159      36.594  21.134  21.069  1.00 50.30           C  
ATOM    909  CD  LYS A 159      37.666  22.202  20.879  1.00 62.33           C  
ATOM    910  CE  LYS A 159      38.464  22.416  22.171  1.00 56.84           C  
ATOM    911  NZ  LYS A 159      39.347  23.617  22.087  1.00 75.06           N  
ATOM    912  N   VAL A 160      35.101  18.184  17.826  1.00 25.36           N  
ATOM    913  CA  VAL A 160      34.446  17.676  16.640  1.00 26.64           C  
ATOM    914  C   VAL A 160      33.169  16.957  17.052  1.00 26.00           C  
ATOM    915  O   VAL A 160      32.100  17.233  16.514  1.00 30.15           O  
ATOM    916  CB  VAL A 160      35.412  16.797  15.783  1.00 27.88           C  
ATOM    917  CG1 VAL A 160      34.673  15.864  14.835  1.00 13.29           C  
ATOM    918  CG2 VAL A 160      36.303  17.696  14.988  1.00 26.88           C  
ATOM    919  N   ILE A 161      33.271  16.062  18.027  1.00 24.67           N  
ATOM    920  CA  ILE A 161      32.094  15.349  18.523  1.00 27.90           C  
ATOM    921  C   ILE A 161      30.983  16.271  19.067  1.00 25.18           C  
ATOM    922  O   ILE A 161      29.805  16.008  18.850  1.00 29.82           O  
ATOM    923  CB  ILE A 161      32.460  14.314  19.604  1.00 27.90           C  
ATOM    924  CG1 ILE A 161      33.409  13.269  19.039  1.00 20.28           C  
ATOM    925  CG2 ILE A 161      31.190  13.652  20.151  1.00 20.85           C  
ATOM    926  CD1 ILE A 161      34.314  12.647  20.082  1.00 17.44           C  
ATOM    927  N   ILE A 162      31.362  17.331  19.775  1.00 17.98           N  
ATOM    928  CA  ILE A 162      30.412  18.318  20.276  1.00 24.76           C  
ATOM    929  C   ILE A 162      29.614  18.939  19.126  1.00 26.70           C  
ATOM    930  O   ILE A 162      28.383  19.041  19.191  1.00 25.69           O  
ATOM    931  CB  ILE A 162      31.135  19.418  21.137  1.00 28.94           C  
ATOM    932  CG1 ILE A 162      31.399  18.892  22.544  1.00 29.81           C  
ATOM    933  CG2 ILE A 162      30.338  20.731  21.236  1.00 14.37           C  
ATOM    934  CD1 ILE A 162      32.406  19.710  23.311  1.00 38.65           C  
ATOM    935  N   CYS A 163      30.315  19.336  18.074  1.00 20.95           N  
ATOM    936  CA  CYS A 163      29.703  20.038  16.949  1.00 25.83           C  
ATOM    937  C   CYS A 163      28.848  19.120  16.097  1.00 24.86           C  
ATOM    938  O   CYS A 163      27.817  19.524  15.580  1.00 20.10           O  
ATOM    939  CB  CYS A 163      30.778  20.691  16.068  1.00 44.48           C  
ATOM    940  SG  CYS A 163      31.782  21.945  16.914  1.00 67.64           S  
ATOM    941  N   THR A 164      29.310  17.892  15.928  1.00 24.00           N  
ATOM    942  CA  THR A 164      28.541  16.869  15.250  1.00 25.08           C  
ATOM    943  C   THR A 164      27.195  16.755  15.969  1.00 24.91           C  
ATOM    944  O   THR A 164      26.146  16.744  15.324  1.00 24.79           O  
ATOM    945  CB  THR A 164      29.311  15.509  15.247  1.00 23.48           C  
ATOM    946  OG1 THR A 164      30.551  15.681  14.566  1.00 33.79           O  
ATOM    947  CG2 THR A 164      28.539  14.411  14.552  1.00 15.81           C  
ATOM    948  N   VAL A 165      27.231  16.700  17.302  1.00 22.71           N  
ATOM    949  CA  VAL A 165      26.018  16.647  18.110  1.00 19.27           C  
ATOM    950  C   VAL A 165      25.119  17.866  17.924  1.00 20.15           C  
ATOM    951  O   VAL A 165      23.922  17.718  17.772  1.00 23.06           O  
ATOM    952  CB  VAL A 165      26.333  16.478  19.594  1.00 18.75           C  
ATOM    953  CG1 VAL A 165      25.151  16.947  20.427  1.00 26.93           C  
ATOM    954  CG2 VAL A 165      26.654  15.032  19.909  1.00 18.46           C  
ATOM    955  N   TRP A 166      25.688  19.068  17.941  1.00 22.32           N  
ATOM    956  CA  TRP A 166      24.898  20.286  17.752  1.00 20.74           C  
ATOM    957  C   TRP A 166      24.315  20.363  16.334  1.00 24.56           C  
ATOM    958  O   TRP A 166      23.175  20.789  16.128  1.00 20.54           O  
ATOM    959  CB  TRP A 166      25.725  21.535  18.096  1.00 16.84           C  
ATOM    960  CG  TRP A 166      25.751  21.840  19.576  1.00 30.48           C  
ATOM    961  CD1 TRP A 166      26.697  21.445  20.481  1.00 31.88           C  
ATOM    962  CD2 TRP A 166      24.788  22.600  20.317  1.00 31.92           C  
ATOM    963  NE1 TRP A 166      26.379  21.904  21.740  1.00 27.13           N  
ATOM    964  CE2 TRP A 166      25.215  22.616  21.667  1.00 29.24           C  
ATOM    965  CE3 TRP A 166      23.604  23.264  19.973  1.00 30.19           C  
ATOM    966  CZ2 TRP A 166      24.506  23.275  22.673  1.00 34.09           C  
ATOM    967  CZ3 TRP A 166      22.894  23.913  20.972  1.00 35.98           C  
ATOM    968  CH2 TRP A 166      23.350  23.916  22.311  1.00 34.52           C  
ATOM    969  N   ALA A 167      25.109  19.942  15.354  1.00 25.67           N  
ATOM    970  CA  ALA A 167      24.664  19.853  13.969  1.00 18.71           C  
ATOM    971  C   ALA A 167      23.447  18.935  13.834  1.00 24.21           C  
ATOM    972  O   ALA A 167      22.401  19.358  13.330  1.00 25.08           O  
ATOM    973  CB  ALA A 167      25.781  19.340  13.098  1.00 19.99           C  
ATOM    974  N   ILE A 168      23.596  17.683  14.269  1.00 18.35           N  
ATOM    975  CA  ILE A 168      22.496  16.731  14.249  1.00 19.29           C  
ATOM    976  C   ILE A 168      21.281  17.293  14.945  1.00 26.23           C  
ATOM    977  O   ILE A 168      20.133  17.092  14.517  1.00 26.11           O  
ATOM    978  CB  ILE A 168      22.889  15.399  14.893  1.00 28.59           C  
ATOM    979  CG1 ILE A 168      24.034  14.761  14.084  1.00 28.16           C  
ATOM    980  CG2 ILE A 168      21.674  14.474  14.997  1.00 19.38           C  
ATOM    981  CD1 ILE A 168      24.638  13.505  14.710  1.00 21.11           C  
ATOM    982  N   SER A 169      21.534  18.031  16.011  1.00 21.50           N  
ATOM    983  CA  SER A 169      20.441  18.625  16.767  1.00 27.04           C  
ATOM    984  C   SER A 169      19.672  19.702  15.993  1.00 18.45           C  
ATOM    985  O   SER A 169      18.457  19.666  15.974  1.00 30.30           O  
ATOM    986  CB  SER A 169      20.939  19.152  18.113  1.00 30.33           C  
ATOM    987  OG  SER A 169      21.416  18.081  18.904  1.00 30.38           O  
ATOM    988  N   ALA A 170      20.363  20.649  15.371  1.00 15.96           N  
ATOM    989  CA  ALA A 170      19.690  21.625  14.502  1.00 27.58           C  
ATOM    990  C   ALA A 170      18.940  20.972  13.301  1.00 30.51           C  
ATOM    991  O   ALA A 170      17.832  21.376  12.945  1.00 26.60           O  
ATOM    992  CB  ALA A 170      20.677  22.677  14.020  1.00 16.10           C  
ATOM    993  N   LEU A 171      19.560  19.977  12.680  1.00 21.67           N  
ATOM    994  CA  LEU A 171      18.906  19.158  11.678  1.00 25.74           C  
ATOM    995  C   LEU A 171      17.475  18.706  12.063  1.00 25.53           C  
ATOM    996  O   LEU A 171      16.523  18.986  11.340  1.00 24.04           O  
ATOM    997  CB  LEU A 171      19.764  17.920  11.404  1.00 27.54           C  
ATOM    998  CG  LEU A 171      19.303  17.098  10.206  1.00 21.70           C  
ATOM    999  CD1 LEU A 171      19.253  18.018   8.998  1.00 13.96           C  
ATOM   1000  CD2 LEU A 171      20.213  15.907   9.990  1.00 15.64           C  
ATOM   1001  N   VAL A 172      17.345  17.984  13.175  1.00 27.30           N  
ATOM   1002  CA  VAL A 172      16.058  17.406  13.618  1.00 32.69           C  
ATOM   1003  C   VAL A 172      15.166  18.364  14.413  1.00 28.78           C  
ATOM   1004  O   VAL A 172      14.061  17.994  14.827  1.00 36.40           O  
ATOM   1005  CB  VAL A 172      16.248  16.119  14.486  1.00 27.74           C  
ATOM   1006  CG1 VAL A 172      17.335  15.237  13.910  1.00 22.32           C  
ATOM   1007  CG2 VAL A 172      16.566  16.476  15.932  1.00 17.26           C  
ATOM   1008  N   SER A 173      15.639  19.586  14.623  1.00 19.51           N  
ATOM   1009  CA  SER A 173      14.860  20.571  15.351  1.00 20.54           C  
ATOM   1010  C   SER A 173      14.538  21.851  14.557  1.00 21.56           C  
ATOM   1011  O   SER A 173      13.378  22.229  14.444  1.00 30.43           O  
ATOM   1012  CB  SER A 173      15.544  20.887  16.681  1.00 27.78           C  
ATOM   1013  OG  SER A 173      16.755  21.578  16.453  1.00 42.59           O  
ATOM   1014  N   PHE A 174      15.542  22.517  14.003  1.00 22.08           N  
ATOM   1015  CA  PHE A 174      15.277  23.676  13.132  1.00 34.01           C  
ATOM   1016  C   PHE A 174      14.550  23.335  11.821  1.00 37.13           C  
ATOM   1017  O   PHE A 174      13.566  23.985  11.440  1.00 28.31           O  
ATOM   1018  CB  PHE A 174      16.568  24.392  12.764  1.00 31.36           C  
ATOM   1019  CG  PHE A 174      17.178  25.134  13.889  1.00 33.68           C  
ATOM   1020  CD1 PHE A 174      18.563  25.256  13.989  1.00 39.30           C  
ATOM   1021  CD2 PHE A 174      16.380  25.695  14.855  1.00 24.26           C  
ATOM   1022  CE1 PHE A 174      19.137  25.950  15.043  1.00 45.15           C  
ATOM   1023  CE2 PHE A 174      16.932  26.390  15.910  1.00 38.47           C  
ATOM   1024  CZ  PHE A 174      18.315  26.519  16.011  1.00 48.50           C  
ATOM   1025  N   LEU A 175      15.045  22.307  11.140  1.00 31.42           N  
ATOM   1026  CA  LEU A 175      14.674  22.065   9.764  1.00 23.86           C  
ATOM   1027  C   LEU A 175      13.236  21.636   9.504  1.00 23.24           C  
ATOM   1028  O   LEU A 175      12.629  22.106   8.555  1.00 27.50           O  
ATOM   1029  CB  LEU A 175      15.680  21.138   9.093  1.00 29.04           C  
ATOM   1030  CG  LEU A 175      16.816  21.928   8.435  1.00 32.66           C  
ATOM   1031  CD1 LEU A 175      17.974  21.025   8.112  1.00 29.63           C  
ATOM   1032  CD2 LEU A 175      16.315  22.631   7.184  1.00 29.44           C  
ATOM   1033  N   PRO A 176      12.676  20.741  10.329  1.00 30.86           N  
ATOM   1034  CA  PRO A 176      11.235  20.464  10.158  1.00 26.44           C  
ATOM   1035  C   PRO A 176      10.342  21.666  10.515  1.00 23.89           C  
ATOM   1036  O   PRO A 176       9.225  21.802  10.001  1.00 21.76           O  
ATOM   1037  CB  PRO A 176      10.993  19.307  11.114  1.00 22.61           C  
ATOM   1038  CG  PRO A 176      12.362  18.670  11.267  1.00 23.72           C  
ATOM   1039  CD  PRO A 176      13.310  19.810  11.272  1.00 21.09           C  
ATOM   1040  N   ILE A 177      10.850  22.549  11.366  1.00 18.35           N  
ATOM   1041  CA  ILE A 177      10.142  23.786  11.645  1.00 19.13           C  
ATOM   1042  C   ILE A 177      10.188  24.740  10.456  1.00 24.34           C  
ATOM   1043  O   ILE A 177       9.173  25.330  10.099  1.00 33.05           O  
ATOM   1044  CB  ILE A 177      10.631  24.451  12.948  1.00 26.31           C  
ATOM   1045  CG1 ILE A 177      10.242  23.562  14.126  1.00 26.81           C  
ATOM   1046  CG2 ILE A 177      10.058  25.858  13.106  1.00 16.79           C  
ATOM   1047  CD1 ILE A 177       9.485  24.268  15.182  1.00 33.95           C  
ATOM   1048  N   MET A 178      11.345  24.887   9.819  1.00 30.19           N  
ATOM   1049  CA  MET A 178      11.411  25.773   8.654  1.00 27.55           C  
ATOM   1050  C   MET A 178      10.637  25.239   7.427  1.00 25.74           C  
ATOM   1051  O   MET A 178      10.187  26.011   6.589  1.00 32.54           O  
ATOM   1052  CB  MET A 178      12.853  26.257   8.334  1.00 24.04           C  
ATOM   1053  CG  MET A 178      14.016  25.330   8.707  1.00 32.55           C  
ATOM   1054  SD  MET A 178      15.634  26.163   9.011  1.00 47.10           S  
ATOM   1055  CE  MET A 178      15.745  27.392   7.727  1.00 22.01           C  
ATOM   1056  N   MET A 179      10.444  23.930   7.347  1.00 22.48           N  
ATOM   1057  CA  MET A 179       9.639  23.340   6.285  1.00 24.93           C  
ATOM   1058  C   MET A 179       8.182  23.094   6.704  1.00 28.96           C  
ATOM   1059  O   MET A 179       7.425  22.426   6.005  1.00 22.87           O  
ATOM   1060  CB  MET A 179      10.269  22.038   5.817  1.00 19.06           C  
ATOM   1061  CG  MET A 179      11.675  22.215   5.240  1.00 26.74           C  
ATOM   1062  SD  MET A 179      12.473  20.614   5.021  1.00 32.92           S  
ATOM   1063  CE  MET A 179      11.399  19.972   3.730  1.00 67.15           C  
ATOM   1064  N   HIS A 180       7.808  23.614   7.864  1.00 21.42           N  
ATOM   1065  CA  HIS A 180       6.436  23.527   8.331  1.00 28.43           C  
ATOM   1066  C   HIS A 180       5.901  22.112   8.488  1.00 25.34           C  
ATOM   1067  O   HIS A 180       4.696  21.907   8.456  1.00 29.60           O  
ATOM   1068  CB  HIS A 180       5.515  24.323   7.416  1.00 19.58           C  
ATOM   1069  CG  HIS A 180       6.004  25.704   7.138  1.00 21.58           C  
ATOM   1070  ND1 HIS A 180       5.494  26.815   7.767  1.00 26.96           N  
ATOM   1071  CD2 HIS A 180       6.958  26.154   6.292  1.00 23.31           C  
ATOM   1072  CE1 HIS A 180       6.122  27.894   7.330  1.00 30.00           C  
ATOM   1073  NE2 HIS A 180       7.006  27.520   6.423  1.00 25.38           N  
ATOM   1074  N   TRP A 181       6.783  21.150   8.704  1.00 20.22           N  
ATOM   1075  CA  TRP A 181       6.368  19.755   8.840  1.00 23.37           C  
ATOM   1076  C   TRP A 181       5.542  19.526  10.101  1.00 30.75           C  
ATOM   1077  O   TRP A 181       4.854  18.516  10.216  1.00 32.25           O  
ATOM   1078  CB  TRP A 181       7.585  18.823   8.842  1.00 21.87           C  
ATOM   1079  CG  TRP A 181       8.252  18.665   7.510  1.00 23.12           C  
ATOM   1080  CD1 TRP A 181       8.022  19.401   6.380  1.00 26.76           C  
ATOM   1081  CD2 TRP A 181       9.281  17.729   7.174  1.00 30.23           C  
ATOM   1082  NE1 TRP A 181       8.828  18.967   5.361  1.00 27.88           N  
ATOM   1083  CE2 TRP A 181       9.613  17.943   5.818  1.00 30.46           C  
ATOM   1084  CE3 TRP A 181       9.948  16.716   7.881  1.00 24.66           C  
ATOM   1085  CZ2 TRP A 181      10.588  17.188   5.157  1.00 27.12           C  
ATOM   1086  CZ3 TRP A 181      10.914  15.964   7.213  1.00 25.79           C  
ATOM   1087  CH2 TRP A 181      11.222  16.203   5.867  1.00 19.87           C  
ATOM   1088  N   TRP A 182       5.610  20.465  11.043  1.00 25.60           N  
ATOM   1089  CA  TRP A 182       4.937  20.318  12.325  1.00 19.98           C  
ATOM   1090  C   TRP A 182       3.462  20.683  12.282  1.00 26.03           C  
ATOM   1091  O   TRP A 182       2.691  20.273  13.159  1.00 22.01           O  
ATOM   1092  CB  TRP A 182       5.606  21.200  13.366  1.00 19.43           C  
ATOM   1093  CG  TRP A 182       5.609  22.647  13.029  1.00 16.92           C  
ATOM   1094  CD1 TRP A 182       6.443  23.274  12.156  1.00 21.73           C  
ATOM   1095  CD2 TRP A 182       4.739  23.660  13.552  1.00 17.35           C  
ATOM   1096  NE1 TRP A 182       6.154  24.620  12.101  1.00 19.66           N  
ATOM   1097  CE2 TRP A 182       5.118  24.884  12.956  1.00 15.90           C  
ATOM   1098  CE3 TRP A 182       3.664  23.652  14.449  1.00 19.67           C  
ATOM   1099  CZ2 TRP A 182       4.479  26.081  13.242  1.00 17.12           C  
ATOM   1100  CZ3 TRP A 182       3.039  24.848  14.740  1.00 17.53           C  
ATOM   1101  CH2 TRP A 182       3.444  26.043  14.137  1.00 17.80           C  
ATOM   1102  N   ARG A 183       3.067  21.463  11.276  1.00 26.97           N  
ATOM   1103  CA  ARG A 183       1.728  22.054  11.269  1.00 32.20           C  
ATOM   1104  C   ARG A 183       0.566  21.055  11.075  1.00 36.07           C  
ATOM   1105  O   ARG A 183       0.688  20.077  10.331  1.00 29.64           O  
ATOM   1106  CB  ARG A 183       1.648  23.180  10.251  1.00 17.25           C  
ATOM   1107  CG  ARG A 183       2.355  24.408  10.676  1.00 17.76           C  
ATOM   1108  CD  ARG A 183       2.113  25.518   9.677  1.00 25.66           C  
ATOM   1109  NE  ARG A 183       3.202  26.485   9.619  1.00 20.31           N  
ATOM   1110  CZ  ARG A 183       3.326  27.511  10.450  1.00 24.10           C  
ATOM   1111  NH1 ARG A 183       2.429  27.707  11.414  1.00 24.93           N  
ATOM   1112  NH2 ARG A 183       4.346  28.347  10.314  1.00 26.90           N  
ATOM   1113  N   ASP A 184      -0.552  21.327  11.757  1.00 38.96           N  
ATOM   1114  CA  ASP A 184      -1.783  20.546  11.614  1.00 43.35           C  
ATOM   1115  C   ASP A 184      -2.823  21.221  10.703  1.00 37.78           C  
ATOM   1116  O   ASP A 184      -2.669  22.377  10.305  1.00 33.93           O  
ATOM   1117  CB  ASP A 184      -2.394  20.247  12.986  1.00 35.55           C  
ATOM   1118  CG  ASP A 184      -3.214  18.942  13.002  1.00 57.79           C  
ATOM   1119  OD1 ASP A 184      -3.208  18.172  12.001  1.00 46.11           O  
ATOM   1120  OD2 ASP A 184      -3.863  18.683  14.038  1.00 58.54           O  
ATOM   1121  N   GLU A 185      -3.874  20.476  10.379  1.00 44.06           N  
ATOM   1122  CA  GLU A 185      -4.929  20.950   9.488  1.00 41.87           C  
ATOM   1123  C   GLU A 185      -6.162  21.534  10.222  1.00 47.41           C  
ATOM   1124  O   GLU A 185      -6.825  22.427   9.692  1.00 46.12           O  
ATOM   1125  CB  GLU A 185      -5.337  19.840   8.509  1.00 43.61           C  
ATOM   1126  CG  GLU A 185      -4.170  19.164   7.768  1.00 58.85           C  
ATOM   1127  CD  GLU A 185      -3.670  19.961   6.563  1.00 85.10           C  
ATOM   1128  OE1 GLU A 185      -4.207  21.066   6.315  1.00 84.35           O  
ATOM   1129  OE2 GLU A 185      -2.742  19.486   5.861  1.00 68.76           O  
ATOM   1130  N   ASP A 186      -6.446  21.060  11.440  1.00 49.28           N  
ATOM   1131  CA  ASP A 186      -7.563  21.580  12.270  1.00 52.60           C  
ATOM   1132  C   ASP A 186      -7.766  23.098  12.312  1.00 52.84           C  
ATOM   1133  O   ASP A 186      -6.813  23.865  12.456  1.00 43.34           O  
ATOM   1134  CB  ASP A 186      -7.440  21.103  13.712  1.00 54.83           C  
ATOM   1135  CG  ASP A 186      -7.563  19.607  13.843  1.00 97.63           C  
ATOM   1136  OD1 ASP A 186      -7.794  18.933  12.813  1.00104.53           O  
ATOM   1137  OD2 ASP A 186      -7.426  19.104  14.980  1.00115.03           O  
ATOM   1138  N   PRO A 187      -9.033  23.529  12.258  1.00 59.85           N  
ATOM   1139  CA  PRO A 187      -9.348  24.962  12.231  1.00 57.94           C  
ATOM   1140  C   PRO A 187      -8.804  25.615  13.494  1.00 46.65           C  
ATOM   1141  O   PRO A 187      -8.372  26.773  13.493  1.00 41.83           O  
ATOM   1142  CB  PRO A 187     -10.889  24.990  12.242  1.00 59.82           C  
ATOM   1143  CG  PRO A 187     -11.331  23.561  12.023  1.00 50.61           C  
ATOM   1144  CD  PRO A 187     -10.224  22.705  12.525  1.00 55.62           C  
ATOM   1145  N   GLN A 188      -8.841  24.851  14.577  1.00 44.42           N  
ATOM   1146  CA  GLN A 188      -8.296  25.294  15.847  1.00 55.56           C  
ATOM   1147  C   GLN A 188      -6.828  25.629  15.650  1.00 44.61           C  
ATOM   1148  O   GLN A 188      -6.413  26.760  15.899  1.00 38.82           O  
ATOM   1149  CB  GLN A 188      -8.471  24.211  16.912  1.00 57.72           C  
ATOM   1150  CG  GLN A 188      -9.932  23.863  17.213  1.00 76.52           C  
ATOM   1151  CD  GLN A 188     -10.644  24.915  18.060  1.00 91.04           C  
ATOM   1152  OE1 GLN A 188     -10.012  25.657  18.820  1.00 81.75           O  
ATOM   1153  NE2 GLN A 188     -11.971  24.971  17.940  1.00 93.38           N  
ATOM   1154  N   ALA A 189      -6.057  24.651  15.179  1.00 42.35           N  
ATOM   1155  CA  ALA A 189      -4.655  24.878  14.823  1.00 39.51           C  
ATOM   1156  C   ALA A 189      -4.517  26.057  13.868  1.00 39.66           C  
ATOM   1157  O   ALA A 189      -3.653  26.911  14.050  1.00 30.18           O  
ATOM   1158  CB  ALA A 189      -4.070  23.640  14.192  1.00 37.35           C  
ATOM   1159  N   LEU A 190      -5.384  26.089  12.856  1.00 40.84           N  
ATOM   1160  CA  LEU A 190      -5.358  27.117  11.820  1.00 34.82           C  
ATOM   1161  C   LEU A 190      -5.571  28.545  12.348  1.00 34.43           C  
ATOM   1162  O   LEU A 190      -4.876  29.465  11.931  1.00 33.52           O  
ATOM   1163  CB  LEU A 190      -6.335  26.765  10.695  1.00 26.67           C  
ATOM   1164  CG  LEU A 190      -5.886  25.635   9.760  1.00 35.83           C  
ATOM   1165  CD1 LEU A 190      -6.738  25.613   8.512  1.00 31.57           C  
ATOM   1166  CD2 LEU A 190      -4.427  25.814   9.355  1.00 32.13           C  
ATOM   1167  N   LYS A 191      -6.506  28.736  13.273  1.00 37.68           N  
ATOM   1168  CA  LYS A 191      -6.664  30.053  13.892  1.00 41.58           C  
ATOM   1169  C   LYS A 191      -5.431  30.463  14.726  1.00 43.16           C  
ATOM   1170  O   LYS A 191      -5.067  31.638  14.766  1.00 37.47           O  
ATOM   1171  CB  LYS A 191      -7.958  30.110  14.704  1.00 43.81           C  
ATOM   1172  CG  LYS A 191      -9.165  29.725  13.859  1.00 65.19           C  
ATOM   1173  CD  LYS A 191     -10.504  30.031  14.523  1.00 81.53           C  
ATOM   1174  CE  LYS A 191     -11.653  29.438  13.706  1.00 75.82           C  
ATOM   1175  NZ  LYS A 191     -12.993  29.815  14.231  1.00 82.41           N  
ATOM   1176  N   CYS A 192      -4.786  29.489  15.370  1.00 36.60           N  
ATOM   1177  CA  CYS A 192      -3.526  29.733  16.070  1.00 39.45           C  
ATOM   1178  C   CYS A 192      -2.387  30.133  15.121  1.00 32.70           C  
ATOM   1179  O   CYS A 192      -1.480  30.868  15.500  1.00 36.79           O  
ATOM   1180  CB  CYS A 192      -3.107  28.509  16.901  1.00 39.54           C  
ATOM   1181  SG  CYS A 192      -1.869  28.899  18.162  1.00 64.17           S  
ATOM   1182  N   TYR A 193      -2.424  29.640  13.889  1.00 28.93           N  
ATOM   1183  CA  TYR A 193      -1.416  30.028  12.914  1.00 28.82           C  
ATOM   1184  C   TYR A 193      -1.640  31.450  12.403  1.00 36.28           C  
ATOM   1185  O   TYR A 193      -0.679  32.146  12.066  1.00 39.82           O  
ATOM   1186  CB  TYR A 193      -1.343  29.052  11.750  1.00 25.38           C  
ATOM   1187  CG  TYR A 193      -1.049  27.639  12.170  1.00 25.91           C  
ATOM   1188  CD1 TYR A 193      -0.321  27.378  13.317  1.00 20.16           C  
ATOM   1189  CD2 TYR A 193      -1.487  26.561  11.407  1.00 30.60           C  
ATOM   1190  CE1 TYR A 193      -0.044  26.087  13.715  1.00 15.45           C  
ATOM   1191  CE2 TYR A 193      -1.205  25.261  11.785  1.00 31.47           C  
ATOM   1192  CZ  TYR A 193      -0.482  25.031  12.945  1.00 26.14           C  
ATOM   1193  OH  TYR A 193      -0.203  23.739  13.328  1.00 24.71           O  
ATOM   1194  N   GLN A 194      -2.894  31.895  12.353  1.00 33.69           N  
ATOM   1195  CA  GLN A 194      -3.148  33.302  12.036  1.00 36.14           C  
ATOM   1196  C   GLN A 194      -2.880  34.271  13.202  1.00 42.07           C  
ATOM   1197  O   GLN A 194      -2.228  35.295  13.010  1.00 39.13           O  
ATOM   1198  CB  GLN A 194      -4.525  33.538  11.392  1.00 33.67           C  
ATOM   1199  CG  GLN A 194      -5.594  32.491  11.670  1.00 51.57           C  
ATOM   1200  CD  GLN A 194      -6.845  32.682  10.802  1.00 58.55           C  
ATOM   1201  OE1 GLN A 194      -6.835  33.451   9.838  1.00 63.52           O  
ATOM   1202  NE2 GLN A 194      -7.923  31.977  11.143  1.00 58.17           N  
ATOM   1203  N   ASP A 195      -3.348  33.950  14.408  1.00 43.77           N  
ATOM   1204  CA  ASP A 195      -3.059  34.808  15.562  1.00 46.30           C  
ATOM   1205  C   ASP A 195      -1.548  34.842  15.853  1.00 44.79           C  
ATOM   1206  O   ASP A 195      -0.931  33.811  16.138  1.00 39.69           O  
ATOM   1207  CB  ASP A 195      -3.854  34.373  16.805  1.00 38.34           C  
ATOM   1208  CG  ASP A 195      -3.998  35.500  17.849  1.00 51.89           C  
ATOM   1209  OD1 ASP A 195      -3.317  36.549  17.721  1.00 45.18           O  
ATOM   1210  OD2 ASP A 195      -4.803  35.331  18.800  1.00 48.06           O  
ATOM   1211  N   PRO A 196      -0.942  36.034  15.755  1.00 42.87           N  
ATOM   1212  CA  PRO A 196       0.476  36.165  16.107  1.00 44.63           C  
ATOM   1213  C   PRO A 196       0.585  36.179  17.618  1.00 41.55           C  
ATOM   1214  O   PRO A 196       1.622  35.839  18.181  1.00 48.70           O  
ATOM   1215  CB  PRO A 196       0.862  37.535  15.542  1.00 35.03           C  
ATOM   1216  CG  PRO A 196      -0.335  37.994  14.735  1.00 39.42           C  
ATOM   1217  CD  PRO A 196      -1.516  37.312  15.319  1.00 34.70           C  
ATOM   1218  N   GLY A 197      -0.505  36.570  18.262  1.00 30.46           N  
ATOM   1219  CA  GLY A 197      -0.571  36.582  19.699  1.00 27.68           C  
ATOM   1220  C   GLY A 197      -0.755  35.180  20.222  1.00 31.97           C  
ATOM   1221  O   GLY A 197      -0.816  34.967  21.424  1.00 39.36           O  
ATOM   1222  N   CYS A 198      -0.862  34.214  19.320  1.00 31.86           N  
ATOM   1223  CA  CYS A 198      -0.918  32.829  19.754  1.00 37.90           C  
ATOM   1224  C   CYS A 198       0.345  32.044  19.375  1.00 38.81           C  
ATOM   1225  O   CYS A 198       0.703  31.917  18.200  1.00 30.89           O  
ATOM   1226  CB  CYS A 198      -2.171  32.131  19.240  1.00 26.01           C  
ATOM   1227  SG  CYS A 198      -2.149  30.365  19.603  1.00 48.80           S  
ATOM   1228  N   CYS A 199       1.016  31.519  20.390  1.00 34.45           N  
ATOM   1229  CA  CYS A 199       2.252  30.790  20.181  1.00 32.79           C  
ATOM   1230  C   CYS A 199       2.147  29.410  20.773  1.00 29.30           C  
ATOM   1231  O   CYS A 199       3.003  28.985  21.540  1.00 39.81           O  
ATOM   1232  CB  CYS A 199       3.451  31.512  20.798  1.00 30.17           C  
ATOM   1233  SG  CYS A 199       4.998  30.846  20.180  1.00 48.81           S  
ATOM   1234  N   ASP A 200       1.084  28.713  20.414  1.00 25.10           N  
ATOM   1235  CA  ASP A 200       0.879  27.359  20.878  1.00 26.44           C  
ATOM   1236  C   ASP A 200       1.476  26.383  19.880  1.00 32.80           C  
ATOM   1237  O   ASP A 200       1.418  26.567  18.653  1.00 35.25           O  
ATOM   1238  CB  ASP A 200      -0.607  27.091  21.110  1.00 36.51           C  
ATOM   1239  CG  ASP A 200      -1.273  28.184  21.973  1.00 68.40           C  
ATOM   1240  OD1 ASP A 200      -0.555  28.901  22.712  1.00 61.68           O  
ATOM   1241  OD2 ASP A 200      -2.516  28.333  21.907  1.00 79.06           O  
ATOM   1242  N   PHE A 201       2.089  25.348  20.415  1.00 21.32           N  
ATOM   1243  CA  PHE A 201       2.794  24.416  19.575  1.00 27.69           C  
ATOM   1244  C   PHE A 201       1.825  23.298  19.251  1.00 27.62           C  
ATOM   1245  O   PHE A 201       1.958  22.165  19.735  1.00 27.25           O  
ATOM   1246  CB  PHE A 201       4.085  23.930  20.270  1.00 23.90           C  
ATOM   1247  CG  PHE A 201       5.080  23.312  19.337  1.00 20.44           C  
ATOM   1248  CD1 PHE A 201       5.215  23.778  18.026  1.00 26.22           C  
ATOM   1249  CD2 PHE A 201       5.884  22.267  19.758  1.00 19.94           C  
ATOM   1250  CE1 PHE A 201       6.141  23.194  17.143  1.00 27.95           C  
ATOM   1251  CE2 PHE A 201       6.813  21.687  18.891  1.00 28.38           C  
ATOM   1252  CZ  PHE A 201       6.945  22.147  17.580  1.00 20.55           C  
ATOM   1253  N   VAL A 202       0.825  23.656  18.450  1.00 28.23           N  
ATOM   1254  CA  VAL A 202      -0.211  22.729  17.997  1.00 30.46           C  
ATOM   1255  C   VAL A 202       0.305  22.009  16.762  1.00 28.11           C  
ATOM   1256  O   VAL A 202       0.475  22.604  15.705  1.00 30.52           O  
ATOM   1257  CB  VAL A 202      -1.517  23.474  17.626  1.00 33.05           C  
ATOM   1258  CG1 VAL A 202      -2.683  22.509  17.591  1.00 29.36           C  
ATOM   1259  CG2 VAL A 202      -1.790  24.593  18.608  1.00 31.31           C  
ATOM   1260  N   THR A 203       0.581  20.725  16.887  1.00 28.81           N  
ATOM   1261  CA  THR A 203       1.248  20.044  15.792  1.00 34.69           C  
ATOM   1262  C   THR A 203       0.431  18.856  15.354  1.00 29.90           C  
ATOM   1263  O   THR A 203      -0.474  18.442  16.058  1.00 28.23           O  
ATOM   1264  CB  THR A 203       2.655  19.581  16.194  1.00 34.19           C  
ATOM   1265  OG1 THR A 203       2.560  18.391  16.982  1.00 34.91           O  
ATOM   1266  CG2 THR A 203       3.368  20.665  17.003  1.00 26.85           C  
ATOM   1267  N   ASN A 204       0.740  18.311  14.187  1.00 31.54           N  
ATOM   1268  CA  ASN A 204       0.064  17.106  13.749  1.00 30.01           C  
ATOM   1269  C   ASN A 204       0.587  15.863  14.504  1.00 29.10           C  
ATOM   1270  O   ASN A 204       1.680  15.894  15.074  1.00 26.83           O  
ATOM   1271  CB  ASN A 204       0.160  16.981  12.231  1.00 32.36           C  
ATOM   1272  CG  ASN A 204       1.591  16.849  11.740  1.00 29.03           C  
ATOM   1273  OD1 ASN A 204       2.186  15.783  11.824  1.00 25.76           O  
ATOM   1274  ND2 ASN A 204       2.132  17.926  11.198  1.00 29.43           N  
ATOM   1275  N   ARG A 205      -0.210  14.795  14.556  1.00 25.98           N  
ATOM   1276  CA  ARG A 205       0.183  13.586  15.300  1.00 27.01           C  
ATOM   1277  C   ARG A 205       1.467  12.918  14.762  1.00 28.30           C  
ATOM   1278  O   ARG A 205       2.308  12.468  15.548  1.00 26.08           O  
ATOM   1279  CB  ARG A 205      -0.962  12.551  15.394  1.00 22.17           C  
ATOM   1280  CG  ARG A 205      -2.283  13.073  15.923  1.00 37.96           C  
ATOM   1281  CD  ARG A 205      -3.293  11.939  16.126  1.00 47.53           C  
ATOM   1282  NE  ARG A 205      -4.638  12.424  16.459  1.00 71.38           N  
ATOM   1283  CZ  ARG A 205      -5.678  11.632  16.730  1.00 91.15           C  
ATOM   1284  NH1 ARG A 205      -5.543  10.307  16.712  1.00 79.14           N  
ATOM   1285  NH2 ARG A 205      -6.861  12.162  17.023  1.00 94.79           N  
ATOM   1286  N   ALA A 206       1.605  12.846  13.434  1.00 24.18           N  
ATOM   1287  CA  ALA A 206       2.808  12.281  12.821  1.00 27.28           C  
ATOM   1288  C   ALA A 206       4.045  12.958  13.404  1.00 28.16           C  
ATOM   1289  O   ALA A 206       4.912  12.300  13.957  1.00 24.41           O  
ATOM   1290  CB  ALA A 206       2.785  12.444  11.304  1.00 25.07           C  
ATOM   1291  N   TYR A 207       4.105  14.279  13.278  1.00 26.99           N  
ATOM   1292  CA  TYR A 207       5.223  15.048  13.777  1.00 23.57           C  
ATOM   1293  C   TYR A 207       5.413  14.851  15.272  1.00 28.88           C  
ATOM   1294  O   TYR A 207       6.523  14.579  15.745  1.00 30.25           O  
ATOM   1295  CB  TYR A 207       5.065  16.541  13.464  1.00 24.40           C  
ATOM   1296  CG  TYR A 207       6.140  17.365  14.128  1.00 27.01           C  
ATOM   1297  CD1 TYR A 207       7.385  17.551  13.527  1.00 27.67           C  
ATOM   1298  CD2 TYR A 207       5.930  17.911  15.381  1.00 26.26           C  
ATOM   1299  CE1 TYR A 207       8.367  18.287  14.150  1.00 24.90           C  
ATOM   1300  CE2 TYR A 207       6.898  18.646  16.010  1.00 29.29           C  
ATOM   1301  CZ  TYR A 207       8.118  18.835  15.396  1.00 24.74           C  
ATOM   1302  OH  TYR A 207       9.083  19.572  16.048  1.00 20.48           O  
ATOM   1303  N   ALA A 208       4.330  14.993  16.023  1.00 31.58           N  
ATOM   1304  CA  ALA A 208       4.419  14.917  17.471  1.00 26.19           C  
ATOM   1305  C   ALA A 208       5.082  13.620  17.947  1.00 25.93           C  
ATOM   1306  O   ALA A 208       5.947  13.651  18.799  1.00 28.18           O  
ATOM   1307  CB  ALA A 208       3.054  15.090  18.086  1.00 23.80           C  
ATOM   1308  N   ILE A 209       4.684  12.483  17.394  1.00 24.43           N  
ATOM   1309  CA  ILE A 209       5.307  11.213  17.759  1.00 26.59           C  
ATOM   1310  C   ILE A 209       6.762  11.094  17.256  1.00 33.49           C  
ATOM   1311  O   ILE A 209       7.655  10.722  18.001  1.00 30.82           O  
ATOM   1312  CB  ILE A 209       4.478  10.021  17.237  1.00 37.10           C  
ATOM   1313  CG1 ILE A 209       3.188   9.885  18.055  1.00 28.21           C  
ATOM   1314  CG2 ILE A 209       5.321   8.720  17.232  1.00 19.48           C  
ATOM   1315  CD1 ILE A 209       2.227   8.881  17.483  1.00 27.69           C  
ATOM   1316  N   ALA A 210       6.990  11.425  15.993  1.00 32.95           N  
ATOM   1317  CA  ALA A 210       8.304  11.269  15.394  1.00 31.17           C  
ATOM   1318  C   ALA A 210       9.360  12.183  16.021  1.00 32.26           C  
ATOM   1319  O   ALA A 210      10.464  11.728  16.344  1.00 28.17           O  
ATOM   1320  CB  ALA A 210       8.235  11.468  13.868  1.00 24.24           C  
ATOM   1321  N   SER A 211       9.036  13.461  16.202  1.00 29.93           N  
ATOM   1322  CA  SER A 211      10.019  14.387  16.769  1.00 28.86           C  
ATOM   1323  C   SER A 211      10.374  13.985  18.204  1.00 29.20           C  
ATOM   1324  O   SER A 211      11.474  14.230  18.680  1.00 23.58           O  
ATOM   1325  CB  SER A 211       9.532  15.835  16.708  1.00 27.59           C  
ATOM   1326  OG  SER A 211       8.581  16.116  17.712  1.00 27.70           O  
ATOM   1327  N   SER A 212       9.431  13.341  18.873  1.00 26.95           N  
ATOM   1328  CA  SER A 212       9.635  12.857  20.225  1.00 26.48           C  
ATOM   1329  C   SER A 212      10.480  11.583  20.296  1.00 28.58           C  
ATOM   1330  O   SER A 212      11.334  11.453  21.159  1.00 27.50           O  
ATOM   1331  CB  SER A 212       8.283  12.623  20.884  1.00 26.35           C  
ATOM   1332  OG  SER A 212       7.557  13.837  20.894  1.00 31.28           O  
ATOM   1333  N   ILE A 213      10.216  10.635  19.405  1.00 30.08           N  
ATOM   1334  CA  ILE A 213      11.003   9.418  19.330  1.00 30.20           C  
ATOM   1335  C   ILE A 213      12.454   9.801  19.016  1.00 37.54           C  
ATOM   1336  O   ILE A 213      13.406   9.247  19.577  1.00 34.21           O  
ATOM   1337  CB  ILE A 213      10.436   8.468  18.246  1.00 33.19           C  
ATOM   1338  CG1 ILE A 213       9.213   7.725  18.779  1.00 37.82           C  
ATOM   1339  CG2 ILE A 213      11.465   7.448  17.787  1.00 30.45           C  
ATOM   1340  CD1 ILE A 213       8.436   6.960  17.707  1.00 25.95           C  
ATOM   1341  N   ILE A 214      12.599  10.795  18.148  1.00 31.93           N  
ATOM   1342  CA  ILE A 214      13.891  11.178  17.599  1.00 31.01           C  
ATOM   1343  C   ILE A 214      14.706  12.155  18.461  1.00 33.08           C  
ATOM   1344  O   ILE A 214      15.932  12.045  18.510  1.00 37.36           O  
ATOM   1345  CB  ILE A 214      13.720  11.691  16.133  1.00 32.29           C  
ATOM   1346  CG1 ILE A 214      13.767  10.500  15.169  1.00 31.09           C  
ATOM   1347  CG2 ILE A 214      14.764  12.753  15.773  1.00 26.28           C  
ATOM   1348  CD1 ILE A 214      12.916  10.673  13.927  1.00 33.23           C  
ATOM   1349  N   SER A 215      14.042  13.093  19.139  1.00 24.68           N  
ATOM   1350  CA  SER A 215      14.748  14.053  19.981  1.00 25.73           C  
ATOM   1351  C   SER A 215      14.973  13.534  21.392  1.00 26.47           C  
ATOM   1352  O   SER A 215      15.925  13.925  22.058  1.00 33.01           O  
ATOM   1353  CB  SER A 215      13.996  15.381  20.072  1.00 31.83           C  
ATOM   1354  OG  SER A 215      13.986  16.089  18.841  1.00 31.45           O  
ATOM   1355  N   PHE A 216      14.100  12.654  21.852  1.00 26.38           N  
ATOM   1356  CA  PHE A 216      14.065  12.322  23.275  1.00 25.81           C  
ATOM   1357  C   PHE A 216      14.199  10.838  23.603  1.00 26.85           C  
ATOM   1358  O   PHE A 216      15.186  10.439  24.219  1.00 37.74           O  
ATOM   1359  CB  PHE A 216      12.807  12.913  23.951  1.00 24.93           C  
ATOM   1360  CG  PHE A 216      12.775  12.713  25.429  1.00 25.37           C  
ATOM   1361  CD1 PHE A 216      13.554  13.505  26.271  1.00 33.04           C  
ATOM   1362  CD2 PHE A 216      12.019  11.702  25.987  1.00 24.47           C  
ATOM   1363  CE1 PHE A 216      13.557  13.289  27.653  1.00 21.12           C  
ATOM   1364  CE2 PHE A 216      12.020  11.495  27.339  1.00 20.63           C  
ATOM   1365  CZ  PHE A 216      12.784  12.288  28.169  1.00 19.85           C  
ATOM   1366  N   TYR A 217      13.215  10.033  23.201  1.00 30.04           N  
ATOM   1367  CA  TYR A 217      13.115   8.624  23.619  1.00 35.36           C  
ATOM   1368  C   TYR A 217      14.279   7.733  23.172  1.00 33.79           C  
ATOM   1369  O   TYR A 217      14.804   6.943  23.954  1.00 33.21           O  
ATOM   1370  CB  TYR A 217      11.762   8.002  23.202  1.00 32.78           C  
ATOM   1371  CG  TYR A 217      10.578   8.516  23.996  1.00 31.17           C  
ATOM   1372  CD1 TYR A 217       9.599   9.293  23.396  1.00 37.72           C  
ATOM   1373  CD2 TYR A 217      10.448   8.239  25.352  1.00 36.53           C  
ATOM   1374  CE1 TYR A 217       8.512   9.775  24.119  1.00 33.14           C  
ATOM   1375  CE2 TYR A 217       9.365   8.713  26.082  1.00 32.93           C  
ATOM   1376  CZ  TYR A 217       8.400   9.483  25.456  1.00 36.66           C  
ATOM   1377  OH  TYR A 217       7.321   9.967  26.160  1.00 41.46           O  
ATOM   1378  N   ILE A 218      14.681   7.840  21.916  1.00 31.44           N  
ATOM   1379  CA  ILE A 218      15.828   7.054  21.474  1.00 34.57           C  
ATOM   1380  C   ILE A 218      17.104   7.455  22.207  1.00 24.57           C  
ATOM   1381  O   ILE A 218      17.725   6.621  22.845  1.00 32.19           O  
ATOM   1382  CB  ILE A 218      15.988   7.032  19.934  1.00 37.87           C  
ATOM   1383  CG1 ILE A 218      14.918   6.129  19.318  1.00 34.25           C  
ATOM   1384  CG2 ILE A 218      17.365   6.542  19.527  1.00 37.00           C  
ATOM   1385  CD1 ILE A 218      14.705   6.379  17.852  1.00 34.35           C  
ATOM   1386  N   PRO A 219      17.484   8.733  22.154  1.00 27.00           N  
ATOM   1387  CA  PRO A 219      18.686   9.122  22.915  1.00 30.58           C  
ATOM   1388  C   PRO A 219      18.573   8.708  24.385  1.00 40.86           C  
ATOM   1389  O   PRO A 219      19.565   8.281  24.969  1.00 43.50           O  
ATOM   1390  CB  PRO A 219      18.708  10.647  22.812  1.00 26.50           C  
ATOM   1391  CG  PRO A 219      17.864  10.966  21.630  1.00 40.50           C  
ATOM   1392  CD  PRO A 219      16.880   9.856  21.423  1.00 25.60           C  
ATOM   1393  N   LEU A 220      17.381   8.823  24.971  1.00 35.96           N  
ATOM   1394  CA  LEU A 220      17.153   8.376  26.345  1.00 29.73           C  
ATOM   1395  C   LEU A 220      17.437   6.887  26.569  1.00 34.04           C  
ATOM   1396  O   LEU A 220      18.251   6.527  27.413  1.00 37.29           O  
ATOM   1397  CB  LEU A 220      15.727   8.695  26.786  1.00 30.48           C  
ATOM   1398  CG  LEU A 220      15.498   8.608  28.300  1.00 30.88           C  
ATOM   1399  CD1 LEU A 220      16.155   9.796  29.039  1.00 21.87           C  
ATOM   1400  CD2 LEU A 220      14.027   8.530  28.581  1.00 26.06           C  
ATOM   1401  N   LEU A 221      16.753   6.029  25.821  1.00 35.35           N  
ATOM   1402  CA  LEU A 221      16.977   4.589  25.885  1.00 36.02           C  
ATOM   1403  C   LEU A 221      18.450   4.194  25.771  1.00 36.61           C  
ATOM   1404  O   LEU A 221      18.904   3.290  26.459  1.00 33.05           O  
ATOM   1405  CB  LEU A 221      16.163   3.892  24.793  1.00 37.60           C  
ATOM   1406  CG  LEU A 221      14.662   4.041  25.053  1.00 50.97           C  
ATOM   1407  CD1 LEU A 221      13.850   3.812  23.795  1.00 48.00           C  
ATOM   1408  CD2 LEU A 221      14.210   3.110  26.178  1.00 44.19           C  
ATOM   1409  N   ILE A 222      19.192   4.866  24.894  1.00 32.95           N  
ATOM   1410  CA  ILE A 222      20.611   4.580  24.740  1.00 29.62           C  
ATOM   1411  C   ILE A 222      21.375   4.988  25.981  1.00 38.99           C  
ATOM   1412  O   ILE A 222      22.101   4.190  26.575  1.00 43.07           O  
ATOM   1413  CB  ILE A 222      21.219   5.357  23.585  1.00 36.09           C  
ATOM   1414  CG1 ILE A 222      20.834   4.715  22.262  1.00 32.69           C  
ATOM   1415  CG2 ILE A 222      22.744   5.430  23.731  1.00 26.29           C  
ATOM   1416  CD1 ILE A 222      20.963   5.647  21.112  1.00 29.59           C  
ATOM   1417  N   MET A 223      21.218   6.247  26.368  1.00 29.09           N  
ATOM   1418  CA  MET A 223      21.880   6.746  27.556  1.00 35.78           C  
ATOM   1419  C   MET A 223      21.688   5.838  28.780  1.00 42.18           C  
ATOM   1420  O   MET A 223      22.625   5.624  29.541  1.00 36.59           O  
ATOM   1421  CB  MET A 223      21.408   8.157  27.881  1.00 37.08           C  
ATOM   1422  CG  MET A 223      22.165   8.785  29.039  1.00 33.19           C  
ATOM   1423  SD  MET A 223      21.267  10.184  29.682  1.00 45.98           S  
ATOM   1424  CE  MET A 223      20.018   9.316  30.639  1.00 39.21           C  
ATOM   1425  N   ILE A 224      20.479   5.311  28.970  1.00 36.11           N  
ATOM   1426  CA  ILE A 224      20.214   4.443  30.101  1.00 36.89           C  
ATOM   1427  C   ILE A 224      20.906   3.103  29.950  1.00 39.61           C  
ATOM   1428  O   ILE A 224      21.651   2.689  30.836  1.00 42.50           O  
ATOM   1429  CB  ILE A 224      18.710   4.224  30.344  1.00 45.58           C  
ATOM   1430  CG1 ILE A 224      18.145   5.401  31.135  1.00 38.00           C  
ATOM   1431  CG2 ILE A 224      18.465   2.896  31.087  1.00 23.81           C  
ATOM   1432  CD1 ILE A 224      16.737   5.773  30.719  1.00 35.88           C  
ATOM   1433  N   PHE A 225      20.662   2.422  28.841  1.00 28.43           N  
ATOM   1434  CA  PHE A 225      21.327   1.161  28.615  1.00 32.76           C  
ATOM   1435  C   PHE A 225      22.851   1.289  28.790  1.00 45.50           C  
ATOM   1436  O   PHE A 225      23.491   0.413  29.372  1.00 46.07           O  
ATOM   1437  CB  PHE A 225      20.985   0.603  27.242  1.00 39.33           C  
ATOM   1438  CG  PHE A 225      21.748  -0.635  26.899  1.00 55.33           C  
ATOM   1439  CD1 PHE A 225      21.497  -1.824  27.565  1.00 63.02           C  
ATOM   1440  CD2 PHE A 225      22.737  -0.613  25.926  1.00 68.37           C  
ATOM   1441  CE1 PHE A 225      22.209  -2.978  27.258  1.00 72.90           C  
ATOM   1442  CE2 PHE A 225      23.455  -1.763  25.608  1.00 69.90           C  
ATOM   1443  CZ  PHE A 225      23.190  -2.946  26.275  1.00 69.18           C  
ATOM   1444  N   VAL A 226      23.429   2.388  28.310  1.00 40.75           N  
ATOM   1445  CA  VAL A 226      24.866   2.605  28.444  1.00 39.34           C  
ATOM   1446  C   VAL A 226      25.290   2.924  29.883  1.00 37.36           C  
ATOM   1447  O   VAL A 226      26.242   2.347  30.399  1.00 40.55           O  
ATOM   1448  CB  VAL A 226      25.375   3.702  27.479  1.00 41.30           C  
ATOM   1449  CG1 VAL A 226      26.803   4.111  27.812  1.00 31.94           C  
ATOM   1450  CG2 VAL A 226      25.293   3.214  26.041  1.00 32.51           C  
ATOM   1451  N   ALA A 227      24.583   3.839  30.530  1.00 38.27           N  
ATOM   1452  CA  ALA A 227      24.873   4.176  31.916  1.00 36.99           C  
ATOM   1453  C   ALA A 227      24.739   2.971  32.840  1.00 37.51           C  
ATOM   1454  O   ALA A 227      25.471   2.864  33.816  1.00 45.91           O  
ATOM   1455  CB  ALA A 227      23.974   5.307  32.393  1.00 35.49           C  
ATOM   1456  N   LEU A 228      23.807   2.075  32.544  1.00 32.49           N  
ATOM   1457  CA  LEU A 228      23.658   0.866  33.342  1.00 42.34           C  
ATOM   1458  C   LEU A 228      24.865  -0.066  33.174  1.00 45.04           C  
ATOM   1459  O   LEU A 228      25.334  -0.673  34.146  1.00 51.05           O  
ATOM   1460  CB  LEU A 228      22.339   0.142  33.025  1.00 40.49           C  
ATOM   1461  CG  LEU A 228      21.083   0.814  33.601  1.00 54.96           C  
ATOM   1462  CD1 LEU A 228      19.866  -0.100  33.516  1.00 44.06           C  
ATOM   1463  CD2 LEU A 228      21.290   1.308  35.042  1.00 21.10           C  
ATOM   1464  N   ARG A 229      25.346  -0.177  31.936  1.00 28.39           N  
ATOM   1465  CA  ARG A 229      26.589  -0.878  31.616  1.00 40.08           C  
ATOM   1466  C   ARG A 229      27.815  -0.320  32.350  1.00 40.47           C  
ATOM   1467  O   ARG A 229      28.679  -1.070  32.778  1.00 46.90           O  
ATOM   1468  CB  ARG A 229      26.859  -0.827  30.105  1.00 41.70           C  
ATOM   1469  CG  ARG A 229      25.983  -1.745  29.266  1.00 40.41           C  
ATOM   1470  CD  ARG A 229      25.795  -3.102  29.924  1.00 49.53           C  
ATOM   1471  NE  ARG A 229      27.069  -3.768  30.174  1.00 64.06           N  
ATOM   1472  CZ  ARG A 229      27.200  -4.897  30.861  1.00 74.85           C  
ATOM   1473  NH1 ARG A 229      26.126  -5.493  31.372  1.00 70.52           N  
ATOM   1474  NH2 ARG A 229      28.408  -5.426  31.037  1.00 85.50           N  
ATOM   1475  N   VAL A 230      27.882   1.002  32.467  1.00 46.88           N  
ATOM   1476  CA  VAL A 230      28.971   1.708  33.141  1.00 46.35           C  
ATOM   1477  C   VAL A 230      28.917   1.497  34.653  1.00 51.68           C  
ATOM   1478  O   VAL A 230      29.959   1.357  35.306  1.00 48.87           O  
ATOM   1479  CB  VAL A 230      28.935   3.223  32.809  1.00 32.84           C  
ATOM   1480  CG1 VAL A 230      29.909   4.001  33.666  1.00 33.18           C  
ATOM   1481  CG2 VAL A 230      29.238   3.446  31.353  1.00 35.83           C  
ATOM   1482  N   TYR A 231      27.699   1.471  35.196  1.00 45.49           N  
ATOM   1483  CA  TYR A 231      27.471   1.129  36.601  1.00 56.63           C  
ATOM   1484  C   TYR A 231      27.946  -0.301  36.910  1.00 56.70           C  
ATOM   1485  O   TYR A 231      28.638  -0.538  37.906  1.00 51.68           O  
ATOM   1486  CB  TYR A 231      25.986   1.289  36.941  1.00 53.01           C  
ATOM   1487  CG  TYR A 231      25.617   0.948  38.374  1.00 73.03           C  
ATOM   1488  CD1 TYR A 231      25.669   1.914  39.377  1.00 74.60           C  
ATOM   1489  CD2 TYR A 231      25.202  -0.338  38.721  1.00 62.56           C  
ATOM   1490  CE1 TYR A 231      25.330   1.606  40.683  1.00 85.17           C  
ATOM   1491  CE2 TYR A 231      24.864  -0.655  40.025  1.00 66.47           C  
ATOM   1492  CZ  TYR A 231      24.929   0.320  41.002  1.00 89.09           C  
ATOM   1493  OH  TYR A 231      24.589   0.016  42.306  1.00 99.72           O  
ATOM   1494  N   ARG A 232      27.584  -1.234  36.029  1.00 40.64           N  
ATOM   1495  CA  ARG A 232      27.984  -2.633  36.136  1.00 46.52           C  
ATOM   1496  C   ARG A 232      29.484  -2.809  36.074  1.00 56.84           C  
ATOM   1497  O   ARG A 232      30.029  -3.763  36.601  1.00 59.80           O  
ATOM   1498  CB  ARG A 232      27.396  -3.447  34.991  1.00 47.56           C  
ATOM   1499  CG  ARG A 232      28.046  -4.819  34.859  1.00 62.98           C  
ATOM   1500  CD  ARG A 232      27.640  -5.694  36.032  1.00 75.20           C  
ATOM   1501  NE  ARG A 232      28.500  -6.861  36.207  1.00 78.51           N  
ATOM   1502  CZ  ARG A 232      28.209  -7.889  37.005  1.00 90.19           C  
ATOM   1503  NH1 ARG A 232      27.068  -7.900  37.692  1.00 75.58           N  
ATOM   1504  NH2 ARG A 232      29.051  -8.913  37.110  1.00 85.52           N  
ATOM   1505  N   GLU A 233      30.143  -1.898  35.379  1.00 61.54           N  
ATOM   1506  CA  GLU A 233      31.589  -1.918  35.239  1.00 59.69           C  
ATOM   1507  C   GLU A 233      32.303  -1.243  36.407  1.00 64.74           C  
ATOM   1508  O   GLU A 233      33.331  -1.725  36.854  1.00 75.54           O  
ATOM   1509  CB  GLU A 233      32.003  -1.267  33.919  1.00 57.48           C  
ATOM   1510  CG  GLU A 233      31.922  -2.200  32.716  1.00 73.75           C  
ATOM   1511  CD  GLU A 233      32.977  -3.291  32.747  1.00 83.58           C  
ATOM   1512  OE1 GLU A 233      33.606  -3.498  33.809  1.00 82.32           O  
ATOM   1513  OE2 GLU A 233      33.180  -3.943  31.703  1.00 91.50           O  
ATOM   1514  N   ALA A 234      31.764  -0.130  36.896  1.00 58.64           N  
ATOM   1515  CA  ALA A 234      32.351   0.549  38.043  1.00 62.24           C  
ATOM   1516  C   ALA A 234      32.169  -0.295  39.298  1.00 72.91           C  
ATOM   1517  O   ALA A 234      32.961  -0.212  40.234  1.00 82.99           O  
ATOM   1518  CB  ALA A 234      31.732   1.936  38.229  1.00 54.71           C  
ATOM   1519  N   LYS A 235      31.126  -1.116  39.306  1.00 67.93           N  
ATOM   1520  CA  LYS A 235      30.825  -1.975  40.445  1.00 74.43           C  
ATOM   1521  C   LYS A 235      31.759  -3.179  40.477  1.00 66.84           C  
ATOM   1522  O   LYS A 235      32.611  -3.289  41.354  1.00 74.74           O  
ATOM   1523  CB  LYS A 235      29.371  -2.444  40.368  1.00 84.24           C  
ATOM   1524  CG  LYS A 235      28.925  -3.320  41.522  1.00 88.57           C  
ATOM   1525  CD  LYS A 235      27.662  -4.083  41.163  1.00 86.97           C  
ATOM   1526  CE  LYS A 235      27.206  -4.944  42.321  1.00116.29           C  
ATOM   1527  NZ  LYS A 235      28.340  -5.721  42.903  1.00122.26           N  
ATOM   1528  N   GLU A 236      31.570  -4.053  39.487  1.00 58.03           N  
ATOM   1529  CA  GLU A 236      32.382  -5.244  39.174  1.00 69.73           C  
ATOM   1530  C   GLU A 236      33.869  -4.984  39.253  1.00 75.13           C  
ATOM   1531  O   GLU A 236      34.687  -5.891  39.112  1.00 67.69           O  
ATOM   1532  CB  GLU A 236      32.066  -5.677  37.735  1.00 68.76           C  
ATOM   1533  CG  GLU A 236      32.453  -7.089  37.326  1.00 64.98           C  
ATOM   1534  CD  GLU A 236      31.972  -7.432  35.898  1.00102.28           C  
ATOM   1535  OE1 GLU A 236      32.102  -6.575  34.989  1.00 73.16           O  
ATOM   1536  OE2 GLU A 236      31.461  -8.558  35.681  1.00106.61           O  
ATOM   1537  N   GLN A 237      34.206  -3.727  39.470  1.00 77.19           N  
ATOM   1538  CA  GLN A 237      35.568  -3.261  39.348  1.00 71.57           C  
ATOM   1539  C   GLN A 237      36.120  -2.978  40.734  1.00 82.11           C  
ATOM   1540  O   GLN A 237      37.277  -3.251  41.011  1.00 96.79           O  
ATOM   1541  CB  GLN A 237      35.581  -2.013  38.484  1.00 80.64           C  
ATOM   1542  CG  GLN A 237      36.930  -1.565  38.023  1.00 78.44           C  
ATOM   1543  CD  GLN A 237      36.881  -0.163  37.461  1.00 82.11           C  
ATOM   1544  OE1 GLN A 237      36.330   0.750  38.084  1.00 91.52           O  
ATOM   1545  NE2 GLN A 237      37.450   0.020  36.275  1.00 82.92           N  
ATOM   1546  N   ILE A 238      35.260  -2.522  41.637  1.00 91.79           N  
ATOM   1547  CA  ILE A 238      35.580  -2.554  43.059  1.00 86.15           C  
ATOM   1548  C   ILE A 238      35.448  -3.998  43.537  1.00 88.57           C  
ATOM   1549  O   ILE A 238      36.327  -4.527  44.214  1.00 98.59           O  
ATOM   1550  CB  ILE A 238      34.617  -1.687  43.888  1.00 77.72           C  
ATOM   1551  CG1 ILE A 238      33.251  -2.364  43.978  1.00 78.63           C  
ATOM   1552  CG2 ILE A 238      34.510  -0.282  43.315  1.00 66.82           C  
ATOM   1553  CD1 ILE A 238      32.115  -1.420  44.305  1.00 95.79           C  
ATOM   1554  N   ARG A 284      38.126   7.999  44.103  1.00 97.16           N  
ATOM   1555  CA  ARG A 284      37.400   9.250  43.918  1.00101.38           C  
ATOM   1556  C   ARG A 284      36.772   9.302  42.534  1.00 96.03           C  
ATOM   1557  O   ARG A 284      35.937  10.165  42.247  1.00 90.05           O  
ATOM   1558  CB  ARG A 284      38.326  10.454  44.114  1.00113.23           C  
ATOM   1559  CG  ARG A 284      38.877  10.615  45.526  1.00125.06           C  
ATOM   1560  CD  ARG A 284      37.804  11.064  46.514  1.00128.02           C  
ATOM   1561  NE  ARG A 284      38.345  11.218  47.864  1.00139.03           N  
ATOM   1562  CZ  ARG A 284      37.646  11.641  48.914  1.00142.03           C  
ATOM   1563  NH1 ARG A 284      36.364  11.959  48.781  1.00132.16           N  
ATOM   1564  NH2 ARG A 284      38.231  11.750  50.100  1.00143.05           N  
ATOM   1565  N   GLU A 285      37.188   8.378  41.676  1.00 92.88           N  
ATOM   1566  CA  GLU A 285      36.622   8.265  40.340  1.00 76.69           C  
ATOM   1567  C   GLU A 285      35.150   7.887  40.403  1.00 74.80           C  
ATOM   1568  O   GLU A 285      34.349   8.357  39.603  1.00 70.80           O  
ATOM   1569  CB  GLU A 285      37.384   7.227  39.524  1.00 91.04           C  
ATOM   1570  CG  GLU A 285      38.857   7.549  39.352  1.00115.16           C  
ATOM   1571  CD  GLU A 285      39.082   8.877  38.652  1.00125.30           C  
ATOM   1572  OE1 GLU A 285      38.337   9.180  37.694  1.00124.80           O  
ATOM   1573  OE2 GLU A 285      40.006   9.615  39.058  1.00131.55           O  
ATOM   1574  N   HIS A 286      34.794   7.037  41.359  1.00 79.16           N  
ATOM   1575  CA  HIS A 286      33.400   6.632  41.531  1.00 70.58           C  
ATOM   1576  C   HIS A 286      32.523   7.779  42.015  1.00 61.69           C  
ATOM   1577  O   HIS A 286      31.311   7.773  41.815  1.00 66.42           O  
ATOM   1578  CB  HIS A 286      33.298   5.431  42.465  1.00 64.91           C  
ATOM   1579  CG  HIS A 286      33.748   4.153  41.832  1.00 82.50           C  
ATOM   1580  ND1 HIS A 286      33.181   2.934  42.128  1.00 80.45           N  
ATOM   1581  CD2 HIS A 286      34.695   3.910  40.891  1.00 89.92           C  
ATOM   1582  CE1 HIS A 286      33.772   1.993  41.411  1.00 83.22           C  
ATOM   1583  NE2 HIS A 286      34.691   2.558  40.649  1.00 71.95           N  
ATOM   1584  N   LYS A 287      33.143   8.773  42.633  1.00 60.44           N  
ATOM   1585  CA  LYS A 287      32.415   9.950  43.075  1.00 69.13           C  
ATOM   1586  C   LYS A 287      32.123  10.870  41.887  1.00 72.25           C  
ATOM   1587  O   LYS A 287      31.068  11.503  41.823  1.00 70.43           O  
ATOM   1588  CB  LYS A 287      33.187  10.659  44.187  1.00 70.43           C  
ATOM   1589  CG  LYS A 287      33.361   9.762  45.409  1.00101.27           C  
ATOM   1590  CD  LYS A 287      34.461  10.230  46.350  1.00125.63           C  
ATOM   1591  CE  LYS A 287      34.646   9.246  47.505  1.00124.43           C  
ATOM   1592  NZ  LYS A 287      33.370   8.978  48.234  1.00122.45           N  
ATOM   1593  N   ALA A 288      33.050  10.919  40.936  1.00 62.68           N  
ATOM   1594  CA  ALA A 288      32.827  11.649  39.699  1.00 50.48           C  
ATOM   1595  C   ALA A 288      31.797  10.934  38.817  1.00 52.62           C  
ATOM   1596  O   ALA A 288      31.016  11.576  38.113  1.00 48.47           O  
ATOM   1597  CB  ALA A 288      34.123  11.831  38.960  1.00 46.26           C  
ATOM   1598  N   LEU A 289      31.801   9.606  38.856  1.00 44.13           N  
ATOM   1599  CA  LEU A 289      30.804   8.815  38.134  1.00 48.40           C  
ATOM   1600  C   LEU A 289      29.416   8.906  38.768  1.00 52.58           C  
ATOM   1601  O   LEU A 289      28.399   8.769  38.084  1.00 46.51           O  
ATOM   1602  CB  LEU A 289      31.215   7.343  38.047  1.00 48.88           C  
ATOM   1603  CG  LEU A 289      32.333   7.017  37.060  1.00 48.85           C  
ATOM   1604  CD1 LEU A 289      32.410   5.522  36.836  1.00 46.39           C  
ATOM   1605  CD2 LEU A 289      32.101   7.750  35.752  1.00 35.36           C  
ATOM   1606  N   LYS A 290      29.366   9.123  40.077  1.00 54.83           N  
ATOM   1607  CA  LYS A 290      28.075   9.194  40.739  1.00 53.91           C  
ATOM   1608  C   LYS A 290      27.378  10.519  40.423  1.00 47.05           C  
ATOM   1609  O   LYS A 290      26.158  10.596  40.397  1.00 38.24           O  
ATOM   1610  CB  LYS A 290      28.215   9.005  42.247  1.00 57.24           C  
ATOM   1611  CG  LYS A 290      27.011   8.298  42.857  1.00 74.16           C  
ATOM   1612  CD  LYS A 290      26.581   8.911  44.186  1.00 76.88           C  
ATOM   1613  CE  LYS A 290      25.603   8.001  44.907  1.00 69.45           C  
ATOM   1614  NZ  LYS A 290      25.146   8.585  46.188  1.00 84.51           N  
ATOM   1615  N   THR A 291      28.171  11.558  40.188  1.00 47.35           N  
ATOM   1616  CA  THR A 291      27.641  12.859  39.818  1.00 44.97           C  
ATOM   1617  C   THR A 291      27.078  12.818  38.398  1.00 42.86           C  
ATOM   1618  O   THR A 291      25.992  13.347  38.127  1.00 39.36           O  
ATOM   1619  CB  THR A 291      28.719  13.945  39.933  1.00 35.42           C  
ATOM   1620  OG1 THR A 291      29.121  14.058  41.299  1.00 46.00           O  
ATOM   1621  CG2 THR A 291      28.190  15.291  39.472  1.00 38.78           C  
ATOM   1622  N   LEU A 292      27.821  12.187  37.497  1.00 32.44           N  
ATOM   1623  CA  LEU A 292      27.354  11.997  36.137  1.00 36.07           C  
ATOM   1624  C   LEU A 292      26.023  11.240  36.148  1.00 38.60           C  
ATOM   1625  O   LEU A 292      25.089  11.598  35.430  1.00 28.85           O  
ATOM   1626  CB  LEU A 292      28.397  11.260  35.298  1.00 28.14           C  
ATOM   1627  CG  LEU A 292      29.688  12.056  35.085  1.00 41.44           C  
ATOM   1628  CD1 LEU A 292      30.692  11.292  34.219  1.00 40.57           C  
ATOM   1629  CD2 LEU A 292      29.403  13.430  34.479  1.00 37.35           C  
ATOM   1630  N   GLY A 293      25.950  10.205  36.980  1.00 36.53           N  
ATOM   1631  CA  GLY A 293      24.719   9.471  37.203  1.00 33.42           C  
ATOM   1632  C   GLY A 293      23.578  10.344  37.718  1.00 40.13           C  
ATOM   1633  O   GLY A 293      22.449  10.238  37.240  1.00 35.53           O  
ATOM   1634  N   ILE A 294      23.865  11.215  38.680  1.00 36.86           N  
ATOM   1635  CA  ILE A 294      22.855  12.126  39.216  1.00 32.07           C  
ATOM   1636  C   ILE A 294      22.377  13.115  38.145  1.00 33.61           C  
ATOM   1637  O   ILE A 294      21.181  13.336  37.986  1.00 34.68           O  
ATOM   1638  CB  ILE A 294      23.374  12.871  40.489  1.00 41.32           C  
ATOM   1639  CG1 ILE A 294      23.438  11.915  41.686  1.00 28.22           C  
ATOM   1640  CG2 ILE A 294      22.507  14.084  40.834  1.00 24.77           C  
ATOM   1641  CD1 ILE A 294      24.512  12.283  42.701  1.00 47.95           C  
ATOM   1642  N   ILE A 295      23.310  13.695  37.401  1.00 34.02           N  
ATOM   1643  CA  ILE A 295      22.958  14.552  36.271  1.00 31.62           C  
ATOM   1644  C   ILE A 295      21.975  13.861  35.298  1.00 37.20           C  
ATOM   1645  O   ILE A 295      21.014  14.476  34.829  1.00 30.29           O  
ATOM   1646  CB  ILE A 295      24.234  15.013  35.537  1.00 35.14           C  
ATOM   1647  CG1 ILE A 295      24.958  16.052  36.380  1.00 47.76           C  
ATOM   1648  CG2 ILE A 295      23.916  15.654  34.219  1.00 36.74           C  
ATOM   1649  CD1 ILE A 295      24.175  17.303  36.528  1.00 41.20           C  
ATOM   1650  N   MET A 296      22.207  12.580  35.019  1.00 35.31           N  
ATOM   1651  CA  MET A 296      21.401  11.854  34.041  1.00 33.74           C  
ATOM   1652  C   MET A 296      20.053  11.415  34.599  1.00 33.76           C  
ATOM   1653  O   MET A 296      19.093  11.246  33.851  1.00 32.56           O  
ATOM   1654  CB  MET A 296      22.148  10.636  33.497  1.00 29.35           C  
ATOM   1655  CG  MET A 296      23.401  10.966  32.708  1.00 32.34           C  
ATOM   1656  SD  MET A 296      24.288   9.444  32.252  1.00 43.21           S  
ATOM   1657  CE  MET A 296      25.811  10.143  31.626  1.00 37.37           C  
ATOM   1658  N   GLY A 297      19.988  11.223  35.908  1.00 34.14           N  
ATOM   1659  CA  GLY A 297      18.748  10.838  36.557  1.00 27.16           C  
ATOM   1660  C   GLY A 297      17.815  12.019  36.696  1.00 27.88           C  
ATOM   1661  O   GLY A 297      16.620  11.917  36.422  1.00 27.71           O  
ATOM   1662  N   VAL A 298      18.365  13.149  37.120  1.00 26.02           N  
ATOM   1663  CA  VAL A 298      17.570  14.357  37.302  1.00 32.94           C  
ATOM   1664  C   VAL A 298      17.059  14.866  35.955  1.00 38.54           C  
ATOM   1665  O   VAL A 298      15.960  15.418  35.866  1.00 36.37           O  
ATOM   1666  CB  VAL A 298      18.362  15.488  38.026  1.00 31.92           C  
ATOM   1667  CG1 VAL A 298      17.460  16.662  38.316  1.00 23.32           C  
ATOM   1668  CG2 VAL A 298      18.959  14.987  39.323  1.00 22.94           C  
ATOM   1669  N   PHE A 299      17.852  14.684  34.902  1.00 35.21           N  
ATOM   1670  CA  PHE A 299      17.397  15.070  33.574  1.00 25.28           C  
ATOM   1671  C   PHE A 299      16.176  14.250  33.177  1.00 25.88           C  
ATOM   1672  O   PHE A 299      15.195  14.795  32.717  1.00 27.06           O  
ATOM   1673  CB  PHE A 299      18.511  14.910  32.545  1.00 25.47           C  
ATOM   1674  CG  PHE A 299      18.084  15.230  31.141  1.00 28.04           C  
ATOM   1675  CD1 PHE A 299      18.230  16.523  30.639  1.00 21.20           C  
ATOM   1676  CD2 PHE A 299      17.519  14.243  30.324  1.00 17.15           C  
ATOM   1677  CE1 PHE A 299      17.837  16.837  29.338  1.00 19.80           C  
ATOM   1678  CE2 PHE A 299      17.115  14.543  29.039  1.00 19.57           C  
ATOM   1679  CZ  PHE A 299      17.276  15.846  28.534  1.00 20.03           C  
ATOM   1680  N   THR A 300      16.250  12.940  33.362  1.00 24.63           N  
ATOM   1681  CA  THR A 300      15.132  12.060  33.086  1.00 24.70           C  
ATOM   1682  C   THR A 300      13.905  12.419  33.921  1.00 32.45           C  
ATOM   1683  O   THR A 300      12.815  12.616  33.389  1.00 37.67           O  
ATOM   1684  CB  THR A 300      15.513  10.595  33.339  1.00 28.46           C  
ATOM   1685  OG1 THR A 300      16.707  10.289  32.608  1.00 29.23           O  
ATOM   1686  CG2 THR A 300      14.384   9.637  32.903  1.00 30.42           C  
ATOM   1687  N   LEU A 301      14.072  12.502  35.231  1.00 32.89           N  
ATOM   1688  CA  LEU A 301      12.960  12.920  36.073  1.00 38.92           C  
ATOM   1689  C   LEU A 301      12.334  14.269  35.665  1.00 38.84           C  
ATOM   1690  O   LEU A 301      11.168  14.509  35.951  1.00 40.32           O  
ATOM   1691  CB  LEU A 301      13.380  12.973  37.538  1.00 36.49           C  
ATOM   1692  CG  LEU A 301      13.841  11.640  38.106  1.00 54.35           C  
ATOM   1693  CD1 LEU A 301      14.303  11.834  39.539  1.00 47.37           C  
ATOM   1694  CD2 LEU A 301      12.750  10.570  38.021  1.00 39.77           C  
ATOM   1695  N   CYS A 302      13.084  15.146  35.008  1.00 21.76           N  
ATOM   1696  CA  CYS A 302      12.561  16.479  34.755  1.00 24.85           C  
ATOM   1697  C   CYS A 302      11.839  16.606  33.438  1.00 32.33           C  
ATOM   1698  O   CYS A 302      11.081  17.555  33.249  1.00 32.16           O  
ATOM   1699  CB  CYS A 302      13.672  17.516  34.758  1.00 34.31           C  
ATOM   1700  SG  CYS A 302      14.124  18.147  36.370  1.00 44.36           S  
ATOM   1701  N   TRP A 303      12.094  15.677  32.518  1.00 29.65           N  
ATOM   1702  CA  TRP A 303      11.586  15.811  31.160  1.00 21.91           C  
ATOM   1703  C   TRP A 303      10.659  14.678  30.771  1.00 25.48           C  
ATOM   1704  O   TRP A 303       9.775  14.853  29.954  1.00 27.46           O  
ATOM   1705  CB  TRP A 303      12.736  15.898  30.166  1.00 22.86           C  
ATOM   1706  CG  TRP A 303      13.278  17.266  29.997  1.00 20.32           C  
ATOM   1707  CD1 TRP A 303      14.502  17.701  30.366  1.00 16.97           C  
ATOM   1708  CD2 TRP A 303      12.605  18.392  29.420  1.00 20.07           C  
ATOM   1709  NE1 TRP A 303      14.646  19.030  30.049  1.00 18.46           N  
ATOM   1710  CE2 TRP A 303      13.497  19.477  29.463  1.00 16.63           C  
ATOM   1711  CE3 TRP A 303      11.338  18.586  28.871  1.00 17.13           C  
ATOM   1712  CZ2 TRP A 303      13.169  20.741  28.975  1.00 15.08           C  
ATOM   1713  CZ3 TRP A 303      11.014  19.839  28.383  1.00 18.19           C  
ATOM   1714  CH2 TRP A 303      11.929  20.900  28.437  1.00 17.16           C  
ATOM   1715  N   LEU A 304      10.856  13.517  31.361  1.00 24.52           N  
ATOM   1716  CA  LEU A 304       9.995  12.387  31.060  1.00 30.60           C  
ATOM   1717  C   LEU A 304       8.501  12.701  31.276  1.00 28.68           C  
ATOM   1718  O   LEU A 304       7.665  12.288  30.476  1.00 35.27           O  
ATOM   1719  CB  LEU A 304      10.441  11.140  31.841  1.00 36.00           C  
ATOM   1720  CG  LEU A 304       9.719   9.819  31.551  1.00 38.20           C  
ATOM   1721  CD1 LEU A 304       9.600   9.579  30.060  1.00 24.38           C  
ATOM   1722  CD2 LEU A 304      10.449   8.675  32.242  1.00 32.16           C  
ATOM   1723  N   PRO A 305       8.155  13.429  32.350  1.00 29.44           N  
ATOM   1724  CA  PRO A 305       6.726  13.766  32.492  1.00 27.23           C  
ATOM   1725  C   PRO A 305       6.197  14.517  31.274  1.00 31.32           C  
ATOM   1726  O   PRO A 305       5.175  14.124  30.693  1.00 36.74           O  
ATOM   1727  CB  PRO A 305       6.681  14.679  33.730  1.00 28.75           C  
ATOM   1728  CG  PRO A 305       7.948  14.357  34.508  1.00 33.51           C  
ATOM   1729  CD  PRO A 305       8.977  13.910  33.482  1.00 32.05           C  
ATOM   1730  N   PHE A 306       6.888  15.579  30.877  1.00 21.27           N  
ATOM   1731  CA  PHE A 306       6.444  16.369  29.742  1.00 24.94           C  
ATOM   1732  C   PHE A 306       6.295  15.594  28.398  1.00 35.45           C  
ATOM   1733  O   PHE A 306       5.450  15.947  27.570  1.00 30.32           O  
ATOM   1734  CB  PHE A 306       7.356  17.574  29.565  1.00 23.97           C  
ATOM   1735  CG  PHE A 306       7.206  18.250  28.240  1.00 29.77           C  
ATOM   1736  CD1 PHE A 306       6.442  19.405  28.115  1.00 30.85           C  
ATOM   1737  CD2 PHE A 306       7.824  17.724  27.106  1.00 23.03           C  
ATOM   1738  CE1 PHE A 306       6.300  20.035  26.878  1.00 34.59           C  
ATOM   1739  CE2 PHE A 306       7.691  18.355  25.864  1.00 29.58           C  
ATOM   1740  CZ  PHE A 306       6.934  19.512  25.749  1.00 26.30           C  
ATOM   1741  N   PHE A 307       7.121  14.566  28.175  1.00 33.80           N  
ATOM   1742  CA  PHE A 307       7.061  13.784  26.939  1.00 27.23           C  
ATOM   1743  C   PHE A 307       6.049  12.682  27.076  1.00 33.65           C  
ATOM   1744  O   PHE A 307       5.516  12.192  26.077  1.00 29.26           O  
ATOM   1745  CB  PHE A 307       8.430  13.198  26.530  1.00 26.37           C  
ATOM   1746  CG  PHE A 307       9.334  14.198  25.894  1.00 26.72           C  
ATOM   1747  CD1 PHE A 307      10.334  14.819  26.632  1.00 27.91           C  
ATOM   1748  CD2 PHE A 307       9.167  14.552  24.572  1.00 26.04           C  
ATOM   1749  CE1 PHE A 307      11.160  15.770  26.064  1.00 18.83           C  
ATOM   1750  CE2 PHE A 307       9.989  15.506  23.994  1.00 34.16           C  
ATOM   1751  CZ  PHE A 307      10.985  16.121  24.752  1.00 28.23           C  
ATOM   1752  N   LEU A 308       5.780  12.277  28.312  1.00 31.42           N  
ATOM   1753  CA  LEU A 308       4.689  11.341  28.512  1.00 37.51           C  
ATOM   1754  C   LEU A 308       3.331  11.998  28.219  1.00 33.43           C  
ATOM   1755  O   LEU A 308       2.563  11.464  27.428  1.00 40.84           O  
ATOM   1756  CB  LEU A 308       4.754  10.659  29.875  1.00 40.33           C  
ATOM   1757  CG  LEU A 308       5.813   9.560  29.884  1.00 38.83           C  
ATOM   1758  CD1 LEU A 308       5.831   8.813  31.212  1.00 22.01           C  
ATOM   1759  CD2 LEU A 308       5.556   8.606  28.728  1.00 37.67           C  
ATOM   1760  N   VAL A 309       3.046  13.169  28.786  1.00 28.09           N  
ATOM   1761  CA  VAL A 309       1.756  13.798  28.472  1.00 32.47           C  
ATOM   1762  C   VAL A 309       1.688  14.227  27.015  1.00 27.93           C  
ATOM   1763  O   VAL A 309       0.616  14.522  26.492  1.00 34.29           O  
ATOM   1764  CB  VAL A 309       1.368  14.976  29.421  1.00 30.79           C  
ATOM   1765  CG1 VAL A 309       1.501  14.545  30.882  1.00 31.69           C  
ATOM   1766  CG2 VAL A 309       2.175  16.229  29.125  1.00 25.21           C  
ATOM   1767  N   ASN A 310       2.841  14.244  26.361  1.00 30.54           N  
ATOM   1768  CA  ASN A 310       2.906  14.603  24.959  1.00 32.35           C  
ATOM   1769  C   ASN A 310       2.421  13.456  24.085  1.00 33.64           C  
ATOM   1770  O   ASN A 310       1.802  13.686  23.064  1.00 31.63           O  
ATOM   1771  CB  ASN A 310       4.318  15.022  24.561  1.00 39.48           C  
ATOM   1772  CG  ASN A 310       4.323  16.143  23.534  1.00 52.88           C  
ATOM   1773  OD1 ASN A 310       3.917  17.272  23.829  1.00 44.89           O  
ATOM   1774  ND2 ASN A 310       4.796  15.843  22.325  1.00 47.78           N  
ATOM   1775  N   ILE A 311       2.698  12.221  24.490  1.00 39.93           N  
ATOM   1776  CA  ILE A 311       2.217  11.054  23.756  1.00 34.73           C  
ATOM   1777  C   ILE A 311       0.731  10.886  24.043  1.00 38.49           C  
ATOM   1778  O   ILE A 311      -0.030  10.407  23.196  1.00 38.64           O  
ATOM   1779  CB  ILE A 311       2.975   9.782  24.164  1.00 38.48           C  
ATOM   1780  CG1 ILE A 311       4.431   9.892  23.746  1.00 43.83           C  
ATOM   1781  CG2 ILE A 311       2.358   8.533  23.543  1.00 28.67           C  
ATOM   1782  CD1 ILE A 311       5.263   8.717  24.213  1.00 53.28           C  
ATOM   1783  N   VAL A 312       0.322  11.298  25.238  1.00 28.11           N  
ATOM   1784  CA  VAL A 312      -1.067  11.200  25.637  1.00 30.51           C  
ATOM   1785  C   VAL A 312      -1.957  12.158  24.836  1.00 39.31           C  
ATOM   1786  O   VAL A 312      -3.088  11.795  24.479  1.00 33.59           O  
ATOM   1787  CB  VAL A 312      -1.237  11.417  27.159  1.00 38.87           C  
ATOM   1788  CG1 VAL A 312      -2.721  11.579  27.545  1.00 38.33           C  
ATOM   1789  CG2 VAL A 312      -0.602  10.266  27.919  1.00 27.98           C  
ATOM   1790  N   ASN A 313      -1.469  13.365  24.536  1.00 32.58           N  
ATOM   1791  CA  ASN A 313      -2.270  14.270  23.699  1.00 36.04           C  
ATOM   1792  C   ASN A 313      -2.441  13.758  22.294  1.00 27.99           C  
ATOM   1793  O   ASN A 313      -3.318  14.202  21.572  1.00 30.96           O  
ATOM   1794  CB  ASN A 313      -1.735  15.700  23.680  1.00 33.35           C  
ATOM   1795  CG  ASN A 313      -2.357  16.544  24.754  1.00 66.98           C  
ATOM   1796  OD1 ASN A 313      -3.435  17.113  24.570  1.00 65.51           O  
ATOM   1797  ND2 ASN A 313      -1.702  16.600  25.911  1.00 77.61           N  
ATOM   1798  N   VAL A 314      -1.592  12.819  21.913  1.00 31.83           N  
ATOM   1799  CA  VAL A 314      -1.676  12.230  20.597  1.00 40.79           C  
ATOM   1800  C   VAL A 314      -2.887  11.303  20.536  1.00 36.49           C  
ATOM   1801  O   VAL A 314      -3.625  11.307  19.554  1.00 40.00           O  
ATOM   1802  CB  VAL A 314      -0.352  11.524  20.206  1.00 43.80           C  
ATOM   1803  CG1 VAL A 314      -0.583  10.481  19.100  1.00 34.05           C  
ATOM   1804  CG2 VAL A 314       0.696  12.564  19.791  1.00 29.21           C  
ATOM   1805  N   PHE A 315      -3.114  10.564  21.614  1.00 30.03           N  
ATOM   1806  CA  PHE A 315      -4.202   9.587  21.660  1.00 38.92           C  
ATOM   1807  C   PHE A 315      -5.543  10.297  21.778  1.00 36.89           C  
ATOM   1808  O   PHE A 315      -6.493   9.992  21.059  1.00 48.02           O  
ATOM   1809  CB  PHE A 315      -3.965   8.600  22.809  1.00 36.20           C  
ATOM   1810  CG  PHE A 315      -5.129   7.694  23.106  1.00 49.11           C  
ATOM   1811  CD1 PHE A 315      -5.546   6.742  22.191  1.00 47.16           C  
ATOM   1812  CD2 PHE A 315      -5.787   7.772  24.335  1.00 60.18           C  
ATOM   1813  CE1 PHE A 315      -6.623   5.902  22.484  1.00 56.24           C  
ATOM   1814  CE2 PHE A 315      -6.856   6.933  24.635  1.00 51.31           C  
ATOM   1815  CZ  PHE A 315      -7.273   5.997  23.709  1.00 48.70           C  
ATOM   1816  N   ASN A 316      -5.603  11.255  22.689  1.00 34.79           N  
ATOM   1817  CA  ASN A 316      -6.774  12.091  22.857  1.00 35.78           C  
ATOM   1818  C   ASN A 316      -6.333  13.490  23.269  1.00 34.93           C  
ATOM   1819  O   ASN A 316      -5.669  13.669  24.274  1.00 33.34           O  
ATOM   1820  CB  ASN A 316      -7.724  11.484  23.901  1.00 57.64           C  
ATOM   1821  CG  ASN A 316      -9.113  12.132  23.899  1.00 55.19           C  
ATOM   1822  OD1 ASN A 316      -9.279  13.291  23.525  1.00 46.05           O  
ATOM   1823  ND2 ASN A 316     -10.111  11.377  24.335  1.00 54.58           N  
ATOM   1824  N   ARG A 317      -6.717  14.485  22.485  1.00 48.23           N  
ATOM   1825  CA  ARG A 317      -6.281  15.855  22.730  1.00 46.38           C  
ATOM   1826  C   ARG A 317      -7.004  16.533  23.892  1.00 41.15           C  
ATOM   1827  O   ARG A 317      -6.661  17.645  24.271  1.00 58.18           O  
ATOM   1828  CB  ARG A 317      -6.385  16.708  21.451  1.00 46.25           C  
ATOM   1829  CG  ARG A 317      -5.476  16.229  20.321  1.00 60.09           C  
ATOM   1830  CD  ARG A 317      -4.980  17.393  19.474  1.00 73.92           C  
ATOM   1831  NE  ARG A 317      -4.081  16.966  18.404  1.00 68.92           N  
ATOM   1832  CZ  ARG A 317      -3.810  17.694  17.319  1.00 81.44           C  
ATOM   1833  NH1 ARG A 317      -4.371  18.891  17.158  1.00 75.82           N  
ATOM   1834  NH2 ARG A 317      -2.985  17.222  16.388  1.00 57.21           N  
ATOM   1835  N   ASP A 318      -7.994  15.873  24.470  1.00 40.13           N  
ATOM   1836  CA  ASP A 318      -8.715  16.476  25.592  1.00 46.73           C  
ATOM   1837  C   ASP A 318      -8.409  15.758  26.910  1.00 44.18           C  
ATOM   1838  O   ASP A 318      -8.835  16.184  27.974  1.00 49.66           O  
ATOM   1839  CB  ASP A 318     -10.230  16.541  25.302  1.00 49.99           C  
ATOM   1840  CG  ASP A 318     -10.568  17.503  24.149  1.00 62.96           C  
ATOM   1841  OD1 ASP A 318     -10.140  18.681  24.216  1.00 52.50           O  
ATOM   1842  OD2 ASP A 318     -11.251  17.087  23.174  1.00 52.39           O  
ATOM   1843  N   LEU A 319      -7.626  14.688  26.833  1.00 53.65           N  
ATOM   1844  CA  LEU A 319      -7.415  13.797  27.970  1.00 46.39           C  
ATOM   1845  C   LEU A 319      -6.457  14.357  29.036  1.00 54.73           C  
ATOM   1846  O   LEU A 319      -6.125  13.670  29.998  1.00 55.46           O  
ATOM   1847  CB  LEU A 319      -6.905  12.446  27.454  1.00 47.77           C  
ATOM   1848  CG  LEU A 319      -7.387  11.176  28.145  1.00 68.63           C  
ATOM   1849  CD1 LEU A 319      -8.724  10.741  27.579  1.00 83.23           C  
ATOM   1850  CD2 LEU A 319      -6.365  10.080  27.950  1.00 78.79           C  
ATOM   1851  N   VAL A 320      -6.009  15.598  28.865  1.00 52.84           N  
ATOM   1852  CA  VAL A 320      -5.024  16.186  29.773  1.00 45.37           C  
ATOM   1853  C   VAL A 320      -4.992  17.703  29.639  1.00 44.48           C  
ATOM   1854  O   VAL A 320      -4.853  18.226  28.532  1.00 48.94           O  
ATOM   1855  CB  VAL A 320      -3.604  15.586  29.534  1.00 73.14           C  
ATOM   1856  CG1 VAL A 320      -2.554  16.679  29.312  1.00 47.76           C  
ATOM   1857  CG2 VAL A 320      -3.211  14.662  30.691  1.00 84.84           C  
ATOM   1858  N   PRO A 321      -5.093  18.409  30.777  1.00 38.67           N  
ATOM   1859  CA  PRO A 321      -5.409  19.836  30.900  1.00 34.03           C  
ATOM   1860  C   PRO A 321      -4.207  20.714  30.687  1.00 45.07           C  
ATOM   1861  O   PRO A 321      -3.139  20.432  31.240  1.00 49.87           O  
ATOM   1862  CB  PRO A 321      -5.820  19.978  32.378  1.00 41.35           C  
ATOM   1863  CG  PRO A 321      -5.587  18.576  33.020  1.00 38.21           C  
ATOM   1864  CD  PRO A 321      -4.679  17.850  32.074  1.00 40.21           C  
ATOM   1865  N   ASP A 322      -4.386  21.801  29.950  1.00 45.57           N  
ATOM   1866  CA  ASP A 322      -3.268  22.682  29.619  1.00 47.59           C  
ATOM   1867  C   ASP A 322      -2.368  22.986  30.824  1.00 51.85           C  
ATOM   1868  O   ASP A 322      -1.138  22.952  30.715  1.00 51.46           O  
ATOM   1869  CB  ASP A 322      -3.780  23.966  28.960  1.00 40.13           C  
ATOM   1870  CG  ASP A 322      -4.643  23.685  27.722  1.00 74.21           C  
ATOM   1871  OD1 ASP A 322      -4.165  23.000  26.788  1.00 81.26           O  
ATOM   1872  OD2 ASP A 322      -5.803  24.149  27.678  1.00 75.91           O  
ATOM   1873  N   TRP A 323      -2.970  23.266  31.975  1.00 50.19           N  
ATOM   1874  CA  TRP A 323      -2.182  23.638  33.153  1.00 48.88           C  
ATOM   1875  C   TRP A 323      -1.159  22.547  33.504  1.00 41.12           C  
ATOM   1876  O   TRP A 323      -0.094  22.837  34.045  1.00 36.22           O  
ATOM   1877  CB  TRP A 323      -3.090  23.970  34.363  1.00 36.85           C  
ATOM   1878  CG  TRP A 323      -3.681  22.761  35.004  1.00 38.28           C  
ATOM   1879  CD1 TRP A 323      -4.933  22.264  34.810  1.00 37.71           C  
ATOM   1880  CD2 TRP A 323      -3.027  21.861  35.917  1.00 39.18           C  
ATOM   1881  NE1 TRP A 323      -5.106  21.115  35.553  1.00 40.77           N  
ATOM   1882  CE2 TRP A 323      -3.951  20.847  36.237  1.00 35.76           C  
ATOM   1883  CE3 TRP A 323      -1.745  21.809  36.482  1.00 47.37           C  
ATOM   1884  CZ2 TRP A 323      -3.640  19.799  37.108  1.00 36.09           C  
ATOM   1885  CZ3 TRP A 323      -1.438  20.764  37.349  1.00 41.89           C  
ATOM   1886  CH2 TRP A 323      -2.385  19.777  37.654  1.00 32.86           C  
ATOM   1887  N   LEU A 324      -1.487  21.293  33.207  1.00 38.33           N  
ATOM   1888  CA  LEU A 324      -0.584  20.199  33.531  1.00 42.68           C  
ATOM   1889  C   LEU A 324       0.560  20.183  32.519  1.00 41.44           C  
ATOM   1890  O   LEU A 324       1.658  19.689  32.779  1.00 35.56           O  
ATOM   1891  CB  LEU A 324      -1.321  18.855  33.553  1.00 34.00           C  
ATOM   1892  CG  LEU A 324      -0.426  17.644  33.856  1.00 36.34           C  
ATOM   1893  CD1 LEU A 324       0.349  17.829  35.148  1.00 35.48           C  
ATOM   1894  CD2 LEU A 324      -1.232  16.371  33.914  1.00 46.14           C  
ATOM   1895  N   PHE A 325       0.295  20.751  31.359  1.00 39.47           N  
ATOM   1896  CA  PHE A 325       1.303  20.832  30.332  1.00 38.49           C  
ATOM   1897  C   PHE A 325       2.289  21.904  30.715  1.00 38.42           C  
ATOM   1898  O   PHE A 325       3.494  21.728  30.583  1.00 40.00           O  
ATOM   1899  CB  PHE A 325       0.671  21.184  28.994  1.00 39.39           C  
ATOM   1900  CG  PHE A 325       0.908  20.162  27.950  1.00 44.67           C  
ATOM   1901  CD1 PHE A 325      -0.149  19.490  27.365  1.00 46.64           C  
ATOM   1902  CD2 PHE A 325       2.198  19.833  27.580  1.00 56.53           C  
ATOM   1903  CE1 PHE A 325       0.078  18.533  26.408  1.00 43.30           C  
ATOM   1904  CE2 PHE A 325       2.432  18.866  26.625  1.00 53.88           C  
ATOM   1905  CZ  PHE A 325       1.368  18.214  26.042  1.00 45.95           C  
ATOM   1906  N   VAL A 326       1.771  23.029  31.184  1.00 35.20           N  
ATOM   1907  CA  VAL A 326       2.640  24.127  31.532  1.00 31.68           C  
ATOM   1908  C   VAL A 326       3.522  23.694  32.684  1.00 34.86           C  
ATOM   1909  O   VAL A 326       4.724  23.970  32.700  1.00 41.09           O  
ATOM   1910  CB  VAL A 326       1.859  25.412  31.887  1.00 36.89           C  
ATOM   1911  CG1 VAL A 326       2.789  26.446  32.499  1.00 30.07           C  
ATOM   1912  CG2 VAL A 326       1.198  25.989  30.648  1.00 31.47           C  
ATOM   1913  N   ALA A 327       2.940  22.997  33.644  1.00 25.37           N  
ATOM   1914  CA  ALA A 327       3.715  22.623  34.811  1.00 31.65           C  
ATOM   1915  C   ALA A 327       4.854  21.684  34.442  1.00 29.23           C  
ATOM   1916  O   ALA A 327       5.997  21.937  34.795  1.00 26.79           O  
ATOM   1917  CB  ALA A 327       2.827  22.004  35.885  1.00 30.52           C  
ATOM   1918  N   PHE A 328       4.532  20.602  33.737  1.00 27.49           N  
ATOM   1919  CA  PHE A 328       5.534  19.637  33.286  1.00 29.58           C  
ATOM   1920  C   PHE A 328       6.625  20.246  32.400  1.00 25.04           C  
ATOM   1921  O   PHE A 328       7.796  19.885  32.511  1.00 19.60           O  
ATOM   1922  CB  PHE A 328       4.871  18.462  32.568  1.00 26.87           C  
ATOM   1923  CG  PHE A 328       4.266  17.469  33.496  1.00 29.05           C  
ATOM   1924  CD1 PHE A 328       3.233  16.653  33.087  1.00 35.74           C  
ATOM   1925  CD2 PHE A 328       4.713  17.374  34.793  1.00 29.75           C  
ATOM   1926  CE1 PHE A 328       2.676  15.738  33.948  1.00 36.78           C  
ATOM   1927  CE2 PHE A 328       4.163  16.461  35.666  1.00 28.98           C  
ATOM   1928  CZ  PHE A 328       3.146  15.644  35.247  1.00 27.58           C  
ATOM   1929  N   ASN A 329       6.230  21.169  31.533  1.00 21.48           N  
ATOM   1930  CA  ASN A 329       7.186  21.883  30.716  1.00 30.36           C  
ATOM   1931  C   ASN A 329       8.160  22.739  31.528  1.00 28.71           C  
ATOM   1932  O   ASN A 329       9.337  22.848  31.175  1.00 28.88           O  
ATOM   1933  CB  ASN A 329       6.482  22.749  29.674  1.00 29.79           C  
ATOM   1934  CG  ASN A 329       7.345  22.992  28.438  1.00 27.67           C  
ATOM   1935  OD1 ASN A 329       6.865  23.470  27.414  1.00 28.89           O  
ATOM   1936  ND2 ASN A 329       8.625  22.655  28.535  1.00 32.15           N  
ATOM   1937  N   TRP A 330       7.676  23.348  32.601  1.00 26.36           N  
ATOM   1938  CA  TRP A 330       8.530  24.168  33.452  1.00 22.88           C  
ATOM   1939  C   TRP A 330       9.355  23.308  34.373  1.00 22.02           C  
ATOM   1940  O   TRP A 330      10.434  23.718  34.805  1.00 26.56           O  
ATOM   1941  CB  TRP A 330       7.717  25.212  34.234  1.00 31.38           C  
ATOM   1942  CG  TRP A 330       7.295  26.339  33.344  1.00 38.43           C  
ATOM   1943  CD1 TRP A 330       6.180  26.381  32.545  1.00 37.82           C  
ATOM   1944  CD2 TRP A 330       7.999  27.566  33.113  1.00 35.61           C  
ATOM   1945  NE1 TRP A 330       6.146  27.564  31.842  1.00 40.55           N  
ATOM   1946  CE2 TRP A 330       7.248  28.310  32.168  1.00 36.63           C  
ATOM   1947  CE3 TRP A 330       9.185  28.114  33.614  1.00 37.15           C  
ATOM   1948  CZ2 TRP A 330       7.642  29.570  31.716  1.00 29.80           C  
ATOM   1949  CZ3 TRP A 330       9.573  29.366  33.163  1.00 44.52           C  
ATOM   1950  CH2 TRP A 330       8.797  30.081  32.220  1.00 31.49           C  
ATOM   1951  N   LEU A 331       8.863  22.113  34.669  1.00 14.22           N  
ATOM   1952  CA  LEU A 331       9.656  21.191  35.454  1.00 18.82           C  
ATOM   1953  C   LEU A 331      10.951  20.922  34.683  1.00 32.24           C  
ATOM   1954  O   LEU A 331      12.061  21.015  35.234  1.00 30.84           O  
ATOM   1955  CB  LEU A 331       8.895  19.903  35.701  1.00 21.93           C  
ATOM   1956  CG  LEU A 331       9.802  18.824  36.282  1.00 28.96           C  
ATOM   1957  CD1 LEU A 331      10.478  19.337  37.541  1.00 17.60           C  
ATOM   1958  CD2 LEU A 331       9.024  17.543  36.539  1.00 24.45           C  
ATOM   1959  N   GLY A 332      10.797  20.616  33.397  1.00 22.29           N  
ATOM   1960  CA  GLY A 332      11.917  20.469  32.487  1.00 22.64           C  
ATOM   1961  C   GLY A 332      12.835  21.676  32.322  1.00 24.49           C  
ATOM   1962  O   GLY A 332      14.048  21.511  32.187  1.00 24.21           O  
ATOM   1963  N   TYR A 333      12.288  22.890  32.300  1.00 23.24           N  
ATOM   1964  CA  TYR A 333      13.155  24.045  32.223  1.00 20.31           C  
ATOM   1965  C   TYR A 333      13.959  24.128  33.499  1.00 26.81           C  
ATOM   1966  O   TYR A 333      15.143  24.449  33.473  1.00 32.72           O  
ATOM   1967  CB  TYR A 333      12.395  25.349  32.064  1.00 25.28           C  
ATOM   1968  CG  TYR A 333      11.713  25.586  30.733  1.00 32.11           C  
ATOM   1969  CD1 TYR A 333      10.502  26.287  30.686  1.00 25.40           C  
ATOM   1970  CD2 TYR A 333      12.271  25.135  29.528  1.00 26.07           C  
ATOM   1971  CE1 TYR A 333       9.860  26.523  29.501  1.00 31.72           C  
ATOM   1972  CE2 TYR A 333      11.626  25.372  28.308  1.00 29.18           C  
ATOM   1973  CZ  TYR A 333      10.407  26.063  28.310  1.00 39.80           C  
ATOM   1974  OH  TYR A 333       9.708  26.316  27.147  1.00 24.92           O  
ATOM   1975  N   ALA A 334      13.326  23.855  34.633  1.00 26.98           N  
ATOM   1976  CA  ALA A 334      14.028  24.035  35.900  1.00 30.79           C  
ATOM   1977  C   ALA A 334      15.292  23.157  35.946  1.00 31.90           C  
ATOM   1978  O   ALA A 334      16.257  23.475  36.635  1.00 36.75           O  
ATOM   1979  CB  ALA A 334      13.101  23.785  37.098  1.00 26.51           C  
ATOM   1980  N   ASN A 335      15.278  22.068  35.184  1.00 28.38           N  
ATOM   1981  CA  ASN A 335      16.451  21.227  35.011  1.00 30.32           C  
ATOM   1982  C   ASN A 335      17.721  21.994  34.627  1.00 32.83           C  
ATOM   1983  O   ASN A 335      18.816  21.575  34.990  1.00 41.47           O  
ATOM   1984  CB  ASN A 335      16.184  20.142  33.968  1.00 30.36           C  
ATOM   1985  CG  ASN A 335      17.337  19.161  33.840  1.00 28.01           C  
ATOM   1986  OD1 ASN A 335      17.373  18.148  34.528  1.00 32.93           O  
ATOM   1987  ND2 ASN A 335      18.287  19.463  32.956  1.00 29.89           N  
ATOM   1988  N   SER A 336      17.593  23.095  33.887  1.00 26.38           N  
ATOM   1989  CA  SER A 336      18.767  23.875  33.489  1.00 30.63           C  
ATOM   1990  C   SER A 336      19.455  24.572  34.670  1.00 35.46           C  
ATOM   1991  O   SER A 336      20.562  25.099  34.527  1.00 27.69           O  
ATOM   1992  CB  SER A 336      18.405  24.935  32.449  1.00 26.69           C  
ATOM   1993  OG  SER A 336      18.174  24.370  31.188  1.00 29.09           O  
ATOM   1994  N   ALA A 337      18.786  24.581  35.824  1.00 33.01           N  
ATOM   1995  CA  ALA A 337      19.307  25.235  37.023  1.00 32.43           C  
ATOM   1996  C   ALA A 337      19.879  24.253  38.046  1.00 31.08           C  
ATOM   1997  O   ALA A 337      20.618  24.643  38.931  1.00 34.53           O  
ATOM   1998  CB  ALA A 337      18.240  26.109  37.649  1.00 26.29           C  
ATOM   1999  N   MET A 338      19.551  22.976  37.893  1.00 31.88           N  
ATOM   2000  CA  MET A 338      20.051  21.923  38.773  1.00 36.68           C  
ATOM   2001  C   MET A 338      21.532  21.547  38.653  1.00 34.64           C  
ATOM   2002  O   MET A 338      22.199  21.318  39.657  1.00 35.24           O  
ATOM   2003  CB  MET A 338      19.205  20.665  38.594  1.00 34.96           C  
ATOM   2004  CG  MET A 338      17.863  20.775  39.261  1.00 44.14           C  
ATOM   2005  SD  MET A 338      16.675  19.655  38.544  1.00 47.27           S  
ATOM   2006  CE  MET A 338      15.161  20.217  39.350  1.00 35.79           C  
ATOM   2007  N   ASN A 339      22.045  21.434  37.438  1.00 37.53           N  
ATOM   2008  CA  ASN A 339      23.388  20.882  37.271  1.00 35.24           C  
ATOM   2009  C   ASN A 339      24.470  21.573  38.106  1.00 41.69           C  
ATOM   2010  O   ASN A 339      25.210  20.901  38.826  1.00 40.82           O  
ATOM   2011  CB  ASN A 339      23.798  20.815  35.796  1.00 43.20           C  
ATOM   2012  CG  ASN A 339      23.067  19.729  35.035  1.00 39.62           C  
ATOM   2013  OD1 ASN A 339      21.873  19.523  35.224  1.00 47.06           O  
ATOM   2014  ND2 ASN A 339      23.782  19.030  34.165  1.00 31.88           N  
ATOM   2015  N   PRO A 340      24.569  22.914  38.016  1.00 39.45           N  
ATOM   2016  CA  PRO A 340      25.605  23.621  38.780  1.00 43.58           C  
ATOM   2017  C   PRO A 340      25.528  23.284  40.277  1.00 40.96           C  
ATOM   2018  O   PRO A 340      26.545  23.015  40.915  1.00 44.66           O  
ATOM   2019  CB  PRO A 340      25.294  25.103  38.519  1.00 40.22           C  
ATOM   2020  CG  PRO A 340      24.488  25.121  37.273  1.00 42.16           C  
ATOM   2021  CD  PRO A 340      23.719  23.836  37.245  1.00 40.27           C  
ATOM   2022  N   ILE A 341      24.322  23.288  40.821  1.00 28.13           N  
ATOM   2023  CA  ILE A 341      24.089  22.750  42.149  1.00 37.26           C  
ATOM   2024  C   ILE A 341      24.721  21.357  42.325  1.00 36.84           C  
ATOM   2025  O   ILE A 341      25.553  21.159  43.193  1.00 42.63           O  
ATOM   2026  CB  ILE A 341      22.568  22.720  42.481  1.00 37.61           C  
ATOM   2027  CG1 ILE A 341      22.058  24.139  42.731  1.00 27.42           C  
ATOM   2028  CG2 ILE A 341      22.275  21.804  43.678  1.00 31.50           C  
ATOM   2029  CD1 ILE A 341      20.546  24.249  42.778  1.00 45.74           C  
ATOM   2030  N   ILE A 342      24.331  20.391  41.507  1.00 37.68           N  
ATOM   2031  CA  ILE A 342      24.869  19.035  41.641  1.00 46.13           C  
ATOM   2032  C   ILE A 342      26.417  18.932  41.631  1.00 44.73           C  
ATOM   2033  O   ILE A 342      26.983  18.053  42.282  1.00 30.70           O  
ATOM   2034  CB  ILE A 342      24.272  18.116  40.556  1.00 37.78           C  
ATOM   2035  CG1 ILE A 342      22.756  18.097  40.677  1.00 31.74           C  
ATOM   2036  CG2 ILE A 342      24.852  16.705  40.640  1.00 36.24           C  
ATOM   2037  CD1 ILE A 342      22.057  17.386  39.516  1.00 28.74           C  
ATOM   2038  N   TYR A 343      27.089  19.815  40.888  1.00 38.15           N  
ATOM   2039  CA  TYR A 343      28.545  19.749  40.771  1.00 45.01           C  
ATOM   2040  C   TYR A 343      29.222  20.218  42.046  1.00 57.50           C  
ATOM   2041  O   TYR A 343      30.417  19.992  42.241  1.00 56.91           O  
ATOM   2042  CB  TYR A 343      29.071  20.613  39.627  1.00 51.60           C  
ATOM   2043  CG  TYR A 343      28.567  20.254  38.259  1.00 49.33           C  
ATOM   2044  CD1 TYR A 343      28.287  21.248  37.332  1.00 46.54           C  
ATOM   2045  CD2 TYR A 343      28.367  18.934  37.891  1.00 52.20           C  
ATOM   2046  CE1 TYR A 343      27.824  20.946  36.082  1.00 38.53           C  
ATOM   2047  CE2 TYR A 343      27.898  18.616  36.626  1.00 46.11           C  
ATOM   2048  CZ  TYR A 343      27.630  19.632  35.734  1.00 42.20           C  
ATOM   2049  OH  TYR A 343      27.163  19.349  34.480  1.00 47.61           O  
ATOM   2050  N   CYS A 344      28.465  20.897  42.900  1.00 46.99           N  
ATOM   2051  CA  CYS A 344      28.997  21.326  44.180  1.00 41.45           C  
ATOM   2052  C   CYS A 344      29.364  20.127  45.053  1.00 48.63           C  
ATOM   2053  O   CYS A 344      30.154  20.249  45.994  1.00 55.53           O  
ATOM   2054  CB  CYS A 344      28.038  22.286  44.866  1.00 33.24           C  
ATOM   2055  SG  CYS A 344      28.012  23.892  44.038  1.00 56.02           S  
ATOM   2056  N   ARG A 345      28.820  18.966  44.699  1.00 44.20           N  
ATOM   2057  CA  ARG A 345      29.243  17.688  45.267  1.00 47.89           C  
ATOM   2058  C   ARG A 345      30.745  17.450  45.150  1.00 55.23           C  
ATOM   2059  O   ARG A 345      31.364  16.931  46.068  1.00 63.48           O  
ATOM   2060  CB  ARG A 345      28.524  16.541  44.578  1.00 42.60           C  
ATOM   2061  CG  ARG A 345      27.068  16.396  44.944  1.00 55.99           C  
ATOM   2062  CD  ARG A 345      26.504  15.277  44.132  1.00 46.04           C  
ATOM   2063  NE  ARG A 345      27.576  14.343  43.834  1.00 51.32           N  
ATOM   2064  CZ  ARG A 345      27.728  13.163  44.426  1.00 60.28           C  
ATOM   2065  NH1 ARG A 345      26.852  12.758  45.338  1.00 65.05           N  
ATOM   2066  NH2 ARG A 345      28.748  12.379  44.089  1.00 54.91           N  
ATOM   2067  N   SER A 346      31.327  17.799  44.009  1.00 62.13           N  
ATOM   2068  CA  SER A 346      32.773  17.696  43.838  1.00 59.09           C  
ATOM   2069  C   SER A 346      33.463  18.817  44.586  1.00 65.45           C  
ATOM   2070  O   SER A 346      32.935  19.921  44.672  1.00 63.09           O  
ATOM   2071  CB  SER A 346      33.155  17.775  42.366  1.00 68.66           C  
ATOM   2072  OG  SER A 346      34.449  18.336  42.219  1.00 68.56           O  
ATOM   2073  N   PRO A 347      34.663  18.541  45.116  1.00 83.30           N  
ATOM   2074  CA  PRO A 347      35.409  19.507  45.930  1.00 75.83           C  
ATOM   2075  C   PRO A 347      36.075  20.564  45.057  1.00 74.08           C  
ATOM   2076  O   PRO A 347      36.262  21.698  45.498  1.00 68.02           O  
ATOM   2077  CB  PRO A 347      36.478  18.644  46.615  1.00 78.54           C  
ATOM   2078  CG  PRO A 347      36.170  17.199  46.221  1.00 92.51           C  
ATOM   2079  CD  PRO A 347      35.406  17.284  44.945  1.00 86.94           C  
ATOM   2080  N   ASP A 348      36.418  20.185  43.829  1.00 76.31           N  
ATOM   2081  CA  ASP A 348      37.067  21.087  42.882  1.00 76.64           C  
ATOM   2082  C   ASP A 348      36.159  22.232  42.439  1.00 70.83           C  
ATOM   2083  O   ASP A 348      36.560  23.396  42.469  1.00 66.85           O  
ATOM   2084  CB  ASP A 348      37.539  20.312  41.654  1.00 88.27           C  
ATOM   2085  CG  ASP A 348      38.268  19.039  42.018  1.00102.98           C  
ATOM   2086  OD1 ASP A 348      38.667  18.903  43.195  1.00100.75           O  
ATOM   2087  OD2 ASP A 348      38.438  18.176  41.128  1.00111.80           O  
ATOM   2088  N   PHE A 349      34.944  21.900  42.008  1.00 69.46           N  
ATOM   2089  CA  PHE A 349      33.983  22.919  41.596  1.00 70.26           C  
ATOM   2090  C   PHE A 349      33.669  23.839  42.772  1.00 72.79           C  
ATOM   2091  O   PHE A 349      33.673  25.063  42.635  1.00 66.49           O  
ATOM   2092  CB  PHE A 349      32.689  22.278  41.082  1.00 67.88           C  
ATOM   2093  CG  PHE A 349      32.763  21.808  39.657  1.00 66.24           C  
ATOM   2094  CD1 PHE A 349      33.027  20.472  39.362  1.00 56.37           C  
ATOM   2095  CD2 PHE A 349      32.554  22.699  38.607  1.00 64.19           C  
ATOM   2096  CE1 PHE A 349      33.091  20.028  38.043  1.00 60.82           C  
ATOM   2097  CE2 PHE A 349      32.622  22.266  37.279  1.00 62.13           C  
ATOM   2098  CZ  PHE A 349      32.889  20.924  36.997  1.00 54.07           C  
ATOM   2099  N   ARG A 350      33.395  23.227  43.922  1.00 71.09           N  
ATOM   2100  CA  ARG A 350      33.113  23.936  45.163  1.00 61.26           C  
ATOM   2101  C   ARG A 350      34.233  24.933  45.461  1.00 65.68           C  
ATOM   2102  O   ARG A 350      33.984  26.133  45.590  1.00 59.16           O  
ATOM   2103  CB  ARG A 350      32.993  22.915  46.295  1.00 68.43           C  
ATOM   2104  CG  ARG A 350      31.942  23.209  47.338  1.00 70.55           C  
ATOM   2105  CD  ARG A 350      31.591  21.922  48.091  1.00 77.23           C  
ATOM   2106  NE  ARG A 350      32.722  20.993  48.158  1.00 84.06           N  
ATOM   2107  CZ  ARG A 350      32.639  19.733  48.585  1.00 81.01           C  
ATOM   2108  NH1 ARG A 350      31.473  19.249  48.988  1.00 73.30           N  
ATOM   2109  NH2 ARG A 350      33.718  18.954  48.607  1.00 65.81           N  
ATOM   2110  N   LYS A 351      35.464  24.426  45.568  1.00 66.31           N  
ATOM   2111  CA  LYS A 351      36.645  25.271  45.735  1.00 69.38           C  
ATOM   2112  C   LYS A 351      36.627  26.433  44.744  1.00 71.43           C  
ATOM   2113  O   LYS A 351      36.718  27.606  45.131  1.00 64.58           O  
ATOM   2114  CB  LYS A 351      37.932  24.463  45.513  1.00 80.19           C  
ATOM   2115  CG  LYS A 351      38.318  23.469  46.609  1.00 78.30           C  
ATOM   2116  CD  LYS A 351      39.726  22.907  46.329  1.00 95.57           C  
ATOM   2117  CE  LYS A 351      39.886  21.455  46.801  1.00 95.41           C  
ATOM   2118  NZ  LYS A 351      40.943  20.686  46.059  1.00 56.97           N  
ATOM   2119  N   ALA A 352      36.512  26.085  43.463  1.00 67.62           N  
ATOM   2120  CA  ALA A 352      36.582  27.048  42.369  1.00 69.70           C  
ATOM   2121  C   ALA A 352      35.414  28.029  42.322  1.00 68.62           C  
ATOM   2122  O   ALA A 352      35.585  29.171  41.899  1.00 65.75           O  
ATOM   2123  CB  ALA A 352      36.721  26.328  41.038  1.00 70.85           C  
ATOM   2124  N   PHE A 353      34.229  27.586  42.737  1.00 73.16           N  
ATOM   2125  CA  PHE A 353      33.080  28.484  42.827  1.00 75.58           C  
ATOM   2126  C   PHE A 353      33.363  29.558  43.878  1.00 75.60           C  
ATOM   2127  O   PHE A 353      32.980  30.719  43.719  1.00 80.39           O  
ATOM   2128  CB  PHE A 353      31.790  27.733  43.188  1.00 74.47           C  
ATOM   2129  CG  PHE A 353      31.295  26.779  42.120  1.00 80.14           C  
ATOM   2130  CD1 PHE A 353      31.312  27.133  40.777  1.00 72.37           C  
ATOM   2131  CD2 PHE A 353      30.773  25.537  42.474  1.00 78.07           C  
ATOM   2132  CE1 PHE A 353      30.843  26.252  39.804  1.00 66.10           C  
ATOM   2133  CE2 PHE A 353      30.308  24.654  41.510  1.00 70.75           C  
ATOM   2134  CZ  PHE A 353      30.348  25.012  40.171  1.00 67.96           C  
ATOM   2135  N   LYS A 354      34.043  29.167  44.951  1.00 78.67           N  
ATOM   2136  CA  LYS A 354      34.345  30.091  46.042  1.00 85.33           C  
ATOM   2137  C   LYS A 354      35.485  31.066  45.700  1.00 86.31           C  
ATOM   2138  O   LYS A 354      35.377  32.264  45.978  1.00 83.42           O  
ATOM   2139  CB  LYS A 354      34.619  29.329  47.344  1.00 77.05           C  
ATOM   2140  CG  LYS A 354      33.492  28.379  47.727  1.00 77.70           C  
ATOM   2141  CD  LYS A 354      33.562  27.941  49.188  1.00 86.51           C  
ATOM   2142  CE  LYS A 354      32.417  26.986  49.521  1.00 87.36           C  
ATOM   2143  NZ  LYS A 354      32.294  26.690  50.977  1.00 78.85           N  
ATOM   2144  N   ARG A 355      36.568  30.565  45.108  1.00 72.64           N  
ATOM   2145  CA  ARG A 355      37.579  31.457  44.553  1.00 82.46           C  
ATOM   2146  C   ARG A 355      36.859  32.535  43.753  1.00 85.84           C  
ATOM   2147  O   ARG A 355      36.946  33.726  44.058  1.00 87.84           O  
ATOM   2148  CB  ARG A 355      38.525  30.714  43.607  1.00 86.84           C  
ATOM   2149  CG  ARG A 355      39.356  29.608  44.218  1.00 94.39           C  
ATOM   2150  CD  ARG A 355      40.294  29.036  43.160  1.00104.74           C  
ATOM   2151  NE  ARG A 355      41.297  28.138  43.727  1.00134.26           N  
ATOM   2152  CZ  ARG A 355      42.348  27.670  43.058  1.00131.23           C  
ATOM   2153  NH1 ARG A 355      42.542  28.016  41.789  1.00120.29           N  
ATOM   2154  NH2 ARG A 355      43.209  26.858  43.660  1.00109.39           N  
ATOM   2155  N   LEU A 356      36.133  32.087  42.731  1.00 89.13           N  
ATOM   2156  CA  LEU A 356      35.421  32.960  41.799  1.00 84.84           C  
ATOM   2157  C   LEU A 356      34.500  33.965  42.479  1.00 86.74           C  
ATOM   2158  O   LEU A 356      34.234  35.035  41.932  1.00 86.49           O  
ATOM   2159  CB  LEU A 356      34.600  32.125  40.812  1.00 77.45           C  
ATOM   2160  CG  LEU A 356      35.322  31.242  39.790  1.00 86.72           C  
ATOM   2161  CD1 LEU A 356      34.336  30.235  39.209  1.00 80.22           C  
ATOM   2162  CD2 LEU A 356      35.987  32.067  38.678  1.00 60.53           C  
ATOM   2163  N   LEU A 357      34.001  33.623  43.661  1.00 86.85           N  
ATOM   2164  CA  LEU A 357      33.075  34.510  44.366  1.00 92.79           C  
ATOM   2165  C   LEU A 357      33.750  35.334  45.472  1.00 92.61           C  
ATOM   2166  O   LEU A 357      33.153  35.591  46.519  1.00 80.45           O  
ATOM   2167  CB  LEU A 357      31.886  33.712  44.906  1.00 92.12           C  
ATOM   2168  CG  LEU A 357      30.999  33.114  43.809  1.00 81.98           C  
ATOM   2169  CD1 LEU A 357      30.254  31.873  44.288  1.00 79.59           C  
ATOM   2170  CD2 LEU A 357      30.031  34.168  43.280  1.00 72.00           C  
ATOM   2171  N   ALA A 358      34.986  35.760  45.207  1.00 90.59           N  
ATOM   2172  CA  ALA A 358      35.745  36.635  46.097  1.00 80.99           C  
ATOM   2173  C   ALA A 358      35.714  36.162  47.550  1.00110.44           C  
ATOM   2174  O   ALA A 358      35.856  36.960  48.480  1.00119.23           O  
ATOM   2175  CB  ALA A 358      35.247  38.078  45.987  1.00 75.43           C  
