# Supplementary material for: Alignment of Helical Membrane Protein Sequences Using AlignMe
Source: PLoS One. 2013 Mar 4;8(3):e57731. doi: 10.1371/journal.pone.0057731 (PMC3587630; doi:10.1371/journal.pone.0057731)
Supplement: File S2 — Dataset of HOMEP2 homologous membrane proteins. (GZ) [file pone.0057731.s002.gz › HOMEP2010_pdbs/gpcr/2Z73_A.pdb]

ATOM      1  N   GLU A   9       5.011  32.057  32.041  1.00 71.96           N  
ATOM      2  CA  GLU A   9       6.355  32.375  31.472  1.00 72.88           C  
ATOM      3  C   GLU A   9       7.470  32.238  32.511  1.00 72.11           C  
ATOM      4  O   GLU A   9       8.579  31.821  32.181  1.00 72.64           O  
ATOM      5  CB  GLU A   9       6.367  33.796  30.917  1.00 75.96           C  
ATOM      6  CG  GLU A   9       7.376  34.002  29.799  1.00 81.64           C  
ATOM      7  CD  GLU A   9       6.972  33.291  28.518  1.00 82.41           C  
ATOM      8  OE1 GLU A   9       5.913  33.637  27.953  1.00 82.62           O  
ATOM      9  OE2 GLU A   9       7.711  32.386  28.078  1.00 86.69           O  
ATOM     10  N   THR A  10       7.168  32.607  33.758  1.00 70.09           N  
ATOM     11  CA  THR A  10       8.123  32.520  34.863  1.00 63.01           C  
ATOM     12  C   THR A  10       7.415  31.978  36.105  1.00 61.08           C  
ATOM     13  O   THR A  10       6.182  31.921  36.148  1.00 58.92           O  
ATOM     14  CB  THR A  10       8.754  33.904  35.187  1.00 62.93           C  
ATOM     15  OG1 THR A  10       7.767  34.773  35.751  1.00 60.66           O  
ATOM     16  CG2 THR A  10       9.303  34.546  33.919  1.00 61.41           C  
ATOM     17  N   TRP A  11       8.201  31.577  37.104  1.00 58.68           N  
ATOM     18  CA  TRP A  11       7.681  31.025  38.358  1.00 55.01           C  
ATOM     19  C   TRP A  11       7.704  32.045  39.484  1.00 55.47           C  
ATOM     20  O   TRP A  11       7.123  31.820  40.540  1.00 58.96           O  
ATOM     21  CB  TRP A  11       8.520  29.833  38.814  1.00 52.23           C  
ATOM     22  CG  TRP A  11       9.939  30.209  39.163  1.00 51.18           C  
ATOM     23  CD1 TRP A  11      11.020  30.211  38.326  1.00 52.20           C  
ATOM     24  CD2 TRP A  11      10.409  30.733  40.414  1.00 51.63           C  
ATOM     25  NE1 TRP A  11      12.131  30.709  38.972  1.00 48.94           N  
ATOM     26  CE2 TRP A  11      11.782  31.036  40.254  1.00 49.78           C  
ATOM     27  CE3 TRP A  11       9.804  30.981  41.655  1.00 50.50           C  
ATOM     28  CZ2 TRP A  11      12.556  31.574  41.286  1.00 49.20           C  
ATOM     29  CZ3 TRP A  11      10.575  31.516  42.682  1.00 50.55           C  
ATOM     30  CH2 TRP A  11      11.940  31.806  42.487  1.00 51.45           C  
ATOM     31  N   TRP A  12       8.389  33.158  39.264  1.00 54.25           N  
ATOM     32  CA  TRP A  12       8.523  34.178  40.285  1.00 53.19           C  
ATOM     33  C   TRP A  12       7.668  35.421  40.064  1.00 51.38           C  
ATOM     34  O   TRP A  12       7.538  36.247  40.967  1.00 51.29           O  
ATOM     35  CB  TRP A  12       9.994  34.606  40.374  1.00 55.43           C  
ATOM     36  CG  TRP A  12      10.540  35.014  39.030  1.00 56.65           C  
ATOM     37  CD1 TRP A  12      11.173  34.208  38.124  1.00 58.99           C  
ATOM     38  CD2 TRP A  12      10.367  36.282  38.384  1.00 57.75           C  
ATOM     39  NE1 TRP A  12      11.396  34.892  36.948  1.00 58.11           N  
ATOM     40  CE2 TRP A  12      10.910  36.167  37.080  1.00 58.25           C  
ATOM     41  CE3 TRP A  12       9.799  37.502  38.775  1.00 57.01           C  
ATOM     42  CZ2 TRP A  12      10.900  37.226  36.167  1.00 58.46           C  
ATOM     43  CZ3 TRP A  12       9.786  38.558  37.861  1.00 59.49           C  
ATOM     44  CH2 TRP A  12      10.334  38.410  36.572  1.00 59.05           C  
ATOM     45  N   TYR A  13       7.087  35.563  38.878  1.00 49.82           N  
ATOM     46  CA  TYR A  13       6.306  36.758  38.574  1.00 51.13           C  
ATOM     47  C   TYR A  13       5.193  37.127  39.522  1.00 50.79           C  
ATOM     48  O   TYR A  13       4.280  36.343  39.769  1.00 50.90           O  
ATOM     49  CB  TYR A  13       5.704  36.700  37.176  1.00 52.55           C  
ATOM     50  CG  TYR A  13       4.989  37.986  36.814  1.00 55.98           C  
ATOM     51  CD1 TYR A  13       3.604  38.025  36.684  1.00 59.61           C  
ATOM     52  CD2 TYR A  13       5.701  39.165  36.615  1.00 56.94           C  
ATOM     53  CE1 TYR A  13       2.943  39.210  36.362  1.00 61.44           C  
ATOM     54  CE2 TYR A  13       5.060  40.351  36.295  1.00 59.06           C  
ATOM     55  CZ  TYR A  13       3.677  40.365  36.170  1.00 62.75           C  
ATOM     56  OH  TYR A  13       3.019  41.535  35.849  1.00 64.03           O  
ATOM     57  N   ASN A  14       5.266  38.348  40.034  1.00 48.69           N  
ATOM     58  CA  ASN A  14       4.243  38.843  40.923  1.00 47.87           C  
ATOM     59  C   ASN A  14       3.583  40.057  40.277  1.00 48.35           C  
ATOM     60  O   ASN A  14       4.233  41.054  39.980  1.00 46.58           O  
ATOM     61  CB  ASN A  14       4.838  39.229  42.275  1.00 45.43           C  
ATOM     62  CG  ASN A  14       3.777  39.426  43.326  1.00 44.89           C  
ATOM     63  OD1 ASN A  14       2.826  40.189  43.133  1.00 42.42           O  
ATOM     64  ND2 ASN A  14       3.923  38.734  44.443  1.00 43.22           N  
ATOM     65  N   PRO A  15       2.273  39.981  40.046  1.00 50.04           N  
ATOM     66  CA  PRO A  15       1.560  41.096  39.428  1.00 48.75           C  
ATOM     67  C   PRO A  15       1.474  42.349  40.286  1.00 48.31           C  
ATOM     68  O   PRO A  15       1.180  43.427  39.774  1.00 48.29           O  
ATOM     69  CB  PRO A  15       0.186  40.496  39.142  1.00 50.53           C  
ATOM     70  CG  PRO A  15       0.008  39.539  40.280  1.00 50.77           C  
ATOM     71  CD  PRO A  15       1.357  38.860  40.314  1.00 50.75           C  
ATOM     72  N   SER A  16       1.746  42.214  41.583  1.00 49.09           N  
ATOM     73  CA  SER A  16       1.661  43.340  42.521  1.00 47.28           C  
ATOM     74  C   SER A  16       2.999  43.978  42.865  1.00 49.04           C  
ATOM     75  O   SER A  16       3.078  45.185  43.098  1.00 48.66           O  
ATOM     76  CB  SER A  16       1.028  42.887  43.838  1.00 48.21           C  
ATOM     77  OG  SER A  16      -0.205  42.220  43.644  1.00 51.81           O  
ATOM     78  N   ILE A  17       4.045  43.158  42.903  1.00 50.93           N  
ATOM     79  CA  ILE A  17       5.371  43.606  43.294  1.00 49.88           C  
ATOM     80  C   ILE A  17       6.420  43.230  42.250  1.00 52.39           C  
ATOM     81  O   ILE A  17       6.429  42.106  41.753  1.00 54.40           O  
ATOM     82  CB  ILE A  17       5.719  42.955  44.657  1.00 51.05           C  
ATOM     83  CG1 ILE A  17       4.603  43.282  45.662  1.00 46.38           C  
ATOM     84  CG2 ILE A  17       7.106  43.410  45.145  1.00 50.93           C  
ATOM     85  CD1 ILE A  17       4.598  42.438  46.907  1.00 42.68           C  
ATOM     86  N   VAL A  18       7.301  44.170  41.913  1.00 49.62           N  
ATOM     87  CA  VAL A  18       8.338  43.895  40.926  1.00 47.50           C  
ATOM     88  C   VAL A  18       9.512  43.232  41.613  1.00 44.80           C  
ATOM     89  O   VAL A  18      10.237  43.885  42.345  1.00 42.14           O  
ATOM     90  CB  VAL A  18       8.862  45.186  40.241  1.00 50.56           C  
ATOM     91  CG1 VAL A  18      10.002  44.845  39.284  1.00 46.63           C  
ATOM     92  CG2 VAL A  18       7.734  45.881  39.487  1.00 48.77           C  
ATOM     93  N   VAL A  19       9.691  41.938  41.368  1.00 44.08           N  
ATOM     94  CA  VAL A  19      10.789  41.170  41.942  1.00 43.69           C  
ATOM     95  C   VAL A  19      12.142  41.593  41.379  1.00 43.87           C  
ATOM     96  O   VAL A  19      12.318  41.657  40.170  1.00 48.86           O  
ATOM     97  CB  VAL A  19      10.614  39.682  41.643  1.00 44.56           C  
ATOM     98  CG1 VAL A  19      11.884  38.919  42.010  1.00 41.99           C  
ATOM     99  CG2 VAL A  19       9.399  39.145  42.391  1.00 43.85           C  
ATOM    100  N   HIS A  20      13.100  41.877  42.249  1.00 45.30           N  
ATOM    101  CA  HIS A  20      14.424  42.278  41.801  1.00 45.86           C  
ATOM    102  C   HIS A  20      15.000  41.181  40.935  1.00 48.52           C  
ATOM    103  O   HIS A  20      14.874  40.000  41.259  1.00 49.87           O  
ATOM    104  CB  HIS A  20      15.359  42.508  42.980  1.00 45.38           C  
ATOM    105  CG  HIS A  20      16.666  43.121  42.596  1.00 48.15           C  
ATOM    106  ND1 HIS A  20      17.622  42.440  41.877  1.00 47.25           N  
ATOM    107  CD2 HIS A  20      17.164  44.363  42.807  1.00 47.41           C  
ATOM    108  CE1 HIS A  20      18.653  43.237  41.660  1.00 48.50           C  
ATOM    109  NE2 HIS A  20      18.401  44.409  42.214  1.00 47.37           N  
ATOM    110  N   PRO A  21      15.645  41.556  39.817  1.00 49.22           N  
ATOM    111  CA  PRO A  21      16.259  40.626  38.868  1.00 48.14           C  
ATOM    112  C   PRO A  21      17.076  39.538  39.553  1.00 49.44           C  
ATOM    113  O   PRO A  21      17.087  38.386  39.122  1.00 51.32           O  
ATOM    114  CB  PRO A  21      17.120  41.542  38.016  1.00 46.40           C  
ATOM    115  CG  PRO A  21      16.317  42.788  37.977  1.00 45.90           C  
ATOM    116  CD  PRO A  21      15.900  42.950  39.411  1.00 48.05           C  
ATOM    117  N   HIS A  22      17.758  39.911  40.628  1.00 48.63           N  
ATOM    118  CA  HIS A  22      18.583  38.963  41.351  1.00 46.28           C  
ATOM    119  C   HIS A  22      17.862  37.702  41.789  1.00 46.06           C  
ATOM    120  O   HIS A  22      18.412  36.607  41.684  1.00 49.75           O  
ATOM    121  CB  HIS A  22      19.209  39.604  42.578  1.00 44.45           C  
ATOM    122  CG  HIS A  22      19.889  38.614  43.462  1.00 49.31           C  
ATOM    123  ND1 HIS A  22      20.847  37.743  42.992  1.00 49.65           N  
ATOM    124  CD2 HIS A  22      19.715  38.312  44.770  1.00 52.82           C  
ATOM    125  CE1 HIS A  22      21.235  36.947  43.971  1.00 51.11           C  
ATOM    126  NE2 HIS A  22      20.563  37.271  45.061  1.00 55.27           N  
ATOM    127  N   TRP A  23      16.641  37.841  42.288  1.00 45.13           N  
ATOM    128  CA  TRP A  23      15.892  36.669  42.745  1.00 45.22           C  
ATOM    129  C   TRP A  23      15.264  35.919  41.578  1.00 44.52           C  
ATOM    130  O   TRP A  23      14.820  34.785  41.714  1.00 43.05           O  
ATOM    131  CB  TRP A  23      14.790  37.086  43.733  1.00 44.59           C  
ATOM    132  CG  TRP A  23      15.283  37.832  44.947  1.00 45.31           C  
ATOM    133  CD1 TRP A  23      14.999  39.122  45.280  1.00 44.07           C  
ATOM    134  CD2 TRP A  23      16.144  37.336  45.981  1.00 44.37           C  
ATOM    135  NE1 TRP A  23      15.626  39.462  46.451  1.00 44.87           N  
ATOM    136  CE2 TRP A  23      16.336  38.383  46.902  1.00 44.86           C  
ATOM    137  CE3 TRP A  23      16.772  36.109  46.215  1.00 47.80           C  
ATOM    138  CZ2 TRP A  23      17.131  38.244  48.043  1.00 45.45           C  
ATOM    139  CZ3 TRP A  23      17.567  35.966  47.349  1.00 48.72           C  
ATOM    140  CH2 TRP A  23      17.739  37.031  48.251  1.00 49.46           C  
ATOM    141  N   ARG A  24      15.251  36.559  40.419  1.00 46.30           N  
ATOM    142  CA  ARG A  24      14.649  35.989  39.223  1.00 46.17           C  
ATOM    143  C   ARG A  24      15.497  34.984  38.472  1.00 47.68           C  
ATOM    144  O   ARG A  24      14.975  34.197  37.692  1.00 48.87           O  
ATOM    145  CB  ARG A  24      14.251  37.133  38.294  1.00 46.92           C  
ATOM    146  CG  ARG A  24      13.193  38.018  38.914  1.00 49.08           C  
ATOM    147  CD  ARG A  24      13.304  39.466  38.518  1.00 47.53           C  
ATOM    148  NE  ARG A  24      13.091  39.699  37.095  1.00 46.77           N  
ATOM    149  CZ  ARG A  24      12.685  40.863  36.588  1.00 48.36           C  
ATOM    150  NH1 ARG A  24      12.439  41.900  37.387  1.00 37.97           N  
ATOM    151  NH2 ARG A  24      12.545  40.998  35.272  1.00 48.58           N  
ATOM    152  N   GLU A  25      16.801  34.993  38.697  1.00 49.01           N  
ATOM    153  CA  GLU A  25      17.658  34.072  37.976  1.00 50.09           C  
ATOM    154  C   GLU A  25      17.701  32.671  38.577  1.00 49.48           C  
ATOM    155  O   GLU A  25      18.243  31.746  37.976  1.00 53.39           O  
ATOM    156  CB  GLU A  25      19.075  34.641  37.895  1.00 49.66           C  
ATOM    157  CG  GLU A  25      19.888  34.421  39.137  1.00 47.88           C  
ATOM    158  CD  GLU A  25      21.164  35.211  39.121  1.00 49.34           C  
ATOM    159  OE1 GLU A  25      22.157  34.737  39.712  1.00 53.18           O  
ATOM    160  OE2 GLU A  25      21.176  36.308  38.528  1.00 48.27           O  
ATOM    161  N   PHE A  26      17.116  32.497  39.750  1.00 48.05           N  
ATOM    162  CA  PHE A  26      17.150  31.196  40.394  1.00 48.02           C  
ATOM    163  C   PHE A  26      15.994  30.296  40.032  1.00 49.02           C  
ATOM    164  O   PHE A  26      14.954  30.757  39.570  1.00 48.05           O  
ATOM    165  CB  PHE A  26      17.205  31.367  41.911  1.00 44.32           C  
ATOM    166  CG  PHE A  26      18.370  32.187  42.372  1.00 46.38           C  
ATOM    167  CD1 PHE A  26      19.648  31.636  42.450  1.00 45.15           C  
ATOM    168  CD2 PHE A  26      18.201  33.528  42.701  1.00 44.88           C  
ATOM    169  CE1 PHE A  26      20.734  32.408  42.850  1.00 42.37           C  
ATOM    170  CE2 PHE A  26      19.288  34.303  43.101  1.00 46.98           C  
ATOM    171  CZ  PHE A  26      20.557  33.739  43.175  1.00 41.92           C  
ATOM    172  N   ASP A  27      16.201  28.996  40.223  1.00 52.11           N  
ATOM    173  CA  ASP A  27      15.171  28.014  39.954  1.00 52.71           C  
ATOM    174  C   ASP A  27      14.266  28.058  41.161  1.00 53.48           C  
ATOM    175  O   ASP A  27      14.673  28.497  42.237  1.00 54.76           O  
ATOM    176  CB  ASP A  27      15.752  26.605  39.825  1.00 53.37           C  
ATOM    177  CG  ASP A  27      16.522  26.397  38.537  1.00 56.26           C  
ATOM    178  OD1 ASP A  27      16.155  26.993  37.501  1.00 58.38           O  
ATOM    179  OD2 ASP A  27      17.488  25.614  38.556  1.00 60.13           O  
ATOM    180  N   GLN A  28      13.037  27.597  40.996  1.00 53.99           N  
ATOM    181  CA  GLN A  28      12.103  27.611  42.100  1.00 51.84           C  
ATOM    182  C   GLN A  28      12.337  26.444  43.036  1.00 51.98           C  
ATOM    183  O   GLN A  28      12.336  25.288  42.611  1.00 52.63           O  
ATOM    184  CB  GLN A  28      10.678  27.576  41.576  1.00 50.05           C  
ATOM    185  CG  GLN A  28       9.653  27.579  42.670  1.00 53.89           C  
ATOM    186  CD  GLN A  28       8.262  27.719  42.125  1.00 55.91           C  
ATOM    187  OE1 GLN A  28       7.907  27.075  41.141  1.00 50.90           O  
ATOM    188  NE2 GLN A  28       7.458  28.560  42.764  1.00 55.99           N  
ATOM    189  N   VAL A  29      12.536  26.754  44.315  1.00 51.08           N  
ATOM    190  CA  VAL A  29      12.757  25.740  45.333  1.00 50.64           C  
ATOM    191  C   VAL A  29      11.587  24.767  45.316  1.00 53.84           C  
ATOM    192  O   VAL A  29      10.497  25.105  44.877  1.00 57.85           O  
ATOM    193  CB  VAL A  29      12.884  26.379  46.732  1.00 50.94           C  
ATOM    194  CG1 VAL A  29      14.021  27.396  46.727  1.00 48.20           C  
ATOM    195  CG2 VAL A  29      11.559  27.039  47.142  1.00 49.25           C  
ATOM    196  N   PRO A  30      11.802  23.538  45.797  1.00 56.05           N  
ATOM    197  CA  PRO A  30      10.776  22.493  45.838  1.00 56.28           C  
ATOM    198  C   PRO A  30       9.554  22.834  46.696  1.00 56.91           C  
ATOM    199  O   PRO A  30       9.640  23.628  47.632  1.00 57.81           O  
ATOM    200  CB  PRO A  30      11.536  21.289  46.392  1.00 57.53           C  
ATOM    201  CG  PRO A  30      12.961  21.567  46.007  1.00 56.25           C  
ATOM    202  CD  PRO A  30      13.085  23.025  46.303  1.00 55.64           C  
ATOM    203  N   ASP A  31       8.423  22.208  46.383  1.00 55.40           N  
ATOM    204  CA  ASP A  31       7.187  22.430  47.128  1.00 55.74           C  
ATOM    205  C   ASP A  31       7.395  22.216  48.626  1.00 57.41           C  
ATOM    206  O   ASP A  31       6.996  23.042  49.449  1.00 59.64           O  
ATOM    207  CB  ASP A  31       6.099  21.474  46.651  1.00 55.07           C  
ATOM    208  CG  ASP A  31       5.675  21.731  45.223  1.00 56.41           C  
ATOM    209  OD1 ASP A  31       6.237  22.638  44.579  1.00 60.04           O  
ATOM    210  OD2 ASP A  31       4.772  21.016  44.741  1.00 57.44           O  
ATOM    211  N   ALA A  32       8.016  21.095  48.972  1.00 56.51           N  
ATOM    212  CA  ALA A  32       8.256  20.755  50.360  1.00 53.79           C  
ATOM    213  C   ALA A  32       8.937  21.879  51.114  1.00 53.80           C  
ATOM    214  O   ALA A  32       8.735  22.031  52.320  1.00 54.45           O  
ATOM    215  CB  ALA A  32       9.093  19.492  50.443  1.00 53.96           C  
ATOM    216  N   VAL A  33       9.742  22.670  50.413  1.00 52.02           N  
ATOM    217  CA  VAL A  33      10.450  23.763  51.066  1.00 51.95           C  
ATOM    218  C   VAL A  33       9.511  24.917  51.388  1.00 52.09           C  
ATOM    219  O   VAL A  33       9.633  25.562  52.434  1.00 52.83           O  
ATOM    220  CB  VAL A  33      11.596  24.300  50.190  1.00 51.59           C  
ATOM    221  CG1 VAL A  33      12.283  25.464  50.895  1.00 51.49           C  
ATOM    222  CG2 VAL A  33      12.592  23.191  49.899  1.00 49.27           C  
ATOM    223  N   TYR A  34       8.587  25.188  50.478  1.00 51.02           N  
ATOM    224  CA  TYR A  34       7.629  26.257  50.679  1.00 51.57           C  
ATOM    225  C   TYR A  34       6.720  25.882  51.830  1.00 53.02           C  
ATOM    226  O   TYR A  34       6.445  26.702  52.706  1.00 50.45           O  
ATOM    227  CB  TYR A  34       6.774  26.464  49.432  1.00 50.91           C  
ATOM    228  CG  TYR A  34       7.439  27.235  48.325  1.00 52.70           C  
ATOM    229  CD1 TYR A  34       7.845  26.596  47.151  1.00 53.29           C  
ATOM    230  CD2 TYR A  34       7.602  28.622  48.422  1.00 51.52           C  
ATOM    231  CE1 TYR A  34       8.390  27.325  46.089  1.00 55.95           C  
ATOM    232  CE2 TYR A  34       8.142  29.358  47.374  1.00 54.23           C  
ATOM    233  CZ  TYR A  34       8.531  28.709  46.206  1.00 56.13           C  
ATOM    234  OH  TYR A  34       9.027  29.442  45.156  1.00 57.46           O  
ATOM    235  N   TYR A  35       6.261  24.632  51.810  1.00 53.54           N  
ATOM    236  CA  TYR A  35       5.367  24.096  52.833  1.00 55.20           C  
ATOM    237  C   TYR A  35       6.004  24.091  54.220  1.00 52.95           C  
ATOM    238  O   TYR A  35       5.360  24.430  55.214  1.00 54.96           O  
ATOM    239  CB  TYR A  35       4.934  22.685  52.432  1.00 59.07           C  
ATOM    240  CG  TYR A  35       4.196  22.676  51.111  1.00 68.16           C  
ATOM    241  CD1 TYR A  35       4.109  21.519  50.333  1.00 70.34           C  
ATOM    242  CD2 TYR A  35       3.606  23.843  50.625  1.00 70.83           C  
ATOM    243  CE1 TYR A  35       3.455  21.535  49.098  1.00 73.44           C  
ATOM    244  CE2 TYR A  35       2.953  23.868  49.402  1.00 73.90           C  
ATOM    245  CZ  TYR A  35       2.881  22.717  48.640  1.00 74.88           C  
ATOM    246  OH  TYR A  35       2.249  22.772  47.417  1.00 76.74           O  
ATOM    247  N   SER A  36       7.271  23.714  54.285  1.00 49.42           N  
ATOM    248  CA  SER A  36       7.956  23.692  55.548  1.00 49.35           C  
ATOM    249  C   SER A  36       8.110  25.123  56.037  1.00 48.48           C  
ATOM    250  O   SER A  36       7.931  25.410  57.223  1.00 46.50           O  
ATOM    251  CB  SER A  36       9.325  23.034  55.392  1.00 48.62           C  
ATOM    252  OG  SER A  36       9.161  21.701  54.954  1.00 51.68           O  
ATOM    253  N   LEU A  37       8.432  26.024  55.119  1.00 47.52           N  
ATOM    254  CA  LEU A  37       8.608  27.424  55.485  1.00 49.22           C  
ATOM    255  C   LEU A  37       7.328  27.995  56.102  1.00 49.56           C  
ATOM    256  O   LEU A  37       7.370  28.644  57.144  1.00 48.35           O  
ATOM    257  CB  LEU A  37       9.022  28.249  54.256  1.00 48.10           C  
ATOM    258  CG  LEU A  37      10.493  28.122  53.834  1.00 45.59           C  
ATOM    259  CD1 LEU A  37      10.769  28.988  52.612  1.00 46.27           C  
ATOM    260  CD2 LEU A  37      11.386  28.557  54.991  1.00 43.56           C  
ATOM    261  N   GLY A  38       6.195  27.732  55.455  1.00 50.84           N  
ATOM    262  CA  GLY A  38       4.921  28.214  55.952  1.00 50.76           C  
ATOM    263  C   GLY A  38       4.584  27.609  57.302  1.00 51.37           C  
ATOM    264  O   GLY A  38       4.160  28.308  58.218  1.00 53.43           O  
ATOM    265  N   ILE A  39       4.770  26.301  57.430  1.00 49.85           N  
ATOM    266  CA  ILE A  39       4.489  25.632  58.686  1.00 46.84           C  
ATOM    267  C   ILE A  39       5.393  26.213  59.752  1.00 45.31           C  
ATOM    268  O   ILE A  39       4.968  26.487  60.868  1.00 46.64           O  
ATOM    269  CB  ILE A  39       4.741  24.122  58.574  1.00 46.71           C  
ATOM    270  CG1 ILE A  39       3.677  23.501  57.663  1.00 47.48           C  
ATOM    271  CG2 ILE A  39       4.771  23.487  59.965  1.00 41.12           C  
ATOM    272  CD1 ILE A  39       3.918  22.049  57.316  1.00 50.81           C  
ATOM    273  N   PHE A  40       6.650  26.411  59.393  1.00 46.32           N  
ATOM    274  CA  PHE A  40       7.621  26.944  60.333  1.00 46.03           C  
ATOM    275  C   PHE A  40       7.200  28.290  60.917  1.00 45.64           C  
ATOM    276  O   PHE A  40       6.999  28.418  62.135  1.00 45.23           O  
ATOM    277  CB  PHE A  40       8.986  27.104  59.663  1.00 43.58           C  
ATOM    278  CG  PHE A  40      10.041  27.609  60.589  1.00 38.87           C  
ATOM    279  CD1 PHE A  40      10.693  26.736  61.443  1.00 35.31           C  
ATOM    280  CD2 PHE A  40      10.336  28.965  60.649  1.00 38.33           C  
ATOM    281  CE1 PHE A  40      11.626  27.207  62.351  1.00 38.79           C  
ATOM    282  CE2 PHE A  40      11.266  29.450  61.551  1.00 38.45           C  
ATOM    283  CZ  PHE A  40      11.913  28.570  62.406  1.00 40.52           C  
ATOM    284  N   ILE A  41       7.075  29.291  60.045  1.00 43.47           N  
ATOM    285  CA  ILE A  41       6.707  30.631  60.484  1.00 42.58           C  
ATOM    286  C   ILE A  41       5.333  30.671  61.162  1.00 41.19           C  
ATOM    287  O   ILE A  41       5.095  31.505  62.033  1.00 38.11           O  
ATOM    288  CB  ILE A  41       6.761  31.629  59.306  1.00 42.16           C  
ATOM    289  CG1 ILE A  41       6.935  33.047  59.845  1.00 44.56           C  
ATOM    290  CG2 ILE A  41       5.512  31.524  58.465  1.00 44.99           C  
ATOM    291  CD1 ILE A  41       8.176  33.219  60.754  1.00 40.09           C  
ATOM    292  N   GLY A  42       4.447  29.757  60.761  1.00 40.24           N  
ATOM    293  CA  GLY A  42       3.128  29.679  61.355  1.00 39.35           C  
ATOM    294  C   GLY A  42       3.244  29.280  62.814  1.00 40.47           C  
ATOM    295  O   GLY A  42       2.510  29.774  63.677  1.00 43.05           O  
ATOM    296  N   ILE A  43       4.183  28.389  63.104  1.00 41.53           N  
ATOM    297  CA  ILE A  43       4.398  27.938  64.467  1.00 42.94           C  
ATOM    298  C   ILE A  43       5.105  29.029  65.283  1.00 42.64           C  
ATOM    299  O   ILE A  43       5.051  29.024  66.511  1.00 45.32           O  
ATOM    300  CB  ILE A  43       5.197  26.604  64.481  1.00 44.48           C  
ATOM    301  CG1 ILE A  43       4.327  25.502  63.872  1.00 46.36           C  
ATOM    302  CG2 ILE A  43       5.621  26.236  65.906  1.00 44.21           C  
ATOM    303  CD1 ILE A  43       4.876  24.079  64.028  1.00 46.74           C  
ATOM    304  N   CYS A  44       5.765  29.970  64.616  1.00 42.72           N  
ATOM    305  CA  CYS A  44       6.394  31.061  65.349  1.00 43.12           C  
ATOM    306  C   CYS A  44       5.260  32.012  65.700  1.00 40.31           C  
ATOM    307  O   CYS A  44       5.290  32.696  66.722  1.00 38.72           O  
ATOM    308  CB  CYS A  44       7.447  31.785  64.497  1.00 46.94           C  
ATOM    309  SG  CYS A  44       8.987  30.855  64.242  1.00 45.95           S  
ATOM    310  N   GLY A  45       4.246  32.042  64.844  1.00 39.02           N  
ATOM    311  CA  GLY A  45       3.087  32.877  65.099  1.00 40.03           C  
ATOM    312  C   GLY A  45       2.370  32.403  66.350  1.00 39.71           C  
ATOM    313  O   GLY A  45       2.069  33.185  67.250  1.00 39.18           O  
ATOM    314  N   ILE A  46       2.102  31.106  66.412  1.00 38.64           N  
ATOM    315  CA  ILE A  46       1.420  30.536  67.568  1.00 40.76           C  
ATOM    316  C   ILE A  46       2.228  30.728  68.859  1.00 42.46           C  
ATOM    317  O   ILE A  46       1.738  31.324  69.829  1.00 44.26           O  
ATOM    318  CB  ILE A  46       1.154  29.021  67.366  1.00 41.57           C  
ATOM    319  CG1 ILE A  46       0.153  28.812  66.232  1.00 40.50           C  
ATOM    320  CG2 ILE A  46       0.629  28.397  68.649  1.00 38.59           C  
ATOM    321  CD1 ILE A  46       0.057  27.364  65.785  1.00 41.85           C  
ATOM    322  N   ILE A  47       3.459  30.223  68.875  1.00 42.70           N  
ATOM    323  CA  ILE A  47       4.292  30.331  70.059  1.00 42.10           C  
ATOM    324  C   ILE A  47       4.544  31.781  70.408  1.00 42.72           C  
ATOM    325  O   ILE A  47       4.400  32.182  71.568  1.00 45.39           O  
ATOM    326  CB  ILE A  47       5.636  29.606  69.869  1.00 46.23           C  
ATOM    327  CG1 ILE A  47       5.388  28.098  69.715  1.00 49.00           C  
ATOM    328  CG2 ILE A  47       6.559  29.875  71.052  1.00 46.78           C  
ATOM    329  CD1 ILE A  47       6.648  27.263  69.559  1.00 49.16           C  
ATOM    330  N   GLY A  48       4.908  32.578  69.411  1.00 40.21           N  
ATOM    331  CA  GLY A  48       5.162  33.991  69.653  1.00 40.13           C  
ATOM    332  C   GLY A  48       3.979  34.739  70.251  1.00 41.49           C  
ATOM    333  O   GLY A  48       4.112  35.391  71.291  1.00 39.97           O  
ATOM    334  N   CYS A  49       2.819  34.661  69.600  1.00 42.35           N  
ATOM    335  CA  CYS A  49       1.630  35.350  70.111  1.00 39.96           C  
ATOM    336  C   CYS A  49       1.195  34.710  71.424  1.00 37.87           C  
ATOM    337  O   CYS A  49       0.812  35.399  72.364  1.00 37.74           O  
ATOM    338  CB  CYS A  49       0.483  35.286  69.093  1.00 38.71           C  
ATOM    339  SG  CYS A  49       0.822  36.102  67.518  1.00 38.84           S  
ATOM    340  N   GLY A  50       1.265  33.386  71.486  1.00 36.98           N  
ATOM    341  CA  GLY A  50       0.879  32.706  72.702  1.00 38.99           C  
ATOM    342  C   GLY A  50       1.748  33.139  73.866  1.00 40.60           C  
ATOM    343  O   GLY A  50       1.256  33.688  74.865  1.00 42.23           O  
ATOM    344  N   GLY A  51       3.052  32.910  73.734  1.00 38.73           N  
ATOM    345  CA  GLY A  51       3.972  33.276  74.792  1.00 37.82           C  
ATOM    346  C   GLY A  51       4.018  34.751  75.145  1.00 35.55           C  
ATOM    347  O   GLY A  51       4.057  35.116  76.315  1.00 35.77           O  
ATOM    348  N   ASN A  52       4.017  35.618  74.148  1.00 37.23           N  
ATOM    349  CA  ASN A  52       4.081  37.037  74.445  1.00 42.37           C  
ATOM    350  C   ASN A  52       2.792  37.543  75.056  1.00 43.25           C  
ATOM    351  O   ASN A  52       2.804  38.489  75.848  1.00 41.90           O  
ATOM    352  CB  ASN A  52       4.445  37.836  73.189  1.00 44.34           C  
ATOM    353  CG  ASN A  52       5.926  37.711  72.828  1.00 44.29           C  
ATOM    354  OD1 ASN A  52       6.812  38.042  73.623  1.00 44.07           O  
ATOM    355  ND2 ASN A  52       6.193  37.233  71.624  1.00 44.33           N  
ATOM    356  N   GLY A  53       1.676  36.914  74.694  1.00 43.31           N  
ATOM    357  CA  GLY A  53       0.402  37.328  75.259  1.00 41.53           C  
ATOM    358  C   GLY A  53       0.422  37.047  76.755  1.00 41.07           C  
ATOM    359  O   GLY A  53       0.017  37.872  77.566  1.00 40.44           O  
ATOM    360  N   ILE A  54       0.916  35.867  77.111  1.00 38.87           N  
ATOM    361  CA  ILE A  54       0.991  35.472  78.500  1.00 38.68           C  
ATOM    362  C   ILE A  54       1.815  36.440  79.338  1.00 41.13           C  
ATOM    363  O   ILE A  54       1.413  36.802  80.440  1.00 43.99           O  
ATOM    364  CB  ILE A  54       1.594  34.075  78.645  1.00 38.03           C  
ATOM    365  CG1 ILE A  54       0.732  33.066  77.890  1.00 37.78           C  
ATOM    366  CG2 ILE A  54       1.702  33.712  80.110  1.00 32.88           C  
ATOM    367  CD1 ILE A  54       1.173  31.633  78.066  1.00 39.57           C  
ATOM    368  N   VAL A  55       2.971  36.855  78.831  1.00 42.91           N  
ATOM    369  CA  VAL A  55       3.793  37.776  79.591  1.00 42.64           C  
ATOM    370  C   VAL A  55       3.043  39.088  79.750  1.00 40.88           C  
ATOM    371  O   VAL A  55       2.945  39.618  80.859  1.00 43.07           O  
ATOM    372  CB  VAL A  55       5.216  37.991  78.940  1.00 41.50           C  
ATOM    373  CG1 VAL A  55       5.133  37.880  77.442  1.00 47.06           C  
ATOM    374  CG2 VAL A  55       5.791  39.346  79.346  1.00 41.03           C  
ATOM    375  N   ILE A  56       2.476  39.598  78.667  1.00 41.22           N  
ATOM    376  CA  ILE A  56       1.715  40.837  78.762  1.00 46.67           C  
ATOM    377  C   ILE A  56       0.545  40.697  79.744  1.00 47.49           C  
ATOM    378  O   ILE A  56       0.309  41.582  80.568  1.00 46.94           O  
ATOM    379  CB  ILE A  56       1.138  41.265  77.407  1.00 47.49           C  
ATOM    380  CG1 ILE A  56       2.270  41.577  76.422  1.00 45.32           C  
ATOM    381  CG2 ILE A  56       0.226  42.480  77.603  1.00 46.96           C  
ATOM    382  CD1 ILE A  56       1.774  42.020  75.056  1.00 44.43           C  
ATOM    383  N   TYR A  57      -0.185  39.588  79.648  1.00 48.96           N  
ATOM    384  CA  TYR A  57      -1.325  39.345  80.528  1.00 48.79           C  
ATOM    385  C   TYR A  57      -0.860  39.275  81.971  1.00 49.73           C  
ATOM    386  O   TYR A  57      -1.288  40.075  82.799  1.00 50.07           O  
ATOM    387  CB  TYR A  57      -2.036  38.040  80.137  1.00 51.98           C  
ATOM    388  CG  TYR A  57      -3.207  37.658  81.028  1.00 54.48           C  
ATOM    389  CD1 TYR A  57      -3.120  36.569  81.894  1.00 54.18           C  
ATOM    390  CD2 TYR A  57      -4.397  38.387  81.006  1.00 53.11           C  
ATOM    391  CE1 TYR A  57      -4.179  36.216  82.709  1.00 53.82           C  
ATOM    392  CE2 TYR A  57      -5.460  38.044  81.823  1.00 52.96           C  
ATOM    393  CZ  TYR A  57      -5.345  36.957  82.671  1.00 54.62           C  
ATOM    394  OH  TYR A  57      -6.396  36.603  83.491  1.00 56.82           O  
ATOM    395  N   LEU A  58       0.030  38.328  82.262  1.00 49.26           N  
ATOM    396  CA  LEU A  58       0.557  38.152  83.613  1.00 48.99           C  
ATOM    397  C   LEU A  58       1.252  39.392  84.196  1.00 49.64           C  
ATOM    398  O   LEU A  58       1.001  39.759  85.344  1.00 47.80           O  
ATOM    399  CB  LEU A  58       1.515  36.956  83.648  1.00 47.34           C  
ATOM    400  CG  LEU A  58       0.980  35.652  84.252  1.00 48.75           C  
ATOM    401  CD1 LEU A  58      -0.501  35.487  83.963  1.00 49.48           C  
ATOM    402  CD2 LEU A  58       1.770  34.474  83.705  1.00 44.53           C  
ATOM    403  N   PHE A  59       2.112  40.045  83.417  1.00 50.96           N  
ATOM    404  CA  PHE A  59       2.807  41.218  83.940  1.00 52.35           C  
ATOM    405  C   PHE A  59       1.914  42.427  84.221  1.00 50.84           C  
ATOM    406  O   PHE A  59       2.143  43.143  85.192  1.00 47.74           O  
ATOM    407  CB  PHE A  59       3.979  41.618  83.028  1.00 52.70           C  
ATOM    408  CG  PHE A  59       5.290  40.954  83.393  1.00 52.02           C  
ATOM    409  CD1 PHE A  59       5.552  39.634  83.032  1.00 52.01           C  
ATOM    410  CD2 PHE A  59       6.255  41.649  84.116  1.00 52.69           C  
ATOM    411  CE1 PHE A  59       6.760  39.018  83.388  1.00 50.62           C  
ATOM    412  CE2 PHE A  59       7.461  41.043  84.476  1.00 50.37           C  
ATOM    413  CZ  PHE A  59       7.715  39.727  84.112  1.00 48.89           C  
ATOM    414  N   THR A  60       0.901  42.663  83.394  1.00 52.35           N  
ATOM    415  CA  THR A  60       0.017  43.797  83.651  1.00 54.81           C  
ATOM    416  C   THR A  60      -1.000  43.506  84.757  1.00 56.83           C  
ATOM    417  O   THR A  60      -1.550  44.432  85.344  1.00 59.00           O  
ATOM    418  CB  THR A  60      -0.793  44.221  82.401  1.00 51.68           C  
ATOM    419  OG1 THR A  60      -1.368  43.067  81.788  1.00 50.82           O  
ATOM    420  CG2 THR A  60       0.079  44.950  81.407  1.00 51.33           C  
ATOM    421  N   LYS A  61      -1.228  42.232  85.061  1.00 57.56           N  
ATOM    422  CA  LYS A  61      -2.220  41.890  86.062  1.00 59.00           C  
ATOM    423  C   LYS A  61      -1.750  41.328  87.402  1.00 59.77           C  
ATOM    424  O   LYS A  61      -2.554  41.188  88.326  1.00 61.10           O  
ATOM    425  CB  LYS A  61      -3.248  40.945  85.441  1.00 60.53           C  
ATOM    426  CG  LYS A  61      -4.023  41.597  84.300  1.00 64.56           C  
ATOM    427  CD  LYS A  61      -4.714  42.872  84.780  1.00 65.73           C  
ATOM    428  CE  LYS A  61      -5.302  43.660  83.623  1.00 68.26           C  
ATOM    429  NZ  LYS A  61      -5.953  44.925  84.079  1.00 68.79           N  
ATOM    430  N   THR A  62      -0.467  41.007  87.522  1.00 57.53           N  
ATOM    431  CA  THR A  62       0.033  40.479  88.779  1.00 55.70           C  
ATOM    432  C   THR A  62       0.581  41.619  89.624  1.00 57.84           C  
ATOM    433  O   THR A  62       1.242  42.517  89.099  1.00 59.75           O  
ATOM    434  CB  THR A  62       1.133  39.442  88.556  1.00 53.42           C  
ATOM    435  OG1 THR A  62       0.603  38.339  87.808  1.00 51.02           O  
ATOM    436  CG2 THR A  62       1.657  38.942  89.877  1.00 48.61           C  
ATOM    437  N   LYS A  63       0.303  41.585  90.928  1.00 58.07           N  
ATOM    438  CA  LYS A  63       0.745  42.632  91.846  1.00 57.49           C  
ATOM    439  C   LYS A  63       2.244  42.611  92.111  1.00 58.05           C  
ATOM    440  O   LYS A  63       2.877  43.663  92.229  1.00 58.11           O  
ATOM    441  CB  LYS A  63      -0.006  42.522  93.178  1.00 58.01           C  
ATOM    442  CG  LYS A  63       0.329  43.645  94.165  1.00 61.50           C  
ATOM    443  CD  LYS A  63      -0.444  43.539  95.478  1.00 62.29           C  
ATOM    444  CE  LYS A  63      -0.028  42.322  96.286  1.00 65.95           C  
ATOM    445  NZ  LYS A  63      -0.735  42.258  97.601  1.00 65.92           N  
ATOM    446  N   SER A  64       2.816  41.418  92.212  1.00 56.47           N  
ATOM    447  CA  SER A  64       4.240  41.291  92.474  1.00 56.26           C  
ATOM    448  C   SER A  64       5.087  41.752  91.297  1.00 58.64           C  
ATOM    449  O   SER A  64       6.285  41.996  91.449  1.00 61.33           O  
ATOM    450  CB  SER A  64       4.580  39.843  92.826  1.00 55.66           C  
ATOM    451  OG  SER A  64       4.135  38.950  91.825  1.00 59.02           O  
ATOM    452  N   LEU A  65       4.466  41.881  90.127  1.00 58.03           N  
ATOM    453  CA  LEU A  65       5.180  42.315  88.930  1.00 57.41           C  
ATOM    454  C   LEU A  65       4.792  43.740  88.510  1.00 59.78           C  
ATOM    455  O   LEU A  65       4.916  44.096  87.342  1.00 59.53           O  
ATOM    456  CB  LEU A  65       4.873  41.358  87.778  1.00 57.37           C  
ATOM    457  CG  LEU A  65       4.880  39.845  88.027  1.00 58.12           C  
ATOM    458  CD1 LEU A  65       4.607  39.107  86.715  1.00 53.63           C  
ATOM    459  CD2 LEU A  65       6.220  39.421  88.603  1.00 59.36           C  
ATOM    460  N   GLN A  66       4.354  44.561  89.460  1.00 63.77           N  
ATOM    461  CA  GLN A  66       3.914  45.926  89.161  1.00 69.21           C  
ATOM    462  C   GLN A  66       4.944  47.068  89.172  1.00 71.52           C  
ATOM    463  O   GLN A  66       4.559  48.246  89.151  1.00 73.67           O  
ATOM    464  CB  GLN A  66       2.768  46.302  90.102  1.00 72.50           C  
ATOM    465  CG  GLN A  66       1.489  46.689  89.395  1.00 74.92           C  
ATOM    466  CD  GLN A  66       0.900  45.538  88.616  1.00 76.01           C  
ATOM    467  OE1 GLN A  66       1.543  44.987  87.730  1.00 76.16           O  
ATOM    468  NE2 GLN A  66      -0.334  45.162  88.948  1.00 78.43           N  
ATOM    469  N   THR A  67       6.233  46.747  89.205  1.00 70.31           N  
ATOM    470  CA  THR A  67       7.256  47.792  89.212  1.00 68.74           C  
ATOM    471  C   THR A  67       7.408  48.452  87.840  1.00 65.36           C  
ATOM    472  O   THR A  67       7.148  47.827  86.816  1.00 65.11           O  
ATOM    473  CB  THR A  67       8.621  47.228  89.660  1.00 71.06           C  
ATOM    474  OG1 THR A  67       8.772  45.893  89.159  1.00 74.15           O  
ATOM    475  CG2 THR A  67       8.726  47.216  91.177  1.00 73.35           C  
ATOM    476  N   PRO A  68       7.833  49.729  87.803  1.00 63.43           N  
ATOM    477  CA  PRO A  68       8.019  50.474  86.552  1.00 61.65           C  
ATOM    478  C   PRO A  68       8.883  49.811  85.480  1.00 60.13           C  
ATOM    479  O   PRO A  68       8.497  49.768  84.315  1.00 59.08           O  
ATOM    480  CB  PRO A  68       8.598  51.802  87.031  1.00 60.93           C  
ATOM    481  CG  PRO A  68       7.905  52.002  88.330  1.00 60.26           C  
ATOM    482  CD  PRO A  68       8.025  50.623  88.960  1.00 62.79           C  
ATOM    483  N   ALA A  69      10.048  49.301  85.867  1.00 61.35           N  
ATOM    484  CA  ALA A  69      10.950  48.652  84.912  1.00 61.16           C  
ATOM    485  C   ALA A  69      10.263  47.547  84.110  1.00 59.63           C  
ATOM    486  O   ALA A  69      10.537  47.371  82.926  1.00 59.57           O  
ATOM    487  CB  ALA A  69      12.160  48.081  85.643  1.00 61.34           C  
ATOM    488  N   ASN A  70       9.375  46.804  84.764  1.00 59.26           N  
ATOM    489  CA  ASN A  70       8.645  45.717  84.119  1.00 55.93           C  
ATOM    490  C   ASN A  70       7.840  46.195  82.923  1.00 54.65           C  
ATOM    491  O   ASN A  70       7.403  45.393  82.100  1.00 51.97           O  
ATOM    492  CB  ASN A  70       7.725  45.038  85.126  1.00 55.14           C  
ATOM    493  CG  ASN A  70       8.449  44.041  85.979  1.00 54.89           C  
ATOM    494  OD1 ASN A  70       7.902  43.531  86.949  1.00 58.16           O  
ATOM    495  ND2 ASN A  70       9.684  43.740  85.615  1.00 56.50           N  
ATOM    496  N   MET A  71       7.630  47.505  82.844  1.00 53.71           N  
ATOM    497  CA  MET A  71       6.913  48.084  81.720  1.00 53.51           C  
ATOM    498  C   MET A  71       7.732  47.757  80.464  1.00 53.36           C  
ATOM    499  O   MET A  71       7.172  47.424  79.416  1.00 51.12           O  
ATOM    500  CB  MET A  71       6.778  49.602  81.901  1.00 55.16           C  
ATOM    501  CG  MET A  71       5.727  50.029  82.935  1.00 57.77           C  
ATOM    502  SD  MET A  71       5.734  51.815  83.328  1.00 59.41           S  
ATOM    503  CE  MET A  71       5.468  52.510  81.640  1.00 51.50           C  
ATOM    504  N   PHE A  72       9.061  47.839  80.588  1.00 52.43           N  
ATOM    505  CA  PHE A  72       9.952  47.537  79.473  1.00 49.82           C  
ATOM    506  C   PHE A  72       9.675  46.115  79.007  1.00 47.58           C  
ATOM    507  O   PHE A  72       9.597  45.857  77.809  1.00 44.68           O  
ATOM    508  CB  PHE A  72      11.430  47.646  79.871  1.00 52.28           C  
ATOM    509  CG  PHE A  72      11.860  49.022  80.309  1.00 51.88           C  
ATOM    510  CD1 PHE A  72      11.412  50.159  79.649  1.00 52.10           C  
ATOM    511  CD2 PHE A  72      12.726  49.179  81.389  1.00 52.26           C  
ATOM    512  CE1 PHE A  72      11.819  51.436  80.064  1.00 52.47           C  
ATOM    513  CE2 PHE A  72      13.135  50.445  81.808  1.00 50.70           C  
ATOM    514  CZ  PHE A  72      12.682  51.572  81.148  1.00 49.50           C  
ATOM    515  N   ILE A  73       9.537  45.195  79.962  1.00 48.00           N  
ATOM    516  CA  ILE A  73       9.263  43.794  79.646  1.00 51.34           C  
ATOM    517  C   ILE A  73       7.963  43.681  78.855  1.00 51.60           C  
ATOM    518  O   ILE A  73       7.875  42.944  77.872  1.00 50.28           O  
ATOM    519  CB  ILE A  73       9.135  42.923  80.929  1.00 54.82           C  
ATOM    520  CG1 ILE A  73      10.521  42.609  81.497  1.00 56.97           C  
ATOM    521  CG2 ILE A  73       8.413  41.614  80.615  1.00 55.71           C  
ATOM    522  CD1 ILE A  73      10.488  41.792  82.789  1.00 57.24           C  
ATOM    523  N   ILE A  74       6.955  44.423  79.293  1.00 49.33           N  
ATOM    524  CA  ILE A  74       5.678  44.400  78.618  1.00 47.96           C  
ATOM    525  C   ILE A  74       5.851  44.951  77.210  1.00 46.40           C  
ATOM    526  O   ILE A  74       5.405  44.345  76.233  1.00 46.65           O  
ATOM    527  CB  ILE A  74       4.620  45.214  79.418  1.00 49.04           C  
ATOM    528  CG1 ILE A  74       4.283  44.461  80.715  1.00 49.58           C  
ATOM    529  CG2 ILE A  74       3.347  45.417  78.592  1.00 46.66           C  
ATOM    530  CD1 ILE A  74       3.429  45.231  81.689  1.00 46.80           C  
ATOM    531  N   ASN A  75       6.515  46.098  77.111  1.00 45.66           N  
ATOM    532  CA  ASN A  75       6.752  46.738  75.823  1.00 44.23           C  
ATOM    533  C   ASN A  75       7.449  45.763  74.867  1.00 44.03           C  
ATOM    534  O   ASN A  75       7.110  45.693  73.680  1.00 40.89           O  
ATOM    535  CB  ASN A  75       7.604  48.000  76.005  1.00 43.83           C  
ATOM    536  CG  ASN A  75       7.819  48.742  74.700  1.00 47.79           C  
ATOM    537  OD1 ASN A  75       6.884  49.312  74.136  1.00 48.34           O  
ATOM    538  ND2 ASN A  75       9.048  48.730  74.207  1.00 52.84           N  
ATOM    539  N   LEU A  76       8.419  45.019  75.399  1.00 42.58           N  
ATOM    540  CA  LEU A  76       9.167  44.037  74.618  1.00 40.80           C  
ATOM    541  C   LEU A  76       8.215  42.939  74.123  1.00 41.84           C  
ATOM    542  O   LEU A  76       8.272  42.522  72.965  1.00 41.88           O  
ATOM    543  CB  LEU A  76      10.248  43.399  75.489  1.00 41.84           C  
ATOM    544  CG  LEU A  76      11.597  43.024  74.882  1.00 42.41           C  
ATOM    545  CD1 LEU A  76      12.294  42.043  75.812  1.00 40.93           C  
ATOM    546  CD2 LEU A  76      11.427  42.401  73.503  1.00 44.78           C  
ATOM    547  N   ALA A  77       7.342  42.470  75.011  1.00 41.96           N  
ATOM    548  CA  ALA A  77       6.395  41.425  74.661  1.00 41.12           C  
ATOM    549  C   ALA A  77       5.395  41.899  73.611  1.00 42.02           C  
ATOM    550  O   ALA A  77       4.990  41.119  72.751  1.00 43.48           O  
ATOM    551  CB  ALA A  77       5.666  40.944  75.898  1.00 39.81           C  
ATOM    552  N   PHE A  78       4.985  43.163  73.682  1.00 41.79           N  
ATOM    553  CA  PHE A  78       4.032  43.693  72.705  1.00 43.93           C  
ATOM    554  C   PHE A  78       4.748  43.695  71.358  1.00 45.62           C  
ATOM    555  O   PHE A  78       4.178  43.334  70.324  1.00 46.20           O  
ATOM    556  CB  PHE A  78       3.624  45.129  73.054  1.00 45.88           C  
ATOM    557  CG  PHE A  78       2.647  45.733  72.084  1.00 48.45           C  
ATOM    558  CD1 PHE A  78       1.294  45.785  72.379  1.00 48.71           C  
ATOM    559  CD2 PHE A  78       3.076  46.205  70.847  1.00 49.59           C  
ATOM    560  CE1 PHE A  78       0.382  46.291  71.461  1.00 49.30           C  
ATOM    561  CE2 PHE A  78       2.165  46.714  69.920  1.00 49.24           C  
ATOM    562  CZ  PHE A  78       0.821  46.755  70.227  1.00 48.09           C  
ATOM    563  N   SER A  79       6.006  44.112  71.399  1.00 44.01           N  
ATOM    564  CA  SER A  79       6.848  44.166  70.233  1.00 42.04           C  
ATOM    565  C   SER A  79       6.948  42.789  69.597  1.00 41.18           C  
ATOM    566  O   SER A  79       6.664  42.609  68.412  1.00 40.72           O  
ATOM    567  CB  SER A  79       8.245  44.645  70.635  1.00 43.76           C  
ATOM    568  OG  SER A  79       9.110  44.750  69.524  1.00 47.91           O  
ATOM    569  N   ASP A  80       7.349  41.807  70.389  1.00 43.10           N  
ATOM    570  CA  ASP A  80       7.499  40.445  69.895  1.00 45.32           C  
ATOM    571  C   ASP A  80       6.164  39.836  69.501  1.00 46.54           C  
ATOM    572  O   ASP A  80       6.082  39.016  68.570  1.00 46.31           O  
ATOM    573  CB  ASP A  80       8.204  39.599  70.945  1.00 48.92           C  
ATOM    574  CG  ASP A  80       9.616  40.070  71.199  1.00 52.23           C  
ATOM    575  OD1 ASP A  80      10.225  39.653  72.212  1.00 54.88           O  
ATOM    576  OD2 ASP A  80      10.118  40.857  70.378  1.00 50.93           O  
ATOM    577  N   PHE A  81       5.107  40.236  70.194  1.00 45.63           N  
ATOM    578  CA  PHE A  81       3.790  39.728  69.864  1.00 44.66           C  
ATOM    579  C   PHE A  81       3.433  40.124  68.426  1.00 43.62           C  
ATOM    580  O   PHE A  81       3.134  39.269  67.598  1.00 44.03           O  
ATOM    581  CB  PHE A  81       2.724  40.306  70.799  1.00 44.63           C  
ATOM    582  CG  PHE A  81       1.331  39.860  70.449  1.00 44.94           C  
ATOM    583  CD1 PHE A  81       0.855  38.632  70.880  1.00 40.57           C  
ATOM    584  CD2 PHE A  81       0.524  40.637  69.623  1.00 42.89           C  
ATOM    585  CE1 PHE A  81      -0.395  38.186  70.491  1.00 41.81           C  
ATOM    586  CE2 PHE A  81      -0.733  40.199  69.228  1.00 40.53           C  
ATOM    587  CZ  PHE A  81      -1.194  38.972  69.661  1.00 39.98           C  
ATOM    588  N   THR A  82       3.475  41.430  68.161  1.00 42.03           N  
ATOM    589  CA  THR A  82       3.143  41.989  66.857  1.00 42.13           C  
ATOM    590  C   THR A  82       4.036  41.447  65.746  1.00 41.65           C  
ATOM    591  O   THR A  82       3.586  41.253  64.622  1.00 43.07           O  
ATOM    592  CB  THR A  82       3.258  43.544  66.849  1.00 44.03           C  
ATOM    593  OG1 THR A  82       2.717  44.079  68.059  1.00 40.98           O  
ATOM    594  CG2 THR A  82       2.490  44.135  65.668  1.00 40.92           C  
ATOM    595  N   PHE A  83       5.308  41.226  66.053  1.00 41.44           N  
ATOM    596  CA  PHE A  83       6.228  40.697  65.047  1.00 41.19           C  
ATOM    597  C   PHE A  83       5.731  39.319  64.614  1.00 38.54           C  
ATOM    598  O   PHE A  83       5.538  39.043  63.433  1.00 39.02           O  
ATOM    599  CB  PHE A  83       7.628  40.546  65.636  1.00 43.61           C  
ATOM    600  CG  PHE A  83       8.683  40.265  64.613  1.00 40.78           C  
ATOM    601  CD1 PHE A  83       9.474  41.298  64.121  1.00 40.97           C  
ATOM    602  CD2 PHE A  83       8.874  38.976  64.126  1.00 39.35           C  
ATOM    603  CE1 PHE A  83      10.442  41.057  63.158  1.00 40.32           C  
ATOM    604  CE2 PHE A  83       9.838  38.718  63.162  1.00 39.23           C  
ATOM    605  CZ  PHE A  83      10.627  39.758  62.675  1.00 41.65           C  
ATOM    606  N   SER A  84       5.530  38.456  65.600  1.00 39.85           N  
ATOM    607  CA  SER A  84       5.076  37.103  65.353  1.00 39.47           C  
ATOM    608  C   SER A  84       3.730  37.056  64.630  1.00 39.56           C  
ATOM    609  O   SER A  84       3.529  36.211  63.750  1.00 39.61           O  
ATOM    610  CB  SER A  84       4.987  36.341  66.681  1.00 38.86           C  
ATOM    611  OG  SER A  84       6.206  36.470  67.417  1.00 35.20           O  
ATOM    612  N   LEU A  85       2.819  37.960  64.995  1.00 35.85           N  
ATOM    613  CA  LEU A  85       1.497  38.005  64.376  1.00 35.98           C  
ATOM    614  C   LEU A  85       1.600  38.343  62.887  1.00 36.85           C  
ATOM    615  O   LEU A  85       1.231  37.549  62.010  1.00 38.58           O  
ATOM    616  CB  LEU A  85       0.623  39.078  65.035  1.00 34.62           C  
ATOM    617  CG  LEU A  85      -0.910  38.892  65.083  1.00 35.95           C  
ATOM    618  CD1 LEU A  85      -1.566  40.264  65.026  1.00 30.62           C  
ATOM    619  CD2 LEU A  85      -1.416  38.020  63.939  1.00 33.71           C  
ATOM    620  N   VAL A  86       2.100  39.547  62.631  1.00 37.93           N  
ATOM    621  CA  VAL A  86       2.235  40.073  61.297  1.00 36.67           C  
ATOM    622  C   VAL A  86       3.200  39.324  60.381  1.00 39.46           C  
ATOM    623  O   VAL A  86       2.946  39.191  59.191  1.00 39.35           O  
ATOM    624  CB  VAL A  86       2.650  41.556  61.347  1.00 35.37           C  
ATOM    625  CG1 VAL A  86       2.795  42.113  59.934  1.00 30.56           C  
ATOM    626  CG2 VAL A  86       1.626  42.349  62.117  1.00 29.89           C  
ATOM    627  N   ASN A  87       4.303  38.839  60.935  1.00 40.50           N  
ATOM    628  CA  ASN A  87       5.298  38.148  60.135  1.00 43.51           C  
ATOM    629  C   ASN A  87       5.063  36.662  59.903  1.00 43.07           C  
ATOM    630  O   ASN A  87       5.781  36.039  59.130  1.00 43.38           O  
ATOM    631  CB  ASN A  87       6.686  38.353  60.751  1.00 47.34           C  
ATOM    632  CG  ASN A  87       7.193  39.772  60.579  1.00 50.70           C  
ATOM    633  OD1 ASN A  87       7.587  40.172  59.486  1.00 52.00           O  
ATOM    634  ND2 ASN A  87       7.173  40.544  61.657  1.00 51.94           N  
ATOM    635  N   GLY A  88       4.069  36.087  60.566  1.00 41.28           N  
ATOM    636  CA  GLY A  88       3.815  34.669  60.392  1.00 41.42           C  
ATOM    637  C   GLY A  88       2.533  34.390  59.645  1.00 41.96           C  
ATOM    638  O   GLY A  88       2.488  34.424  58.402  1.00 38.69           O  
ATOM    639  N   PHE A  89       1.483  34.099  60.410  1.00 42.62           N  
ATOM    640  CA  PHE A  89       0.175  33.827  59.822  1.00 45.02           C  
ATOM    641  C   PHE A  89      -0.659  35.102  59.858  1.00 43.81           C  
ATOM    642  O   PHE A  89      -0.702  35.790  60.883  1.00 41.95           O  
ATOM    643  CB  PHE A  89      -0.537  32.700  60.569  1.00 42.94           C  
ATOM    644  CG  PHE A  89      -1.925  32.434  60.066  1.00 44.91           C  
ATOM    645  CD1 PHE A  89      -3.017  33.114  60.604  1.00 43.85           C  
ATOM    646  CD2 PHE A  89      -2.136  31.560  59.013  1.00 44.31           C  
ATOM    647  CE1 PHE A  89      -4.301  32.929  60.093  1.00 39.58           C  
ATOM    648  CE2 PHE A  89      -3.416  31.367  58.494  1.00 46.29           C  
ATOM    649  CZ  PHE A  89      -4.502  32.059  59.039  1.00 42.12           C  
ATOM    650  N   PRO A  90      -1.358  35.419  58.749  1.00 41.90           N  
ATOM    651  CA  PRO A  90      -1.430  34.678  57.488  1.00 41.59           C  
ATOM    652  C   PRO A  90      -0.592  35.203  56.316  1.00 41.91           C  
ATOM    653  O   PRO A  90      -0.462  34.525  55.299  1.00 38.98           O  
ATOM    654  CB  PRO A  90      -2.906  34.766  57.154  1.00 42.20           C  
ATOM    655  CG  PRO A  90      -3.166  36.208  57.453  1.00 41.75           C  
ATOM    656  CD  PRO A  90      -2.452  36.408  58.808  1.00 42.80           C  
ATOM    657  N   LEU A  91      -0.040  36.405  56.436  1.00 41.95           N  
ATOM    658  CA  LEU A  91       0.724  36.980  55.334  1.00 41.05           C  
ATOM    659  C   LEU A  91       1.827  36.086  54.744  1.00 44.50           C  
ATOM    660  O   LEU A  91       1.921  35.940  53.521  1.00 44.48           O  
ATOM    661  CB  LEU A  91       1.292  38.345  55.753  1.00 40.70           C  
ATOM    662  CG  LEU A  91       0.221  39.409  56.068  1.00 39.34           C  
ATOM    663  CD1 LEU A  91       0.850  40.701  56.558  1.00 35.53           C  
ATOM    664  CD2 LEU A  91      -0.611  39.662  54.834  1.00 33.48           C  
ATOM    665  N   MET A  92       2.662  35.476  55.581  1.00 44.04           N  
ATOM    666  CA  MET A  92       3.717  34.634  55.028  1.00 44.71           C  
ATOM    667  C   MET A  92       3.253  33.201  54.845  1.00 45.02           C  
ATOM    668  O   MET A  92       3.345  32.643  53.752  1.00 45.93           O  
ATOM    669  CB  MET A  92       4.973  34.659  55.902  1.00 42.81           C  
ATOM    670  CG  MET A  92       6.177  34.012  55.210  1.00 42.41           C  
ATOM    671  SD  MET A  92       7.731  33.965  56.149  1.00 41.60           S  
ATOM    672  CE  MET A  92       8.730  33.070  55.027  1.00 39.13           C  
ATOM    673  N   THR A  93       2.750  32.607  55.916  1.00 44.59           N  
ATOM    674  CA  THR A  93       2.281  31.236  55.869  1.00 43.78           C  
ATOM    675  C   THR A  93       1.385  30.970  54.667  1.00 45.94           C  
ATOM    676  O   THR A  93       1.595  29.996  53.947  1.00 49.29           O  
ATOM    677  CB  THR A  93       1.537  30.879  57.161  1.00 44.32           C  
ATOM    678  OG1 THR A  93       2.406  31.122  58.271  1.00 44.40           O  
ATOM    679  CG2 THR A  93       1.102  29.406  57.162  1.00 42.15           C  
ATOM    680  N   ILE A  94       0.390  31.827  54.445  1.00 43.49           N  
ATOM    681  CA  ILE A  94      -0.516  31.639  53.317  1.00 41.54           C  
ATOM    682  C   ILE A  94       0.248  31.803  52.006  1.00 42.23           C  
ATOM    683  O   ILE A  94       0.017  31.066  51.054  1.00 41.11           O  
ATOM    684  CB  ILE A  94      -1.705  32.632  53.375  1.00 41.63           C  
ATOM    685  CG1 ILE A  94      -2.639  32.243  54.520  1.00 41.21           C  
ATOM    686  CG2 ILE A  94      -2.484  32.631  52.067  1.00 39.28           C  
ATOM    687  CD1 ILE A  94      -3.218  30.860  54.393  1.00 41.36           C  
ATOM    688  N   SER A  95       1.168  32.764  51.971  1.00 45.45           N  
ATOM    689  CA  SER A  95       1.964  33.006  50.782  1.00 43.86           C  
ATOM    690  C   SER A  95       2.770  31.776  50.417  1.00 41.28           C  
ATOM    691  O   SER A  95       2.855  31.403  49.245  1.00 37.39           O  
ATOM    692  CB  SER A  95       2.905  34.187  50.994  1.00 47.72           C  
ATOM    693  OG  SER A  95       2.213  35.399  50.793  1.00 50.35           O  
ATOM    694  N   CYS A  96       3.359  31.141  51.421  1.00 39.70           N  
ATOM    695  CA  CYS A  96       4.146  29.945  51.167  1.00 42.81           C  
ATOM    696  C   CYS A  96       3.300  28.838  50.556  1.00 43.62           C  
ATOM    697  O   CYS A  96       3.603  28.359  49.465  1.00 44.38           O  
ATOM    698  CB  CYS A  96       4.805  29.453  52.458  1.00 43.84           C  
ATOM    699  SG  CYS A  96       6.184  30.484  53.013  1.00 41.97           S  
ATOM    700  N   PHE A  97       2.228  28.441  51.237  1.00 47.04           N  
ATOM    701  CA  PHE A  97       1.367  27.372  50.726  1.00 47.09           C  
ATOM    702  C   PHE A  97       0.863  27.560  49.311  1.00 47.36           C  
ATOM    703  O   PHE A  97       0.347  26.622  48.721  1.00 47.47           O  
ATOM    704  CB  PHE A  97       0.173  27.147  51.650  1.00 46.10           C  
ATOM    705  CG  PHE A  97       0.555  26.728  53.034  1.00 48.92           C  
ATOM    706  CD1 PHE A  97       1.662  25.911  53.247  1.00 48.59           C  
ATOM    707  CD2 PHE A  97      -0.193  27.146  54.123  1.00 48.67           C  
ATOM    708  CE1 PHE A  97       2.021  25.519  54.533  1.00 50.67           C  
ATOM    709  CE2 PHE A  97       0.156  26.761  55.411  1.00 51.83           C  
ATOM    710  CZ  PHE A  97       1.264  25.948  55.620  1.00 51.06           C  
ATOM    711  N   LEU A  98       1.003  28.765  48.768  1.00 48.69           N  
ATOM    712  CA  LEU A  98       0.560  29.051  47.400  1.00 49.32           C  
ATOM    713  C   LEU A  98       1.782  29.317  46.547  1.00 49.51           C  
ATOM    714  O   LEU A  98       1.683  29.558  45.337  1.00 52.29           O  
ATOM    715  CB  LEU A  98      -0.344  30.287  47.366  1.00 49.86           C  
ATOM    716  CG  LEU A  98      -1.688  30.187  48.079  1.00 49.50           C  
ATOM    717  CD1 LEU A  98      -2.332  31.564  48.110  1.00 48.16           C  
ATOM    718  CD2 LEU A  98      -2.579  29.165  47.361  1.00 51.41           C  
ATOM    719  N   LYS A  99       2.938  29.293  47.195  1.00 49.68           N  
ATOM    720  CA  LYS A  99       4.200  29.542  46.518  1.00 50.18           C  
ATOM    721  C   LYS A  99       4.188  30.917  45.866  1.00 49.31           C  
ATOM    722  O   LYS A  99       4.773  31.104  44.806  1.00 50.19           O  
ATOM    723  CB  LYS A  99       4.445  28.443  45.487  1.00 51.59           C  
ATOM    724  CG  LYS A  99       4.581  27.069  46.146  1.00 54.82           C  
ATOM    725  CD  LYS A  99       3.942  25.949  45.349  1.00 54.70           C  
ATOM    726  CE  LYS A  99       4.711  25.640  44.090  1.00 55.54           C  
ATOM    727  NZ  LYS A  99       4.103  24.482  43.382  1.00 57.55           N  
ATOM    728  N   LYS A 100       3.526  31.880  46.513  1.00 49.59           N  
ATOM    729  CA  LYS A 100       3.437  33.240  45.994  1.00 48.46           C  
ATOM    730  C   LYS A 100       2.822  34.229  46.986  1.00 47.12           C  
ATOM    731  O   LYS A 100       1.943  33.860  47.758  1.00 48.72           O  
ATOM    732  CB  LYS A 100       2.612  33.245  44.706  1.00 46.46           C  
ATOM    733  CG  LYS A 100       2.465  34.612  44.072  1.00 49.54           C  
ATOM    734  CD  LYS A 100       1.968  34.510  42.633  1.00 52.83           C  
ATOM    735  CE  LYS A 100       2.913  33.667  41.782  1.00 51.68           C  
ATOM    736  NZ  LYS A 100       4.318  34.148  41.872  1.00 51.50           N  
ATOM    737  N   TRP A 101       3.294  35.477  46.962  1.00 45.50           N  
ATOM    738  CA  TRP A 101       2.765  36.528  47.826  1.00 45.72           C  
ATOM    739  C   TRP A 101       1.553  37.137  47.144  1.00 46.22           C  
ATOM    740  O   TRP A 101       1.679  37.928  46.205  1.00 49.40           O  
ATOM    741  CB  TRP A 101       3.815  37.620  48.084  1.00 42.64           C  
ATOM    742  CG  TRP A 101       3.285  38.800  48.883  1.00 41.57           C  
ATOM    743  CD1 TRP A 101       2.622  39.889  48.392  1.00 40.03           C  
ATOM    744  CD2 TRP A 101       3.362  38.987  50.303  1.00 38.16           C  
ATOM    745  NE1 TRP A 101       2.284  40.740  49.412  1.00 36.81           N  
ATOM    746  CE2 TRP A 101       2.724  40.213  50.597  1.00 37.18           C  
ATOM    747  CE3 TRP A 101       3.906  38.236  51.359  1.00 41.00           C  
ATOM    748  CZ2 TRP A 101       2.612  40.713  51.910  1.00 37.18           C  
ATOM    749  CZ3 TRP A 101       3.795  38.735  52.672  1.00 38.17           C  
ATOM    750  CH2 TRP A 101       3.153  39.961  52.928  1.00 37.71           C  
ATOM    751  N   ILE A 102       0.374  36.760  47.622  1.00 46.00           N  
ATOM    752  CA  ILE A 102      -0.896  37.216  47.055  1.00 45.76           C  
ATOM    753  C   ILE A 102      -1.551  38.387  47.772  1.00 44.95           C  
ATOM    754  O   ILE A 102      -2.723  38.646  47.538  1.00 46.87           O  
ATOM    755  CB  ILE A 102      -1.933  36.087  47.086  1.00 45.30           C  
ATOM    756  CG1 ILE A 102      -2.167  35.664  48.552  1.00 43.54           C  
ATOM    757  CG2 ILE A 102      -1.462  34.918  46.240  1.00 44.34           C  
ATOM    758  CD1 ILE A 102      -3.390  34.800  48.785  1.00 41.12           C  
ATOM    759  N   PHE A 103      -0.825  39.101  48.623  1.00 43.93           N  
ATOM    760  CA  PHE A 103      -1.456  40.181  49.372  1.00 43.10           C  
ATOM    761  C   PHE A 103      -1.189  41.601  48.920  1.00 42.13           C  
ATOM    762  O   PHE A 103      -1.565  42.550  49.607  1.00 44.61           O  
ATOM    763  CB  PHE A 103      -1.129  40.022  50.859  1.00 43.58           C  
ATOM    764  CG  PHE A 103      -1.542  38.687  51.424  1.00 45.33           C  
ATOM    765  CD1 PHE A 103      -2.888  38.398  51.651  1.00 43.16           C  
ATOM    766  CD2 PHE A 103      -0.594  37.701  51.674  1.00 42.41           C  
ATOM    767  CE1 PHE A 103      -3.279  37.140  52.116  1.00 45.65           C  
ATOM    768  CE2 PHE A 103      -0.974  36.441  52.138  1.00 41.22           C  
ATOM    769  CZ  PHE A 103      -2.312  36.159  52.357  1.00 43.51           C  
ATOM    770  N   GLY A 104      -0.558  41.752  47.761  1.00 40.87           N  
ATOM    771  CA  GLY A 104      -0.291  43.079  47.237  1.00 37.91           C  
ATOM    772  C   GLY A 104       0.893  43.818  47.812  1.00 35.74           C  
ATOM    773  O   GLY A 104       1.405  43.472  48.865  1.00 37.60           O  
ATOM    774  N   PHE A 105       1.307  44.868  47.112  1.00 38.87           N  
ATOM    775  CA  PHE A 105       2.443  45.691  47.512  1.00 42.08           C  
ATOM    776  C   PHE A 105       2.256  46.404  48.843  1.00 41.95           C  
ATOM    777  O   PHE A 105       3.166  46.435  49.660  1.00 45.83           O  
ATOM    778  CB  PHE A 105       2.754  46.711  46.418  1.00 45.01           C  
ATOM    779  CG  PHE A 105       4.200  47.131  46.372  1.00 50.33           C  
ATOM    780  CD1 PHE A 105       4.579  48.296  45.717  1.00 50.42           C  
ATOM    781  CD2 PHE A 105       5.183  46.366  46.990  1.00 50.80           C  
ATOM    782  CE1 PHE A 105       5.907  48.695  45.681  1.00 46.66           C  
ATOM    783  CE2 PHE A 105       6.516  46.759  46.955  1.00 52.74           C  
ATOM    784  CZ  PHE A 105       6.874  47.926  46.300  1.00 50.25           C  
ATOM    785  N   ALA A 106       1.082  46.987  49.059  1.00 42.48           N  
ATOM    786  CA  ALA A 106       0.795  47.702  50.306  1.00 40.88           C  
ATOM    787  C   ALA A 106       1.005  46.797  51.518  1.00 40.66           C  
ATOM    788  O   ALA A 106       1.582  47.214  52.522  1.00 41.03           O  
ATOM    789  CB  ALA A 106      -0.632  48.231  50.292  1.00 41.46           C  
ATOM    790  N   ALA A 107       0.533  45.560  51.425  1.00 40.05           N  
ATOM    791  CA  ALA A 107       0.697  44.622  52.518  1.00 40.88           C  
ATOM    792  C   ALA A 107       2.184  44.340  52.723  1.00 41.56           C  
ATOM    793  O   ALA A 107       2.667  44.294  53.849  1.00 42.62           O  
ATOM    794  CB  ALA A 107      -0.055  43.334  52.220  1.00 41.38           C  
ATOM    795  N   CYS A 108       2.907  44.161  51.626  1.00 42.50           N  
ATOM    796  CA  CYS A 108       4.344  43.901  51.661  1.00 42.46           C  
ATOM    797  C   CYS A 108       5.049  45.004  52.434  1.00 41.94           C  
ATOM    798  O   CYS A 108       5.859  44.734  53.319  1.00 40.90           O  
ATOM    799  CB  CYS A 108       4.877  43.841  50.227  1.00 45.86           C  
ATOM    800  SG  CYS A 108       6.660  43.533  49.951  1.00 50.12           S  
ATOM    801  N   LYS A 109       4.733  46.251  52.103  1.00 41.08           N  
ATOM    802  CA  LYS A 109       5.353  47.379  52.787  1.00 44.55           C  
ATOM    803  C   LYS A 109       5.037  47.310  54.278  1.00 45.84           C  
ATOM    804  O   LYS A 109       5.928  47.377  55.124  1.00 47.32           O  
ATOM    805  CB  LYS A 109       4.845  48.696  52.203  1.00 42.59           C  
ATOM    806  CG  LYS A 109       5.018  48.781  50.702  1.00 41.00           C  
ATOM    807  CD  LYS A 109       4.553  50.112  50.173  1.00 43.84           C  
ATOM    808  CE  LYS A 109       4.774  50.206  48.674  1.00 46.61           C  
ATOM    809  NZ  LYS A 109       4.563  51.593  48.170  1.00 50.40           N  
ATOM    810  N   VAL A 110       3.756  47.169  54.594  1.00 48.47           N  
ATOM    811  CA  VAL A 110       3.332  47.077  55.981  1.00 47.74           C  
ATOM    812  C   VAL A 110       4.075  45.935  56.649  1.00 46.95           C  
ATOM    813  O   VAL A 110       4.554  46.056  57.779  1.00 47.86           O  
ATOM    814  CB  VAL A 110       1.823  46.812  56.083  1.00 48.76           C  
ATOM    815  CG1 VAL A 110       1.476  46.304  57.483  1.00 47.85           C  
ATOM    816  CG2 VAL A 110       1.051  48.096  55.764  1.00 46.88           C  
ATOM    817  N   TYR A 111       4.174  44.819  55.939  1.00 46.18           N  
ATOM    818  CA  TYR A 111       4.850  43.649  56.475  1.00 45.32           C  
ATOM    819  C   TYR A 111       6.294  43.986  56.807  1.00 46.10           C  
ATOM    820  O   TYR A 111       6.713  43.891  57.960  1.00 46.71           O  
ATOM    821  CB  TYR A 111       4.794  42.512  55.467  1.00 44.92           C  
ATOM    822  CG  TYR A 111       5.432  41.225  55.928  1.00 48.73           C  
ATOM    823  CD1 TYR A 111       4.650  40.114  56.256  1.00 49.33           C  
ATOM    824  CD2 TYR A 111       6.824  41.097  56.001  1.00 48.19           C  
ATOM    825  CE1 TYR A 111       5.239  38.907  56.643  1.00 46.79           C  
ATOM    826  CE2 TYR A 111       7.419  39.895  56.386  1.00 46.09           C  
ATOM    827  CZ  TYR A 111       6.621  38.810  56.704  1.00 46.11           C  
ATOM    828  OH  TYR A 111       7.205  37.631  57.095  1.00 42.53           O  
ATOM    829  N   GLY A 112       7.055  44.382  55.797  1.00 45.96           N  
ATOM    830  CA  GLY A 112       8.455  44.707  56.014  1.00 45.32           C  
ATOM    831  C   GLY A 112       8.689  45.798  57.040  1.00 45.06           C  
ATOM    832  O   GLY A 112       9.608  45.700  57.847  1.00 47.19           O  
ATOM    833  N   PHE A 113       7.856  46.835  56.994  1.00 42.98           N  
ATOM    834  CA  PHE A 113       7.943  47.972  57.906  1.00 42.20           C  
ATOM    835  C   PHE A 113       7.673  47.569  59.368  1.00 43.54           C  
ATOM    836  O   PHE A 113       8.319  48.070  60.296  1.00 41.12           O  
ATOM    837  CB  PHE A 113       6.947  49.038  57.457  1.00 45.52           C  
ATOM    838  CG  PHE A 113       6.869  50.232  58.364  1.00 48.26           C  
ATOM    839  CD1 PHE A 113       8.011  50.917  58.745  1.00 46.19           C  
ATOM    840  CD2 PHE A 113       5.631  50.703  58.798  1.00 53.64           C  
ATOM    841  CE1 PHE A 113       7.936  52.052  59.542  1.00 48.58           C  
ATOM    842  CE2 PHE A 113       5.541  51.844  59.601  1.00 55.28           C  
ATOM    843  CZ  PHE A 113       6.703  52.520  59.972  1.00 53.04           C  
ATOM    844  N   ILE A 114       6.707  46.674  59.557  1.00 42.86           N  
ATOM    845  CA  ILE A 114       6.349  46.189  60.869  1.00 41.23           C  
ATOM    846  C   ILE A 114       7.452  45.288  61.398  1.00 40.95           C  
ATOM    847  O   ILE A 114       7.767  45.288  62.596  1.00 40.87           O  
ATOM    848  CB  ILE A 114       5.036  45.393  60.817  1.00 44.30           C  
ATOM    849  CG1 ILE A 114       3.862  46.355  60.634  1.00 46.38           C  
ATOM    850  CG2 ILE A 114       4.867  44.562  62.079  1.00 42.15           C  
ATOM    851  CD1 ILE A 114       3.645  47.287  61.811  1.00 40.47           C  
ATOM    852  N   GLY A 115       8.041  44.514  60.497  1.00 41.20           N  
ATOM    853  CA  GLY A 115       9.110  43.619  60.887  1.00 42.47           C  
ATOM    854  C   GLY A 115      10.291  44.424  61.383  1.00 42.86           C  
ATOM    855  O   GLY A 115      10.889  44.114  62.419  1.00 40.82           O  
ATOM    856  N   GLY A 116      10.617  45.485  60.654  1.00 43.01           N  
ATOM    857  CA  GLY A 116      11.746  46.300  61.044  1.00 45.25           C  
ATOM    858  C   GLY A 116      11.499  47.144  62.269  1.00 48.43           C  
ATOM    859  O   GLY A 116      12.346  47.231  63.163  1.00 50.36           O  
ATOM    860  N   ILE A 117      10.326  47.765  62.305  1.00 51.10           N  
ATOM    861  CA  ILE A 117       9.936  48.640  63.398  1.00 52.69           C  
ATOM    862  C   ILE A 117       9.985  47.943  64.743  1.00 50.44           C  
ATOM    863  O   ILE A 117      10.410  48.537  65.723  1.00 50.05           O  
ATOM    864  CB  ILE A 117       8.516  49.215  63.152  1.00 55.65           C  
ATOM    865  CG1 ILE A 117       8.219  50.345  64.137  1.00 59.46           C  
ATOM    866  CG2 ILE A 117       7.485  48.135  63.311  1.00 57.41           C  
ATOM    867  CD1 ILE A 117       6.901  51.051  63.864  1.00 62.81           C  
ATOM    868  N   PHE A 118       9.564  46.682  64.798  1.00 52.26           N  
ATOM    869  CA  PHE A 118       9.585  45.956  66.070  1.00 51.46           C  
ATOM    870  C   PHE A 118      10.872  45.202  66.326  1.00 48.74           C  
ATOM    871  O   PHE A 118      11.129  44.763  67.440  1.00 47.99           O  
ATOM    872  CB  PHE A 118       8.377  45.023  66.180  1.00 50.03           C  
ATOM    873  CG  PHE A 118       7.092  45.760  66.366  1.00 46.20           C  
ATOM    874  CD1 PHE A 118       6.193  45.908  65.312  1.00 43.97           C  
ATOM    875  CD2 PHE A 118       6.827  46.391  67.571  1.00 43.31           C  
ATOM    876  CE1 PHE A 118       5.050  46.681  65.456  1.00 43.82           C  
ATOM    877  CE2 PHE A 118       5.685  47.173  67.732  1.00 47.09           C  
ATOM    878  CZ  PHE A 118       4.791  47.319  66.664  1.00 44.96           C  
ATOM    879  N   GLY A 119      11.676  45.047  65.283  1.00 50.68           N  
ATOM    880  CA  GLY A 119      12.959  44.393  65.441  1.00 48.72           C  
ATOM    881  C   GLY A 119      13.844  45.446  66.084  1.00 49.10           C  
ATOM    882  O   GLY A 119      14.630  45.156  66.986  1.00 46.35           O  
ATOM    883  N   PHE A 120      13.699  46.688  65.626  1.00 47.46           N  
ATOM    884  CA  PHE A 120      14.483  47.784  66.187  1.00 49.62           C  
ATOM    885  C   PHE A 120      13.999  48.065  67.603  1.00 50.30           C  
ATOM    886  O   PHE A 120      14.769  48.479  68.462  1.00 52.49           O  
ATOM    887  CB  PHE A 120      14.332  49.064  65.343  1.00 49.31           C  
ATOM    888  CG  PHE A 120      14.971  48.992  63.981  1.00 44.46           C  
ATOM    889  CD1 PHE A 120      14.380  49.635  62.900  1.00 44.23           C  
ATOM    890  CD2 PHE A 120      16.164  48.300  63.783  1.00 45.35           C  
ATOM    891  CE1 PHE A 120      14.961  49.596  61.622  1.00 45.50           C  
ATOM    892  CE2 PHE A 120      16.761  48.249  62.516  1.00 47.09           C  
ATOM    893  CZ  PHE A 120      16.152  48.904  61.426  1.00 46.88           C  
ATOM    894  N   MET A 121      12.712  47.828  67.836  1.00 53.82           N  
ATOM    895  CA  MET A 121      12.105  48.075  69.140  1.00 50.63           C  
ATOM    896  C   MET A 121      12.509  47.057  70.189  1.00 50.18           C  
ATOM    897  O   MET A 121      12.713  47.415  71.344  1.00 52.74           O  
ATOM    898  CB  MET A 121      10.585  48.113  69.032  1.00 51.00           C  
ATOM    899  CG  MET A 121       9.915  48.763  70.234  1.00 52.48           C  
ATOM    900  SD  MET A 121       8.199  49.292  69.916  1.00 57.64           S  
ATOM    901  CE  MET A 121       7.300  48.053  70.775  1.00 57.71           C  
ATOM    902  N   SER A 122      12.637  45.794  69.806  1.00 48.58           N  
ATOM    903  CA  SER A 122      13.025  44.802  70.786  1.00 50.45           C  
ATOM    904  C   SER A 122      14.422  45.029  71.384  1.00 50.78           C  
ATOM    905  O   SER A 122      14.613  44.854  72.590  1.00 50.60           O  
ATOM    906  CB  SER A 122      12.891  43.399  70.198  1.00 50.13           C  
ATOM    907  OG  SER A 122      11.523  43.039  70.136  1.00 49.16           O  
ATOM    908  N   ILE A 123      15.394  45.431  70.568  1.00 51.64           N  
ATOM    909  CA  ILE A 123      16.740  45.691  71.089  1.00 53.82           C  
ATOM    910  C   ILE A 123      16.798  47.006  71.850  1.00 52.80           C  
ATOM    911  O   ILE A 123      17.446  47.095  72.893  1.00 52.74           O  
ATOM    912  CB  ILE A 123      17.808  45.774  69.988  1.00 56.37           C  
ATOM    913  CG1 ILE A 123      17.141  45.805  68.614  1.00 58.22           C  
ATOM    914  CG2 ILE A 123      18.804  44.637  70.148  1.00 55.13           C  
ATOM    915  CD1 ILE A 123      18.083  46.136  67.487  1.00 60.13           C  
ATOM    916  N   MET A 124      16.133  48.034  71.336  1.00 53.55           N  
ATOM    917  CA  MET A 124      16.158  49.322  72.023  1.00 54.40           C  
ATOM    918  C   MET A 124      15.441  49.206  73.371  1.00 54.77           C  
ATOM    919  O   MET A 124      15.813  49.873  74.346  1.00 54.74           O  
ATOM    920  CB  MET A 124      15.510  50.411  71.171  1.00 52.57           C  
ATOM    921  CG  MET A 124      15.774  51.803  71.694  1.00 53.91           C  
ATOM    922  SD  MET A 124      17.522  52.074  72.097  1.00 54.29           S  
ATOM    923  CE  MET A 124      18.190  52.540  70.526  1.00 52.31           C  
ATOM    924  N   THR A 125      14.415  48.358  73.429  1.00 52.42           N  
ATOM    925  CA  THR A 125      13.703  48.170  74.679  1.00 50.91           C  
ATOM    926  C   THR A 125      14.697  47.490  75.599  1.00 49.72           C  
ATOM    927  O   THR A 125      14.822  47.857  76.763  1.00 46.60           O  
ATOM    928  CB  THR A 125      12.460  47.263  74.532  1.00 50.86           C  
ATOM    929  OG1 THR A 125      11.516  47.879  73.658  1.00 50.78           O  
ATOM    930  CG2 THR A 125      11.800  47.043  75.884  1.00 47.59           C  
ATOM    931  N   MET A 126      15.405  46.495  75.070  1.00 50.05           N  
ATOM    932  CA  MET A 126      16.401  45.795  75.868  1.00 52.27           C  
ATOM    933  C   MET A 126      17.430  46.819  76.349  1.00 53.64           C  
ATOM    934  O   MET A 126      17.904  46.748  77.482  1.00 52.59           O  
ATOM    935  CB  MET A 126      17.069  44.678  75.057  1.00 51.31           C  
ATOM    936  CG  MET A 126      16.208  43.426  74.925  1.00 52.04           C  
ATOM    937  SD  MET A 126      16.982  42.072  73.994  1.00 56.93           S  
ATOM    938  CE  MET A 126      15.630  41.528  72.938  1.00 54.16           C  
ATOM    939  N   ALA A 127      17.749  47.790  75.496  1.00 54.04           N  
ATOM    940  CA  ALA A 127      18.700  48.827  75.873  1.00 53.60           C  
ATOM    941  C   ALA A 127      18.180  49.540  77.130  1.00 55.66           C  
ATOM    942  O   ALA A 127      18.919  49.709  78.103  1.00 57.40           O  
ATOM    943  CB  ALA A 127      18.872  49.823  74.732  1.00 55.96           C  
ATOM    944  N   MET A 128      16.911  49.953  77.108  1.00 55.64           N  
ATOM    945  CA  MET A 128      16.311  50.628  78.253  1.00 55.03           C  
ATOM    946  C   MET A 128      16.360  49.719  79.475  1.00 55.92           C  
ATOM    947  O   MET A 128      16.467  50.186  80.617  1.00 54.67           O  
ATOM    948  CB  MET A 128      14.851  50.987  77.978  1.00 56.16           C  
ATOM    949  CG  MET A 128      14.641  51.900  76.800  1.00 58.22           C  
ATOM    950  SD  MET A 128      15.704  53.344  76.898  1.00 63.61           S  
ATOM    951  CE  MET A 128      16.341  53.366  75.235  1.00 61.34           C  
ATOM    952  N   ILE A 129      16.266  48.414  79.240  1.00 56.68           N  
ATOM    953  CA  ILE A 129      16.302  47.470  80.336  1.00 58.09           C  
ATOM    954  C   ILE A 129      17.719  47.371  80.870  1.00 59.58           C  
ATOM    955  O   ILE A 129      17.927  47.224  82.075  1.00 60.85           O  
ATOM    956  CB  ILE A 129      15.844  46.071  79.904  1.00 57.54           C  
ATOM    957  CG1 ILE A 129      14.386  46.118  79.446  1.00 58.96           C  
ATOM    958  CG2 ILE A 129      15.999  45.095  81.073  1.00 57.74           C  
ATOM    959  CD1 ILE A 129      13.861  44.791  78.901  1.00 56.78           C  
ATOM    960  N   SER A 130      18.693  47.459  79.971  1.00 59.39           N  
ATOM    961  CA  SER A 130      20.095  47.377  80.359  1.00 59.21           C  
ATOM    962  C   SER A 130      20.477  48.610  81.170  1.00 58.89           C  
ATOM    963  O   SER A 130      21.398  48.567  81.990  1.00 61.70           O  
ATOM    964  CB  SER A 130      20.989  47.286  79.122  1.00 59.60           C  
ATOM    965  OG  SER A 130      20.995  48.513  78.415  1.00 61.77           O  
ATOM    966  N   ILE A 131      19.763  49.707  80.937  1.00 54.87           N  
ATOM    967  CA  ILE A 131      20.022  50.948  81.647  1.00 51.75           C  
ATOM    968  C   ILE A 131      19.503  50.841  83.071  1.00 54.24           C  
ATOM    969  O   ILE A 131      20.167  51.251  84.029  1.00 54.61           O  
ATOM    970  CB  ILE A 131      19.345  52.122  80.947  1.00 49.74           C  
ATOM    971  CG1 ILE A 131      19.953  52.302  79.556  1.00 48.66           C  
ATOM    972  CG2 ILE A 131      19.500  53.373  81.764  1.00 49.85           C  
ATOM    973  CD1 ILE A 131      19.351  53.436  78.768  1.00 51.33           C  
ATOM    974  N   ASP A 132      18.301  50.290  83.207  1.00 54.49           N  
ATOM    975  CA  ASP A 132      17.701  50.110  84.522  1.00 51.14           C  
ATOM    976  C   ASP A 132      18.624  49.217  85.333  1.00 49.78           C  
ATOM    977  O   ASP A 132      18.880  49.483  86.502  1.00 50.72           O  
ATOM    978  CB  ASP A 132      16.323  49.467  84.395  1.00 47.79           C  
ATOM    979  CG  ASP A 132      15.784  48.992  85.717  1.00 45.99           C  
ATOM    980  OD1 ASP A 132      15.759  47.771  85.944  1.00 43.34           O  
ATOM    981  OD2 ASP A 132      15.392  49.844  86.529  1.00 47.96           O  
ATOM    982  N   ARG A 133      19.119  48.159  84.698  1.00 50.45           N  
ATOM    983  CA  ARG A 133      20.022  47.231  85.361  1.00 54.03           C  
ATOM    984  C   ARG A 133      21.258  47.967  85.884  1.00 56.61           C  
ATOM    985  O   ARG A 133      21.713  47.721  87.001  1.00 54.15           O  
ATOM    986  CB  ARG A 133      20.435  46.117  84.404  1.00 52.55           C  
ATOM    987  CG  ARG A 133      19.325  45.129  84.059  1.00 52.06           C  
ATOM    988  CD  ARG A 133      18.740  44.452  85.293  1.00 51.29           C  
ATOM    989  NE  ARG A 133      17.856  45.356  86.032  1.00 53.67           N  
ATOM    990  CZ  ARG A 133      17.370  45.124  87.250  1.00 53.11           C  
ATOM    991  NH1 ARG A 133      17.669  44.006  87.904  1.00 52.05           N  
ATOM    992  NH2 ARG A 133      16.587  46.021  87.820  1.00 50.46           N  
ATOM    993  N   TYR A 134      21.791  48.876  85.075  1.00 58.76           N  
ATOM    994  CA  TYR A 134      22.957  49.651  85.471  1.00 60.07           C  
ATOM    995  C   TYR A 134      22.671  50.566  86.658  1.00 61.55           C  
ATOM    996  O   TYR A 134      23.552  50.801  87.479  1.00 63.79           O  
ATOM    997  CB  TYR A 134      23.461  50.497  84.301  1.00 60.61           C  
ATOM    998  CG  TYR A 134      24.392  51.616  84.720  1.00 60.13           C  
ATOM    999  CD1 TYR A 134      23.986  52.950  84.667  1.00 59.29           C  
ATOM   1000  CD2 TYR A 134      25.677  51.338  85.178  1.00 59.82           C  
ATOM   1001  CE1 TYR A 134      24.841  53.976  85.058  1.00 59.25           C  
ATOM   1002  CE2 TYR A 134      26.535  52.350  85.571  1.00 59.10           C  
ATOM   1003  CZ  TYR A 134      26.112  53.667  85.509  1.00 60.37           C  
ATOM   1004  OH  TYR A 134      26.969  54.670  85.908  1.00 64.66           O  
ATOM   1005  N   ASN A 135      21.452  51.094  86.742  1.00 62.32           N  
ATOM   1006  CA  ASN A 135      21.098  51.985  87.846  1.00 64.17           C  
ATOM   1007  C   ASN A 135      20.880  51.243  89.165  1.00 64.55           C  
ATOM   1008  O   ASN A 135      21.105  51.793  90.242  1.00 63.23           O  
ATOM   1009  CB  ASN A 135      19.838  52.787  87.520  1.00 66.54           C  
ATOM   1010  CG  ASN A 135      20.122  53.996  86.658  1.00 69.26           C  
ATOM   1011  OD1 ASN A 135      21.005  54.795  86.968  1.00 71.23           O  
ATOM   1012  ND2 ASN A 135      19.364  54.146  85.574  1.00 71.89           N  
ATOM   1013  N   VAL A 136      20.433  49.998  89.079  1.00 64.85           N  
ATOM   1014  CA  VAL A 136      20.188  49.226  90.282  1.00 66.52           C  
ATOM   1015  C   VAL A 136      21.376  48.347  90.666  1.00 66.06           C  
ATOM   1016  O   VAL A 136      21.628  48.135  91.850  1.00 66.84           O  
ATOM   1017  CB  VAL A 136      18.912  48.338  90.134  1.00 67.55           C  
ATOM   1018  CG1 VAL A 136      19.035  47.430  88.928  1.00 69.38           C  
ATOM   1019  CG2 VAL A 136      18.704  47.506  91.391  1.00 65.37           C  
ATOM   1020  N   ILE A 137      22.110  47.852  89.672  1.00 65.22           N  
ATOM   1021  CA  ILE A 137      23.262  46.990  89.921  1.00 63.77           C  
ATOM   1022  C   ILE A 137      24.591  47.574  89.460  1.00 61.99           C  
ATOM   1023  O   ILE A 137      25.615  47.330  90.077  1.00 62.31           O  
ATOM   1024  CB  ILE A 137      23.106  45.617  89.232  1.00 64.26           C  
ATOM   1025  CG1 ILE A 137      21.919  44.859  89.823  1.00 65.35           C  
ATOM   1026  CG2 ILE A 137      24.376  44.800  89.409  1.00 65.82           C  
ATOM   1027  CD1 ILE A 137      22.098  44.496  91.287  1.00 66.09           C  
ATOM   1028  N   GLY A 138      24.576  48.329  88.370  1.00 61.88           N  
ATOM   1029  CA  GLY A 138      25.801  48.906  87.848  1.00 63.48           C  
ATOM   1030  C   GLY A 138      26.444  49.970  88.714  1.00 65.26           C  
ATOM   1031  O   GLY A 138      27.670  50.050  88.798  1.00 64.14           O  
ATOM   1032  N   ARG A 139      25.618  50.789  89.358  1.00 68.48           N  
ATOM   1033  CA  ARG A 139      26.101  51.865  90.225  1.00 72.28           C  
ATOM   1034  C   ARG A 139      26.348  51.349  91.645  1.00 74.13           C  
ATOM   1035  O   ARG A 139      25.988  50.219  91.971  1.00 75.69           O  
ATOM   1036  CB  ARG A 139      25.077  53.005  90.243  1.00 72.47           C  
ATOM   1037  CG  ARG A 139      24.566  53.357  88.856  1.00 72.66           C  
ATOM   1038  CD  ARG A 139      23.550  54.485  88.849  1.00 72.18           C  
ATOM   1039  NE  ARG A 139      24.172  55.787  89.037  1.00 74.17           N  
ATOM   1040  CZ  ARG A 139      23.649  56.928  88.600  1.00 77.15           C  
ATOM   1041  NH1 ARG A 139      22.495  56.922  87.946  1.00 74.65           N  
ATOM   1042  NH2 ARG A 139      24.274  58.079  88.820  1.00 79.74           N  
ATOM   1043  N   PRO A 140      26.981  52.163  92.508  1.00 75.94           N  
ATOM   1044  CA  PRO A 140      27.230  51.695  93.876  1.00 77.39           C  
ATOM   1045  C   PRO A 140      25.941  51.619  94.706  1.00 78.76           C  
ATOM   1046  O   PRO A 140      25.014  52.404  94.500  1.00 78.52           O  
ATOM   1047  CB  PRO A 140      28.225  52.721  94.412  1.00 76.79           C  
ATOM   1048  CG  PRO A 140      27.832  53.974  93.702  1.00 75.35           C  
ATOM   1049  CD  PRO A 140      27.577  53.494  92.290  1.00 75.46           C  
ATOM   1050  N   MET A 141      25.895  50.670  95.637  1.00 80.00           N  
ATOM   1051  CA  MET A 141      24.721  50.469  96.484  1.00 80.41           C  
ATOM   1052  C   MET A 141      24.234  51.743  97.155  1.00 78.18           C  
ATOM   1053  O   MET A 141      23.049  51.887  97.447  1.00 77.99           O  
ATOM   1054  CB  MET A 141      25.013  49.416  97.554  1.00 83.99           C  
ATOM   1055  CG  MET A 141      25.387  48.049  96.990  1.00 88.98           C  
ATOM   1056  SD  MET A 141      25.687  46.812  98.274  1.00 96.33           S  
ATOM   1057  CE  MET A 141      24.160  45.849  98.194  1.00 92.94           C  
ATOM   1058  N   ALA A 142      25.153  52.669  97.392  1.00 77.12           N  
ATOM   1059  CA  ALA A 142      24.806  53.932  98.029  1.00 74.93           C  
ATOM   1060  C   ALA A 142      24.029  54.831  97.071  1.00 73.33           C  
ATOM   1061  O   ALA A 142      23.155  55.586  97.494  1.00 71.13           O  
ATOM   1062  CB  ALA A 142      26.076  54.638  98.517  1.00 72.49           C  
ATOM   1063  N   ALA A 143      24.344  54.739  95.780  1.00 73.84           N  
ATOM   1064  CA  ALA A 143      23.684  55.562  94.765  1.00 74.27           C  
ATOM   1065  C   ALA A 143      22.669  54.792  93.914  1.00 73.41           C  
ATOM   1066  O   ALA A 143      22.122  55.330  92.947  1.00 69.97           O  
ATOM   1067  CB  ALA A 143      24.734  56.213  93.868  1.00 74.15           C  
ATOM   1068  N   SER A 144      22.419  53.539  94.287  1.00 74.33           N  
ATOM   1069  CA  SER A 144      21.467  52.682  93.586  1.00 75.80           C  
ATOM   1070  C   SER A 144      20.167  53.428  93.303  1.00 76.93           C  
ATOM   1071  O   SER A 144      19.615  54.077  94.189  1.00 77.64           O  
ATOM   1072  CB  SER A 144      21.171  51.438  94.427  1.00 74.40           C  
ATOM   1073  OG  SER A 144      20.168  50.639  93.827  1.00 73.23           O  
ATOM   1074  N   LYS A 145      19.675  53.332  92.072  1.00 78.44           N  
ATOM   1075  CA  LYS A 145      18.449  54.026  91.695  1.00 79.55           C  
ATOM   1076  C   LYS A 145      17.460  53.088  91.007  1.00 79.61           C  
ATOM   1077  O   LYS A 145      17.809  52.395  90.049  1.00 79.84           O  
ATOM   1078  CB  LYS A 145      18.788  55.194  90.762  1.00 81.58           C  
ATOM   1079  CG  LYS A 145      18.042  56.496  91.035  1.00 82.46           C  
ATOM   1080  CD  LYS A 145      16.559  56.386  90.737  1.00 84.71           C  
ATOM   1081  CE  LYS A 145      15.885  57.757  90.758  1.00 87.18           C  
ATOM   1082  NZ  LYS A 145      16.015  58.462  92.067  1.00 88.19           N  
ATOM   1083  N   LYS A 146      16.227  53.071  91.505  1.00 78.66           N  
ATOM   1084  CA  LYS A 146      15.179  52.236  90.938  1.00 77.13           C  
ATOM   1085  C   LYS A 146      14.426  53.002  89.854  1.00 75.71           C  
ATOM   1086  O   LYS A 146      14.388  54.232  89.860  1.00 73.08           O  
ATOM   1087  CB  LYS A 146      14.192  51.801  92.023  1.00 77.82           C  
ATOM   1088  CG  LYS A 146      14.071  50.295  92.185  1.00 78.56           C  
ATOM   1089  CD  LYS A 146      15.353  49.694  92.735  1.00 77.86           C  
ATOM   1090  CE  LYS A 146      15.227  48.195  92.895  1.00 77.75           C  
ATOM   1091  NZ  LYS A 146      16.424  47.613  93.559  1.00 77.64           N  
ATOM   1092  N   MET A 147      13.820  52.262  88.931  1.00 74.43           N  
ATOM   1093  CA  MET A 147      13.076  52.862  87.834  1.00 72.81           C  
ATOM   1094  C   MET A 147      11.758  53.480  88.301  1.00 72.58           C  
ATOM   1095  O   MET A 147      11.060  52.919  89.148  1.00 70.56           O  
ATOM   1096  CB  MET A 147      12.803  51.810  86.758  1.00 70.58           C  
ATOM   1097  CG  MET A 147      12.189  52.356  85.486  1.00 68.13           C  
ATOM   1098  SD  MET A 147      13.177  53.681  84.770  1.00 67.38           S  
ATOM   1099  CE  MET A 147      14.471  52.732  83.952  1.00 67.30           C  
ATOM   1100  N   SER A 148      11.427  54.641  87.744  1.00 72.51           N  
ATOM   1101  CA  SER A 148      10.192  55.326  88.090  1.00 73.33           C  
ATOM   1102  C   SER A 148       9.263  55.343  86.878  1.00 75.38           C  
ATOM   1103  O   SER A 148       9.723  55.338  85.736  1.00 73.55           O  
ATOM   1104  CB  SER A 148      10.483  56.763  88.530  1.00 71.39           C  
ATOM   1105  OG  SER A 148      10.965  57.545  87.449  1.00 70.27           O  
ATOM   1106  N   HIS A 149       7.957  55.355  87.135  1.00 77.85           N  
ATOM   1107  CA  HIS A 149       6.969  55.382  86.066  1.00 79.24           C  
ATOM   1108  C   HIS A 149       7.260  56.532  85.113  1.00 78.52           C  
ATOM   1109  O   HIS A 149       7.219  56.360  83.893  1.00 79.85           O  
ATOM   1110  CB  HIS A 149       5.561  55.522  86.648  1.00 81.97           C  
ATOM   1111  CG  HIS A 149       5.078  54.296  87.359  1.00 86.02           C  
ATOM   1112  ND1 HIS A 149       4.756  53.131  86.698  1.00 87.78           N  
ATOM   1113  CD2 HIS A 149       4.878  54.049  88.676  1.00 88.28           C  
ATOM   1114  CE1 HIS A 149       4.379  52.218  87.577  1.00 89.33           C  
ATOM   1115  NE2 HIS A 149       4.444  52.750  88.785  1.00 88.50           N  
ATOM   1116  N   ARG A 150       7.553  57.705  85.666  1.00 77.10           N  
ATOM   1117  CA  ARG A 150       7.862  58.863  84.841  1.00 76.11           C  
ATOM   1118  C   ARG A 150       8.955  58.477  83.864  1.00 74.39           C  
ATOM   1119  O   ARG A 150       8.724  58.407  82.659  1.00 74.35           O  
ATOM   1120  CB  ARG A 150       8.335  60.035  85.708  1.00 79.27           C  
ATOM   1121  CG  ARG A 150       7.210  60.915  86.243  1.00 83.97           C  
ATOM   1122  CD  ARG A 150       6.174  60.105  87.007  1.00 86.84           C  
ATOM   1123  NE  ARG A 150       6.779  59.360  88.105  1.00 89.83           N  
ATOM   1124  CZ  ARG A 150       6.127  58.477  88.853  1.00 92.08           C  
ATOM   1125  NH1 ARG A 150       6.757  57.844  89.835  1.00 92.48           N  
ATOM   1126  NH2 ARG A 150       4.848  58.224  88.616  1.00 93.53           N  
ATOM   1127  N   ARG A 151      10.144  58.211  84.395  1.00 72.48           N  
ATOM   1128  CA  ARG A 151      11.273  57.822  83.563  1.00 71.44           C  
ATOM   1129  C   ARG A 151      10.885  56.734  82.564  1.00 68.86           C  
ATOM   1130  O   ARG A 151      10.952  56.941  81.348  1.00 67.99           O  
ATOM   1131  CB  ARG A 151      12.440  57.342  84.433  1.00 73.61           C  
ATOM   1132  CG  ARG A 151      13.564  58.361  84.591  1.00 76.57           C  
ATOM   1133  CD  ARG A 151      13.094  59.635  85.292  1.00 81.84           C  
ATOM   1134  NE  ARG A 151      13.100  59.507  86.749  1.00 84.26           N  
ATOM   1135  CZ  ARG A 151      12.679  60.454  87.583  1.00 83.20           C  
ATOM   1136  NH1 ARG A 151      12.211  61.600  87.106  1.00 81.02           N  
ATOM   1137  NH2 ARG A 151      12.740  60.259  88.894  1.00 82.01           N  
ATOM   1138  N   ALA A 152      10.476  55.581  83.080  1.00 65.90           N  
ATOM   1139  CA  ALA A 152      10.092  54.457  82.236  1.00 64.72           C  
ATOM   1140  C   ALA A 152       9.206  54.892  81.072  1.00 65.54           C  
ATOM   1141  O   ALA A 152       9.517  54.624  79.908  1.00 65.29           O  
ATOM   1142  CB  ALA A 152       9.374  53.409  83.068  1.00 63.61           C  
ATOM   1143  N   PHE A 153       8.103  55.566  81.388  1.00 65.36           N  
ATOM   1144  CA  PHE A 153       7.182  56.030  80.362  1.00 64.96           C  
ATOM   1145  C   PHE A 153       7.888  56.856  79.283  1.00 63.20           C  
ATOM   1146  O   PHE A 153       7.652  56.656  78.093  1.00 64.57           O  
ATOM   1147  CB  PHE A 153       6.051  56.843  80.999  1.00 68.25           C  
ATOM   1148  CG  PHE A 153       5.070  57.405  80.008  1.00 70.42           C  
ATOM   1149  CD1 PHE A 153       4.410  56.571  79.114  1.00 72.70           C  
ATOM   1150  CD2 PHE A 153       4.820  58.772  79.958  1.00 72.54           C  
ATOM   1151  CE1 PHE A 153       3.512  57.094  78.175  1.00 73.44           C  
ATOM   1152  CE2 PHE A 153       3.926  59.303  79.027  1.00 73.68           C  
ATOM   1153  CZ  PHE A 153       3.272  58.460  78.132  1.00 72.25           C  
ATOM   1154  N   ILE A 154       8.754  57.779  79.689  1.00 61.44           N  
ATOM   1155  CA  ILE A 154       9.472  58.607  78.721  1.00 58.77           C  
ATOM   1156  C   ILE A 154      10.404  57.723  77.897  1.00 57.95           C  
ATOM   1157  O   ILE A 154      10.517  57.877  76.687  1.00 58.68           O  
ATOM   1158  CB  ILE A 154      10.313  59.698  79.426  1.00 57.93           C  
ATOM   1159  CG1 ILE A 154       9.427  60.505  80.374  1.00 55.27           C  
ATOM   1160  CG2 ILE A 154      10.929  60.629  78.397  1.00 53.58           C  
ATOM   1161  CD1 ILE A 154      10.209  61.341  81.368  1.00 56.37           C  
ATOM   1162  N   MET A 155      11.069  56.784  78.556  1.00 58.41           N  
ATOM   1163  CA  MET A 155      11.978  55.887  77.854  1.00 58.51           C  
ATOM   1164  C   MET A 155      11.288  55.094  76.732  1.00 59.22           C  
ATOM   1165  O   MET A 155      11.792  55.057  75.608  1.00 57.52           O  
ATOM   1166  CB  MET A 155      12.679  54.953  78.863  1.00 57.65           C  
ATOM   1167  CG  MET A 155      13.837  55.656  79.602  1.00 55.40           C  
ATOM   1168  SD  MET A 155      14.365  55.010  81.218  1.00 58.56           S  
ATOM   1169  CE  MET A 155      15.651  53.846  80.734  1.00 56.23           C  
ATOM   1170  N   ILE A 156      10.132  54.485  77.001  1.00 61.43           N  
ATOM   1171  CA  ILE A 156       9.471  53.734  75.932  1.00 62.06           C  
ATOM   1172  C   ILE A 156       9.046  54.665  74.794  1.00 61.04           C  
ATOM   1173  O   ILE A 156       9.086  54.274  73.626  1.00 59.87           O  
ATOM   1174  CB  ILE A 156       8.237  52.931  76.427  1.00 62.01           C  
ATOM   1175  CG1 ILE A 156       7.052  53.860  76.665  1.00 64.07           C  
ATOM   1176  CG2 ILE A 156       8.590  52.168  77.696  1.00 58.21           C  
ATOM   1177  CD1 ILE A 156       5.786  53.124  77.045  1.00 65.33           C  
ATOM   1178  N   ILE A 157       8.646  55.892  75.130  1.00 60.31           N  
ATOM   1179  CA  ILE A 157       8.262  56.859  74.107  1.00 60.84           C  
ATOM   1180  C   ILE A 157       9.466  57.075  73.194  1.00 60.38           C  
ATOM   1181  O   ILE A 157       9.318  57.194  71.971  1.00 59.52           O  
ATOM   1182  CB  ILE A 157       7.861  58.226  74.706  1.00 63.04           C  
ATOM   1183  CG1 ILE A 157       6.530  58.106  75.448  1.00 63.80           C  
ATOM   1184  CG2 ILE A 157       7.750  59.263  73.596  1.00 62.37           C  
ATOM   1185  CD1 ILE A 157       6.038  59.418  76.032  1.00 61.84           C  
ATOM   1186  N   PHE A 158      10.657  57.139  73.788  1.00 58.03           N  
ATOM   1187  CA  PHE A 158      11.863  57.305  72.988  1.00 57.94           C  
ATOM   1188  C   PHE A 158      11.988  56.062  72.111  1.00 57.32           C  
ATOM   1189  O   PHE A 158      12.254  56.150  70.909  1.00 56.05           O  
ATOM   1190  CB  PHE A 158      13.109  57.421  73.865  1.00 57.69           C  
ATOM   1191  CG  PHE A 158      14.389  57.135  73.127  1.00 59.01           C  
ATOM   1192  CD1 PHE A 158      14.803  57.954  72.079  1.00 59.72           C  
ATOM   1193  CD2 PHE A 158      15.160  56.021  73.448  1.00 59.76           C  
ATOM   1194  CE1 PHE A 158      15.970  57.664  71.354  1.00 58.69           C  
ATOM   1195  CE2 PHE A 158      16.326  55.723  72.729  1.00 60.31           C  
ATOM   1196  CZ  PHE A 158      16.728  56.548  71.681  1.00 59.75           C  
ATOM   1197  N   VAL A 159      11.797  54.903  72.735  1.00 55.16           N  
ATOM   1198  CA  VAL A 159      11.878  53.637  72.032  1.00 54.26           C  
ATOM   1199  C   VAL A 159      10.965  53.631  70.811  1.00 55.84           C  
ATOM   1200  O   VAL A 159      11.396  53.308  69.707  1.00 56.42           O  
ATOM   1201  CB  VAL A 159      11.452  52.461  72.925  1.00 54.75           C  
ATOM   1202  CG1 VAL A 159      11.583  51.162  72.145  1.00 53.06           C  
ATOM   1203  CG2 VAL A 159      12.286  52.432  74.210  1.00 52.44           C  
ATOM   1204  N   TRP A 160       9.697  53.979  71.010  1.00 54.46           N  
ATOM   1205  CA  TRP A 160       8.760  53.985  69.902  1.00 53.24           C  
ATOM   1206  C   TRP A 160       9.178  54.958  68.814  1.00 52.70           C  
ATOM   1207  O   TRP A 160       9.242  54.591  67.647  1.00 54.92           O  
ATOM   1208  CB  TRP A 160       7.337  54.285  70.391  1.00 54.69           C  
ATOM   1209  CG  TRP A 160       6.615  53.067  70.928  1.00 52.14           C  
ATOM   1210  CD1 TRP A 160       6.742  52.516  72.170  1.00 53.32           C  
ATOM   1211  CD2 TRP A 160       5.679  52.239  70.218  1.00 51.81           C  
ATOM   1212  NE1 TRP A 160       5.943  51.398  72.282  1.00 53.86           N  
ATOM   1213  CE2 TRP A 160       5.281  51.207  71.098  1.00 52.70           C  
ATOM   1214  CE3 TRP A 160       5.137  52.271  68.923  1.00 51.06           C  
ATOM   1215  CZ2 TRP A 160       4.366  50.217  70.726  1.00 51.95           C  
ATOM   1216  CZ3 TRP A 160       4.226  51.285  68.554  1.00 51.24           C  
ATOM   1217  CH2 TRP A 160       3.851  50.272  69.455  1.00 51.28           C  
ATOM   1218  N   LEU A 161       9.475  56.196  69.182  1.00 55.76           N  
ATOM   1219  CA  LEU A 161       9.895  57.176  68.188  1.00 54.94           C  
ATOM   1220  C   LEU A 161      11.112  56.665  67.435  1.00 55.74           C  
ATOM   1221  O   LEU A 161      11.138  56.646  66.200  1.00 56.49           O  
ATOM   1222  CB  LEU A 161      10.215  58.515  68.850  1.00 56.10           C  
ATOM   1223  CG  LEU A 161       9.038  59.483  68.883  1.00 57.71           C  
ATOM   1224  CD1 LEU A 161       8.509  59.653  67.462  1.00 59.29           C  
ATOM   1225  CD2 LEU A 161       7.939  58.950  69.786  1.00 61.98           C  
ATOM   1226  N   TRP A 162      12.123  56.248  68.184  1.00 54.85           N  
ATOM   1227  CA  TRP A 162      13.344  55.722  67.598  1.00 56.70           C  
ATOM   1228  C   TRP A 162      13.021  54.618  66.586  1.00 55.78           C  
ATOM   1229  O   TRP A 162      13.350  54.731  65.406  1.00 54.64           O  
ATOM   1230  CB  TRP A 162      14.237  55.181  68.715  1.00 62.44           C  
ATOM   1231  CG  TRP A 162      15.575  54.706  68.273  1.00 67.49           C  
ATOM   1232  CD1 TRP A 162      15.926  53.428  67.958  1.00 68.74           C  
ATOM   1233  CD2 TRP A 162      16.754  55.500  68.111  1.00 70.90           C  
ATOM   1234  NE1 TRP A 162      17.257  53.374  67.613  1.00 71.01           N  
ATOM   1235  CE2 TRP A 162      17.788  54.634  67.698  1.00 70.99           C  
ATOM   1236  CE3 TRP A 162      17.038  56.862  68.277  1.00 72.19           C  
ATOM   1237  CZ2 TRP A 162      19.089  55.086  67.446  1.00 72.04           C  
ATOM   1238  CZ3 TRP A 162      18.332  57.311  68.027  1.00 72.35           C  
ATOM   1239  CH2 TRP A 162      19.341  56.422  67.616  1.00 71.69           C  
ATOM   1240  N   SER A 163      12.354  53.564  67.054  1.00 55.56           N  
ATOM   1241  CA  SER A 163      11.985  52.426  66.210  1.00 54.28           C  
ATOM   1242  C   SER A 163      11.261  52.807  64.921  1.00 53.71           C  
ATOM   1243  O   SER A 163      11.595  52.319  63.846  1.00 53.35           O  
ATOM   1244  CB  SER A 163      11.115  51.457  66.993  1.00 53.85           C  
ATOM   1245  OG  SER A 163      11.796  50.992  68.136  1.00 53.25           O  
ATOM   1246  N   VAL A 164      10.258  53.665  65.029  1.00 52.72           N  
ATOM   1247  CA  VAL A 164       9.536  54.064  63.842  1.00 52.72           C  
ATOM   1248  C   VAL A 164      10.468  54.831  62.916  1.00 53.69           C  
ATOM   1249  O   VAL A 164      10.503  54.576  61.709  1.00 53.58           O  
ATOM   1250  CB  VAL A 164       8.332  54.950  64.192  1.00 52.55           C  
ATOM   1251  CG1 VAL A 164       7.531  55.269  62.932  1.00 49.25           C  
ATOM   1252  CG2 VAL A 164       7.472  54.246  65.219  1.00 47.81           C  
ATOM   1253  N   LEU A 165      11.234  55.754  63.494  1.00 52.74           N  
ATOM   1254  CA  LEU A 165      12.165  56.581  62.737  1.00 53.35           C  
ATOM   1255  C   LEU A 165      13.122  55.843  61.808  1.00 53.48           C  
ATOM   1256  O   LEU A 165      13.273  56.205  60.638  1.00 52.26           O  
ATOM   1257  CB  LEU A 165      12.989  57.445  63.691  1.00 54.26           C  
ATOM   1258  CG  LEU A 165      14.144  58.216  63.047  1.00 52.93           C  
ATOM   1259  CD1 LEU A 165      13.617  59.142  61.952  1.00 52.49           C  
ATOM   1260  CD2 LEU A 165      14.866  58.999  64.116  1.00 53.44           C  
ATOM   1261  N   TRP A 166      13.778  54.811  62.319  1.00 54.66           N  
ATOM   1262  CA  TRP A 166      14.736  54.081  61.507  1.00 57.04           C  
ATOM   1263  C   TRP A 166      14.149  52.988  60.635  1.00 55.82           C  
ATOM   1264  O   TRP A 166      14.873  52.338  59.884  1.00 58.77           O  
ATOM   1265  CB  TRP A 166      15.841  53.515  62.403  1.00 58.83           C  
ATOM   1266  CG  TRP A 166      16.552  54.601  63.133  1.00 61.80           C  
ATOM   1267  CD1 TRP A 166      16.724  54.704  64.480  1.00 63.30           C  
ATOM   1268  CD2 TRP A 166      17.111  55.789  62.562  1.00 63.37           C  
ATOM   1269  NE1 TRP A 166      17.350  55.888  64.789  1.00 66.03           N  
ATOM   1270  CE2 TRP A 166      17.599  56.574  63.629  1.00 65.27           C  
ATOM   1271  CE3 TRP A 166      17.245  56.270  61.251  1.00 64.36           C  
ATOM   1272  CZ2 TRP A 166      18.214  57.819  63.428  1.00 65.89           C  
ATOM   1273  CZ3 TRP A 166      17.858  57.510  61.048  1.00 64.90           C  
ATOM   1274  CH2 TRP A 166      18.334  58.269  62.135  1.00 65.44           C  
ATOM   1275  N   ALA A 167      12.839  52.791  60.718  1.00 54.76           N  
ATOM   1276  CA  ALA A 167      12.195  51.767  59.911  1.00 52.70           C  
ATOM   1277  C   ALA A 167      11.269  52.373  58.872  1.00 51.51           C  
ATOM   1278  O   ALA A 167      10.901  51.710  57.900  1.00 50.62           O  
ATOM   1279  CB  ALA A 167      11.415  50.814  60.800  1.00 50.22           C  
ATOM   1280  N   ILE A 168      10.913  53.639  59.055  1.00 49.16           N  
ATOM   1281  CA  ILE A 168       9.993  54.278  58.128  1.00 51.34           C  
ATOM   1282  C   ILE A 168      10.618  54.817  56.844  1.00 53.02           C  
ATOM   1283  O   ILE A 168       9.901  55.188  55.911  1.00 54.88           O  
ATOM   1284  CB  ILE A 168       9.205  55.405  58.828  1.00 52.43           C  
ATOM   1285  CG1 ILE A 168       7.900  55.654  58.073  1.00 52.33           C  
ATOM   1286  CG2 ILE A 168      10.050  56.672  58.922  1.00 48.74           C  
ATOM   1287  CD1 ILE A 168       6.837  56.350  58.909  1.00 52.79           C  
ATOM   1288  N   GLY A 169      11.946  54.848  56.787  1.00 52.37           N  
ATOM   1289  CA  GLY A 169      12.617  55.352  55.605  1.00 46.48           C  
ATOM   1290  C   GLY A 169      12.029  54.811  54.317  1.00 45.93           C  
ATOM   1291  O   GLY A 169      11.470  55.566  53.525  1.00 46.12           O  
ATOM   1292  N   PRO A 170      12.126  53.497  54.082  1.00 45.76           N  
ATOM   1293  CA  PRO A 170      11.595  52.881  52.869  1.00 45.73           C  
ATOM   1294  C   PRO A 170      10.137  53.231  52.572  1.00 47.45           C  
ATOM   1295  O   PRO A 170       9.682  53.126  51.425  1.00 46.45           O  
ATOM   1296  CB  PRO A 170      11.794  51.395  53.131  1.00 44.75           C  
ATOM   1297  CG  PRO A 170      13.050  51.386  53.925  1.00 44.25           C  
ATOM   1298  CD  PRO A 170      12.775  52.484  54.924  1.00 45.48           C  
ATOM   1299  N   ILE A 171       9.400  53.644  53.596  1.00 48.83           N  
ATOM   1300  CA  ILE A 171       8.003  54.002  53.401  1.00 52.03           C  
ATOM   1301  C   ILE A 171       7.930  55.282  52.580  1.00 54.50           C  
ATOM   1302  O   ILE A 171       6.960  55.514  51.859  1.00 52.75           O  
ATOM   1303  CB  ILE A 171       7.279  54.212  54.747  1.00 51.20           C  
ATOM   1304  CG1 ILE A 171       7.195  52.882  55.494  1.00 50.96           C  
ATOM   1305  CG2 ILE A 171       5.889  54.812  54.521  1.00 47.34           C  
ATOM   1306  CD1 ILE A 171       6.434  51.799  54.753  1.00 49.35           C  
ATOM   1307  N   PHE A 172       8.970  56.103  52.675  1.00 57.43           N  
ATOM   1308  CA  PHE A 172       8.992  57.361  51.946  1.00 59.14           C  
ATOM   1309  C   PHE A 172       9.993  57.445  50.804  1.00 59.51           C  
ATOM   1310  O   PHE A 172      10.292  58.531  50.316  1.00 60.56           O  
ATOM   1311  CB  PHE A 172       9.211  58.514  52.924  1.00 59.62           C  
ATOM   1312  CG  PHE A 172       8.036  58.767  53.819  1.00 63.69           C  
ATOM   1313  CD1 PHE A 172       6.768  58.976  53.272  1.00 63.99           C  
ATOM   1314  CD2 PHE A 172       8.184  58.798  55.201  1.00 63.62           C  
ATOM   1315  CE1 PHE A 172       5.666  59.209  54.089  1.00 63.73           C  
ATOM   1316  CE2 PHE A 172       7.089  59.032  56.029  1.00 63.81           C  
ATOM   1317  CZ  PHE A 172       5.829  59.237  55.471  1.00 63.56           C  
ATOM   1318  N   GLY A 173      10.504  56.299  50.369  1.00 60.81           N  
ATOM   1319  CA  GLY A 173      11.447  56.291  49.263  1.00 58.55           C  
ATOM   1320  C   GLY A 173      12.896  56.096  49.658  1.00 55.19           C  
ATOM   1321  O   GLY A 173      13.698  55.594  48.876  1.00 57.03           O  
ATOM   1322  N   TRP A 174      13.238  56.503  50.870  1.00 53.11           N  
ATOM   1323  CA  TRP A 174      14.600  56.356  51.357  1.00 52.91           C  
ATOM   1324  C   TRP A 174      14.824  54.878  51.676  1.00 52.78           C  
ATOM   1325  O   TRP A 174      14.998  54.485  52.833  1.00 53.00           O  
ATOM   1326  CB  TRP A 174      14.786  57.223  52.596  1.00 51.45           C  
ATOM   1327  CG  TRP A 174      16.167  57.241  53.137  1.00 51.10           C  
ATOM   1328  CD1 TRP A 174      17.325  57.030  52.449  1.00 48.55           C  
ATOM   1329  CD2 TRP A 174      16.544  57.559  54.479  1.00 50.19           C  
ATOM   1330  NE1 TRP A 174      18.405  57.202  53.282  1.00 50.71           N  
ATOM   1331  CE2 TRP A 174      17.953  57.527  54.535  1.00 51.63           C  
ATOM   1332  CE3 TRP A 174      15.826  57.875  55.638  1.00 50.29           C  
ATOM   1333  CZ2 TRP A 174      18.662  57.798  55.710  1.00 54.13           C  
ATOM   1334  CZ3 TRP A 174      16.529  58.148  56.808  1.00 52.51           C  
ATOM   1335  CH2 TRP A 174      17.935  58.107  56.833  1.00 53.83           C  
ATOM   1336  N   GLY A 175      14.810  54.071  50.624  1.00 51.46           N  
ATOM   1337  CA  GLY A 175      14.981  52.643  50.766  1.00 53.08           C  
ATOM   1338  C   GLY A 175      13.714  51.981  50.260  1.00 53.41           C  
ATOM   1339  O   GLY A 175      12.862  52.642  49.655  1.00 55.16           O  
ATOM   1340  N   ALA A 176      13.563  50.685  50.495  1.00 49.49           N  
ATOM   1341  CA  ALA A 176      12.370  50.023  50.030  1.00 45.35           C  
ATOM   1342  C   ALA A 176      12.112  48.700  50.724  1.00 45.51           C  
ATOM   1343  O   ALA A 176      13.021  48.059  51.259  1.00 43.07           O  
ATOM   1344  CB  ALA A 176      12.443  49.821  48.528  1.00 37.64           C  
ATOM   1345  N   TYR A 177      10.845  48.307  50.708  1.00 45.11           N  
ATOM   1346  CA  TYR A 177      10.405  47.060  51.293  1.00 44.44           C  
ATOM   1347  C   TYR A 177       9.838  46.233  50.154  1.00 44.93           C  
ATOM   1348  O   TYR A 177       8.845  46.601  49.536  1.00 48.24           O  
ATOM   1349  CB  TYR A 177       9.340  47.323  52.353  1.00 40.57           C  
ATOM   1350  CG  TYR A 177       9.913  47.781  53.669  1.00 39.65           C  
ATOM   1351  CD1 TYR A 177      10.778  46.954  54.383  1.00 38.83           C  
ATOM   1352  CD2 TYR A 177       9.575  49.021  54.218  1.00 36.64           C  
ATOM   1353  CE1 TYR A 177      11.291  47.338  55.618  1.00 36.87           C  
ATOM   1354  CE2 TYR A 177      10.090  49.420  55.466  1.00 37.51           C  
ATOM   1355  CZ  TYR A 177      10.945  48.563  56.159  1.00 35.58           C  
ATOM   1356  OH  TYR A 177      11.436  48.889  57.400  1.00 37.29           O  
ATOM   1357  N   THR A 178      10.480  45.115  49.866  1.00 43.34           N  
ATOM   1358  CA  THR A 178      10.024  44.279  48.779  1.00 43.64           C  
ATOM   1359  C   THR A 178      10.239  42.813  49.118  1.00 42.86           C  
ATOM   1360  O   THR A 178      10.621  42.487  50.244  1.00 44.20           O  
ATOM   1361  CB  THR A 178      10.784  44.659  47.479  1.00 41.85           C  
ATOM   1362  OG1 THR A 178      10.443  43.744  46.435  1.00 46.85           O  
ATOM   1363  CG2 THR A 178      12.281  44.643  47.712  1.00 37.86           C  
ATOM   1364  N   LEU A 179       9.980  41.933  48.157  1.00 41.76           N  
ATOM   1365  CA  LEU A 179      10.154  40.501  48.373  1.00 44.54           C  
ATOM   1366  C   LEU A 179      11.638  40.094  48.414  1.00 47.56           C  
ATOM   1367  O   LEU A 179      12.504  40.790  47.888  1.00 47.59           O  
ATOM   1368  CB  LEU A 179       9.443  39.735  47.262  1.00 40.60           C  
ATOM   1369  CG  LEU A 179       7.978  40.126  47.028  1.00 41.74           C  
ATOM   1370  CD1 LEU A 179       7.606  39.833  45.573  1.00 39.33           C  
ATOM   1371  CD2 LEU A 179       7.052  39.387  48.002  1.00 38.27           C  
ATOM   1372  N   GLU A 180      11.921  38.968  49.058  1.00 49.07           N  
ATOM   1373  CA  GLU A 180      13.280  38.455  49.146  1.00 47.48           C  
ATOM   1374  C   GLU A 180      13.229  36.933  49.037  1.00 47.75           C  
ATOM   1375  O   GLU A 180      12.147  36.347  48.979  1.00 46.54           O  
ATOM   1376  CB  GLU A 180      13.944  38.869  50.472  1.00 48.36           C  
ATOM   1377  CG  GLU A 180      13.494  38.088  51.702  1.00 45.37           C  
ATOM   1378  CD  GLU A 180      14.211  38.542  52.954  1.00 48.00           C  
ATOM   1379  OE1 GLU A 180      15.403  38.887  52.846  1.00 50.22           O  
ATOM   1380  OE2 GLU A 180      13.592  38.545  54.049  1.00 44.86           O  
ATOM   1381  N   GLY A 181      14.402  36.307  48.991  1.00 47.43           N  
ATOM   1382  CA  GLY A 181      14.480  34.861  48.906  1.00 42.59           C  
ATOM   1383  C   GLY A 181      13.474  34.173  48.006  1.00 39.13           C  
ATOM   1384  O   GLY A 181      13.439  34.423  46.803  1.00 39.08           O  
ATOM   1385  N   VAL A 182      12.658  33.295  48.578  1.00 40.12           N  
ATOM   1386  CA  VAL A 182      11.671  32.566  47.793  1.00 44.03           C  
ATOM   1387  C   VAL A 182      10.456  33.420  47.442  1.00 46.83           C  
ATOM   1388  O   VAL A 182       9.480  32.926  46.873  1.00 45.07           O  
ATOM   1389  CB  VAL A 182      11.211  31.304  48.516  1.00 43.72           C  
ATOM   1390  CG1 VAL A 182      12.373  30.336  48.653  1.00 45.28           C  
ATOM   1391  CG2 VAL A 182      10.659  31.665  49.878  1.00 48.31           C  
ATOM   1392  N   LEU A 183      10.516  34.701  47.806  1.00 47.70           N  
ATOM   1393  CA  LEU A 183       9.453  35.636  47.481  1.00 46.01           C  
ATOM   1394  C   LEU A 183       8.105  35.411  48.166  1.00 46.63           C  
ATOM   1395  O   LEU A 183       7.068  35.583  47.543  1.00 44.78           O  
ATOM   1396  CB  LEU A 183       9.257  35.621  45.970  1.00 46.09           C  
ATOM   1397  CG  LEU A 183      10.579  35.684  45.209  1.00 44.82           C  
ATOM   1398  CD1 LEU A 183      10.323  35.648  43.708  1.00 47.07           C  
ATOM   1399  CD2 LEU A 183      11.325  36.957  45.597  1.00 46.31           C  
ATOM   1400  N   CYS A 184       8.114  35.025  49.439  1.00 47.26           N  
ATOM   1401  CA  CYS A 184       6.867  34.793  50.163  1.00 45.77           C  
ATOM   1402  C   CYS A 184       6.818  35.559  51.468  1.00 44.44           C  
ATOM   1403  O   CYS A 184       6.036  35.254  52.360  1.00 45.76           O  
ATOM   1404  CB  CYS A 184       6.639  33.304  50.406  1.00 41.70           C  
ATOM   1405  SG  CYS A 184       6.087  32.470  48.915  1.00 50.05           S  
ATOM   1406  N   ASN A 185       7.693  36.542  51.581  1.00 42.38           N  
ATOM   1407  CA  ASN A 185       7.700  37.407  52.741  1.00 44.20           C  
ATOM   1408  C   ASN A 185       8.434  38.644  52.263  1.00 46.33           C  
ATOM   1409  O   ASN A 185       9.065  38.629  51.204  1.00 48.21           O  
ATOM   1410  CB  ASN A 185       8.370  36.755  53.962  1.00 43.48           C  
ATOM   1411  CG  ASN A 185       9.875  36.745  53.883  1.00 43.46           C  
ATOM   1412  OD1 ASN A 185      10.470  35.793  53.381  1.00 42.73           O  
ATOM   1413  ND2 ASN A 185      10.507  37.811  54.384  1.00 40.19           N  
ATOM   1414  N   CYS A 186       8.327  39.728  53.010  1.00 46.42           N  
ATOM   1415  CA  CYS A 186       8.962  40.955  52.588  1.00 45.26           C  
ATOM   1416  C   CYS A 186       9.999  41.432  53.582  1.00 44.51           C  
ATOM   1417  O   CYS A 186      10.081  40.927  54.692  1.00 43.23           O  
ATOM   1418  CB  CYS A 186       7.872  42.014  52.335  1.00 44.57           C  
ATOM   1419  SG  CYS A 186       7.020  41.704  50.740  1.00 48.76           S  
ATOM   1420  N   SER A 187      10.820  42.380  53.154  1.00 48.25           N  
ATOM   1421  CA  SER A 187      11.873  42.945  53.991  1.00 50.01           C  
ATOM   1422  C   SER A 187      12.362  44.188  53.264  1.00 50.82           C  
ATOM   1423  O   SER A 187      11.763  44.591  52.269  1.00 50.56           O  
ATOM   1424  CB  SER A 187      13.019  41.942  54.143  1.00 48.96           C  
ATOM   1425  OG  SER A 187      13.988  42.417  55.062  1.00 50.61           O  
ATOM   1426  N   PHE A 188      13.435  44.804  53.751  1.00 51.61           N  
ATOM   1427  CA  PHE A 188      13.963  45.987  53.078  1.00 52.76           C  
ATOM   1428  C   PHE A 188      14.831  45.557  51.905  1.00 52.83           C  
ATOM   1429  O   PHE A 188      15.167  44.382  51.766  1.00 53.60           O  
ATOM   1430  CB  PHE A 188      14.757  46.856  54.052  1.00 54.15           C  
ATOM   1431  CG  PHE A 188      15.938  46.166  54.678  1.00 58.01           C  
ATOM   1432  CD1 PHE A 188      17.238  46.496  54.295  1.00 59.14           C  
ATOM   1433  CD2 PHE A 188      15.758  45.210  55.664  1.00 57.05           C  
ATOM   1434  CE1 PHE A 188      18.345  45.882  54.887  1.00 57.20           C  
ATOM   1435  CE2 PHE A 188      16.855  44.589  56.264  1.00 57.95           C  
ATOM   1436  CZ  PHE A 188      18.153  44.929  55.871  1.00 57.35           C  
ATOM   1437  N   ASP A 189      15.187  46.504  51.049  1.00 55.69           N  
ATOM   1438  CA  ASP A 189      16.015  46.207  49.881  1.00 55.95           C  
ATOM   1439  C   ASP A 189      17.511  46.332  50.203  1.00 56.93           C  
ATOM   1440  O   ASP A 189      18.035  47.438  50.365  1.00 56.77           O  
ATOM   1441  CB  ASP A 189      15.635  47.153  48.742  1.00 53.69           C  
ATOM   1442  CG  ASP A 189      16.254  46.759  47.427  1.00 55.30           C  
ATOM   1443  OD1 ASP A 189      16.971  45.738  47.381  1.00 55.01           O  
ATOM   1444  OD2 ASP A 189      16.016  47.478  46.437  1.00 57.25           O  
ATOM   1445  N   TYR A 190      18.185  45.188  50.305  1.00 56.85           N  
ATOM   1446  CA  TYR A 190      19.618  45.157  50.607  1.00 55.12           C  
ATOM   1447  C   TYR A 190      20.413  44.812  49.355  1.00 53.71           C  
ATOM   1448  O   TYR A 190      21.623  44.609  49.408  1.00 55.32           O  
ATOM   1449  CB  TYR A 190      19.912  44.137  51.715  1.00 53.99           C  
ATOM   1450  CG  TYR A 190      19.239  42.792  51.522  1.00 54.39           C  
ATOM   1451  CD1 TYR A 190      18.253  42.348  52.407  1.00 53.55           C  
ATOM   1452  CD2 TYR A 190      19.573  41.970  50.448  1.00 54.63           C  
ATOM   1453  CE1 TYR A 190      17.617  41.120  52.228  1.00 51.18           C  
ATOM   1454  CE2 TYR A 190      18.942  40.743  50.256  1.00 55.79           C  
ATOM   1455  CZ  TYR A 190      17.962  40.324  51.153  1.00 53.09           C  
ATOM   1456  OH  TYR A 190      17.320  39.121  50.958  1.00 51.65           O  
ATOM   1457  N   ILE A 191      19.719  44.756  48.227  1.00 51.22           N  
ATOM   1458  CA  ILE A 191      20.358  44.445  46.958  1.00 50.46           C  
ATOM   1459  C   ILE A 191      20.724  45.725  46.186  1.00 53.19           C  
ATOM   1460  O   ILE A 191      21.888  45.944  45.853  1.00 52.72           O  
ATOM   1461  CB  ILE A 191      19.440  43.561  46.109  1.00 45.71           C  
ATOM   1462  CG1 ILE A 191      19.221  42.222  46.825  1.00 44.29           C  
ATOM   1463  CG2 ILE A 191      20.038  43.361  44.745  1.00 44.21           C  
ATOM   1464  CD1 ILE A 191      18.212  41.313  46.138  1.00 44.47           C  
ATOM   1465  N   SER A 192      19.732  46.565  45.909  1.00 53.99           N  
ATOM   1466  CA  SER A 192      19.967  47.821  45.204  1.00 55.79           C  
ATOM   1467  C   SER A 192      21.095  48.588  45.883  1.00 57.99           C  
ATOM   1468  O   SER A 192      21.112  48.718  47.105  1.00 58.24           O  
ATOM   1469  CB  SER A 192      18.700  48.674  45.207  1.00 53.55           C  
ATOM   1470  OG  SER A 192      17.701  48.086  44.394  1.00 55.36           O  
ATOM   1471  N   ARG A 193      22.026  49.109  45.087  1.00 60.17           N  
ATOM   1472  CA  ARG A 193      23.172  49.825  45.634  1.00 61.93           C  
ATOM   1473  C   ARG A 193      23.257  51.322  45.369  1.00 63.88           C  
ATOM   1474  O   ARG A 193      24.346  51.899  45.425  1.00 63.47           O  
ATOM   1475  CB  ARG A 193      24.453  49.159  45.164  1.00 58.87           C  
ATOM   1476  CG  ARG A 193      24.503  47.693  45.496  1.00 57.91           C  
ATOM   1477  CD  ARG A 193      25.876  47.133  45.266  1.00 60.71           C  
ATOM   1478  NE  ARG A 193      25.979  45.741  45.688  1.00 62.84           N  
ATOM   1479  CZ  ARG A 193      27.105  45.044  45.647  1.00 60.67           C  
ATOM   1480  NH1 ARG A 193      27.123  43.786  46.048  1.00 62.49           N  
ATOM   1481  NH2 ARG A 193      28.215  45.614  45.209  1.00 61.16           N  
ATOM   1482  N   ASP A 194      22.117  51.954  45.097  1.00 65.75           N  
ATOM   1483  CA  ASP A 194      22.101  53.390  44.843  1.00 65.29           C  
ATOM   1484  C   ASP A 194      22.369  54.145  46.125  1.00 64.83           C  
ATOM   1485  O   ASP A 194      22.231  53.602  47.222  1.00 64.38           O  
ATOM   1486  CB  ASP A 194      20.757  53.834  44.277  1.00 68.16           C  
ATOM   1487  CG  ASP A 194      19.603  53.400  45.135  1.00 69.42           C  
ATOM   1488  OD1 ASP A 194      19.112  52.269  44.934  1.00 70.02           O  
ATOM   1489  OD2 ASP A 194      19.201  54.185  46.018  1.00 71.17           O  
ATOM   1490  N   SER A 195      22.751  55.407  45.979  1.00 66.01           N  
ATOM   1491  CA  SER A 195      23.053  56.251  47.125  1.00 67.85           C  
ATOM   1492  C   SER A 195      21.942  56.184  48.161  1.00 67.84           C  
ATOM   1493  O   SER A 195      22.186  55.893  49.329  1.00 69.78           O  
ATOM   1494  CB  SER A 195      23.251  57.698  46.671  1.00 67.68           C  
ATOM   1495  OG  SER A 195      23.381  58.557  47.790  1.00 73.05           O  
ATOM   1496  N   THR A 196      20.720  56.452  47.719  1.00 67.01           N  
ATOM   1497  CA  THR A 196      19.564  56.439  48.601  1.00 65.95           C  
ATOM   1498  C   THR A 196      19.453  55.152  49.412  1.00 61.89           C  
ATOM   1499  O   THR A 196      19.486  55.181  50.636  1.00 59.03           O  
ATOM   1500  CB  THR A 196      18.255  56.615  47.798  1.00 68.36           C  
ATOM   1501  OG1 THR A 196      18.350  57.790  46.985  1.00 67.87           O  
ATOM   1502  CG2 THR A 196      17.059  56.748  48.749  1.00 70.45           C  
ATOM   1503  N   THR A 197      19.319  54.028  48.716  1.00 59.63           N  
ATOM   1504  CA  THR A 197      19.180  52.735  49.373  1.00 59.43           C  
ATOM   1505  C   THR A 197      20.310  52.424  50.343  1.00 60.97           C  
ATOM   1506  O   THR A 197      20.070  51.957  51.464  1.00 62.35           O  
ATOM   1507  CB  THR A 197      19.113  51.584  48.357  1.00 58.34           C  
ATOM   1508  OG1 THR A 197      18.083  51.844  47.388  1.00 52.20           O  
ATOM   1509  CG2 THR A 197      18.814  50.276  49.080  1.00 56.23           C  
ATOM   1510  N   ARG A 198      21.542  52.687  49.920  1.00 59.84           N  
ATOM   1511  CA  ARG A 198      22.707  52.398  50.752  1.00 57.41           C  
ATOM   1512  C   ARG A 198      22.780  53.220  52.022  1.00 55.12           C  
ATOM   1513  O   ARG A 198      23.220  52.720  53.058  1.00 56.10           O  
ATOM   1514  CB  ARG A 198      23.992  52.580  49.937  1.00 61.97           C  
ATOM   1515  CG  ARG A 198      25.268  52.288  50.708  1.00 63.88           C  
ATOM   1516  CD  ARG A 198      26.458  52.140  49.775  1.00 62.46           C  
ATOM   1517  NE  ARG A 198      26.466  50.842  49.105  1.00 65.36           N  
ATOM   1518  CZ  ARG A 198      27.387  50.461  48.224  1.00 66.45           C  
ATOM   1519  NH1 ARG A 198      28.373  51.285  47.904  1.00 68.24           N  
ATOM   1520  NH2 ARG A 198      27.329  49.254  47.673  1.00 64.37           N  
ATOM   1521  N   SER A 199      22.357  54.478  51.958  1.00 56.04           N  
ATOM   1522  CA  SER A 199      22.381  55.339  53.142  1.00 57.66           C  
ATOM   1523  C   SER A 199      21.360  54.845  54.160  1.00 58.01           C  
ATOM   1524  O   SER A 199      21.626  54.825  55.368  1.00 58.38           O  
ATOM   1525  CB  SER A 199      22.081  56.799  52.766  1.00 59.06           C  
ATOM   1526  OG  SER A 199      20.891  56.919  52.009  1.00 61.14           O  
ATOM   1527  N   ASN A 200      20.193  54.439  53.673  1.00 57.66           N  
ATOM   1528  CA  ASN A 200      19.156  53.934  54.556  1.00 57.45           C  
ATOM   1529  C   ASN A 200      19.625  52.639  55.209  1.00 55.99           C  
ATOM   1530  O   ASN A 200      19.358  52.402  56.384  1.00 57.14           O  
ATOM   1531  CB  ASN A 200      17.859  53.702  53.789  1.00 57.73           C  
ATOM   1532  CG  ASN A 200      16.713  53.319  54.701  1.00 56.35           C  
ATOM   1533  OD1 ASN A 200      16.217  52.194  54.656  1.00 57.07           O  
ATOM   1534  ND2 ASN A 200      16.287  54.260  55.539  1.00 53.83           N  
ATOM   1535  N   ILE A 201      20.323  51.798  54.454  1.00 53.48           N  
ATOM   1536  CA  ILE A 201      20.840  50.556  55.027  1.00 52.54           C  
ATOM   1537  C   ILE A 201      21.851  50.913  56.108  1.00 54.63           C  
ATOM   1538  O   ILE A 201      21.770  50.428  57.235  1.00 55.05           O  
ATOM   1539  CB  ILE A 201      21.557  49.681  53.981  1.00 50.63           C  
ATOM   1540  CG1 ILE A 201      20.542  49.101  53.002  1.00 48.29           C  
ATOM   1541  CG2 ILE A 201      22.331  48.581  54.679  1.00 48.57           C  
ATOM   1542  CD1 ILE A 201      21.140  48.225  51.948  1.00 46.45           C  
ATOM   1543  N   LEU A 202      22.808  51.769  55.765  1.00 57.40           N  
ATOM   1544  CA  LEU A 202      23.827  52.168  56.729  1.00 59.34           C  
ATOM   1545  C   LEU A 202      23.183  52.752  57.983  1.00 59.46           C  
ATOM   1546  O   LEU A 202      23.672  52.555  59.100  1.00 59.18           O  
ATOM   1547  CB  LEU A 202      24.781  53.184  56.096  1.00 60.71           C  
ATOM   1548  CG  LEU A 202      25.586  52.614  54.925  1.00 61.28           C  
ATOM   1549  CD1 LEU A 202      26.383  53.719  54.274  1.00 60.17           C  
ATOM   1550  CD2 LEU A 202      26.499  51.496  55.415  1.00 59.03           C  
ATOM   1551  N   CYS A 203      22.080  53.468  57.793  1.00 58.07           N  
ATOM   1552  CA  CYS A 203      21.364  54.060  58.912  1.00 57.53           C  
ATOM   1553  C   CYS A 203      20.705  52.977  59.766  1.00 54.93           C  
ATOM   1554  O   CYS A 203      20.733  53.042  61.002  1.00 51.70           O  
ATOM   1555  CB  CYS A 203      20.298  55.027  58.405  1.00 60.84           C  
ATOM   1556  SG  CYS A 203      20.906  56.672  58.036  1.00 66.96           S  
ATOM   1557  N   MET A 204      20.105  51.992  59.099  1.00 52.04           N  
ATOM   1558  CA  MET A 204      19.445  50.904  59.797  1.00 50.82           C  
ATOM   1559  C   MET A 204      20.440  50.171  60.673  1.00 52.04           C  
ATOM   1560  O   MET A 204      20.234  50.028  61.883  1.00 54.13           O  
ATOM   1561  CB  MET A 204      18.812  49.922  58.809  1.00 52.47           C  
ATOM   1562  CG  MET A 204      17.414  50.317  58.351  1.00 53.64           C  
ATOM   1563  SD  MET A 204      16.663  49.088  57.299  1.00 52.17           S  
ATOM   1564  CE  MET A 204      15.066  49.824  57.022  1.00 53.85           C  
ATOM   1565  N   PHE A 205      21.525  49.713  60.058  1.00 51.84           N  
ATOM   1566  CA  PHE A 205      22.566  48.988  60.767  1.00 50.50           C  
ATOM   1567  C   PHE A 205      23.227  49.778  61.889  1.00 53.41           C  
ATOM   1568  O   PHE A 205      23.403  49.278  62.994  1.00 54.79           O  
ATOM   1569  CB  PHE A 205      23.630  48.542  59.773  1.00 48.60           C  
ATOM   1570  CG  PHE A 205      23.324  47.235  59.109  1.00 46.45           C  
ATOM   1571  CD1 PHE A 205      23.743  46.042  59.678  1.00 46.98           C  
ATOM   1572  CD2 PHE A 205      22.601  47.191  57.935  1.00 43.37           C  
ATOM   1573  CE1 PHE A 205      23.445  44.825  59.086  1.00 45.63           C  
ATOM   1574  CE2 PHE A 205      22.300  45.981  57.339  1.00 45.29           C  
ATOM   1575  CZ  PHE A 205      22.725  44.792  57.919  1.00 42.50           C  
ATOM   1576  N   ILE A 206      23.598  51.018  61.609  1.00 56.31           N  
ATOM   1577  CA  ILE A 206      24.266  51.836  62.612  1.00 57.31           C  
ATOM   1578  C   ILE A 206      23.315  52.425  63.655  1.00 57.08           C  
ATOM   1579  O   ILE A 206      23.521  52.243  64.854  1.00 56.51           O  
ATOM   1580  CB  ILE A 206      25.086  52.948  61.919  1.00 58.23           C  
ATOM   1581  CG1 ILE A 206      26.104  52.295  60.983  1.00 59.75           C  
ATOM   1582  CG2 ILE A 206      25.821  53.783  62.944  1.00 56.86           C  
ATOM   1583  CD1 ILE A 206      26.697  53.223  59.950  1.00 61.38           C  
ATOM   1584  N   LEU A 207      22.269  53.115  63.211  1.00 57.45           N  
ATOM   1585  CA  LEU A 207      21.327  53.710  64.157  1.00 60.66           C  
ATOM   1586  C   LEU A 207      20.375  52.697  64.788  1.00 60.52           C  
ATOM   1587  O   LEU A 207      20.165  52.693  65.997  1.00 59.47           O  
ATOM   1588  CB  LEU A 207      20.514  54.818  63.487  1.00 62.26           C  
ATOM   1589  CG  LEU A 207      21.251  56.114  63.133  1.00 62.71           C  
ATOM   1590  CD1 LEU A 207      22.019  56.613  64.353  1.00 59.34           C  
ATOM   1591  CD2 LEU A 207      22.194  55.871  61.968  1.00 61.79           C  
ATOM   1592  N   GLY A 208      19.799  51.834  63.966  1.00 62.39           N  
ATOM   1593  CA  GLY A 208      18.870  50.852  64.481  1.00 63.95           C  
ATOM   1594  C   GLY A 208      19.490  49.697  65.238  1.00 65.37           C  
ATOM   1595  O   GLY A 208      18.965  49.278  66.268  1.00 67.15           O  
ATOM   1596  N   PHE A 209      20.610  49.182  64.744  1.00 65.66           N  
ATOM   1597  CA  PHE A 209      21.266  48.041  65.369  1.00 63.95           C  
ATOM   1598  C   PHE A 209      22.448  48.380  66.285  1.00 64.54           C  
ATOM   1599  O   PHE A 209      22.344  48.246  67.508  1.00 65.28           O  
ATOM   1600  CB  PHE A 209      21.695  47.068  64.269  1.00 65.10           C  
ATOM   1601  CG  PHE A 209      22.130  45.720  64.773  1.00 67.31           C  
ATOM   1602  CD1 PHE A 209      21.544  45.156  65.904  1.00 67.50           C  
ATOM   1603  CD2 PHE A 209      23.090  44.987  64.082  1.00 66.21           C  
ATOM   1604  CE1 PHE A 209      21.911  43.880  66.333  1.00 66.88           C  
ATOM   1605  CE2 PHE A 209      23.461  43.713  64.505  1.00 64.11           C  
ATOM   1606  CZ  PHE A 209      22.869  43.160  65.632  1.00 65.44           C  
ATOM   1607  N   PHE A 210      23.567  48.816  65.711  1.00 62.53           N  
ATOM   1608  CA  PHE A 210      24.745  49.146  66.513  1.00 59.17           C  
ATOM   1609  C   PHE A 210      24.439  50.101  67.661  1.00 56.57           C  
ATOM   1610  O   PHE A 210      25.000  49.983  68.747  1.00 56.90           O  
ATOM   1611  CB  PHE A 210      25.842  49.757  65.633  1.00 59.41           C  
ATOM   1612  CG  PHE A 210      26.278  48.867  64.501  1.00 61.92           C  
ATOM   1613  CD1 PHE A 210      26.454  47.500  64.703  1.00 61.01           C  
ATOM   1614  CD2 PHE A 210      26.540  49.396  63.241  1.00 62.26           C  
ATOM   1615  CE1 PHE A 210      26.884  46.675  63.669  1.00 61.53           C  
ATOM   1616  CE2 PHE A 210      26.973  48.578  62.201  1.00 61.87           C  
ATOM   1617  CZ  PHE A 210      27.145  47.214  62.418  1.00 62.21           C  
ATOM   1618  N   GLY A 211      23.545  51.048  67.415  1.00 55.17           N  
ATOM   1619  CA  GLY A 211      23.193  52.010  68.438  1.00 52.76           C  
ATOM   1620  C   GLY A 211      22.889  51.393  69.786  1.00 52.29           C  
ATOM   1621  O   GLY A 211      23.713  51.475  70.697  1.00 51.84           O  
ATOM   1622  N   PRO A 212      21.711  50.768  69.947  1.00 53.44           N  
ATOM   1623  CA  PRO A 212      21.301  50.133  71.203  1.00 53.77           C  
ATOM   1624  C   PRO A 212      22.330  49.131  71.714  1.00 53.76           C  
ATOM   1625  O   PRO A 212      22.423  48.866  72.911  1.00 52.21           O  
ATOM   1626  CB  PRO A 212      19.965  49.482  70.843  1.00 56.06           C  
ATOM   1627  CG  PRO A 212      20.097  49.222  69.360  1.00 56.09           C  
ATOM   1628  CD  PRO A 212      20.733  50.497  68.881  1.00 53.76           C  
ATOM   1629  N   ILE A 213      23.111  48.576  70.801  1.00 55.03           N  
ATOM   1630  CA  ILE A 213      24.143  47.636  71.198  1.00 56.73           C  
ATOM   1631  C   ILE A 213      25.147  48.349  72.100  1.00 58.05           C  
ATOM   1632  O   ILE A 213      25.524  47.837  73.153  1.00 56.26           O  
ATOM   1633  CB  ILE A 213      24.873  47.062  69.979  1.00 55.79           C  
ATOM   1634  CG1 ILE A 213      23.930  46.121  69.218  1.00 56.31           C  
ATOM   1635  CG2 ILE A 213      26.141  46.368  70.423  1.00 55.32           C  
ATOM   1636  CD1 ILE A 213      24.584  45.313  68.114  1.00 57.79           C  
ATOM   1637  N   LEU A 214      25.571  49.539  71.687  1.00 59.91           N  
ATOM   1638  CA  LEU A 214      26.523  50.315  72.471  1.00 61.71           C  
ATOM   1639  C   LEU A 214      25.967  50.568  73.866  1.00 62.36           C  
ATOM   1640  O   LEU A 214      26.670  50.413  74.868  1.00 62.13           O  
ATOM   1641  CB  LEU A 214      26.827  51.639  71.772  1.00 63.98           C  
ATOM   1642  CG  LEU A 214      27.601  51.517  70.455  1.00 67.73           C  
ATOM   1643  CD1 LEU A 214      27.667  52.874  69.763  1.00 69.53           C  
ATOM   1644  CD2 LEU A 214      29.001  50.988  70.732  1.00 68.18           C  
ATOM   1645  N   ILE A 215      24.701  50.961  73.929  1.00 62.60           N  
ATOM   1646  CA  ILE A 215      24.055  51.206  75.212  1.00 60.71           C  
ATOM   1647  C   ILE A 215      24.131  49.917  76.025  1.00 60.09           C  
ATOM   1648  O   ILE A 215      24.502  49.930  77.195  1.00 60.94           O  
ATOM   1649  CB  ILE A 215      22.583  51.606  75.021  1.00 61.70           C  
ATOM   1650  CG1 ILE A 215      22.502  52.931  74.269  1.00 63.31           C  
ATOM   1651  CG2 ILE A 215      21.903  51.741  76.360  1.00 61.28           C  
ATOM   1652  CD1 ILE A 215      21.085  53.389  73.990  1.00 65.32           C  
ATOM   1653  N   ILE A 216      23.782  48.802  75.395  1.00 59.22           N  
ATOM   1654  CA  ILE A 216      23.831  47.512  76.069  1.00 60.42           C  
ATOM   1655  C   ILE A 216      25.219  47.272  76.670  1.00 61.54           C  
ATOM   1656  O   ILE A 216      25.368  47.253  77.889  1.00 58.27           O  
ATOM   1657  CB  ILE A 216      23.478  46.363  75.089  1.00 59.25           C  
ATOM   1658  CG1 ILE A 216      21.986  46.415  74.753  1.00 58.17           C  
ATOM   1659  CG2 ILE A 216      23.836  45.024  75.698  1.00 55.69           C  
ATOM   1660  CD1 ILE A 216      21.604  45.627  73.526  1.00 59.17           C  
ATOM   1661  N   PHE A 217      26.229  47.108  75.816  1.00 65.78           N  
ATOM   1662  CA  PHE A 217      27.603  46.869  76.268  1.00 69.89           C  
ATOM   1663  C   PHE A 217      28.081  47.876  77.311  1.00 69.08           C  
ATOM   1664  O   PHE A 217      28.713  47.496  78.305  1.00 66.65           O  
ATOM   1665  CB  PHE A 217      28.576  46.861  75.071  1.00 72.25           C  
ATOM   1666  CG  PHE A 217      30.039  46.910  75.468  1.00 75.66           C  
ATOM   1667  CD1 PHE A 217      30.680  48.128  75.685  1.00 75.30           C  
ATOM   1668  CD2 PHE A 217      30.770  45.737  75.635  1.00 75.62           C  
ATOM   1669  CE1 PHE A 217      32.024  48.181  76.059  1.00 72.60           C  
ATOM   1670  CE2 PHE A 217      32.118  45.784  76.010  1.00 76.45           C  
ATOM   1671  CZ  PHE A 217      32.742  47.011  76.221  1.00 73.24           C  
ATOM   1672  N   PHE A 218      27.788  49.153  77.081  1.00 68.83           N  
ATOM   1673  CA  PHE A 218      28.186  50.211  78.005  1.00 69.89           C  
ATOM   1674  C   PHE A 218      27.553  50.019  79.373  1.00 69.74           C  
ATOM   1675  O   PHE A 218      28.118  50.423  80.379  1.00 69.93           O  
ATOM   1676  CB  PHE A 218      27.793  51.582  77.443  1.00 72.27           C  
ATOM   1677  CG  PHE A 218      27.990  52.722  78.411  1.00 72.73           C  
ATOM   1678  CD1 PHE A 218      27.043  52.991  79.394  1.00 72.39           C  
ATOM   1679  CD2 PHE A 218      29.124  53.525  78.338  1.00 72.52           C  
ATOM   1680  CE1 PHE A 218      27.223  54.042  80.286  1.00 72.63           C  
ATOM   1681  CE2 PHE A 218      29.313  54.577  79.225  1.00 71.71           C  
ATOM   1682  CZ  PHE A 218      28.362  54.837  80.200  1.00 73.39           C  
ATOM   1683  N   CYS A 219      26.373  49.407  79.399  1.00 71.65           N  
ATOM   1684  CA  CYS A 219      25.661  49.162  80.650  1.00 72.05           C  
ATOM   1685  C   CYS A 219      26.103  47.866  81.315  1.00 72.40           C  
ATOM   1686  O   CYS A 219      26.322  47.826  82.523  1.00 71.90           O  
ATOM   1687  CB  CYS A 219      24.149  49.119  80.409  1.00 72.32           C  
ATOM   1688  SG  CYS A 219      23.373  50.737  80.191  1.00 70.07           S  
ATOM   1689  N   TYR A 220      26.226  46.804  80.533  1.00 73.80           N  
ATOM   1690  CA  TYR A 220      26.634  45.541  81.109  1.00 78.15           C  
ATOM   1691  C   TYR A 220      28.111  45.530  81.423  1.00 78.51           C  
ATOM   1692  O   TYR A 220      28.515  45.056  82.483  1.00 78.19           O  
ATOM   1693  CB  TYR A 220      26.254  44.382  80.186  1.00 81.98           C  
ATOM   1694  CG  TYR A 220      24.755  44.196  80.140  1.00 87.40           C  
ATOM   1695  CD1 TYR A 220      24.035  43.934  81.305  1.00 87.81           C  
ATOM   1696  CD2 TYR A 220      24.047  44.362  78.954  1.00 90.10           C  
ATOM   1697  CE1 TYR A 220      22.653  43.849  81.293  1.00 90.18           C  
ATOM   1698  CE2 TYR A 220      22.661  44.280  78.930  1.00 92.83           C  
ATOM   1699  CZ  TYR A 220      21.969  44.026  80.104  1.00 93.35           C  
ATOM   1700  OH  TYR A 220      20.591  43.974  80.092  1.00 96.41           O  
ATOM   1701  N   PHE A 221      28.926  46.064  80.521  1.00 80.13           N  
ATOM   1702  CA  PHE A 221      30.355  46.095  80.793  1.00 83.50           C  
ATOM   1703  C   PHE A 221      30.572  46.973  82.019  1.00 83.18           C  
ATOM   1704  O   PHE A 221      31.573  46.838  82.725  1.00 83.47           O  
ATOM   1705  CB  PHE A 221      31.132  46.671  79.612  1.00 86.55           C  
ATOM   1706  CG  PHE A 221      32.620  46.662  79.816  1.00 89.08           C  
ATOM   1707  CD1 PHE A 221      33.311  45.457  79.908  1.00 89.68           C  
ATOM   1708  CD2 PHE A 221      33.331  47.852  79.936  1.00 89.72           C  
ATOM   1709  CE1 PHE A 221      34.686  45.437  80.115  1.00 91.30           C  
ATOM   1710  CE2 PHE A 221      34.706  47.843  80.143  1.00 90.52           C  
ATOM   1711  CZ  PHE A 221      35.386  46.632  80.232  1.00 91.23           C  
ATOM   1712  N   ASN A 222      29.612  47.863  82.262  1.00 81.30           N  
ATOM   1713  CA  ASN A 222      29.663  48.793  83.387  1.00 78.29           C  
ATOM   1714  C   ASN A 222      29.182  48.110  84.661  1.00 77.12           C  
ATOM   1715  O   ASN A 222      29.464  48.561  85.767  1.00 76.75           O  
ATOM   1716  CB  ASN A 222      28.787  50.010  83.093  1.00 75.94           C  
ATOM   1717  CG  ASN A 222      29.231  51.246  83.843  1.00 75.00           C  
ATOM   1718  OD1 ASN A 222      29.382  51.229  85.064  1.00 73.20           O  
ATOM   1719  ND2 ASN A 222      29.437  52.334  83.110  1.00 72.13           N  
ATOM   1720  N   ILE A 223      28.441  47.024  84.496  1.00 79.05           N  
ATOM   1721  CA  ILE A 223      27.928  46.269  85.630  1.00 79.51           C  
ATOM   1722  C   ILE A 223      28.996  45.265  86.037  1.00 81.00           C  
ATOM   1723  O   ILE A 223      29.085  44.863  87.197  1.00 80.96           O  
ATOM   1724  CB  ILE A 223      26.605  45.544  85.250  1.00 77.90           C  
ATOM   1725  CG1 ILE A 223      25.476  46.577  85.153  1.00 77.14           C  
ATOM   1726  CG2 ILE A 223      26.269  44.457  86.262  1.00 73.42           C  
ATOM   1727  CD1 ILE A 223      24.148  46.010  84.690  1.00 77.70           C  
ATOM   1728  N   VAL A 224      29.817  44.874  85.069  1.00 83.74           N  
ATOM   1729  CA  VAL A 224      30.896  43.929  85.309  1.00 87.02           C  
ATOM   1730  C   VAL A 224      32.034  44.669  85.991  1.00 89.61           C  
ATOM   1731  O   VAL A 224      32.598  44.189  86.974  1.00 89.69           O  
ATOM   1732  CB  VAL A 224      31.415  43.333  83.990  1.00 86.64           C  
ATOM   1733  CG1 VAL A 224      32.595  42.413  84.265  1.00 86.42           C  
ATOM   1734  CG2 VAL A 224      30.296  42.582  83.285  1.00 85.17           C  
ATOM   1735  N   MET A 225      32.367  45.841  85.455  1.00 92.88           N  
ATOM   1736  CA  MET A 225      33.432  46.670  86.010  1.00 95.45           C  
ATOM   1737  C   MET A 225      32.875  47.412  87.216  1.00 96.00           C  
ATOM   1738  O   MET A 225      33.132  48.599  87.398  1.00 96.73           O  
ATOM   1739  CB  MET A 225      33.921  47.688  84.975  1.00 97.56           C  
ATOM   1740  CG  MET A 225      34.538  47.097  83.709  1.00100.41           C  
ATOM   1741  SD  MET A 225      36.167  46.353  83.938  1.00102.65           S  
ATOM   1742  CE  MET A 225      35.776  44.603  83.764  1.00101.87           C  
ATOM   1743  N   SER A 226      32.099  46.700  88.025  1.00 97.60           N  
ATOM   1744  CA  SER A 226      31.491  47.273  89.217  1.00 99.87           C  
ATOM   1745  C   SER A 226      31.113  46.153  90.170  1.00100.65           C  
ATOM   1746  O   SER A 226      30.614  46.398  91.267  1.00101.06           O  
ATOM   1747  CB  SER A 226      30.244  48.080  88.847  1.00100.93           C  
ATOM   1748  OG  SER A 226      29.294  47.273  88.174  1.00103.39           O  
ATOM   1749  N   VAL A 227      31.348  44.920  89.737  1.00102.38           N  
ATOM   1750  CA  VAL A 227      31.041  43.763  90.565  1.00105.56           C  
ATOM   1751  C   VAL A 227      31.974  43.809  91.766  1.00107.97           C  
ATOM   1752  O   VAL A 227      31.604  43.415  92.870  1.00107.91           O  
ATOM   1753  CB  VAL A 227      31.272  42.437  89.806  1.00104.82           C  
ATOM   1754  CG1 VAL A 227      30.755  41.277  90.637  1.00103.88           C  
ATOM   1755  CG2 VAL A 227      30.579  42.474  88.449  1.00104.16           C  
ATOM   1756  N   SER A 228      33.188  44.299  91.534  1.00111.33           N  
ATOM   1757  CA  SER A 228      34.185  44.416  92.587  1.00114.56           C  
ATOM   1758  C   SER A 228      33.987  45.722  93.345  1.00115.90           C  
ATOM   1759  O   SER A 228      34.213  45.785  94.552  1.00116.15           O  
ATOM   1760  CB  SER A 228      35.594  44.360  91.995  1.00115.93           C  
ATOM   1761  OG  SER A 228      35.864  43.073  91.463  1.00119.09           O  
ATOM   1762  N   ASN A 229      33.570  46.765  92.631  1.00117.63           N  
ATOM   1763  CA  ASN A 229      33.313  48.053  93.263  1.00119.50           C  
ATOM   1764  C   ASN A 229      32.284  47.753  94.346  1.00121.88           C  
ATOM   1765  O   ASN A 229      32.300  48.334  95.431  1.00122.81           O  
ATOM   1766  CB  ASN A 229      32.718  49.047  92.257  1.00118.01           C  
ATOM   1767  CG  ASN A 229      33.637  49.323  91.078  1.00117.34           C  
ATOM   1768  OD1 ASN A 229      33.306  50.113  90.191  1.00113.92           O  
ATOM   1769  ND2 ASN A 229      34.796  48.674  91.062  1.00117.76           N  
ATOM   1770  N   HIS A 230      31.395  46.820  94.020  1.00123.73           N  
ATOM   1771  CA  HIS A 230      30.328  46.378  94.908  1.00125.11           C  
ATOM   1772  C   HIS A 230      30.849  45.332  95.890  1.00125.59           C  
ATOM   1773  O   HIS A 230      30.427  45.288  97.044  1.00125.51           O  
ATOM   1774  CB  HIS A 230      29.180  45.805  94.063  1.00125.91           C  
ATOM   1775  CG  HIS A 230      28.261  44.888  94.809  1.00126.08           C  
ATOM   1776  ND1 HIS A 230      27.593  45.266  95.953  1.00126.00           N  
ATOM   1777  CD2 HIS A 230      27.887  43.611  94.559  1.00125.96           C  
ATOM   1778  CE1 HIS A 230      26.847  44.261  96.376  1.00125.93           C  
ATOM   1779  NE2 HIS A 230      27.008  43.244  95.548  1.00125.86           N  
ATOM   1780  N   GLU A 231      31.773  44.498  95.427  1.00126.76           N  
ATOM   1781  CA  GLU A 231      32.348  43.454  96.264  1.00128.71           C  
ATOM   1782  C   GLU A 231      32.911  44.059  97.546  1.00128.74           C  
ATOM   1783  O   GLU A 231      32.626  43.589  98.649  1.00128.63           O  
ATOM   1784  CB  GLU A 231      33.462  42.722  95.508  1.00130.40           C  
ATOM   1785  CG  GLU A 231      33.970  41.462  96.203  1.00132.05           C  
ATOM   1786  CD  GLU A 231      35.192  40.864  95.523  1.00133.11           C  
ATOM   1787  OE1 GLU A 231      35.144  40.643  94.293  1.00133.71           O  
ATOM   1788  OE2 GLU A 231      36.199  40.611  96.219  1.00132.98           O  
ATOM   1789  N   LYS A 232      33.718  45.103  97.394  1.00128.60           N  
ATOM   1790  CA  LYS A 232      34.312  45.778  98.538  1.00128.68           C  
ATOM   1791  C   LYS A 232      33.216  46.457  99.348  1.00128.82           C  
ATOM   1792  O   LYS A 232      33.041  46.181 100.534  1.00129.42           O  
ATOM   1793  CB  LYS A 232      35.326  46.830  98.070  1.00128.55           C  
ATOM   1794  CG  LYS A 232      36.636  46.273  97.523  1.00127.29           C  
ATOM   1795  CD  LYS A 232      37.537  45.762  98.640  1.00126.19           C  
ATOM   1796  CE  LYS A 232      38.907  45.363  98.108  1.00125.23           C  
ATOM   1797  NZ  LYS A 232      39.827  44.921  99.192  1.00124.22           N  
ATOM   1798  N   GLU A 233      32.476  47.341  98.687  1.00128.60           N  
ATOM   1799  CA  GLU A 233      31.391  48.090  99.311  1.00127.46           C  
ATOM   1800  C   GLU A 233      30.479  47.240 100.187  1.00127.68           C  
ATOM   1801  O   GLU A 233      30.060  47.674 101.260  1.00126.59           O  
ATOM   1802  CB  GLU A 233      30.557  48.782  98.233  1.00126.39           C  
ATOM   1803  CG  GLU A 233      29.343  49.514  98.768  1.00125.03           C  
ATOM   1804  CD  GLU A 233      28.523  50.149  97.668  1.00124.23           C  
ATOM   1805  OE1 GLU A 233      28.123  49.423  96.734  1.00123.99           O  
ATOM   1806  OE2 GLU A 233      28.276  51.369  97.741  1.00123.87           O  
ATOM   1807  N   MET A 234      30.166  46.034  99.726  1.00129.16           N  
ATOM   1808  CA  MET A 234      29.299  45.131 100.473  1.00130.46           C  
ATOM   1809  C   MET A 234      29.891  44.883 101.856  1.00130.70           C  
ATOM   1810  O   MET A 234      29.176  44.877 102.859  1.00129.97           O  
ATOM   1811  CB  MET A 234      29.159  43.799  99.727  1.00131.72           C  
ATOM   1812  CG  MET A 234      27.724  43.294  99.577  1.00133.98           C  
ATOM   1813  SD  MET A 234      26.859  42.990 101.137  1.00136.30           S  
ATOM   1814  CE  MET A 234      25.715  44.370 101.169  1.00135.54           C  
ATOM   1815  N   ALA A 235      31.206  44.693 101.898  1.00131.45           N  
ATOM   1816  CA  ALA A 235      31.912  44.438 103.147  1.00132.07           C  
ATOM   1817  C   ALA A 235      31.958  45.657 104.064  1.00132.49           C  
ATOM   1818  O   ALA A 235      31.620  45.566 105.242  1.00132.23           O  
ATOM   1819  CB  ALA A 235      33.329  43.961 102.847  1.00132.16           C  
ATOM   1820  N   ALA A 236      32.376  46.795 103.518  1.00133.38           N  
ATOM   1821  CA  ALA A 236      32.482  48.030 104.292  1.00133.77           C  
ATOM   1822  C   ALA A 236      31.221  48.331 105.093  1.00134.18           C  
ATOM   1823  O   ALA A 236      31.299  48.773 106.240  1.00133.78           O  
ATOM   1824  CB  ALA A 236      32.801  49.198 103.365  1.00134.27           C  
ATOM   1825  N   MET A 237      30.063  48.097 104.485  1.00135.18           N  
ATOM   1826  CA  MET A 237      28.792  48.341 105.155  1.00136.00           C  
ATOM   1827  C   MET A 237      28.420  47.128 105.997  1.00136.19           C  
ATOM   1828  O   MET A 237      27.704  47.242 106.992  1.00136.45           O  
ATOM   1829  CB  MET A 237      27.689  48.615 104.123  1.00136.83           C  
ATOM   1830  CG  MET A 237      27.512  47.514 103.082  1.00138.55           C  
ATOM   1831  SD  MET A 237      26.065  47.749 102.007  1.00139.13           S  
ATOM   1832  CE  MET A 237      26.724  48.909 100.793  1.00139.32           C  
ATOM   1833  N   ALA A 238      28.922  45.968 105.589  1.00136.20           N  
ATOM   1834  CA  ALA A 238      28.651  44.719 106.290  1.00136.85           C  
ATOM   1835  C   ALA A 238      29.137  44.768 107.735  1.00137.64           C  
ATOM   1836  O   ALA A 238      28.366  44.527 108.665  1.00137.42           O  
ATOM   1837  CB  ALA A 238      29.316  43.561 105.555  1.00136.48           C  
ATOM   1838  N   LYS A 239      30.417  45.077 107.919  1.00138.63           N  
ATOM   1839  CA  LYS A 239      30.990  45.151 109.257  1.00139.02           C  
ATOM   1840  C   LYS A 239      30.658  46.500 109.883  1.00138.98           C  
ATOM   1841  O   LYS A 239      31.079  46.798 111.000  1.00139.26           O  
ATOM   1842  CB  LYS A 239      32.510  44.965 109.204  1.00139.54           C  
ATOM   1843  CG  LYS A 239      33.282  46.170 108.686  1.00139.99           C  
ATOM   1844  CD  LYS A 239      34.784  45.932 108.754  1.00139.48           C  
ATOM   1845  CE  LYS A 239      35.563  47.211 108.484  1.00139.04           C  
ATOM   1846  NZ  LYS A 239      35.235  47.803 107.157  1.00138.88           N  
ATOM   1847  N   ARG A 240      29.904  47.313 109.152  1.00138.53           N  
ATOM   1848  CA  ARG A 240      29.503  48.626 109.637  1.00138.43           C  
ATOM   1849  C   ARG A 240      28.388  48.410 110.655  1.00137.86           C  
ATOM   1850  O   ARG A 240      27.292  48.958 110.525  1.00137.85           O  
ATOM   1851  CB  ARG A 240      29.001  49.481 108.467  1.00138.93           C  
ATOM   1852  CG  ARG A 240      28.927  50.978 108.743  1.00139.71           C  
ATOM   1853  CD  ARG A 240      30.302  51.569 109.019  1.00140.12           C  
ATOM   1854  NE  ARG A 240      30.785  51.234 110.354  1.00140.70           N  
ATOM   1855  CZ  ARG A 240      32.009  51.504 110.796  1.00141.17           C  
ATOM   1856  NH1 ARG A 240      32.359  51.165 112.029  1.00141.30           N  
ATOM   1857  NH2 ARG A 240      32.885  52.105 110.002  1.00141.28           N  
ATOM   1858  N   LEU A 241      28.684  47.598 111.668  1.00136.86           N  
ATOM   1859  CA  LEU A 241      27.730  47.259 112.722  1.00134.87           C  
ATOM   1860  C   LEU A 241      26.372  46.865 112.152  1.00133.63           C  
ATOM   1861  O   LEU A 241      25.354  46.934 112.842  1.00134.25           O  
ATOM   1862  CB  LEU A 241      27.560  48.424 113.706  1.00133.62           C  
ATOM   1863  CG  LEU A 241      28.687  48.664 114.719  1.00132.05           C  
ATOM   1864  CD1 LEU A 241      29.913  49.219 114.012  1.00131.52           C  
ATOM   1865  CD2 LEU A 241      28.208  49.635 115.787  1.00131.55           C  
ATOM   1866  N   ASN A 242      26.366  46.444 110.890  1.00131.04           N  
ATOM   1867  CA  ASN A 242      25.134  46.036 110.223  1.00127.74           C  
ATOM   1868  C   ASN A 242      24.774  44.619 110.659  1.00125.49           C  
ATOM   1869  O   ASN A 242      25.449  43.656 110.297  1.00125.18           O  
ATOM   1870  CB  ASN A 242      25.316  46.091 108.705  1.00128.18           C  
ATOM   1871  CG  ASN A 242      23.996  46.103 107.959  1.00128.33           C  
ATOM   1872  OD1 ASN A 242      23.965  46.159 106.731  1.00128.26           O  
ATOM   1873  ND2 ASN A 242      22.897  46.053 108.702  1.00128.95           N  
ATOM   1874  N   ALA A 243      23.702  44.507 111.436  1.00122.95           N  
ATOM   1875  CA  ALA A 243      23.235  43.228 111.960  1.00120.88           C  
ATOM   1876  C   ALA A 243      22.857  42.198 110.897  1.00119.10           C  
ATOM   1877  O   ALA A 243      23.161  42.359 109.718  1.00118.72           O  
ATOM   1878  CB  ALA A 243      22.053  43.461 112.892  1.00121.07           C  
ATOM   1879  N   LYS A 244      22.191  41.136 111.342  1.00117.11           N  
ATOM   1880  CA  LYS A 244      21.746  40.065 110.459  1.00115.07           C  
ATOM   1881  C   LYS A 244      20.857  40.653 109.363  1.00114.73           C  
ATOM   1882  O   LYS A 244      20.552  39.995 108.367  1.00113.72           O  
ATOM   1883  CB  LYS A 244      20.968  39.015 111.268  1.00114.44           C  
ATOM   1884  CG  LYS A 244      21.769  38.348 112.399  1.00111.52           C  
ATOM   1885  CD  LYS A 244      20.921  37.314 113.155  1.00108.86           C  
ATOM   1886  CE  LYS A 244      21.735  36.506 114.173  1.00107.41           C  
ATOM   1887  NZ  LYS A 244      22.250  37.309 115.324  1.00105.47           N  
ATOM   1888  N   GLU A 245      20.452  41.904 109.566  1.00114.89           N  
ATOM   1889  CA  GLU A 245      19.612  42.641 108.625  1.00114.00           C  
ATOM   1890  C   GLU A 245      20.393  42.936 107.350  1.00112.13           C  
ATOM   1891  O   GLU A 245      19.881  43.553 106.415  1.00112.11           O  
ATOM   1892  CB  GLU A 245      19.144  43.946 109.273  1.00115.60           C  
ATOM   1893  CG  GLU A 245      20.238  44.649 110.069  1.00119.43           C  
ATOM   1894  CD  GLU A 245      19.706  45.732 110.995  1.00121.31           C  
ATOM   1895  OE1 GLU A 245      19.246  46.780 110.490  1.00122.04           O  
ATOM   1896  OE2 GLU A 245      19.747  45.530 112.231  1.00120.76           O  
ATOM   1897  N   LEU A 246      21.644  42.492 107.331  1.00109.76           N  
ATOM   1898  CA  LEU A 246      22.515  42.674 106.180  1.00107.12           C  
ATOM   1899  C   LEU A 246      22.120  41.660 105.117  1.00104.78           C  
ATOM   1900  O   LEU A 246      22.271  41.904 103.922  1.00105.06           O  
ATOM   1901  CB  LEU A 246      23.968  42.456 106.595  1.00108.16           C  
ATOM   1902  CG  LEU A 246      25.022  42.399 105.494  1.00108.23           C  
ATOM   1903  CD1 LEU A 246      25.095  43.729 104.770  1.00107.61           C  
ATOM   1904  CD2 LEU A 246      26.362  42.050 106.118  1.00110.16           C  
ATOM   1905  N   ARG A 247      21.614  40.518 105.569  1.00102.13           N  
ATOM   1906  CA  ARG A 247      21.180  39.453 104.674  1.00100.29           C  
ATOM   1907  C   ARG A 247      20.140  39.999 103.708  1.00 99.11           C  
ATOM   1908  O   ARG A 247      20.173  39.713 102.511  1.00 99.03           O  
ATOM   1909  CB  ARG A 247      20.574  38.311 105.483  1.00101.83           C  
ATOM   1910  CG  ARG A 247      21.547  37.611 106.420  1.00104.38           C  
ATOM   1911  CD  ARG A 247      20.783  36.722 107.381  1.00106.20           C  
ATOM   1912  NE  ARG A 247      19.814  35.888 106.673  1.00108.05           N  
ATOM   1913  CZ  ARG A 247      18.768  35.307 107.250  1.00108.31           C  
ATOM   1914  NH1 ARG A 247      17.938  34.566 106.528  1.00107.96           N  
ATOM   1915  NH2 ARG A 247      18.547  35.475 108.547  1.00108.52           N  
ATOM   1916  N   LYS A 248      19.208  40.782 104.242  1.00 96.70           N  
ATOM   1917  CA  LYS A 248      18.165  41.391 103.426  1.00 94.70           C  
ATOM   1918  C   LYS A 248      18.817  42.012 102.196  1.00 93.12           C  
ATOM   1919  O   LYS A 248      18.608  41.563 101.067  1.00 92.15           O  
ATOM   1920  CB  LYS A 248      17.433  42.468 104.231  1.00 95.23           C  
ATOM   1921  CG  LYS A 248      16.447  43.322 103.432  1.00 95.69           C  
ATOM   1922  CD  LYS A 248      15.917  44.474 104.285  1.00 95.55           C  
ATOM   1923  CE  LYS A 248      15.060  45.449 103.483  1.00 95.45           C  
ATOM   1924  NZ  LYS A 248      13.743  44.884 103.090  1.00 94.94           N  
ATOM   1925  N   ALA A 249      19.624  43.040 102.429  1.00 91.56           N  
ATOM   1926  CA  ALA A 249      20.316  43.743 101.358  1.00 90.41           C  
ATOM   1927  C   ALA A 249      20.978  42.784 100.381  1.00 89.91           C  
ATOM   1928  O   ALA A 249      20.914  42.986  99.169  1.00 90.22           O  
ATOM   1929  CB  ALA A 249      21.353  44.687 101.941  1.00 89.81           C  
ATOM   1930  N   GLN A 250      21.610  41.738 100.901  1.00 89.99           N  
ATOM   1931  CA  GLN A 250      22.289  40.776 100.044  1.00 90.24           C  
ATOM   1932  C   GLN A 250      21.304  40.073  99.119  1.00 89.35           C  
ATOM   1933  O   GLN A 250      21.561  39.934  97.921  1.00 91.37           O  
ATOM   1934  CB  GLN A 250      23.042  39.741 100.882  1.00 90.95           C  
ATOM   1935  CG  GLN A 250      24.119  38.986 100.112  1.00 92.66           C  
ATOM   1936  CD  GLN A 250      25.328  39.852  99.779  1.00 93.80           C  
ATOM   1937  OE1 GLN A 250      25.199  40.914  99.161  1.00 93.59           O  
ATOM   1938  NE2 GLN A 250      26.510  39.400 100.187  1.00 93.81           N  
ATOM   1939  N   ALA A 251      20.175  39.631  99.665  1.00 86.93           N  
ATOM   1940  CA  ALA A 251      19.163  38.946  98.863  1.00 84.41           C  
ATOM   1941  C   ALA A 251      18.720  39.841  97.707  1.00 83.62           C  
ATOM   1942  O   ALA A 251      18.584  39.393  96.570  1.00 82.83           O  
ATOM   1943  CB  ALA A 251      17.963  38.588  99.727  1.00 82.61           C  
ATOM   1944  N   GLY A 252      18.500  41.112  98.013  1.00 83.04           N  
ATOM   1945  CA  GLY A 252      18.074  42.045  96.996  1.00 82.04           C  
ATOM   1946  C   GLY A 252      19.032  42.071  95.828  1.00 82.06           C  
ATOM   1947  O   GLY A 252      18.608  42.021  94.675  1.00 84.28           O  
ATOM   1948  N   ALA A 253      20.325  42.150  96.122  1.00 80.53           N  
ATOM   1949  CA  ALA A 253      21.340  42.185  95.079  1.00 78.69           C  
ATOM   1950  C   ALA A 253      21.309  40.906  94.244  1.00 78.20           C  
ATOM   1951  O   ALA A 253      21.489  40.950  93.029  1.00 78.27           O  
ATOM   1952  CB  ALA A 253      22.714  42.378  95.703  1.00 78.35           C  
ATOM   1953  N   ASN A 254      21.084  39.768  94.897  1.00 77.06           N  
ATOM   1954  CA  ASN A 254      21.011  38.490  94.196  1.00 76.24           C  
ATOM   1955  C   ASN A 254      19.832  38.530  93.235  1.00 75.41           C  
ATOM   1956  O   ASN A 254      19.957  38.209  92.051  1.00 74.94           O  
ATOM   1957  CB  ASN A 254      20.798  37.337  95.180  1.00 78.28           C  
ATOM   1958  CG  ASN A 254      22.062  36.947  95.918  1.00 78.70           C  
ATOM   1959  OD1 ASN A 254      22.579  37.701  96.732  1.00 79.59           O  
ATOM   1960  ND2 ASN A 254      22.569  35.750  95.627  1.00 79.88           N  
ATOM   1961  N   ALA A 255      18.682  38.924  93.773  1.00 73.55           N  
ATOM   1962  CA  ALA A 255      17.450  39.022  93.008  1.00 71.61           C  
ATOM   1963  C   ALA A 255      17.645  39.906  91.779  1.00 70.87           C  
ATOM   1964  O   ALA A 255      17.287  39.522  90.670  1.00 71.68           O  
ATOM   1965  CB  ALA A 255      16.342  39.576  93.888  1.00 71.23           C  
ATOM   1966  N   GLU A 256      18.216  41.086  91.979  1.00 70.08           N  
ATOM   1967  CA  GLU A 256      18.455  42.004  90.875  1.00 71.32           C  
ATOM   1968  C   GLU A 256      19.461  41.410  89.890  1.00 70.62           C  
ATOM   1969  O   GLU A 256      19.271  41.471  88.671  1.00 67.77           O  
ATOM   1970  CB  GLU A 256      18.984  43.337  91.408  1.00 72.64           C  
ATOM   1971  CG  GLU A 256      18.040  44.028  92.377  1.00 77.05           C  
ATOM   1972  CD  GLU A 256      16.739  44.461  91.724  1.00 79.23           C  
ATOM   1973  OE1 GLU A 256      15.808  44.838  92.463  1.00 80.03           O  
ATOM   1974  OE2 GLU A 256      16.650  44.433  90.477  1.00 80.11           O  
ATOM   1975  N   MET A 257      20.530  40.832  90.431  1.00 70.45           N  
ATOM   1976  CA  MET A 257      21.572  40.231  89.616  1.00 69.96           C  
ATOM   1977  C   MET A 257      20.970  39.190  88.690  1.00 70.19           C  
ATOM   1978  O   MET A 257      21.293  39.139  87.504  1.00 70.85           O  
ATOM   1979  CB  MET A 257      22.632  39.576  90.504  1.00 69.59           C  
ATOM   1980  CG  MET A 257      23.835  39.003  89.749  1.00 69.50           C  
ATOM   1981  SD  MET A 257      24.793  40.245  88.834  1.00 70.56           S  
ATOM   1982  CE  MET A 257      24.760  39.569  87.201  1.00 66.57           C  
ATOM   1983  N   ARG A 258      20.085  38.361  89.232  1.00 69.47           N  
ATOM   1984  CA  ARG A 258      19.451  37.321  88.428  1.00 68.42           C  
ATOM   1985  C   ARG A 258      18.712  37.911  87.228  1.00 66.09           C  
ATOM   1986  O   ARG A 258      18.804  37.384  86.117  1.00 64.68           O  
ATOM   1987  CB  ARG A 258      18.473  36.496  89.266  1.00 68.56           C  
ATOM   1988  CG  ARG A 258      18.016  35.251  88.530  1.00 71.28           C  
ATOM   1989  CD  ARG A 258      17.013  34.434  89.316  1.00 76.47           C  
ATOM   1990  NE  ARG A 258      16.684  33.194  88.620  1.00 77.64           N  
ATOM   1991  CZ  ARG A 258      17.327  32.043  88.790  1.00 77.43           C  
ATOM   1992  NH1 ARG A 258      16.957  30.970  88.101  1.00 76.69           N  
ATOM   1993  NH2 ARG A 258      18.322  31.955  89.661  1.00 75.76           N  
ATOM   1994  N   LEU A 259      17.977  38.996  87.460  1.00 63.17           N  
ATOM   1995  CA  LEU A 259      17.232  39.647  86.398  1.00 62.87           C  
ATOM   1996  C   LEU A 259      18.196  40.232  85.367  1.00 62.42           C  
ATOM   1997  O   LEU A 259      17.937  40.179  84.158  1.00 61.69           O  
ATOM   1998  CB  LEU A 259      16.340  40.764  86.962  1.00 66.39           C  
ATOM   1999  CG  LEU A 259      14.930  40.473  87.510  1.00 65.03           C  
ATOM   2000  CD1 LEU A 259      14.119  39.747  86.450  1.00 65.95           C  
ATOM   2001  CD2 LEU A 259      14.999  39.644  88.777  1.00 67.41           C  
ATOM   2002  N   ALA A 260      19.306  40.790  85.844  1.00 60.22           N  
ATOM   2003  CA  ALA A 260      20.304  41.368  84.958  1.00 57.09           C  
ATOM   2004  C   ALA A 260      20.821  40.256  84.070  1.00 55.44           C  
ATOM   2005  O   ALA A 260      20.989  40.431  82.857  1.00 56.61           O  
ATOM   2006  CB  ALA A 260      21.435  41.963  85.764  1.00 57.81           C  
ATOM   2007  N   LYS A 261      21.080  39.107  84.680  1.00 53.93           N  
ATOM   2008  CA  LYS A 261      21.548  37.952  83.936  1.00 53.54           C  
ATOM   2009  C   LYS A 261      20.523  37.655  82.842  1.00 53.36           C  
ATOM   2010  O   LYS A 261      20.864  37.604  81.664  1.00 54.99           O  
ATOM   2011  CB  LYS A 261      21.697  36.752  84.866  1.00 54.31           C  
ATOM   2012  CG  LYS A 261      22.994  36.731  85.652  1.00 55.00           C  
ATOM   2013  CD  LYS A 261      22.975  35.618  86.693  1.00 58.16           C  
ATOM   2014  CE  LYS A 261      24.358  35.360  87.275  1.00 59.01           C  
ATOM   2015  NZ  LYS A 261      24.968  36.594  87.844  1.00 58.78           N  
ATOM   2016  N   ILE A 262      19.264  37.482  83.235  1.00 53.15           N  
ATOM   2017  CA  ILE A 262      18.195  37.218  82.273  1.00 51.58           C  
ATOM   2018  C   ILE A 262      18.289  38.169  81.082  1.00 51.32           C  
ATOM   2019  O   ILE A 262      18.308  37.731  79.924  1.00 51.40           O  
ATOM   2020  CB  ILE A 262      16.800  37.400  82.910  1.00 52.69           C  
ATOM   2021  CG1 ILE A 262      16.646  36.466  84.109  1.00 53.89           C  
ATOM   2022  CG2 ILE A 262      15.714  37.094  81.889  1.00 49.55           C  
ATOM   2023  CD1 ILE A 262      15.362  36.670  84.873  1.00 54.23           C  
ATOM   2024  N   SER A 263      18.339  39.468  81.374  1.00 48.95           N  
ATOM   2025  CA  SER A 263      18.423  40.503  80.349  1.00 49.24           C  
ATOM   2026  C   SER A 263      19.477  40.187  79.309  1.00 52.27           C  
ATOM   2027  O   SER A 263      19.258  40.373  78.109  1.00 54.04           O  
ATOM   2028  CB  SER A 263      18.780  41.842  80.981  1.00 51.25           C  
ATOM   2029  OG  SER A 263      17.853  42.195  81.980  1.00 57.13           O  
ATOM   2030  N   ILE A 264      20.632  39.728  79.782  1.00 53.47           N  
ATOM   2031  CA  ILE A 264      21.740  39.392  78.910  1.00 51.29           C  
ATOM   2032  C   ILE A 264      21.422  38.200  78.038  1.00 49.42           C  
ATOM   2033  O   ILE A 264      21.774  38.183  76.855  1.00 49.66           O  
ATOM   2034  CB  ILE A 264      23.026  39.130  79.737  1.00 56.95           C  
ATOM   2035  CG1 ILE A 264      23.786  40.445  79.911  1.00 57.11           C  
ATOM   2036  CG2 ILE A 264      23.906  38.072  79.061  1.00 56.32           C  
ATOM   2037  CD1 ILE A 264      25.016  40.338  80.802  1.00 62.64           C  
ATOM   2038  N   VAL A 265      20.752  37.198  78.590  1.00 47.07           N  
ATOM   2039  CA  VAL A 265      20.434  36.035  77.767  1.00 47.26           C  
ATOM   2040  C   VAL A 265      19.484  36.390  76.619  1.00 48.74           C  
ATOM   2041  O   VAL A 265      19.660  35.915  75.501  1.00 46.52           O  
ATOM   2042  CB  VAL A 265      19.801  34.893  78.595  1.00 45.56           C  
ATOM   2043  CG1 VAL A 265      19.506  33.701  77.694  1.00 39.83           C  
ATOM   2044  CG2 VAL A 265      20.736  34.485  79.704  1.00 41.42           C  
ATOM   2045  N   ILE A 266      18.482  37.226  76.891  1.00 51.79           N  
ATOM   2046  CA  ILE A 266      17.536  37.596  75.853  1.00 51.74           C  
ATOM   2047  C   ILE A 266      18.212  38.484  74.818  1.00 52.91           C  
ATOM   2048  O   ILE A 266      17.851  38.463  73.632  1.00 52.74           O  
ATOM   2049  CB  ILE A 266      16.278  38.294  76.441  1.00 54.18           C  
ATOM   2050  CG1 ILE A 266      16.653  39.603  77.129  1.00 57.95           C  
ATOM   2051  CG2 ILE A 266      15.587  37.355  77.440  1.00 50.14           C  
ATOM   2052  CD1 ILE A 266      15.448  40.339  77.731  1.00 60.02           C  
ATOM   2053  N   VAL A 267      19.206  39.255  75.263  1.00 52.56           N  
ATOM   2054  CA  VAL A 267      19.964  40.104  74.347  1.00 50.63           C  
ATOM   2055  C   VAL A 267      20.813  39.174  73.471  1.00 50.28           C  
ATOM   2056  O   VAL A 267      20.874  39.327  72.253  1.00 51.66           O  
ATOM   2057  CB  VAL A 267      20.878  41.085  75.107  1.00 50.16           C  
ATOM   2058  CG1 VAL A 267      21.939  41.657  74.180  1.00 52.67           C  
ATOM   2059  CG2 VAL A 267      20.059  42.221  75.657  1.00 50.35           C  
ATOM   2060  N   SER A 268      21.454  38.201  74.102  1.00 48.56           N  
ATOM   2061  CA  SER A 268      22.293  37.258  73.372  1.00 48.30           C  
ATOM   2062  C   SER A 268      21.446  36.535  72.354  1.00 47.91           C  
ATOM   2063  O   SER A 268      21.894  36.248  71.247  1.00 49.74           O  
ATOM   2064  CB  SER A 268      22.901  36.234  74.328  1.00 48.41           C  
ATOM   2065  OG  SER A 268      23.332  36.862  75.527  1.00 49.03           O  
ATOM   2066  N   GLN A 269      20.214  36.238  72.746  1.00 49.88           N  
ATOM   2067  CA  GLN A 269      19.276  35.536  71.881  1.00 50.91           C  
ATOM   2068  C   GLN A 269      19.008  36.374  70.629  1.00 51.36           C  
ATOM   2069  O   GLN A 269      19.089  35.884  69.493  1.00 49.33           O  
ATOM   2070  CB  GLN A 269      17.980  35.266  72.655  1.00 49.23           C  
ATOM   2071  CG  GLN A 269      16.855  34.707  71.823  1.00 51.36           C  
ATOM   2072  CD  GLN A 269      16.018  35.791  71.184  1.00 51.39           C  
ATOM   2073  OE1 GLN A 269      15.249  36.476  71.854  1.00 49.79           O  
ATOM   2074  NE2 GLN A 269      16.166  35.955  69.883  1.00 55.34           N  
ATOM   2075  N   PHE A 270      18.719  37.652  70.849  1.00 50.67           N  
ATOM   2076  CA  PHE A 270      18.441  38.577  69.764  1.00 49.16           C  
ATOM   2077  C   PHE A 270      19.601  38.631  68.784  1.00 48.39           C  
ATOM   2078  O   PHE A 270      19.421  38.419  67.583  1.00 47.17           O  
ATOM   2079  CB  PHE A 270      18.167  39.969  70.336  1.00 51.91           C  
ATOM   2080  CG  PHE A 270      17.749  40.969  69.307  1.00 52.80           C  
ATOM   2081  CD1 PHE A 270      18.697  41.615  68.511  1.00 56.21           C  
ATOM   2082  CD2 PHE A 270      16.401  41.224  69.082  1.00 52.98           C  
ATOM   2083  CE1 PHE A 270      18.305  42.497  67.502  1.00 55.47           C  
ATOM   2084  CE2 PHE A 270      16.000  42.100  68.080  1.00 55.42           C  
ATOM   2085  CZ  PHE A 270      16.953  42.738  67.286  1.00 54.83           C  
ATOM   2086  N   LEU A 271      20.789  38.930  69.302  1.00 49.00           N  
ATOM   2087  CA  LEU A 271      21.993  39.016  68.476  1.00 49.75           C  
ATOM   2088  C   LEU A 271      22.252  37.731  67.689  1.00 49.53           C  
ATOM   2089  O   LEU A 271      22.416  37.765  66.464  1.00 49.72           O  
ATOM   2090  CB  LEU A 271      23.205  39.338  69.352  1.00 48.19           C  
ATOM   2091  CG  LEU A 271      23.047  40.658  70.106  1.00 50.04           C  
ATOM   2092  CD1 LEU A 271      24.222  40.873  71.033  1.00 49.36           C  
ATOM   2093  CD2 LEU A 271      22.915  41.801  69.107  1.00 49.27           C  
ATOM   2094  N   LEU A 272      22.290  36.600  68.386  1.00 49.02           N  
ATOM   2095  CA  LEU A 272      22.518  35.316  67.732  1.00 50.07           C  
ATOM   2096  C   LEU A 272      21.471  35.055  66.667  1.00 48.91           C  
ATOM   2097  O   LEU A 272      21.744  34.388  65.675  1.00 49.07           O  
ATOM   2098  CB  LEU A 272      22.471  34.171  68.750  1.00 53.45           C  
ATOM   2099  CG  LEU A 272      23.655  34.035  69.697  1.00 56.87           C  
ATOM   2100  CD1 LEU A 272      23.329  32.997  70.752  1.00 59.66           C  
ATOM   2101  CD2 LEU A 272      24.898  33.645  68.912  1.00 56.81           C  
ATOM   2102  N   SER A 273      20.267  35.576  66.876  1.00 48.63           N  
ATOM   2103  CA  SER A 273      19.182  35.384  65.918  1.00 45.83           C  
ATOM   2104  C   SER A 273      19.252  36.310  64.696  1.00 46.14           C  
ATOM   2105  O   SER A 273      19.017  35.871  63.573  1.00 45.82           O  
ATOM   2106  CB  SER A 273      17.827  35.575  66.608  1.00 44.12           C  
ATOM   2107  OG  SER A 273      17.682  34.702  67.703  1.00 42.28           O  
ATOM   2108  N   TRP A 274      19.576  37.583  64.909  1.00 46.57           N  
ATOM   2109  CA  TRP A 274      19.631  38.528  63.798  1.00 50.36           C  
ATOM   2110  C   TRP A 274      20.964  38.697  63.074  1.00 49.45           C  
ATOM   2111  O   TRP A 274      20.982  38.897  61.858  1.00 51.07           O  
ATOM   2112  CB  TRP A 274      19.148  39.919  64.240  1.00 53.73           C  
ATOM   2113  CG  TRP A 274      17.679  40.006  64.509  1.00 55.80           C  
ATOM   2114  CD1 TRP A 274      17.045  39.752  65.690  1.00 56.99           C  
ATOM   2115  CD2 TRP A 274      16.651  40.355  63.571  1.00 56.54           C  
ATOM   2116  NE1 TRP A 274      15.691  39.921  65.548  1.00 56.13           N  
ATOM   2117  CE2 TRP A 274      15.420  40.292  64.260  1.00 56.31           C  
ATOM   2118  CE3 TRP A 274      16.651  40.715  62.215  1.00 56.13           C  
ATOM   2119  CZ2 TRP A 274      14.194  40.577  63.640  1.00 57.23           C  
ATOM   2120  CZ3 TRP A 274      15.430  40.999  61.591  1.00 54.36           C  
ATOM   2121  CH2 TRP A 274      14.222  40.928  62.305  1.00 55.88           C  
ATOM   2122  N   SER A 275      22.074  38.625  63.801  1.00 46.48           N  
ATOM   2123  CA  SER A 275      23.378  38.822  63.179  1.00 43.67           C  
ATOM   2124  C   SER A 275      23.626  38.025  61.908  1.00 43.55           C  
ATOM   2125  O   SER A 275      24.221  38.540  60.969  1.00 44.12           O  
ATOM   2126  CB  SER A 275      24.482  38.566  64.192  1.00 44.46           C  
ATOM   2127  OG  SER A 275      24.370  39.492  65.263  1.00 43.22           O  
ATOM   2128  N   PRO A 276      23.178  36.763  61.853  1.00 43.30           N  
ATOM   2129  CA  PRO A 276      23.422  36.018  60.614  1.00 41.37           C  
ATOM   2130  C   PRO A 276      22.796  36.728  59.401  1.00 42.82           C  
ATOM   2131  O   PRO A 276      23.498  37.117  58.467  1.00 44.57           O  
ATOM   2132  CB  PRO A 276      22.770  34.667  60.896  1.00 40.70           C  
ATOM   2133  CG  PRO A 276      22.946  34.518  62.376  1.00 37.90           C  
ATOM   2134  CD  PRO A 276      22.615  35.888  62.895  1.00 39.92           C  
ATOM   2135  N   TYR A 277      21.472  36.900  59.441  1.00 43.69           N  
ATOM   2136  CA  TYR A 277      20.715  37.551  58.374  1.00 40.59           C  
ATOM   2137  C   TYR A 277      21.326  38.901  58.066  1.00 39.48           C  
ATOM   2138  O   TYR A 277      21.497  39.268  56.901  1.00 40.60           O  
ATOM   2139  CB  TYR A 277      19.244  37.719  58.785  1.00 39.95           C  
ATOM   2140  CG  TYR A 277      18.350  38.368  57.743  1.00 37.17           C  
ATOM   2141  CD1 TYR A 277      17.918  39.691  57.880  1.00 32.71           C  
ATOM   2142  CD2 TYR A 277      17.961  37.661  56.604  1.00 37.72           C  
ATOM   2143  CE1 TYR A 277      17.123  40.295  56.907  1.00 32.86           C  
ATOM   2144  CE2 TYR A 277      17.165  38.249  55.618  1.00 36.49           C  
ATOM   2145  CZ  TYR A 277      16.748  39.563  55.774  1.00 38.60           C  
ATOM   2146  OH  TYR A 277      15.944  40.124  54.796  1.00 34.90           O  
ATOM   2147  N   ALA A 278      21.661  39.643  59.110  1.00 37.69           N  
ATOM   2148  CA  ALA A 278      22.259  40.957  58.926  1.00 41.15           C  
ATOM   2149  C   ALA A 278      23.473  40.829  58.015  1.00 43.71           C  
ATOM   2150  O   ALA A 278      23.622  41.581  57.051  1.00 47.06           O  
ATOM   2151  CB  ALA A 278      22.671  41.536  60.266  1.00 37.53           C  
ATOM   2152  N   VAL A 279      24.326  39.856  58.324  1.00 46.04           N  
ATOM   2153  CA  VAL A 279      25.536  39.620  57.560  1.00 46.11           C  
ATOM   2154  C   VAL A 279      25.212  39.323  56.099  1.00 49.86           C  
ATOM   2155  O   VAL A 279      25.747  39.974  55.200  1.00 50.48           O  
ATOM   2156  CB  VAL A 279      26.366  38.462  58.187  1.00 46.56           C  
ATOM   2157  CG1 VAL A 279      27.438  37.975  57.226  1.00 47.51           C  
ATOM   2158  CG2 VAL A 279      27.038  38.954  59.468  1.00 43.07           C  
ATOM   2159  N   VAL A 280      24.334  38.354  55.857  1.00 50.87           N  
ATOM   2160  CA  VAL A 280      23.969  38.012  54.493  1.00 51.97           C  
ATOM   2161  C   VAL A 280      23.467  39.233  53.746  1.00 54.80           C  
ATOM   2162  O   VAL A 280      23.647  39.347  52.535  1.00 54.77           O  
ATOM   2163  CB  VAL A 280      22.862  36.963  54.439  1.00 52.48           C  
ATOM   2164  CG1 VAL A 280      22.481  36.681  52.978  1.00 49.72           C  
ATOM   2165  CG2 VAL A 280      23.323  35.694  55.139  1.00 54.39           C  
ATOM   2166  N   ALA A 281      22.823  40.143  54.465  1.00 57.34           N  
ATOM   2167  CA  ALA A 281      22.305  41.349  53.836  1.00 58.88           C  
ATOM   2168  C   ALA A 281      23.479  42.197  53.378  1.00 59.05           C  
ATOM   2169  O   ALA A 281      23.536  42.640  52.229  1.00 58.95           O  
ATOM   2170  CB  ALA A 281      21.447  42.129  54.822  1.00 60.67           C  
ATOM   2171  N   LEU A 282      24.422  42.412  54.288  1.00 59.58           N  
ATOM   2172  CA  LEU A 282      25.601  43.213  53.990  1.00 58.32           C  
ATOM   2173  C   LEU A 282      26.388  42.692  52.804  1.00 58.18           C  
ATOM   2174  O   LEU A 282      26.905  43.476  52.015  1.00 59.24           O  
ATOM   2175  CB  LEU A 282      26.498  43.301  55.225  1.00 54.59           C  
ATOM   2176  CG  LEU A 282      25.957  44.293  56.251  1.00 52.81           C  
ATOM   2177  CD1 LEU A 282      26.834  44.295  57.489  1.00 49.90           C  
ATOM   2178  CD2 LEU A 282      25.887  45.682  55.627  1.00 47.48           C  
ATOM   2179  N   LEU A 283      26.484  41.373  52.677  1.00 58.38           N  
ATOM   2180  CA  LEU A 283      27.202  40.783  51.554  1.00 58.25           C  
ATOM   2181  C   LEU A 283      26.499  41.185  50.267  1.00 59.63           C  
ATOM   2182  O   LEU A 283      27.135  41.540  49.281  1.00 60.87           O  
ATOM   2183  CB  LEU A 283      27.221  39.251  51.662  1.00 57.42           C  
ATOM   2184  CG  LEU A 283      28.308  38.582  52.505  1.00 57.97           C  
ATOM   2185  CD1 LEU A 283      28.409  39.224  53.889  1.00 57.70           C  
ATOM   2186  CD2 LEU A 283      27.985  37.106  52.620  1.00 57.55           C  
ATOM   2187  N   ALA A 284      25.173  41.138  50.292  1.00 61.03           N  
ATOM   2188  CA  ALA A 284      24.379  41.482  49.124  1.00 60.44           C  
ATOM   2189  C   ALA A 284      24.522  42.952  48.754  1.00 60.65           C  
ATOM   2190  O   ALA A 284      24.387  43.321  47.588  1.00 60.68           O  
ATOM   2191  CB  ALA A 284      22.915  41.144  49.377  1.00 58.67           C  
ATOM   2192  N   GLN A 285      24.804  43.793  49.739  1.00 60.25           N  
ATOM   2193  CA  GLN A 285      24.928  45.221  49.484  1.00 60.27           C  
ATOM   2194  C   GLN A 285      26.369  45.683  49.294  1.00 61.44           C  
ATOM   2195  O   GLN A 285      26.614  46.759  48.727  1.00 60.87           O  
ATOM   2196  CB  GLN A 285      24.288  46.000  50.639  1.00 58.85           C  
ATOM   2197  CG  GLN A 285      24.463  47.514  50.583  1.00 57.59           C  
ATOM   2198  CD  GLN A 285      23.681  48.158  49.457  1.00 56.24           C  
ATOM   2199  OE1 GLN A 285      23.738  49.371  49.265  1.00 54.63           O  
ATOM   2200  NE2 GLN A 285      22.943  47.351  48.711  1.00 55.28           N  
ATOM   2201  N   PHE A 286      27.324  44.878  49.755  1.00 60.65           N  
ATOM   2202  CA  PHE A 286      28.732  45.248  49.650  1.00 59.02           C  
ATOM   2203  C   PHE A 286      29.660  44.165  49.124  1.00 57.80           C  
ATOM   2204  O   PHE A 286      30.774  44.468  48.704  1.00 58.07           O  
ATOM   2205  CB  PHE A 286      29.250  45.700  51.010  1.00 59.34           C  
ATOM   2206  CG  PHE A 286      28.627  46.967  51.511  1.00 59.01           C  
ATOM   2207  CD1 PHE A 286      28.020  47.003  52.759  1.00 57.97           C  
ATOM   2208  CD2 PHE A 286      28.692  48.137  50.761  1.00 58.96           C  
ATOM   2209  CE1 PHE A 286      27.492  48.182  53.255  1.00 57.38           C  
ATOM   2210  CE2 PHE A 286      28.166  49.324  51.251  1.00 56.93           C  
ATOM   2211  CZ  PHE A 286      27.565  49.347  52.503  1.00 58.60           C  
ATOM   2212  N   GLY A 287      29.215  42.914  49.147  1.00 56.72           N  
ATOM   2213  CA  GLY A 287      30.066  41.835  48.681  1.00 55.97           C  
ATOM   2214  C   GLY A 287      29.548  41.037  47.500  1.00 56.88           C  
ATOM   2215  O   GLY A 287      28.832  41.565  46.649  1.00 57.32           O  
ATOM   2216  N   PRO A 288      29.915  39.749  47.414  1.00 56.69           N  
ATOM   2217  CA  PRO A 288      29.503  38.842  46.339  1.00 56.83           C  
ATOM   2218  C   PRO A 288      28.005  38.536  46.338  1.00 58.51           C  
ATOM   2219  O   PRO A 288      27.550  37.606  47.012  1.00 59.93           O  
ATOM   2220  CB  PRO A 288      30.327  37.585  46.610  1.00 55.34           C  
ATOM   2221  CG  PRO A 288      31.523  38.103  47.327  1.00 57.88           C  
ATOM   2222  CD  PRO A 288      30.933  39.112  48.263  1.00 56.45           C  
ATOM   2223  N   LEU A 289      27.233  39.304  45.577  1.00 57.92           N  
ATOM   2224  CA  LEU A 289      25.802  39.060  45.513  1.00 58.17           C  
ATOM   2225  C   LEU A 289      25.537  37.624  45.090  1.00 58.81           C  
ATOM   2226  O   LEU A 289      24.470  37.088  45.365  1.00 59.24           O  
ATOM   2227  CB  LEU A 289      25.132  40.002  44.512  1.00 59.77           C  
ATOM   2228  CG  LEU A 289      23.623  39.793  44.271  1.00 59.15           C  
ATOM   2229  CD1 LEU A 289      22.832  40.199  45.524  1.00 57.85           C  
ATOM   2230  CD2 LEU A 289      23.176  40.619  43.069  1.00 55.10           C  
ATOM   2231  N   GLU A 290      26.504  37.001  44.419  1.00 60.78           N  
ATOM   2232  CA  GLU A 290      26.313  35.629  43.962  1.00 63.04           C  
ATOM   2233  C   GLU A 290      26.232  34.668  45.128  1.00 62.91           C  
ATOM   2234  O   GLU A 290      25.863  33.507  44.962  1.00 61.90           O  
ATOM   2235  CB  GLU A 290      27.416  35.189  42.985  1.00 63.45           C  
ATOM   2236  CG  GLU A 290      28.832  35.561  43.383  1.00 67.51           C  
ATOM   2237  CD  GLU A 290      29.194  36.983  42.991  1.00 69.73           C  
ATOM   2238  OE1 GLU A 290      30.335  37.410  43.271  1.00 70.06           O  
ATOM   2239  OE2 GLU A 290      28.341  37.670  42.397  1.00 70.69           O  
ATOM   2240  N   TRP A 291      26.573  35.159  46.314  1.00 63.21           N  
ATOM   2241  CA  TRP A 291      26.502  34.332  47.513  1.00 65.65           C  
ATOM   2242  C   TRP A 291      25.065  34.308  48.021  1.00 65.44           C  
ATOM   2243  O   TRP A 291      24.569  33.283  48.489  1.00 65.39           O  
ATOM   2244  CB  TRP A 291      27.415  34.889  48.608  1.00 67.24           C  
ATOM   2245  CG  TRP A 291      28.874  34.687  48.347  1.00 70.33           C  
ATOM   2246  CD1 TRP A 291      29.433  33.870  47.406  1.00 70.82           C  
ATOM   2247  CD2 TRP A 291      29.963  35.268  49.071  1.00 70.87           C  
ATOM   2248  NE1 TRP A 291      30.803  33.903  47.503  1.00 72.20           N  
ATOM   2249  CE2 TRP A 291      31.156  34.753  48.517  1.00 71.59           C  
ATOM   2250  CE3 TRP A 291      30.048  36.172  50.137  1.00 72.80           C  
ATOM   2251  CZ2 TRP A 291      32.423  35.111  48.993  1.00 70.23           C  
ATOM   2252  CZ3 TRP A 291      31.310  36.530  50.614  1.00 72.23           C  
ATOM   2253  CH2 TRP A 291      32.480  35.997  50.039  1.00 71.42           C  
ATOM   2254  N   VAL A 292      24.401  35.453  47.913  1.00 64.45           N  
ATOM   2255  CA  VAL A 292      23.034  35.592  48.379  1.00 60.60           C  
ATOM   2256  C   VAL A 292      22.044  34.782  47.563  1.00 58.50           C  
ATOM   2257  O   VAL A 292      21.292  35.327  46.768  1.00 59.25           O  
ATOM   2258  CB  VAL A 292      22.594  37.064  48.372  1.00 60.08           C  
ATOM   2259  CG1 VAL A 292      21.275  37.208  49.094  1.00 58.10           C  
ATOM   2260  CG2 VAL A 292      23.654  37.928  49.028  1.00 57.34           C  
ATOM   2261  N   THR A 293      22.053  33.470  47.766  1.00 57.09           N  
ATOM   2262  CA  THR A 293      21.135  32.572  47.077  1.00 55.57           C  
ATOM   2263  C   THR A 293      19.814  32.494  47.844  1.00 54.82           C  
ATOM   2264  O   THR A 293      19.723  32.928  49.004  1.00 55.34           O  
ATOM   2265  CB  THR A 293      21.695  31.150  47.013  1.00 54.47           C  
ATOM   2266  OG1 THR A 293      21.993  30.706  48.344  1.00 54.52           O  
ATOM   2267  CG2 THR A 293      22.948  31.102  46.164  1.00 53.31           C  
ATOM   2268  N   PRO A 294      18.775  31.920  47.211  1.00 52.71           N  
ATOM   2269  CA  PRO A 294      17.452  31.773  47.827  1.00 52.23           C  
ATOM   2270  C   PRO A 294      17.519  31.271  49.273  1.00 51.40           C  
ATOM   2271  O   PRO A 294      16.863  31.834  50.136  1.00 52.87           O  
ATOM   2272  CB  PRO A 294      16.757  30.792  46.897  1.00 52.09           C  
ATOM   2273  CG  PRO A 294      17.298  31.185  45.572  1.00 51.13           C  
ATOM   2274  CD  PRO A 294      18.773  31.362  45.847  1.00 51.61           C  
ATOM   2275  N   TYR A 295      18.310  30.225  49.525  1.00 51.69           N  
ATOM   2276  CA  TYR A 295      18.466  29.672  50.874  1.00 52.17           C  
ATOM   2277  C   TYR A 295      19.410  30.542  51.701  1.00 51.51           C  
ATOM   2278  O   TYR A 295      19.254  30.661  52.916  1.00 52.55           O  
ATOM   2279  CB  TYR A 295      19.035  28.252  50.839  1.00 52.36           C  
ATOM   2280  CG  TYR A 295      18.156  27.220  50.174  1.00 57.52           C  
ATOM   2281  CD1 TYR A 295      18.690  26.329  49.238  1.00 57.01           C  
ATOM   2282  CD2 TYR A 295      16.794  27.131  50.463  1.00 58.66           C  
ATOM   2283  CE1 TYR A 295      17.897  25.385  48.604  1.00 57.02           C  
ATOM   2284  CE2 TYR A 295      15.982  26.177  49.828  1.00 58.97           C  
ATOM   2285  CZ  TYR A 295      16.547  25.313  48.902  1.00 58.08           C  
ATOM   2286  OH  TYR A 295      15.768  24.374  48.262  1.00 58.63           O  
ATOM   2287  N   ALA A 296      20.397  31.137  51.039  1.00 51.13           N  
ATOM   2288  CA  ALA A 296      21.367  31.982  51.726  1.00 50.66           C  
ATOM   2289  C   ALA A 296      20.649  33.075  52.497  1.00 49.69           C  
ATOM   2290  O   ALA A 296      21.059  33.458  53.600  1.00 47.33           O  
ATOM   2291  CB  ALA A 296      22.334  32.604  50.721  1.00 52.71           C  
ATOM   2292  N   ALA A 297      19.572  33.581  51.903  1.00 48.73           N  
ATOM   2293  CA  ALA A 297      18.790  34.632  52.531  1.00 45.18           C  
ATOM   2294  C   ALA A 297      17.641  34.028  53.337  1.00 45.88           C  
ATOM   2295  O   ALA A 297      17.502  34.301  54.532  1.00 45.87           O  
ATOM   2296  CB  ALA A 297      18.263  35.592  51.468  1.00 42.31           C  
ATOM   2297  N   GLN A 298      16.840  33.179  52.703  1.00 45.86           N  
ATOM   2298  CA  GLN A 298      15.701  32.580  53.389  1.00 46.91           C  
ATOM   2299  C   GLN A 298      15.972  31.935  54.759  1.00 46.78           C  
ATOM   2300  O   GLN A 298      15.473  32.410  55.768  1.00 45.96           O  
ATOM   2301  CB  GLN A 298      15.012  31.559  52.481  1.00 46.56           C  
ATOM   2302  CG  GLN A 298      13.517  31.433  52.768  1.00 50.65           C  
ATOM   2303  CD  GLN A 298      12.792  32.760  52.599  1.00 52.40           C  
ATOM   2304  OE1 GLN A 298      12.714  33.292  51.489  1.00 50.50           O  
ATOM   2305  NE2 GLN A 298      12.267  33.306  53.703  1.00 49.68           N  
ATOM   2306  N   LEU A 299      16.754  30.857  54.790  1.00 49.56           N  
ATOM   2307  CA  LEU A 299      17.048  30.158  56.040  1.00 49.42           C  
ATOM   2308  C   LEU A 299      17.506  31.056  57.187  1.00 48.40           C  
ATOM   2309  O   LEU A 299      17.111  30.849  58.332  1.00 48.00           O  
ATOM   2310  CB  LEU A 299      18.073  29.048  55.800  1.00 52.47           C  
ATOM   2311  CG  LEU A 299      17.490  27.669  55.483  1.00 55.64           C  
ATOM   2312  CD1 LEU A 299      16.556  27.738  54.283  1.00 54.35           C  
ATOM   2313  CD2 LEU A 299      18.627  26.697  55.219  1.00 55.65           C  
ATOM   2314  N   PRO A 300      18.362  32.049  56.901  1.00 46.18           N  
ATOM   2315  CA  PRO A 300      18.809  32.930  57.979  1.00 43.88           C  
ATOM   2316  C   PRO A 300      17.738  33.937  58.404  1.00 42.12           C  
ATOM   2317  O   PRO A 300      17.773  34.439  59.533  1.00 43.48           O  
ATOM   2318  CB  PRO A 300      20.034  33.609  57.383  1.00 44.13           C  
ATOM   2319  CG  PRO A 300      20.561  32.570  56.471  1.00 44.81           C  
ATOM   2320  CD  PRO A 300      19.310  32.105  55.779  1.00 46.15           C  
ATOM   2321  N   VAL A 301      16.791  34.242  57.518  1.00 40.28           N  
ATOM   2322  CA  VAL A 301      15.725  35.182  57.883  1.00 42.67           C  
ATOM   2323  C   VAL A 301      14.711  34.481  58.786  1.00 40.69           C  
ATOM   2324  O   VAL A 301      14.157  35.093  59.689  1.00 39.23           O  
ATOM   2325  CB  VAL A 301      14.982  35.775  56.642  1.00 41.16           C  
ATOM   2326  CG1 VAL A 301      13.979  34.778  56.105  1.00 44.15           C  
ATOM   2327  CG2 VAL A 301      14.274  37.075  57.023  1.00 38.92           C  
ATOM   2328  N   MET A 302      14.474  33.199  58.545  1.00 42.05           N  
ATOM   2329  CA  MET A 302      13.549  32.437  59.382  1.00 47.71           C  
ATOM   2330  C   MET A 302      14.093  32.413  60.815  1.00 50.47           C  
ATOM   2331  O   MET A 302      13.367  32.643  61.783  1.00 51.33           O  
ATOM   2332  CB  MET A 302      13.415  30.998  58.864  1.00 47.05           C  
ATOM   2333  CG  MET A 302      12.939  30.911  57.434  1.00 50.09           C  
ATOM   2334  SD  MET A 302      11.556  32.041  57.145  1.00 53.62           S  
ATOM   2335  CE  MET A 302      10.197  30.871  57.101  1.00 55.21           C  
ATOM   2336  N   PHE A 303      15.384  32.133  60.934  1.00 54.06           N  
ATOM   2337  CA  PHE A 303      16.042  32.098  62.230  1.00 55.31           C  
ATOM   2338  C   PHE A 303      15.825  33.450  62.895  1.00 52.58           C  
ATOM   2339  O   PHE A 303      15.502  33.524  64.080  1.00 51.95           O  
ATOM   2340  CB  PHE A 303      17.541  31.835  62.045  1.00 61.00           C  
ATOM   2341  CG  PHE A 303      18.257  31.481  63.313  1.00 64.29           C  
ATOM   2342  CD1 PHE A 303      17.974  30.292  63.973  1.00 65.39           C  
ATOM   2343  CD2 PHE A 303      19.211  32.344  63.857  1.00 66.76           C  
ATOM   2344  CE1 PHE A 303      18.627  29.959  65.166  1.00 69.29           C  
ATOM   2345  CE2 PHE A 303      19.875  32.026  65.049  1.00 68.88           C  
ATOM   2346  CZ  PHE A 303      19.580  30.829  65.706  1.00 68.06           C  
ATOM   2347  N   ALA A 304      15.993  34.524  62.126  1.00 51.48           N  
ATOM   2348  CA  ALA A 304      15.800  35.877  62.659  1.00 52.25           C  
ATOM   2349  C   ALA A 304      14.350  36.098  63.089  1.00 49.16           C  
ATOM   2350  O   ALA A 304      14.091  36.575  64.194  1.00 47.07           O  
ATOM   2351  CB  ALA A 304      16.219  36.937  61.619  1.00 49.96           C  
ATOM   2352  N   LYS A 305      13.405  35.736  62.228  1.00 45.57           N  
ATOM   2353  CA  LYS A 305      11.992  35.917  62.551  1.00 44.82           C  
ATOM   2354  C   LYS A 305      11.543  35.200  63.834  1.00 45.89           C  
ATOM   2355  O   LYS A 305      10.689  35.703  64.565  1.00 47.94           O  
ATOM   2356  CB  LYS A 305      11.120  35.456  61.381  1.00 40.04           C  
ATOM   2357  CG  LYS A 305      11.243  36.308  60.135  1.00 36.20           C  
ATOM   2358  CD  LYS A 305      10.092  36.039  59.184  1.00 33.05           C  
ATOM   2359  CE  LYS A 305      10.330  36.630  57.807  1.00 33.45           C  
ATOM   2360  NZ  LYS A 305      10.100  38.067  57.709  1.00 40.92           N  
ATOM   2361  N   ALA A 306      12.115  34.029  64.103  1.00 45.04           N  
ATOM   2362  CA  ALA A 306      11.749  33.274  65.292  1.00 42.98           C  
ATOM   2363  C   ALA A 306      12.247  33.961  66.560  1.00 42.38           C  
ATOM   2364  O   ALA A 306      11.745  33.708  67.648  1.00 43.83           O  
ATOM   2365  CB  ALA A 306      12.301  31.851  65.205  1.00 40.02           C  
ATOM   2366  N   SER A 307      13.228  34.847  66.419  1.00 44.58           N  
ATOM   2367  CA  SER A 307      13.758  35.549  67.589  1.00 43.22           C  
ATOM   2368  C   SER A 307      12.652  36.077  68.479  1.00 41.13           C  
ATOM   2369  O   SER A 307      12.740  35.993  69.685  1.00 41.80           O  
ATOM   2370  CB  SER A 307      14.660  36.726  67.180  1.00 42.09           C  
ATOM   2371  OG  SER A 307      15.151  37.436  68.322  1.00 39.88           O  
ATOM   2372  N   ALA A 308      11.602  36.616  67.879  1.00 45.53           N  
ATOM   2373  CA  ALA A 308      10.509  37.187  68.656  1.00 47.89           C  
ATOM   2374  C   ALA A 308       9.674  36.191  69.468  1.00 49.44           C  
ATOM   2375  O   ALA A 308       8.688  36.582  70.091  1.00 53.34           O  
ATOM   2376  CB  ALA A 308       9.596  38.010  67.743  1.00 44.17           C  
ATOM   2377  N   ILE A 309      10.058  34.919  69.476  1.00 46.36           N  
ATOM   2378  CA  ILE A 309       9.296  33.929  70.229  1.00 45.55           C  
ATOM   2379  C   ILE A 309      10.126  33.304  71.341  1.00 47.93           C  
ATOM   2380  O   ILE A 309       9.734  32.275  71.898  1.00 51.06           O  
ATOM   2381  CB  ILE A 309       8.858  32.752  69.355  1.00 43.51           C  
ATOM   2382  CG1 ILE A 309      10.075  31.856  69.095  1.00 43.35           C  
ATOM   2383  CG2 ILE A 309       8.219  33.266  68.064  1.00 45.55           C  
ATOM   2384  CD1 ILE A 309       9.757  30.473  68.620  1.00 43.32           C  
ATOM   2385  N   HIS A 310      11.258  33.908  71.679  1.00 46.31           N  
ATOM   2386  CA  HIS A 310      12.109  33.302  72.683  1.00 42.25           C  
ATOM   2387  C   HIS A 310      12.056  33.826  74.104  1.00 41.01           C  
ATOM   2388  O   HIS A 310      12.068  33.040  75.037  1.00 44.63           O  
ATOM   2389  CB  HIS A 310      13.551  33.298  72.183  1.00 41.21           C  
ATOM   2390  CG  HIS A 310      13.783  32.359  71.041  1.00 39.06           C  
ATOM   2391  ND1 HIS A 310      14.534  32.699  69.935  1.00 41.53           N  
ATOM   2392  CD2 HIS A 310      13.358  31.091  70.831  1.00 36.45           C  
ATOM   2393  CE1 HIS A 310      14.558  31.682  69.093  1.00 38.70           C  
ATOM   2394  NE2 HIS A 310      13.853  30.694  69.613  1.00 38.21           N  
ATOM   2395  N   ASN A 311      11.990  35.134  74.282  1.00 41.83           N  
ATOM   2396  CA  ASN A 311      11.970  35.694  75.621  1.00 44.33           C  
ATOM   2397  C   ASN A 311      10.971  35.027  76.559  1.00 46.86           C  
ATOM   2398  O   ASN A 311      11.326  34.647  77.666  1.00 49.40           O  
ATOM   2399  CB  ASN A 311      11.705  37.203  75.563  1.00 49.04           C  
ATOM   2400  CG  ASN A 311      12.714  37.936  74.705  1.00 48.17           C  
ATOM   2401  OD1 ASN A 311      13.723  37.361  74.298  1.00 47.99           O  
ATOM   2402  ND2 ASN A 311      12.448  39.207  74.423  1.00 49.35           N  
ATOM   2403  N   PRO A 312       9.705  34.885  76.136  1.00 48.65           N  
ATOM   2404  CA  PRO A 312       8.735  34.244  77.024  1.00 47.60           C  
ATOM   2405  C   PRO A 312       9.216  32.884  77.549  1.00 47.62           C  
ATOM   2406  O   PRO A 312       9.114  32.597  78.751  1.00 45.76           O  
ATOM   2407  CB  PRO A 312       7.491  34.138  76.151  1.00 47.54           C  
ATOM   2408  CG  PRO A 312       7.587  35.387  75.326  1.00 47.96           C  
ATOM   2409  CD  PRO A 312       9.045  35.365  74.910  1.00 48.04           C  
ATOM   2410  N   MET A 313       9.746  32.047  76.666  1.00 46.70           N  
ATOM   2411  CA  MET A 313      10.231  30.752  77.106  1.00 50.29           C  
ATOM   2412  C   MET A 313      11.449  30.926  78.025  1.00 51.18           C  
ATOM   2413  O   MET A 313      11.614  30.193  79.001  1.00 52.16           O  
ATOM   2414  CB  MET A 313      10.578  29.877  75.901  1.00 52.20           C  
ATOM   2415  CG  MET A 313       9.424  29.745  74.914  1.00 55.62           C  
ATOM   2416  SD  MET A 313       9.630  28.485  73.634  1.00 61.04           S  
ATOM   2417  CE  MET A 313      10.517  29.401  72.359  1.00 52.43           C  
ATOM   2418  N   ILE A 314      12.296  31.905  77.729  1.00 53.20           N  
ATOM   2419  CA  ILE A 314      13.466  32.154  78.562  1.00 55.18           C  
ATOM   2420  C   ILE A 314      12.985  32.530  79.967  1.00 57.62           C  
ATOM   2421  O   ILE A 314      13.471  31.988  80.971  1.00 59.58           O  
ATOM   2422  CB  ILE A 314      14.338  33.306  77.984  1.00 54.93           C  
ATOM   2423  CG1 ILE A 314      14.874  32.913  76.603  1.00 56.01           C  
ATOM   2424  CG2 ILE A 314      15.514  33.595  78.894  1.00 53.03           C  
ATOM   2425  CD1 ILE A 314      15.627  34.033  75.892  1.00 55.94           C  
ATOM   2426  N   TYR A 315      12.021  33.448  80.027  1.00 56.68           N  
ATOM   2427  CA  TYR A 315      11.443  33.905  81.289  1.00 56.68           C  
ATOM   2428  C   TYR A 315      10.877  32.744  82.095  1.00 57.23           C  
ATOM   2429  O   TYR A 315      11.104  32.640  83.298  1.00 56.59           O  
ATOM   2430  CB  TYR A 315      10.293  34.877  81.033  1.00 58.17           C  
ATOM   2431  CG  TYR A 315      10.643  36.170  80.332  1.00 59.90           C  
ATOM   2432  CD1 TYR A 315       9.767  36.731  79.401  1.00 59.92           C  
ATOM   2433  CD2 TYR A 315      11.801  36.876  80.647  1.00 59.98           C  
ATOM   2434  CE1 TYR A 315      10.027  37.959  78.803  1.00 57.44           C  
ATOM   2435  CE2 TYR A 315      12.070  38.115  80.053  1.00 59.05           C  
ATOM   2436  CZ  TYR A 315      11.176  38.645  79.135  1.00 55.40           C  
ATOM   2437  OH  TYR A 315      11.429  39.862  78.562  1.00 51.90           O  
ATOM   2438  N   SER A 316      10.128  31.876  81.420  1.00 58.32           N  
ATOM   2439  CA  SER A 316       9.476  30.748  82.085  1.00 59.64           C  
ATOM   2440  C   SER A 316      10.401  29.752  82.771  1.00 62.23           C  
ATOM   2441  O   SER A 316       9.956  28.989  83.633  1.00 63.39           O  
ATOM   2442  CB  SER A 316       8.571  30.005  81.101  1.00 56.83           C  
ATOM   2443  OG  SER A 316       9.322  29.252  80.176  1.00 56.22           O  
ATOM   2444  N   VAL A 317      11.681  29.751  82.407  1.00 64.27           N  
ATOM   2445  CA  VAL A 317      12.632  28.818  83.023  1.00 63.79           C  
ATOM   2446  C   VAL A 317      13.627  29.486  83.958  1.00 63.06           C  
ATOM   2447  O   VAL A 317      14.406  28.796  84.606  1.00 63.47           O  
ATOM   2448  CB  VAL A 317      13.457  28.053  81.962  1.00 61.56           C  
ATOM   2449  CG1 VAL A 317      12.546  27.260  81.066  1.00 63.28           C  
ATOM   2450  CG2 VAL A 317      14.288  29.024  81.146  1.00 61.29           C  
ATOM   2451  N   SER A 318      13.608  30.816  84.030  1.00 62.30           N  
ATOM   2452  CA  SER A 318      14.567  31.524  84.881  1.00 60.22           C  
ATOM   2453  C   SER A 318      14.012  32.699  85.660  1.00 58.37           C  
ATOM   2454  O   SER A 318      14.712  33.276  86.485  1.00 61.40           O  
ATOM   2455  CB  SER A 318      15.723  32.039  84.036  1.00 59.88           C  
ATOM   2456  OG  SER A 318      15.257  33.041  83.153  1.00 64.71           O  
ATOM   2457  N   HIS A 319      12.769  33.074  85.403  1.00 55.62           N  
ATOM   2458  CA  HIS A 319      12.196  34.206  86.118  1.00 52.97           C  
ATOM   2459  C   HIS A 319      11.272  33.729  87.240  1.00 53.04           C  
ATOM   2460  O   HIS A 319      10.148  33.303  86.983  1.00 54.42           O  
ATOM   2461  CB  HIS A 319      11.433  35.095  85.142  1.00 47.71           C  
ATOM   2462  CG  HIS A 319      11.183  36.468  85.662  1.00 42.68           C  
ATOM   2463  ND1 HIS A 319      10.443  36.706  86.800  1.00 43.98           N  
ATOM   2464  CD2 HIS A 319      11.597  37.677  85.220  1.00 42.44           C  
ATOM   2465  CE1 HIS A 319      10.412  38.005  87.040  1.00 41.27           C  
ATOM   2466  NE2 HIS A 319      11.105  38.616  86.096  1.00 43.05           N  
ATOM   2467  N   PRO A 320      11.736  33.814  88.502  1.00 53.09           N  
ATOM   2468  CA  PRO A 320      10.980  33.391  89.688  1.00 53.92           C  
ATOM   2469  C   PRO A 320       9.570  33.964  89.847  1.00 55.00           C  
ATOM   2470  O   PRO A 320       8.595  33.214  89.805  1.00 55.89           O  
ATOM   2471  CB  PRO A 320      11.904  33.774  90.843  1.00 53.46           C  
ATOM   2472  CG  PRO A 320      12.630  34.959  90.314  1.00 52.40           C  
ATOM   2473  CD  PRO A 320      12.960  34.529  88.901  1.00 53.56           C  
ATOM   2474  N   LYS A 321       9.446  35.275  90.031  1.00 54.54           N  
ATOM   2475  CA  LYS A 321       8.117  35.854  90.188  1.00 55.63           C  
ATOM   2476  C   LYS A 321       7.213  35.469  89.032  1.00 54.82           C  
ATOM   2477  O   LYS A 321       6.062  35.095  89.237  1.00 56.16           O  
ATOM   2478  CB  LYS A 321       8.186  37.382  90.299  1.00 57.76           C  
ATOM   2479  CG  LYS A 321       8.505  37.882  91.702  1.00 60.52           C  
ATOM   2480  CD  LYS A 321       8.562  39.400  91.756  1.00 63.23           C  
ATOM   2481  CE  LYS A 321       8.883  39.884  93.160  1.00 67.27           C  
ATOM   2482  NZ  LYS A 321       8.974  41.368  93.240  1.00 71.14           N  
ATOM   2483  N   PHE A 322       7.744  35.541  87.816  1.00 54.31           N  
ATOM   2484  CA  PHE A 322       6.970  35.199  86.629  1.00 52.40           C  
ATOM   2485  C   PHE A 322       6.574  33.733  86.655  1.00 53.42           C  
ATOM   2486  O   PHE A 322       5.438  33.379  86.334  1.00 53.68           O  
ATOM   2487  CB  PHE A 322       7.779  35.486  85.369  1.00 49.72           C  
ATOM   2488  CG  PHE A 322       7.052  35.168  84.096  1.00 48.85           C  
ATOM   2489  CD1 PHE A 322       5.852  35.796  83.789  1.00 47.69           C  
ATOM   2490  CD2 PHE A 322       7.574  34.250  83.197  1.00 46.26           C  
ATOM   2491  CE1 PHE A 322       5.187  35.515  82.604  1.00 46.53           C  
ATOM   2492  CE2 PHE A 322       6.918  33.963  82.008  1.00 49.13           C  
ATOM   2493  CZ  PHE A 322       5.721  34.597  81.710  1.00 47.50           C  
ATOM   2494  N   ARG A 323       7.511  32.876  87.035  1.00 53.48           N  
ATOM   2495  CA  ARG A 323       7.231  31.450  87.105  1.00 54.78           C  
ATOM   2496  C   ARG A 323       6.182  31.183  88.171  1.00 54.79           C  
ATOM   2497  O   ARG A 323       5.388  30.244  88.064  1.00 55.92           O  
ATOM   2498  CB  ARG A 323       8.513  30.672  87.433  1.00 55.98           C  
ATOM   2499  CG  ARG A 323       9.418  30.436  86.235  1.00 51.77           C  
ATOM   2500  CD  ARG A 323      10.773  29.915  86.666  1.00 53.18           C  
ATOM   2501  NE  ARG A 323      10.696  28.710  87.493  1.00 53.62           N  
ATOM   2502  CZ  ARG A 323      10.417  27.490  87.041  1.00 53.81           C  
ATOM   2503  NH1 ARG A 323      10.183  27.284  85.749  1.00 49.72           N  
ATOM   2504  NH2 ARG A 323      10.382  26.469  87.884  1.00 55.46           N  
ATOM   2505  N   GLU A 324       6.182  32.016  89.201  1.00 54.37           N  
ATOM   2506  CA  GLU A 324       5.225  31.876  90.292  1.00 55.34           C  
ATOM   2507  C   GLU A 324       3.846  32.071  89.668  1.00 54.85           C  
ATOM   2508  O   GLU A 324       3.007  31.171  89.658  1.00 54.55           O  
ATOM   2509  CB  GLU A 324       5.499  32.960  91.340  1.00 56.24           C  
ATOM   2510  CG  GLU A 324       5.105  32.627  92.764  1.00 59.84           C  
ATOM   2511  CD  GLU A 324       5.130  33.856  93.658  1.00 62.68           C  
ATOM   2512  OE1 GLU A 324       5.072  33.704  94.896  1.00 63.39           O  
ATOM   2513  OE2 GLU A 324       5.199  34.983  93.110  1.00 65.30           O  
ATOM   2514  N   ALA A 325       3.638  33.260  89.120  1.00 53.64           N  
ATOM   2515  CA  ALA A 325       2.383  33.619  88.476  1.00 52.52           C  
ATOM   2516  C   ALA A 325       1.874  32.542  87.521  1.00 50.78           C  
ATOM   2517  O   ALA A 325       0.693  32.209  87.525  1.00 52.25           O  
ATOM   2518  CB  ALA A 325       2.555  34.952  87.729  1.00 51.31           C  
ATOM   2519  N   ILE A 326       2.751  31.998  86.693  1.00 51.84           N  
ATOM   2520  CA  ILE A 326       2.312  30.971  85.758  1.00 53.46           C  
ATOM   2521  C   ILE A 326       1.714  29.797  86.519  1.00 56.13           C  
ATOM   2522  O   ILE A 326       0.610  29.350  86.220  1.00 55.24           O  
ATOM   2523  CB  ILE A 326       3.483  30.473  84.854  1.00 51.70           C  
ATOM   2524  CG1 ILE A 326       3.985  31.618  83.975  1.00 49.95           C  
ATOM   2525  CG2 ILE A 326       3.009  29.337  83.947  1.00 48.07           C  
ATOM   2526  CD1 ILE A 326       5.024  31.196  82.968  1.00 49.16           C  
ATOM   2527  N   SER A 327       2.443  29.312  87.517  1.00 59.99           N  
ATOM   2528  CA  SER A 327       1.983  28.175  88.315  1.00 61.96           C  
ATOM   2529  C   SER A 327       0.604  28.433  88.910  1.00 62.11           C  
ATOM   2530  O   SER A 327      -0.176  27.503  89.126  1.00 60.76           O  
ATOM   2531  CB  SER A 327       2.980  27.886  89.440  1.00 62.16           C  
ATOM   2532  OG  SER A 327       2.979  28.922  90.405  1.00 61.77           O  
ATOM   2533  N   GLN A 328       0.317  29.707  89.161  1.00 63.64           N  
ATOM   2534  CA  GLN A 328      -0.954  30.137  89.740  1.00 62.55           C  
ATOM   2535  C   GLN A 328      -2.056  30.422  88.720  1.00 62.28           C  
ATOM   2536  O   GLN A 328      -3.212  30.557  89.099  1.00 65.56           O  
ATOM   2537  CB  GLN A 328      -0.742  31.397  90.589  1.00 62.30           C  
ATOM   2538  CG  GLN A 328      -0.030  31.173  91.914  1.00 64.68           C  
ATOM   2539  CD  GLN A 328       0.632  32.435  92.443  1.00 66.12           C  
ATOM   2540  OE1 GLN A 328       0.728  32.631  93.649  1.00 68.03           O  
ATOM   2541  NE2 GLN A 328       1.112  33.288  91.539  1.00 68.37           N  
ATOM   2542  N   THR A 329      -1.722  30.523  87.436  1.00 60.28           N  
ATOM   2543  CA  THR A 329      -2.755  30.815  86.445  1.00 58.24           C  
ATOM   2544  C   THR A 329      -2.805  29.857  85.242  1.00 58.53           C  
ATOM   2545  O   THR A 329      -3.883  29.454  84.812  1.00 59.21           O  
ATOM   2546  CB  THR A 329      -2.625  32.275  85.952  1.00 57.90           C  
ATOM   2547  OG1 THR A 329      -1.559  32.381  85.006  1.00 61.23           O  
ATOM   2548  CG2 THR A 329      -2.312  33.190  87.118  1.00 54.55           C  
ATOM   2549  N   PHE A 330      -1.649  29.497  84.697  1.00 58.83           N  
ATOM   2550  CA  PHE A 330      -1.584  28.582  83.560  1.00 60.66           C  
ATOM   2551  C   PHE A 330      -0.564  27.486  83.874  1.00 62.65           C  
ATOM   2552  O   PHE A 330       0.274  27.128  83.042  1.00 62.19           O  
ATOM   2553  CB  PHE A 330      -1.173  29.344  82.291  1.00 58.85           C  
ATOM   2554  CG  PHE A 330      -2.128  30.436  81.909  1.00 59.60           C  
ATOM   2555  CD1 PHE A 330      -3.403  30.131  81.441  1.00 60.73           C  
ATOM   2556  CD2 PHE A 330      -1.768  31.770  82.053  1.00 60.69           C  
ATOM   2557  CE1 PHE A 330      -4.309  31.143  81.123  1.00 61.14           C  
ATOM   2558  CE2 PHE A 330      -2.665  32.791  81.740  1.00 61.96           C  
ATOM   2559  CZ  PHE A 330      -3.941  32.475  81.274  1.00 61.90           C  
ATOM   2560  N   PRO A 331      -0.653  26.908  85.081  1.00 65.95           N  
ATOM   2561  CA  PRO A 331       0.247  25.855  85.547  1.00 66.78           C  
ATOM   2562  C   PRO A 331       0.667  24.771  84.560  1.00 67.79           C  
ATOM   2563  O   PRO A 331       1.755  24.221  84.694  1.00 68.93           O  
ATOM   2564  CB  PRO A 331      -0.493  25.286  86.762  1.00 67.10           C  
ATOM   2565  CG  PRO A 331      -1.925  25.540  86.444  1.00 66.22           C  
ATOM   2566  CD  PRO A 331      -1.857  26.948  85.931  1.00 67.63           C  
ATOM   2567  N   TRP A 332      -0.164  24.448  83.576  1.00 70.11           N  
ATOM   2568  CA  TRP A 332       0.233  23.390  82.651  1.00 74.54           C  
ATOM   2569  C   TRP A 332       1.515  23.756  81.926  1.00 76.13           C  
ATOM   2570  O   TRP A 332       2.308  22.884  81.581  1.00 77.68           O  
ATOM   2571  CB  TRP A 332      -0.865  23.087  81.621  1.00 77.52           C  
ATOM   2572  CG  TRP A 332      -1.140  24.193  80.655  1.00 82.36           C  
ATOM   2573  CD1 TRP A 332      -2.098  25.162  80.764  1.00 82.02           C  
ATOM   2574  CD2 TRP A 332      -0.438  24.458  79.435  1.00 84.93           C  
ATOM   2575  NE1 TRP A 332      -2.037  26.013  79.688  1.00 83.86           N  
ATOM   2576  CE2 TRP A 332      -1.027  25.605  78.856  1.00 85.64           C  
ATOM   2577  CE3 TRP A 332       0.632  23.839  78.773  1.00 85.27           C  
ATOM   2578  CZ2 TRP A 332      -0.580  26.148  77.643  1.00 85.78           C  
ATOM   2579  CZ3 TRP A 332       1.077  24.379  77.568  1.00 86.25           C  
ATOM   2580  CH2 TRP A 332       0.468  25.524  77.016  1.00 85.58           C  
ATOM   2581  N   VAL A 333       1.721  25.051  81.712  1.00 76.57           N  
ATOM   2582  CA  VAL A 333       2.905  25.527  81.012  1.00 76.15           C  
ATOM   2583  C   VAL A 333       4.208  25.176  81.728  1.00 77.24           C  
ATOM   2584  O   VAL A 333       5.221  24.906  81.081  1.00 77.21           O  
ATOM   2585  CB  VAL A 333       2.859  27.054  80.810  1.00 75.04           C  
ATOM   2586  CG1 VAL A 333       4.036  27.494  79.965  1.00 74.48           C  
ATOM   2587  CG2 VAL A 333       1.552  27.457  80.144  1.00 74.50           C  
ATOM   2588  N   LEU A 334       4.184  25.177  83.059  1.00 77.96           N  
ATOM   2589  CA  LEU A 334       5.375  24.861  83.843  1.00 78.58           C  
ATOM   2590  C   LEU A 334       5.567  23.379  84.156  1.00 79.86           C  
ATOM   2591  O   LEU A 334       6.285  23.035  85.099  1.00 79.52           O  
ATOM   2592  CB  LEU A 334       5.375  25.641  85.159  1.00 77.63           C  
ATOM   2593  CG  LEU A 334       5.658  27.143  85.094  1.00 79.66           C  
ATOM   2594  CD1 LEU A 334       5.870  27.690  86.505  1.00 77.56           C  
ATOM   2595  CD2 LEU A 334       6.901  27.393  84.247  1.00 81.29           C  
ATOM   2596  N   THR A 335       4.937  22.504  83.379  1.00 79.75           N  
ATOM   2597  CA  THR A 335       5.071  21.076  83.618  1.00 81.12           C  
ATOM   2598  C   THR A 335       6.533  20.671  83.709  1.00 82.68           C  
ATOM   2599  O   THR A 335       7.037  20.353  84.785  1.00 84.35           O  
ATOM   2600  CB  THR A 335       4.422  20.254  82.498  1.00 81.63           C  
ATOM   2601  OG1 THR A 335       4.741  20.849  81.234  1.00 85.47           O  
ATOM   2602  CG2 THR A 335       2.916  20.192  82.678  1.00 80.43           C  
ATOM   2603  N   CYS A 336       7.218  20.698  82.575  1.00 83.89           N  
ATOM   2604  CA  CYS A 336       8.622  20.319  82.515  1.00 85.09           C  
ATOM   2605  C   CYS A 336       9.514  21.289  83.279  1.00 85.69           C  
ATOM   2606  O   CYS A 336      10.712  21.055  83.420  1.00 86.65           O  
ATOM   2607  CB  CYS A 336       9.067  20.262  81.054  1.00 85.84           C  
ATOM   2608  SG  CYS A 336       7.873  19.453  79.965  1.00 87.57           S  
ATOM   2609  N   CYS A 337       8.924  22.368  83.781  1.00 86.94           N  
ATOM   2610  CA  CYS A 337       9.678  23.389  84.502  1.00 88.82           C  
ATOM   2611  C   CYS A 337       9.010  23.700  85.840  1.00 88.94           C  
ATOM   2612  O   CYS A 337       8.895  24.862  86.232  1.00 89.50           O  
ATOM   2613  CB  CYS A 337       9.729  24.651  83.644  1.00 89.32           C  
ATOM   2614  SG  CYS A 337       9.435  24.274  81.900  1.00 94.48           S  
ATOM   2615  N   GLN A 338       8.583  22.650  86.534  1.00 88.26           N  
ATOM   2616  CA  GLN A 338       7.897  22.775  87.814  1.00 87.01           C  
ATOM   2617  C   GLN A 338       8.397  23.870  88.755  1.00 84.30           C  
ATOM   2618  O   GLN A 338       9.593  24.004  89.009  1.00 83.07           O  
ATOM   2619  CB  GLN A 338       7.913  21.430  88.542  1.00 89.86           C  
ATOM   2620  CG  GLN A 338       6.538  21.020  89.029  1.00 94.82           C  
ATOM   2621  CD  GLN A 338       5.537  20.938  87.892  1.00 97.50           C  
ATOM   2622  OE1 GLN A 338       5.610  20.041  87.054  1.00 99.58           O  
ATOM   2623  NE2 GLN A 338       4.604  21.885  87.849  1.00 99.11           N  
ATOM   2624  N   PHE A 339       7.453  24.646  89.278  1.00 82.04           N  
ATOM   2625  CA  PHE A 339       7.760  25.736  90.194  1.00 80.04           C  
ATOM   2626  C   PHE A 339       7.820  25.278  91.650  1.00 80.03           C  
ATOM   2627  O   PHE A 339       7.207  24.279  92.033  1.00 79.04           O  
ATOM   2628  CB  PHE A 339       6.707  26.842  90.064  1.00 76.75           C  
ATOM   2629  CG  PHE A 339       6.890  27.964  91.045  1.00 73.15           C  
ATOM   2630  CD1 PHE A 339       7.976  28.824  90.939  1.00 71.43           C  
ATOM   2631  CD2 PHE A 339       5.995  28.142  92.095  1.00 71.58           C  
ATOM   2632  CE1 PHE A 339       8.170  29.844  91.863  1.00 69.51           C  
ATOM   2633  CE2 PHE A 339       6.182  29.160  93.025  1.00 70.34           C  
ATOM   2634  CZ  PHE A 339       7.271  30.012  92.907  1.00 69.66           C  
ATOM   2635  N   ASP A 340       8.567  26.024  92.454  1.00 80.65           N  
ATOM   2636  CA  ASP A 340       8.715  25.738  93.872  1.00 81.14           C  
ATOM   2637  C   ASP A 340       8.828  27.032  94.662  1.00 81.41           C  
ATOM   2638  O   ASP A 340       9.327  28.034  94.158  1.00 81.33           O  
ATOM   2639  CB  ASP A 340       9.961  24.907  94.133  1.00 81.50           C  
ATOM   2640  CG  ASP A 340      10.250  24.772  95.605  1.00 81.66           C  
ATOM   2641  OD1 ASP A 340       9.462  24.094  96.296  1.00 83.94           O  
ATOM   2642  OD2 ASP A 340      11.247  25.357  96.073  1.00 79.47           O  
ATOM   2643  N   ASP A 341       8.381  26.997  95.912  1.00 81.89           N  
ATOM   2644  CA  ASP A 341       8.417  28.173  96.773  1.00 82.79           C  
ATOM   2645  C   ASP A 341       9.821  28.745  96.920  1.00 82.95           C  
ATOM   2646  O   ASP A 341      10.010  29.962  96.889  1.00 83.34           O  
ATOM   2647  CB  ASP A 341       7.871  27.820  98.152  1.00 83.58           C  
ATOM   2648  CG  ASP A 341       6.577  27.044  98.079  1.00 85.78           C  
ATOM   2649  OD1 ASP A 341       6.070  26.614  99.142  1.00 85.89           O  
ATOM   2650  OD2 ASP A 341       6.068  26.860  96.954  1.00 86.68           O  
ATOM   2651  N   LYS A 342      10.803  27.863  97.080  1.00 82.68           N  
ATOM   2652  CA  LYS A 342      12.186  28.288  97.258  1.00 82.84           C  
ATOM   2653  C   LYS A 342      12.709  29.241  96.188  1.00 81.96           C  
ATOM   2654  O   LYS A 342      13.690  29.946  96.413  1.00 81.65           O  
ATOM   2655  CB  LYS A 342      13.110  27.068  97.350  1.00 83.20           C  
ATOM   2656  CG  LYS A 342      13.146  26.410  98.728  1.00 82.46           C  
ATOM   2657  CD  LYS A 342      14.243  25.351  98.810  1.00 82.32           C  
ATOM   2658  CE  LYS A 342      14.588  24.990 100.256  1.00 82.05           C  
ATOM   2659  NZ  LYS A 342      13.456  24.367 101.004  1.00 81.11           N  
ATOM   2660  N   GLU A 343      12.053  29.273  95.033  1.00 81.34           N  
ATOM   2661  CA  GLU A 343      12.484  30.143  93.942  1.00 81.23           C  
ATOM   2662  C   GLU A 343      12.237  31.626  94.238  1.00 81.76           C  
ATOM   2663  O   GLU A 343      12.895  32.500  93.667  1.00 81.30           O  
ATOM   2664  CB  GLU A 343      11.758  29.762  92.646  1.00 81.65           C  
ATOM   2665  CG  GLU A 343      11.767  28.270  92.317  1.00 82.12           C  
ATOM   2666  CD  GLU A 343      11.152  27.964  90.953  1.00 82.45           C  
ATOM   2667  OE1 GLU A 343      10.980  26.769  90.617  1.00 80.73           O  
ATOM   2668  OE2 GLU A 343      10.847  28.920  90.214  1.00 82.66           O  
ATOM   2669  N   THR A 344      11.299  31.908  95.135  1.00 82.68           N  
ATOM   2670  CA  THR A 344      10.945  33.282  95.477  1.00 83.87           C  
ATOM   2671  C   THR A 344      11.514  33.794  96.802  1.00 84.61           C  
ATOM   2672  O   THR A 344      11.292  34.945  97.179  1.00 82.57           O  
ATOM   2673  CB  THR A 344       9.411  33.439  95.506  1.00 83.71           C  
ATOM   2674  OG1 THR A 344       8.842  32.402  96.311  1.00 82.59           O  
ATOM   2675  CG2 THR A 344       8.843  33.344  94.095  1.00 82.58           C  
ATOM   2676  N   GLU A 345      12.255  32.941  97.497  1.00 86.50           N  
ATOM   2677  CA  GLU A 345      12.841  33.301  98.779  1.00 87.81           C  
ATOM   2678  C   GLU A 345      13.619  34.610  98.755  1.00 88.81           C  
ATOM   2679  O   GLU A 345      13.321  35.522  99.525  1.00 88.69           O  
ATOM   2680  CB  GLU A 345      13.748  32.174  99.267  1.00 88.86           C  
ATOM   2681  CG  GLU A 345      13.027  30.852  99.433  1.00 91.37           C  
ATOM   2682  CD  GLU A 345      13.957  29.734  99.842  1.00 92.25           C  
ATOM   2683  OE1 GLU A 345      14.952  29.497  99.124  1.00 93.43           O  
ATOM   2684  OE2 GLU A 345      13.693  29.091 100.878  1.00 93.17           O  
ATOM   2685  N   ASP A 346      14.613  34.704  97.874  1.00 90.33           N  
ATOM   2686  CA  ASP A 346      15.427  35.912  97.778  1.00 92.43           C  
ATOM   2687  C   ASP A 346      14.604  37.186  97.618  1.00 93.29           C  
ATOM   2688  O   ASP A 346      15.045  38.265  98.014  1.00 92.81           O  
ATOM   2689  CB  ASP A 346      16.432  35.803  96.627  1.00 93.41           C  
ATOM   2690  CG  ASP A 346      17.669  34.991  96.998  1.00 93.22           C  
ATOM   2691  OD1 ASP A 346      17.539  33.770  97.232  1.00 93.15           O  
ATOM   2692  OD2 ASP A 346      18.771  35.577  97.055  1.00 91.33           O  
ATOM   2693  N   ASP A 347      13.414  37.071  97.036  1.00 94.95           N  
ATOM   2694  CA  ASP A 347      12.553  38.240  96.869  1.00 96.82           C  
ATOM   2695  C   ASP A 347      11.842  38.547  98.181  1.00 97.84           C  
ATOM   2696  O   ASP A 347      11.542  39.702  98.485  1.00 98.24           O  
ATOM   2697  CB  ASP A 347      11.515  38.009  95.767  1.00 96.45           C  
ATOM   2698  CG  ASP A 347      12.111  38.093  94.376  1.00 95.82           C  
ATOM   2699  OD1 ASP A 347      12.734  37.110  93.926  1.00 95.23           O  
ATOM   2700  OD2 ASP A 347      11.958  39.155  93.739  1.00 96.02           O  
ATOM   2701  N   LYS A 348      11.580  37.501  98.957  1.00 98.62           N  
ATOM   2702  CA  LYS A 348      10.910  37.639 100.243  1.00 99.91           C  
ATOM   2703  C   LYS A 348      11.749  38.486 101.196  1.00101.05           C  
ATOM   2704  O   LYS A 348      11.293  39.517 101.697  1.00100.43           O  
ATOM   2705  CB  LYS A 348      10.678  36.255 100.849  1.00100.57           C  
ATOM   2706  CG  LYS A 348       9.894  35.315  99.943  1.00102.41           C  
ATOM   2707  CD  LYS A 348       9.788  33.916 100.532  1.00103.86           C  
ATOM   2708  CE  LYS A 348       8.996  32.990  99.616  1.00104.75           C  
ATOM   2709  NZ  LYS A 348       8.981  31.583 100.115  1.00104.86           N  
ATOM   2710  N   ASP A 349      12.980  38.045 101.437  1.00101.99           N  
ATOM   2711  CA  ASP A 349      13.899  38.745 102.329  1.00102.58           C  
ATOM   2712  C   ASP A 349      14.216  40.148 101.836  1.00101.91           C  
ATOM   2713  O   ASP A 349      14.253  41.098 102.619  1.00102.12           O  
ATOM   2714  CB  ASP A 349      15.202  37.956 102.471  1.00104.07           C  
ATOM   2715  CG  ASP A 349      14.997  36.599 103.118  1.00105.36           C  
ATOM   2716  OD1 ASP A 349      14.227  35.782 102.573  1.00106.35           O  
ATOM   2717  OD2 ASP A 349      15.610  36.351 104.178  1.00106.50           O  
ATOM   2718  N   ALA A 350      14.449  40.274 100.536  1.00101.29           N  
ATOM   2719  CA  ALA A 350      14.775  41.563  99.943  1.00101.45           C  
ATOM   2720  C   ALA A 350      13.706  42.615 100.211  1.00101.00           C  
ATOM   2721  O   ALA A 350      14.000  43.809 100.257  1.00100.62           O  
ATOM   2722  CB  ALA A 350      14.977  41.403  98.439  1.00101.85           C  
ATOM   2723  N   GLU A 351      12.468  42.175 100.401  1.00101.04           N  
ATOM   2724  CA  GLU A 351      11.375  43.107 100.636  1.00101.86           C  
ATOM   2725  C   GLU A 351      10.861  43.133 102.071  1.00102.47           C  
ATOM   2726  O   GLU A 351      10.284  44.132 102.505  1.00101.67           O  
ATOM   2727  CB  GLU A 351      10.235  42.809  99.658  1.00101.74           C  
ATOM   2728  CG  GLU A 351      10.649  43.008  98.203  1.00101.63           C  
ATOM   2729  CD  GLU A 351       9.634  42.478  97.214  1.00101.97           C  
ATOM   2730  OE1 GLU A 351       8.469  42.919  97.267  1.00103.23           O  
ATOM   2731  OE2 GLU A 351      10.006  41.624  96.378  1.00101.22           O  
ATOM   2732  N   THR A 352      11.065  42.046 102.809  1.00103.81           N  
ATOM   2733  CA  THR A 352      10.627  42.002 104.200  1.00106.00           C  
ATOM   2734  C   THR A 352      11.391  43.077 104.966  1.00107.93           C  
ATOM   2735  O   THR A 352      12.589  42.943 105.210  1.00107.82           O  
ATOM   2736  CB  THR A 352      10.904  40.626 104.844  1.00105.48           C  
ATOM   2737  OG1 THR A 352      12.242  40.213 104.548  1.00104.97           O  
ATOM   2738  CG2 THR A 352       9.922  39.589 104.323  1.00105.27           C  
ATOM   2739  N   GLU A 353      10.691  44.145 105.335  1.00110.61           N  
ATOM   2740  CA  GLU A 353      11.309  45.258 106.047  1.00113.38           C  
ATOM   2741  C   GLU A 353      11.615  44.952 107.513  1.00113.45           C  
ATOM   2742  O   GLU A 353      11.002  44.073 108.121  1.00113.50           O  
ATOM   2743  CB  GLU A 353      10.415  46.497 105.950  1.00116.00           C  
ATOM   2744  CG  GLU A 353      11.120  47.793 106.308  1.00120.71           C  
ATOM   2745  CD  GLU A 353      12.341  48.043 105.441  1.00123.39           C  
ATOM   2746  OE1 GLU A 353      12.178  48.174 104.208  1.00125.42           O  
ATOM   2747  OE2 GLU A 353      13.462  48.106 105.992  1.00124.14           O  
ATOM   2748  N   ILE A 354      12.573  45.691 108.068  1.00114.02           N  
ATOM   2749  CA  ILE A 354      12.994  45.529 109.457  1.00114.42           C  
ATOM   2750  C   ILE A 354      12.327  46.568 110.362  1.00115.80           C  
ATOM   2751  O   ILE A 354      12.466  47.773 110.151  1.00115.70           O  
ATOM   2752  CB  ILE A 354      14.521  45.668 109.582  1.00113.54           C  
ATOM   2753  CG1 ILE A 354      14.972  46.981 108.933  1.00113.16           C  
ATOM   2754  CG2 ILE A 354      15.206  44.481 108.923  1.00112.00           C  
ATOM   2755  CD1 ILE A 354      16.444  47.287 109.105  1.00112.25           C  
ATOM   2756  N   PRO A 355      11.600  46.105 111.393  1.00116.91           N  
ATOM   2757  CA  PRO A 355      10.886  46.952 112.357  1.00117.92           C  
ATOM   2758  C   PRO A 355      11.740  47.682 113.391  1.00118.54           C  
ATOM   2759  O   PRO A 355      11.796  47.275 114.552  1.00119.15           O  
ATOM   2760  CB  PRO A 355       9.920  45.972 113.009  1.00118.18           C  
ATOM   2761  CG  PRO A 355      10.725  44.714 113.047  1.00117.32           C  
ATOM   2762  CD  PRO A 355      11.336  44.679 111.661  1.00116.98           C  
ATOM   2763  N   ALA A 356      12.381  48.772 112.979  1.00118.86           N  
ATOM   2764  CA  ALA A 356      13.223  49.555 113.885  1.00119.73           C  
ATOM   2765  C   ALA A 356      14.401  48.723 114.377  1.00120.15           C  
ATOM   2766  O   ALA A 356      14.530  48.456 115.575  1.00120.43           O  
ATOM   2767  CB  ALA A 356      12.396  50.045 115.072  1.00120.25           C  
ATOM   2768  N   GLY A 357      15.264  48.325 113.446  1.00120.15           N  
ATOM   2769  CA  GLY A 357      16.412  47.510 113.801  1.00118.99           C  
ATOM   2770  C   GLY A 357      15.927  46.144 114.243  1.00118.85           C  
ATOM   2771  O   GLY A 357      16.648  45.399 114.899  1.00119.19           O  
ATOM   2772  N   GLU A 358      14.690  45.827 113.872  1.00119.14           N  
ATOM   2773  CA  GLU A 358      14.051  44.563 114.218  1.00119.91           C  
ATOM   2774  C   GLU A 358      13.729  44.531 115.707  1.00119.62           C  
ATOM   2775  O   GLU A 358      12.599  44.129 116.055  1.00119.27           O  
ATOM   2776  CB  GLU A 358      14.948  43.375 113.853  1.00121.57           C  
ATOM   2777  CG  GLU A 358      14.177  42.157 113.344  1.00124.08           C  
ATOM   2778  CD  GLU A 358      13.169  41.621 114.349  1.00125.68           C  
ATOM   2779  OE1 GLU A 358      13.584  40.959 115.321  1.00126.70           O  
ATOM   2780  OE2 GLU A 358      11.956  41.869 114.165  1.00125.65           O  
