# Supplementary material for: Alignment of Helical Membrane Protein Sequences Using AlignMe
Source: PLoS One. 2013 Mar 4;8(3):e57731. doi: 10.1371/journal.pone.0057731 (PMC3587630; doi:10.1371/journal.pone.0057731)
Supplement: File S2 — Dataset of HOMEP2 homologous membrane proteins. (GZ) [file pone.0057731.s002.gz › HOMEP2010_pdbs/glpg/2NR9_A.pdb]

ATOM      1  N   PHE A   4     -37.569 -14.029  37.224  1.00 96.82           N  
ATOM      2  CA  PHE A   4     -38.084 -12.800  37.892  1.00 96.63           C  
ATOM      3  C   PHE A   4     -36.956 -12.046  38.578  1.00 96.00           C  
ATOM      4  O   PHE A   4     -35.818 -12.514  38.619  1.00 96.22           O  
ATOM      5  CB  PHE A   4     -39.174 -13.152  38.911  1.00 97.26           C  
ATOM      6  CG  PHE A   4     -38.675 -13.940  40.093  1.00 97.66           C  
ATOM      7  CD1 PHE A   4     -38.225 -13.293  41.234  1.00 97.83           C  
ATOM      8  CD2 PHE A   4     -38.683 -15.325  40.075  1.00 97.87           C  
ATOM      9  CE1 PHE A   4     -37.772 -14.014  42.325  1.00 98.01           C  
ATOM     10  CE2 PHE A   4     -38.231 -16.051  41.165  1.00 98.04           C  
ATOM     11  CZ  PHE A   4     -37.775 -15.393  42.290  1.00 98.03           C  
ATOM     12  N   LEU A   5     -37.285 -10.885  39.136  1.00 94.99           N  
ATOM     13  CA  LEU A   5     -36.304 -10.057  39.823  1.00 93.84           C  
ATOM     14  C   LEU A   5     -36.325 -10.352  41.320  1.00 92.71           C  
ATOM     15  O   LEU A   5     -35.888 -11.418  41.759  1.00 92.69           O  
ATOM     16  CB  LEU A   5     -36.593  -8.573  39.567  1.00 94.10           C  
ATOM     17  CG  LEU A   5     -35.502  -7.538  39.866  1.00 94.19           C  
ATOM     18  CD1 LEU A   5     -35.947  -6.159  39.402  1.00 94.33           C  
ATOM     19  CD2 LEU A   5     -35.124  -7.514  41.337  1.00 94.19           C  
ATOM     20  N   ALA A   6     -36.862  -9.413  42.096  1.00 91.06           N  
ATOM     21  CA  ALA A   6     -36.930  -9.556  43.548  1.00 89.21           C  
ATOM     22  C   ALA A   6     -35.546  -9.826  44.133  1.00 87.49           C  
ATOM     23  O   ALA A   6     -35.392  -9.982  45.345  1.00 87.70           O  
ATOM     24  CB  ALA A   6     -37.898 -10.668  43.929  1.00 89.39           C  
ATOM     25  N   GLN A   7     -34.541  -9.862  43.261  1.00 84.88           N  
ATOM     26  CA  GLN A   7     -33.167 -10.129  43.672  1.00 82.13           C  
ATOM     27  C   GLN A   7     -32.178  -9.708  42.582  1.00 79.58           C  
ATOM     28  O   GLN A   7     -31.292  -8.885  42.817  1.00 79.41           O  
ATOM     29  CB  GLN A   7     -32.992 -11.618  43.991  1.00 82.45           C  
ATOM     30  CG  GLN A   7     -31.620 -11.988  44.537  1.00 82.57           C  
ATOM     31  CD  GLN A   7     -31.490 -13.472  44.826  1.00 82.71           C  
ATOM     32  OE1 GLN A   7     -32.222 -14.292  44.271  1.00 82.64           O  
ATOM     33  NE2 GLN A   7     -30.542 -13.826  45.687  1.00 82.77           N  
ATOM     34  N   GLN A   8     -32.341 -10.277  41.392  1.00 76.30           N  
ATOM     35  CA  GLN A   8     -31.460  -9.977  40.270  1.00 73.31           C  
ATOM     36  C   GLN A   8     -31.513  -8.502  39.870  1.00 70.50           C  
ATOM     37  O   GLN A   8     -32.387  -7.753  40.313  1.00 71.13           O  
ATOM     38  CB  GLN A   8     -31.774 -10.877  39.069  1.00 74.04           C  
ATOM     39  CG  GLN A   8     -31.338 -12.337  39.235  1.00 74.71           C  
ATOM     40  CD  GLN A   8     -32.151 -13.093  40.275  1.00 75.33           C  
ATOM     41  OE1 GLN A   8     -31.726 -14.138  40.770  1.00 75.49           O  
ATOM     42  NE2 GLN A   8     -33.327 -12.572  40.604  1.00 75.61           N  
ATOM     43  N   GLY A   9     -30.564  -8.090  39.040  1.00 66.28           N  
ATOM     44  CA  GLY A   9     -30.480  -6.705  38.609  1.00 60.79           C  
ATOM     45  C   GLY A   9     -31.538  -6.320  37.599  1.00 56.56           C  
ATOM     46  O   GLY A   9     -31.916  -7.121  36.742  1.00 54.33           O  
ATOM     47  N   LYS A  10     -31.997  -5.074  37.690  1.00 53.27           N  
ATOM     48  CA  LYS A  10     -33.011  -4.550  36.785  1.00 50.37           C  
ATOM     49  C   LYS A  10     -32.491  -4.397  35.350  1.00 47.87           C  
ATOM     50  O   LYS A  10     -33.201  -4.696  34.397  1.00 45.24           O  
ATOM     51  CB  LYS A  10     -33.558  -3.221  37.310  1.00 52.18           C  
ATOM     52  CG  LYS A  10     -34.327  -3.354  38.618  1.00 53.06           C  
ATOM     53  CD  LYS A  10     -34.791  -2.006  39.136  1.00 54.72           C  
ATOM     54  CE  LYS A  10     -35.585  -2.163  40.433  1.00 55.67           C  
ATOM     55  NZ  LYS A  10     -36.083  -0.856  40.946  1.00 56.21           N  
ATOM     56  N   ILE A  11     -31.255  -3.931  35.201  1.00 45.72           N  
ATOM     57  CA  ILE A  11     -30.668  -3.771  33.868  1.00 44.03           C  
ATOM     58  C   ILE A  11     -30.432  -5.138  33.210  1.00 44.38           C  
ATOM     59  O   ILE A  11     -30.755  -5.336  32.040  1.00 43.98           O  
ATOM     60  CB  ILE A  11     -29.358  -2.970  33.911  1.00 43.16           C  
ATOM     61  CG1 ILE A  11     -29.617  -1.543  34.428  1.00 42.69           C  
ATOM     62  CG2 ILE A  11     -28.716  -2.916  32.517  1.00 43.92           C  
ATOM     63  CD1 ILE A  11     -30.513  -0.694  33.516  1.00 40.04           C  
ATOM     64  N   THR A  12     -29.866  -6.073  33.973  1.00 43.43           N  
ATOM     65  CA  THR A  12     -29.652  -7.441  33.494  1.00 46.12           C  
ATOM     66  C   THR A  12     -30.966  -7.995  32.964  1.00 46.38           C  
ATOM     67  O   THR A  12     -31.043  -8.487  31.836  1.00 48.36           O  
ATOM     68  CB  THR A  12     -29.182  -8.370  34.642  1.00 46.17           C  
ATOM     69  OG1 THR A  12     -27.920  -7.917  35.148  1.00 47.34           O  
ATOM     70  CG2 THR A  12     -29.043  -9.796  34.152  1.00 47.72           C  
ATOM     71  N   LEU A  13     -31.996  -7.917  33.798  1.00 46.32           N  
ATOM     72  CA  LEU A  13     -33.324  -8.394  33.448  1.00 46.85           C  
ATOM     73  C   LEU A  13     -33.882  -7.716  32.206  1.00 46.93           C  
ATOM     74  O   LEU A  13     -34.399  -8.382  31.322  1.00 47.58           O  
ATOM     75  CB ALEU A  13     -34.280  -8.250  34.634  0.65 46.68           C  
ATOM     76  CB BLEU A  13     -34.287  -8.189  34.618  0.35 46.23           C  
ATOM     77  CG ALEU A  13     -34.035  -9.278  35.740  0.65 46.76           C  
ATOM     78  CG BLEU A  13     -35.737  -8.574  34.335  0.35 46.05           C  
ATOM     79  CD1ALEU A  13     -34.734  -8.891  37.026  0.65 47.04           C  
ATOM     80  CD1BLEU A  13     -35.824 -10.041  33.928  0.35 45.72           C  
ATOM     81  CD2ALEU A  13     -34.476 -10.660  35.273  0.65 47.35           C  
ATOM     82  CD2BLEU A  13     -36.620  -8.294  35.542  0.35 46.06           C  
ATOM     83  N   ILE A  14     -33.783  -6.389  32.142  1.00 45.88           N  
ATOM     84  CA  ILE A  14     -34.271  -5.653  30.973  1.00 46.98           C  
ATOM     85  C   ILE A  14     -33.579  -6.086  29.677  1.00 47.52           C  
ATOM     86  O   ILE A  14     -34.227  -6.229  28.636  1.00 49.07           O  
ATOM     87  CB  ILE A  14     -34.113  -4.125  31.133  1.00 48.61           C  
ATOM     88  CG1 ILE A  14     -35.143  -3.577  32.125  1.00 48.96           C  
ATOM     89  CG2 ILE A  14     -34.287  -3.437  29.786  1.00 49.07           C  
ATOM     90  CD1 ILE A  14     -35.087  -2.066  32.293  1.00 49.59           C  
ATOM     91  N   LEU A  15     -32.259  -6.264  29.734  1.00 46.52           N  
ATOM     92  CA  LEU A  15     -31.489  -6.662  28.549  1.00 46.87           C  
ATOM     93  C   LEU A  15     -31.782  -8.101  28.126  1.00 47.56           C  
ATOM     94  O   LEU A  15     -31.888  -8.406  26.929  1.00 49.10           O  
ATOM     95  CB  LEU A  15     -29.987  -6.454  28.779  1.00 46.63           C  
ATOM     96  CG  LEU A  15     -29.528  -4.996  28.838  1.00 48.10           C  
ATOM     97  CD1 LEU A  15     -28.067  -4.893  29.271  1.00 48.68           C  
ATOM     98  CD2 LEU A  15     -29.749  -4.306  27.491  1.00 47.60           C  
ATOM     99  N   THR A  16     -31.930  -8.982  29.101  1.00 47.12           N  
ATOM    100  CA  THR A  16     -32.259 -10.369  28.804  1.00 48.48           C  
ATOM    101  C   THR A  16     -33.643 -10.452  28.156  1.00 48.11           C  
ATOM    102  O   THR A  16     -33.806 -11.040  27.081  1.00 48.56           O  
ATOM    103  CB  THR A  16     -32.209 -11.227  30.071  1.00 48.69           C  
ATOM    104  OG1 THR A  16     -30.916 -11.089  30.684  1.00 49.12           O  
ATOM    105  CG2 THR A  16     -32.466 -12.690  29.742  1.00 49.33           C  
ATOM    106  N   ALA A  17     -34.622  -9.798  28.774  1.00 48.02           N  
ATOM    107  CA  ALA A  17     -35.995  -9.801  28.262  1.00 48.68           C  
ATOM    108  C   ALA A  17     -36.116  -9.152  26.873  1.00 48.68           C  
ATOM    109  O   ALA A  17     -36.955  -9.554  26.071  1.00 48.45           O  
ATOM    110  CB  ALA A  17     -36.942  -9.133  29.256  1.00 47.86           C  
ATOM    111  N   LEU A  18     -35.302  -8.134  26.608  1.00 49.34           N  
ATOM    112  CA  LEU A  18     -35.302  -7.484  25.291  1.00 50.89           C  
ATOM    113  C   LEU A  18     -34.809  -8.443  24.222  1.00 51.08           C  
ATOM    114  O   LEU A  18     -35.356  -8.492  23.114  1.00 51.81           O  
ATOM    115  CB  LEU A  18     -34.438  -6.217  25.286  1.00 50.80           C  
ATOM    116  CG  LEU A  18     -35.085  -4.910  25.737  1.00 52.08           C  
ATOM    117  CD1 LEU A  18     -34.069  -3.782  25.704  1.00 51.91           C  
ATOM    118  CD2 LEU A  18     -36.277  -4.578  24.848  1.00 52.17           C  
ATOM    119  N   CYS A  19     -33.737  -9.163  24.536  1.00 50.45           N  
ATOM    120  CA  CYS A  19     -33.187 -10.149  23.613  1.00 49.82           C  
ATOM    121  C   CYS A  19     -34.222 -11.213  23.297  1.00 50.12           C  
ATOM    122  O   CYS A  19     -34.420 -11.563  22.136  1.00 50.81           O  
ATOM    123  CB  CYS A  19     -31.913 -10.790  24.175  1.00 48.03           C  
ATOM    124  SG  CYS A  19     -30.426  -9.722  24.111  1.00 48.31           S  
ATOM    125  N   VAL A  20     -34.886 -11.723  24.333  1.00 50.01           N  
ATOM    126  CA  VAL A  20     -35.920 -12.735  24.148  1.00 49.44           C  
ATOM    127  C   VAL A  20     -37.064 -12.205  23.284  1.00 51.25           C  
ATOM    128  O   VAL A  20     -37.546 -12.901  22.394  1.00 51.68           O  
ATOM    129  CB  VAL A  20     -36.507 -13.226  25.500  1.00 49.32           C  
ATOM    130  CG1 VAL A  20     -37.633 -14.241  25.255  1.00 47.00           C  
ATOM    131  CG2 VAL A  20     -35.422 -13.832  26.370  1.00 47.60           C  
ATOM    132  N   LEU A  21     -37.487 -10.968  23.542  1.00 52.27           N  
ATOM    133  CA  LEU A  21     -38.603 -10.375  22.799  1.00 52.42           C  
ATOM    134  C   LEU A  21     -38.279 -10.144  21.330  1.00 51.33           C  
ATOM    135  O   LEU A  21     -39.117 -10.364  20.458  1.00 51.66           O  
ATOM    136  CB  LEU A  21     -39.067  -9.080  23.454  1.00 54.76           C  
ATOM    137  CG  LEU A  21     -39.679  -9.239  24.845  1.00 56.75           C  
ATOM    138  CD1 LEU A  21     -40.073  -7.880  25.410  1.00 57.44           C  
ATOM    139  CD2 LEU A  21     -40.880 -10.167  24.793  1.00 56.92           C  
ATOM    140  N   ILE A  22     -37.062  -9.694  21.061  1.00 49.68           N  
ATOM    141  CA  ILE A  22     -36.633  -9.468  19.700  1.00 48.25           C  
ATOM    142  C   ILE A  22     -36.461 -10.795  18.945  1.00 48.68           C  
ATOM    143  O   ILE A  22     -36.885 -10.916  17.795  1.00 48.73           O  
ATOM    144  CB  ILE A  22     -35.371  -8.597  19.646  1.00 48.10           C  
ATOM    145  CG1 ILE A  22     -35.705  -7.177  20.133  1.00 47.20           C  
ATOM    146  CG2 ILE A  22     -34.818  -8.543  18.227  1.00 47.77           C  
ATOM    147  CD1 ILE A  22     -34.494  -6.327  20.417  1.00 47.05           C  
ATOM    148  N   TYR A  23     -35.948 -11.817  19.627  1.00 47.83           N  
ATOM    149  CA  TYR A  23     -35.801 -13.140  19.004  1.00 48.59           C  
ATOM    150  C   TYR A  23     -37.174 -13.713  18.668  1.00 49.56           C  
ATOM    151  O   TYR A  23     -37.429 -14.104  17.532  1.00 49.20           O  
ATOM    152  CB  TYR A  23     -35.033 -14.100  19.915  1.00 48.27           C  
ATOM    153  CG  TYR A  23     -34.660 -15.425  19.261  1.00 48.22           C  
ATOM    154  CD1 TYR A  23     -33.652 -15.486  18.307  1.00 48.16           C  
ATOM    155  CD2 TYR A  23     -35.257 -16.616  19.659  1.00 48.64           C  
ATOM    156  CE1 TYR A  23     -33.276 -16.689  17.735  1.00 49.45           C  
ATOM    157  CE2 TYR A  23     -34.885 -17.835  19.092  1.00 48.76           C  
ATOM    158  CZ  TYR A  23     -33.893 -17.860  18.128  1.00 49.58           C  
ATOM    159  OH  TYR A  23     -33.510 -19.055  17.556  1.00 50.43           O  
ATOM    160  N   ILE A  24     -38.070 -13.734  19.653  1.00 50.47           N  
ATOM    161  CA  ILE A  24     -39.426 -14.213  19.415  1.00 51.06           C  
ATOM    162  C   ILE A  24     -40.010 -13.498  18.202  1.00 51.07           C  
ATOM    163  O   ILE A  24     -40.587 -14.129  17.324  1.00 52.26           O  
ATOM    164  CB  ILE A  24     -40.339 -14.000  20.636  1.00 52.08           C  
ATOM    165  CG1 ILE A  24     -39.832 -14.811  21.832  1.00 52.78           C  
ATOM    166  CG2 ILE A  24     -41.770 -14.432  20.311  1.00 52.84           C  
ATOM    167  CD1 ILE A  24     -39.968 -16.323  21.655  1.00 53.08           C  
ATOM    168  N   ALA A  25     -39.832 -12.181  18.146  1.00 51.28           N  
ATOM    169  CA  ALA A  25     -40.305 -11.402  17.011  1.00 51.36           C  
ATOM    170  C   ALA A  25     -39.683 -11.919  15.712  1.00 51.71           C  
ATOM    171  O   ALA A  25     -40.357 -12.005  14.682  1.00 51.64           O  
ATOM    172  CB  ALA A  25     -39.989  -9.921  17.207  1.00 50.54           C  
ATOM    173  N   GLN A  26     -38.402 -12.273  15.764  1.00 51.48           N  
ATOM    174  CA  GLN A  26     -37.726 -12.805  14.583  1.00 53.03           C  
ATOM    175  C   GLN A  26     -38.447 -14.040  14.041  1.00 54.65           C  
ATOM    176  O   GLN A  26     -38.449 -14.285  12.835  1.00 54.11           O  
ATOM    177  CB  GLN A  26     -36.263 -13.162  14.898  1.00 52.06           C  
ATOM    178  CG  GLN A  26     -35.377 -11.972  15.224  1.00 50.81           C  
ATOM    179  CD  GLN A  26     -33.958 -12.377  15.580  1.00 51.07           C  
ATOM    180  OE1 GLN A  26     -33.449 -12.013  16.638  1.00 51.69           O  
ATOM    181  NE2 GLN A  26     -33.324 -13.159  14.712  1.00 51.87           N  
ATOM    182  N   GLN A  27     -39.105 -14.781  14.934  1.00 57.23           N  
ATOM    183  CA  GLN A  27     -39.739 -16.059  14.571  1.00 60.47           C  
ATOM    184  C   GLN A  27     -41.186 -15.985  14.046  1.00 61.69           C  
ATOM    185  O   GLN A  27     -41.664 -16.946  13.438  1.00 62.74           O  
ATOM    186  CB  GLN A  27     -39.671 -17.047  15.749  1.00 60.57           C  
ATOM    187  CG  GLN A  27     -38.325 -17.082  16.481  1.00 61.59           C  
ATOM    188  CD  GLN A  27     -37.178 -17.582  15.614  1.00 62.15           C  
ATOM    189  OE1 GLN A  27     -37.309 -18.574  14.899  1.00 62.59           O  
ATOM    190  NE2 GLN A  27     -36.027 -16.932  15.731  1.00 61.79           N  
ATOM    191  N   LEU A  28     -41.892 -14.878  14.289  1.00 63.51           N  
ATOM    192  CA  LEU A  28     -43.301 -14.791  13.850  1.00 65.54           C  
ATOM    193  C   LEU A  28     -43.568 -13.718  12.810  1.00 67.16           C  
ATOM    194  O   LEU A  28     -44.472 -12.901  12.977  1.00 68.26           O  
ATOM    195  CB  LEU A  28     -44.252 -14.552  15.026  1.00 64.96           C  
ATOM    196  CG  LEU A  28     -43.849 -14.836  16.460  1.00 64.60           C  
ATOM    197  CD1 LEU A  28     -43.564 -13.491  17.150  1.00 64.15           C  
ATOM    198  CD2 LEU A  28     -44.996 -15.533  17.156  1.00 64.56           C  
ATOM    199  N   GLY A  29     -42.824 -13.738  11.721  1.00 68.61           N  
ATOM    200  CA  GLY A  29     -43.006 -12.736  10.691  1.00 70.44           C  
ATOM    201  C   GLY A  29     -41.746 -12.587   9.887  1.00 71.62           C  
ATOM    202  O   GLY A  29     -41.653 -13.095   8.774  1.00 72.62           O  
ATOM    203  N   PHE A  30     -40.755 -11.909  10.450  1.00 72.63           N  
ATOM    204  CA  PHE A  30     -39.503 -11.772   9.738  1.00 73.40           C  
ATOM    205  C   PHE A  30     -38.341 -11.125  10.478  1.00 72.12           C  
ATOM    206  O   PHE A  30     -38.465 -10.049  11.071  1.00 71.50           O  
ATOM    207  CB  PHE A  30     -39.713 -11.125   8.364  1.00 74.95           C  
ATOM    208  CG  PHE A  30     -40.270  -9.731   8.423  1.00 76.36           C  
ATOM    209  CD1 PHE A  30     -39.456  -8.638   8.180  1.00 76.60           C  
ATOM    210  CD2 PHE A  30     -41.609  -9.514   8.711  1.00 76.87           C  
ATOM    211  CE1 PHE A  30     -39.969  -7.351   8.218  1.00 77.19           C  
ATOM    212  CE2 PHE A  30     -42.126  -8.229   8.756  1.00 77.31           C  
ATOM    213  CZ  PHE A  30     -41.304  -7.148   8.512  1.00 77.26           C  
ATOM    214  N   GLU A  31     -37.208 -11.814  10.430  1.00 70.69           N  
ATOM    215  CA  GLU A  31     -35.976 -11.304  10.967  1.00 69.57           C  
ATOM    216  C   GLU A  31     -35.496 -10.208  10.027  1.00 67.46           C  
ATOM    217  O   GLU A  31     -34.667  -9.387  10.394  1.00 66.87           O  
ATOM    218  CB  GLU A  31     -34.925 -12.418  11.018  1.00 70.67           C  
ATOM    219  CG  GLU A  31     -35.296 -13.599  11.898  1.00 71.71           C  
ATOM    220  CD  GLU A  31     -34.188 -14.632  11.980  1.00 72.19           C  
ATOM    221  OE1 GLU A  31     -34.104 -15.340  13.007  1.00 72.58           O  
ATOM    222  OE2 GLU A  31     -33.378 -14.710  11.035  1.00 72.39           O  
ATOM    223  N   ASP A  32     -36.023 -10.214   8.804  1.00 65.66           N  
ATOM    224  CA  ASP A  32     -35.621  -9.245   7.785  1.00 64.00           C  
ATOM    225  C   ASP A  32     -35.695  -7.798   8.254  1.00 62.37           C  
ATOM    226  O   ASP A  32     -34.685  -7.102   8.264  1.00 61.78           O  
ATOM    227  CB  ASP A  32     -36.405  -9.451   6.486  1.00 64.84           C  
ATOM    228  CG  ASP A  32     -36.034 -10.746   5.784  1.00 65.22           C  
ATOM    229  OD1 ASP A  32     -34.935 -11.276   6.058  1.00 65.20           O  
ATOM    230  OD2 ASP A  32     -36.829 -11.219   4.943  1.00 65.75           O  
ATOM    231  N   ASP A  33     -36.885  -7.322   8.586  1.00 44.11           N  
ATOM    232  CA  ASP A  33     -37.046  -5.970   9.137  1.00 43.17           C  
ATOM    233  C   ASP A  33     -36.054  -5.747  10.284  1.00 43.74           C  
ATOM    234  O   ASP A  33     -35.226  -4.833  10.240  1.00 55.49           O  
ATOM    235  CB  ASP A  33     -38.485  -5.775   9.651  1.00 41.86           C  
ATOM    236  CG  ASP A  33     -38.551  -4.852  10.868  1.00 44.76           C  
ATOM    237  OD1 ASP A  33     -38.642  -5.383  12.010  1.00 43.39           O  
ATOM    238  OD2 ASP A  33     -38.363  -3.614  10.717  1.00 44.11           O  
ATOM    239  N   ILE A  34     -36.125  -6.612  11.293  1.00 58.85           N  
ATOM    240  CA  ILE A  34     -35.282  -6.504  12.477  1.00 57.58           C  
ATOM    241  C   ILE A  34     -33.785  -6.473  12.149  1.00 58.17           C  
ATOM    242  O   ILE A  34     -33.058  -5.609  12.637  1.00 57.83           O  
ATOM    243  CB  ILE A  34     -35.618  -7.608  13.510  1.00 56.28           C  
ATOM    244  CG1 ILE A  34     -37.040  -7.394  14.051  1.00 54.46           C  
ATOM    245  CG2 ILE A  34     -34.604  -7.606  14.658  1.00 55.34           C  
ATOM    246  CD1 ILE A  34     -37.505  -8.461  15.025  1.00 54.73           C  
ATOM    247  N   MET A  35     -33.339  -7.371  11.278  1.00 58.75           N  
ATOM    248  CA  MET A  35     -31.929  -7.399  10.882  1.00 59.19           C  
ATOM    249  C   MET A  35     -31.484  -6.130  10.156  1.00 59.83           C  
ATOM    250  O   MET A  35     -30.361  -5.666  10.346  1.00 58.92           O  
ATOM    251  CB  MET A  35     -31.610  -8.639  10.051  1.00 58.68           C  
ATOM    252  CG  MET A  35     -31.561  -9.911  10.867  1.00 59.21           C  
ATOM    253  SD  MET A  35     -31.155 -11.374   9.899  1.00 59.45           S  
ATOM    254  CE  MET A  35     -31.058 -12.590  11.211  1.00 58.50           C  
ATOM    255  N   TYR A  36     -32.364  -5.573   9.325  1.00 60.48           N  
ATOM    256  CA  TYR A  36     -32.050  -4.347   8.586  1.00 61.43           C  
ATOM    257  C   TYR A  36     -31.902  -3.121   9.492  1.00 60.32           C  
ATOM    258  O   TYR A  36     -31.060  -2.256   9.254  1.00 60.16           O  
ATOM    259  CB  TYR A  36     -33.107  -4.063   7.517  1.00 63.44           C  
ATOM    260  CG  TYR A  36     -33.053  -2.640   6.999  1.00 65.89           C  
ATOM    261  CD1 TYR A  36     -33.963  -1.684   7.442  1.00 66.81           C  
ATOM    262  CD2 TYR A  36     -32.021  -2.224   6.167  1.00 66.74           C  
ATOM    263  CE1 TYR A  36     -33.887  -0.370   7.011  1.00 67.49           C  
ATOM    264  CE2 TYR A  36     -31.934  -0.914   5.736  1.00 67.59           C  
ATOM    265  CZ  TYR A  36     -32.872   0.008   6.156  1.00 68.13           C  
ATOM    266  OH  TYR A  36     -32.793   1.311   5.715  1.00 68.85           O  
ATOM    267  N   LEU A  37     -32.769  -3.022  10.487  1.00 59.49           N  
ATOM    268  CA  LEU A  37     -32.762  -1.892  11.404  1.00 59.58           C  
ATOM    269  C   LEU A  37     -31.677  -2.019  12.473  1.00 58.15           C  
ATOM    270  O   LEU A  37     -31.166  -1.016  12.970  1.00 58.46           O  
ATOM    271  CB  LEU A  37     -34.129  -1.779  12.093  1.00 60.59           C  
ATOM    272  CG  LEU A  37     -34.382  -0.579  13.013  1.00 61.28           C  
ATOM    273  CD1 LEU A  37     -35.717  -0.737  13.729  1.00 61.85           C  
ATOM    274  CD2 LEU A  37     -33.265  -0.422  14.021  1.00 62.00           C  
ATOM    275  N   MET A  38     -31.279  -3.253  12.768  1.00 56.79           N  
ATOM    276  CA  MET A  38     -30.413  -3.526  13.921  1.00 56.72           C  
ATOM    277  C   MET A  38     -28.930  -3.760  13.632  1.00 54.51           C  
ATOM    278  O   MET A  38     -28.104  -3.647  14.532  1.00 52.63           O  
ATOM    279  CB  MET A  38     -30.978  -4.713  14.700  1.00 57.95           C  
ATOM    280  CG  MET A  38     -32.451  -4.571  15.016  1.00 60.24           C  
ATOM    281  SD  MET A  38     -32.774  -3.723  16.564  1.00 62.73           S  
ATOM    282  CE  MET A  38     -32.731  -5.129  17.685  1.00 61.57           C  
ATOM    283  N   HIS A  39     -28.588  -4.088  12.392  1.00 53.37           N  
ATOM    284  CA  HIS A  39     -27.198  -4.403  12.075  1.00 52.76           C  
ATOM    285  C   HIS A  39     -26.250  -3.221  12.200  1.00 52.45           C  
ATOM    286  O   HIS A  39     -26.660  -2.061  12.092  1.00 52.94           O  
ATOM    287  CB  HIS A  39     -27.064  -5.060  10.697  1.00 51.91           C  
ATOM    288  CG  HIS A  39     -27.366  -4.145   9.554  1.00 52.44           C  
ATOM    289  ND1 HIS A  39     -26.521  -3.122   9.178  1.00 52.57           N  
ATOM    290  CD2 HIS A  39     -28.367  -4.160   8.643  1.00 52.44           C  
ATOM    291  CE1 HIS A  39     -27.024  -2.504   8.125  1.00 52.51           C  
ATOM    292  NE2 HIS A  39     -28.138  -3.122   7.773  1.00 52.41           N  
ATOM    293  N   TYR A  40     -24.979  -3.528  12.442  1.00 51.99           N  
ATOM    294  CA  TYR A  40     -23.942  -2.508  12.547  1.00 52.14           C  
ATOM    295  C   TYR A  40     -23.935  -1.717  11.239  1.00 53.90           C  
ATOM    296  O   TYR A  40     -24.266  -2.262  10.184  1.00 53.30           O  
ATOM    297  CB  TYR A  40     -22.578  -3.176  12.773  1.00 50.85           C  
ATOM    298  CG  TYR A  40     -21.469  -2.222  13.170  1.00 49.78           C  
ATOM    299  CD1 TYR A  40     -21.205  -1.949  14.509  1.00 48.38           C  
ATOM    300  CD2 TYR A  40     -20.667  -1.624  12.210  1.00 49.31           C  
ATOM    301  CE1 TYR A  40     -20.193  -1.080  14.877  1.00 49.61           C  
ATOM    302  CE2 TYR A  40     -19.649  -0.747  12.567  1.00 49.83           C  
ATOM    303  CZ  TYR A  40     -19.415  -0.484  13.901  1.00 49.71           C  
ATOM    304  OH  TYR A  40     -18.416   0.393  14.256  1.00 50.00           O  
ATOM    305  N   PRO A  41     -23.593  -0.418  11.305  1.00 55.07           N  
ATOM    306  CA  PRO A  41     -23.571   0.383  10.094  1.00 56.65           C  
ATOM    307  C   PRO A  41     -22.749  -0.285   8.995  1.00 58.64           C  
ATOM    308  O   PRO A  41     -21.613  -0.695   9.229  1.00 57.87           O  
ATOM    309  CB  PRO A  41     -22.903   1.683  10.549  1.00 55.99           C  
ATOM    310  CG  PRO A  41     -23.232   1.780  11.985  1.00 55.64           C  
ATOM    311  CD  PRO A  41     -23.202   0.363  12.490  1.00 55.56           C  
ATOM    312  N   ALA A  42     -23.355  -0.436   7.823  1.00 61.58           N  
ATOM    313  CA  ALA A  42     -22.700  -1.050   6.675  1.00 65.06           C  
ATOM    314  C   ALA A  42     -22.863  -0.123   5.491  1.00 67.72           C  
ATOM    315  O   ALA A  42     -22.879  -0.561   4.340  1.00 68.80           O  
ATOM    316  CB  ALA A  42     -23.336  -2.393   6.371  1.00 64.68           C  
ATOM    317  N   TYR A  43     -22.925   1.171   5.776  1.00 70.43           N  
ATOM    318  CA  TYR A  43     -23.245   2.147   4.762  1.00 72.99           C  
ATOM    319  C   TYR A  43     -22.879   3.516   5.326  1.00 73.62           C  
ATOM    320  O   TYR A  43     -23.240   3.834   6.459  1.00 73.71           O  
ATOM    321  CB  TYR A  43     -24.757   2.091   4.532  1.00 74.68           C  
ATOM    322  CG  TYR A  43     -25.206   2.158   3.099  1.00 75.76           C  
ATOM    323  CD1 TYR A  43     -25.835   3.288   2.600  1.00 76.60           C  
ATOM    324  CD2 TYR A  43     -25.103   1.046   2.272  1.00 76.53           C  
ATOM    325  CE1 TYR A  43     -26.299   3.332   1.293  1.00 77.09           C  
ATOM    326  CE2 TYR A  43     -25.555   1.081   0.963  1.00 76.96           C  
ATOM    327  CZ  TYR A  43     -26.155   2.225   0.480  1.00 77.15           C  
ATOM    328  OH  TYR A  43     -26.605   2.267  -0.820  1.00 77.61           O  
ATOM    329  N   GLU A  44     -22.151   4.317   4.554  1.00 74.08           N  
ATOM    330  CA  GLU A  44     -21.761   5.653   5.012  1.00 74.35           C  
ATOM    331  C   GLU A  44     -22.946   6.446   5.556  1.00 73.82           C  
ATOM    332  O   GLU A  44     -22.793   7.252   6.471  1.00 73.44           O  
ATOM    333  CB  GLU A  44     -21.072   6.444   3.899  1.00 74.99           C  
ATOM    334  CG  GLU A  44     -19.647   6.014   3.610  1.00 75.74           C  
ATOM    335  CD  GLU A  44     -18.939   6.965   2.665  1.00 76.19           C  
ATOM    336  OE1 GLU A  44     -17.692   6.904   2.577  1.00 76.44           O  
ATOM    337  OE2 GLU A  44     -19.626   7.799   2.038  1.00 76.17           O  
ATOM    338  N   GLU A  45     -24.122   6.221   4.981  1.00 73.70           N  
ATOM    339  CA  GLU A  45     -25.329   6.918   5.412  1.00 73.29           C  
ATOM    340  C   GLU A  45     -25.838   6.400   6.756  1.00 72.28           C  
ATOM    341  O   GLU A  45     -26.598   7.080   7.446  1.00 72.53           O  
ATOM    342  CB  GLU A  45     -26.424   6.804   4.351  1.00 74.20           C  
ATOM    343  CG  GLU A  45     -26.093   7.501   3.040  1.00 75.37           C  
ATOM    344  CD  GLU A  45     -27.214   7.397   2.025  1.00 75.98           C  
ATOM    345  OE1 GLU A  45     -27.258   8.235   1.098  1.00 76.34           O  
ATOM    346  OE2 GLU A  45     -28.069   6.496   2.172  1.00 76.22           O  
ATOM    347  N   GLN A  46     -25.401   5.202   7.128  1.00 70.50           N  
ATOM    348  CA  GLN A  46     -25.817   4.595   8.385  1.00 68.65           C  
ATOM    349  C   GLN A  46     -24.907   4.970   9.550  1.00 68.57           C  
ATOM    350  O   GLN A  46     -25.228   4.694  10.708  1.00 68.72           O  
ATOM    351  CB  GLN A  46     -25.925   3.077   8.241  1.00 67.17           C  
ATOM    352  CG  GLN A  46     -27.088   2.645   7.365  1.00 65.28           C  
ATOM    353  CD  GLN A  46     -27.058   1.177   7.033  1.00 64.04           C  
ATOM    354  OE1 GLN A  46     -26.068   0.490   7.282  1.00 63.30           O  
ATOM    355  NE2 GLN A  46     -28.135   0.688   6.430  1.00 63.38           N  
ATOM    356  N   ASP A  47     -23.784   5.617   9.242  1.00 68.21           N  
ATOM    357  CA  ASP A  47     -22.851   6.067  10.276  1.00 67.55           C  
ATOM    358  C   ASP A  47     -23.549   6.973  11.281  1.00 66.77           C  
ATOM    359  O   ASP A  47     -23.147   7.053  12.441  1.00 67.10           O  
ATOM    360  CB  ASP A  47     -21.672   6.822   9.656  1.00 68.20           C  
ATOM    361  CG  ASP A  47     -20.734   5.918   8.889  1.00 68.68           C  
ATOM    362  OD1 ASP A  47     -21.017   4.705   8.789  1.00 69.32           O  
ATOM    363  OD2 ASP A  47     -19.700   6.421   8.399  1.00 68.82           O  
ATOM    364  N   SER A  48     -24.591   7.662  10.826  1.00 65.66           N  
ATOM    365  CA  SER A  48     -25.325   8.593  11.675  1.00 65.02           C  
ATOM    366  C   SER A  48     -26.409   7.886  12.483  1.00 64.47           C  
ATOM    367  O   SER A  48     -26.928   8.437  13.459  1.00 64.32           O  
ATOM    368  CB  SER A  48     -25.945   9.708  10.834  1.00 64.84           C  
ATOM    369  OG  SER A  48     -26.935   9.192   9.959  1.00 65.10           O  
ATOM    370  N   GLU A  49     -26.782   6.688  12.044  1.00 63.19           N  
ATOM    371  CA  GLU A  49     -27.779   5.891  12.750  1.00 61.78           C  
ATOM    372  C   GLU A  49     -27.102   5.233  13.952  1.00 60.39           C  
ATOM    373  O   GLU A  49     -26.807   4.034  13.949  1.00 60.22           O  
ATOM    374  CB  GLU A  49     -28.408   4.865  11.804  1.00 62.05           C  
ATOM    375  CG  GLU A  49     -29.081   5.521  10.595  1.00 62.95           C  
ATOM    376  CD  GLU A  49     -29.749   4.532   9.655  1.00 63.48           C  
ATOM    377  OE1 GLU A  49     -29.578   3.308   9.838  1.00 63.43           O  
ATOM    378  OE2 GLU A  49     -30.445   4.986   8.724  1.00 64.31           O  
ATOM    379  N   VAL A  50     -26.893   6.046  14.986  1.00 58.51           N  
ATOM    380  CA  VAL A  50     -26.128   5.677  16.186  1.00 57.47           C  
ATOM    381  C   VAL A  50     -26.563   4.455  17.006  1.00 55.64           C  
ATOM    382  O   VAL A  50     -25.749   3.887  17.736  1.00 54.38           O  
ATOM    383  CB  VAL A  50     -25.938   6.892  17.127  1.00 57.91           C  
ATOM    384  CG1 VAL A  50     -25.327   6.455  18.449  1.00 58.43           C  
ATOM    385  CG2 VAL A  50     -25.074   7.953  16.456  1.00 58.24           C  
ATOM    386  N   TRP A  51     -27.837   4.082  16.944  1.00 55.21           N  
ATOM    387  CA  TRP A  51     -28.292   2.896  17.686  1.00 54.21           C  
ATOM    388  C   TRP A  51     -27.606   1.653  17.130  1.00 53.36           C  
ATOM    389  O   TRP A  51     -27.368   0.675  17.851  1.00 53.90           O  
ATOM    390  CB  TRP A  51     -29.812   2.738  17.593  1.00 54.73           C  
ATOM    391  CG  TRP A  51     -30.299   2.525  16.195  1.00 54.69           C  
ATOM    392  CD1 TRP A  51     -30.404   1.334  15.535  1.00 54.68           C  
ATOM    393  CD2 TRP A  51     -30.727   3.536  15.271  1.00 54.36           C  
ATOM    394  NE1 TRP A  51     -30.865   1.541  14.254  1.00 54.77           N  
ATOM    395  CE2 TRP A  51     -31.072   2.885  14.069  1.00 54.46           C  
ATOM    396  CE3 TRP A  51     -30.844   4.927  15.343  1.00 54.63           C  
ATOM    397  CZ2 TRP A  51     -31.531   3.578  12.949  1.00 54.31           C  
ATOM    398  CZ3 TRP A  51     -31.305   5.616  14.229  1.00 54.62           C  
ATOM    399  CH2 TRP A  51     -31.641   4.940  13.049  1.00 54.87           C  
ATOM    400  N   ARG A  52     -27.263   1.716  15.845  1.00 51.84           N  
ATOM    401  CA  ARG A  52     -26.634   0.604  15.139  1.00 51.38           C  
ATOM    402  C   ARG A  52     -25.302   0.144  15.738  1.00 51.64           C  
ATOM    403  O   ARG A  52     -24.905  -1.004  15.565  1.00 51.67           O  
ATOM    404  CB  ARG A  52     -26.457   0.948  13.663  1.00 50.46           C  
ATOM    405  CG  ARG A  52     -27.752   1.083  12.902  1.00 50.24           C  
ATOM    406  CD  ARG A  52     -27.486   1.437  11.444  1.00 50.03           C  
ATOM    407  NE  ARG A  52     -28.709   1.462  10.653  1.00 49.47           N  
ATOM    408  CZ  ARG A  52     -29.307   0.373  10.184  1.00 49.62           C  
ATOM    409  NH1 ARG A  52     -28.841  -0.826  10.504  1.00 50.21           N  
ATOM    410  NH2 ARG A  52     -30.403   0.479   9.450  1.00 49.35           N  
ATOM    411  N   TYR A  53     -24.602   1.045  16.414  1.00 52.34           N  
ATOM    412  CA  TYR A  53     -23.336   0.691  17.057  1.00 52.49           C  
ATOM    413  C   TYR A  53     -23.539  -0.248  18.243  1.00 53.16           C  
ATOM    414  O   TYR A  53     -22.587  -0.867  18.722  1.00 53.00           O  
ATOM    415  CB  TYR A  53     -22.591   1.952  17.514  1.00 52.66           C  
ATOM    416  CG  TYR A  53     -22.168   2.831  16.372  1.00 53.19           C  
ATOM    417  CD1 TYR A  53     -22.877   3.982  16.057  1.00 53.29           C  
ATOM    418  CD2 TYR A  53     -21.121   2.457  15.542  1.00 53.28           C  
ATOM    419  CE1 TYR A  53     -22.512   4.773  14.980  1.00 54.02           C  
ATOM    420  CE2 TYR A  53     -20.747   3.236  14.468  1.00 54.17           C  
ATOM    421  CZ  TYR A  53     -21.446   4.393  14.190  1.00 54.24           C  
ATOM    422  OH  TYR A  53     -21.078   5.165  13.118  1.00 54.97           O  
ATOM    423  N   ILE A  54     -24.785  -0.364  18.699  1.00 52.89           N  
ATOM    424  CA  ILE A  54     -25.105  -1.169  19.871  1.00 53.74           C  
ATOM    425  C   ILE A  54     -26.177  -2.233  19.595  1.00 54.14           C  
ATOM    426  O   ILE A  54     -26.085  -3.354  20.093  1.00 54.34           O  
ATOM    427  CB  ILE A  54     -25.626  -0.272  21.033  1.00 54.92           C  
ATOM    428  CG1AILE A  54     -24.728   0.955  21.220  0.50 54.81           C  
ATOM    429  CG1BILE A  54     -24.714   0.938  21.234  0.50 55.38           C  
ATOM    430  CG2 ILE A  54     -25.746  -1.067  22.323  1.00 55.27           C  
ATOM    431  CD1AILE A  54     -23.300   0.624  21.567  0.50 54.23           C  
ATOM    432  CD1BILE A  54     -25.229   1.915  22.270  0.50 55.90           C  
ATOM    433  N   SER A  55     -27.172  -1.881  18.778  1.00 54.13           N  
ATOM    434  CA  SER A  55     -28.336  -2.746  18.542  1.00 54.40           C  
ATOM    435  C   SER A  55     -28.046  -4.147  18.015  1.00 53.44           C  
ATOM    436  O   SER A  55     -28.826  -5.066  18.242  1.00 53.61           O  
ATOM    437  CB  SER A  55     -29.384  -2.046  17.665  1.00 55.52           C  
ATOM    438  OG  SER A  55     -28.864  -1.713  16.382  1.00 57.37           O  
ATOM    439  N   HIS A  56     -26.945  -4.304  17.292  1.00 51.91           N  
ATOM    440  CA  HIS A  56     -26.588  -5.602  16.726  1.00 48.63           C  
ATOM    441  C   HIS A  56     -26.518  -6.705  17.788  1.00 49.11           C  
ATOM    442  O   HIS A  56     -26.618  -7.893  17.467  1.00 48.69           O  
ATOM    443  CB  HIS A  56     -25.253  -5.507  15.979  1.00 47.09           C  
ATOM    444  CG  HIS A  56     -24.127  -4.979  16.818  1.00 45.82           C  
ATOM    445  ND1 HIS A  56     -23.309  -5.796  17.568  1.00 42.02           N  
ATOM    446  CD2 HIS A  56     -23.700  -3.713  17.043  1.00 45.07           C  
ATOM    447  CE1 HIS A  56     -22.402  -5.062  18.187  1.00 43.88           C  
ATOM    448  NE2 HIS A  56     -22.629  -3.792  17.900  1.00 45.46           N  
ATOM    449  N   THR A  57     -26.392  -6.301  19.053  1.00 48.78           N  
ATOM    450  CA  THR A  57     -26.246  -7.245  20.164  1.00 50.48           C  
ATOM    451  C   THR A  57     -27.569  -7.845  20.627  1.00 50.76           C  
ATOM    452  O   THR A  57     -27.586  -8.772  21.430  1.00 51.65           O  
ATOM    453  CB  THR A  57     -25.597  -6.571  21.388  1.00 50.76           C  
ATOM    454  OG1 THR A  57     -26.486  -5.575  21.913  1.00 49.66           O  
ATOM    455  CG2 THR A  57     -24.271  -5.937  21.015  1.00 50.39           C  
ATOM    456  N   LEU A  58     -28.670  -7.288  20.145  1.00 51.16           N  
ATOM    457  CA  LEU A  58     -30.003  -7.723  20.551  1.00 51.47           C  
ATOM    458  C   LEU A  58     -30.621  -8.770  19.618  1.00 51.91           C  
ATOM    459  O   LEU A  58     -31.745  -9.224  19.847  1.00 51.50           O  
ATOM    460  CB  LEU A  58     -30.926  -6.509  20.643  1.00 51.36           C  
ATOM    461  CG  LEU A  58     -31.020  -5.700  21.949  1.00 52.92           C  
ATOM    462  CD1 LEU A  58     -29.839  -5.886  22.885  1.00 52.30           C  
ATOM    463  CD2 LEU A  58     -31.312  -4.225  21.674  1.00 51.40           C  
ATOM    464  N   VAL A  59     -29.921  -9.098  18.536  1.00 50.30           N  
ATOM    465  CA  VAL A  59     -30.414 -10.069  17.571  1.00 50.26           C  
ATOM    466  C   VAL A  59     -29.626 -11.379  17.662  1.00 51.08           C  
ATOM    467  O   VAL A  59     -28.400 -11.371  17.769  1.00 50.07           O  
ATOM    468  CB  VAL A  59     -30.331  -9.526  16.121  1.00 50.58           C  
ATOM    469  CG1 VAL A  59     -30.901 -10.544  15.135  1.00 50.99           C  
ATOM    470  CG2 VAL A  59     -31.067  -8.198  16.001  1.00 50.25           C  
ATOM    471  N   HIS A  60     -30.340 -12.499  17.614  1.00 50.90           N  
ATOM    472  CA  HIS A  60     -29.710 -13.806  17.685  1.00 50.52           C  
ATOM    473  C   HIS A  60     -30.096 -14.686  16.495  1.00 52.37           C  
ATOM    474  O   HIS A  60     -31.135 -14.476  15.865  1.00 52.14           O  
ATOM    475  CB  HIS A  60     -29.978 -14.467  19.041  1.00 48.47           C  
ATOM    476  CG  HIS A  60     -29.232 -13.822  20.170  1.00 47.31           C  
ATOM    477  ND1 HIS A  60     -29.654 -12.651  20.768  1.00 47.71           N  
ATOM    478  CD2 HIS A  60     -28.032 -14.116  20.725  1.00 46.78           C  
ATOM    479  CE1 HIS A  60     -28.759 -12.269  21.663  1.00 47.38           C  
ATOM    480  NE2 HIS A  60     -27.767 -13.143  21.661  1.00 46.51           N  
ATOM    481  N   LEU A  61     -29.231 -15.639  16.165  1.00 53.79           N  
ATOM    482  CA  LEU A  61     -29.393 -16.423  14.945  1.00 54.81           C  
ATOM    483  C   LEU A  61     -29.845 -17.874  15.137  1.00 55.71           C  
ATOM    484  O   LEU A  61     -30.153 -18.562  14.165  1.00 55.91           O  
ATOM    485  CB  LEU A  61     -28.110 -16.353  14.116  1.00 55.14           C  
ATOM    486  CG  LEU A  61     -27.590 -14.924  13.896  1.00 55.89           C  
ATOM    487  CD1 LEU A  61     -26.224 -14.920  13.222  1.00 55.73           C  
ATOM    488  CD2 LEU A  61     -28.590 -14.089  13.106  1.00 56.08           C  
ATOM    489  N   SER A  62     -29.877 -18.339  16.382  1.00 55.98           N  
ATOM    490  CA  SER A  62     -30.347 -19.689  16.674  1.00 56.99           C  
ATOM    491  C   SER A  62     -30.768 -19.825  18.133  1.00 58.06           C  
ATOM    492  O   SER A  62     -30.493 -18.943  18.955  1.00 57.70           O  
ATOM    493  CB  SER A  62     -29.280 -20.737  16.328  1.00 56.81           C  
ATOM    494  OG  SER A  62     -28.183 -20.670  17.222  1.00 55.67           O  
ATOM    495  N   ASN A  63     -31.445 -20.928  18.445  1.00 57.78           N  
ATOM    496  CA  ASN A  63     -31.912 -21.196  19.805  1.00 58.79           C  
ATOM    497  C   ASN A  63     -30.759 -21.422  20.789  1.00 58.54           C  
ATOM    498  O   ASN A  63     -30.851 -21.049  21.957  1.00 58.50           O  
ATOM    499  CB  ASN A  63     -32.874 -22.395  19.825  1.00 58.55           C  
ATOM    500  CG  ASN A  63     -34.149 -22.143  19.026  1.00 58.69           C  
ATOM    501  OD1 ASN A  63     -34.860 -23.080  18.654  1.00 59.31           O  
ATOM    502  ND2 ASN A  63     -34.444 -20.880  18.768  1.00 59.24           N  
ATOM    503  N   LEU A  64     -29.688 -22.057  20.319  1.00 58.90           N  
ATOM    504  CA  LEU A  64     -28.506 -22.284  21.152  1.00 58.96           C  
ATOM    505  C   LEU A  64     -27.714 -20.992  21.282  1.00 58.48           C  
ATOM    506  O   LEU A  64     -27.158 -20.682  22.342  1.00 59.31           O  
ATOM    507  CB  LEU A  64     -27.619 -23.385  20.558  1.00 59.62           C  
ATOM    508  CG  LEU A  64     -28.131 -24.822  20.664  1.00 60.18           C  
ATOM    509  CD1 LEU A  64     -27.246 -25.778  19.871  1.00 60.52           C  
ATOM    510  CD2 LEU A  64     -28.214 -25.250  22.122  1.00 60.16           C  
ATOM    511  N   HIS A  65     -27.655 -20.243  20.193  1.00 56.59           N  
ATOM    512  CA  HIS A  65     -26.958 -18.977  20.194  1.00 54.90           C  
ATOM    513  C   HIS A  65     -27.477 -18.110  21.342  1.00 53.76           C  
ATOM    514  O   HIS A  65     -26.726 -17.754  22.258  1.00 52.52           O  
ATOM    515  CB  HIS A  65     -27.142 -18.285  18.839  1.00 53.97           C  
ATOM    516  CG  HIS A  65     -26.342 -17.032  18.681  1.00 53.94           C  
ATOM    517  ND1 HIS A  65     -26.808 -15.935  17.988  1.00 53.55           N  
ATOM    518  CD2 HIS A  65     -25.143 -16.669  19.196  1.00 53.79           C  
ATOM    519  CE1 HIS A  65     -25.903 -14.973  18.032  1.00 54.05           C  
ATOM    520  NE2 HIS A  65     -24.889 -15.389  18.769  1.00 53.54           N  
ATOM    521  N   ILE A  66     -28.788 -17.896  21.365  1.00 52.96           N  
ATOM    522  CA  ILE A  66     -29.404 -17.055  22.376  1.00 52.14           C  
ATOM    523  C   ILE A  66     -29.452 -17.731  23.749  1.00 52.68           C  
ATOM    524  O   ILE A  66     -29.302 -17.071  24.771  1.00 52.19           O  
ATOM    525  CB  ILE A  66     -30.817 -16.581  21.938  1.00 51.10           C  
ATOM    526  CG1 ILE A  66     -31.342 -15.506  22.876  1.00 49.54           C  
ATOM    527  CG2 ILE A  66     -31.781 -17.752  21.841  1.00 50.33           C  
ATOM    528  CD1 ILE A  66     -32.660 -14.921  22.439  1.00 49.60           C  
ATOM    529  N   LEU A  67     -29.581 -19.054  23.763  1.00 53.34           N  
ATOM    530  CA  LEU A  67     -29.640 -19.798  25.023  1.00 53.94           C  
ATOM    531  C   LEU A  67     -28.330 -19.699  25.806  1.00 54.05           C  
ATOM    532  O   LEU A  67     -28.335 -19.492  27.021  1.00 53.52           O  
ATOM    533  CB  LEU A  67     -29.991 -21.267  24.778  1.00 54.31           C  
ATOM    534  CG  LEU A  67     -30.098 -22.117  26.046  1.00 54.74           C  
ATOM    535  CD1 LEU A  67     -31.159 -21.550  26.988  1.00 54.74           C  
ATOM    536  CD2 LEU A  67     -30.397 -23.572  25.705  1.00 54.74           C  
ATOM    537  N   PHE A  68     -27.213 -19.903  25.119  1.00 54.16           N  
ATOM    538  CA  PHE A  68     -25.908 -19.804  25.765  1.00 54.41           C  
ATOM    539  C   PHE A  68     -25.546 -18.363  26.108  1.00 52.82           C  
ATOM    540  O   PHE A  68     -25.094 -18.081  27.217  1.00 52.81           O  
ATOM    541  CB  PHE A  68     -24.820 -20.482  24.926  1.00 56.26           C  
ATOM    542  CG  PHE A  68     -24.781 -21.984  25.083  1.00 58.34           C  
ATOM    543  CD1 PHE A  68     -25.821 -22.774  24.618  1.00 59.05           C  
ATOM    544  CD2 PHE A  68     -23.697 -22.602  25.690  1.00 59.27           C  
ATOM    545  CE1 PHE A  68     -25.788 -24.152  24.768  1.00 60.10           C  
ATOM    546  CE2 PHE A  68     -23.654 -23.980  25.837  1.00 59.87           C  
ATOM    547  CZ  PHE A  68     -24.699 -24.756  25.372  1.00 60.09           C  
ATOM    548  N   ASN A  69     -25.804 -17.438  25.189  1.00 52.45           N  
ATOM    549  CA  ASN A  69     -25.528 -16.028  25.467  1.00 52.21           C  
ATOM    550  C   ASN A  69     -26.275 -15.499  26.689  1.00 51.70           C  
ATOM    551  O   ASN A  69     -25.662 -14.946  27.604  1.00 52.71           O  
ATOM    552  CB  ASN A  69     -25.814 -15.153  24.250  1.00 52.75           C  
ATOM    553  CG  ASN A  69     -24.721 -15.228  23.215  1.00 54.40           C  
ATOM    554  OD1 ASN A  69     -24.678 -14.425  22.287  1.00 56.82           O  
ATOM    555  ND2 ASN A  69     -23.787 -16.148  23.406  1.00 55.10           N  
ATOM    556  N   LEU A  70     -27.596 -15.674  26.707  1.00 51.91           N  
ATOM    557  CA  LEU A  70     -28.422 -15.190  27.818  1.00 50.63           C  
ATOM    558  C   LEU A  70     -28.138 -15.862  29.158  1.00 50.97           C  
ATOM    559  O   LEU A  70     -28.265 -15.228  30.205  1.00 51.23           O  
ATOM    560  CB  LEU A  70     -29.917 -15.260  27.483  1.00 49.74           C  
ATOM    561  CG  LEU A  70     -30.397 -14.205  26.483  1.00 50.14           C  
ATOM    562  CD1 LEU A  70     -31.912 -14.071  26.518  1.00 50.35           C  
ATOM    563  CD2 LEU A  70     -29.754 -12.869  26.802  1.00 48.78           C  
ATOM    564  N   SER A  71     -27.832 -17.159  29.133  1.00 50.94           N  
ATOM    565  CA  SER A  71     -27.489 -17.884  30.362  1.00 51.28           C  
ATOM    566  C   SER A  71     -26.276 -17.233  31.020  1.00 51.20           C  
ATOM    567  O   SER A  71     -26.322 -16.841  32.184  1.00 52.19           O  
ATOM    568  CB  SER A  71     -27.171 -19.351  30.061  1.00 51.59           C  
ATOM    569  OG  SER A  71     -28.266 -20.009  29.444  1.00 53.63           O  
ATOM    570  N   TRP A  72     -25.186 -17.140  30.262  1.00 50.55           N  
ATOM    571  CA  TRP A  72     -23.948 -16.551  30.750  1.00 51.40           C  
ATOM    572  C   TRP A  72     -24.094 -15.073  31.125  1.00 51.11           C  
ATOM    573  O   TRP A  72     -23.561 -14.637  32.145  1.00 51.50           O  
ATOM    574  CB  TRP A  72     -22.822 -16.751  29.733  1.00 54.08           C  
ATOM    575  CG  TRP A  72     -22.308 -18.159  29.682  1.00 56.50           C  
ATOM    576  CD1 TRP A  72     -22.884 -19.222  29.047  1.00 57.71           C  
ATOM    577  CD2 TRP A  72     -21.112 -18.655  30.291  1.00 57.88           C  
ATOM    578  NE1 TRP A  72     -22.121 -20.351  29.229  1.00 58.76           N  
ATOM    579  CE2 TRP A  72     -21.025 -20.028  29.985  1.00 58.77           C  
ATOM    580  CE3 TRP A  72     -20.103 -18.071  31.064  1.00 58.89           C  
ATOM    581  CZ2 TRP A  72     -19.974 -20.828  30.432  1.00 59.77           C  
ATOM    582  CZ3 TRP A  72     -19.058 -18.865  31.502  1.00 59.53           C  
ATOM    583  CH2 TRP A  72     -18.999 -20.228  31.183  1.00 59.87           C  
ATOM    584  N   PHE A  73     -24.815 -14.306  30.310  1.00 49.80           N  
ATOM    585  CA  PHE A  73     -25.036 -12.883  30.614  1.00 50.21           C  
ATOM    586  C   PHE A  73     -25.923 -12.690  31.842  1.00 50.12           C  
ATOM    587  O   PHE A  73     -25.695 -11.783  32.639  1.00 49.45           O  
ATOM    588  CB  PHE A  73     -25.638 -12.130  29.418  1.00 49.96           C  
ATOM    589  CG  PHE A  73     -25.884 -10.648  29.686  1.00 51.10           C  
ATOM    590  CD1 PHE A  73     -24.842  -9.737  29.628  1.00 50.34           C  
ATOM    591  CD2 PHE A  73     -27.156 -10.182  30.000  1.00 51.05           C  
ATOM    592  CE1 PHE A  73     -25.062  -8.387  29.870  1.00 51.12           C  
ATOM    593  CE2 PHE A  73     -27.381  -8.833  30.252  1.00 50.82           C  
ATOM    594  CZ  PHE A  73     -26.338  -7.936  30.178  1.00 51.10           C  
ATOM    595  N   PHE A  74     -26.941 -13.533  31.993  1.00 49.57           N  
ATOM    596  CA  PHE A  74     -27.842 -13.384  33.121  1.00 49.66           C  
ATOM    597  C   PHE A  74     -27.097 -13.636  34.427  1.00 49.18           C  
ATOM    598  O   PHE A  74     -27.175 -12.839  35.361  1.00 48.25           O  
ATOM    599  CB  PHE A  74     -29.054 -14.310  32.993  1.00 50.91           C  
ATOM    600  CG  PHE A  74     -30.127 -14.043  34.012  1.00 51.70           C  
ATOM    601  CD1 PHE A  74     -31.042 -13.016  33.822  1.00 52.03           C  
ATOM    602  CD2 PHE A  74     -30.215 -14.807  35.164  1.00 51.44           C  
ATOM    603  CE1 PHE A  74     -32.023 -12.750  34.772  1.00 51.76           C  
ATOM    604  CE2 PHE A  74     -31.193 -14.548  36.113  1.00 52.11           C  
ATOM    605  CZ  PHE A  74     -32.100 -13.519  35.913  1.00 51.65           C  
ATOM    606  N   ILE A  75     -26.317 -14.712  34.454  1.00 48.64           N  
ATOM    607  CA  ILE A  75     -25.532 -15.062  35.624  1.00 48.04           C  
ATOM    608  C   ILE A  75     -24.443 -14.042  35.958  1.00 49.30           C  
ATOM    609  O   ILE A  75     -24.420 -13.500  37.058  1.00 49.33           O  
ATOM    610  CB  ILE A  75     -24.879 -16.452  35.475  1.00 48.53           C  
ATOM    611  CG1 ILE A  75     -25.947 -17.548  35.484  1.00 47.78           C  
ATOM    612  CG2 ILE A  75     -23.872 -16.686  36.595  1.00 47.93           C  
ATOM    613  CD1 ILE A  75     -25.374 -18.969  35.455  1.00 49.20           C  
ATOM    614  N   PHE A  76     -23.549 -13.774  35.006  1.00 50.07           N  
ATOM    615  CA  PHE A  76     -22.408 -12.884  35.262  1.00 49.93           C  
ATOM    616  C   PHE A  76     -22.702 -11.391  35.109  1.00 50.22           C  
ATOM    617  O   PHE A  76     -22.093 -10.563  35.790  1.00 49.88           O  
ATOM    618  CB  PHE A  76     -21.173 -13.324  34.471  1.00 50.64           C  
ATOM    619  CG  PHE A  76     -20.690 -14.713  34.834  1.00 51.95           C  
ATOM    620  CD1 PHE A  76     -21.171 -15.827  34.160  1.00 51.96           C  
ATOM    621  CD2 PHE A  76     -19.827 -14.906  35.905  1.00 51.90           C  
ATOM    622  CE1 PHE A  76     -20.765 -17.111  34.521  1.00 53.05           C  
ATOM    623  CE2 PHE A  76     -19.409 -16.189  36.267  1.00 53.03           C  
ATOM    624  CZ  PHE A  76     -19.884 -17.289  35.578  1.00 52.28           C  
ATOM    625  N   GLY A  77     -23.605 -11.048  34.195  1.00 49.85           N  
ATOM    626  CA  GLY A  77     -24.057  -9.674  34.070  1.00 48.71           C  
ATOM    627  C   GLY A  77     -24.758  -9.315  35.370  1.00 49.64           C  
ATOM    628  O   GLY A  77     -24.615  -8.200  35.889  1.00 48.35           O  
ATOM    629  N   GLY A  78     -25.479 -10.291  35.922  1.00 48.27           N  
ATOM    630  CA  GLY A  78     -26.178 -10.126  37.198  1.00 49.27           C  
ATOM    631  C   GLY A  78     -25.212  -9.927  38.354  1.00 50.46           C  
ATOM    632  O   GLY A  78     -25.413  -9.047  39.190  1.00 50.32           O  
ATOM    633  N   MET A  79     -24.173 -10.762  38.422  1.00 51.43           N  
ATOM    634  CA  MET A  79     -23.142 -10.594  39.451  1.00 52.03           C  
ATOM    635  C   MET A  79     -22.617  -9.170  39.443  1.00 51.09           C  
ATOM    636  O   MET A  79     -22.478  -8.550  40.494  1.00 50.85           O  
ATOM    637  CB  MET A  79     -21.968 -11.547  39.229  1.00 53.83           C  
ATOM    638  CG  MET A  79     -22.249 -12.990  39.546  1.00 55.73           C  
ATOM    639  SD  MET A  79     -20.727 -13.953  39.499  1.00 58.96           S  
ATOM    640  CE  MET A  79     -21.383 -15.619  39.680  1.00 57.68           C  
ATOM    641  N   ILE A  80     -22.263  -8.680  38.256  1.00 49.51           N  
ATOM    642  CA  ILE A  80     -21.740  -7.319  38.108  1.00 49.23           C  
ATOM    643  C   ILE A  80     -22.738  -6.288  38.609  1.00 49.34           C  
ATOM    644  O   ILE A  80     -22.392  -5.404  39.392  1.00 49.46           O  
ATOM    645  CB  ILE A  80     -21.368  -6.997  36.633  1.00 48.09           C  
ATOM    646  CG1 ILE A  80     -20.180  -7.849  36.185  1.00 47.28           C  
ATOM    647  CG2 ILE A  80     -21.035  -5.516  36.474  1.00 47.90           C  
ATOM    648  CD1 ILE A  80     -19.708  -7.543  34.773  1.00 48.34           C  
ATOM    649  N   GLU A  81     -23.983  -6.404  38.167  1.00 49.82           N  
ATOM    650  CA  GLU A  81     -25.005  -5.460  38.590  1.00 51.04           C  
ATOM    651  C   GLU A  81     -25.192  -5.456  40.107  1.00 51.76           C  
ATOM    652  O   GLU A  81     -25.213  -4.398  40.734  1.00 51.75           O  
ATOM    653  CB  GLU A  81     -26.333  -5.737  37.897  1.00 51.05           C  
ATOM    654  CG  GLU A  81     -27.418  -4.758  38.292  1.00 51.78           C  
ATOM    655  CD  GLU A  81     -28.532  -4.705  37.285  1.00 50.98           C  
ATOM    656  OE1 GLU A  81     -28.705  -5.690  36.545  1.00 50.93           O  
ATOM    657  OE2 GLU A  81     -29.235  -3.675  37.229  1.00 51.59           O  
ATOM    658  N   ARG A  82     -25.313  -6.641  40.693  1.00 52.27           N  
ATOM    659  CA  ARG A  82     -25.525  -6.758  42.134  1.00 53.54           C  
ATOM    660  C   ARG A  82     -24.296  -6.383  42.949  1.00 52.95           C  
ATOM    661  O   ARG A  82     -24.406  -6.030  44.118  1.00 54.22           O  
ATOM    662  CB  ARG A  82     -25.991  -8.168  42.502  1.00 54.59           C  
ATOM    663  CG  ARG A  82     -27.438  -8.455  42.150  1.00 56.38           C  
ATOM    664  CD  ARG A  82     -27.865  -9.857  42.597  1.00 58.52           C  
ATOM    665  NE  ARG A  82     -27.305 -10.912  41.751  1.00 59.63           N  
ATOM    666  CZ  ARG A  82     -26.213 -11.613  42.041  1.00 60.47           C  
ATOM    667  NH1 ARG A  82     -25.559 -11.392  43.175  1.00 61.35           N  
ATOM    668  NH2 ARG A  82     -25.786 -12.552  41.206  1.00 60.18           N  
ATOM    669  N   THR A  83     -23.129  -6.414  42.321  1.00 51.98           N  
ATOM    670  CA  THR A  83     -21.895  -6.131  43.035  1.00 50.67           C  
ATOM    671  C   THR A  83     -21.359  -4.703  42.839  1.00 51.55           C  
ATOM    672  O   THR A  83     -20.912  -4.069  43.802  1.00 51.73           O  
ATOM    673  CB  THR A  83     -20.812  -7.171  42.710  1.00 49.69           C  
ATOM    674  OG1 THR A  83     -21.339  -8.487  42.924  1.00 48.33           O  
ATOM    675  CG2 THR A  83     -19.595  -6.967  43.588  1.00 48.79           C  
ATOM    676  N   PHE A  84     -21.451  -4.178  41.617  1.00 50.69           N  
ATOM    677  CA  PHE A  84     -20.916  -2.837  41.324  1.00 50.28           C  
ATOM    678  C   PHE A  84     -21.968  -1.786  40.926  1.00 50.60           C  
ATOM    679  O   PHE A  84     -21.634  -0.619  40.718  1.00 50.55           O  
ATOM    680  CB  PHE A  84     -19.841  -2.912  40.238  1.00 50.50           C  
ATOM    681  CG  PHE A  84     -18.808  -3.964  40.483  1.00 49.47           C  
ATOM    682  CD1 PHE A  84     -18.891  -5.189  39.851  1.00 48.79           C  
ATOM    683  CD2 PHE A  84     -17.758  -3.735  41.357  1.00 49.20           C  
ATOM    684  CE1 PHE A  84     -17.949  -6.164  40.079  1.00 48.62           C  
ATOM    685  CE2 PHE A  84     -16.816  -4.714  41.597  1.00 48.31           C  
ATOM    686  CZ  PHE A  84     -16.905  -5.925  40.946  1.00 48.17           C  
ATOM    687  N   GLY A  85     -23.217  -2.208  40.756  1.00 50.10           N  
ATOM    688  CA  GLY A  85     -24.284  -1.272  40.405  1.00 49.03           C  
ATOM    689  C   GLY A  85     -24.832  -1.411  38.993  1.00 47.80           C  
ATOM    690  O   GLY A  85     -24.173  -1.950  38.097  1.00 48.00           O  
ATOM    691  N   SER A  86     -26.033  -0.881  38.787  1.00 45.72           N  
ATOM    692  CA  SER A  86     -26.691  -0.950  37.491  1.00 43.91           C  
ATOM    693  C   SER A  86     -26.034  -0.059  36.436  1.00 41.96           C  
ATOM    694  O   SER A  86     -26.065  -0.373  35.247  1.00 40.13           O  
ATOM    695  CB  SER A  86     -28.175  -0.608  37.630  1.00 44.22           C  
ATOM    696  OG  SER A  86     -28.823  -1.526  38.497  1.00 44.56           O  
ATOM    697  N   VAL A  87     -25.465   1.062  36.867  1.00 40.65           N  
ATOM    698  CA  VAL A  87     -24.807   1.976  35.937  1.00 41.20           C  
ATOM    699  C   VAL A  87     -23.584   1.299  35.315  1.00 42.27           C  
ATOM    700  O   VAL A  87     -23.369   1.355  34.096  1.00 43.20           O  
ATOM    701  CB  VAL A  87     -24.381   3.281  36.635  1.00 40.45           C  
ATOM    702  CG1 VAL A  87     -23.479   4.092  35.734  1.00 41.46           C  
ATOM    703  CG2 VAL A  87     -25.603   4.087  37.047  1.00 40.02           C  
ATOM    704  N   LYS A  88     -22.816   0.623  36.159  1.00 42.06           N  
ATOM    705  CA  LYS A  88     -21.629  -0.094  35.726  1.00 43.51           C  
ATOM    706  C   LYS A  88     -21.962  -1.112  34.635  1.00 42.32           C  
ATOM    707  O   LYS A  88     -21.278  -1.184  33.614  1.00 41.38           O  
ATOM    708  CB  LYS A  88     -20.973  -0.796  36.921  1.00 44.15           C  
ATOM    709  CG  LYS A  88     -19.728  -1.600  36.575  1.00 46.62           C  
ATOM    710  CD  LYS A  88     -18.603  -0.698  36.096  1.00 48.32           C  
ATOM    711  CE  LYS A  88     -18.129   0.226  37.211  1.00 49.71           C  
ATOM    712  NZ  LYS A  88     -17.107   1.200  36.729  1.00 49.82           N  
ATOM    713  N   LEU A  89     -23.005  -1.906  34.858  1.00 42.25           N  
ATOM    714  CA  LEU A  89     -23.411  -2.909  33.875  1.00 42.27           C  
ATOM    715  C   LEU A  89     -23.878  -2.251  32.573  1.00 43.21           C  
ATOM    716  O   LEU A  89     -23.462  -2.648  31.476  1.00 42.56           O  
ATOM    717  CB  LEU A  89     -24.516  -3.804  34.432  1.00 42.76           C  
ATOM    718  CG  LEU A  89     -25.011  -4.873  33.450  1.00 42.50           C  
ATOM    719  CD1 LEU A  89     -23.862  -5.797  33.022  1.00 41.89           C  
ATOM    720  CD2 LEU A  89     -26.156  -5.667  34.045  1.00 42.27           C  
ATOM    721  N   LEU A  90     -24.714  -1.222  32.700  1.00 43.09           N  
ATOM    722  CA  LEU A  90     -25.241  -0.529  31.534  1.00 43.45           C  
ATOM    723  C   LEU A  90     -24.067  -0.005  30.699  1.00 44.36           C  
ATOM    724  O   LEU A  90     -24.014  -0.222  29.492  1.00 45.18           O  
ATOM    725  CB  LEU A  90     -26.148   0.631  31.958  1.00 44.23           C  
ATOM    726  CG  LEU A  90     -27.390   0.897  31.090  1.00 46.50           C  
ATOM    727  CD1 LEU A  90     -27.918   2.314  31.321  1.00 46.60           C  
ATOM    728  CD2 LEU A  90     -27.112   0.662  29.615  1.00 45.68           C  
ATOM    729  N   MET A  91     -23.111   0.646  31.370  1.00 44.14           N  
ATOM    730  CA  MET A  91     -21.901   1.190  30.729  1.00 44.86           C  
ATOM    731  C   MET A  91     -21.047   0.129  30.038  1.00 43.10           C  
ATOM    732  O   MET A  91     -20.627   0.306  28.890  1.00 42.35           O  
ATOM    733  CB  MET A  91     -21.041   1.949  31.750  1.00 47.69           C  
ATOM    734  CG  MET A  91     -21.565   3.330  32.129  1.00 51.37           C  
ATOM    735  SD  MET A  91     -20.443   4.181  33.274  1.00 55.94           S  
ATOM    736  CE  MET A  91     -21.288   5.747  33.486  1.00 54.92           C  
ATOM    737  N   LEU A  92     -20.700  -0.924  30.765  1.00 41.83           N  
ATOM    738  CA  LEU A  92     -19.939  -2.009  30.165  1.00 40.74           C  
ATOM    739  C   LEU A  92     -20.683  -2.498  28.921  1.00 41.58           C  
ATOM    740  O   LEU A  92     -20.071  -2.758  27.883  1.00 43.01           O  
ATOM    741  CB ALEU A  92     -19.788  -3.171  31.152  0.50 42.30           C  
ATOM    742  CB BLEU A  92     -19.725  -3.144  31.170  0.50 38.43           C  
ATOM    743  CG ALEU A  92     -18.819  -3.038  32.329  0.50 42.83           C  
ATOM    744  CG BLEU A  92     -18.771  -4.278  30.784  0.50 36.24           C  
ATOM    745  CD1ALEU A  92     -19.151  -4.063  33.404  0.50 43.63           C  
ATOM    746  CD1BLEU A  92     -17.403  -3.743  30.407  0.50 34.75           C  
ATOM    747  CD2ALEU A  92     -17.380  -3.194  31.859  0.50 43.43           C  
ATOM    748  CD2BLEU A  92     -18.659  -5.278  31.930  0.50 34.79           C  
ATOM    749  N   TYR A  93     -22.012  -2.557  29.000  1.00 42.74           N  
ATOM    750  CA  TYR A  93     -22.817  -3.031  27.859  1.00 43.09           C  
ATOM    751  C   TYR A  93     -22.723  -2.121  26.634  1.00 43.37           C  
ATOM    752  O   TYR A  93     -22.502  -2.592  25.508  1.00 43.65           O  
ATOM    753  CB  TYR A  93     -24.287  -3.231  28.253  1.00 42.82           C  
ATOM    754  CG  TYR A  93     -25.202  -3.393  27.059  1.00 44.06           C  
ATOM    755  CD1 TYR A  93     -25.258  -4.594  26.354  1.00 44.06           C  
ATOM    756  CD2 TYR A  93     -25.977  -2.333  26.608  1.00 44.36           C  
ATOM    757  CE1 TYR A  93     -26.071  -4.731  25.233  1.00 43.79           C  
ATOM    758  CE2 TYR A  93     -26.798  -2.462  25.490  1.00 44.08           C  
ATOM    759  CZ  TYR A  93     -26.841  -3.660  24.808  1.00 44.24           C  
ATOM    760  OH  TYR A  93     -27.661  -3.788  23.704  1.00 44.54           O  
ATOM    761  N   VAL A  94     -22.960  -0.831  26.841  1.00 42.49           N  
ATOM    762  CA  VAL A  94     -22.912   0.123  25.757  1.00 42.45           C  
ATOM    763  C   VAL A  94     -21.530   0.139  25.097  1.00 42.91           C  
ATOM    764  O   VAL A  94     -21.416   0.060  23.875  1.00 42.57           O  
ATOM    765  CB  VAL A  94     -23.280   1.558  26.236  1.00 42.47           C  
ATOM    766  CG1 VAL A  94     -23.054   2.552  25.123  1.00 42.72           C  
ATOM    767  CG2 VAL A  94     -24.734   1.615  26.704  1.00 43.52           C  
ATOM    768  N   VAL A  95     -20.487   0.200  25.926  1.00 43.67           N  
ATOM    769  CA  VAL A  95     -19.099   0.287  25.459  1.00 43.12           C  
ATOM    770  C   VAL A  95     -18.584  -1.005  24.832  1.00 43.32           C  
ATOM    771  O   VAL A  95     -17.937  -0.978  23.781  1.00 45.37           O  
ATOM    772  CB  VAL A  95     -18.150   0.742  26.593  1.00 43.96           C  
ATOM    773  CG1 VAL A  95     -16.691   0.514  26.204  1.00 44.66           C  
ATOM    774  CG2 VAL A  95     -18.406   2.213  26.950  1.00 42.35           C  
ATOM    775  N   ALA A  96     -18.825  -2.132  25.486  1.00 40.46           N  
ATOM    776  CA  ALA A  96     -18.438  -3.407  24.899  1.00 41.12           C  
ATOM    777  C   ALA A  96     -19.158  -3.603  23.562  1.00 41.73           C  
ATOM    778  O   ALA A  96     -18.538  -3.974  22.569  1.00 43.36           O  
ATOM    779  CB  ALA A  96     -18.736  -4.548  25.838  1.00 39.01           C  
ATOM    780  N   SER A  97     -20.461  -3.320  23.530  1.00 42.90           N  
ATOM    781  CA  SER A  97     -21.243  -3.466  22.291  1.00 45.00           C  
ATOM    782  C   SER A  97     -20.634  -2.649  21.148  1.00 45.30           C  
ATOM    783  O   SER A  97     -20.487  -3.139  20.027  1.00 46.42           O  
ATOM    784  CB  SER A  97     -22.702  -3.025  22.503  1.00 45.58           C  
ATOM    785  OG  SER A  97     -23.366  -3.840  23.461  1.00 47.42           O  
ATOM    786  N   ALA A  98     -20.301  -1.396  21.437  1.00 44.76           N  
ATOM    787  CA  ALA A  98     -19.747  -0.499  20.432  1.00 43.15           C  
ATOM    788  C   ALA A  98     -18.358  -0.911  19.998  1.00 43.03           C  
ATOM    789  O   ALA A  98     -18.046  -0.898  18.806  1.00 43.22           O  
ATOM    790  CB  ALA A  98     -19.737   0.939  20.945  1.00 42.92           C  
ATOM    791  N   ILE A  99     -17.510  -1.251  20.965  1.00 41.87           N  
ATOM    792  CA  ILE A  99     -16.134  -1.619  20.661  1.00 42.82           C  
ATOM    793  C   ILE A  99     -16.003  -2.952  19.923  1.00 44.21           C  
ATOM    794  O   ILE A  99     -15.268  -3.043  18.932  1.00 42.88           O  
ATOM    795  CB  ILE A  99     -15.232  -1.587  21.915  1.00 43.28           C  
ATOM    796  CG1 ILE A  99     -15.021  -0.131  22.362  1.00 42.46           C  
ATOM    797  CG2 ILE A  99     -13.874  -2.239  21.616  1.00 41.28           C  
ATOM    798  CD1 ILE A  99     -14.296   0.008  23.688  1.00 41.91           C  
ATOM    799  N   THR A 100     -16.717  -3.978  20.395  1.00 43.74           N  
ATOM    800  CA  THR A 100     -16.667  -5.302  19.756  1.00 43.93           C  
ATOM    801  C   THR A 100     -17.227  -5.264  18.333  1.00 45.93           C  
ATOM    802  O   THR A 100     -16.702  -5.922  17.433  1.00 46.70           O  
ATOM    803  CB  THR A 100     -17.402  -6.382  20.576  1.00 43.89           C  
ATOM    804  OG1 THR A 100     -18.782  -6.019  20.738  1.00 43.37           O  
ATOM    805  CG2 THR A 100     -16.746  -6.552  21.951  1.00 43.29           C  
ATOM    806  N   GLY A 101     -18.294  -4.496  18.136  1.00 45.94           N  
ATOM    807  CA  GLY A 101     -18.871  -4.325  16.806  1.00 46.70           C  
ATOM    808  C   GLY A 101     -17.892  -3.617  15.885  1.00 47.58           C  
ATOM    809  O   GLY A 101     -17.751  -3.973  14.714  1.00 46.82           O  
ATOM    810  N   TYR A 102     -17.239  -2.585  16.409  1.00 49.63           N  
ATOM    811  CA  TYR A 102     -16.239  -1.843  15.653  1.00 50.18           C  
ATOM    812  C   TYR A 102     -15.155  -2.796  15.155  1.00 50.02           C  
ATOM    813  O   TYR A 102     -14.802  -2.796  13.977  1.00 51.08           O  
ATOM    814  CB  TYR A 102     -15.612  -0.760  16.539  1.00 52.25           C  
ATOM    815  CG  TYR A 102     -14.539   0.066  15.856  1.00 54.41           C  
ATOM    816  CD1 TYR A 102     -14.863   1.222  15.158  1.00 55.70           C  
ATOM    817  CD2 TYR A 102     -13.202  -0.298  15.934  1.00 55.36           C  
ATOM    818  CE1 TYR A 102     -13.882   1.989  14.541  1.00 56.11           C  
ATOM    819  CE2 TYR A 102     -12.216   0.452  15.311  1.00 56.47           C  
ATOM    820  CZ  TYR A 102     -12.562   1.593  14.617  1.00 56.68           C  
ATOM    821  OH  TYR A 102     -11.582   2.338  14.004  1.00 57.48           O  
ATOM    822  N   VAL A 103     -14.651  -3.622  16.062  1.00 49.53           N  
ATOM    823  CA  VAL A 103     -13.580  -4.557  15.753  1.00 48.42           C  
ATOM    824  C   VAL A 103     -14.021  -5.669  14.804  1.00 49.48           C  
ATOM    825  O   VAL A 103     -13.320  -5.984  13.840  1.00 49.20           O  
ATOM    826  CB  VAL A 103     -12.978  -5.165  17.037  1.00 47.83           C  
ATOM    827  CG1 VAL A 103     -12.104  -6.353  16.708  1.00 47.14           C  
ATOM    828  CG2 VAL A 103     -12.197  -4.105  17.812  1.00 47.71           C  
ATOM    829  N   GLN A 104     -15.175  -6.268  15.080  1.00 48.75           N  
ATOM    830  CA  GLN A 104     -15.686  -7.322  14.221  1.00 50.66           C  
ATOM    831  C   GLN A 104     -15.898  -6.780  12.814  1.00 51.16           C  
ATOM    832  O   GLN A 104     -15.549  -7.427  11.834  1.00 50.96           O  
ATOM    833  CB  GLN A 104     -16.996  -7.895  14.764  1.00 50.32           C  
ATOM    834  CG  GLN A 104     -17.544  -9.056  13.931  1.00 51.61           C  
ATOM    835  CD  GLN A 104     -16.702 -10.312  14.065  1.00 51.67           C  
ATOM    836  OE1 GLN A 104     -16.498 -10.818  15.165  1.00 51.20           O  
ATOM    837  NE2 GLN A 104     -16.219 -10.825  12.941  1.00 52.63           N  
ATOM    838  N   ASN A 105     -16.434  -5.568  12.722  1.00 51.55           N  
ATOM    839  CA  ASN A 105     -16.701  -4.963  11.427  1.00 52.82           C  
ATOM    840  C   ASN A 105     -15.442  -4.797  10.580  1.00 53.82           C  
ATOM    841  O   ASN A 105     -15.462  -5.019   9.368  1.00 54.26           O  
ATOM    842  CB  ASN A 105     -17.386  -3.611  11.591  1.00 52.46           C  
ATOM    843  CG  ASN A 105     -17.732  -2.976  10.259  1.00 52.79           C  
ATOM    844  OD1 ASN A 105     -18.409  -3.584   9.426  1.00 52.08           O  
ATOM    845  ND2 ASN A 105     -17.284  -1.739  10.056  1.00 51.43           N  
ATOM    846  N   TYR A 106     -14.356  -4.377  11.218  1.00 54.10           N  
ATOM    847  CA  TYR A 106     -13.110  -4.151  10.509  1.00 53.78           C  
ATOM    848  C   TYR A 106     -12.549  -5.425   9.888  1.00 54.39           C  
ATOM    849  O   TYR A 106     -12.063  -5.404   8.760  1.00 53.84           O  
ATOM    850  CB  TYR A 106     -12.066  -3.495  11.424  1.00 52.91           C  
ATOM    851  CG  TYR A 106     -10.723  -3.284  10.757  1.00 52.88           C  
ATOM    852  CD1 TYR A 106     -10.543  -2.270   9.824  1.00 52.47           C  
ATOM    853  CD2 TYR A 106      -9.632  -4.087  11.071  1.00 52.61           C  
ATOM    854  CE1 TYR A 106      -9.321  -2.068   9.212  1.00 52.57           C  
ATOM    855  CE2 TYR A 106      -8.403  -3.891  10.462  1.00 52.49           C  
ATOM    856  CZ  TYR A 106      -8.257  -2.880   9.529  1.00 52.44           C  
ATOM    857  OH  TYR A 106      -7.044  -2.673   8.917  1.00 51.88           O  
ATOM    858  N   VAL A 107     -12.642  -6.542  10.606  1.00 55.50           N  
ATOM    859  CA  VAL A 107     -12.072  -7.790  10.100  1.00 57.05           C  
ATOM    860  C   VAL A 107     -13.017  -8.604   9.209  1.00 57.38           C  
ATOM    861  O   VAL A 107     -12.560  -9.294   8.299  1.00 57.79           O  
ATOM    862  CB  VAL A 107     -11.542  -8.712  11.235  1.00 57.22           C  
ATOM    863  CG1 VAL A 107     -10.897  -7.885  12.344  1.00 57.08           C  
ATOM    864  CG2 VAL A 107     -12.662  -9.566  11.794  1.00 57.57           C  
ATOM    865  N   SER A 108     -14.326  -8.514   9.450  1.00 57.12           N  
ATOM    866  CA  SER A 108     -15.273  -9.364   8.712  1.00 57.30           C  
ATOM    867  C   SER A 108     -16.478  -8.684   8.068  1.00 56.02           C  
ATOM    868  O   SER A 108     -17.255  -9.341   7.386  1.00 55.51           O  
ATOM    869  CB  SER A 108     -15.763 -10.513   9.599  1.00 58.62           C  
ATOM    870  OG  SER A 108     -14.687 -11.329  10.025  1.00 60.61           O  
ATOM    871  N   GLY A 109     -16.664  -7.393   8.299  1.00 55.54           N  
ATOM    872  CA  GLY A 109     -17.830  -6.710   7.742  1.00 55.27           C  
ATOM    873  C   GLY A 109     -18.993  -6.677   8.723  1.00 54.91           C  
ATOM    874  O   GLY A 109     -18.963  -7.358   9.749  1.00 54.52           O  
ATOM    875  N   PRO A 110     -20.068  -5.953   8.361  1.00 54.59           N  
ATOM    876  CA  PRO A 110     -21.229  -5.683   9.219  1.00 53.61           C  
ATOM    877  C   PRO A 110     -22.197  -6.848   9.380  1.00 52.71           C  
ATOM    878  O   PRO A 110     -23.303  -6.655   9.890  1.00 52.52           O  
ATOM    879  CB  PRO A 110     -21.932  -4.547   8.484  1.00 54.32           C  
ATOM    880  CG  PRO A 110     -21.647  -4.832   7.034  1.00 54.52           C  
ATOM    881  CD  PRO A 110     -20.242  -5.394   7.005  1.00 54.35           C  
ATOM    882  N   ALA A 111     -21.787  -8.045   8.975  1.00 51.78           N  
ATOM    883  CA  ALA A 111     -22.668  -9.212   9.048  1.00 51.17           C  
ATOM    884  C   ALA A 111     -22.466 -10.030  10.321  1.00 50.28           C  
ATOM    885  O   ALA A 111     -21.923 -11.139  10.283  1.00 50.75           O  
ATOM    886  CB  ALA A 111     -22.502 -10.090   7.810  1.00 50.94           C  
ATOM    887  N   PHE A 112     -22.945  -9.495  11.437  1.00 47.89           N  
ATOM    888  CA  PHE A 112     -22.835 -10.168  12.716  1.00 46.35           C  
ATOM    889  C   PHE A 112     -23.921  -9.682  13.667  1.00 44.89           C  
ATOM    890  O   PHE A 112     -24.347  -8.530  13.598  1.00 43.86           O  
ATOM    891  CB  PHE A 112     -21.449  -9.938  13.326  1.00 46.24           C  
ATOM    892  CG  PHE A 112     -21.099  -8.487  13.518  1.00 46.18           C  
ATOM    893  CD1 PHE A 112     -21.425  -7.832  14.695  1.00 46.15           C  
ATOM    894  CD2 PHE A 112     -20.413  -7.790  12.536  1.00 45.72           C  
ATOM    895  CE1 PHE A 112     -21.085  -6.508  14.883  1.00 45.59           C  
ATOM    896  CE2 PHE A 112     -20.070  -6.472  12.719  1.00 45.56           C  
ATOM    897  CZ  PHE A 112     -20.404  -5.827  13.895  1.00 45.41           C  
ATOM    898  N   PHE A 113     -24.364 -10.571  14.549  1.00 43.59           N  
ATOM    899  CA  PHE A 113     -25.412 -10.262  15.520  1.00 42.29           C  
ATOM    900  C   PHE A 113     -25.177 -11.056  16.787  1.00 41.45           C  
ATOM    901  O   PHE A 113     -24.644 -12.165  16.742  1.00 42.59           O  
ATOM    902  CB  PHE A 113     -26.791 -10.667  14.971  1.00 41.80           C  
ATOM    903  CG  PHE A 113     -27.297  -9.791  13.870  1.00 41.95           C  
ATOM    904  CD1 PHE A 113     -27.405 -10.274  12.578  1.00 42.74           C  
ATOM    905  CD2 PHE A 113     -27.721  -8.503  14.135  1.00 41.80           C  
ATOM    906  CE1 PHE A 113     -27.907  -9.481  11.574  1.00 42.81           C  
ATOM    907  CE2 PHE A 113     -28.221  -7.709  13.135  1.00 42.35           C  
ATOM    908  CZ  PHE A 113     -28.309  -8.193  11.852  1.00 42.45           C  
ATOM    909  N   GLY A 114     -25.678 -10.555  17.909  1.00 40.12           N  
ATOM    910  CA  GLY A 114     -25.569 -11.305  19.150  1.00 39.34           C  
ATOM    911  C   GLY A 114     -24.846 -10.631  20.292  1.00 40.75           C  
ATOM    912  O   GLY A 114     -23.986  -9.769  20.089  1.00 41.87           O  
ATOM    913  N   LEU A 115     -25.077 -11.173  21.483  1.00 41.42           N  
ATOM    914  CA  LEU A 115     -24.568 -10.632  22.733  1.00 43.39           C  
ATOM    915  C   LEU A 115     -23.227 -11.252  23.209  1.00 45.67           C  
ATOM    916  O   LEU A 115     -22.716 -10.878  24.268  1.00 46.34           O  
ATOM    917  CB  LEU A 115     -25.643 -10.841  23.817  1.00 42.55           C  
ATOM    918  CG  LEU A 115     -25.601 -10.053  25.125  1.00 43.16           C  
ATOM    919  CD1 LEU A 115     -25.826  -8.577  24.860  1.00 43.25           C  
ATOM    920  CD2 LEU A 115     -26.674 -10.598  26.093  1.00 43.17           C  
ATOM    921  N   SER A 116     -22.645 -12.162  22.425  1.00 47.24           N  
ATOM    922  CA  SER A 116     -21.410 -12.854  22.860  1.00 49.32           C  
ATOM    923  C   SER A 116     -20.189 -11.950  23.091  1.00 49.27           C  
ATOM    924  O   SER A 116     -19.364 -12.227  23.957  1.00 49.38           O  
ATOM    925  CB  SER A 116     -21.069 -14.046  21.953  1.00 50.07           C  
ATOM    926  OG  SER A 116     -20.874 -13.640  20.613  1.00 52.92           O  
ATOM    927  N   GLY A 117     -20.098 -10.857  22.341  1.00 48.88           N  
ATOM    928  CA  GLY A 117     -19.022  -9.892  22.538  1.00 47.42           C  
ATOM    929  C   GLY A 117     -19.161  -9.210  23.891  1.00 46.47           C  
ATOM    930  O   GLY A 117     -18.166  -8.897  24.543  1.00 46.40           O  
ATOM    931  N   VAL A 118     -20.404  -8.971  24.305  1.00 45.35           N  
ATOM    932  CA  VAL A 118     -20.682  -8.376  25.614  1.00 43.75           C  
ATOM    933  C   VAL A 118     -20.440  -9.401  26.723  1.00 41.90           C  
ATOM    934  O   VAL A 118     -19.901  -9.069  27.787  1.00 42.62           O  
ATOM    935  CB  VAL A 118     -22.127  -7.840  25.701  1.00 44.67           C  
ATOM    936  CG1 VAL A 118     -22.415  -7.288  27.098  1.00 44.11           C  
ATOM    937  CG2 VAL A 118     -22.355  -6.762  24.651  1.00 45.19           C  
ATOM    938  N   VAL A 119     -20.783 -10.657  26.445  1.00 40.65           N  
ATOM    939  CA  VAL A 119     -20.586 -11.743  27.400  1.00 40.60           C  
ATOM    940  C   VAL A 119     -19.112 -11.864  27.787  1.00 40.79           C  
ATOM    941  O   VAL A 119     -18.777 -11.921  28.962  1.00 43.76           O  
ATOM    942  CB  VAL A 119     -21.104 -13.105  26.840  1.00 41.15           C  
ATOM    943  CG1 VAL A 119     -20.749 -14.233  27.777  1.00 40.22           C  
ATOM    944  CG2 VAL A 119     -22.613 -13.055  26.624  1.00 40.98           C  
ATOM    945  N   TYR A 120     -18.236 -11.897  26.790  1.00 41.71           N  
ATOM    946  CA  TYR A 120     -16.802 -11.953  27.038  1.00 42.67           C  
ATOM    947  C   TYR A 120     -16.269 -10.747  27.801  1.00 43.23           C  
ATOM    948  O   TYR A 120     -15.413 -10.889  28.674  1.00 44.30           O  
ATOM    949  CB  TYR A 120     -16.028 -12.203  25.745  1.00 45.99           C  
ATOM    950  CG  TYR A 120     -16.077 -13.649  25.339  1.00 48.64           C  
ATOM    951  CD1 TYR A 120     -17.105 -14.131  24.541  1.00 50.01           C  
ATOM    952  CD2 TYR A 120     -15.198 -14.569  25.895  1.00 49.71           C  
ATOM    953  CE1 TYR A 120     -17.199 -15.481  24.227  1.00 51.05           C  
ATOM    954  CE2 TYR A 120     -15.281 -15.921  25.587  1.00 51.42           C  
ATOM    955  CZ  TYR A 120     -16.288 -16.369  24.755  1.00 51.44           C  
ATOM    956  OH  TYR A 120     -16.374 -17.706  24.439  1.00 53.03           O  
ATOM    957  N   ALA A 121     -16.780  -9.562  27.487  1.00 43.15           N  
ATOM    958  CA  ALA A 121     -16.401  -8.376  28.241  1.00 43.92           C  
ATOM    959  C   ALA A 121     -16.835  -8.580  29.694  1.00 44.80           C  
ATOM    960  O   ALA A 121     -16.069  -8.337  30.627  1.00 44.89           O  
ATOM    961  CB  ALA A 121     -17.063  -7.143  27.658  1.00 43.30           C  
ATOM    962  N   VAL A 122     -18.072  -9.036  29.876  1.00 46.57           N  
ATOM    963  CA  VAL A 122     -18.595  -9.316  31.208  1.00 47.37           C  
ATOM    964  C   VAL A 122     -17.767 -10.395  31.926  1.00 48.67           C  
ATOM    965  O   VAL A 122     -17.400 -10.225  33.093  1.00 46.05           O  
ATOM    966  CB  VAL A 122     -20.100  -9.704  31.165  1.00 48.75           C  
ATOM    967  CG1 VAL A 122     -20.505 -10.463  32.424  1.00 48.85           C  
ATOM    968  CG2 VAL A 122     -20.967  -8.453  30.966  1.00 47.88           C  
ATOM    969  N   LEU A 123     -17.462 -11.493  31.224  1.00 49.58           N  
ATOM    970  CA  LEU A 123     -16.631 -12.565  31.801  1.00 51.29           C  
ATOM    971  C   LEU A 123     -15.228 -12.046  32.102  1.00 51.72           C  
ATOM    972  O   LEU A 123     -14.630 -12.392  33.120  1.00 53.54           O  
ATOM    973  CB  LEU A 123     -16.540 -13.772  30.858  1.00 51.22           C  
ATOM    974  CG  LEU A 123     -17.840 -14.492  30.492  1.00 51.85           C  
ATOM    975  CD1 LEU A 123     -17.544 -15.745  29.667  1.00 51.07           C  
ATOM    976  CD2 LEU A 123     -18.611 -14.854  31.749  1.00 51.60           C  
ATOM    977  N   GLY A 124     -14.698 -11.228  31.201  1.00 51.37           N  
ATOM    978  CA  GLY A 124     -13.381 -10.641  31.398  1.00 51.07           C  
ATOM    979  C   GLY A 124     -13.342  -9.744  32.627  1.00 50.52           C  
ATOM    980  O   GLY A 124     -12.383  -9.769  33.395  1.00 48.06           O  
ATOM    981  N   TYR A 125     -14.386  -8.936  32.798  1.00 49.96           N  
ATOM    982  CA  TYR A 125     -14.478  -8.022  33.933  1.00 50.06           C  
ATOM    983  C   TYR A 125     -14.515  -8.777  35.258  1.00 51.00           C  
ATOM    984  O   TYR A 125     -13.746  -8.488  36.170  1.00 50.06           O  
ATOM    985  CB  TYR A 125     -15.721  -7.148  33.811  1.00 49.53           C  
ATOM    986  CG  TYR A 125     -15.762  -6.022  34.807  1.00 49.21           C  
ATOM    987  CD1 TYR A 125     -15.184  -4.801  34.515  1.00 48.29           C  
ATOM    988  CD2 TYR A 125     -16.359  -6.186  36.050  1.00 49.86           C  
ATOM    989  CE1 TYR A 125     -15.207  -3.768  35.420  1.00 48.47           C  
ATOM    990  CE2 TYR A 125     -16.388  -5.152  36.967  1.00 49.03           C  
ATOM    991  CZ  TYR A 125     -15.812  -3.946  36.643  1.00 49.07           C  
ATOM    992  OH  TYR A 125     -15.830  -2.913  37.546  1.00 49.40           O  
ATOM    993  N   VAL A 126     -15.416  -9.745  35.353  1.00 52.14           N  
ATOM    994  CA  VAL A 126     -15.556 -10.545  36.560  1.00 54.00           C  
ATOM    995  C   VAL A 126     -14.278 -11.321  36.867  1.00 55.39           C  
ATOM    996  O   VAL A 126     -13.847 -11.390  38.020  1.00 55.39           O  
ATOM    997  CB  VAL A 126     -16.735 -11.525  36.446  1.00 53.49           C  
ATOM    998  CG1 VAL A 126     -16.765 -12.472  37.646  1.00 53.60           C  
ATOM    999  CG2 VAL A 126     -18.047 -10.762  36.317  1.00 52.92           C  
ATOM   1000  N   PHE A 127     -13.662 -11.872  35.821  1.00 56.72           N  
ATOM   1001  CA  PHE A 127     -12.428 -12.664  35.950  1.00 57.99           C  
ATOM   1002  C   PHE A 127     -11.281 -11.932  36.642  1.00 58.68           C  
ATOM   1003  O   PHE A 127     -10.712 -12.439  37.607  1.00 59.22           O  
ATOM   1004  CB  PHE A 127     -11.959 -13.179  34.579  1.00 58.71           C  
ATOM   1005  CG  PHE A 127     -10.592 -13.835  34.608  1.00 59.41           C  
ATOM   1006  CD1 PHE A 127     -10.458 -15.187  34.889  1.00 59.46           C  
ATOM   1007  CD2 PHE A 127      -9.446 -13.091  34.369  1.00 59.06           C  
ATOM   1008  CE1 PHE A 127      -9.204 -15.787  34.924  1.00 59.61           C  
ATOM   1009  CE2 PHE A 127      -8.191 -13.683  34.409  1.00 59.50           C  
ATOM   1010  CZ  PHE A 127      -8.071 -15.032  34.684  1.00 59.22           C  
ATOM   1011  N   ILE A 128     -10.894 -10.776  36.106  1.00 59.11           N  
ATOM   1012  CA  ILE A 128      -9.781 -10.013  36.683  1.00 58.87           C  
ATOM   1013  C   ILE A 128     -10.141  -9.367  38.014  1.00 59.16           C  
ATOM   1014  O   ILE A 128      -9.273  -9.143  38.858  1.00 58.64           O  
ATOM   1015  CB AILE A 128      -9.223  -8.952  35.708  0.65 58.49           C  
ATOM   1016  CB BILE A 128      -9.277  -8.928  35.714  0.35 58.35           C  
ATOM   1017  CG1AILE A 128     -10.354  -8.106  35.125  0.65 58.26           C  
ATOM   1018  CG1BILE A 128      -7.957  -8.339  36.213  0.35 58.28           C  
ATOM   1019  CG2AILE A 128      -8.434  -9.612  34.598  0.65 58.79           C  
ATOM   1020  CG2BILE A 128     -10.331  -7.848  35.525  0.35 57.87           C  
ATOM   1021  CD1AILE A 128     -10.989  -7.176  36.111  0.65 58.37           C  
ATOM   1022  CD1BILE A 128      -7.404  -7.251  35.331  0.35 58.36           C  
ATOM   1023  N   ARG A 129     -11.407  -8.998  38.172  1.00 59.75           N  
ATOM   1024  CA  ARG A 129     -11.877  -8.454  39.437  1.00 60.88           C  
ATOM   1025  C   ARG A 129     -11.740  -9.508  40.521  1.00 60.95           C  
ATOM   1026  O   ARG A 129     -11.195  -9.247  41.588  1.00 60.08           O  
ATOM   1027  CB  ARG A 129     -13.328  -7.999  39.321  1.00 61.51           C  
ATOM   1028  CG  ARG A 129     -13.498  -6.552  38.908  1.00 62.21           C  
ATOM   1029  CD  ARG A 129     -13.127  -5.631  40.056  1.00 62.43           C  
ATOM   1030  NE  ARG A 129     -13.784  -4.337  39.939  1.00 63.10           N  
ATOM   1031  CZ  ARG A 129     -13.800  -3.417  40.894  1.00 62.52           C  
ATOM   1032  NH1 ARG A 129     -13.191  -3.645  42.052  1.00 62.00           N  
ATOM   1033  NH2 ARG A 129     -14.434  -2.271  40.695  1.00 62.56           N  
ATOM   1034  N   ASP A 130     -12.232 -10.707  40.233  1.00 62.40           N  
ATOM   1035  CA  ASP A 130     -12.130 -11.822  41.164  1.00 64.20           C  
ATOM   1036  C   ASP A 130     -10.658 -12.107  41.468  1.00 65.60           C  
ATOM   1037  O   ASP A 130     -10.262 -12.229  42.626  1.00 65.40           O  
ATOM   1038  CB  ASP A 130     -12.782 -13.065  40.562  1.00 64.57           C  
ATOM   1039  CG  ASP A 130     -12.747 -14.250  41.500  1.00 65.37           C  
ATOM   1040  OD1 ASP A 130     -12.284 -15.328  41.072  1.00 65.66           O  
ATOM   1041  OD2 ASP A 130     -13.124 -14.089  42.681  1.00 65.47           O  
ATOM   1042  N   LYS A 131      -9.861 -12.215  40.409  1.00 66.95           N  
ATOM   1043  CA  LYS A 131      -8.424 -12.462  40.517  1.00 68.41           C  
ATOM   1044  C   LYS A 131      -7.699 -11.430  41.387  1.00 68.49           C  
ATOM   1045  O   LYS A 131      -6.820 -11.782  42.175  1.00 68.52           O  
ATOM   1046  CB  LYS A 131      -7.799 -12.514  39.115  1.00 69.51           C  
ATOM   1047  CG  LYS A 131      -6.309 -12.193  39.056  1.00 71.20           C  
ATOM   1048  CD  LYS A 131      -5.465 -13.204  39.816  1.00 72.53           C  
ATOM   1049  CE  LYS A 131      -3.987 -12.819  39.763  1.00 73.12           C  
ATOM   1050  NZ  LYS A 131      -3.141 -13.720  40.599  1.00 73.66           N  
ATOM   1051  N   LEU A 132      -8.090 -10.166  41.265  1.00 68.38           N  
ATOM   1052  CA  LEU A 132      -7.427  -9.092  42.004  1.00 69.86           C  
ATOM   1053  C   LEU A 132      -7.965  -8.911  43.424  1.00 72.67           C  
ATOM   1054  O   LEU A 132      -7.550  -9.605  44.346  1.00 72.91           O  
ATOM   1055  CB  LEU A 132      -7.508  -7.772  41.230  1.00 68.34           C  
ATOM   1056  CG  LEU A 132      -6.836  -7.746  39.852  1.00 67.33           C  
ATOM   1057  CD1 LEU A 132      -7.009  -6.386  39.192  1.00 66.71           C  
ATOM   1058  CD2 LEU A 132      -5.359  -8.106  39.969  1.00 67.18           C  
ATOM   1059  N   ASN A 133      -8.879  -7.962  43.588  1.00 76.14           N  
ATOM   1060  CA  ASN A 133      -9.465  -7.664  44.888  1.00 79.04           C  
ATOM   1061  C   ASN A 133     -10.319  -8.816  45.415  1.00 80.92           C  
ATOM   1062  O   ASN A 133     -11.292  -8.595  46.136  1.00 81.09           O  
ATOM   1063  CB  ASN A 133     -10.313  -6.391  44.799  1.00 79.69           C  
ATOM   1064  CG  ASN A 133      -9.552  -5.219  44.196  1.00 79.83           C  
ATOM   1065  OD1 ASN A 133     -10.148  -4.222  43.789  1.00 80.08           O  
ATOM   1066  ND2 ASN A 133      -8.231  -5.344  44.122  1.00 80.17           N  
ATOM   1067  N   HIS A 134      -9.927 -10.042  45.080  1.00 83.43           N  
ATOM   1068  CA  HIS A 134     -10.674 -11.241  45.476  1.00 85.53           C  
ATOM   1069  C   HIS A 134     -11.431 -11.135  46.803  1.00 87.35           C  
ATOM   1070  O   HIS A 134     -10.859 -11.313  47.878  1.00 87.53           O  
ATOM   1071  CB AHIS A 134      -9.771 -12.476  45.472  0.50 85.34           C  
ATOM   1072  CB BHIS A 134      -9.756 -12.469  45.487  0.50 85.42           C  
ATOM   1073  CG AHIS A 134     -10.425 -13.700  46.033  0.50 85.27           C  
ATOM   1074  CG BHIS A 134      -8.544 -12.312  46.353  0.50 85.43           C  
ATOM   1075  ND1AHIS A 134     -11.580 -14.234  45.504  0.50 85.23           N  
ATOM   1076  ND1BHIS A 134      -8.534 -12.648  47.690  0.50 85.44           N  
ATOM   1077  CD2AHIS A 134     -10.059 -14.521  47.046  0.50 85.27           C  
ATOM   1078  CD2BHIS A 134      -7.296 -11.871  46.067  0.50 85.39           C  
ATOM   1079  CE1AHIS A 134     -11.920 -15.309  46.193  0.50 85.22           C  
ATOM   1080  CE1BHIS A 134      -7.335 -12.411  48.192  0.50 85.45           C  
ATOM   1081  NE2AHIS A 134     -11.009 -15.510  47.129  0.50 85.28           N  
ATOM   1082  NE2BHIS A 134      -6.565 -11.939  47.227  0.50 85.40           N  
ATOM   1083  N   HIS A 135     -12.733 -10.882  46.703  1.00 89.67           N  
ATOM   1084  CA  HIS A 135     -13.614 -10.784  47.863  1.00 91.68           C  
ATOM   1085  C   HIS A 135     -15.050 -10.655  47.394  1.00 92.73           C  
ATOM   1086  O   HIS A 135     -15.891 -11.508  47.676  1.00 92.97           O  
ATOM   1087  CB  HIS A 135     -13.251  -9.578  48.733  1.00 92.28           C  
ATOM   1088  CG  HIS A 135     -11.984  -9.751  49.507  1.00 92.82           C  
ATOM   1089  ND1 HIS A 135     -11.877 -10.622  50.569  1.00 92.93           N  
ATOM   1090  CD2 HIS A 135     -10.785  -9.131  49.407  1.00 93.06           C  
ATOM   1091  CE1 HIS A 135     -10.658 -10.553  51.072  1.00 93.02           C  
ATOM   1092  NE2 HIS A 135      -9.975  -9.655  50.386  1.00 93.09           N  
ATOM   1093  N   LEU A 136     -15.319  -9.577  46.669  1.00 93.88           N  
ATOM   1094  CA  LEU A 136     -16.643  -9.303  46.134  1.00 94.99           C  
ATOM   1095  C   LEU A 136     -17.239 -10.470  45.344  1.00 95.84           C  
ATOM   1096  O   LEU A 136     -18.373 -10.394  44.872  1.00 95.80           O  
ATOM   1097  CB  LEU A 136     -16.619  -8.013  45.309  1.00 95.10           C  
ATOM   1098  CG  LEU A 136     -15.282  -7.687  44.634  1.00 95.02           C  
ATOM   1099  CD1 LEU A 136     -14.852  -8.786  43.679  1.00 95.13           C  
ATOM   1100  CD2 LEU A 136     -15.339  -6.343  43.927  1.00 95.20           C  
ATOM   1101  N   PHE A 137     -16.476 -11.552  45.220  1.00 97.14           N  
ATOM   1102  CA  PHE A 137     -16.952 -12.761  44.551  1.00 98.70           C  
ATOM   1103  C   PHE A 137     -16.484 -14.003  45.303  1.00100.47           C  
ATOM   1104  O   PHE A 137     -15.491 -13.961  46.029  1.00100.58           O  
ATOM   1105  CB  PHE A 137     -16.481 -12.816  43.095  1.00 97.98           C  
ATOM   1106  CG  PHE A 137     -16.931 -11.648  42.264  1.00 97.42           C  
ATOM   1107  CD1 PHE A 137     -16.011 -10.736  41.774  1.00 97.18           C  
ATOM   1108  CD2 PHE A 137     -18.274 -11.447  41.995  1.00 97.14           C  
ATOM   1109  CE1 PHE A 137     -16.420  -9.662  41.007  1.00 96.94           C  
ATOM   1110  CE2 PHE A 137     -18.689 -10.368  41.238  1.00 96.96           C  
ATOM   1111  CZ  PHE A 137     -17.759  -9.475  40.745  1.00 96.95           C  
ATOM   1112  N   ASP A 138     -17.196 -15.110  45.116  1.00102.65           N  
ATOM   1113  CA  ASP A 138     -16.865 -16.355  45.800  1.00104.79           C  
ATOM   1114  C   ASP A 138     -16.809 -17.542  44.840  1.00106.23           C  
ATOM   1115  O   ASP A 138     -17.424 -18.579  45.088  1.00106.40           O  
ATOM   1116  CB  ASP A 138     -17.878 -16.633  46.915  1.00104.96           C  
ATOM   1117  CG  ASP A 138     -17.892 -15.547  47.976  1.00105.20           C  
ATOM   1118  OD1 ASP A 138     -18.942 -15.365  48.627  1.00105.27           O  
ATOM   1119  OD2 ASP A 138     -16.862 -14.861  48.144  1.00105.30           O  
ATOM   1120  N   LEU A 139     -16.070 -17.384  43.745  1.00108.03           N  
ATOM   1121  CA  LEU A 139     -15.920 -18.450  42.753  1.00109.73           C  
ATOM   1122  C   LEU A 139     -17.181 -18.634  41.908  1.00110.99           C  
ATOM   1123  O   LEU A 139     -18.297 -18.505  42.414  1.00111.17           O  
ATOM   1124  CB  LEU A 139     -15.552 -19.772  43.435  1.00109.70           C  
ATOM   1125  CG  LEU A 139     -14.250 -19.800  44.238  1.00109.78           C  
ATOM   1126  CD1 LEU A 139     -14.080 -21.142  44.933  1.00109.82           C  
ATOM   1127  CD2 LEU A 139     -13.058 -19.502  43.342  1.00109.82           C  
ATOM   1128  N   PRO A 140     -17.003 -18.938  40.610  1.00112.10           N  
ATOM   1129  CA  PRO A 140     -18.120 -19.172  39.690  1.00112.89           C  
ATOM   1130  C   PRO A 140     -18.979 -20.346  40.155  1.00113.76           C  
ATOM   1131  O   PRO A 140     -20.008 -20.146  40.800  1.00113.90           O  
ATOM   1132  CB  PRO A 140     -17.419 -19.521  38.370  1.00112.63           C  
ATOM   1133  CG  PRO A 140     -16.060 -18.921  38.492  1.00112.44           C  
ATOM   1134  CD  PRO A 140     -15.699 -19.047  39.934  1.00112.24           C  
ATOM   1135  N   GLU A 141     -18.555 -21.559  39.813  1.00114.71           N  
ATOM   1136  CA  GLU A 141     -19.244 -22.779  40.230  1.00115.55           C  
ATOM   1137  C   GLU A 141     -18.298 -23.964  40.115  1.00116.09           C  
ATOM   1138  O   GLU A 141     -18.371 -24.914  40.895  1.00116.14           O  
ATOM   1139  CB  GLU A 141     -20.487 -23.033  39.372  1.00115.64           C  
ATOM   1140  CG  GLU A 141     -21.592 -22.007  39.533  1.00115.83           C  
ATOM   1141  CD  GLU A 141     -22.867 -22.412  38.818  1.00115.93           C  
ATOM   1142  OE1 GLU A 141     -23.786 -21.573  38.717  1.00116.09           O  
ATOM   1143  OE2 GLU A 141     -22.949 -23.569  38.354  1.00115.86           O  
ATOM   1144  N   GLY A 142     -17.398 -23.887  39.141  1.00116.73           N  
ATOM   1145  CA  GLY A 142     -16.446 -24.955  38.875  1.00117.57           C  
ATOM   1146  C   GLY A 142     -16.478 -25.327  37.406  1.00118.21           C  
ATOM   1147  O   GLY A 142     -15.519 -25.887  36.873  1.00118.24           O  
ATOM   1148  N   PHE A 143     -17.585 -24.990  36.748  1.00118.85           N  
ATOM   1149  CA  PHE A 143     -17.762 -25.282  35.332  1.00119.42           C  
ATOM   1150  C   PHE A 143     -17.613 -24.002  34.512  1.00119.78           C  
ATOM   1151  O   PHE A 143     -17.053 -24.017  33.416  1.00119.79           O  
ATOM   1152  CB  PHE A 143     -19.139 -25.901  35.085  1.00119.52           C  
ATOM   1153  CG  PHE A 143     -19.539 -26.922  36.114  1.00119.65           C  
ATOM   1154  CD1 PHE A 143     -20.453 -26.601  37.106  1.00119.66           C  
ATOM   1155  CD2 PHE A 143     -18.970 -28.185  36.119  1.00119.66           C  
ATOM   1156  CE1 PHE A 143     -20.818 -27.531  38.060  1.00119.65           C  
ATOM   1157  CE2 PHE A 143     -19.328 -29.117  37.075  1.00119.69           C  
ATOM   1158  CZ  PHE A 143     -20.252 -28.788  38.047  1.00119.68           C  
ATOM   1159  N   PHE A 144     -18.126 -22.896  35.049  1.00120.22           N  
ATOM   1160  CA  PHE A 144     -18.033 -21.600  34.380  1.00120.63           C  
ATOM   1161  C   PHE A 144     -16.613 -21.042  34.453  1.00121.21           C  
ATOM   1162  O   PHE A 144     -16.314 -20.001  33.866  1.00121.10           O  
ATOM   1163  CB  PHE A 144     -19.032 -20.601  34.974  1.00120.28           C  
ATOM   1164  CG  PHE A 144     -20.473 -20.967  34.739  1.00119.96           C  
ATOM   1165  CD1 PHE A 144     -21.237 -21.520  35.753  1.00119.88           C  
ATOM   1166  CD2 PHE A 144     -21.060 -20.765  33.501  1.00119.82           C  
ATOM   1167  CE1 PHE A 144     -22.563 -21.852  35.539  1.00119.78           C  
ATOM   1168  CE2 PHE A 144     -22.383 -21.099  33.281  1.00119.68           C  
ATOM   1169  CZ  PHE A 144     -23.134 -21.643  34.300  1.00119.69           C  
ATOM   1170  N   THR A 145     -15.754 -21.725  35.205  1.00122.03           N  
ATOM   1171  CA  THR A 145     -14.351 -21.344  35.316  1.00122.84           C  
ATOM   1172  C   THR A 145     -13.561 -22.086  34.243  1.00123.46           C  
ATOM   1173  O   THR A 145     -12.609 -21.552  33.671  1.00123.55           O  
ATOM   1174  CB  THR A 145     -13.772 -21.704  36.700  1.00122.78           C  
ATOM   1175  OG1 THR A 145     -14.569 -21.105  37.728  1.00122.77           O  
ATOM   1176  CG2 THR A 145     -12.337 -21.215  36.824  1.00122.78           C  
ATOM   1177  N   MET A 146     -13.970 -23.326  33.981  1.00124.14           N  
ATOM   1178  CA  MET A 146     -13.348 -24.156  32.954  1.00124.72           C  
ATOM   1179  C   MET A 146     -13.689 -23.637  31.565  1.00125.02           C  
ATOM   1180  O   MET A 146     -12.801 -23.348  30.764  1.00124.99           O  
ATOM   1181  CB  MET A 146     -13.819 -25.608  33.084  1.00124.89           C  
ATOM   1182  CG  MET A 146     -13.222 -26.366  34.255  1.00125.09           C  
ATOM   1183  SD  MET A 146     -11.472 -26.731  34.013  1.00125.21           S  
ATOM   1184  CE  MET A 146     -11.109 -27.644  35.511  1.00125.24           C  
ATOM   1185  N   LEU A 147     -14.984 -23.534  31.284  1.00125.48           N  
ATOM   1186  CA  LEU A 147     -15.454 -23.058  29.991  1.00125.99           C  
ATOM   1187  C   LEU A 147     -14.892 -21.675  29.674  1.00126.37           C  
ATOM   1188  O   LEU A 147     -15.561 -20.843  29.060  1.00126.39           O  
ATOM   1189  CB  LEU A 147     -16.983 -23.048  29.945  1.00126.02           C  
ATOM   1190  CG  LEU A 147     -17.655 -24.400  30.209  1.00126.05           C  
ATOM   1191  CD1 LEU A 147     -19.170 -24.269  30.199  1.00126.06           C  
ATOM   1192  CD2 LEU A 147     -17.196 -25.440  29.197  1.00126.06           C  
ATOM   1193  N   LEU A 148     -13.666 -21.432  30.131  1.00126.81           N  
ATOM   1194  CA  LEU A 148     -12.965 -20.181  29.868  1.00127.27           C  
ATOM   1195  C   LEU A 148     -11.628 -20.489  29.204  1.00127.47           C  
ATOM   1196  O   LEU A 148     -11.097 -19.683  28.441  1.00127.48           O  
ATOM   1197  CB  LEU A 148     -12.747 -19.398  31.164  1.00127.36           C  
ATOM   1198  CG  LEU A 148     -14.006 -18.893  31.872  1.00127.45           C  
ATOM   1199  CD1 LEU A 148     -13.652 -18.243  33.201  1.00127.51           C  
ATOM   1200  CD2 LEU A 148     -14.770 -17.923  30.982  1.00127.45           C  
ATOM   1201  N   VAL A 149     -11.087 -21.664  29.512  1.00127.75           N  
ATOM   1202  CA  VAL A 149      -9.844 -22.122  28.910  1.00128.01           C  
ATOM   1203  C   VAL A 149     -10.173 -22.944  27.672  1.00128.09           C  
ATOM   1204  O   VAL A 149      -9.567 -22.768  26.614  1.00128.08           O  
ATOM   1205  CB  VAL A 149      -9.033 -22.991  29.888  1.00128.08           C  
ATOM   1206  CG1 VAL A 149      -7.806 -23.560  29.197  1.00128.09           C  
ATOM   1207  CG2 VAL A 149      -8.639 -22.184  31.116  1.00128.14           C  
ATOM   1208  N   GLY A 150     -11.153 -23.831  27.810  1.00128.16           N  
ATOM   1209  CA  GLY A 150     -11.600 -24.662  26.702  1.00128.20           C  
ATOM   1210  C   GLY A 150     -12.573 -23.913  25.813  1.00128.21           C  
ATOM   1211  O   GLY A 150     -13.276 -24.512  25.000  1.00128.29           O  
ATOM   1212  N   ILE A 151     -12.624 -22.595  25.985  1.00128.12           N  
ATOM   1213  CA  ILE A 151     -13.503 -21.755  25.186  1.00128.02           C  
ATOM   1214  C   ILE A 151     -12.663 -20.870  24.273  1.00127.88           C  
ATOM   1215  O   ILE A 151     -13.176 -20.258  23.337  1.00127.81           O  
ATOM   1216  CB  ILE A 151     -14.408 -20.879  26.071  1.00128.11           C  
ATOM   1217  CG1 ILE A 151     -15.662 -20.451  25.307  1.00128.18           C  
ATOM   1218  CG2 ILE A 151     -13.637 -19.684  26.613  1.00128.15           C  
ATOM   1219  CD1 ILE A 151     -16.666 -19.701  26.157  1.00128.24           C  
ATOM   1220  N   ALA A 152     -11.365 -20.805  24.561  1.00127.77           N  
ATOM   1221  CA  ALA A 152     -10.434 -20.045  23.739  1.00127.70           C  
ATOM   1222  C   ALA A 152     -10.240 -20.778  22.418  1.00127.67           C  
ATOM   1223  O   ALA A 152      -9.702 -20.228  21.459  1.00127.61           O  
ATOM   1224  CB  ALA A 152      -9.106 -19.879  24.458  1.00127.73           C  
ATOM   1225  N   LEU A 153     -10.670 -22.035  22.390  1.00127.59           N  
ATOM   1226  CA  LEU A 153     -10.605 -22.848  21.187  1.00127.48           C  
ATOM   1227  C   LEU A 153     -11.940 -22.749  20.464  1.00127.39           C  
ATOM   1228  O   LEU A 153     -12.072 -23.167  19.314  1.00127.32           O  
ATOM   1229  CB  LEU A 153     -10.315 -24.305  21.547  1.00127.49           C  
ATOM   1230  CG  LEU A 153      -9.037 -24.561  22.346  1.00127.45           C  
ATOM   1231  CD1 LEU A 153      -8.901 -26.037  22.688  1.00127.43           C  
ATOM   1232  CD2 LEU A 153      -7.826 -24.071  21.575  1.00127.45           C  
ATOM   1233  N   GLY A 154     -12.927 -22.181  21.152  1.00127.33           N  
ATOM   1234  CA  GLY A 154     -14.263 -22.013  20.598  1.00127.20           C  
ATOM   1235  C   GLY A 154     -14.325 -20.937  19.532  1.00127.05           C  
ATOM   1236  O   GLY A 154     -15.393 -20.648  18.993  1.00127.16           O  
ATOM   1237  N   PHE A 155     -13.181 -20.322  19.247  1.00126.76           N  
ATOM   1238  CA  PHE A 155     -13.106 -19.296  18.211  1.00126.41           C  
ATOM   1239  C   PHE A 155     -11.801 -19.327  17.408  1.00125.93           C  
ATOM   1240  O   PHE A 155     -11.788 -18.987  16.225  1.00125.91           O  
ATOM   1241  CB  PHE A 155     -13.404 -17.898  18.771  1.00126.64           C  
ATOM   1242  CG  PHE A 155     -12.679 -17.579  20.050  1.00126.81           C  
ATOM   1243  CD1 PHE A 155     -11.388 -17.075  20.027  1.00126.87           C  
ATOM   1244  CD2 PHE A 155     -13.322 -17.702  21.272  1.00126.82           C  
ATOM   1245  CE1 PHE A 155     -10.734 -16.749  21.202  1.00126.85           C  
ATOM   1246  CE2 PHE A 155     -12.672 -17.377  22.450  1.00126.86           C  
ATOM   1247  CZ  PHE A 155     -11.378 -16.900  22.414  1.00126.83           C  
ATOM   1248  N   ILE A 156     -10.711 -19.741  18.050  1.00125.32           N  
ATOM   1249  CA  ILE A 156      -9.431 -19.875  17.357  1.00124.67           C  
ATOM   1250  C   ILE A 156      -9.515 -21.070  16.413  1.00124.07           C  
ATOM   1251  O   ILE A 156      -9.218 -20.962  15.223  1.00123.98           O  
ATOM   1252  CB  ILE A 156      -8.265 -20.089  18.342  1.00124.73           C  
ATOM   1253  CG1 ILE A 156      -8.153 -18.905  19.304  1.00124.76           C  
ATOM   1254  CG2 ILE A 156      -6.958 -20.281  17.587  1.00124.77           C  
ATOM   1255  CD1 ILE A 156      -7.014 -19.029  20.295  1.00124.81           C  
ATOM   1256  N   SER A 157      -9.922 -22.210  16.964  1.00123.30           N  
ATOM   1257  CA  SER A 157     -10.128 -23.426  16.186  1.00122.46           C  
ATOM   1258  C   SER A 157     -11.571 -23.888  16.384  1.00121.74           C  
ATOM   1259  O   SER A 157     -11.825 -24.880  17.067  1.00121.82           O  
ATOM   1260  CB  SER A 157      -9.148 -24.520  16.618  1.00122.46           C  
ATOM   1261  OG  SER A 157      -9.281 -24.812  17.998  1.00122.40           O  
ATOM   1262  N   PRO A 158     -12.517 -23.165  15.764  1.00120.87           N  
ATOM   1263  CA  PRO A 158     -13.957 -23.340  15.848  1.00120.06           C  
ATOM   1264  C   PRO A 158     -14.434 -24.718  16.311  1.00119.06           C  
ATOM   1265  O   PRO A 158     -14.288 -25.706  15.590  1.00118.96           O  
ATOM   1266  CB  PRO A 158     -14.413 -23.070  14.415  1.00120.31           C  
ATOM   1267  CG  PRO A 158     -13.374 -22.089  13.863  1.00120.53           C  
ATOM   1268  CD  PRO A 158     -12.170 -22.113  14.796  1.00120.72           C  
ATOM   1269  N   LEU A 159     -15.004 -24.762  17.512  1.00117.75           N  
ATOM   1270  CA  LEU A 159     -15.604 -25.978  18.050  1.00116.35           C  
ATOM   1271  C   LEU A 159     -17.114 -25.775  18.108  1.00115.26           C  
ATOM   1272  O   LEU A 159     -17.876 -26.725  18.290  1.00115.18           O  
ATOM   1273  CB  LEU A 159     -15.060 -26.285  19.448  1.00116.37           C  
ATOM   1274  CG  LEU A 159     -13.592 -26.704  19.545  1.00116.37           C  
ATOM   1275  CD1 LEU A 159     -13.168 -26.843  20.999  1.00116.37           C  
ATOM   1276  CD2 LEU A 159     -13.352 -28.000  18.787  1.00116.38           C  
ATOM   1277  N   PHE A 160     -17.533 -24.520  17.961  1.00113.86           N  
ATOM   1278  CA  PHE A 160     -18.949 -24.163  17.956  1.00112.42           C  
ATOM   1279  C   PHE A 160     -19.236 -23.143  16.850  1.00111.12           C  
ATOM   1280  O   PHE A 160     -19.486 -23.515  15.702  1.00111.10           O  
ATOM   1281  CB  PHE A 160     -19.377 -23.611  19.322  1.00112.58           C  
ATOM   1282  CG  PHE A 160     -20.854 -23.328  19.429  1.00112.67           C  
ATOM   1283  CD1 PHE A 160     -21.754 -24.355  19.674  1.00112.68           C  
ATOM   1284  CD2 PHE A 160     -21.339 -22.033  19.315  1.00112.71           C  
ATOM   1285  CE1 PHE A 160     -23.111 -24.100  19.777  1.00112.68           C  
ATOM   1286  CE2 PHE A 160     -22.696 -21.772  19.420  1.00112.69           C  
ATOM   1287  CZ  PHE A 160     -23.581 -22.807  19.651  1.00112.70           C  
ATOM   1288  N   GLY A 161     -19.184 -21.860  17.199  1.00109.47           N  
ATOM   1289  CA  GLY A 161     -19.428 -20.791  16.230  1.00107.25           C  
ATOM   1290  C   GLY A 161     -20.509 -19.817  16.665  1.00105.50           C  
ATOM   1291  O   GLY A 161     -21.692 -20.022  16.385  1.00105.43           O  
ATOM   1292  N   VAL A 162     -20.099 -18.742  17.333  1.00103.56           N  
ATOM   1293  CA  VAL A 162     -21.043 -17.735  17.807  1.00101.57           C  
ATOM   1294  C   VAL A 162     -21.324 -16.686  16.729  1.00 99.95           C  
ATOM   1295  O   VAL A 162     -20.938 -15.524  16.860  1.00 99.67           O  
ATOM   1296  CB  VAL A 162     -20.545 -17.045  19.090  1.00101.61           C  
ATOM   1297  CG1 VAL A 162     -21.620 -16.130  19.644  1.00101.50           C  
ATOM   1298  CG2 VAL A 162     -20.151 -18.084  20.129  1.00101.63           C  
ATOM   1299  N   GLU A 163     -21.987 -17.121  15.659  1.00 97.94           N  
ATOM   1300  CA  GLU A 163     -22.347 -16.250  14.534  1.00 95.78           C  
ATOM   1301  C   GLU A 163     -21.915 -14.784  14.635  1.00 93.77           C  
ATOM   1302  O   GLU A 163     -22.747 -13.878  14.712  1.00 93.53           O  
ATOM   1303  CB  GLU A 163     -23.836 -16.379  14.193  1.00 96.20           C  
ATOM   1304  CG  GLU A 163     -24.691 -16.920  15.328  1.00 96.42           C  
ATOM   1305  CD  GLU A 163     -24.566 -18.429  15.476  1.00 96.50           C  
ATOM   1306  OE1 GLU A 163     -24.411 -19.120  14.430  1.00 96.49           O  
ATOM   1307  OE2 GLU A 163     -24.660 -18.927  16.631  1.00 96.48           O  
ATOM   1308  N   MET A 164     -20.602 -14.573  14.599  1.00 91.05           N  
ATOM   1309  CA  MET A 164     -19.996 -13.242  14.605  1.00 88.28           C  
ATOM   1310  C   MET A 164     -18.549 -13.397  14.189  1.00 85.76           C  
ATOM   1311  O   MET A 164     -18.123 -12.909  13.141  1.00 85.65           O  
ATOM   1312  CB  MET A 164     -20.018 -12.621  16.007  1.00 88.66           C  
ATOM   1313  CG  MET A 164     -21.380 -12.240  16.535  1.00 88.92           C  
ATOM   1314  SD  MET A 164     -21.238 -11.330  18.088  1.00 89.30           S  
ATOM   1315  CE  MET A 164     -20.400  -9.843  17.533  1.00 88.57           C  
ATOM   1316  N   GLY A 165     -17.805 -14.113  15.024  1.00 82.27           N  
ATOM   1317  CA  GLY A 165     -16.388 -14.326  14.825  1.00 78.17           C  
ATOM   1318  C   GLY A 165     -15.676 -14.088  16.138  1.00 74.82           C  
ATOM   1319  O   GLY A 165     -16.238 -13.492  17.059  1.00 74.39           O  
ATOM   1320  N   ASN A 166     -14.441 -14.559  16.236  1.00 71.40           N  
ATOM   1321  CA  ASN A 166     -13.672 -14.391  17.456  1.00 68.19           C  
ATOM   1322  C   ASN A 166     -13.113 -12.992  17.698  1.00 65.08           C  
ATOM   1323  O   ASN A 166     -12.643 -12.698  18.791  1.00 64.38           O  
ATOM   1324  CB  ASN A 166     -12.585 -15.462  17.585  1.00 68.98           C  
ATOM   1325  CG  ASN A 166     -12.051 -15.916  16.247  1.00 69.54           C  
ATOM   1326  OD1 ASN A 166     -12.818 -16.147  15.307  1.00 69.93           O  
ATOM   1327  ND2 ASN A 166     -10.744 -16.139  16.178  1.00 69.82           N  
ATOM   1328  N   ALA A 167     -13.184 -12.123  16.692  1.00 61.89           N  
ATOM   1329  CA  ALA A 167     -12.718 -10.741  16.860  1.00 58.44           C  
ATOM   1330  C   ALA A 167     -13.568 -10.040  17.916  1.00 55.90           C  
ATOM   1331  O   ALA A 167     -13.063  -9.262  18.725  1.00 56.34           O  
ATOM   1332  CB  ALA A 167     -12.779  -9.987  15.537  1.00 58.19           C  
ATOM   1333  N   ALA A 168     -14.866 -10.325  17.899  1.00 51.86           N  
ATOM   1334  CA  ALA A 168     -15.782  -9.749  18.870  1.00 51.04           C  
ATOM   1335  C   ALA A 168     -15.526 -10.340  20.250  1.00 49.63           C  
ATOM   1336  O   ALA A 168     -15.529  -9.632  21.247  1.00 49.89           O  
ATOM   1337  CB  ALA A 168     -17.223  -9.995  18.447  1.00 49.51           C  
ATOM   1338  N   HIS A 169     -15.258 -11.636  20.296  1.00 49.66           N  
ATOM   1339  CA  HIS A 169     -15.015 -12.311  21.562  1.00 50.04           C  
ATOM   1340  C   HIS A 169     -13.727 -11.855  22.227  1.00 48.55           C  
ATOM   1341  O   HIS A 169     -13.702 -11.572  23.433  1.00 46.16           O  
ATOM   1342  CB  HIS A 169     -15.004 -13.827  21.380  1.00 51.44           C  
ATOM   1343  CG  HIS A 169     -16.293 -14.377  20.864  1.00 53.62           C  
ATOM   1344  ND1 HIS A 169     -16.356 -15.475  20.032  1.00 54.29           N  
ATOM   1345  CD2 HIS A 169     -17.561 -13.918  20.976  1.00 54.29           C  
ATOM   1346  CE1 HIS A 169     -17.618 -15.723  19.731  1.00 54.43           C  
ATOM   1347  NE2 HIS A 169     -18.369 -14.784  20.279  1.00 54.95           N  
ATOM   1348  N   ILE A 170     -12.664 -11.766  21.433  1.00 47.53           N  
ATOM   1349  CA  ILE A 170     -11.361 -11.363  21.935  1.00 48.35           C  
ATOM   1350  C   ILE A 170     -11.322  -9.898  22.343  1.00 47.70           C  
ATOM   1351  O   ILE A 170     -10.850  -9.570  23.428  1.00 48.51           O  
ATOM   1352  CB  ILE A 170     -10.238 -11.676  20.933  1.00 49.97           C  
ATOM   1353  CG1 ILE A 170     -10.164 -13.186  20.691  1.00 51.13           C  
ATOM   1354  CG2 ILE A 170      -8.909 -11.174  21.456  1.00 50.69           C  
ATOM   1355  CD1 ILE A 170      -8.936 -13.628  19.919  1.00 52.11           C  
ATOM   1356  N   SER A 171     -11.855  -9.017  21.502  1.00 46.68           N  
ATOM   1357  CA  SER A 171     -11.901  -7.605  21.863  1.00 47.00           C  
ATOM   1358  C   SER A 171     -12.807  -7.414  23.077  1.00 47.40           C  
ATOM   1359  O   SER A 171     -12.584  -6.523  23.886  1.00 46.67           O  
ATOM   1360  CB  SER A 171     -12.370  -6.742  20.691  1.00 46.87           C  
ATOM   1361  OG  SER A 171     -13.647  -7.133  20.249  1.00 47.74           O  
ATOM   1362  N   GLY A 172     -13.806  -8.284  23.214  1.00 48.19           N  
ATOM   1363  CA  GLY A 172     -14.727  -8.233  24.354  1.00 48.02           C  
ATOM   1364  C   GLY A 172     -14.005  -8.564  25.642  1.00 48.29           C  
ATOM   1365  O   GLY A 172     -14.068  -7.819  26.610  1.00 47.94           O  
ATOM   1366  N   LEU A 173     -13.267  -9.665  25.629  1.00 49.81           N  
ATOM   1367  CA  LEU A 173     -12.487 -10.081  26.781  1.00 48.84           C  
ATOM   1368  C   LEU A 173     -11.520  -8.967  27.173  1.00 48.72           C  
ATOM   1369  O   LEU A 173     -11.395  -8.616  28.350  1.00 49.50           O  
ATOM   1370  CB  LEU A 173     -11.707 -11.346  26.434  1.00 48.73           C  
ATOM   1371  CG  LEU A 173     -10.962 -12.061  27.552  1.00 49.09           C  
ATOM   1372  CD1 LEU A 173     -11.930 -12.463  28.659  1.00 48.98           C  
ATOM   1373  CD2 LEU A 173     -10.228 -13.278  26.996  1.00 48.25           C  
ATOM   1374  N   ILE A 174     -10.872  -8.389  26.170  1.00 47.29           N  
ATOM   1375  CA  ILE A 174      -9.889  -7.338  26.385  1.00 48.47           C  
ATOM   1376  C   ILE A 174     -10.511  -6.103  27.018  1.00 47.52           C  
ATOM   1377  O   ILE A 174      -9.946  -5.515  27.943  1.00 45.30           O  
ATOM   1378  CB  ILE A 174      -9.167  -6.967  25.068  1.00 49.36           C  
ATOM   1379  CG1 ILE A 174      -8.261  -8.121  24.626  1.00 50.10           C  
ATOM   1380  CG2 ILE A 174      -8.350  -5.698  25.244  1.00 48.72           C  
ATOM   1381  CD1 ILE A 174      -7.430  -7.821  23.377  1.00 50.45           C  
ATOM   1382  N   VAL A 175     -11.679  -5.708  26.524  1.00 48.06           N  
ATOM   1383  CA  VAL A 175     -12.387  -4.581  27.111  1.00 47.18           C  
ATOM   1384  C   VAL A 175     -12.641  -4.855  28.589  1.00 47.16           C  
ATOM   1385  O   VAL A 175     -12.406  -3.999  29.437  1.00 47.43           O  
ATOM   1386  CB  VAL A 175     -13.736  -4.329  26.416  1.00 46.49           C  
ATOM   1387  CG1 VAL A 175     -14.606  -3.376  27.253  1.00 44.46           C  
ATOM   1388  CG2 VAL A 175     -13.520  -3.785  25.005  1.00 45.56           C  
ATOM   1389  N   GLY A 176     -13.132  -6.055  28.890  1.00 48.27           N  
ATOM   1390  CA  GLY A 176     -13.455  -6.425  30.265  1.00 49.15           C  
ATOM   1391  C   GLY A 176     -12.235  -6.463  31.162  1.00 49.61           C  
ATOM   1392  O   GLY A 176     -12.253  -5.930  32.272  1.00 51.58           O  
ATOM   1393  N   LEU A 177     -11.171  -7.092  30.678  1.00 49.63           N  
ATOM   1394  CA  LEU A 177      -9.930  -7.193  31.442  1.00 51.17           C  
ATOM   1395  C   LEU A 177      -9.339  -5.818  31.776  1.00 51.43           C  
ATOM   1396  O   LEU A 177      -8.936  -5.570  32.912  1.00 52.15           O  
ATOM   1397  CB  LEU A 177      -8.900  -8.054  30.701  1.00 50.18           C  
ATOM   1398  CG  LEU A 177      -9.208  -9.546  30.522  1.00 50.19           C  
ATOM   1399  CD1 LEU A 177      -8.156 -10.206  29.640  1.00 50.25           C  
ATOM   1400  CD2 LEU A 177      -9.296 -10.249  31.863  1.00 50.70           C  
ATOM   1401  N   ILE A 178      -9.277  -4.934  30.784  1.00 51.62           N  
ATOM   1402  CA  ILE A 178      -8.735  -3.587  31.001  1.00 51.14           C  
ATOM   1403  C   ILE A 178      -9.621  -2.766  31.937  1.00 51.92           C  
ATOM   1404  O   ILE A 178      -9.124  -2.107  32.850  1.00 52.20           O  
ATOM   1405  CB  ILE A 178      -8.538  -2.816  29.671  1.00 50.14           C  
ATOM   1406  CG1 ILE A 178      -7.466  -3.494  28.813  1.00 49.35           C  
ATOM   1407  CG2 ILE A 178      -8.143  -1.365  29.941  1.00 48.99           C  
ATOM   1408  CD1 ILE A 178      -7.288  -2.860  27.424  1.00 48.73           C  
ATOM   1409  N   TRP A 179     -10.934  -2.829  31.725  1.00 51.18           N  
ATOM   1410  CA  TRP A 179     -11.859  -2.059  32.543  1.00 50.98           C  
ATOM   1411  C   TRP A 179     -11.772  -2.501  34.003  1.00 51.29           C  
ATOM   1412  O   TRP A 179     -11.692  -1.673  34.906  1.00 51.01           O  
ATOM   1413  CB  TRP A 179     -13.293  -2.218  32.037  1.00 51.21           C  
ATOM   1414  CG  TRP A 179     -14.185  -1.071  32.403  1.00 50.40           C  
ATOM   1415  CD1 TRP A 179     -14.263  -0.452  33.617  1.00 50.44           C  
ATOM   1416  CD2 TRP A 179     -15.243  -0.517  31.603  1.00 50.38           C  
ATOM   1417  NE1 TRP A 179     -15.242   0.514  33.594  1.00 50.90           N  
ATOM   1418  CE2 TRP A 179     -15.868   0.484  32.374  1.00 50.33           C  
ATOM   1419  CE3 TRP A 179     -15.697  -0.747  30.296  1.00 50.85           C  
ATOM   1420  CZ2 TRP A 179     -16.917   1.268  31.878  1.00 49.99           C  
ATOM   1421  CZ3 TRP A 179     -16.741   0.031  29.806  1.00 50.47           C  
ATOM   1422  CH2 TRP A 179     -17.338   1.026  30.597  1.00 50.23           C  
ATOM   1423  N   GLY A 180     -11.767  -3.814  34.219  1.00 51.51           N  
ATOM   1424  CA  GLY A 180     -11.689  -4.381  35.562  1.00 52.01           C  
ATOM   1425  C   GLY A 180     -10.392  -4.057  36.281  1.00 52.53           C  
ATOM   1426  O   GLY A 180     -10.379  -3.881  37.497  1.00 52.47           O  
ATOM   1427  N   PHE A 181      -9.290  -4.021  35.534  1.00 52.59           N  
ATOM   1428  CA  PHE A 181      -7.990  -3.678  36.101  1.00 51.08           C  
ATOM   1429  C   PHE A 181      -8.022  -2.229  36.577  1.00 52.23           C  
ATOM   1430  O   PHE A 181      -7.548  -1.904  37.670  1.00 52.53           O  
ATOM   1431  CB  PHE A 181      -6.882  -3.865  35.060  1.00 50.74           C  
ATOM   1432  CG  PHE A 181      -5.496  -3.608  35.592  1.00 50.39           C  
ATOM   1433  CD1 PHE A 181      -4.739  -4.643  36.118  1.00 50.18           C  
ATOM   1434  CD2 PHE A 181      -4.954  -2.332  35.568  1.00 49.73           C  
ATOM   1435  CE1 PHE A 181      -3.460  -4.412  36.617  1.00 50.53           C  
ATOM   1436  CE2 PHE A 181      -3.679  -2.093  36.069  1.00 50.41           C  
ATOM   1437  CZ  PHE A 181      -2.934  -3.138  36.599  1.00 49.76           C  
ATOM   1438  N   ILE A 182      -8.598  -1.364  35.754  1.00 52.52           N  
ATOM   1439  CA  ILE A 182      -8.724   0.043  36.096  1.00 53.83           C  
ATOM   1440  C   ILE A 182      -9.589   0.240  37.347  1.00 54.53           C  
ATOM   1441  O   ILE A 182      -9.192   0.941  38.274  1.00 56.50           O  
ATOM   1442  CB  ILE A 182      -9.282   0.854  34.917  1.00 52.55           C  
ATOM   1443  CG1 ILE A 182      -8.262   0.876  33.774  1.00 53.17           C  
ATOM   1444  CG2 ILE A 182      -9.621   2.273  35.358  1.00 53.59           C  
ATOM   1445  CD1 ILE A 182      -8.779   1.489  32.497  1.00 52.20           C  
ATOM   1446  N   ASP A 183     -10.753  -0.407  37.382  1.00 55.42           N  
ATOM   1447  CA  ASP A 183     -11.644  -0.323  38.548  1.00 57.10           C  
ATOM   1448  C   ASP A 183     -10.991  -0.891  39.801  1.00 58.42           C  
ATOM   1449  O   ASP A 183     -11.185  -0.377  40.904  1.00 59.28           O  
ATOM   1450  CB  ASP A 183     -12.963  -1.043  38.277  1.00 55.86           C  
ATOM   1451  CG  ASP A 183     -13.896  -0.234  37.418  1.00 56.42           C  
ATOM   1452  OD1 ASP A 183     -13.649   0.985  37.263  1.00 55.62           O  
ATOM   1453  OD2 ASP A 183     -14.903  -0.798  36.934  1.00 55.55           O  
ATOM   1454  N   SER A 184     -10.278  -1.996  39.638  1.00 59.84           N  
ATOM   1455  CA  SER A 184      -9.567  -2.601  40.746  1.00 61.36           C  
ATOM   1456  C   SER A 184      -8.578  -1.579  41.304  1.00 62.42           C  
ATOM   1457  O   SER A 184      -8.504  -1.371  42.516  1.00 62.63           O  
ATOM   1458  CB  SER A 184      -8.834  -3.861  40.286  1.00 61.20           C  
ATOM   1459  OG  SER A 184      -8.088  -4.433  41.347  1.00 62.79           O  
ATOM   1460  N   LYS A 185      -7.861  -0.905  40.406  1.00 63.03           N  
ATOM   1461  CA  LYS A 185      -6.897   0.117  40.805  1.00 64.48           C  
ATOM   1462  C   LYS A 185      -7.558   1.282  41.529  1.00 64.85           C  
ATOM   1463  O   LYS A 185      -7.103   1.698  42.593  1.00 64.70           O  
ATOM   1464  CB  LYS A 185      -6.115   0.652  39.601  1.00 65.10           C  
ATOM   1465  CG  LYS A 185      -5.272   1.871  39.955  1.00 66.23           C  
ATOM   1466  CD  LYS A 185      -4.555   2.476  38.760  1.00 67.10           C  
ATOM   1467  CE  LYS A 185      -3.859   3.780  39.170  1.00 67.46           C  
ATOM   1468  NZ  LYS A 185      -3.015   4.358  38.071  1.00 67.84           N  
ATOM   1469  N   LEU A 186      -8.596   1.846  40.915  1.00 65.47           N  
ATOM   1470  CA  LEU A 186      -9.308   2.988  41.494  1.00 65.27           C  
ATOM   1471  C   LEU A 186      -9.850   2.657  42.879  1.00 65.60           C  
ATOM   1472  O   LEU A 186      -9.949   3.525  43.743  1.00 64.75           O  
ATOM   1473  CB  LEU A 186     -10.439   3.444  40.569  1.00 65.01           C  
ATOM   1474  CG  LEU A 186      -9.992   3.946  39.192  1.00 64.92           C  
ATOM   1475  CD1 LEU A 186     -11.191   4.364  38.352  1.00 64.67           C  
ATOM   1476  CD2 LEU A 186      -9.006   5.101  39.342  1.00 64.92           C  
ATOM   1477  N   ARG A 187     -10.210   1.392  43.064  1.00 65.86           N  
ATOM   1478  CA  ARG A 187     -10.705   0.877  44.336  1.00 65.91           C  
ATOM   1479  C   ARG A 187      -9.600   0.959  45.398  1.00 66.72           C  
ATOM   1480  O   ARG A 187      -9.775   1.574  46.449  1.00 66.18           O  
ATOM   1481  CB  ARG A 187     -11.143  -0.581  44.143  1.00 65.41           C  
ATOM   1482  CG  ARG A 187     -11.587  -1.303  45.394  1.00 65.71           C  
ATOM   1483  CD  ARG A 187     -12.877  -0.744  45.932  1.00 65.28           C  
ATOM   1484  NE  ARG A 187     -13.395  -1.554  47.028  1.00 65.48           N  
ATOM   1485  CZ  ARG A 187     -14.455  -1.231  47.756  1.00 65.43           C  
ATOM   1486  NH1 ARG A 187     -15.105  -0.101  47.515  1.00 65.47           N  
ATOM   1487  NH2 ARG A 187     -14.859  -2.030  48.735  1.00 65.73           N  
ATOM   1488  N   LYS A 188      -8.463   0.336  45.101  1.00 67.91           N  
ATOM   1489  CA  LYS A 188      -7.305   0.340  45.994  1.00 69.10           C  
ATOM   1490  C   LYS A 188      -6.863   1.759  46.354  1.00 69.62           C  
ATOM   1491  O   LYS A 188      -6.636   2.071  47.526  1.00 69.38           O  
ATOM   1492  CB  LYS A 188      -6.140  -0.406  45.337  1.00 70.13           C  
ATOM   1493  CG  LYS A 188      -4.801  -0.214  46.032  1.00 70.92           C  
ATOM   1494  CD  LYS A 188      -3.654  -0.706  45.155  1.00 71.98           C  
ATOM   1495  CE  LYS A 188      -2.299  -0.318  45.738  1.00 72.55           C  
ATOM   1496  NZ  LYS A 188      -1.167  -0.680  44.827  1.00 73.03           N  
ATOM   1497  N   ASN A 189      -6.719   2.605  45.336  1.00 69.96           N  
ATOM   1498  CA  ASN A 189      -6.294   3.996  45.524  1.00 71.19           C  
ATOM   1499  C   ASN A 189      -7.087   4.760  46.585  1.00 72.03           C  
ATOM   1500  O   ASN A 189      -6.529   5.580  47.312  1.00 72.25           O  
ATOM   1501  CB  ASN A 189      -6.359   4.768  44.200  1.00 71.14           C  
ATOM   1502  CG  ASN A 189      -5.279   4.349  43.218  1.00 71.63           C  
ATOM   1503  OD1 ASN A 189      -4.369   3.588  43.556  1.00 71.71           O  
ATOM   1504  ND2 ASN A 189      -5.360   4.868  41.997  1.00 71.44           N  
ATOM   1505  N   SER A 190      -8.395   4.531  46.632  1.00 72.84           N  
ATOM   1506  CA  SER A 190      -9.257   5.245  47.572  1.00 73.99           C  
ATOM   1507  C   SER A 190      -9.314   4.604  48.960  1.00 74.89           C  
ATOM   1508  O   SER A 190      -9.530   5.292  49.959  1.00 75.39           O  
ATOM   1509  CB ASER A 190     -10.664   5.414  46.994  0.65 73.90           C  
ATOM   1510  CB BSER A 190     -10.666   5.403  47.000  0.35 73.92           C  
ATOM   1511  OG ASER A 190     -11.207   4.166  46.597  0.65 73.65           O  
ATOM   1512  OG BSER A 190     -10.651   6.194  45.824  0.35 73.82           O  
ATOM   1513  N   LEU A 191      -9.124   3.290  49.022  1.00 75.89           N  
ATOM   1514  CA  LEU A 191      -9.115   2.589  50.302  1.00 76.98           C  
ATOM   1515  C   LEU A 191      -7.842   2.919  51.073  1.00 77.45           C  
ATOM   1516  O   LEU A 191      -7.783   2.769  52.292  1.00 76.86           O  
ATOM   1517  CB  LEU A 191      -9.208   1.077  50.092  1.00 77.32           C  
ATOM   1518  CG  LEU A 191     -10.513   0.521  49.529  1.00 77.72           C  
ATOM   1519  CD1 LEU A 191     -10.406  -0.982  49.345  1.00 77.85           C  
ATOM   1520  CD2 LEU A 191     -11.665   0.863  50.444  1.00 77.96           C  
ATOM   1521  N   GLU A 192      -6.833   3.384  50.350  1.00 78.41           N  
ATOM   1522  CA  GLU A 192      -5.541   3.695  50.939  1.00 80.03           C  
ATOM   1523  C   GLU A 192      -5.660   4.527  52.221  1.00 80.47           C  
ATOM   1524  O   GLU A 192      -4.912   4.313  53.175  1.00 80.09           O  
ATOM   1525  CB  GLU A 192      -4.641   4.383  49.909  1.00 80.80           C  
ATOM   1526  CG  GLU A 192      -3.196   4.550  50.343  1.00 81.88           C  
ATOM   1527  CD  GLU A 192      -2.290   4.943  49.191  1.00 82.52           C  
ATOM   1528  OE1 GLU A 192      -2.681   4.721  48.024  1.00 82.98           O  
ATOM   1529  OE2 GLU A 192      -1.175   5.446  49.452  1.00 82.61           O  
ATOM   1530  N   LEU A 193      -6.625   5.444  52.254  1.00 81.02           N  
ATOM   1531  CA  LEU A 193      -6.840   6.282  53.437  1.00 81.98           C  
ATOM   1532  C   LEU A 193      -8.091   5.914  54.239  1.00 81.91           C  
ATOM   1533  O   LEU A 193      -8.836   6.792  54.676  1.00 82.43           O  
ATOM   1534  CB  LEU A 193      -6.865   7.771  53.070  1.00 82.75           C  
ATOM   1535  CG  LEU A 193      -5.520   8.447  52.788  1.00 83.08           C  
ATOM   1536  CD1 LEU A 193      -5.728   9.900  52.378  1.00 83.25           C  
ATOM   1537  CD2 LEU A 193      -4.613   8.360  54.010  1.00 83.25           C  
ATOM   1538  N   VAL A 194      -8.313   4.616  54.430  1.00 81.45           N  
ATOM   1539  CA  VAL A 194      -9.436   4.131  55.233  1.00 80.82           C  
ATOM   1540  C   VAL A 194      -8.935   3.060  56.205  1.00 81.05           C  
ATOM   1541  O   VAL A 194      -8.057   2.269  55.857  1.00 80.69           O  
ATOM   1542  CB AVAL A 194     -10.572   3.558  54.360  0.35 80.83           C  
ATOM   1543  CB BVAL A 194     -10.546   3.533  54.343  0.65 80.55           C  
ATOM   1544  CG1AVAL A 194     -11.096   4.619  53.404  0.35 80.78           C  
ATOM   1545  CG1BVAL A 194     -11.680   2.982  55.197  0.65 80.31           C  
ATOM   1546  CG2AVAL A 194     -10.097   2.335  53.600  0.35 80.85           C  
ATOM   1547  CG2BVAL A 194     -11.066   4.579  53.369  0.65 80.47           C  
ATOM   1548  N   PRO A 195      -9.505   3.024  57.426  1.00 81.20           N  
ATOM   1549  CA  PRO A 195      -9.073   2.097  58.477  1.00 81.16           C  
ATOM   1550  C   PRO A 195      -9.246   0.642  58.073  1.00 81.33           C  
ATOM   1551  O   PRO A 195     -10.352   0.234  57.716  1.00 81.76           O  
ATOM   1552  CB  PRO A 195     -10.010   2.433  59.646  1.00 81.27           C  
ATOM   1553  CG  PRO A 195     -11.210   3.042  59.006  1.00 81.22           C  
ATOM   1554  CD  PRO A 195     -10.677   3.815  57.840  1.00 81.34           C  
