# Supplementary material for: Alignment of Helical Membrane Protein Sequences Using AlignMe
Source: PLoS One. 2013 Mar 4;8(3):e57731. doi: 10.1371/journal.pone.0057731 (PMC3587630; doi:10.1371/journal.pone.0057731)
Supplement: File S2 — Dataset of HOMEP2 homologous membrane proteins. (GZ) [file pone.0057731.s002.gz › HOMEP2010_pdbs/glpg/3B44_A.pdb]

ATOM      1  N   GLU A  91       8.647  57.520  59.952  1.00 43.51           N  
ATOM      2  CA  GLU A  91       8.194  56.246  59.325  1.00 42.39           C  
ATOM      3  C   GLU A  91       8.586  56.202  57.851  1.00 41.64           C  
ATOM      4  O   GLU A  91       8.214  57.083  57.075  1.00 42.03           O  
ATOM      5  CB  GLU A  91       6.676  56.104  59.465  1.00 43.08           C  
ATOM      6  N   ARG A  92       9.344  55.174  57.476  1.00 39.77           N  
ATOM      7  CA  ARG A  92       9.799  55.007  56.102  1.00 37.74           C  
ATOM      8  C   ARG A  92       9.406  53.642  55.554  1.00 35.88           C  
ATOM      9  O   ARG A  92       9.114  52.716  56.309  1.00 34.76           O  
ATOM     10  CB  ARG A  92      11.319  55.137  56.022  1.00 39.01           C  
ATOM     11  CG  ARG A  92      12.071  53.953  56.614  1.00 42.40           C  
ATOM     12  CD  ARG A  92      13.555  54.039  56.307  1.00 45.14           C  
ATOM     13  NE  ARG A  92      14.371  53.772  57.486  1.00 48.76           N  
ATOM     14  CZ  ARG A  92      15.693  53.904  57.523  1.00 50.23           C  
ATOM     15  NH1 ARG A  92      16.351  54.297  56.440  1.00 51.13           N  
ATOM     16  NH2 ARG A  92      16.355  53.649  58.643  1.00 51.01           N  
ATOM     17  N   ALA A  93       9.416  53.528  54.231  1.00 33.93           N  
ATOM     18  CA  ALA A  93       9.075  52.282  53.556  1.00 31.23           C  
ATOM     19  C   ALA A  93      10.010  51.153  53.983  1.00 29.57           C  
ATOM     20  O   ALA A  93      11.217  51.356  54.126  1.00 28.73           O  
ATOM     21  CB  ALA A  93       9.155  52.479  52.051  1.00 31.50           C  
ATOM     22  N   GLY A  94       9.441  49.964  54.173  1.00 27.77           N  
ATOM     23  CA  GLY A  94      10.220  48.803  54.573  1.00 25.80           C  
ATOM     24  C   GLY A  94      11.184  48.312  53.505  1.00 24.60           C  
ATOM     25  O   GLY A  94      11.178  48.815  52.387  1.00 24.10           O  
ATOM     26  N   PRO A  95      12.016  47.305  53.814  1.00 23.39           N  
ATOM     27  CA  PRO A  95      12.984  46.775  52.847  1.00 22.87           C  
ATOM     28  C   PRO A  95      12.425  46.240  51.522  1.00 21.43           C  
ATOM     29  O   PRO A  95      12.965  46.537  50.456  1.00 20.68           O  
ATOM     30  CB  PRO A  95      13.731  45.711  53.656  1.00 23.44           C  
ATOM     31  CG  PRO A  95      12.701  45.253  54.654  1.00 24.85           C  
ATOM     32  CD  PRO A  95      12.067  46.552  55.081  1.00 24.92           C  
ATOM     33  N   VAL A  96      11.357  45.450  51.576  1.00 18.67           N  
ATOM     34  CA  VAL A  96      10.786  44.916  50.342  1.00 18.43           C  
ATOM     35  C   VAL A  96      10.200  46.033  49.477  1.00 18.34           C  
ATOM     36  O   VAL A  96      10.425  46.085  48.267  1.00 18.27           O  
ATOM     37  CB  VAL A  96       9.682  43.886  50.630  1.00 18.45           C  
ATOM     38  CG1 VAL A  96       9.087  43.372  49.320  1.00 18.50           C  
ATOM     39  CG2 VAL A  96      10.264  42.729  51.429  1.00 18.58           C  
ATOM     40  N   THR A  97       9.448  46.926  50.107  1.00 17.84           N  
ATOM     41  CA  THR A  97       8.834  48.038  49.390  1.00 17.96           C  
ATOM     42  C   THR A  97       9.924  48.889  48.741  1.00 18.13           C  
ATOM     43  O   THR A  97       9.831  49.255  47.572  1.00 17.43           O  
ATOM     44  CB  THR A  97       8.014  48.928  50.347  1.00 18.39           C  
ATOM     45  OG1 THR A  97       7.019  48.136  51.009  1.00 19.70           O  
ATOM     46  CG2 THR A  97       7.323  50.042  49.573  1.00 18.58           C  
ATOM     47  N   TRP A  98      10.962  49.189  49.514  1.00 18.97           N  
ATOM     48  CA  TRP A  98      12.083  50.003  49.050  1.00 20.49           C  
ATOM     49  C   TRP A  98      12.918  49.360  47.943  1.00 20.50           C  
ATOM     50  O   TRP A  98      13.144  49.971  46.895  1.00 19.01           O  
ATOM     51  CB  TRP A  98      12.970  50.348  50.251  1.00 23.75           C  
ATOM     52  CG  TRP A  98      14.308  50.939  49.929  1.00 28.58           C  
ATOM     53  CD1 TRP A  98      15.526  50.414  50.251  1.00 30.69           C  
ATOM     54  CD2 TRP A  98      14.570  52.196  49.289  1.00 29.89           C  
ATOM     55  NE1 TRP A  98      16.531  51.265  49.859  1.00 33.38           N  
ATOM     56  CE2 TRP A  98      15.973  52.366  49.264  1.00 32.99           C  
ATOM     57  CE3 TRP A  98      13.757  53.195  48.735  1.00 30.11           C  
ATOM     58  CZ2 TRP A  98      16.584  53.499  48.708  1.00 34.14           C  
ATOM     59  CZ3 TRP A  98      14.366  54.321  48.181  1.00 31.00           C  
ATOM     60  CH2 TRP A  98      15.766  54.462  48.172  1.00 32.54           C  
ATOM     61  N   VAL A  99      13.381  48.134  48.165  1.00 19.51           N  
ATOM     62  CA  VAL A  99      14.195  47.464  47.159  1.00 19.77           C  
ATOM     63  C   VAL A  99      13.464  47.299  45.829  1.00 18.80           C  
ATOM     64  O   VAL A  99      14.070  47.436  44.766  1.00 18.61           O  
ATOM     65  CB  VAL A  99      14.688  46.082  47.663  1.00 20.51           C  
ATOM     66  CG1 VAL A  99      15.503  45.391  46.582  1.00 21.47           C  
ATOM     67  CG2 VAL A  99      15.537  46.270  48.914  1.00 23.04           C  
ATOM     68  N   MET A 100      12.164  47.019  45.871  1.00 17.36           N  
ATOM     69  CA  MET A 100      11.409  46.870  44.631  1.00 18.06           C  
ATOM     70  C   MET A 100      11.407  48.192  43.862  1.00 17.86           C  
ATOM     71  O   MET A 100      11.593  48.215  42.648  1.00 17.93           O  
ATOM     72  CB  MET A 100       9.963  46.461  44.915  1.00 17.94           C  
ATOM     73  CG  MET A 100       9.076  46.394  43.672  1.00 19.51           C  
ATOM     74  SD  MET A 100       9.608  45.142  42.471  1.00 21.58           S  
ATOM     75  CE  MET A 100       8.739  43.698  43.079  1.00 21.57           C  
ATOM     76  N   MET A 101      11.184  49.291  44.575  1.00 17.22           N  
ATOM     77  CA  MET A 101      11.153  50.600  43.932  1.00 17.44           C  
ATOM     78  C   MET A 101      12.500  50.932  43.293  1.00 18.41           C  
ATOM     79  O   MET A 101      12.563  51.344  42.139  1.00 18.83           O  
ATOM     80  CB  MET A 101      10.766  51.681  44.949  1.00 19.05           C  
ATOM     81  CG  MET A 101       9.301  51.619  45.356  1.00 20.74           C  
ATOM     82  SD  MET A 101       8.890  52.691  46.745  1.00 24.25           S  
ATOM     83  CE  MET A 101       8.425  54.184  45.863  1.00 24.32           C  
ATOM     84  N   ILE A 102      13.581  50.732  44.032  1.00 18.85           N  
ATOM     85  CA  ILE A 102      14.893  51.043  43.489  1.00 22.91           C  
ATOM     86  C   ILE A 102      15.218  50.136  42.300  1.00 21.27           C  
ATOM     87  O   ILE A 102      15.813  50.577  41.315  1.00 19.83           O  
ATOM     88  CB  ILE A 102      15.980  50.939  44.587  1.00 27.54           C  
ATOM     89  CG1 ILE A 102      17.235  51.696  44.143  1.00 33.26           C  
ATOM     90  CG2 ILE A 102      16.311  49.489  44.872  1.00 31.12           C  
ATOM     91  CD1 ILE A 102      18.267  51.868  45.249  1.00 36.58           C  
ATOM     92  N   ALA A 103      14.800  48.876  42.373  1.00 20.38           N  
ATOM     93  CA  ALA A 103      15.051  47.939  41.284  1.00 18.89           C  
ATOM     94  C   ALA A 103      14.322  48.385  40.016  1.00 18.53           C  
ATOM     95  O   ALA A 103      14.872  48.336  38.918  1.00 19.06           O  
ATOM     96  CB  ALA A 103      14.602  46.533  41.685  1.00 19.10           C  
ATOM     97  N   CYS A 104      13.080  48.829  40.165  1.00 17.21           N  
ATOM     98  CA  CYS A 104      12.329  49.267  38.999  1.00 16.68           C  
ATOM     99  C   CYS A 104      12.927  50.526  38.389  1.00 17.22           C  
ATOM    100  O   CYS A 104      12.929  50.681  37.174  1.00 18.27           O  
ATOM    101  CB  CYS A 104      10.861  49.509  39.356  1.00 17.55           C  
ATOM    102  SG  CYS A 104       9.936  47.975  39.688  1.00 18.16           S  
ATOM    103  N   VAL A 105      13.432  51.424  39.226  1.00 17.24           N  
ATOM    104  CA  VAL A 105      14.028  52.652  38.704  1.00 17.96           C  
ATOM    105  C   VAL A 105      15.307  52.305  37.950  1.00 17.06           C  
ATOM    106  O   VAL A 105      15.548  52.812  36.856  1.00 17.87           O  
ATOM    107  CB  VAL A 105      14.355  53.656  39.837  1.00 17.88           C  
ATOM    108  CG1 VAL A 105      15.175  54.816  39.281  1.00 19.64           C  
ATOM    109  CG2 VAL A 105      13.061  54.188  40.447  1.00 19.10           C  
ATOM    110  N   VAL A 106      16.121  51.434  38.538  1.00 18.64           N  
ATOM    111  CA  VAL A 106      17.370  51.014  37.905  1.00 19.54           C  
ATOM    112  C   VAL A 106      17.094  50.373  36.536  1.00 19.50           C  
ATOM    113  O   VAL A 106      17.754  50.695  35.543  1.00 18.30           O  
ATOM    114  CB  VAL A 106      18.143  50.019  38.821  1.00 19.78           C  
ATOM    115  CG1 VAL A 106      19.252  49.332  38.042  1.00 23.13           C  
ATOM    116  CG2 VAL A 106      18.733  50.765  40.007  1.00 22.99           C  
ATOM    117  N   VAL A 107      16.119  49.469  36.476  1.00 17.82           N  
ATOM    118  CA  VAL A 107      15.772  48.829  35.211  1.00 17.44           C  
ATOM    119  C   VAL A 107      15.214  49.855  34.221  1.00 17.79           C  
ATOM    120  O   VAL A 107      15.505  49.798  33.024  1.00 18.15           O  
ATOM    121  CB  VAL A 107      14.740  47.701  35.427  1.00 16.88           C  
ATOM    122  CG1 VAL A 107      14.215  47.184  34.091  1.00 17.80           C  
ATOM    123  CG2 VAL A 107      15.394  46.569  36.202  1.00 17.01           C  
ATOM    124  N   PHE A 108      14.417  50.801  34.715  1.00 16.83           N  
ATOM    125  CA  PHE A 108      13.846  51.824  33.841  1.00 17.01           C  
ATOM    126  C   PHE A 108      14.969  52.652  33.215  1.00 18.04           C  
ATOM    127  O   PHE A 108      14.898  53.013  32.044  1.00 18.26           O  
ATOM    128  CB  PHE A 108      12.896  52.741  34.630  1.00 17.95           C  
ATOM    129  CG  PHE A 108      12.082  53.667  33.764  1.00 17.48           C  
ATOM    130  CD1 PHE A 108      12.322  55.038  33.773  1.00 20.04           C  
ATOM    131  CD2 PHE A 108      11.074  53.171  32.942  1.00 15.92           C  
ATOM    132  CE1 PHE A 108      11.571  55.900  32.981  1.00 18.83           C  
ATOM    133  CE2 PHE A 108      10.315  54.027  32.143  1.00 18.16           C  
ATOM    134  CZ  PHE A 108      10.568  55.397  32.165  1.00 18.84           C  
ATOM    135  N   ILE A 109      15.998  52.954  34.000  1.00 18.46           N  
ATOM    136  CA  ILE A 109      17.128  53.725  33.491  1.00 19.94           C  
ATOM    137  C   ILE A 109      17.840  52.907  32.416  1.00 21.52           C  
ATOM    138  O   ILE A 109      18.187  53.422  31.357  1.00 22.32           O  
ATOM    139  CB  ILE A 109      18.115  54.085  34.620  1.00 20.18           C  
ATOM    140  CG1 ILE A 109      17.465  55.101  35.565  1.00 20.11           C  
ATOM    141  CG2 ILE A 109      19.403  54.664  34.025  1.00 21.00           C  
ATOM    142  CD1 ILE A 109      18.270  55.390  36.811  1.00 21.51           C  
ATOM    143  N   ALA A 110      18.044  51.623  32.688  1.00 21.93           N  
ATOM    144  CA  ALA A 110      18.696  50.742  31.727  1.00 22.12           C  
ATOM    145  C   ALA A 110      17.922  50.727  30.407  1.00 22.38           C  
ATOM    146  O   ALA A 110      18.514  50.701  29.327  1.00 24.09           O  
ATOM    147  CB  ALA A 110      18.802  49.325  32.305  1.00 22.41           C  
ATOM    148  N   MET A 111      16.595  50.754  30.491  1.00 19.66           N  
ATOM    149  CA  MET A 111      15.766  50.752  29.296  1.00 19.43           C  
ATOM    150  C   MET A 111      15.892  52.054  28.502  1.00 20.76           C  
ATOM    151  O   MET A 111      15.754  52.051  27.281  1.00 22.45           O  
ATOM    152  CB  MET A 111      14.302  50.504  29.672  1.00 19.85           C  
ATOM    153  CG  MET A 111      14.069  49.104  30.217  1.00 18.80           C  
ATOM    154  SD  MET A 111      12.424  48.869  30.943  1.00 20.38           S  
ATOM    155  CE  MET A 111      11.460  48.487  29.483  1.00 19.07           C  
ATOM    156  N   GLN A 112      16.148  53.168  29.183  1.00 20.67           N  
ATOM    157  CA  GLN A 112      16.286  54.432  28.465  1.00 22.23           C  
ATOM    158  C   GLN A 112      17.640  54.479  27.761  1.00 24.47           C  
ATOM    159  O   GLN A 112      17.747  54.980  26.640  1.00 25.44           O  
ATOM    160  CB  GLN A 112      16.155  55.630  29.419  1.00 22.04           C  
ATOM    161  CG  GLN A 112      14.889  55.632  30.276  1.00 22.99           C  
ATOM    162  CD  GLN A 112      13.662  55.118  29.536  1.00 23.68           C  
ATOM    163  OE1 GLN A 112      13.271  55.657  28.505  1.00 23.88           O  
ATOM    164  NE2 GLN A 112      13.050  54.066  30.069  1.00 22.92           N  
ATOM    165  N   ILE A 113      18.662  53.945  28.426  1.00 25.58           N  
ATOM    166  CA  ILE A 113      20.024  53.912  27.893  1.00 27.70           C  
ATOM    167  C   ILE A 113      20.192  52.925  26.739  1.00 29.84           C  
ATOM    168  O   ILE A 113      20.702  53.286  25.676  1.00 29.44           O  
ATOM    169  CB  ILE A 113      21.041  53.529  28.995  1.00 27.12           C  
ATOM    170  CG1 ILE A 113      21.063  54.600  30.086  1.00 26.14           C  
ATOM    171  CG2 ILE A 113      22.438  53.361  28.394  1.00 28.08           C  
ATOM    172  CD1 ILE A 113      21.918  54.240  31.281  1.00 26.80           C  
ATOM    173  N   LEU A 114      19.752  51.686  26.952  1.00 30.09           N  
ATOM    174  CA  LEU A 114      19.882  50.617  25.956  1.00 31.29           C  
ATOM    175  C   LEU A 114      18.665  50.441  25.053  1.00 30.69           C  
ATOM    176  O   LEU A 114      18.758  49.853  23.972  1.00 32.37           O  
ATOM    177  CB  LEU A 114      20.147  49.285  26.670  1.00 32.80           C  
ATOM    178  CG  LEU A 114      21.134  49.269  27.842  1.00 33.48           C  
ATOM    179  CD1 LEU A 114      20.931  47.999  28.653  1.00 34.82           C  
ATOM    180  CD2 LEU A 114      22.572  49.368  27.343  1.00 35.95           C  
ATOM    181  N   GLY A 115      17.521  50.945  25.494  1.00 28.03           N  
ATOM    182  CA  GLY A 115      16.307  50.786  24.720  1.00 26.31           C  
ATOM    183  C   GLY A 115      15.497  49.667  25.355  1.00 25.47           C  
ATOM    184  O   GLY A 115      16.065  48.773  25.985  1.00 24.85           O  
ATOM    185  N   ASP A 116      14.180  49.714  25.196  1.00 24.94           N  
ATOM    186  CA  ASP A 116      13.303  48.702  25.781  1.00 25.05           C  
ATOM    187  C   ASP A 116      13.633  47.281  25.318  1.00 25.83           C  
ATOM    188  O   ASP A 116      13.732  46.362  26.132  1.00 24.34           O  
ATOM    189  CB  ASP A 116      11.841  49.001  25.443  1.00 25.18           C  
ATOM    190  CG  ASP A 116      11.337  50.286  26.078  1.00 24.42           C  
ATOM    191  OD1 ASP A 116      12.060  50.876  26.905  1.00 25.04           O  
ATOM    192  OD2 ASP A 116      10.207  50.695  25.744  1.00 27.11           O  
ATOM    193  N   GLN A 117      13.810  47.111  24.012  1.00 24.23           N  
ATOM    194  CA  GLN A 117      14.094  45.797  23.440  1.00 26.74           C  
ATOM    195  C   GLN A 117      15.295  45.057  24.026  1.00 26.26           C  
ATOM    196  O   GLN A 117      15.200  43.864  24.324  1.00 26.27           O  
ATOM    197  CB  GLN A 117      14.261  45.912  21.922  1.00 29.05           C  
ATOM    198  CG  GLN A 117      13.072  46.543  21.219  1.00 34.86           C  
ATOM    199  CD  GLN A 117      13.268  48.026  20.926  1.00 38.19           C  
ATOM    200  OE1 GLN A 117      13.779  48.778  21.756  1.00 38.62           O  
ATOM    201  NE2 GLN A 117      12.847  48.452  19.739  1.00 40.62           N  
ATOM    202  N   GLU A 118      16.424  45.743  24.185  1.00 25.35           N  
ATOM    203  CA  GLU A 118      17.619  45.100  24.731  1.00 25.42           C  
ATOM    204  C   GLU A 118      17.404  44.587  26.151  1.00 24.32           C  
ATOM    205  O   GLU A 118      17.911  43.527  26.521  1.00 24.09           O  
ATOM    206  CB  GLU A 118      18.816  46.058  24.714  1.00 27.78           C  
ATOM    207  CG  GLU A 118      19.778  45.820  23.555  1.00 33.45           C  
ATOM    208  CD  GLU A 118      20.184  44.356  23.421  1.00 33.34           C  
ATOM    209  OE1 GLU A 118      20.779  43.804  24.373  1.00 36.94           O  
ATOM    210  OE2 GLU A 118      19.902  43.754  22.365  1.00 30.67           O  
ATOM    211  N   VAL A 119      16.655  45.341  26.946  1.00 21.94           N  
ATOM    212  CA  VAL A 119      16.394  44.935  28.318  1.00 20.28           C  
ATOM    213  C   VAL A 119      15.394  43.789  28.355  1.00 20.03           C  
ATOM    214  O   VAL A 119      15.542  42.861  29.156  1.00 20.45           O  
ATOM    215  CB  VAL A 119      15.870  46.125  29.163  1.00 19.65           C  
ATOM    216  CG1 VAL A 119      15.421  45.645  30.547  1.00 18.90           C  
ATOM    217  CG2 VAL A 119      16.975  47.162  29.306  1.00 18.82           C  
ATOM    218  N   MET A 120      14.386  43.842  27.489  1.00 20.18           N  
ATOM    219  CA  MET A 120      13.388  42.776  27.445  1.00 21.70           C  
ATOM    220  C   MET A 120      14.062  41.468  27.058  1.00 22.64           C  
ATOM    221  O   MET A 120      13.702  40.395  27.541  1.00 20.34           O  
ATOM    222  CB  MET A 120      12.275  43.104  26.442  1.00 24.03           C  
ATOM    223  CG  MET A 120      11.314  44.204  26.895  1.00 25.97           C  
ATOM    224  SD  MET A 120       9.793  44.253  25.914  1.00 31.53           S  
ATOM    225  CE  MET A 120      10.345  45.171  24.510  1.00 31.77           C  
ATOM    226  N   LEU A 121      15.056  41.564  26.184  1.00 22.56           N  
ATOM    227  CA  LEU A 121      15.779  40.381  25.744  1.00 24.07           C  
ATOM    228  C   LEU A 121      16.259  39.597  26.964  1.00 24.39           C  
ATOM    229  O   LEU A 121      16.231  38.366  26.973  1.00 25.03           O  
ATOM    230  CB  LEU A 121      16.975  40.803  24.880  1.00 25.80           C  
ATOM    231  CG  LEU A 121      17.421  39.860  23.765  1.00 28.34           C  
ATOM    232  CD1 LEU A 121      16.279  39.654  22.776  1.00 28.34           C  
ATOM    233  CD2 LEU A 121      18.648  40.449  23.069  1.00 28.22           C  
ATOM    234  N   TRP A 122      16.678  40.322  27.998  1.00 24.23           N  
ATOM    235  CA  TRP A 122      17.184  39.713  29.225  1.00 24.29           C  
ATOM    236  C   TRP A 122      16.175  39.468  30.342  1.00 22.05           C  
ATOM    237  O   TRP A 122      16.327  38.516  31.109  1.00 21.62           O  
ATOM    238  CB  TRP A 122      18.306  40.567  29.818  1.00 28.90           C  
ATOM    239  CG  TRP A 122      19.633  40.428  29.146  1.00 35.40           C  
ATOM    240  CD1 TRP A 122      20.033  41.019  27.985  1.00 37.88           C  
ATOM    241  CD2 TRP A 122      20.746  39.654  29.610  1.00 38.11           C  
ATOM    242  NE1 TRP A 122      21.333  40.665  27.696  1.00 38.86           N  
ATOM    243  CE2 TRP A 122      21.793  39.826  28.678  1.00 39.84           C  
ATOM    244  CE3 TRP A 122      20.961  38.828  30.724  1.00 40.35           C  
ATOM    245  CZ2 TRP A 122      23.042  39.205  28.825  1.00 41.36           C  
ATOM    246  CZ3 TRP A 122      22.203  38.209  30.871  1.00 42.24           C  
ATOM    247  CH2 TRP A 122      23.227  38.402  29.925  1.00 42.36           C  
ATOM    248  N   LEU A 123      15.159  40.321  30.443  1.00 19.43           N  
ATOM    249  CA  LEU A 123      14.187  40.208  31.534  1.00 18.50           C  
ATOM    250  C   LEU A 123      12.786  39.710  31.209  1.00 17.91           C  
ATOM    251  O   LEU A 123      12.013  39.401  32.120  1.00 17.97           O  
ATOM    252  CB  LEU A 123      14.056  41.567  32.240  1.00 18.20           C  
ATOM    253  CG  LEU A 123      15.341  42.211  32.768  1.00 19.65           C  
ATOM    254  CD1 LEU A 123      14.999  43.513  33.487  1.00 20.19           C  
ATOM    255  CD2 LEU A 123      16.048  41.257  33.710  1.00 21.78           C  
ATOM    256  N   ALA A 124      12.443  39.625  29.933  1.00 17.36           N  
ATOM    257  CA  ALA A 124      11.102  39.186  29.566  1.00 16.38           C  
ATOM    258  C   ALA A 124      10.817  37.718  29.856  1.00 16.62           C  
ATOM    259  O   ALA A 124      11.732  36.899  29.974  1.00 17.34           O  
ATOM    260  CB  ALA A 124      10.855  39.457  28.095  1.00 18.33           C  
ATOM    261  N   TRP A 125       9.524  37.427  29.980  1.00 15.95           N  
ATOM    262  CA  TRP A 125       8.996  36.078  30.184  1.00 17.13           C  
ATOM    263  C   TRP A 125       9.591  35.266  29.028  1.00 18.47           C  
ATOM    264  O   TRP A 125       9.732  35.788  27.923  1.00 17.98           O  
ATOM    265  CB  TRP A 125       7.472  36.140  30.068  1.00 16.54           C  
ATOM    266  CG  TRP A 125       6.763  34.859  30.283  1.00 15.59           C  
ATOM    267  CD1 TRP A 125       6.627  33.830  29.398  1.00 16.22           C  
ATOM    268  CD2 TRP A 125       6.077  34.467  31.468  1.00 16.36           C  
ATOM    269  NE1 TRP A 125       5.890  32.813  29.964  1.00 16.37           N  
ATOM    270  CE2 TRP A 125       5.541  33.181  31.237  1.00 16.83           C  
ATOM    271  CE3 TRP A 125       5.862  35.079  32.709  1.00 16.57           C  
ATOM    272  CZ2 TRP A 125       4.802  32.496  32.204  1.00 16.29           C  
ATOM    273  CZ3 TRP A 125       5.129  34.399  33.669  1.00 17.41           C  
ATOM    274  CH2 TRP A 125       4.607  33.120  33.408  1.00 16.33           C  
ATOM    275  N   PRO A 126       9.945  33.986  29.258  1.00 18.01           N  
ATOM    276  CA  PRO A 126      10.528  33.188  28.170  1.00 18.78           C  
ATOM    277  C   PRO A 126       9.807  33.360  26.835  1.00 19.51           C  
ATOM    278  O   PRO A 126       8.615  33.076  26.724  1.00 19.12           O  
ATOM    279  CB  PRO A 126      10.443  31.762  28.715  1.00 18.84           C  
ATOM    280  CG  PRO A 126      10.679  31.970  30.175  1.00 17.62           C  
ATOM    281  CD  PRO A 126       9.758  33.154  30.462  1.00 17.58           C  
ATOM    282  N   PHE A 127      10.535  33.824  25.820  1.00 20.53           N  
ATOM    283  CA  PHE A 127       9.945  34.049  24.503  1.00 22.05           C  
ATOM    284  C   PHE A 127      10.445  33.085  23.431  1.00 23.61           C  
ATOM    285  O   PHE A 127      10.178  33.267  22.241  1.00 24.56           O  
ATOM    286  CB  PHE A 127      10.181  35.498  24.047  1.00 21.85           C  
ATOM    287  CG  PHE A 127      11.611  35.954  24.156  1.00 22.19           C  
ATOM    288  CD1 PHE A 127      12.068  36.593  25.305  1.00 21.46           C  
ATOM    289  CD2 PHE A 127      12.501  35.756  23.104  1.00 21.07           C  
ATOM    290  CE1 PHE A 127      13.387  37.032  25.406  1.00 22.15           C  
ATOM    291  CE2 PHE A 127      13.823  36.191  23.197  1.00 21.41           C  
ATOM    292  CZ  PHE A 127      14.269  36.830  24.350  1.00 21.42           C  
ATOM    293  N   ASP A 128      11.176  32.066  23.865  1.00 25.14           N  
ATOM    294  CA  ASP A 128      11.695  31.038  22.969  1.00 27.97           C  
ATOM    295  C   ASP A 128      12.005  29.816  23.831  1.00 28.53           C  
ATOM    296  O   ASP A 128      12.403  29.951  24.989  1.00 26.93           O  
ATOM    297  CB  ASP A 128      12.960  31.529  22.259  1.00 28.98           C  
ATOM    298  CG  ASP A 128      13.339  30.659  21.069  1.00 33.17           C  
ATOM    299  OD1 ASP A 128      14.139  29.717  21.246  1.00 34.51           O  
ATOM    300  OD2 ASP A 128      12.824  30.915  19.958  1.00 34.63           O  
ATOM    301  N   PRO A 129      11.809  28.606  23.283  1.00 30.32           N  
ATOM    302  CA  PRO A 129      12.070  27.361  24.017  1.00 29.58           C  
ATOM    303  C   PRO A 129      13.438  27.305  24.683  1.00 29.29           C  
ATOM    304  O   PRO A 129      13.596  26.689  25.737  1.00 27.78           O  
ATOM    305  CB  PRO A 129      11.907  26.293  22.941  1.00 31.39           C  
ATOM    306  CG  PRO A 129      10.822  26.863  22.089  1.00 32.14           C  
ATOM    307  CD  PRO A 129      11.246  28.317  21.951  1.00 30.54           C  
ATOM    308  N   THR A 130      14.425  27.943  24.062  1.00 27.32           N  
ATOM    309  CA  THR A 130      15.782  27.973  24.593  1.00 27.54           C  
ATOM    310  C   THR A 130      15.879  28.679  25.936  1.00 25.81           C  
ATOM    311  O   THR A 130      16.875  28.540  26.645  1.00 25.14           O  
ATOM    312  CB  THR A 130      16.745  28.698  23.628  1.00 30.58           C  
ATOM    313  OG1 THR A 130      16.036  29.739  22.941  1.00 32.43           O  
ATOM    314  CG2 THR A 130      17.348  27.721  22.633  1.00 31.49           C  
ATOM    315  N   LEU A 131      14.834  29.424  26.285  1.00 23.58           N  
ATOM    316  CA  LEU A 131      14.829  30.203  27.520  1.00 22.40           C  
ATOM    317  C   LEU A 131      13.878  29.717  28.610  1.00 21.53           C  
ATOM    318  O   LEU A 131      13.797  30.333  29.673  1.00 20.57           O  
ATOM    319  CB  LEU A 131      14.484  31.660  27.186  1.00 22.20           C  
ATOM    320  CG  LEU A 131      15.253  32.254  26.001  1.00 22.93           C  
ATOM    321  CD1 LEU A 131      14.657  33.608  25.614  1.00 22.31           C  
ATOM    322  CD2 LEU A 131      16.728  32.388  26.368  1.00 22.16           C  
ATOM    323  N   LYS A 132      13.178  28.614  28.358  1.00 22.36           N  
ATOM    324  CA  LYS A 132      12.202  28.097  29.314  1.00 21.48           C  
ATOM    325  C   LYS A 132      12.762  27.757  30.689  1.00 21.07           C  
ATOM    326  O   LYS A 132      12.023  27.761  31.672  1.00 20.28           O  
ATOM    327  CB  LYS A 132      11.485  26.871  28.729  1.00 23.89           C  
ATOM    328  CG  LYS A 132      12.394  25.677  28.471  1.00 25.63           C  
ATOM    329  CD  LYS A 132      11.639  24.490  27.870  1.00 30.46           C  
ATOM    330  CE  LYS A 132      11.149  24.778  26.463  1.00 33.39           C  
ATOM    331  NZ  LYS A 132      10.548  23.567  25.837  1.00 37.06           N  
ATOM    332  N   PHE A 133      14.057  27.476  30.777  1.00 20.29           N  
ATOM    333  CA  PHE A 133      14.649  27.130  32.064  1.00 20.64           C  
ATOM    334  C   PHE A 133      15.434  28.260  32.714  1.00 20.50           C  
ATOM    335  O   PHE A 133      16.223  28.037  33.628  1.00 21.76           O  
ATOM    336  CB  PHE A 133      15.524  25.883  31.913  1.00 22.32           C  
ATOM    337  CG  PHE A 133      14.759  24.670  31.467  1.00 23.44           C  
ATOM    338  CD1 PHE A 133      15.257  23.841  30.467  1.00 24.52           C  
ATOM    339  CD2 PHE A 133      13.529  24.364  32.038  1.00 24.04           C  
ATOM    340  CE1 PHE A 133      14.537  22.723  30.041  1.00 26.34           C  
ATOM    341  CE2 PHE A 133      12.805  23.253  31.619  1.00 25.84           C  
ATOM    342  CZ  PHE A 133      13.310  22.430  30.617  1.00 25.95           C  
ATOM    343  N   GLU A 134      15.231  29.477  32.225  1.00 20.28           N  
ATOM    344  CA  GLU A 134      15.879  30.637  32.822  1.00 21.03           C  
ATOM    345  C   GLU A 134      14.764  31.144  33.725  1.00 21.54           C  
ATOM    346  O   GLU A 134      14.018  32.059  33.378  1.00 19.67           O  
ATOM    347  CB  GLU A 134      16.267  31.646  31.737  1.00 23.09           C  
ATOM    348  CG  GLU A 134      17.352  31.085  30.812  1.00 26.19           C  
ATOM    349  CD  GLU A 134      17.921  32.097  29.827  1.00 30.95           C  
ATOM    350  OE1 GLU A 134      17.444  33.249  29.790  1.00 29.02           O  
ATOM    351  OE2 GLU A 134      18.858  31.726  29.083  1.00 30.37           O  
ATOM    352  N   PHE A 135      14.662  30.496  34.884  1.00 20.62           N  
ATOM    353  CA  PHE A 135      13.614  30.741  35.870  1.00 19.57           C  
ATOM    354  C   PHE A 135      13.368  32.152  36.355  1.00 19.37           C  
ATOM    355  O   PHE A 135      12.243  32.476  36.730  1.00 18.67           O  
ATOM    356  CB  PHE A 135      13.823  29.812  37.066  1.00 21.62           C  
ATOM    357  CG  PHE A 135      13.698  28.363  36.710  1.00 23.19           C  
ATOM    358  CD1 PHE A 135      12.443  27.782  36.548  1.00 24.02           C  
ATOM    359  CD2 PHE A 135      14.832  27.595  36.473  1.00 23.84           C  
ATOM    360  CE1 PHE A 135      12.318  26.458  36.151  1.00 26.06           C  
ATOM    361  CE2 PHE A 135      14.721  26.264  36.072  1.00 24.15           C  
ATOM    362  CZ  PHE A 135      13.461  25.698  35.912  1.00 23.03           C  
ATOM    363  N   ALA A 136      14.396  32.990  36.360  1.00 19.09           N  
ATOM    364  CA  ALA A 136      14.191  34.360  36.810  1.00 18.71           C  
ATOM    365  C   ALA A 136      13.179  35.067  35.909  1.00 17.27           C  
ATOM    366  O   ALA A 136      12.442  35.942  36.369  1.00 18.07           O  
ATOM    367  CB  ALA A 136      15.508  35.119  36.816  1.00 20.01           C  
ATOM    368  N   ARG A 137      13.134  34.676  34.637  1.00 17.39           N  
ATOM    369  CA  ARG A 137      12.226  35.294  33.668  1.00 16.10           C  
ATOM    370  C   ARG A 137      10.747  35.189  34.008  1.00 16.82           C  
ATOM    371  O   ARG A 137       9.938  35.960  33.499  1.00 16.47           O  
ATOM    372  CB  ARG A 137      12.442  34.707  32.269  1.00 17.05           C  
ATOM    373  CG  ARG A 137      13.781  35.049  31.630  1.00 17.72           C  
ATOM    374  CD  ARG A 137      13.881  34.397  30.258  1.00 18.82           C  
ATOM    375  NE  ARG A 137      15.156  34.683  29.605  1.00 19.42           N  
ATOM    376  CZ  ARG A 137      15.413  35.792  28.919  1.00 22.31           C  
ATOM    377  NH1 ARG A 137      14.481  36.726  28.786  1.00 18.79           N  
ATOM    378  NH2 ARG A 137      16.610  35.975  28.376  1.00 20.60           N  
ATOM    379  N   TYR A 138      10.377  34.232  34.848  1.00 15.61           N  
ATOM    380  CA  TYR A 138       8.977  34.098  35.215  1.00 15.21           C  
ATOM    381  C   TYR A 138       8.602  35.179  36.217  1.00 15.35           C  
ATOM    382  O   TYR A 138       7.426  35.346  36.559  1.00 17.36           O  
ATOM    383  CB  TYR A 138       8.714  32.705  35.794  1.00 15.00           C  
ATOM    384  CG  TYR A 138       8.912  31.613  34.769  1.00 15.46           C  
ATOM    385  CD1 TYR A 138      10.045  30.796  34.794  1.00 17.03           C  
ATOM    386  CD2 TYR A 138       7.985  31.425  33.744  1.00 16.43           C  
ATOM    387  CE1 TYR A 138      10.250  29.814  33.813  1.00 17.77           C  
ATOM    388  CE2 TYR A 138       8.179  30.448  32.759  1.00 17.50           C  
ATOM    389  CZ  TYR A 138       9.315  29.650  32.800  1.00 16.54           C  
ATOM    390  OH  TYR A 138       9.529  28.708  31.816  1.00 17.80           O  
ATOM    391  N   PHE A 139       9.609  35.928  36.660  1.00 16.37           N  
ATOM    392  CA  PHE A 139       9.404  37.000  37.626  1.00 17.03           C  
ATOM    393  C   PHE A 139       9.941  38.363  37.201  1.00 17.94           C  
ATOM    394  O   PHE A 139       9.323  39.383  37.499  1.00 16.74           O  
ATOM    395  CB  PHE A 139      10.068  36.670  38.966  1.00 17.70           C  
ATOM    396  CG  PHE A 139       9.656  35.356  39.550  1.00 19.18           C  
ATOM    397  CD1 PHE A 139      10.320  34.186  39.199  1.00 20.15           C  
ATOM    398  CD2 PHE A 139       8.604  35.290  40.457  1.00 20.08           C  
ATOM    399  CE1 PHE A 139       9.940  32.962  39.748  1.00 20.68           C  
ATOM    400  CE2 PHE A 139       8.215  34.076  41.010  1.00 20.80           C  
ATOM    401  CZ  PHE A 139       8.885  32.910  40.655  1.00 19.28           C  
ATOM    402  N   THR A 140      11.086  38.385  36.520  1.00 16.60           N  
ATOM    403  CA  THR A 140      11.715  39.657  36.153  1.00 17.37           C  
ATOM    404  C   THR A 140      10.927  40.591  35.249  1.00 16.80           C  
ATOM    405  O   THR A 140      11.234  41.776  35.183  1.00 17.08           O  
ATOM    406  CB  THR A 140      13.142  39.450  35.553  1.00 17.63           C  
ATOM    407  OG1 THR A 140      13.090  38.549  34.439  1.00 17.27           O  
ATOM    408  CG2 THR A 140      14.087  38.901  36.616  1.00 18.93           C  
ATOM    409  N   HIS A 141       9.918  40.068  34.561  1.00 15.94           N  
ATOM    410  CA  HIS A 141       9.094  40.890  33.682  1.00 16.16           C  
ATOM    411  C   HIS A 141       8.436  42.028  34.471  1.00 16.45           C  
ATOM    412  O   HIS A 141       8.179  43.111  33.933  1.00 16.03           O  
ATOM    413  CB  HIS A 141       8.018  40.018  33.026  1.00 15.66           C  
ATOM    414  CG  HIS A 141       7.202  39.230  34.008  1.00 16.52           C  
ATOM    415  ND1 HIS A 141       6.143  39.774  34.704  1.00 15.21           N  
ATOM    416  CD2 HIS A 141       7.334  37.959  34.458  1.00 16.84           C  
ATOM    417  CE1 HIS A 141       5.661  38.873  35.543  1.00 17.31           C  
ATOM    418  NE2 HIS A 141       6.367  37.764  35.414  1.00 16.89           N  
ATOM    419  N   ALA A 142       8.189  41.787  35.753  1.00 16.15           N  
ATOM    420  CA  ALA A 142       7.538  42.778  36.603  1.00 16.48           C  
ATOM    421  C   ALA A 142       8.375  44.029  36.859  1.00 17.19           C  
ATOM    422  O   ALA A 142       7.839  45.047  37.294  1.00 17.02           O  
ATOM    423  CB  ALA A 142       7.150  42.136  37.940  1.00 17.55           C  
ATOM    424  N   LEU A 143       9.675  43.955  36.582  1.00 16.37           N  
ATOM    425  CA  LEU A 143      10.581  45.083  36.818  1.00 16.73           C  
ATOM    426  C   LEU A 143      10.667  46.105  35.688  1.00 16.21           C  
ATOM    427  O   LEU A 143      11.270  47.166  35.869  1.00 17.80           O  
ATOM    428  CB  LEU A 143      11.998  44.570  37.099  1.00 17.85           C  
ATOM    429  CG  LEU A 143      12.193  43.613  38.280  1.00 17.96           C  
ATOM    430  CD1 LEU A 143      13.663  43.218  38.372  1.00 20.75           C  
ATOM    431  CD2 LEU A 143      11.745  44.287  39.570  1.00 18.87           C  
ATOM    432  N   MET A 144      10.079  45.792  34.539  1.00 15.38           N  
ATOM    433  CA  MET A 144      10.135  46.685  33.378  1.00 16.25           C  
ATOM    434  C   MET A 144       8.921  47.584  33.181  1.00 16.08           C  
ATOM    435  O   MET A 144       7.785  47.119  33.235  1.00 17.51           O  
ATOM    436  CB  MET A 144      10.319  45.866  32.097  1.00 18.22           C  
ATOM    437  CG  MET A 144      11.603  45.069  32.031  1.00 17.80           C  
ATOM    438  SD  MET A 144      11.764  44.224  30.442  1.00 19.81           S  
ATOM    439  CE  MET A 144      10.601  42.853  30.665  1.00 17.76           C  
ATOM    440  N   HIS A 145       9.168  48.869  32.926  1.00 16.44           N  
ATOM    441  CA  HIS A 145       8.083  49.811  32.663  1.00 17.56           C  
ATOM    442  C   HIS A 145       8.373  50.532  31.355  1.00 17.64           C  
ATOM    443  O   HIS A 145       9.533  50.785  31.023  1.00 18.83           O  
ATOM    444  CB  HIS A 145       7.912  50.781  33.823  1.00 16.25           C  
ATOM    445  CG  HIS A 145       7.420  50.114  35.069  1.00 15.59           C  
ATOM    446  ND1 HIS A 145       8.269  49.521  35.977  1.00 17.35           N  
ATOM    447  CD2 HIS A 145       6.163  49.863  35.507  1.00 16.15           C  
ATOM    448  CE1 HIS A 145       7.557  48.931  36.922  1.00 16.50           C  
ATOM    449  NE2 HIS A 145       6.278  49.122  36.660  1.00 15.95           N  
ATOM    450  N   PHE A 146       7.315  50.873  30.625  1.00 18.67           N  
ATOM    451  CA  PHE A 146       7.471  51.458  29.297  1.00 20.91           C  
ATOM    452  C   PHE A 146       7.174  52.933  29.055  1.00 22.39           C  
ATOM    453  O   PHE A 146       7.210  53.390  27.911  1.00 22.68           O  
ATOM    454  CB  PHE A 146       6.688  50.588  28.315  1.00 22.68           C  
ATOM    455  CG  PHE A 146       7.007  49.127  28.443  1.00 23.26           C  
ATOM    456  CD1 PHE A 146       6.318  48.325  29.351  1.00 25.66           C  
ATOM    457  CD2 PHE A 146       8.056  48.570  27.720  1.00 23.99           C  
ATOM    458  CE1 PHE A 146       6.673  46.987  29.542  1.00 26.00           C  
ATOM    459  CE2 PHE A 146       8.420  47.236  27.900  1.00 25.53           C  
ATOM    460  CZ  PHE A 146       7.726  46.444  28.815  1.00 25.16           C  
ATOM    461  N   SER A 147       6.895  53.673  30.120  1.00 20.76           N  
ATOM    462  CA  SER A 147       6.625  55.106  30.014  1.00 21.45           C  
ATOM    463  C   SER A 147       6.720  55.701  31.406  1.00 21.50           C  
ATOM    464  O   SER A 147       6.663  54.976  32.398  1.00 19.84           O  
ATOM    465  CB  SER A 147       5.224  55.370  29.453  1.00 21.69           C  
ATOM    466  OG  SER A 147       4.222  55.161  30.436  1.00 21.73           O  
ATOM    467  N   LEU A 148       6.867  57.020  31.474  1.00 20.99           N  
ATOM    468  CA  LEU A 148       6.953  57.717  32.752  1.00 21.89           C  
ATOM    469  C   LEU A 148       5.689  57.513  33.574  1.00 21.61           C  
ATOM    470  O   LEU A 148       5.759  57.259  34.774  1.00 21.78           O  
ATOM    471  CB  LEU A 148       7.150  59.219  32.536  1.00 23.83           C  
ATOM    472  CG  LEU A 148       8.538  59.738  32.169  1.00 25.95           C  
ATOM    473  CD1 LEU A 148       8.452  61.246  31.940  1.00 25.13           C  
ATOM    474  CD2 LEU A 148       9.530  59.419  33.287  1.00 27.86           C  
ATOM    475  N   MET A 149       4.533  57.638  32.932  1.00 22.37           N  
ATOM    476  CA  MET A 149       3.271  57.470  33.639  1.00 22.86           C  
ATOM    477  C   MET A 149       3.107  56.035  34.135  1.00 21.25           C  
ATOM    478  O   MET A 149       2.582  55.814  35.221  1.00 19.61           O  
ATOM    479  CB  MET A 149       2.091  57.854  32.741  1.00 26.77           C  
ATOM    480  CG  MET A 149       2.019  59.340  32.418  1.00 30.39           C  
ATOM    481  SD  MET A 149       1.791  60.358  33.895  1.00 35.15           S  
ATOM    482  CE  MET A 149       3.446  60.926  34.215  1.00 32.99           C  
ATOM    483  N   HIS A 150       3.560  55.069  33.338  1.00 19.46           N  
ATOM    484  CA  HIS A 150       3.468  53.656  33.709  1.00 18.65           C  
ATOM    485  C   HIS A 150       4.204  53.417  35.032  1.00 18.35           C  
ATOM    486  O   HIS A 150       3.624  52.908  35.994  1.00 17.98           O  
ATOM    487  CB  HIS A 150       4.080  52.779  32.600  1.00 19.09           C  
ATOM    488  CG  HIS A 150       3.887  51.306  32.807  1.00 19.00           C  
ATOM    489  ND1 HIS A 150       4.629  50.355  32.131  1.00 18.83           N  
ATOM    490  CD2 HIS A 150       3.024  50.616  33.589  1.00 18.77           C  
ATOM    491  CE1 HIS A 150       4.231  49.150  32.491  1.00 19.01           C  
ATOM    492  NE2 HIS A 150       3.256  49.279  33.377  1.00 18.03           N  
ATOM    493  N   ILE A 151       5.478  53.800  35.092  1.00 17.17           N  
ATOM    494  CA  ILE A 151       6.256  53.589  36.308  1.00 16.53           C  
ATOM    495  C   ILE A 151       5.824  54.513  37.449  1.00 17.61           C  
ATOM    496  O   ILE A 151       5.745  54.088  38.597  1.00 16.21           O  
ATOM    497  CB  ILE A 151       7.784  53.732  36.036  1.00 17.70           C  
ATOM    498  CG1 ILE A 151       8.566  53.274  37.271  1.00 16.74           C  
ATOM    499  CG2 ILE A 151       8.138  55.181  35.667  1.00 17.89           C  
ATOM    500  CD1 ILE A 151      10.054  53.071  37.024  1.00 18.34           C  
ATOM    501  N   LEU A 152       5.517  55.767  37.131  1.00 16.43           N  
ATOM    502  CA  LEU A 152       5.092  56.710  38.161  1.00 17.49           C  
ATOM    503  C   LEU A 152       3.906  56.199  38.971  1.00 17.10           C  
ATOM    504  O   LEU A 152       3.980  56.102  40.194  1.00 18.77           O  
ATOM    505  CB  LEU A 152       4.726  58.057  37.534  1.00 19.88           C  
ATOM    506  CG  LEU A 152       4.128  59.083  38.504  1.00 21.10           C  
ATOM    507  CD1 LEU A 152       5.128  59.404  39.609  1.00 21.43           C  
ATOM    508  CD2 LEU A 152       3.757  60.347  37.738  1.00 22.51           C  
ATOM    509  N   PHE A 153       2.812  55.859  38.299  1.00 17.18           N  
ATOM    510  CA  PHE A 153       1.642  55.399  39.025  1.00 17.44           C  
ATOM    511  C   PHE A 153       1.781  54.001  39.624  1.00 17.05           C  
ATOM    512  O   PHE A 153       1.238  53.732  40.696  1.00 16.59           O  
ATOM    513  CB  PHE A 153       0.396  55.534  38.148  1.00 18.87           C  
ATOM    514  CG  PHE A 153      -0.047  56.964  37.977  1.00 20.99           C  
ATOM    515  CD1 PHE A 153       0.405  57.728  36.907  1.00 22.29           C  
ATOM    516  CD2 PHE A 153      -0.852  57.570  38.938  1.00 23.03           C  
ATOM    517  CE1 PHE A 153       0.065  59.074  36.799  1.00 24.12           C  
ATOM    518  CE2 PHE A 153      -1.193  58.913  38.839  1.00 23.20           C  
ATOM    519  CZ  PHE A 153      -0.733  59.665  37.768  1.00 24.04           C  
ATOM    520  N   ASN A 154       2.525  53.120  38.961  1.00 16.62           N  
ATOM    521  CA  ASN A 154       2.725  51.783  39.519  1.00 16.89           C  
ATOM    522  C   ASN A 154       3.469  51.907  40.844  1.00 16.92           C  
ATOM    523  O   ASN A 154       3.096  51.280  41.840  1.00 15.88           O  
ATOM    524  CB  ASN A 154       3.557  50.889  38.581  1.00 15.74           C  
ATOM    525  CG  ASN A 154       2.711  50.127  37.564  1.00 16.61           C  
ATOM    526  OD1 ASN A 154       3.242  49.306  36.802  1.00 18.91           O  
ATOM    527  ND2 ASN A 154       1.411  50.388  37.539  1.00 14.42           N  
ATOM    528  N   LEU A 155       4.530  52.711  40.859  1.00 15.77           N  
ATOM    529  CA  LEU A 155       5.312  52.865  42.075  1.00 15.13           C  
ATOM    530  C   LEU A 155       4.605  53.667  43.167  1.00 15.37           C  
ATOM    531  O   LEU A 155       4.868  53.458  44.344  1.00 15.36           O  
ATOM    532  CB  LEU A 155       6.694  53.458  41.756  1.00 16.96           C  
ATOM    533  CG  LEU A 155       7.607  52.519  40.945  1.00 14.81           C  
ATOM    534  CD1 LEU A 155       9.044  53.008  40.990  1.00 17.38           C  
ATOM    535  CD2 LEU A 155       7.535  51.100  41.526  1.00 16.74           C  
ATOM    536  N   LEU A 156       3.716  54.583  42.790  1.00 16.34           N  
ATOM    537  CA  LEU A 156       2.975  55.336  43.801  1.00 17.23           C  
ATOM    538  C   LEU A 156       2.067  54.358  44.543  1.00 16.72           C  
ATOM    539  O   LEU A 156       2.009  54.358  45.774  1.00 17.05           O  
ATOM    540  CB  LEU A 156       2.122  56.430  43.152  1.00 18.33           C  
ATOM    541  CG  LEU A 156       2.877  57.710  42.783  1.00 21.16           C  
ATOM    542  CD1 LEU A 156       1.976  58.616  41.961  1.00 21.25           C  
ATOM    543  CD2 LEU A 156       3.332  58.417  44.054  1.00 21.19           C  
ATOM    544  N   TRP A 157       1.361  53.522  43.789  1.00 15.81           N  
ATOM    545  CA  TRP A 157       0.469  52.542  44.394  1.00 16.10           C  
ATOM    546  C   TRP A 157       1.241  51.490  45.185  1.00 17.19           C  
ATOM    547  O   TRP A 157       0.824  51.089  46.276  1.00 17.19           O  
ATOM    548  CB  TRP A 157      -0.386  51.861  43.320  1.00 16.77           C  
ATOM    549  CG  TRP A 157      -1.516  52.721  42.817  1.00 16.73           C  
ATOM    550  CD1 TRP A 157      -1.723  53.143  41.536  1.00 17.19           C  
ATOM    551  CD2 TRP A 157      -2.587  53.267  43.597  1.00 17.00           C  
ATOM    552  NE1 TRP A 157      -2.857  53.920  41.467  1.00 17.51           N  
ATOM    553  CE2 TRP A 157      -3.407  54.013  42.718  1.00 18.21           C  
ATOM    554  CE3 TRP A 157      -2.935  53.198  44.952  1.00 17.91           C  
ATOM    555  CZ2 TRP A 157      -4.553  54.687  43.152  1.00 18.84           C  
ATOM    556  CZ3 TRP A 157      -4.078  53.869  45.384  1.00 19.90           C  
ATOM    557  CH2 TRP A 157      -4.871  54.603  44.485  1.00 19.02           C  
ATOM    558  N   TRP A 158       2.361  51.031  44.633  1.00 16.20           N  
ATOM    559  CA  TRP A 158       3.175  50.035  45.316  1.00 16.24           C  
ATOM    560  C   TRP A 158       3.688  50.621  46.629  1.00 17.21           C  
ATOM    561  O   TRP A 158       3.663  49.964  47.670  1.00 16.68           O  
ATOM    562  CB  TRP A 158       4.347  49.605  44.417  1.00 16.51           C  
ATOM    563  CG  TRP A 158       5.448  48.892  45.148  1.00 16.80           C  
ATOM    564  CD1 TRP A 158       6.552  49.459  45.717  1.00 14.86           C  
ATOM    565  CD2 TRP A 158       5.529  47.487  45.432  1.00 15.02           C  
ATOM    566  NE1 TRP A 158       7.316  48.499  46.337  1.00 16.43           N  
ATOM    567  CE2 TRP A 158       6.711  47.279  46.177  1.00 15.87           C  
ATOM    568  CE3 TRP A 158       4.718  46.387  45.128  1.00 15.84           C  
ATOM    569  CZ2 TRP A 158       7.103  46.011  46.631  1.00 16.13           C  
ATOM    570  CZ3 TRP A 158       5.106  45.127  45.578  1.00 14.74           C  
ATOM    571  CH2 TRP A 158       6.289  44.952  46.319  1.00 14.86           C  
ATOM    572  N   TRP A 159       4.141  51.870  46.572  1.00 16.54           N  
ATOM    573  CA  TRP A 159       4.654  52.556  47.749  1.00 17.82           C  
ATOM    574  C   TRP A 159       3.597  52.630  48.848  1.00 17.02           C  
ATOM    575  O   TRP A 159       3.863  52.284  50.001  1.00 17.89           O  
ATOM    576  CB  TRP A 159       5.106  53.967  47.354  1.00 18.76           C  
ATOM    577  CG  TRP A 159       5.720  54.788  48.448  1.00 21.24           C  
ATOM    578  CD1 TRP A 159       6.456  54.339  49.500  1.00 21.01           C  
ATOM    579  CD2 TRP A 159       5.731  56.221  48.533  1.00 23.07           C  
ATOM    580  NE1 TRP A 159       6.930  55.400  50.239  1.00 23.03           N  
ATOM    581  CE2 TRP A 159       6.497  56.568  49.666  1.00 24.11           C  
ATOM    582  CE3 TRP A 159       5.166  57.245  47.758  1.00 26.09           C  
ATOM    583  CZ2 TRP A 159       6.720  57.901  50.046  1.00 24.43           C  
ATOM    584  CZ3 TRP A 159       5.387  58.571  48.133  1.00 25.84           C  
ATOM    585  CH2 TRP A 159       6.156  58.884  49.268  1.00 25.35           C  
ATOM    586  N   TYR A 160       2.400  53.072  48.484  1.00 17.97           N  
ATOM    587  CA  TYR A 160       1.306  53.210  49.442  1.00 19.47           C  
ATOM    588  C   TYR A 160       0.756  51.880  49.951  1.00 18.96           C  
ATOM    589  O   TYR A 160       0.714  51.643  51.160  1.00 20.40           O  
ATOM    590  CB  TYR A 160       0.166  54.030  48.815  1.00 22.13           C  
ATOM    591  CG  TYR A 160      -1.126  54.047  49.619  1.00 25.64           C  
ATOM    592  CD1 TYR A 160      -1.160  54.542  50.923  1.00 30.05           C  
ATOM    593  CD2 TYR A 160      -2.311  53.550  49.075  1.00 29.05           C  
ATOM    594  CE1 TYR A 160      -2.346  54.537  51.667  1.00 31.87           C  
ATOM    595  CE2 TYR A 160      -3.499  53.540  49.807  1.00 32.29           C  
ATOM    596  CZ  TYR A 160      -3.508  54.033  51.100  1.00 32.46           C  
ATOM    597  OH  TYR A 160      -4.685  54.011  51.821  1.00 34.69           O  
ATOM    598  N   LEU A 161       0.340  51.018  49.028  1.00 18.33           N  
ATOM    599  CA  LEU A 161      -0.254  49.731  49.388  1.00 18.81           C  
ATOM    600  C   LEU A 161       0.760  48.719  49.891  1.00 19.13           C  
ATOM    601  O   LEU A 161       0.564  48.099  50.937  1.00 20.14           O  
ATOM    602  CB  LEU A 161      -1.019  49.159  48.188  1.00 18.80           C  
ATOM    603  CG  LEU A 161      -2.131  50.076  47.657  1.00 19.40           C  
ATOM    604  CD1 LEU A 161      -2.645  49.562  46.329  1.00 21.63           C  
ATOM    605  CD2 LEU A 161      -3.261  50.164  48.680  1.00 22.92           C  
ATOM    606  N   GLY A 162       1.843  48.548  49.143  1.00 18.37           N  
ATOM    607  CA  GLY A 162       2.866  47.612  49.562  1.00 18.76           C  
ATOM    608  C   GLY A 162       3.487  48.075  50.866  1.00 19.68           C  
ATOM    609  O   GLY A 162       3.750  47.274  51.762  1.00 19.14           O  
ATOM    610  N   GLY A 163       3.712  49.382  50.975  1.00 19.61           N  
ATOM    611  CA  GLY A 163       4.298  49.933  52.180  1.00 20.30           C  
ATOM    612  C   GLY A 163       3.437  49.634  53.393  1.00 20.16           C  
ATOM    613  O   GLY A 163       3.952  49.244  54.443  1.00 21.39           O  
ATOM    614  N   ALA A 164       2.127  49.803  53.241  1.00 20.53           N  
ATOM    615  CA  ALA A 164       1.177  49.556  54.326  1.00 20.79           C  
ATOM    616  C   ALA A 164       1.159  48.084  54.712  1.00 21.76           C  
ATOM    617  O   ALA A 164       1.188  47.745  55.895  1.00 22.99           O  
ATOM    618  CB  ALA A 164      -0.225  50.002  53.910  1.00 21.10           C  
ATOM    619  N   VAL A 165       1.110  47.211  53.709  1.00 20.38           N  
ATOM    620  CA  VAL A 165       1.098  45.774  53.962  1.00 20.62           C  
ATOM    621  C   VAL A 165       2.371  45.343  54.689  1.00 20.29           C  
ATOM    622  O   VAL A 165       2.310  44.594  55.666  1.00 22.18           O  
ATOM    623  CB  VAL A 165       0.965  44.964  52.637  1.00 19.47           C  
ATOM    624  CG1 VAL A 165       1.215  43.475  52.896  1.00 20.45           C  
ATOM    625  CG2 VAL A 165      -0.429  45.155  52.040  1.00 19.52           C  
ATOM    626  N   GLU A 166       3.526  45.824  54.233  1.00 18.86           N  
ATOM    627  CA  GLU A 166       4.787  45.435  54.859  1.00 21.43           C  
ATOM    628  C   GLU A 166       4.895  45.924  56.300  1.00 23.33           C  
ATOM    629  O   GLU A 166       5.327  45.185  57.188  1.00 23.71           O  
ATOM    630  CB  GLU A 166       5.978  45.946  54.033  1.00 20.60           C  
ATOM    631  CG  GLU A 166       7.334  45.617  54.642  1.00 20.94           C  
ATOM    632  CD  GLU A 166       8.480  45.763  53.660  1.00 23.34           C  
ATOM    633  OE1 GLU A 166       8.437  46.702  52.835  1.00 23.30           O  
ATOM    634  OE2 GLU A 166       9.432  44.949  53.722  1.00 22.09           O  
ATOM    635  N   LYS A 167       4.488  47.166  56.532  1.00 24.35           N  
ATOM    636  CA  LYS A 167       4.545  47.743  57.867  1.00 26.85           C  
ATOM    637  C   LYS A 167       3.631  47.034  58.859  1.00 27.51           C  
ATOM    638  O   LYS A 167       4.061  46.640  59.944  1.00 27.70           O  
ATOM    639  CB  LYS A 167       4.158  49.223  57.819  1.00 28.88           C  
ATOM    640  CG  LYS A 167       3.991  49.857  59.202  1.00 32.45           C  
ATOM    641  CD  LYS A 167       3.350  51.235  59.114  1.00 35.67           C  
ATOM    642  CE  LYS A 167       3.150  51.842  60.496  1.00 38.47           C  
ATOM    643  NZ  LYS A 167       2.449  53.155  60.414  1.00 39.72           N  
ATOM    644  N   ARG A 168       2.372  46.862  58.479  1.00 27.85           N  
ATOM    645  CA  ARG A 168       1.389  46.256  59.366  1.00 29.46           C  
ATOM    646  C   ARG A 168       1.321  44.739  59.402  1.00 29.13           C  
ATOM    647  O   ARG A 168       0.972  44.163  60.437  1.00 29.50           O  
ATOM    648  CB  ARG A 168       0.004  46.805  59.034  1.00 31.72           C  
ATOM    649  CG  ARG A 168      -0.055  48.318  59.038  1.00 37.76           C  
ATOM    650  CD  ARG A 168      -1.470  48.825  59.224  1.00 42.17           C  
ATOM    651  NE  ARG A 168      -1.471  50.242  59.565  1.00 46.25           N  
ATOM    652  CZ  ARG A 168      -2.123  50.762  60.600  1.00 48.10           C  
ATOM    653  NH1 ARG A 168      -2.836  49.980  61.401  1.00 49.88           N  
ATOM    654  NH2 ARG A 168      -2.054  52.064  60.840  1.00 49.51           N  
ATOM    655  N   LEU A 169       1.655  44.092  58.289  1.00 26.79           N  
ATOM    656  CA  LEU A 169       1.579  42.636  58.215  1.00 24.77           C  
ATOM    657  C   LEU A 169       2.910  41.912  58.033  1.00 24.52           C  
ATOM    658  O   LEU A 169       2.968  40.684  58.141  1.00 24.86           O  
ATOM    659  CB  LEU A 169       0.612  42.238  57.099  1.00 25.12           C  
ATOM    660  CG  LEU A 169      -0.751  42.931  57.180  1.00 25.13           C  
ATOM    661  CD1 LEU A 169      -1.643  42.449  56.049  1.00 26.19           C  
ATOM    662  CD2 LEU A 169      -1.394  42.650  58.533  1.00 28.55           C  
ATOM    663  N   GLY A 170       3.970  42.660  57.743  1.00 22.77           N  
ATOM    664  CA  GLY A 170       5.281  42.052  57.583  1.00 21.64           C  
ATOM    665  C   GLY A 170       5.776  41.870  56.160  1.00 20.06           C  
ATOM    666  O   GLY A 170       4.984  41.754  55.222  1.00 19.79           O  
ATOM    667  N   SER A 171       7.099  41.837  56.015  1.00 20.60           N  
ATOM    668  CA  SER A 171       7.754  41.669  54.719  1.00 20.09           C  
ATOM    669  C   SER A 171       7.351  40.363  54.032  1.00 21.05           C  
ATOM    670  O   SER A 171       7.176  40.322  52.810  1.00 19.64           O  
ATOM    671  CB  SER A 171       9.276  41.701  54.894  1.00 22.51           C  
ATOM    672  OG  SER A 171       9.718  42.963  55.378  1.00 23.68           O  
ATOM    673  N   GLY A 172       7.207  39.301  54.822  1.00 21.59           N  
ATOM    674  CA  GLY A 172       6.837  38.010  54.267  1.00 21.52           C  
ATOM    675  C   GLY A 172       5.522  38.035  53.518  1.00 21.67           C  
ATOM    676  O   GLY A 172       5.378  37.402  52.470  1.00 21.86           O  
ATOM    677  N   LYS A 173       4.556  38.765  54.066  1.00 21.33           N  
ATOM    678  CA  LYS A 173       3.242  38.889  53.454  1.00 20.73           C  
ATOM    679  C   LYS A 173       3.371  39.573  52.096  1.00 19.67           C  
ATOM    680  O   LYS A 173       2.798  39.121  51.103  1.00 18.48           O  
ATOM    681  CB  LYS A 173       2.316  39.712  54.353  1.00 22.35           C  
ATOM    682  CG  LYS A 173       0.906  39.901  53.797  1.00 24.52           C  
ATOM    683  CD  LYS A 173       0.009  38.724  54.123  1.00 27.67           C  
ATOM    684  CE  LYS A 173      -0.243  38.643  55.623  1.00 28.40           C  
ATOM    685  NZ  LYS A 173      -1.095  37.484  55.976  1.00 27.08           N  
ATOM    686  N   LEU A 174       4.131  40.662  52.053  1.00 18.64           N  
ATOM    687  CA  LEU A 174       4.304  41.393  50.801  1.00 17.69           C  
ATOM    688  C   LEU A 174       5.044  40.552  49.760  1.00 17.37           C  
ATOM    689  O   LEU A 174       4.708  40.575  48.575  1.00 17.23           O  
ATOM    690  CB  LEU A 174       5.048  42.713  51.051  1.00 17.97           C  
ATOM    691  CG  LEU A 174       5.252  43.594  49.812  1.00 17.04           C  
ATOM    692  CD1 LEU A 174       3.907  43.912  49.173  1.00 18.28           C  
ATOM    693  CD2 LEU A 174       5.987  44.876  50.213  1.00 17.80           C  
ATOM    694  N   ILE A 175       6.043  39.798  50.204  1.00 17.83           N  
ATOM    695  CA  ILE A 175       6.803  38.945  49.298  1.00 17.61           C  
ATOM    696  C   ILE A 175       5.893  37.932  48.598  1.00 17.12           C  
ATOM    697  O   ILE A 175       5.945  37.783  47.377  1.00 15.99           O  
ATOM    698  CB  ILE A 175       7.909  38.190  50.065  1.00 18.58           C  
ATOM    699  CG1 ILE A 175       9.005  39.175  50.477  1.00 18.79           C  
ATOM    700  CG2 ILE A 175       8.485  37.070  49.204  1.00 18.08           C  
ATOM    701  CD1 ILE A 175       9.956  38.648  51.529  1.00 20.83           C  
ATOM    702  N   VAL A 176       5.063  37.234  49.370  1.00 17.47           N  
ATOM    703  CA  VAL A 176       4.175  36.228  48.791  1.00 18.14           C  
ATOM    704  C   VAL A 176       3.126  36.822  47.857  1.00 17.48           C  
ATOM    705  O   VAL A 176       2.913  36.309  46.764  1.00 17.11           O  
ATOM    706  CB  VAL A 176       3.482  35.385  49.891  1.00 19.25           C  
ATOM    707  CG1 VAL A 176       2.523  34.381  49.259  1.00 23.00           C  
ATOM    708  CG2 VAL A 176       4.539  34.649  50.703  1.00 21.67           C  
ATOM    709  N   ILE A 177       2.467  37.898  48.272  1.00 16.80           N  
ATOM    710  CA  ILE A 177       1.465  38.512  47.407  1.00 17.70           C  
ATOM    711  C   ILE A 177       2.120  38.894  46.072  1.00 16.71           C  
ATOM    712  O   ILE A 177       1.558  38.676  45.000  1.00 16.98           O  
ATOM    713  CB  ILE A 177       0.861  39.784  48.049  1.00 20.54           C  
ATOM    714  CG1 ILE A 177       0.062  39.418  49.304  1.00 22.28           C  
ATOM    715  CG2 ILE A 177      -0.050  40.494  47.043  1.00 23.25           C  
ATOM    716  CD1 ILE A 177      -0.386  40.626  50.132  1.00 24.62           C  
ATOM    717  N   THR A 178       3.324  39.445  46.154  1.00 15.50           N  
ATOM    718  CA  THR A 178       4.064  39.878  44.968  1.00 16.03           C  
ATOM    719  C   THR A 178       4.471  38.722  44.060  1.00 15.80           C  
ATOM    720  O   THR A 178       4.256  38.767  42.848  1.00 15.48           O  
ATOM    721  CB  THR A 178       5.329  40.664  45.378  1.00 17.11           C  
ATOM    722  OG1 THR A 178       4.945  41.807  46.155  1.00 16.88           O  
ATOM    723  CG2 THR A 178       6.099  41.137  44.148  1.00 16.28           C  
ATOM    724  N   LEU A 179       5.048  37.674  44.639  1.00 15.29           N  
ATOM    725  CA  LEU A 179       5.473  36.539  43.828  1.00 15.31           C  
ATOM    726  C   LEU A 179       4.300  35.840  43.151  1.00 14.94           C  
ATOM    727  O   LEU A 179       4.356  35.536  41.957  1.00 15.10           O  
ATOM    728  CB  LEU A 179       6.256  35.524  44.676  1.00 16.34           C  
ATOM    729  CG  LEU A 179       7.612  35.969  45.230  1.00 16.71           C  
ATOM    730  CD1 LEU A 179       8.193  34.859  46.105  1.00 17.89           C  
ATOM    731  CD2 LEU A 179       8.562  36.298  44.085  1.00 19.44           C  
ATOM    732  N   ILE A 180       3.235  35.577  43.904  1.00 14.63           N  
ATOM    733  CA  ILE A 180       2.085  34.901  43.321  1.00 15.19           C  
ATOM    734  C   ILE A 180       1.375  35.748  42.266  1.00 16.03           C  
ATOM    735  O   ILE A 180       1.048  35.245  41.190  1.00 14.83           O  
ATOM    736  CB  ILE A 180       1.076  34.471  44.407  1.00 14.78           C  
ATOM    737  CG1 ILE A 180       1.762  33.526  45.399  1.00 16.10           C  
ATOM    738  CG2 ILE A 180      -0.120  33.778  43.765  1.00 17.26           C  
ATOM    739  CD1 ILE A 180       0.829  33.025  46.502  1.00 17.33           C  
ATOM    740  N   SER A 181       1.147  37.031  42.546  1.00 15.37           N  
ATOM    741  CA  SER A 181       0.461  37.873  41.565  1.00 16.02           C  
ATOM    742  C   SER A 181       1.296  38.113  40.302  1.00 16.38           C  
ATOM    743  O   SER A 181       0.754  38.193  39.199  1.00 16.92           O  
ATOM    744  CB  SER A 181       0.034  39.209  42.198  1.00 16.04           C  
ATOM    745  OG  SER A 181       1.142  39.953  42.671  1.00 17.28           O  
ATOM    746  N   ALA A 182       2.611  38.218  40.453  1.00 16.87           N  
ATOM    747  CA  ALA A 182       3.467  38.432  39.293  1.00 16.58           C  
ATOM    748  C   ALA A 182       3.439  37.185  38.415  1.00 17.37           C  
ATOM    749  O   ALA A 182       3.359  37.275  37.193  1.00 16.70           O  
ATOM    750  CB  ALA A 182       4.893  38.736  39.734  1.00 16.57           C  
ATOM    751  N   LEU A 183       3.487  36.014  39.039  1.00 16.50           N  
ATOM    752  CA  LEU A 183       3.469  34.775  38.270  1.00 16.66           C  
ATOM    753  C   LEU A 183       2.145  34.543  37.550  1.00 16.03           C  
ATOM    754  O   LEU A 183       2.130  34.248  36.358  1.00 15.78           O  
ATOM    755  CB  LEU A 183       3.763  33.571  39.182  1.00 16.22           C  
ATOM    756  CG  LEU A 183       5.210  33.274  39.578  1.00 18.81           C  
ATOM    757  CD1 LEU A 183       5.231  32.233  40.700  1.00 19.32           C  
ATOM    758  CD2 LEU A 183       5.978  32.757  38.367  1.00 21.14           C  
ATOM    759  N   LEU A 184       1.031  34.676  38.267  1.00 16.66           N  
ATOM    760  CA  LEU A 184      -0.266  34.428  37.648  1.00 16.59           C  
ATOM    761  C   LEU A 184      -0.650  35.477  36.614  1.00 15.70           C  
ATOM    762  O   LEU A 184      -1.144  35.127  35.546  1.00 14.75           O  
ATOM    763  CB  LEU A 184      -1.376  34.313  38.709  1.00 16.83           C  
ATOM    764  CG  LEU A 184      -2.711  33.732  38.211  1.00 18.60           C  
ATOM    765  CD1 LEU A 184      -2.494  32.305  37.703  1.00 20.09           C  
ATOM    766  CD2 LEU A 184      -3.753  33.741  39.336  1.00 19.28           C  
ATOM    767  N   SER A 185      -0.443  36.757  36.919  1.00 14.95           N  
ATOM    768  CA  SER A 185      -0.803  37.777  35.938  1.00 16.49           C  
ATOM    769  C   SER A 185       0.103  37.634  34.718  1.00 15.53           C  
ATOM    770  O   SER A 185      -0.352  37.766  33.585  1.00 17.00           O  
ATOM    771  CB  SER A 185      -0.717  39.187  36.544  1.00 15.29           C  
ATOM    772  OG  SER A 185       0.579  39.493  37.018  1.00 16.67           O  
ATOM    773  N   GLY A 186       1.378  37.335  34.949  1.00 15.49           N  
ATOM    774  CA  GLY A 186       2.295  37.154  33.838  1.00 15.52           C  
ATOM    775  C   GLY A 186       1.885  35.961  32.990  1.00 16.97           C  
ATOM    776  O   GLY A 186       1.937  36.004  31.757  1.00 15.68           O  
ATOM    777  N   TYR A 187       1.458  34.887  33.646  1.00 16.52           N  
ATOM    778  CA  TYR A 187       1.041  33.696  32.921  1.00 16.45           C  
ATOM    779  C   TYR A 187      -0.157  33.978  32.009  1.00 17.01           C  
ATOM    780  O   TYR A 187      -0.176  33.575  30.848  1.00 17.57           O  
ATOM    781  CB  TYR A 187       0.668  32.570  33.888  1.00 17.11           C  
ATOM    782  CG  TYR A 187       0.072  31.409  33.143  1.00 20.03           C  
ATOM    783  CD1 TYR A 187       0.883  30.565  32.391  1.00 21.83           C  
ATOM    784  CD2 TYR A 187      -1.310  31.226  33.083  1.00 21.40           C  
ATOM    785  CE1 TYR A 187       0.341  29.575  31.592  1.00 23.34           C  
ATOM    786  CE2 TYR A 187      -1.869  30.236  32.279  1.00 22.34           C  
ATOM    787  CZ  TYR A 187      -1.033  29.415  31.537  1.00 24.47           C  
ATOM    788  OH  TYR A 187      -1.558  28.435  30.729  1.00 26.75           O  
ATOM    789  N   VAL A 188      -1.160  34.662  32.550  1.00 17.37           N  
ATOM    790  CA  VAL A 188      -2.359  34.985  31.790  1.00 17.61           C  
ATOM    791  C   VAL A 188      -2.061  35.953  30.653  1.00 17.77           C  
ATOM    792  O   VAL A 188      -2.606  35.826  29.556  1.00 19.14           O  
ATOM    793  CB  VAL A 188      -3.443  35.581  32.715  1.00 17.52           C  
ATOM    794  CG1 VAL A 188      -4.665  36.004  31.905  1.00 17.39           C  
ATOM    795  CG2 VAL A 188      -3.840  34.548  33.752  1.00 18.02           C  
ATOM    796  N   GLN A 189      -1.190  36.919  30.915  1.00 17.56           N  
ATOM    797  CA  GLN A 189      -0.817  37.902  29.901  1.00 18.78           C  
ATOM    798  C   GLN A 189      -0.168  37.191  28.718  1.00 19.92           C  
ATOM    799  O   GLN A 189      -0.536  37.394  27.560  1.00 21.22           O  
ATOM    800  CB  GLN A 189       0.168  38.910  30.498  1.00 19.02           C  
ATOM    801  CG  GLN A 189       0.656  39.983  29.528  1.00 18.64           C  
ATOM    802  CD  GLN A 189      -0.471  40.868  29.031  1.00 19.80           C  
ATOM    803  OE1 GLN A 189      -1.468  41.053  29.725  1.00 21.89           O  
ATOM    804  NE2 GLN A 189      -0.311  41.433  27.837  1.00 20.42           N  
ATOM    805  N   GLN A 190       0.800  36.343  29.037  1.00 20.44           N  
ATOM    806  CA  GLN A 190       1.545  35.587  28.046  1.00 23.16           C  
ATOM    807  C   GLN A 190       0.627  34.674  27.228  1.00 22.16           C  
ATOM    808  O   GLN A 190       0.735  34.600  25.996  1.00 21.20           O  
ATOM    809  CB  GLN A 190       2.643  34.801  28.778  1.00 25.73           C  
ATOM    810  CG  GLN A 190       3.322  33.729  27.988  1.00 34.60           C  
ATOM    811  CD  GLN A 190       2.546  32.426  27.975  1.00 30.79           C  
ATOM    812  OE1 GLN A 190       2.617  31.687  27.011  1.00 35.36           O  
ATOM    813  NE2 GLN A 190       1.818  32.135  29.052  1.00 33.05           N  
ATOM    814  N   LYS A 191      -0.294  34.007  27.915  1.00 21.86           N  
ATOM    815  CA  LYS A 191      -1.238  33.085  27.285  1.00 24.10           C  
ATOM    816  C   LYS A 191      -2.110  33.720  26.196  1.00 25.29           C  
ATOM    817  O   LYS A 191      -2.300  33.134  25.128  1.00 25.37           O  
ATOM    818  CB  LYS A 191      -2.123  32.454  28.370  1.00 25.37           C  
ATOM    819  CG  LYS A 191      -3.317  31.664  27.861  1.00 28.35           C  
ATOM    820  CD  LYS A 191      -2.904  30.418  27.102  1.00 33.87           C  
ATOM    821  CE  LYS A 191      -4.131  29.641  26.643  1.00 36.66           C  
ATOM    822  NZ  LYS A 191      -3.762  28.572  25.682  1.00 40.17           N  
ATOM    823  N   PHE A 192      -2.630  34.916  26.449  1.00 24.69           N  
ATOM    824  CA  PHE A 192      -3.484  35.564  25.456  1.00 27.04           C  
ATOM    825  C   PHE A 192      -2.820  36.626  24.589  1.00 27.86           C  
ATOM    826  O   PHE A 192      -3.289  36.894  23.481  1.00 29.40           O  
ATOM    827  CB  PHE A 192      -4.703  36.203  26.132  1.00 28.48           C  
ATOM    828  CG  PHE A 192      -5.576  35.224  26.852  1.00 30.35           C  
ATOM    829  CD1 PHE A 192      -5.506  35.104  28.232  1.00 31.75           C  
ATOM    830  CD2 PHE A 192      -6.461  34.409  26.150  1.00 32.44           C  
ATOM    831  CE1 PHE A 192      -6.302  34.189  28.908  1.00 32.41           C  
ATOM    832  CE2 PHE A 192      -7.264  33.486  26.817  1.00 33.25           C  
ATOM    833  CZ  PHE A 192      -7.183  33.378  28.200  1.00 33.02           C  
ATOM    834  N   SER A 193      -1.734  37.221  25.071  1.00 27.09           N  
ATOM    835  CA  SER A 193      -1.095  38.298  24.326  1.00 26.83           C  
ATOM    836  C   SER A 193       0.387  38.179  23.978  1.00 25.94           C  
ATOM    837  O   SER A 193       0.947  39.090  23.370  1.00 26.85           O  
ATOM    838  CB  SER A 193      -1.318  39.609  25.076  1.00 28.35           C  
ATOM    839  OG  SER A 193      -2.667  39.713  25.502  1.00 31.81           O  
ATOM    840  N   GLY A 194       1.038  37.087  24.360  1.00 23.52           N  
ATOM    841  CA  GLY A 194       2.450  36.960  24.037  1.00 23.50           C  
ATOM    842  C   GLY A 194       3.347  37.328  25.203  1.00 22.24           C  
ATOM    843  O   GLY A 194       2.879  37.933  26.168  1.00 21.87           O  
ATOM    844  N   PRO A 195       4.649  37.004  25.132  1.00 21.29           N  
ATOM    845  CA  PRO A 195       5.647  37.271  26.175  1.00 20.29           C  
ATOM    846  C   PRO A 195       6.222  38.676  26.304  1.00 18.85           C  
ATOM    847  O   PRO A 195       6.995  38.945  27.220  1.00 18.87           O  
ATOM    848  CB  PRO A 195       6.733  36.256  25.854  1.00 20.96           C  
ATOM    849  CG  PRO A 195       6.733  36.294  24.350  1.00 21.74           C  
ATOM    850  CD  PRO A 195       5.255  36.245  24.020  1.00 21.59           C  
ATOM    851  N   TRP A 196       5.857  39.571  25.397  1.00 19.91           N  
ATOM    852  CA  TRP A 196       6.394  40.922  25.442  1.00 20.41           C  
ATOM    853  C   TRP A 196       5.514  41.857  26.263  1.00 20.32           C  
ATOM    854  O   TRP A 196       4.561  42.453  25.759  1.00 23.90           O  
ATOM    855  CB  TRP A 196       6.584  41.434  24.012  1.00 20.59           C  
ATOM    856  CG  TRP A 196       7.395  40.466  23.183  1.00 19.42           C  
ATOM    857  CD1 TRP A 196       6.932  39.642  22.200  1.00 21.26           C  
ATOM    858  CD2 TRP A 196       8.799  40.200  23.300  1.00 19.77           C  
ATOM    859  NE1 TRP A 196       7.962  38.880  21.693  1.00 19.04           N  
ATOM    860  CE2 TRP A 196       9.120  39.204  22.351  1.00 18.62           C  
ATOM    861  CE3 TRP A 196       9.820  40.708  24.113  1.00 20.75           C  
ATOM    862  CZ2 TRP A 196      10.415  38.703  22.191  1.00 18.25           C  
ATOM    863  CZ3 TRP A 196      11.116  40.209  23.956  1.00 23.19           C  
ATOM    864  CH2 TRP A 196      11.399  39.216  22.998  1.00 21.41           C  
ATOM    865  N   PHE A 197       5.849  41.970  27.543  1.00 20.11           N  
ATOM    866  CA  PHE A 197       5.098  42.808  28.472  1.00 19.03           C  
ATOM    867  C   PHE A 197       5.932  43.021  29.727  1.00 18.53           C  
ATOM    868  O   PHE A 197       7.010  42.432  29.879  1.00 17.95           O  
ATOM    869  CB  PHE A 197       3.779  42.111  28.839  1.00 18.85           C  
ATOM    870  CG  PHE A 197       3.965  40.824  29.602  1.00 18.85           C  
ATOM    871  CD1 PHE A 197       4.039  40.830  30.992  1.00 18.81           C  
ATOM    872  CD2 PHE A 197       4.087  39.611  28.931  1.00 18.31           C  
ATOM    873  CE1 PHE A 197       4.233  39.646  31.705  1.00 18.16           C  
ATOM    874  CE2 PHE A 197       4.282  38.420  29.637  1.00 18.59           C  
ATOM    875  CZ  PHE A 197       4.355  38.442  31.026  1.00 17.42           C  
ATOM    876  N   GLY A 198       5.444  43.857  30.637  1.00 15.81           N  
ATOM    877  CA  GLY A 198       6.189  44.075  31.859  1.00 15.89           C  
ATOM    878  C   GLY A 198       5.525  45.033  32.822  1.00 15.86           C  
ATOM    879  O   GLY A 198       4.497  45.628  32.506  1.00 16.58           O  
ATOM    880  N   GLY A 199       6.109  45.166  34.006  1.00 16.42           N  
ATOM    881  CA  GLY A 199       5.565  46.096  34.973  1.00 16.33           C  
ATOM    882  C   GLY A 199       4.870  45.492  36.171  1.00 17.34           C  
ATOM    883  O   GLY A 199       4.532  44.306  36.197  1.00 15.64           O  
ATOM    884  N   LEU A 200       4.656  46.343  37.166  1.00 15.32           N  
ATOM    885  CA  LEU A 200       4.010  45.961  38.420  1.00 16.78           C  
ATOM    886  C   LEU A 200       2.493  46.116  38.455  1.00 16.18           C  
ATOM    887  O   LEU A 200       1.907  45.957  39.521  1.00 16.70           O  
ATOM    888  CB  LEU A 200       4.594  46.788  39.575  1.00 17.76           C  
ATOM    889  CG  LEU A 200       6.007  46.496  40.075  1.00 20.92           C  
ATOM    890  CD1 LEU A 200       6.424  47.550  41.102  1.00 19.23           C  
ATOM    891  CD2 LEU A 200       6.051  45.100  40.696  1.00 18.83           C  
ATOM    892  N   SER A 201       1.842  46.411  37.330  1.00 16.10           N  
ATOM    893  CA  SER A 201       0.385  46.620  37.367  1.00 16.51           C  
ATOM    894  C   SER A 201      -0.419  45.417  37.869  1.00 16.69           C  
ATOM    895  O   SER A 201      -1.431  45.586  38.543  1.00 16.20           O  
ATOM    896  CB  SER A 201      -0.138  47.100  36.000  1.00 16.56           C  
ATOM    897  OG  SER A 201       0.039  46.144  34.974  1.00 19.17           O  
ATOM    898  N   GLY A 202       0.030  44.208  37.546  1.00 16.70           N  
ATOM    899  CA  GLY A 202      -0.671  43.025  38.020  1.00 15.19           C  
ATOM    900  C   GLY A 202      -0.537  42.907  39.529  1.00 16.02           C  
ATOM    901  O   GLY A 202      -1.471  42.504  40.227  1.00 16.33           O  
ATOM    902  N   VAL A 203       0.637  43.264  40.036  1.00 15.37           N  
ATOM    903  CA  VAL A 203       0.902  43.217  41.471  1.00 14.93           C  
ATOM    904  C   VAL A 203       0.070  44.299  42.164  1.00 16.38           C  
ATOM    905  O   VAL A 203      -0.439  44.093  43.265  1.00 15.51           O  
ATOM    906  CB  VAL A 203       2.411  43.443  41.766  1.00 16.09           C  
ATOM    907  CG1 VAL A 203       2.648  43.556  43.273  1.00 16.39           C  
ATOM    908  CG2 VAL A 203       3.231  42.291  41.187  1.00 15.58           C  
ATOM    909  N   VAL A 204      -0.066  45.455  41.516  1.00 15.42           N  
ATOM    910  CA  VAL A 204      -0.854  46.537  42.097  1.00 16.14           C  
ATOM    911  C   VAL A 204      -2.321  46.131  42.206  1.00 15.81           C  
ATOM    912  O   VAL A 204      -2.969  46.418  43.213  1.00 16.64           O  
ATOM    913  CB  VAL A 204      -0.720  47.835  41.275  1.00 15.78           C  
ATOM    914  CG1 VAL A 204      -1.737  48.873  41.756  1.00 16.97           C  
ATOM    915  CG2 VAL A 204       0.686  48.389  41.438  1.00 16.02           C  
ATOM    916  N   TYR A 205      -2.855  45.464  41.185  1.00 17.21           N  
ATOM    917  CA  TYR A 205      -4.247  45.015  41.255  1.00 17.43           C  
ATOM    918  C   TYR A 205      -4.398  44.077  42.453  1.00 17.96           C  
ATOM    919  O   TYR A 205      -5.390  44.133  43.187  1.00 16.83           O  
ATOM    920  CB  TYR A 205      -4.665  44.268  39.983  1.00 16.23           C  
ATOM    921  CG  TYR A 205      -5.312  45.138  38.923  1.00 18.42           C  
ATOM    922  CD1 TYR A 205      -4.540  45.946  38.087  1.00 17.15           C  
ATOM    923  CD2 TYR A 205      -6.698  45.143  38.749  1.00 19.39           C  
ATOM    924  CE1 TYR A 205      -5.132  46.736  37.100  1.00 19.29           C  
ATOM    925  CE2 TYR A 205      -7.298  45.927  37.763  1.00 20.75           C  
ATOM    926  CZ  TYR A 205      -6.509  46.718  36.945  1.00 20.91           C  
ATOM    927  OH  TYR A 205      -7.094  47.483  35.963  1.00 24.49           O  
ATOM    928  N   ALA A 206      -3.410  43.212  42.652  1.00 16.34           N  
ATOM    929  CA  ALA A 206      -3.454  42.285  43.778  1.00 16.35           C  
ATOM    930  C   ALA A 206      -3.467  43.055  45.098  1.00 17.33           C  
ATOM    931  O   ALA A 206      -4.271  42.764  45.988  1.00 17.37           O  
ATOM    932  CB  ALA A 206      -2.248  41.339  43.737  1.00 17.21           C  
ATOM    933  N   LEU A 207      -2.578  44.036  45.227  1.00 16.13           N  
ATOM    934  CA  LEU A 207      -2.504  44.835  46.451  1.00 16.70           C  
ATOM    935  C   LEU A 207      -3.777  45.650  46.697  1.00 17.18           C  
ATOM    936  O   LEU A 207      -4.208  45.801  47.846  1.00 16.45           O  
ATOM    937  CB  LEU A 207      -1.283  45.757  46.410  1.00 16.15           C  
ATOM    938  CG  LEU A 207       0.070  45.041  46.566  1.00 17.26           C  
ATOM    939  CD1 LEU A 207       1.200  45.992  46.227  1.00 17.07           C  
ATOM    940  CD2 LEU A 207       0.212  44.518  47.996  1.00 17.84           C  
ATOM    941  N   MET A 208      -4.378  46.180  45.633  1.00 17.83           N  
ATOM    942  CA  MET A 208      -5.614  46.947  45.782  1.00 18.56           C  
ATOM    943  C   MET A 208      -6.707  46.024  46.302  1.00 19.86           C  
ATOM    944  O   MET A 208      -7.433  46.363  47.241  1.00 20.36           O  
ATOM    945  CB  MET A 208      -6.051  47.545  44.443  1.00 18.44           C  
ATOM    946  CG  MET A 208      -5.169  48.677  43.966  1.00 18.74           C  
ATOM    947  SD  MET A 208      -5.773  49.395  42.431  1.00 18.75           S  
ATOM    948  CE  MET A 208      -4.855  50.929  42.424  1.00 18.26           C  
ATOM    949  N   GLY A 209      -6.820  44.852  45.688  1.00 18.80           N  
ATOM    950  CA  GLY A 209      -7.824  43.903  46.126  1.00 19.29           C  
ATOM    951  C   GLY A 209      -7.575  43.443  47.550  1.00 19.70           C  
ATOM    952  O   GLY A 209      -8.508  43.374  48.356  1.00 21.97           O  
ATOM    953  N   TYR A 210      -6.321  43.135  47.873  1.00 18.67           N  
ATOM    954  CA  TYR A 210      -5.987  42.670  49.216  1.00 19.56           C  
ATOM    955  C   TYR A 210      -6.297  43.707  50.290  1.00 20.41           C  
ATOM    956  O   TYR A 210      -7.038  43.430  51.233  1.00 21.52           O  
ATOM    957  CB  TYR A 210      -4.510  42.297  49.329  1.00 19.75           C  
ATOM    958  CG  TYR A 210      -4.165  41.740  50.694  1.00 20.13           C  
ATOM    959  CD1 TYR A 210      -4.340  40.386  50.982  1.00 20.69           C  
ATOM    960  CD2 TYR A 210      -3.731  42.581  51.720  1.00 19.79           C  
ATOM    961  CE1 TYR A 210      -4.097  39.882  52.258  1.00 21.45           C  
ATOM    962  CE2 TYR A 210      -3.487  42.090  53.001  1.00 20.86           C  
ATOM    963  CZ  TYR A 210      -3.675  40.739  53.262  1.00 21.87           C  
ATOM    964  OH  TYR A 210      -3.458  40.263  54.531  1.00 22.96           O  
ATOM    965  N   VAL A 211      -5.725  44.899  50.149  1.00 19.78           N  
ATOM    966  CA  VAL A 211      -5.930  45.958  51.134  1.00 20.99           C  
ATOM    967  C   VAL A 211      -7.390  46.354  51.297  1.00 21.98           C  
ATOM    968  O   VAL A 211      -7.868  46.555  52.416  1.00 22.82           O  
ATOM    969  CB  VAL A 211      -5.100  47.212  50.777  1.00 20.30           C  
ATOM    970  CG1 VAL A 211      -5.410  48.356  51.739  1.00 20.89           C  
ATOM    971  CG2 VAL A 211      -3.624  46.875  50.841  1.00 19.46           C  
ATOM    972  N   TRP A 212      -8.103  46.460  50.183  1.00 22.77           N  
ATOM    973  CA  TRP A 212      -9.504  46.840  50.237  1.00 25.23           C  
ATOM    974  C   TRP A 212     -10.347  45.784  50.943  1.00 25.51           C  
ATOM    975  O   TRP A 212     -11.056  46.088  51.903  1.00 25.45           O  
ATOM    976  CB  TRP A 212     -10.054  47.063  48.831  1.00 26.63           C  
ATOM    977  CG  TRP A 212     -11.517  47.318  48.845  1.00 29.44           C  
ATOM    978  CD1 TRP A 212     -12.148  48.454  49.261  1.00 30.75           C  
ATOM    979  CD2 TRP A 212     -12.545  46.390  48.497  1.00 31.26           C  
ATOM    980  NE1 TRP A 212     -13.511  48.289  49.195  1.00 31.88           N  
ATOM    981  CE2 TRP A 212     -13.782  47.030  48.728  1.00 31.91           C  
ATOM    982  CE3 TRP A 212     -12.543  45.074  48.013  1.00 31.33           C  
ATOM    983  CZ2 TRP A 212     -15.007  46.401  48.492  1.00 33.48           C  
ATOM    984  CZ3 TRP A 212     -13.760  44.446  47.778  1.00 32.84           C  
ATOM    985  CH2 TRP A 212     -14.978  45.113  48.018  1.00 33.23           C  
ATOM    986  N   LEU A 213     -10.265  44.543  50.473  1.00 25.58           N  
ATOM    987  CA  LEU A 213     -11.053  43.466  51.061  1.00 27.63           C  
ATOM    988  C   LEU A 213     -10.692  43.177  52.514  1.00 27.77           C  
ATOM    989  O   LEU A 213     -11.572  42.885  53.327  1.00 27.98           O  
ATOM    990  CB  LEU A 213     -10.920  42.189  50.225  1.00 28.10           C  
ATOM    991  CG  LEU A 213     -11.872  41.052  50.609  1.00 29.36           C  
ATOM    992  CD1 LEU A 213     -13.306  41.566  50.634  1.00 30.17           C  
ATOM    993  CD2 LEU A 213     -11.733  39.907  49.616  1.00 29.89           C  
ATOM    994  N   ARG A 214      -9.407  43.257  52.848  1.00 27.56           N  
ATOM    995  CA  ARG A 214      -8.980  43.006  54.223  1.00 30.32           C  
ATOM    996  C   ARG A 214      -9.615  44.047  55.148  1.00 31.37           C  
ATOM    997  O   ARG A 214     -10.050  43.727  56.257  1.00 31.76           O  
ATOM    998  CB  ARG A 214      -7.453  43.075  54.337  1.00 30.75           C  
ATOM    999  CG  ARG A 214      -6.894  42.605  55.680  1.00 33.73           C  
ATOM   1000  CD  ARG A 214      -7.027  41.098  55.864  1.00 32.86           C  
ATOM   1001  NE  ARG A 214      -6.749  40.690  57.241  1.00 34.93           N  
ATOM   1002  CZ  ARG A 214      -5.539  40.588  57.786  1.00 35.10           C  
ATOM   1003  NH1 ARG A 214      -4.449  40.858  57.081  1.00 33.16           N  
ATOM   1004  NH2 ARG A 214      -5.426  40.218  59.054  1.00 35.94           N  
ATOM   1005  N   GLY A 215      -9.679  45.290  54.680  1.00 32.30           N  
ATOM   1006  CA  GLY A 215     -10.263  46.353  55.480  1.00 35.44           C  
ATOM   1007  C   GLY A 215     -11.771  46.255  55.615  1.00 37.34           C  
ATOM   1008  O   GLY A 215     -12.337  46.679  56.622  1.00 38.19           O  
ATOM   1009  N   GLU A 216     -12.426  45.690  54.607  1.00 38.74           N  
ATOM   1010  CA  GLU A 216     -13.879  45.545  54.621  1.00 41.94           C  
ATOM   1011  C   GLU A 216     -14.336  44.379  55.506  1.00 42.91           C  
ATOM   1012  O   GLU A 216     -15.357  44.473  56.191  1.00 42.66           O  
ATOM   1013  CB  GLU A 216     -14.392  45.327  53.197  1.00 43.44           C  
ATOM   1014  CG  GLU A 216     -15.840  45.742  52.964  1.00 47.63           C  
ATOM   1015  CD  GLU A 216     -16.032  47.255  52.926  1.00 49.03           C  
ATOM   1016  OE1 GLU A 216     -17.141  47.702  52.569  1.00 50.91           O  
ATOM   1017  OE2 GLU A 216     -15.083  47.998  53.251  1.00 50.76           O  
ATOM   1018  N   ARG A 217     -13.580  43.282  55.490  1.00 43.61           N  
ATOM   1019  CA  ARG A 217     -13.924  42.092  56.272  1.00 45.44           C  
ATOM   1020  C   ARG A 217     -13.234  42.001  57.631  1.00 46.55           C  
ATOM   1021  O   ARG A 217     -13.774  41.413  58.570  1.00 46.88           O  
ATOM   1022  CB  ARG A 217     -13.576  40.815  55.497  1.00 45.33           C  
ATOM   1023  CG  ARG A 217     -14.242  40.654  54.142  1.00 47.15           C  
ATOM   1024  CD  ARG A 217     -13.854  39.314  53.519  1.00 49.26           C  
ATOM   1025  NE  ARG A 217     -14.611  38.193  54.073  1.00 51.73           N  
ATOM   1026  CZ  ARG A 217     -15.772  37.771  53.580  1.00 53.01           C  
ATOM   1027  NH1 ARG A 217     -16.302  38.375  52.525  1.00 54.17           N  
ATOM   1028  NH2 ARG A 217     -16.403  36.747  54.138  1.00 54.24           N  
ATOM   1029  N   ASP A 218     -12.037  42.569  57.726  1.00 48.11           N  
ATOM   1030  CA  ASP A 218     -11.251  42.517  58.956  1.00 48.89           C  
ATOM   1031  C   ASP A 218     -10.775  43.913  59.369  1.00 49.56           C  
ATOM   1032  O   ASP A 218      -9.576  44.157  59.504  1.00 49.17           O  
ATOM   1033  CB  ASP A 218     -10.045  41.602  58.728  1.00 50.24           C  
ATOM   1034  CG  ASP A 218      -9.498  41.016  60.012  1.00 51.23           C  
ATOM   1035  OD1 ASP A 218      -9.931  41.441  61.105  1.00 52.41           O  
ATOM   1036  OD2 ASP A 218      -8.627  40.127  59.918  1.00 51.87           O  
ATOM   1037  N   PRO A 219     -11.718  44.844  59.597  1.00 49.87           N  
ATOM   1038  CA  PRO A 219     -11.403  46.222  59.993  1.00 50.66           C  
ATOM   1039  C   PRO A 219     -10.254  46.376  60.997  1.00 51.35           C  
ATOM   1040  O   PRO A 219      -9.229  46.985  60.691  1.00 52.07           O  
ATOM   1041  CB  PRO A 219     -12.731  46.725  60.556  1.00 50.87           C  
ATOM   1042  CG  PRO A 219     -13.732  46.021  59.696  1.00 50.36           C  
ATOM   1043  CD  PRO A 219     -13.175  44.611  59.645  1.00 50.36           C  
ATOM   1044  N   GLN A 220     -10.429  45.820  62.191  1.00 52.05           N  
ATOM   1045  CA  GLN A 220      -9.419  45.920  63.240  1.00 51.66           C  
ATOM   1046  C   GLN A 220      -8.068  45.311  62.876  1.00 51.22           C  
ATOM   1047  O   GLN A 220      -7.145  45.317  63.691  1.00 51.12           O  
ATOM   1048  CB  GLN A 220      -9.934  45.277  64.530  1.00 52.71           C  
ATOM   1049  N   SER A 221      -7.948  44.776  61.665  1.00 50.00           N  
ATOM   1050  CA  SER A 221      -6.680  44.198  61.238  1.00 48.45           C  
ATOM   1051  C   SER A 221      -5.694  45.348  61.067  1.00 47.27           C  
ATOM   1052  O   SER A 221      -4.484  45.136  60.962  1.00 47.30           O  
ATOM   1053  CB  SER A 221      -6.826  43.462  59.903  1.00 48.82           C  
ATOM   1054  OG  SER A 221      -6.966  44.372  58.823  1.00 48.88           O  
ATOM   1055  N   GLY A 222      -6.231  46.566  61.031  1.00 45.04           N  
ATOM   1056  CA  GLY A 222      -5.411  47.753  60.872  1.00 42.38           C  
ATOM   1057  C   GLY A 222      -5.241  48.188  59.426  1.00 41.14           C  
ATOM   1058  O   GLY A 222      -4.964  49.357  59.148  1.00 40.83           O  
ATOM   1059  N   ILE A 223      -5.405  47.248  58.502  1.00 38.84           N  
ATOM   1060  CA  ILE A 223      -5.256  47.536  57.080  1.00 36.31           C  
ATOM   1061  C   ILE A 223      -6.584  47.787  56.375  1.00 34.11           C  
ATOM   1062  O   ILE A 223      -7.552  47.047  56.557  1.00 34.39           O  
ATOM   1063  CB  ILE A 223      -4.486  46.391  56.371  1.00 37.73           C  
ATOM   1064  CG1 ILE A 223      -2.982  46.594  56.585  1.00 39.98           C  
ATOM   1065  CG2 ILE A 223      -4.840  46.335  54.888  1.00 38.17           C  
ATOM   1066  CD1 ILE A 223      -2.105  45.656  55.791  1.00 42.52           C  
ATOM   1067  N   TYR A 224      -6.613  48.844  55.567  1.00 31.06           N  
ATOM   1068  CA  TYR A 224      -7.808  49.220  54.823  1.00 29.12           C  
ATOM   1069  C   TYR A 224      -7.441  50.228  53.737  1.00 26.70           C  
ATOM   1070  O   TYR A 224      -6.393  50.872  53.801  1.00 25.54           O  
ATOM   1071  CB  TYR A 224      -8.833  49.848  55.770  1.00 30.79           C  
ATOM   1072  CG  TYR A 224      -8.366  51.162  56.355  1.00 32.99           C  
ATOM   1073  CD1 TYR A 224      -8.657  52.375  55.727  1.00 35.02           C  
ATOM   1074  CD2 TYR A 224      -7.602  51.191  57.516  1.00 34.19           C  
ATOM   1075  CE1 TYR A 224      -8.193  53.588  56.247  1.00 36.46           C  
ATOM   1076  CE2 TYR A 224      -7.134  52.393  58.044  1.00 36.69           C  
ATOM   1077  CZ  TYR A 224      -7.431  53.588  57.407  1.00 37.70           C  
ATOM   1078  OH  TYR A 224      -6.963  54.776  57.930  1.00 39.85           O  
ATOM   1079  N   LEU A 225      -8.308  50.358  52.741  1.00 26.14           N  
ATOM   1080  CA  LEU A 225      -8.072  51.296  51.657  1.00 27.68           C  
ATOM   1081  C   LEU A 225      -8.876  52.565  51.923  1.00 29.04           C  
ATOM   1082  O   LEU A 225     -10.105  52.542  51.913  1.00 27.60           O  
ATOM   1083  CB  LEU A 225      -8.480  50.669  50.318  1.00 26.63           C  
ATOM   1084  CG  LEU A 225      -8.115  51.446  49.049  1.00 28.41           C  
ATOM   1085  CD1 LEU A 225      -6.671  51.906  49.131  1.00 29.15           C  
ATOM   1086  CD2 LEU A 225      -8.340  50.567  47.819  1.00 28.86           C  
ATOM   1087  N   GLN A 226      -8.164  53.658  52.186  1.00 30.99           N  
ATOM   1088  CA  GLN A 226      -8.773  54.958  52.454  1.00 32.94           C  
ATOM   1089  C   GLN A 226      -9.933  55.202  51.489  1.00 32.75           C  
ATOM   1090  O   GLN A 226      -9.794  55.041  50.278  1.00 31.34           O  
ATOM   1091  CB  GLN A 226      -7.727  56.066  52.292  1.00 35.53           C  
ATOM   1092  CG  GLN A 226      -8.210  57.464  52.675  1.00 39.32           C  
ATOM   1093  CD  GLN A 226      -8.213  57.695  54.177  1.00 41.27           C  
ATOM   1094  OE1 GLN A 226      -7.880  56.802  54.953  1.00 42.63           O  
ATOM   1095  NE2 GLN A 226      -8.588  58.900  54.593  1.00 43.18           N  
ATOM   1096  N   ARG A 227     -11.075  55.597  52.038  1.00 31.70           N  
ATOM   1097  CA  ARG A 227     -12.266  55.851  51.243  1.00 30.05           C  
ATOM   1098  C   ARG A 227     -11.973  56.691  49.997  1.00 28.59           C  
ATOM   1099  O   ARG A 227     -12.365  56.330  48.886  1.00 28.96           O  
ATOM   1100  CB  ARG A 227     -13.316  56.560  52.099  1.00 33.42           C  
ATOM   1101  CG  ARG A 227     -14.747  56.237  51.719  1.00 34.72           C  
ATOM   1102  CD  ARG A 227     -15.725  57.096  52.497  1.00 36.15           C  
ATOM   1103  NE  ARG A 227     -16.883  56.324  52.938  1.00 37.86           N  
ATOM   1104  CZ  ARG A 227     -17.935  56.850  53.554  1.00 38.19           C  
ATOM   1105  NH1 ARG A 227     -17.977  58.154  53.798  1.00 37.92           N  
ATOM   1106  NH2 ARG A 227     -18.942  56.076  53.932  1.00 39.53           N  
ATOM   1107  N   GLY A 228     -11.287  57.813  50.181  1.00 25.58           N  
ATOM   1108  CA  GLY A 228     -10.971  58.667  49.052  1.00 24.92           C  
ATOM   1109  C   GLY A 228     -10.062  57.989  48.045  1.00 25.53           C  
ATOM   1110  O   GLY A 228     -10.187  58.199  46.839  1.00 24.86           O  
ATOM   1111  N   LEU A 229      -9.139  57.167  48.530  1.00 24.90           N  
ATOM   1112  CA  LEU A 229      -8.228  56.491  47.621  1.00 25.79           C  
ATOM   1113  C   LEU A 229      -8.909  55.373  46.848  1.00 24.03           C  
ATOM   1114  O   LEU A 229      -8.404  54.935  45.818  1.00 24.58           O  
ATOM   1115  CB  LEU A 229      -7.001  55.975  48.377  1.00 28.13           C  
ATOM   1116  CG  LEU A 229      -6.153  57.125  48.937  1.00 30.80           C  
ATOM   1117  CD1 LEU A 229      -4.906  56.578  49.608  1.00 31.84           C  
ATOM   1118  CD2 LEU A 229      -5.770  58.077  47.811  1.00 31.10           C  
ATOM   1119  N   ILE A 230     -10.055  54.907  47.331  1.00 23.34           N  
ATOM   1120  CA  ILE A 230     -10.780  53.871  46.607  1.00 22.54           C  
ATOM   1121  C   ILE A 230     -11.191  54.495  45.276  1.00 22.33           C  
ATOM   1122  O   ILE A 230     -11.178  53.842  44.229  1.00 20.98           O  
ATOM   1123  CB  ILE A 230     -12.051  53.419  47.372  1.00 23.88           C  
ATOM   1124  CG1 ILE A 230     -11.657  52.574  48.584  1.00 25.68           C  
ATOM   1125  CG2 ILE A 230     -12.979  52.637  46.440  1.00 24.77           C  
ATOM   1126  CD1 ILE A 230     -12.837  52.116  49.422  1.00 27.78           C  
ATOM   1127  N   ILE A 231     -11.547  55.776  45.323  1.00 19.81           N  
ATOM   1128  CA  ILE A 231     -11.964  56.490  44.128  1.00 19.97           C  
ATOM   1129  C   ILE A 231     -10.835  56.604  43.108  1.00 19.86           C  
ATOM   1130  O   ILE A 231     -11.038  56.364  41.922  1.00 19.41           O  
ATOM   1131  CB  ILE A 231     -12.472  57.910  44.484  1.00 21.14           C  
ATOM   1132  CG1 ILE A 231     -13.733  57.801  45.348  1.00 21.05           C  
ATOM   1133  CG2 ILE A 231     -12.733  58.720  43.216  1.00 21.07           C  
ATOM   1134  CD1 ILE A 231     -14.886  57.044  44.701  1.00 22.45           C  
ATOM   1135  N   PHE A 232      -9.640  56.956  43.561  1.00 19.07           N  
ATOM   1136  CA  PHE A 232      -8.553  57.105  42.613  1.00 19.69           C  
ATOM   1137  C   PHE A 232      -8.001  55.770  42.151  1.00 18.99           C  
ATOM   1138  O   PHE A 232      -7.443  55.670  41.061  1.00 20.35           O  
ATOM   1139  CB  PHE A 232      -7.495  58.039  43.195  1.00 20.70           C  
ATOM   1140  CG  PHE A 232      -8.051  59.404  43.503  1.00 22.49           C  
ATOM   1141  CD1 PHE A 232      -8.504  59.711  44.781  1.00 24.23           C  
ATOM   1142  CD2 PHE A 232      -8.253  60.331  42.481  1.00 23.15           C  
ATOM   1143  CE1 PHE A 232      -9.158  60.916  45.039  1.00 24.61           C  
ATOM   1144  CE2 PHE A 232      -8.909  61.542  42.730  1.00 23.63           C  
ATOM   1145  CZ  PHE A 232      -9.362  61.830  44.011  1.00 23.64           C  
ATOM   1146  N   ALA A 233      -8.189  54.739  42.966  1.00 19.40           N  
ATOM   1147  CA  ALA A 233      -7.750  53.409  42.567  1.00 19.66           C  
ATOM   1148  C   ALA A 233      -8.680  53.000  41.424  1.00 20.48           C  
ATOM   1149  O   ALA A 233      -8.245  52.447  40.415  1.00 20.91           O  
ATOM   1150  CB  ALA A 233      -7.876  52.437  43.727  1.00 19.30           C  
ATOM   1151  N   LEU A 234      -9.967  53.297  41.580  1.00 19.69           N  
ATOM   1152  CA  LEU A 234     -10.943  52.963  40.548  1.00 19.81           C  
ATOM   1153  C   LEU A 234     -10.655  53.721  39.254  1.00 19.24           C  
ATOM   1154  O   LEU A 234     -10.808  53.176  38.165  1.00 20.79           O  
ATOM   1155  CB  LEU A 234     -12.364  53.265  41.043  1.00 21.66           C  
ATOM   1156  CG  LEU A 234     -12.902  52.280  42.087  1.00 22.24           C  
ATOM   1157  CD1 LEU A 234     -14.237  52.764  42.626  1.00 22.78           C  
ATOM   1158  CD2 LEU A 234     -13.055  50.910  41.453  1.00 24.06           C  
ATOM   1159  N   ILE A 235     -10.231  54.977  39.367  1.00 19.85           N  
ATOM   1160  CA  ILE A 235      -9.914  55.765  38.182  1.00 19.80           C  
ATOM   1161  C   ILE A 235      -8.690  55.175  37.476  1.00 20.43           C  
ATOM   1162  O   ILE A 235      -8.626  55.142  36.249  1.00 20.22           O  
ATOM   1163  CB  ILE A 235      -9.651  57.240  38.549  1.00 20.72           C  
ATOM   1164  CG1 ILE A 235     -10.974  57.894  38.980  1.00 20.83           C  
ATOM   1165  CG2 ILE A 235      -9.047  57.981  37.362  1.00 21.36           C  
ATOM   1166  CD1 ILE A 235     -10.840  59.340  39.421  1.00 21.22           C  
ATOM   1167  N   TRP A 236      -7.725  54.705  38.259  1.00 19.60           N  
ATOM   1168  CA  TRP A 236      -6.518  54.097  37.707  1.00 19.66           C  
ATOM   1169  C   TRP A 236      -6.903  52.793  36.999  1.00 18.87           C  
ATOM   1170  O   TRP A 236      -6.394  52.484  35.917  1.00 19.59           O  
ATOM   1171  CB  TRP A 236      -5.528  53.819  38.841  1.00 18.58           C  
ATOM   1172  CG  TRP A 236      -4.242  53.178  38.413  1.00 19.57           C  
ATOM   1173  CD1 TRP A 236      -3.138  53.798  37.905  1.00 18.24           C  
ATOM   1174  CD2 TRP A 236      -3.925  51.784  38.488  1.00 17.96           C  
ATOM   1175  NE1 TRP A 236      -2.142  52.871  37.662  1.00 19.31           N  
ATOM   1176  CE2 TRP A 236      -2.602  51.629  38.012  1.00 18.76           C  
ATOM   1177  CE3 TRP A 236      -4.630  50.651  38.914  1.00 18.63           C  
ATOM   1178  CZ2 TRP A 236      -1.971  50.383  37.950  1.00 18.47           C  
ATOM   1179  CZ3 TRP A 236      -4.002  49.409  38.853  1.00 19.16           C  
ATOM   1180  CH2 TRP A 236      -2.682  49.288  38.374  1.00 16.79           C  
ATOM   1181  N   ILE A 237      -7.811  52.035  37.609  1.00 18.99           N  
ATOM   1182  CA  ILE A 237      -8.269  50.777  37.026  1.00 19.84           C  
ATOM   1183  C   ILE A 237      -8.985  51.051  35.704  1.00 20.39           C  
ATOM   1184  O   ILE A 237      -8.705  50.408  34.693  1.00 20.56           O  
ATOM   1185  CB  ILE A 237      -9.220  50.025  37.993  1.00 19.65           C  
ATOM   1186  CG1 ILE A 237      -8.421  49.470  39.177  1.00 19.52           C  
ATOM   1187  CG2 ILE A 237      -9.969  48.920  37.248  1.00 20.31           C  
ATOM   1188  CD1 ILE A 237      -9.283  48.888  40.277  1.00 21.67           C  
ATOM   1189  N   VAL A 238      -9.894  52.022  35.712  1.00 20.55           N  
ATOM   1190  CA  VAL A 238     -10.649  52.393  34.514  1.00 20.73           C  
ATOM   1191  C   VAL A 238      -9.735  52.870  33.387  1.00 21.14           C  
ATOM   1192  O   VAL A 238      -9.961  52.563  32.212  1.00 21.55           O  
ATOM   1193  CB  VAL A 238     -11.669  53.516  34.843  1.00 20.49           C  
ATOM   1194  CG1 VAL A 238     -12.310  54.047  33.564  1.00 22.99           C  
ATOM   1195  CG2 VAL A 238     -12.726  52.977  35.789  1.00 22.26           C  
ATOM   1196  N   ALA A 239      -8.706  53.629  33.753  1.00 21.70           N  
ATOM   1197  CA  ALA A 239      -7.760  54.157  32.778  1.00 21.67           C  
ATOM   1198  C   ALA A 239      -7.160  53.014  31.965  1.00 23.25           C  
ATOM   1199  O   ALA A 239      -7.089  53.078  30.737  1.00 22.43           O  
ATOM   1200  CB  ALA A 239      -6.653  54.935  33.489  1.00 22.74           C  
ATOM   1201  N   GLY A 240      -6.744  51.962  32.660  1.00 22.60           N  
ATOM   1202  CA  GLY A 240      -6.157  50.827  31.977  1.00 23.84           C  
ATOM   1203  C   GLY A 240      -7.182  49.962  31.275  1.00 24.15           C  
ATOM   1204  O   GLY A 240      -6.961  49.534  30.142  1.00 24.94           O  
ATOM   1205  N   TRP A 241      -8.314  49.725  31.931  1.00 23.91           N  
ATOM   1206  CA  TRP A 241      -9.356  48.871  31.372  1.00 24.75           C  
ATOM   1207  C   TRP A 241      -9.846  49.294  29.995  1.00 25.85           C  
ATOM   1208  O   TRP A 241     -10.043  48.451  29.116  1.00 25.03           O  
ATOM   1209  CB  TRP A 241     -10.541  48.787  32.342  1.00 24.71           C  
ATOM   1210  CG  TRP A 241     -11.445  47.619  32.076  1.00 26.30           C  
ATOM   1211  CD1 TRP A 241     -12.452  47.544  31.153  1.00 26.49           C  
ATOM   1212  CD2 TRP A 241     -11.389  46.339  32.714  1.00 27.36           C  
ATOM   1213  NE1 TRP A 241     -13.026  46.293  31.179  1.00 28.55           N  
ATOM   1214  CE2 TRP A 241     -12.391  45.534  32.127  1.00 27.35           C  
ATOM   1215  CE3 TRP A 241     -10.586  45.792  33.724  1.00 28.40           C  
ATOM   1216  CZ2 TRP A 241     -12.612  44.209  32.518  1.00 29.85           C  
ATOM   1217  CZ3 TRP A 241     -10.806  44.475  34.113  1.00 29.52           C  
ATOM   1218  CH2 TRP A 241     -11.812  43.700  33.509  1.00 29.64           C  
ATOM   1219  N   PHE A 242     -10.033  50.597  29.802  1.00 25.58           N  
ATOM   1220  CA  PHE A 242     -10.518  51.104  28.524  1.00 26.35           C  
ATOM   1221  C   PHE A 242      -9.418  51.687  27.648  1.00 27.26           C  
ATOM   1222  O   PHE A 242      -9.679  52.483  26.748  1.00 29.00           O  
ATOM   1223  CB  PHE A 242     -11.621  52.138  28.765  1.00 24.48           C  
ATOM   1224  CG  PHE A 242     -12.825  51.572  29.458  1.00 23.24           C  
ATOM   1225  CD1 PHE A 242     -12.951  51.648  30.843  1.00 23.08           C  
ATOM   1226  CD2 PHE A 242     -13.816  50.919  28.728  1.00 24.36           C  
ATOM   1227  CE1 PHE A 242     -14.046  51.081  31.490  1.00 23.13           C  
ATOM   1228  CE2 PHE A 242     -14.912  50.349  29.365  1.00 23.26           C  
ATOM   1229  CZ  PHE A 242     -15.032  50.427  30.746  1.00 24.11           C  
ATOM   1230  N   ASP A 243      -8.184  51.281  27.922  1.00 29.89           N  
ATOM   1231  CA  ASP A 243      -7.023  51.724  27.158  1.00 31.71           C  
ATOM   1232  C   ASP A 243      -6.842  53.230  27.045  1.00 32.22           C  
ATOM   1233  O   ASP A 243      -6.452  53.740  25.994  1.00 32.88           O  
ATOM   1234  CB  ASP A 243      -7.068  51.114  25.757  1.00 33.71           C  
ATOM   1235  CG  ASP A 243      -7.127  49.604  25.789  1.00 36.88           C  
ATOM   1236  OD1 ASP A 243      -6.303  48.995  26.502  1.00 37.46           O  
ATOM   1237  OD2 ASP A 243      -7.992  49.027  25.099  1.00 38.87           O  
ATOM   1238  N   LEU A 244      -7.125  53.943  28.128  1.00 31.17           N  
ATOM   1239  CA  LEU A 244      -6.961  55.387  28.146  1.00 30.53           C  
ATOM   1240  C   LEU A 244      -5.548  55.661  28.634  1.00 30.68           C  
ATOM   1241  O   LEU A 244      -5.017  56.756  28.472  1.00 30.82           O  
ATOM   1242  CB  LEU A 244      -7.956  56.023  29.121  1.00 30.50           C  
ATOM   1243  CG  LEU A 244      -9.441  55.737  28.901  1.00 31.13           C  
ATOM   1244  CD1 LEU A 244     -10.240  56.300  30.065  1.00 31.52           C  
ATOM   1245  CD2 LEU A 244      -9.898  56.343  27.581  1.00 31.52           C  
ATOM   1246  N   PHE A 245      -4.951  54.633  29.227  1.00 30.93           N  
ATOM   1247  CA  PHE A 245      -3.617  54.708  29.803  1.00 31.02           C  
ATOM   1248  C   PHE A 245      -2.926  53.367  29.547  1.00 30.87           C  
ATOM   1249  O   PHE A 245      -3.388  52.323  30.014  1.00 28.28           O  
ATOM   1250  CB  PHE A 245      -3.781  55.006  31.303  1.00 31.47           C  
ATOM   1251  CG  PHE A 245      -2.509  54.967  32.106  1.00 33.24           C  
ATOM   1252  CD1 PHE A 245      -1.267  55.180  31.519  1.00 33.26           C  
ATOM   1253  CD2 PHE A 245      -2.571  54.756  33.480  1.00 33.88           C  
ATOM   1254  CE1 PHE A 245      -0.105  55.180  32.293  1.00 32.87           C  
ATOM   1255  CE2 PHE A 245      -1.418  54.757  34.260  1.00 34.50           C  
ATOM   1256  CZ  PHE A 245      -0.182  54.969  33.666  1.00 32.83           C  
ATOM   1257  N   GLY A 246      -1.833  53.411  28.784  1.00 30.84           N  
ATOM   1258  CA  GLY A 246      -1.089  52.206  28.444  1.00 31.25           C  
ATOM   1259  C   GLY A 246      -0.328  51.635  29.622  1.00 31.82           C  
ATOM   1260  O   GLY A 246       0.575  52.281  30.153  1.00 29.98           O  
ATOM   1261  N   MET A 247      -0.692  50.417  30.020  1.00 30.84           N  
ATOM   1262  CA  MET A 247      -0.078  49.734  31.158  1.00 31.60           C  
ATOM   1263  C   MET A 247       0.632  48.424  30.818  1.00 30.99           C  
ATOM   1264  O   MET A 247       0.990  47.658  31.719  1.00 30.69           O  
ATOM   1265  CB  MET A 247      -1.144  49.443  32.212  1.00 33.76           C  
ATOM   1266  CG  MET A 247      -1.167  50.422  33.357  1.00 36.48           C  
ATOM   1267  SD  MET A 247      -2.440  49.918  34.513  1.00 35.96           S  
ATOM   1268  CE  MET A 247      -3.476  51.380  34.559  1.00 37.56           C  
ATOM   1269  N   SER A 248       0.825  48.166  29.529  1.00 29.72           N  
ATOM   1270  CA  SER A 248       1.486  46.947  29.073  1.00 29.17           C  
ATOM   1271  C   SER A 248       0.593  45.708  29.153  1.00 28.65           C  
ATOM   1272  O   SER A 248       0.371  45.033  28.149  1.00 29.11           O  
ATOM   1273  CB  SER A 248       2.764  46.705  29.881  1.00 29.69           C  
ATOM   1274  OG  SER A 248       3.367  45.482  29.507  1.00 28.92           O  
ATOM   1275  N   MET A 249       0.073  45.414  30.342  1.00 28.84           N  
ATOM   1276  CA  MET A 249      -0.774  44.235  30.531  1.00 28.28           C  
ATOM   1277  C   MET A 249      -2.248  44.417  30.156  1.00 26.57           C  
ATOM   1278  O   MET A 249      -2.787  45.523  30.217  1.00 27.52           O  
ATOM   1279  CB  MET A 249      -0.685  43.750  31.982  1.00 31.11           C  
ATOM   1280  CG  MET A 249       0.729  43.458  32.461  1.00 35.18           C  
ATOM   1281  SD  MET A 249       0.753  42.584  34.051  1.00 41.06           S  
ATOM   1282  CE  MET A 249       1.069  40.940  33.513  1.00 34.80           C  
ATOM   1283  N   ALA A 250      -2.892  43.310  29.790  1.00 23.78           N  
ATOM   1284  CA  ALA A 250      -4.297  43.298  29.391  1.00 23.24           C  
ATOM   1285  C   ALA A 250      -5.251  43.126  30.573  1.00 22.82           C  
ATOM   1286  O   ALA A 250      -4.836  42.761  31.675  1.00 20.49           O  
ATOM   1287  CB  ALA A 250      -4.528  42.192  28.370  1.00 24.46           C  
ATOM   1288  N   ASN A 251      -6.537  43.375  30.338  1.00 22.10           N  
ATOM   1289  CA  ASN A 251      -7.531  43.270  31.400  1.00 22.28           C  
ATOM   1290  C   ASN A 251      -7.593  41.896  32.070  1.00 21.29           C  
ATOM   1291  O   ASN A 251      -7.735  41.804  33.286  1.00 21.59           O  
ATOM   1292  CB  ASN A 251      -8.917  43.657  30.866  1.00 22.44           C  
ATOM   1293  CG  ASN A 251      -8.977  45.104  30.389  1.00 21.95           C  
ATOM   1294  OD1 ASN A 251      -8.150  45.932  30.770  1.00 22.13           O  
ATOM   1295  ND2 ASN A 251      -9.969  45.413  29.561  1.00 23.59           N  
ATOM   1296  N   GLY A 252      -7.490  40.832  31.278  1.00 21.89           N  
ATOM   1297  CA  GLY A 252      -7.539  39.494  31.844  1.00 20.97           C  
ATOM   1298  C   GLY A 252      -6.404  39.231  32.819  1.00 19.58           C  
ATOM   1299  O   GLY A 252      -6.599  38.608  33.868  1.00 20.83           O  
ATOM   1300  N   ALA A 253      -5.211  39.702  32.472  1.00 19.18           N  
ATOM   1301  CA  ALA A 253      -4.039  39.530  33.324  1.00 19.41           C  
ATOM   1302  C   ALA A 253      -4.230  40.287  34.634  1.00 19.09           C  
ATOM   1303  O   ALA A 253      -3.869  39.806  35.710  1.00 18.28           O  
ATOM   1304  CB  ALA A 253      -2.797  40.033  32.604  1.00 20.80           C  
ATOM   1305  N   HIS A 254      -4.803  41.481  34.539  1.00 18.71           N  
ATOM   1306  CA  HIS A 254      -5.050  42.290  35.723  1.00 17.69           C  
ATOM   1307  C   HIS A 254      -6.089  41.642  36.635  1.00 17.04           C  
ATOM   1308  O   HIS A 254      -5.978  41.714  37.859  1.00 18.23           O  
ATOM   1309  CB  HIS A 254      -5.478  43.694  35.297  1.00 18.46           C  
ATOM   1310  CG  HIS A 254      -4.338  44.536  34.810  1.00 18.84           C  
ATOM   1311  ND1 HIS A 254      -4.512  45.609  33.963  1.00 19.21           N  
ATOM   1312  CD2 HIS A 254      -3.012  44.476  35.074  1.00 20.06           C  
ATOM   1313  CE1 HIS A 254      -3.341  46.174  33.726  1.00 20.26           C  
ATOM   1314  NE2 HIS A 254      -2.414  45.506  34.387  1.00 21.74           N  
ATOM   1315  N   ILE A 255      -7.094  41.000  36.046  1.00 18.61           N  
ATOM   1316  CA  ILE A 255      -8.116  40.323  36.839  1.00 18.99           C  
ATOM   1317  C   ILE A 255      -7.470  39.162  37.586  1.00 18.89           C  
ATOM   1318  O   ILE A 255      -7.819  38.874  38.732  1.00 18.05           O  
ATOM   1319  CB  ILE A 255      -9.260  39.801  35.941  1.00 21.77           C  
ATOM   1320  CG1 ILE A 255     -10.100  40.986  35.469  1.00 23.12           C  
ATOM   1321  CG2 ILE A 255     -10.121  38.779  36.695  1.00 24.14           C  
ATOM   1322  CD1 ILE A 255     -11.317  40.588  34.687  1.00 30.50           C  
ATOM   1323  N   ALA A 256      -6.512  38.502  36.937  1.00 18.25           N  
ATOM   1324  CA  ALA A 256      -5.812  37.391  37.570  1.00 18.81           C  
ATOM   1325  C   ALA A 256      -5.068  37.918  38.795  1.00 18.93           C  
ATOM   1326  O   ALA A 256      -5.085  37.297  39.861  1.00 18.12           O  
ATOM   1327  CB  ALA A 256      -4.832  36.751  36.586  1.00 18.65           C  
ATOM   1328  N   GLY A 257      -4.413  39.067  38.641  1.00 17.43           N  
ATOM   1329  CA  GLY A 257      -3.695  39.656  39.755  1.00 18.18           C  
ATOM   1330  C   GLY A 257      -4.663  40.015  40.867  1.00 17.58           C  
ATOM   1331  O   GLY A 257      -4.417  39.730  42.037  1.00 17.44           O  
ATOM   1332  N   LEU A 258      -5.776  40.640  40.502  1.00 19.02           N  
ATOM   1333  CA  LEU A 258      -6.779  41.026  41.490  1.00 19.12           C  
ATOM   1334  C   LEU A 258      -7.274  39.803  42.264  1.00 18.92           C  
ATOM   1335  O   LEU A 258      -7.453  39.856  43.481  1.00 19.36           O  
ATOM   1336  CB  LEU A 258      -7.961  41.712  40.802  1.00 20.72           C  
ATOM   1337  CG  LEU A 258      -9.134  42.160  41.678  1.00 22.09           C  
ATOM   1338  CD1 LEU A 258      -8.660  43.173  42.703  1.00 23.63           C  
ATOM   1339  CD2 LEU A 258     -10.222  42.769  40.796  1.00 23.74           C  
ATOM   1340  N   ALA A 259      -7.498  38.705  41.549  1.00 20.62           N  
ATOM   1341  CA  ALA A 259      -7.978  37.470  42.167  1.00 21.04           C  
ATOM   1342  C   ALA A 259      -7.034  36.980  43.266  1.00 21.18           C  
ATOM   1343  O   ALA A 259      -7.479  36.512  44.314  1.00 22.77           O  
ATOM   1344  CB  ALA A 259      -8.149  36.396  41.104  1.00 22.00           C  
ATOM   1345  N   VAL A 260      -5.731  37.083  43.029  1.00 20.08           N  
ATOM   1346  CA  VAL A 260      -4.745  36.658  44.015  1.00 19.92           C  
ATOM   1347  C   VAL A 260      -4.883  37.493  45.289  1.00 20.65           C  
ATOM   1348  O   VAL A 260      -4.903  36.956  46.401  1.00 20.20           O  
ATOM   1349  CB  VAL A 260      -3.306  36.816  43.465  1.00 19.94           C  
ATOM   1350  CG1 VAL A 260      -2.290  36.584  44.575  1.00 19.83           C  
ATOM   1351  CG2 VAL A 260      -3.077  35.830  42.320  1.00 20.04           C  
ATOM   1352  N   GLY A 261      -4.982  38.808  45.121  1.00 18.19           N  
ATOM   1353  CA  GLY A 261      -5.116  39.685  46.267  1.00 19.83           C  
ATOM   1354  C   GLY A 261      -6.391  39.434  47.054  1.00 20.71           C  
ATOM   1355  O   GLY A 261      -6.365  39.401  48.286  1.00 21.61           O  
ATOM   1356  N   LEU A 262      -7.504  39.265  46.345  1.00 21.52           N  
ATOM   1357  CA  LEU A 262      -8.791  39.014  46.991  1.00 22.30           C  
ATOM   1358  C   LEU A 262      -8.776  37.672  47.713  1.00 23.20           C  
ATOM   1359  O   LEU A 262      -9.259  37.565  48.840  1.00 23.66           O  
ATOM   1360  CB  LEU A 262      -9.926  39.031  45.960  1.00 23.48           C  
ATOM   1361  CG  LEU A 262     -10.247  40.383  45.316  1.00 24.54           C  
ATOM   1362  CD1 LEU A 262     -11.335  40.220  44.266  1.00 25.28           C  
ATOM   1363  CD2 LEU A 262     -10.688  41.365  46.389  1.00 23.92           C  
ATOM   1364  N   ALA A 263      -8.212  36.655  47.063  1.00 23.28           N  
ATOM   1365  CA  ALA A 263      -8.138  35.319  47.650  1.00 23.43           C  
ATOM   1366  C   ALA A 263      -7.323  35.319  48.938  1.00 24.57           C  
ATOM   1367  O   ALA A 263      -7.732  34.726  49.941  1.00 24.68           O  
ATOM   1368  CB  ALA A 263      -7.532  34.339  46.648  1.00 22.54           C  
ATOM   1369  N   MET A 264      -6.167  35.974  48.913  1.00 22.05           N  
ATOM   1370  CA  MET A 264      -5.320  36.040  50.097  1.00 23.87           C  
ATOM   1371  C   MET A 264      -5.965  36.859  51.213  1.00 23.08           C  
ATOM   1372  O   MET A 264      -5.786  36.555  52.392  1.00 23.93           O  
ATOM   1373  CB  MET A 264      -3.948  36.613  49.736  1.00 23.77           C  
ATOM   1374  CG  MET A 264      -3.082  35.615  48.975  1.00 24.54           C  
ATOM   1375  SD  MET A 264      -1.455  36.240  48.537  1.00 24.81           S  
ATOM   1376  CE  MET A 264      -0.650  36.236  50.131  1.00 26.34           C  
ATOM   1377  N   ALA A 265      -6.721  37.888  50.842  1.00 23.23           N  
ATOM   1378  CA  ALA A 265      -7.395  38.724  51.831  1.00 25.07           C  
ATOM   1379  C   ALA A 265      -8.527  37.920  52.473  1.00 26.42           C  
ATOM   1380  O   ALA A 265      -8.774  38.024  53.676  1.00 26.49           O  
ATOM   1381  CB  ALA A 265      -7.945  39.981  51.171  1.00 24.14           C  
ATOM   1382  N   PHE A 266      -9.206  37.114  51.663  1.00 28.15           N  
ATOM   1383  CA  PHE A 266     -10.299  36.279  52.153  1.00 30.18           C  
ATOM   1384  C   PHE A 266      -9.747  35.290  53.170  1.00 29.97           C  
ATOM   1385  O   PHE A 266     -10.311  35.102  54.252  1.00 30.28           O  
ATOM   1386  CB  PHE A 266     -10.935  35.499  51.002  1.00 32.14           C  
ATOM   1387  CG  PHE A 266     -12.152  34.716  51.403  1.00 36.45           C  
ATOM   1388  CD1 PHE A 266     -13.341  35.373  51.712  1.00 38.30           C  
ATOM   1389  CD2 PHE A 266     -12.109  33.328  51.491  1.00 38.66           C  
ATOM   1390  CE1 PHE A 266     -14.475  34.660  52.105  1.00 39.83           C  
ATOM   1391  CE2 PHE A 266     -13.241  32.601  51.885  1.00 39.51           C  
ATOM   1392  CZ  PHE A 266     -14.424  33.272  52.192  1.00 39.20           C  
ATOM   1393  N   VAL A 267      -8.639  34.656  52.803  1.00 28.58           N  
ATOM   1394  CA  VAL A 267      -7.976  33.679  53.655  1.00 29.92           C  
ATOM   1395  C   VAL A 267      -7.480  34.298  54.957  1.00 30.47           C  
ATOM   1396  O   VAL A 267      -7.583  33.686  56.021  1.00 29.93           O  
ATOM   1397  CB  VAL A 267      -6.778  33.035  52.920  1.00 30.30           C  
ATOM   1398  CG1 VAL A 267      -5.846  32.368  53.915  1.00 30.79           C  
ATOM   1399  CG2 VAL A 267      -7.283  32.013  51.912  1.00 31.96           C  
ATOM   1400  N   ASP A 268      -6.946  35.511  54.874  1.00 30.08           N  
ATOM   1401  CA  ASP A 268      -6.424  36.190  56.054  1.00 31.68           C  
ATOM   1402  C   ASP A 268      -7.496  36.674  57.017  1.00 33.53           C  
ATOM   1403  O   ASP A 268      -7.232  36.824  58.209  1.00 35.34           O  
ATOM   1404  CB  ASP A 268      -5.541  37.365  55.642  1.00 29.52           C  
ATOM   1405  CG  ASP A 268      -4.210  36.917  55.083  1.00 28.98           C  
ATOM   1406  OD1 ASP A 268      -3.956  35.692  55.045  1.00 28.13           O  
ATOM   1407  OD2 ASP A 268      -3.414  37.792  54.685  1.00 25.72           O  
ATOM   1408  N   SER A 269      -8.694  36.931  56.506  1.00 36.06           N  
ATOM   1409  CA  SER A 269      -9.791  37.385  57.354  1.00 40.32           C  
ATOM   1410  C   SER A 269     -10.598  36.164  57.787  1.00 42.85           C  
ATOM   1411  O   SER A 269     -11.752  36.273  58.208  1.00 44.96           O  
ATOM   1412  CB  SER A 269     -10.698  38.348  56.593  1.00 40.74           C  
ATOM   1413  OG  SER A 269     -11.504  37.642  55.669  1.00 43.32           O  
ATOM   1414  N   LEU A 270      -9.964  35.003  57.674  1.00 45.02           N  
ATOM   1415  CA  LEU A 270     -10.563  33.727  58.030  1.00 47.32           C  
ATOM   1416  C   LEU A 270      -9.998  33.293  59.381  1.00 48.91           C  
ATOM   1417  O   LEU A 270     -10.708  32.589  60.132  1.00 49.99           O  
ATOM   1418  CB  LEU A 270     -10.220  32.696  56.956  1.00 48.08           C  
ATOM   1419  CG  LEU A 270     -11.281  31.694  56.504  1.00 47.78           C  
ATOM   1420  CD1 LEU A 270     -12.599  32.402  56.206  1.00 47.88           C  
ATOM   1421  CD2 LEU A 270     -10.760  30.975  55.269  1.00 48.36           C  
ATOM   1422  OXT LEU A 270      -8.837  33.659  59.664  1.00 50.17           O  
