# Supplementary material for: Alignment of Helical Membrane Protein Sequences Using AlignMe
Source: PLoS One. 2013 Mar 4;8(3):e57731. doi: 10.1371/journal.pone.0057731 (PMC3587630; doi:10.1371/journal.pone.0057731)
Supplement: File S2 — Dataset of HOMEP2 homologous membrane proteins. (GZ) [file pone.0057731.s002.gz › HOMEP2010_pdbs/cytochrome_c_oxidases_12TM-helix_subunit/2DYR_A.pdb]

ATOM     11  N   PHE A   2      52.090 330.457 222.645  1.00 37.43           N  
ATOM     12  CA  PHE A   2      51.709 329.655 221.500  1.00 35.91           C  
ATOM     13  C   PHE A   2      52.787 329.777 220.409  1.00 36.16           C  
ATOM     14  O   PHE A   2      53.236 328.776 219.847  1.00 35.11           O  
ATOM     15  CB  PHE A   2      50.357 330.080 220.933  1.00 35.63           C  
ATOM     16  CG  PHE A   2      49.977 329.318 219.695  1.00 37.85           C  
ATOM     17  CD1 PHE A   2      49.273 328.119 219.792  1.00 38.26           C  
ATOM     18  CD2 PHE A   2      50.417 329.740 218.438  1.00 37.01           C  
ATOM     19  CE1 PHE A   2      49.019 327.348 218.661  1.00 36.00           C  
ATOM     20  CE2 PHE A   2      50.169 328.976 217.304  1.00 38.48           C  
ATOM     21  CZ  PHE A   2      49.470 327.775 217.415  1.00 36.65           C  
ATOM     22  N   ILE A   3      53.162 331.007 220.083  1.00 33.05           N  
ATOM     23  CA  ILE A   3      54.183 331.246 219.076  1.00 32.89           C  
ATOM     24  C   ILE A   3      55.538 330.659 219.500  1.00 33.84           C  
ATOM     25  O   ILE A   3      56.221 330.033 218.689  1.00 34.32           O  
ATOM     26  CB  ILE A   3      54.309 332.738 218.786  1.00 33.06           C  
ATOM     27  CG1 ILE A   3      53.091 333.195 217.980  1.00 33.01           C  
ATOM     28  CG2 ILE A   3      55.623 333.040 218.072  1.00 31.50           C  
ATOM     29  CD1 ILE A   3      53.037 334.696 217.746  1.00 33.60           C  
ATOM     30  N   ASN A   4      55.912 330.843 220.768  1.00 30.78           N  
ATOM     31  CA  ASN A   4      57.170 330.315 221.289  1.00 29.60           C  
ATOM     32  C   ASN A   4      57.217 328.807 221.149  1.00 29.69           C  
ATOM     33  O   ASN A   4      58.262 328.223 220.848  1.00 31.14           O  
ATOM     34  CB  ASN A   4      57.312 330.610 222.784  1.00 34.20           C  
ATOM     35  CG  ASN A   4      57.834 332.007 223.076  1.00 40.88           C  
ATOM     36  OD1 ASN A   4      58.222 332.740 222.179  1.00 41.18           O  
ATOM     37  ND2 ASN A   4      57.839 332.377 224.354  1.00 45.62           N  
ATOM     38  N   ARG A   5      56.091 328.167 221.430  1.00 26.82           N  
ATOM     39  CA  ARG A   5      56.031 326.720 221.365  1.00 25.12           C  
ATOM     40  C   ARG A   5      55.930 326.124 219.957  1.00 25.32           C  
ATOM     41  O   ARG A   5      56.664 325.186 219.626  1.00 25.18           O  
ATOM     42  CB  ARG A   5      54.883 326.190 222.231  1.00 23.61           C  
ATOM     43  CG  ARG A   5      54.817 324.678 222.217  1.00 23.41           C  
ATOM     44  CD  ARG A   5      53.888 324.067 223.256  1.00 24.78           C  
ATOM     45  NE  ARG A   5      54.071 322.619 223.247  1.00 22.01           N  
ATOM     46  CZ  ARG A   5      53.496 321.763 224.080  1.00 23.93           C  
ATOM     47  NH1 ARG A   5      52.671 322.187 225.027  1.00 25.19           N  
ATOM     48  NH2 ARG A   5      53.750 320.467 223.955  1.00 22.76           N  
ATOM     49  N   TRP A   6      55.086 326.706 219.114  1.00 23.53           N  
ATOM     50  CA  TRP A   6      54.867 326.161 217.784  1.00 22.36           C  
ATOM     51  C   TRP A   6      55.576 326.784 216.596  1.00 23.37           C  
ATOM     52  O   TRP A   6      55.619 326.183 215.530  1.00 23.88           O  
ATOM     53  CB  TRP A   6      53.365 326.037 217.540  1.00 22.35           C  
ATOM     54  CG  TRP A   6      52.711 325.163 218.581  1.00 23.40           C  
ATOM     55  CD1 TRP A   6      51.944 325.575 219.635  1.00 21.62           C  
ATOM     56  CD2 TRP A   6      52.832 323.734 218.704  1.00 21.34           C  
ATOM     57  NE1 TRP A   6      51.589 324.494 220.407  1.00 23.61           N  
ATOM     58  CE2 TRP A   6      52.120 323.354 219.860  1.00 21.42           C  
ATOM     59  CE3 TRP A   6      53.478 322.740 217.949  1.00 20.85           C  
ATOM     60  CZ2 TRP A   6      52.034 322.022 220.284  1.00 22.24           C  
ATOM     61  CZ3 TRP A   6      53.391 321.413 218.372  1.00 20.31           C  
ATOM     62  CH2 TRP A   6      52.674 321.069 219.531  1.00 21.19           C  
ATOM     63  N   LEU A   7      56.122 327.978 216.761  1.00 21.17           N  
ATOM     64  CA  LEU A   7      56.849 328.616 215.675  1.00 21.50           C  
ATOM     65  C   LEU A   7      58.338 328.680 215.998  1.00 23.50           C  
ATOM     66  O   LEU A   7      59.161 328.691 215.095  1.00 24.88           O  
ATOM     67  CB  LEU A   7      56.307 330.022 215.409  1.00 20.27           C  
ATOM     68  CG  LEU A   7      55.178 330.160 214.382  1.00 23.23           C  
ATOM     69  CD1 LEU A   7      54.101 329.167 214.628  1.00 23.03           C  
ATOM     70  CD2 LEU A   7      54.615 331.552 214.441  1.00 22.06           C  
ATOM     71  N   PHE A   8      58.678 328.700 217.289  1.00 24.18           N  
ATOM     72  CA  PHE A   8      60.074 328.788 217.742  1.00 21.65           C  
ATOM     73  C   PHE A   8      60.556 327.510 218.426  1.00 21.36           C  
ATOM     74  O   PHE A   8      61.540 327.516 219.150  1.00 20.68           O  
ATOM     75  CB  PHE A   8      60.238 329.933 218.744  1.00 21.80           C  
ATOM     76  CG  PHE A   8      59.874 331.296 218.207  1.00 22.96           C  
ATOM     77  CD1 PHE A   8      59.520 331.484 216.877  1.00 21.76           C  
ATOM     78  CD2 PHE A   8      59.895 332.400 219.053  1.00 23.55           C  
ATOM     79  CE1 PHE A   8      59.192 332.748 216.401  1.00 22.39           C  
ATOM     80  CE2 PHE A   8      59.566 333.664 218.579  1.00 22.29           C  
ATOM     81  CZ  PHE A   8      59.215 333.834 217.251  1.00 20.72           C  
ATOM     82  N   SER A   9      59.888 326.402 218.155  1.00 21.10           N  
ATOM     83  CA  SER A   9      60.235 325.140 218.788  1.00 20.76           C  
ATOM     84  C   SER A   9      61.668 324.650 218.666  1.00 23.35           C  
ATOM     85  O   SER A   9      62.338 324.875 217.658  1.00 22.30           O  
ATOM     86  CB  SER A   9      59.327 324.028 218.272  1.00 20.38           C  
ATOM     87  OG  SER A   9      59.584 322.808 218.962  1.00 22.30           O  
ATOM     88  N   THR A  10      62.134 323.997 219.730  1.00 21.60           N  
ATOM     89  CA  THR A  10      63.443 323.346 219.744  1.00 20.86           C  
ATOM     90  C   THR A  10      63.219 321.994 220.420  1.00 21.55           C  
ATOM     91  O   THR A  10      64.126 321.429 221.015  1.00 23.69           O  
ATOM     92  CB  THR A  10      64.535 324.120 220.510  1.00 22.57           C  
ATOM     93  OG1 THR A  10      64.073 324.454 221.823  1.00 23.54           O  
ATOM     94  CG2 THR A  10      64.934 325.377 219.757  1.00 21.05           C  
ATOM     95  N   ASN A  11      61.991 321.485 220.326  1.00 21.00           N  
ATOM     96  CA  ASN A  11      61.611 320.201 220.925  1.00 20.18           C  
ATOM     97  C   ASN A  11      61.326 319.177 219.837  1.00 20.56           C  
ATOM     98  O   ASN A  11      60.487 319.417 218.974  1.00 23.38           O  
ATOM     99  CB  ASN A  11      60.359 320.379 221.792  1.00 18.81           C  
ATOM    100  CG  ASN A  11      59.945 319.100 222.499  1.00 19.63           C  
ATOM    101  OD1 ASN A  11      59.068 318.376 222.034  1.00 20.10           O  
ATOM    102  ND2 ASN A  11      60.567 318.826 223.634  1.00 19.08           N  
ATOM    103  N   HIS A  12      61.961 318.010 219.917  1.00 20.65           N  
ATOM    104  CA  HIS A  12      61.791 316.972 218.895  1.00 18.87           C  
ATOM    105  C   HIS A  12      60.371 316.416 218.761  1.00 21.94           C  
ATOM    106  O   HIS A  12      59.953 316.047 217.657  1.00 22.37           O  
ATOM    107  CB  HIS A  12      62.787 315.821 219.108  1.00 16.39           C  
ATOM    108  CG  HIS A  12      62.453 314.936 220.267  1.00 18.05           C  
ATOM    109  ND1 HIS A  12      61.824 313.721 220.116  1.00 16.94           N  
ATOM    110  CD2 HIS A  12      62.637 315.099 221.602  1.00 18.70           C  
ATOM    111  CE1 HIS A  12      61.633 313.171 221.304  1.00 19.33           C  
ATOM    112  NE2 HIS A  12      62.115 313.989 222.222  1.00 18.02           N  
ATOM    113  N   LYS A  13      59.620 316.371 219.860  1.00 21.32           N  
ATOM    114  CA  LYS A  13      58.253 315.849 219.811  1.00 19.89           C  
ATOM    115  C   LYS A  13      57.331 316.842 219.126  1.00 19.85           C  
ATOM    116  O   LYS A  13      56.549 316.465 218.257  1.00 21.23           O  
ATOM    117  CB  LYS A  13      57.726 315.532 221.215  1.00 20.68           C  
ATOM    118  CG  LYS A  13      58.639 314.646 222.070  1.00 20.90           C  
ATOM    119  CD  LYS A  13      58.128 314.642 223.510  1.00 24.43           C  
ATOM    120  CE  LYS A  13      59.033 313.865 224.454  1.00 26.03           C  
ATOM    121  NZ  LYS A  13      60.285 314.588 224.783  1.00 27.26           N  
ATOM    122  N   ASP A  14      57.419 318.110 219.518  1.00 19.45           N  
ATOM    123  CA  ASP A  14      56.581 319.141 218.918  1.00 19.95           C  
ATOM    124  C   ASP A  14      56.890 319.281 217.427  1.00 18.87           C  
ATOM    125  O   ASP A  14      55.979 319.393 216.607  1.00 19.70           O  
ATOM    126  CB  ASP A  14      56.764 320.468 219.663  1.00 19.94           C  
ATOM    127  CG  ASP A  14      56.028 320.491 220.999  1.00 20.39           C  
ATOM    128  OD1 ASP A  14      56.127 321.505 221.709  1.00 21.49           O  
ATOM    129  OD2 ASP A  14      55.348 319.495 221.341  1.00 18.89           O  
ATOM    130  N   ILE A  15      58.171 319.229 217.080  1.00 18.07           N  
ATOM    131  CA  ILE A  15      58.569 319.331 215.688  1.00 17.18           C  
ATOM    132  C   ILE A  15      58.056 318.110 214.908  1.00 19.63           C  
ATOM    133  O   ILE A  15      57.577 318.244 213.774  1.00 22.86           O  
ATOM    134  CB  ILE A  15      60.072 319.507 215.547  1.00 17.92           C  
ATOM    135  CG1 ILE A  15      60.465 320.913 216.040  1.00 15.65           C  
ATOM    136  CG2 ILE A  15      60.475 319.356 214.077  1.00 16.77           C  
ATOM    137  CD1 ILE A  15      61.974 321.110 216.274  1.00 14.47           C  
ATOM    138  N   GLY A  16      58.094 316.935 215.532  1.00 17.89           N  
ATOM    139  CA  GLY A  16      57.569 315.743 214.881  1.00 16.68           C  
ATOM    140  C   GLY A  16      56.066 315.901 214.621  1.00 19.47           C  
ATOM    141  O   GLY A  16      55.542 315.476 213.589  1.00 17.14           O  
ATOM    142  N   THR A  17      55.370 316.538 215.559  1.00 19.98           N  
ATOM    143  CA  THR A  17      53.933 316.766 215.453  1.00 19.00           C  
ATOM    144  C   THR A  17      53.623 317.713 214.296  1.00 19.25           C  
ATOM    145  O   THR A  17      52.676 317.491 213.542  1.00 20.70           O  
ATOM    146  CB  THR A  17      53.392 317.321 216.790  1.00 21.81           C  
ATOM    147  OG1 THR A  17      53.503 316.286 217.781  1.00 19.04           O  
ATOM    148  CG2 THR A  17      51.919 317.791 216.650  1.00 20.00           C  
ATOM    149  N   LEU A  18      54.424 318.760 214.155  1.00 17.90           N  
ATOM    150  CA  LEU A  18      54.249 319.705 213.061  1.00 20.33           C  
ATOM    151  C   LEU A  18      54.383 318.940 211.739  1.00 21.04           C  
ATOM    152  O   LEU A  18      53.581 319.116 210.818  1.00 20.21           O  
ATOM    153  CB  LEU A  18      55.309 320.805 213.135  1.00 18.13           C  
ATOM    154  CG  LEU A  18      55.100 321.827 214.250  1.00 20.00           C  
ATOM    155  CD1 LEU A  18      56.273 322.804 214.315  1.00 17.25           C  
ATOM    156  CD2 LEU A  18      53.783 322.552 213.988  1.00 18.98           C  
ATOM    157  N   TYR A  19      55.385 318.066 211.665  1.00 20.87           N  
ATOM    158  CA  TYR A  19      55.622 317.267 210.460  1.00 21.28           C  
ATOM    159  C   TYR A  19      54.448 316.354 210.124  1.00 21.24           C  
ATOM    160  O   TYR A  19      54.069 316.247 208.963  1.00 21.45           O  
ATOM    161  CB  TYR A  19      56.891 316.428 210.613  1.00 19.38           C  
ATOM    162  CG  TYR A  19      58.167 317.108 210.166  1.00 19.01           C  
ATOM    163  CD1 TYR A  19      58.466 317.225 208.807  1.00 17.21           C  
ATOM    164  CD2 TYR A  19      59.139 317.508 211.097  1.00 16.72           C  
ATOM    165  CE1 TYR A  19      59.694 317.699 208.385  1.00 20.21           C  
ATOM    166  CE2 TYR A  19      60.383 317.984 210.678  1.00 18.91           C  
ATOM    167  CZ  TYR A  19      60.655 318.067 209.315  1.00 22.06           C  
ATOM    168  OH  TYR A  19      61.907 318.447 208.861  1.00 23.92           O  
ATOM    169  N   LEU A  20      53.903 315.674 211.131  1.00 17.33           N  
ATOM    170  CA  LEU A  20      52.765 314.796 210.920  1.00 17.95           C  
ATOM    171  C   LEU A  20      51.556 315.595 210.433  1.00 18.55           C  
ATOM    172  O   LEU A  20      50.833 315.134 209.560  1.00 20.90           O  
ATOM    173  CB  LEU A  20      52.430 314.013 212.195  1.00 16.82           C  
ATOM    174  CG  LEU A  20      53.439 312.969 212.673  1.00 20.51           C  
ATOM    175  CD1 LEU A  20      53.050 312.462 214.050  1.00 19.91           C  
ATOM    176  CD2 LEU A  20      53.514 311.798 211.687  1.00 19.91           C  
ATOM    177  N   LEU A  21      51.338 316.790 210.980  1.00 18.75           N  
ATOM    178  CA  LEU A  21      50.221 317.642 210.553  1.00 20.63           C  
ATOM    179  C   LEU A  21      50.414 318.082 209.089  1.00 21.65           C  
ATOM    180  O   LEU A  21      49.478 318.024 208.286  1.00 21.71           O  
ATOM    181  CB  LEU A  21      50.102 318.874 211.461  1.00 18.97           C  
ATOM    182  CG  LEU A  21      49.554 318.634 212.867  1.00 23.34           C  
ATOM    183  CD1 LEU A  21      49.531 319.932 213.665  1.00 22.52           C  
ATOM    184  CD2 LEU A  21      48.159 318.111 212.727  1.00 27.55           C  
ATOM    185  N   PHE A  22      51.625 318.542 208.767  1.00 20.34           N  
ATOM    186  CA  PHE A  22      51.984 318.969 207.411  1.00 20.89           C  
ATOM    187  C   PHE A  22      51.768 317.824 206.414  1.00 21.69           C  
ATOM    188  O   PHE A  22      51.130 318.016 205.368  1.00 22.21           O  
ATOM    189  CB  PHE A  22      53.457 319.399 207.368  1.00 20.54           C  
ATOM    190  CG  PHE A  22      53.912 319.908 206.013  1.00 20.74           C  
ATOM    191  CD1 PHE A  22      53.763 321.259 205.668  1.00 19.37           C  
ATOM    192  CD2 PHE A  22      54.482 319.040 205.086  1.00 19.71           C  
ATOM    193  CE1 PHE A  22      54.174 321.733 204.415  1.00 22.32           C  
ATOM    194  CE2 PHE A  22      54.896 319.507 203.827  1.00 20.75           C  
ATOM    195  CZ  PHE A  22      54.742 320.850 203.492  1.00 20.37           C  
ATOM    196  N   GLY A  23      52.322 316.649 206.743  1.00 20.62           N  
ATOM    197  CA  GLY A  23      52.189 315.467 205.908  1.00 18.48           C  
ATOM    198  C   GLY A  23      50.743 315.006 205.709  1.00 22.99           C  
ATOM    199  O   GLY A  23      50.391 314.495 204.635  1.00 22.35           O  
ATOM    200  N   ALA A  24      49.906 315.143 206.737  1.00 19.61           N  
ATOM    201  CA  ALA A  24      48.507 314.758 206.621  1.00 20.43           C  
ATOM    202  C   ALA A  24      47.803 315.712 205.654  1.00 18.56           C  
ATOM    203  O   ALA A  24      47.052 315.284 204.791  1.00 18.72           O  
ATOM    204  CB  ALA A  24      47.837 314.774 207.984  1.00 21.42           C  
ATOM    205  N   TRP A  25      48.093 317.000 205.765  1.00 19.99           N  
ATOM    206  CA  TRP A  25      47.489 317.990 204.884  1.00 20.31           C  
ATOM    207  C   TRP A  25      47.928 317.743 203.434  1.00 23.74           C  
ATOM    208  O   TRP A  25      47.100 317.761 202.506  1.00 22.42           O  
ATOM    209  CB  TRP A  25      47.905 319.382 205.316  1.00 19.31           C  
ATOM    210  CG  TRP A  25      47.076 320.437 204.683  1.00 22.30           C  
ATOM    211  CD1 TRP A  25      45.860 320.871 205.101  1.00 19.16           C  
ATOM    212  CD2 TRP A  25      47.412 321.219 203.526  1.00 24.55           C  
ATOM    213  NE1 TRP A  25      45.415 321.883 204.285  1.00 23.53           N  
ATOM    214  CE2 TRP A  25      46.347 322.117 203.310  1.00 23.90           C  
ATOM    215  CE3 TRP A  25      48.515 321.248 202.653  1.00 24.22           C  
ATOM    216  CZ2 TRP A  25      46.345 323.044 202.257  1.00 23.95           C  
ATOM    217  CZ3 TRP A  25      48.514 322.169 201.606  1.00 25.70           C  
ATOM    218  CH2 TRP A  25      47.432 323.056 201.420  1.00 25.06           C  
ATOM    219  N   ALA A  26      49.229 317.502 203.249  1.00 21.94           N  
ATOM    220  CA  ALA A  26      49.788 317.215 201.922  1.00 19.79           C  
ATOM    221  C   ALA A  26      49.133 315.963 201.331  1.00 21.98           C  
ATOM    222  O   ALA A  26      48.880 315.893 200.130  1.00 20.98           O  
ATOM    223  CB  ALA A  26      51.281 317.028 202.006  1.00 17.84           C  
ATOM    224  N   GLY A  27      48.869 314.970 202.180  1.00 22.46           N  
ATOM    225  CA  GLY A  27      48.215 313.752 201.730  1.00 20.25           C  
ATOM    226  C   GLY A  27      46.843 314.022 201.125  1.00 21.65           C  
ATOM    227  O   GLY A  27      46.443 313.337 200.190  1.00 20.96           O  
ATOM    228  N   MET A  28      46.114 315.001 201.663  1.00 23.08           N  
ATOM    229  CA  MET A  28      44.790 315.378 201.146  1.00 22.98           C  
ATOM    230  C   MET A  28      44.952 315.971 199.733  1.00 23.99           C  
ATOM    231  O   MET A  28      44.202 315.619 198.806  1.00 22.47           O  
ATOM    232  CB  MET A  28      44.128 316.413 202.070  1.00 24.76           C  
ATOM    233  CG  MET A  28      43.855 315.907 203.501  1.00 22.68           C  
ATOM    234  SD  MET A  28      42.999 314.310 203.526  1.00 28.94           S  
ATOM    235  CE  MET A  28      44.227 313.241 204.224  1.00 27.76           C  
ATOM    236  N   VAL A  29      45.935 316.865 199.580  1.00 21.96           N  
ATOM    237  CA  VAL A  29      46.238 317.501 198.291  1.00 18.64           C  
ATOM    238  C   VAL A  29      46.602 316.415 197.270  1.00 20.44           C  
ATOM    239  O   VAL A  29      46.056 316.367 196.162  1.00 21.08           O  
ATOM    240  CB  VAL A  29      47.432 318.475 198.436  1.00 18.00           C  
ATOM    241  CG1 VAL A  29      47.794 319.101 197.105  1.00 16.85           C  
ATOM    242  CG2 VAL A  29      47.094 319.555 199.417  1.00 17.15           C  
ATOM    243  N   GLY A  30      47.502 315.520 197.675  1.00 18.49           N  
ATOM    244  CA  GLY A  30      47.942 314.443 196.808  1.00 19.77           C  
ATOM    245  C   GLY A  30      46.826 313.501 196.410  1.00 22.43           C  
ATOM    246  O   GLY A  30      46.849 312.923 195.323  1.00 22.93           O  
ATOM    247  N   THR A  31      45.865 313.318 197.305  1.00 22.24           N  
ATOM    248  CA  THR A  31      44.730 312.446 197.045  1.00 21.55           C  
ATOM    249  C   THR A  31      43.797 313.113 196.046  1.00 20.58           C  
ATOM    250  O   THR A  31      43.309 312.467 195.131  1.00 23.01           O  
ATOM    251  CB  THR A  31      43.948 312.169 198.331  1.00 24.12           C  
ATOM    252  OG1 THR A  31      44.816 311.518 199.263  1.00 24.85           O  
ATOM    253  CG2 THR A  31      42.731 311.269 198.049  1.00 20.96           C  
ATOM    254  N   ALA A  32      43.572 314.408 196.213  1.00 17.66           N  
ATOM    255  CA  ALA A  32      42.692 315.125 195.313  1.00 20.51           C  
ATOM    256  C   ALA A  32      43.252 315.067 193.898  1.00 21.42           C  
ATOM    257  O   ALA A  32      42.513 314.806 192.936  1.00 21.46           O  
ATOM    258  CB  ALA A  32      42.531 316.566 195.769  1.00 18.64           C  
ATOM    259  N   LEU A  33      44.570 315.242 193.786  1.00 20.76           N  
ATOM    260  CA  LEU A  33      45.241 315.222 192.486  1.00 19.24           C  
ATOM    261  C   LEU A  33      45.102 313.855 191.838  1.00 20.85           C  
ATOM    262  O   LEU A  33      44.881 313.753 190.627  1.00 22.33           O  
ATOM    263  CB  LEU A  33      46.723 315.613 192.633  1.00 17.55           C  
ATOM    264  CG  LEU A  33      46.986 317.084 192.948  1.00 16.78           C  
ATOM    265  CD1 LEU A  33      48.379 317.279 193.464  1.00 17.66           C  
ATOM    266  CD2 LEU A  33      46.763 317.939 191.702  1.00 15.42           C  
ATOM    267  N   SER A  34      45.182 312.800 192.651  1.00 20.20           N  
ATOM    268  CA  SER A  34      45.074 311.441 192.136  1.00 19.80           C  
ATOM    269  C   SER A  34      43.655 311.162 191.659  1.00 23.28           C  
ATOM    270  O   SER A  34      43.456 310.339 190.758  1.00 23.69           O  
ATOM    271  CB  SER A  34      45.508 310.413 193.183  1.00 18.70           C  
ATOM    272  OG  SER A  34      44.482 310.141 194.126  1.00 20.67           O  
ATOM    273  N   LEU A  35      42.671 311.836 192.259  1.00 22.28           N  
ATOM    274  CA  LEU A  35      41.288 311.658 191.839  1.00 23.39           C  
ATOM    275  C   LEU A  35      41.062 312.372 190.514  1.00 23.40           C  
ATOM    276  O   LEU A  35      40.328 311.869 189.666  1.00 24.42           O  
ATOM    277  CB  LEU A  35      40.324 312.159 192.895  1.00 24.79           C  
ATOM    278  CG  LEU A  35      40.281 311.167 194.048  1.00 28.34           C  
ATOM    279  CD1 LEU A  35      39.547 311.839 195.191  1.00 35.12           C  
ATOM    280  CD2 LEU A  35      39.606 309.865 193.632  1.00 25.09           C  
ATOM    281  N   LEU A  36      41.709 313.526 190.335  1.00 23.47           N  
ATOM    282  CA  LEU A  36      41.612 314.279 189.081  1.00 23.10           C  
ATOM    283  C   LEU A  36      42.212 313.425 187.954  1.00 24.42           C  
ATOM    284  O   LEU A  36      41.665 313.354 186.852  1.00 25.67           O  
ATOM    285  CB  LEU A  36      42.342 315.614 189.203  1.00 18.57           C  
ATOM    286  CG  LEU A  36      41.536 316.660 189.968  1.00 20.46           C  
ATOM    287  CD1 LEU A  36      42.414 317.781 190.480  1.00 19.99           C  
ATOM    288  CD2 LEU A  36      40.461 317.213 189.057  1.00 23.64           C  
ATOM    289  N   ILE A  37      43.305 312.728 188.255  1.00 23.23           N  
ATOM    290  CA  ILE A  37      43.941 311.850 187.280  1.00 20.18           C  
ATOM    291  C   ILE A  37      42.954 310.771 186.848  1.00 24.01           C  
ATOM    292  O   ILE A  37      42.676 310.601 185.659  1.00 23.96           O  
ATOM    293  CB  ILE A  37      45.181 311.123 187.880  1.00 19.38           C  
ATOM    294  CG1 ILE A  37      46.324 312.104 188.103  1.00 18.81           C  
ATOM    295  CG2 ILE A  37      45.623 309.965 186.971  1.00 16.24           C  
ATOM    296  CD1 ILE A  37      47.566 311.440 188.740  1.00 20.44           C  
ATOM    297  N   ARG A  38      42.414 310.045 187.824  1.00 23.53           N  
ATOM    298  CA  ARG A  38      41.508 308.957 187.524  1.00 21.53           C  
ATOM    299  C   ARG A  38      40.146 309.368 187.000  1.00 22.47           C  
ATOM    300  O   ARG A  38      39.504 308.572 186.332  1.00 21.80           O  
ATOM    301  CB  ARG A  38      41.432 307.979 188.693  1.00 21.66           C  
ATOM    302  CG  ARG A  38      42.788 307.336 188.953  1.00 18.90           C  
ATOM    303  CD  ARG A  38      42.889 305.904 188.461  1.00 20.12           C  
ATOM    304  NE  ARG A  38      42.278 305.641 187.153  1.00 22.32           N  
ATOM    305  CZ  ARG A  38      42.945 305.245 186.065  1.00 23.56           C  
ATOM    306  NH1 ARG A  38      44.263 305.102 186.090  1.00 19.53           N  
ATOM    307  NH2 ARG A  38      42.277 304.791 185.011  1.00 21.88           N  
ATOM    308  N   ALA A  39      39.735 310.613 187.250  1.00 21.34           N  
ATOM    309  CA  ALA A  39      38.459 311.108 186.726  1.00 22.52           C  
ATOM    310  C   ALA A  39      38.660 311.307 185.215  1.00 25.44           C  
ATOM    311  O   ALA A  39      37.829 310.902 184.404  1.00 24.58           O  
ATOM    312  CB  ALA A  39      38.071 312.413 187.383  1.00 15.09           C  
ATOM    313  N   GLU A  40      39.797 311.891 184.847  1.00 25.06           N  
ATOM    314  CA  GLU A  40      40.115 312.115 183.445  1.00 24.29           C  
ATOM    315  C   GLU A  40      40.198 310.786 182.683  1.00 23.31           C  
ATOM    316  O   GLU A  40      39.785 310.704 181.529  1.00 24.25           O  
ATOM    317  CB  GLU A  40      41.436 312.883 183.330  1.00 25.54           C  
ATOM    318  CG  GLU A  40      41.963 313.013 181.911  1.00 27.21           C  
ATOM    319  CD  GLU A  40      41.044 313.834 181.026  1.00 28.22           C  
ATOM    320  OE1 GLU A  40      40.541 313.307 180.007  1.00 25.13           O  
ATOM    321  OE2 GLU A  40      40.833 315.014 181.362  1.00 27.84           O  
ATOM    322  N   LEU A  41      40.683 309.734 183.334  1.00 20.11           N  
ATOM    323  CA  LEU A  41      40.823 308.436 182.672  1.00 19.77           C  
ATOM    324  C   LEU A  41      39.665 307.479 182.902  1.00 20.91           C  
ATOM    325  O   LEU A  41      39.678 306.361 182.390  1.00 19.85           O  
ATOM    326  CB  LEU A  41      42.116 307.750 183.119  1.00 19.97           C  
ATOM    327  CG  LEU A  41      43.426 308.508 182.862  1.00 21.80           C  
ATOM    328  CD1 LEU A  41      44.564 307.750 183.517  1.00 19.15           C  
ATOM    329  CD2 LEU A  41      43.676 308.653 181.354  1.00 21.33           C  
ATOM    330  N   GLY A  42      38.664 307.930 183.653  1.00 22.73           N  
ATOM    331  CA  GLY A  42      37.506 307.098 183.981  1.00 25.25           C  
ATOM    332  C   GLY A  42      36.626 306.636 182.835  1.00 26.92           C  
ATOM    333  O   GLY A  42      35.868 305.669 182.973  1.00 24.35           O  
ATOM    334  N   GLN A  43      36.650 307.395 181.746  1.00 25.88           N  
ATOM    335  CA  GLN A  43      35.919 307.026 180.547  1.00 27.91           C  
ATOM    336  C   GLN A  43      36.669 307.647 179.380  1.00 25.45           C  
ATOM    337  O   GLN A  43      37.399 308.629 179.555  1.00 23.37           O  
ATOM    338  CB  GLN A  43      34.437 307.457 180.592  1.00 26.46           C  
ATOM    339  CG  GLN A  43      34.171 308.946 180.483  1.00 32.47           C  
ATOM    340  CD  GLN A  43      32.725 309.263 180.057  1.00 35.24           C  
ATOM    341  OE1 GLN A  43      31.799 308.450 180.231  1.00 34.24           O  
ATOM    342  NE2 GLN A  43      32.537 310.445 179.485  1.00 30.41           N  
ATOM    343  N   PRO A  44      36.553 307.039 178.187  1.00 26.07           N  
ATOM    344  CA  PRO A  44      37.204 307.498 176.954  1.00 23.48           C  
ATOM    345  C   PRO A  44      36.840 308.941 176.649  1.00 23.67           C  
ATOM    346  O   PRO A  44      35.719 309.368 176.908  1.00 24.12           O  
ATOM    347  CB  PRO A  44      36.617 306.568 175.906  1.00 26.41           C  
ATOM    348  CG  PRO A  44      36.366 305.312 176.661  1.00 29.00           C  
ATOM    349  CD  PRO A  44      35.787 305.802 177.954  1.00 26.16           C  
ATOM    350  N   GLY A  45      37.789 309.695 176.112  1.00 21.51           N  
ATOM    351  CA  GLY A  45      37.512 311.075 175.798  1.00 23.15           C  
ATOM    352  C   GLY A  45      38.317 312.007 176.666  1.00 26.45           C  
ATOM    353  O   GLY A  45      39.165 311.564 177.426  1.00 28.07           O  
ATOM    354  N   THR A  46      38.060 313.298 176.538  1.00 26.27           N  
ATOM    355  CA  THR A  46      38.750 314.323 177.291  1.00 27.85           C  
ATOM    356  C   THR A  46      37.796 314.951 178.282  1.00 32.06           C  
ATOM    357  O   THR A  46      36.689 315.356 177.908  1.00 31.82           O  
ATOM    358  CB  THR A  46      39.247 315.413 176.352  1.00 28.01           C  
ATOM    359  OG1 THR A  46      40.282 314.866 175.529  1.00 29.40           O  
ATOM    360  CG2 THR A  46      39.763 316.630 177.129  1.00 22.11           C  
ATOM    361  N   LEU A  47      38.233 315.053 179.538  1.00 32.00           N  
ATOM    362  CA  LEU A  47      37.411 315.646 180.586  1.00 29.01           C  
ATOM    363  C   LEU A  47      37.852 317.058 180.923  1.00 29.24           C  
ATOM    364  O   LEU A  47      37.058 317.994 180.852  1.00 28.86           O  
ATOM    365  CB  LEU A  47      37.443 314.780 181.856  1.00 28.39           C  
ATOM    366  CG  LEU A  47      36.714 315.354 183.082  1.00 26.12           C  
ATOM    367  CD1 LEU A  47      35.234 315.414 182.809  1.00 26.47           C  
ATOM    368  CD2 LEU A  47      36.968 314.493 184.306  1.00 25.84           C  
ATOM    369  N   LEU A  48      39.127 317.199 181.280  1.00 30.24           N  
ATOM    370  CA  LEU A  48      39.709 318.476 181.691  1.00 32.74           C  
ATOM    371  C   LEU A  48      40.245 319.351 180.562  1.00 33.80           C  
ATOM    372  O   LEU A  48      40.015 320.553 180.529  1.00 36.55           O  
ATOM    373  CB  LEU A  48      40.843 318.206 182.685  1.00 30.77           C  
ATOM    374  CG  LEU A  48      40.448 317.409 183.924  1.00 32.10           C  
ATOM    375  CD1 LEU A  48      41.662 317.078 184.766  1.00 31.16           C  
ATOM    376  CD2 LEU A  48      39.465 318.210 184.731  1.00 32.35           C  
ATOM    377  N   GLY A  49      41.015 318.740 179.679  1.00 34.68           N  
ATOM    378  CA  GLY A  49      41.614 319.462 178.580  1.00 32.73           C  
ATOM    379  C   GLY A  49      42.642 318.537 177.977  1.00 33.47           C  
ATOM    380  O   GLY A  49      42.555 317.309 178.141  1.00 32.77           O  
ATOM    381  N   ASP A  50      43.641 319.110 177.318  1.00 32.78           N  
ATOM    382  CA  ASP A  50      44.671 318.293 176.680  1.00 34.65           C  
ATOM    383  C   ASP A  50      45.698 317.782 177.686  1.00 33.61           C  
ATOM    384  O   ASP A  50      45.503 317.914 178.893  1.00 35.23           O  
ATOM    385  CB  ASP A  50      45.338 319.065 175.531  1.00 34.44           C  
ATOM    386  CG  ASP A  50      45.923 320.403 175.978  1.00 39.46           C  
ATOM    387  OD1 ASP A  50      46.072 321.291 175.111  1.00 39.05           O  
ATOM    388  OD2 ASP A  50      46.243 320.572 177.183  1.00 42.32           O  
ATOM    389  N   ASP A  51      46.807 317.245 177.185  1.00 31.15           N  
ATOM    390  CA  ASP A  51      47.849 316.695 178.035  1.00 28.44           C  
ATOM    391  C   ASP A  51      48.568 317.683 178.938  1.00 28.06           C  
ATOM    392  O   ASP A  51      49.196 317.264 179.906  1.00 31.26           O  
ATOM    393  CB  ASP A  51      48.862 315.917 177.202  1.00 26.13           C  
ATOM    394  CG  ASP A  51      48.251 314.710 176.506  1.00 29.02           C  
ATOM    395  OD1 ASP A  51      48.592 314.466 175.341  1.00 31.21           O  
ATOM    396  OD2 ASP A  51      47.438 313.987 177.110  1.00 32.77           O  
ATOM    397  N   GLN A  52      48.454 318.983 178.668  1.00 24.90           N  
ATOM    398  CA  GLN A  52      49.144 319.966 179.504  1.00 25.76           C  
ATOM    399  C   GLN A  52      48.546 320.080 180.906  1.00 28.84           C  
ATOM    400  O   GLN A  52      49.246 319.930 181.908  1.00 27.63           O  
ATOM    401  CB  GLN A  52      49.172 321.338 178.848  1.00 22.54           C  
ATOM    402  CG  GLN A  52      49.877 322.399 179.701  1.00 24.04           C  
ATOM    403  CD  GLN A  52      51.377 322.147 179.912  1.00 25.27           C  
ATOM    404  OE1 GLN A  52      52.025 321.400 179.162  1.00 23.75           O  
ATOM    405  NE2 GLN A  52      51.937 322.803 180.923  1.00 22.62           N  
ATOM    406  N   ILE A  53      47.255 320.377 180.976  1.00 26.47           N  
ATOM    407  CA  ILE A  53      46.602 320.481 182.263  1.00 26.40           C  
ATOM    408  C   ILE A  53      46.661 319.113 182.945  1.00 25.07           C  
ATOM    409  O   ILE A  53      46.919 319.022 184.142  1.00 25.18           O  
ATOM    410  CB  ILE A  53      45.133 320.954 182.115  1.00 30.53           C  
ATOM    411  CG1 ILE A  53      44.491 321.055 183.493  1.00 33.47           C  
ATOM    412  CG2 ILE A  53      44.332 320.008 181.194  1.00 27.84           C  
ATOM    413  CD1 ILE A  53      43.104 321.655 183.464  1.00 40.28           C  
ATOM    414  N   TYR A  54      46.467 318.053 182.164  1.00 22.38           N  
ATOM    415  CA  TYR A  54      46.513 316.704 182.695  1.00 21.74           C  
ATOM    416  C   TYR A  54      47.876 316.434 183.336  1.00 22.77           C  
ATOM    417  O   TYR A  54      47.958 316.018 184.492  1.00 22.12           O  
ATOM    418  CB  TYR A  54      46.255 315.667 181.601  1.00 17.32           C  
ATOM    419  CG  TYR A  54      46.352 314.232 182.101  1.00 17.79           C  
ATOM    420  CD1 TYR A  54      47.440 313.424 181.772  1.00 17.57           C  
ATOM    421  CD2 TYR A  54      45.385 313.704 182.955  1.00 16.67           C  
ATOM    422  CE1 TYR A  54      47.561 312.132 182.290  1.00 19.49           C  
ATOM    423  CE2 TYR A  54      45.498 312.417 183.473  1.00 16.17           C  
ATOM    424  CZ  TYR A  54      46.582 311.639 183.146  1.00 20.14           C  
ATOM    425  OH  TYR A  54      46.702 310.380 183.700  1.00 18.33           O  
ATOM    426  N   ASN A  55      48.947 316.706 182.606  1.00 20.62           N  
ATOM    427  CA  ASN A  55      50.263 316.449 183.143  1.00 23.05           C  
ATOM    428  C   ASN A  55      50.749 317.380 184.225  1.00 22.03           C  
ATOM    429  O   ASN A  55      51.657 317.042 184.969  1.00 21.25           O  
ATOM    430  CB  ASN A  55      51.275 316.205 182.036  1.00 23.70           C  
ATOM    431  CG  ASN A  55      51.111 314.810 181.441  1.00 30.91           C  
ATOM    432  OD1 ASN A  55      51.050 313.821 182.183  1.00 30.22           O  
ATOM    433  ND2 ASN A  55      50.958 314.726 180.124  1.00 27.66           N  
ATOM    434  N   VAL A  56      50.132 318.545 184.331  1.00 20.95           N  
ATOM    435  CA  VAL A  56      50.468 319.443 185.417  1.00 21.04           C  
ATOM    436  C   VAL A  56      49.933 318.724 186.674  1.00 24.22           C  
ATOM    437  O   VAL A  56      50.586 318.715 187.722  1.00 23.32           O  
ATOM    438  CB  VAL A  56      49.759 320.812 185.277  1.00 22.28           C  
ATOM    439  CG1 VAL A  56      49.826 321.582 186.598  1.00 19.21           C  
ATOM    440  CG2 VAL A  56      50.407 321.628 184.149  1.00 19.59           C  
ATOM    441  N   VAL A  57      48.759 318.090 186.542  1.00 23.41           N  
ATOM    442  CA  VAL A  57      48.121 317.353 187.638  1.00 20.51           C  
ATOM    443  C   VAL A  57      48.945 316.124 188.026  1.00 22.21           C  
ATOM    444  O   VAL A  57      49.196 315.901 189.213  1.00 21.75           O  
ATOM    445  CB  VAL A  57      46.665 316.925 187.284  1.00 19.64           C  
ATOM    446  CG1 VAL A  57      46.149 315.880 188.277  1.00 19.43           C  
ATOM    447  CG2 VAL A  57      45.756 318.130 187.337  1.00 14.91           C  
ATOM    448  N   VAL A  58      49.350 315.326 187.034  1.00 21.55           N  
ATOM    449  CA  VAL A  58      50.175 314.135 187.275  1.00 20.70           C  
ATOM    450  C   VAL A  58      51.493 314.525 187.965  1.00 23.42           C  
ATOM    451  O   VAL A  58      51.889 313.901 188.944  1.00 22.12           O  
ATOM    452  CB  VAL A  58      50.514 313.382 185.959  1.00 18.29           C  
ATOM    453  CG1 VAL A  58      51.535 312.272 186.221  1.00 17.36           C  
ATOM    454  CG2 VAL A  58      49.268 312.785 185.374  1.00 16.53           C  
ATOM    455  N   THR A  59      52.147 315.574 187.469  1.00 22.14           N  
ATOM    456  CA  THR A  59      53.409 316.051 188.034  1.00 22.07           C  
ATOM    457  C   THR A  59      53.274 316.476 189.503  1.00 21.72           C  
ATOM    458  O   THR A  59      54.075 316.079 190.350  1.00 19.25           O  
ATOM    459  CB  THR A  59      53.961 317.235 187.199  1.00 21.26           C  
ATOM    460  OG1 THR A  59      54.172 316.792 185.849  1.00 20.67           O  
ATOM    461  CG2 THR A  59      55.290 317.754 187.782  1.00 18.69           C  
ATOM    462  N   ALA A  60      52.253 317.275 189.795  1.00 22.60           N  
ATOM    463  CA  ALA A  60      52.001 317.760 191.155  1.00 22.35           C  
ATOM    464  C   ALA A  60      51.667 316.601 192.099  1.00 23.13           C  
ATOM    465  O   ALA A  60      52.127 316.578 193.240  1.00 25.27           O  
ATOM    466  CB  ALA A  60      50.869 318.784 191.145  1.00 19.61           C  
ATOM    467  N   HIS A  61      50.862 315.649 191.618  1.00 22.68           N  
ATOM    468  CA  HIS A  61      50.467 314.464 192.391  1.00 21.92           C  
ATOM    469  C   HIS A  61      51.733 313.781 192.926  1.00 23.32           C  
ATOM    470  O   HIS A  61      51.857 313.527 194.128  1.00 22.51           O  
ATOM    471  CB  HIS A  61      49.665 313.498 191.488  1.00 17.08           C  
ATOM    472  CG  HIS A  61      49.575 312.085 192.002  1.00 16.46           C  
ATOM    473  ND1 HIS A  61      48.854 311.699 193.115  1.00 16.41           N  
ATOM    474  CD2 HIS A  61      50.114 310.941 191.502  1.00 19.06           C  
ATOM    475  CE1 HIS A  61      48.966 310.360 193.247  1.00 15.90           C  
ATOM    476  NE2 HIS A  61      49.726 309.840 192.294  1.00 13.42           N  
ATOM    477  N   ALA A  62      52.692 313.552 192.033  1.00 20.09           N  
ATOM    478  CA  ALA A  62      53.941 312.894 192.383  1.00 19.35           C  
ATOM    479  C   ALA A  62      54.771 313.708 193.373  1.00 19.64           C  
ATOM    480  O   ALA A  62      55.211 313.176 194.393  1.00 21.09           O  
ATOM    481  CB  ALA A  62      54.748 312.606 191.120  1.00 17.62           C  
ATOM    482  N   PHE A  63      54.984 314.989 193.092  1.00 17.45           N  
ATOM    483  CA  PHE A  63      55.780 315.816 193.995  1.00 19.41           C  
ATOM    484  C   PHE A  63      55.159 315.894 195.381  1.00 20.10           C  
ATOM    485  O   PHE A  63      55.867 315.810 196.388  1.00 19.78           O  
ATOM    486  CB  PHE A  63      55.949 317.230 193.457  1.00 17.22           C  
ATOM    487  CG  PHE A  63      56.971 317.350 192.371  1.00 21.92           C  
ATOM    488  CD1 PHE A  63      58.189 316.685 192.464  1.00 20.58           C  
ATOM    489  CD2 PHE A  63      56.714 318.137 191.242  1.00 22.91           C  
ATOM    490  CE1 PHE A  63      59.147 316.800 191.446  1.00 22.13           C  
ATOM    491  CE2 PHE A  63      57.658 318.262 190.219  1.00 23.96           C  
ATOM    492  CZ  PHE A  63      58.880 317.589 190.323  1.00 22.65           C  
ATOM    493  N   VAL A  64      53.843 316.075 195.426  1.00 19.50           N  
ATOM    494  CA  VAL A  64      53.131 316.171 196.690  1.00 18.29           C  
ATOM    495  C   VAL A  64      53.204 314.857 197.481  1.00 19.56           C  
ATOM    496  O   VAL A  64      53.589 314.839 198.653  1.00 19.44           O  
ATOM    497  CB  VAL A  64      51.684 316.625 196.457  1.00 16.94           C  
ATOM    498  CG1 VAL A  64      50.859 316.465 197.730  1.00 19.74           C  
ATOM    499  CG2 VAL A  64      51.678 318.086 196.042  1.00 13.87           C  
ATOM    500  N   MET A  65      52.879 313.747 196.838  1.00 19.83           N  
ATOM    501  CA  MET A  65      52.926 312.466 197.529  1.00 18.57           C  
ATOM    502  C   MET A  65      54.314 312.119 198.044  1.00 19.31           C  
ATOM    503  O   MET A  65      54.439 311.632 199.165  1.00 22.24           O  
ATOM    504  CB  MET A  65      52.414 311.331 196.623  1.00 19.37           C  
ATOM    505  CG  MET A  65      50.922 311.392 196.359  1.00 18.82           C  
ATOM    506  SD  MET A  65      49.940 311.318 197.906  1.00 21.93           S  
ATOM    507  CE  MET A  65      48.480 310.407 197.339  1.00 15.90           C  
ATOM    508  N   ILE A  66      55.344 312.340 197.224  1.00 17.08           N  
ATOM    509  CA  ILE A  66      56.732 312.030 197.590  1.00 16.33           C  
ATOM    510  C   ILE A  66      57.382 312.998 198.573  1.00 18.62           C  
ATOM    511  O   ILE A  66      57.760 312.610 199.685  1.00 19.60           O  
ATOM    512  CB  ILE A  66      57.638 311.935 196.334  1.00 17.65           C  
ATOM    513  CG1 ILE A  66      57.259 310.707 195.508  1.00 18.92           C  
ATOM    514  CG2 ILE A  66      59.113 311.862 196.725  1.00 14.38           C  
ATOM    515  CD1 ILE A  66      57.900 310.674 194.103  1.00 20.30           C  
ATOM    516  N   PHE A  67      57.490 314.259 198.181  1.00 17.49           N  
ATOM    517  CA  PHE A  67      58.153 315.263 199.007  1.00 19.46           C  
ATOM    518  C   PHE A  67      57.387 315.904 200.142  1.00 20.81           C  
ATOM    519  O   PHE A  67      57.998 316.399 201.095  1.00 19.78           O  
ATOM    520  CB  PHE A  67      58.718 316.376 198.126  1.00 18.62           C  
ATOM    521  CG  PHE A  67      59.760 315.904 197.167  1.00 19.86           C  
ATOM    522  CD1 PHE A  67      61.075 315.763 197.572  1.00 23.30           C  
ATOM    523  CD2 PHE A  67      59.422 315.560 195.869  1.00 22.76           C  
ATOM    524  CE1 PHE A  67      62.047 315.281 196.699  1.00 23.83           C  
ATOM    525  CE2 PHE A  67      60.383 315.076 194.986  1.00 25.86           C  
ATOM    526  CZ  PHE A  67      61.702 314.937 195.404  1.00 24.22           C  
ATOM    527  N   PHE A  68      56.063 315.955 200.030  1.00 19.50           N  
ATOM    528  CA  PHE A  68      55.279 316.605 201.064  1.00 20.64           C  
ATOM    529  C   PHE A  68      54.475 315.685 201.944  1.00 20.58           C  
ATOM    530  O   PHE A  68      54.111 316.066 203.047  1.00 21.08           O  
ATOM    531  CB  PHE A  68      54.424 317.721 200.468  1.00 18.76           C  
ATOM    532  CG  PHE A  68      55.236 318.770 199.765  1.00 19.91           C  
ATOM    533  CD1 PHE A  68      56.442 319.207 200.305  1.00 20.12           C  
ATOM    534  CD2 PHE A  68      54.821 319.299 198.554  1.00 22.45           C  
ATOM    535  CE1 PHE A  68      57.223 320.149 199.655  1.00 19.15           C  
ATOM    536  CE2 PHE A  68      55.598 320.243 197.897  1.00 21.51           C  
ATOM    537  CZ  PHE A  68      56.801 320.666 198.451  1.00 22.33           C  
ATOM    538  N   MET A  69      54.247 314.459 201.496  1.00 18.06           N  
ATOM    539  CA  MET A  69      53.496 313.529 202.315  1.00 19.48           C  
ATOM    540  C   MET A  69      54.379 312.416 202.891  1.00 20.83           C  
ATOM    541  O   MET A  69      54.592 312.362 204.099  1.00 19.58           O  
ATOM    542  CB  MET A  69      52.305 312.945 201.541  1.00 21.89           C  
ATOM    543  CG  MET A  69      51.345 312.078 202.384  1.00 20.13           C  
ATOM    544  SD  MET A  69      51.905 310.366 202.659  1.00 25.86           S  
ATOM    545  CE  MET A  69      51.521 309.627 201.070  1.00 21.71           C  
ATOM    546  N   VAL A  70      54.941 311.566 202.039  1.00 18.85           N  
ATOM    547  CA  VAL A  70      55.750 310.464 202.536  1.00 19.26           C  
ATOM    548  C   VAL A  70      56.989 310.861 203.345  1.00 22.24           C  
ATOM    549  O   VAL A  70      57.121 310.457 204.502  1.00 22.42           O  
ATOM    550  CB  VAL A  70      56.131 309.461 201.407  1.00 16.25           C  
ATOM    551  CG1 VAL A  70      57.102 308.403 201.928  1.00 16.37           C  
ATOM    552  CG2 VAL A  70      54.896 308.764 200.901  1.00 15.46           C  
ATOM    553  N   MET A  71      57.876 311.666 202.767  1.00 19.77           N  
ATOM    554  CA  MET A  71      59.096 312.036 203.470  1.00 20.83           C  
ATOM    555  C   MET A  71      58.855 312.784 204.775  1.00 21.53           C  
ATOM    556  O   MET A  71      59.448 312.450 205.794  1.00 22.07           O  
ATOM    557  CB  MET A  71      60.053 312.808 202.557  1.00 20.76           C  
ATOM    558  CG  MET A  71      60.613 311.997 201.383  1.00 24.23           C  
ATOM    559  SD  MET A  71      61.614 313.042 200.253  1.00 29.58           S  
ATOM    560  CE  MET A  71      63.180 312.772 200.957  1.00 21.76           C  
ATOM    561  N   PRO A  72      57.985 313.803 204.763  1.00 20.74           N  
ATOM    562  CA  PRO A  72      57.736 314.533 206.008  1.00 21.37           C  
ATOM    563  C   PRO A  72      57.161 313.638 207.116  1.00 22.63           C  
ATOM    564  O   PRO A  72      57.581 313.733 208.268  1.00 21.44           O  
ATOM    565  CB  PRO A  72      56.743 315.620 205.565  1.00 21.74           C  
ATOM    566  CG  PRO A  72      57.168 315.887 204.138  1.00 18.51           C  
ATOM    567  CD  PRO A  72      57.342 314.482 203.618  1.00 20.02           C  
ATOM    568  N   ILE A  73      56.221 312.758 206.763  1.00 20.77           N  
ATOM    569  CA  ILE A  73      55.610 311.875 207.749  1.00 20.65           C  
ATOM    570  C   ILE A  73      56.593 310.867 208.329  1.00 23.60           C  
ATOM    571  O   ILE A  73      56.763 310.787 209.549  1.00 23.30           O  
ATOM    572  CB  ILE A  73      54.412 311.119 207.178  1.00 17.68           C  
ATOM    573  CG1 ILE A  73      53.269 312.089 206.930  1.00 19.23           C  
ATOM    574  CG2 ILE A  73      53.949 310.041 208.151  1.00 17.14           C  
ATOM    575  CD1 ILE A  73      52.051 311.442 206.295  1.00 21.39           C  
ATOM    576  N   MET A  74      57.243 310.102 207.456  1.00 22.17           N  
ATOM    577  CA  MET A  74      58.186 309.076 207.894  1.00 22.42           C  
ATOM    578  C   MET A  74      59.428 309.568 208.597  1.00 22.62           C  
ATOM    579  O   MET A  74      59.753 309.108 209.692  1.00 21.70           O  
ATOM    580  CB  MET A  74      58.626 308.208 206.723  1.00 23.10           C  
ATOM    581  CG  MET A  74      57.649 307.128 206.334  1.00 23.88           C  
ATOM    582  SD  MET A  74      58.414 306.229 204.987  1.00 31.73           S  
ATOM    583  CE  MET A  74      57.152 304.998 204.599  1.00 27.05           C  
ATOM    584  N   ILE A  75      60.131 310.492 207.960  1.00 19.42           N  
ATOM    585  CA  ILE A  75      61.372 311.003 208.516  1.00 20.60           C  
ATOM    586  C   ILE A  75      61.171 312.158 209.489  1.00 20.30           C  
ATOM    587  O   ILE A  75      61.617 312.093 210.628  1.00 20.53           O  
ATOM    588  CB  ILE A  75      62.346 311.367 207.378  1.00 23.61           C  
ATOM    589  CG1 ILE A  75      62.496 310.155 206.437  1.00 26.63           C  
ATOM    590  CG2 ILE A  75      63.705 311.742 207.938  1.00 19.99           C  
ATOM    591  CD1 ILE A  75      62.868 310.505 204.970  1.00 28.91           C  
ATOM    592  N   GLY A  76      60.484 313.203 209.055  1.00 17.42           N  
ATOM    593  CA  GLY A  76      60.269 314.311 209.947  1.00 18.25           C  
ATOM    594  C   GLY A  76      59.313 314.014 211.099  1.00 21.37           C  
ATOM    595  O   GLY A  76      59.527 314.491 212.219  1.00 22.78           O  
ATOM    596  N   GLY A  77      58.259 313.248 210.832  1.00 17.58           N  
ATOM    597  CA  GLY A  77      57.265 312.949 211.851  1.00 16.97           C  
ATOM    598  C   GLY A  77      57.675 311.813 212.761  1.00 20.27           C  
ATOM    599  O   GLY A  77      58.078 312.026 213.910  1.00 20.52           O  
ATOM    600  N   PHE A  78      57.581 310.590 212.250  1.00 18.56           N  
ATOM    601  CA  PHE A  78      57.967 309.430 213.032  1.00 18.98           C  
ATOM    602  C   PHE A  78      59.443 309.514 213.460  1.00 21.32           C  
ATOM    603  O   PHE A  78      59.782 309.180 214.593  1.00 22.45           O  
ATOM    604  CB  PHE A  78      57.681 308.131 212.250  1.00 16.68           C  
ATOM    605  CG  PHE A  78      56.192 307.815 212.098  1.00 21.41           C  
ATOM    606  CD1 PHE A  78      55.578 307.835 210.850  1.00 22.45           C  
ATOM    607  CD2 PHE A  78      55.407 307.496 213.214  1.00 23.04           C  
ATOM    608  CE1 PHE A  78      54.210 307.544 210.708  1.00 21.74           C  
ATOM    609  CE2 PHE A  78      54.032 307.203 213.082  1.00 24.03           C  
ATOM    610  CZ  PHE A  78      53.438 307.230 211.825  1.00 24.71           C  
ATOM    611  N   GLY A  79      60.307 310.004 212.572  1.00 21.11           N  
ATOM    612  CA  GLY A  79      61.723 310.112 212.881  1.00 16.49           C  
ATOM    613  C   GLY A  79      61.999 310.998 214.078  1.00 19.04           C  
ATOM    614  O   GLY A  79      62.653 310.560 215.020  1.00 19.94           O  
ATOM    615  N   ASN A  80      61.486 312.225 214.061  1.00 18.42           N  
ATOM    616  CA  ASN A  80      61.700 313.160 215.167  1.00 19.53           C  
ATOM    617  C   ASN A  80      61.067 312.704 216.468  1.00 20.65           C  
ATOM    618  O   ASN A  80      61.666 312.863 217.531  1.00 19.76           O  
ATOM    619  CB  ASN A  80      61.178 314.554 214.832  1.00 20.05           C  
ATOM    620  CG  ASN A  80      62.201 315.391 214.115  1.00 26.13           C  
ATOM    621  OD1 ASN A  80      63.327 315.548 214.594  1.00 29.40           O  
ATOM    622  ND2 ASN A  80      61.826 315.928 212.949  1.00 21.82           N  
ATOM    623  N   TRP A  81      59.860 312.145 216.388  1.00 19.15           N  
ATOM    624  CA  TRP A  81      59.164 311.677 217.580  1.00 21.12           C  
ATOM    625  C   TRP A  81      59.853 310.497 218.236  1.00 22.60           C  
ATOM    626  O   TRP A  81      60.183 310.523 219.419  1.00 23.93           O  
ATOM    627  CB  TRP A  81      57.749 311.224 217.238  1.00 19.09           C  
ATOM    628  CG  TRP A  81      56.674 312.139 217.720  1.00 19.37           C  
ATOM    629  CD1 TRP A  81      55.927 313.002 216.960  1.00 19.17           C  
ATOM    630  CD2 TRP A  81      56.172 312.248 219.060  1.00 19.42           C  
ATOM    631  NE1 TRP A  81      54.987 313.633 217.744  1.00 19.10           N  
ATOM    632  CE2 TRP A  81      55.115 313.188 219.037  1.00 20.86           C  
ATOM    633  CE3 TRP A  81      56.508 311.638 220.279  1.00 21.45           C  
ATOM    634  CZ2 TRP A  81      54.389 313.532 220.193  1.00 21.06           C  
ATOM    635  CZ3 TRP A  81      55.780 311.982 221.433  1.00 17.05           C  
ATOM    636  CH2 TRP A  81      54.737 312.919 221.374  1.00 17.26           C  
ATOM    637  N   LEU A  82      60.118 309.476 217.436  1.00 20.29           N  
ATOM    638  CA  LEU A  82      60.670 308.231 217.942  1.00 19.83           C  
ATOM    639  C   LEU A  82      62.153 308.041 218.131  1.00 20.56           C  
ATOM    640  O   LEU A  82      62.555 307.338 219.060  1.00 18.72           O  
ATOM    641  CB  LEU A  82      60.154 307.056 217.092  1.00 21.74           C  
ATOM    642  CG  LEU A  82      58.646 306.903 216.849  1.00 20.54           C  
ATOM    643  CD1 LEU A  82      58.407 305.786 215.823  1.00 18.17           C  
ATOM    644  CD2 LEU A  82      57.951 306.607 218.177  1.00 19.16           C  
ATOM    645  N   VAL A  83      62.971 308.594 217.241  1.00 18.34           N  
ATOM    646  CA  VAL A  83      64.407 308.367 217.356  1.00 19.69           C  
ATOM    647  C   VAL A  83      65.010 308.781 218.700  1.00 20.36           C  
ATOM    648  O   VAL A  83      65.696 307.968 219.329  1.00 20.19           O  
ATOM    649  CB  VAL A  83      65.202 308.920 216.131  1.00 21.15           C  
ATOM    650  CG1 VAL A  83      66.722 308.898 216.400  1.00 20.31           C  
ATOM    651  CG2 VAL A  83      64.878 308.080 214.898  1.00 17.53           C  
ATOM    652  N   PRO A  84      64.750 310.018 219.174  1.00 18.17           N  
ATOM    653  CA  PRO A  84      65.347 310.366 220.474  1.00 18.59           C  
ATOM    654  C   PRO A  84      64.806 309.488 221.627  1.00 20.93           C  
ATOM    655  O   PRO A  84      65.569 309.101 222.508  1.00 22.60           O  
ATOM    656  CB  PRO A  84      64.996 311.846 220.636  1.00 17.13           C  
ATOM    657  CG  PRO A  84      64.904 312.318 219.214  1.00 19.16           C  
ATOM    658  CD  PRO A  84      64.150 311.203 218.544  1.00 18.28           C  
ATOM    659  N   LEU A  85      63.525 309.118 221.588  1.00 18.87           N  
ATOM    660  CA  LEU A  85      62.956 308.275 222.639  1.00 18.00           C  
ATOM    661  C   LEU A  85      63.543 306.865 222.626  1.00 19.42           C  
ATOM    662  O   LEU A  85      63.790 306.270 223.676  1.00 20.04           O  
ATOM    663  CB  LEU A  85      61.452 308.165 222.479  1.00 16.30           C  
ATOM    664  CG  LEU A  85      60.677 309.461 222.598  1.00 18.38           C  
ATOM    665  CD1 LEU A  85      59.193 309.174 222.417  1.00 14.82           C  
ATOM    666  CD2 LEU A  85      60.952 310.082 223.955  1.00 16.58           C  
ATOM    667  N   MET A  86      63.763 306.324 221.430  1.00 18.18           N  
ATOM    668  CA  MET A  86      64.298 304.975 221.292  1.00 18.24           C  
ATOM    669  C   MET A  86      65.759 304.805 221.723  1.00 19.65           C  
ATOM    670  O   MET A  86      66.210 303.674 221.935  1.00 19.14           O  
ATOM    671  CB  MET A  86      64.114 304.454 219.865  1.00 18.60           C  
ATOM    672  CG  MET A  86      62.674 304.136 219.512  1.00 19.47           C  
ATOM    673  SD  MET A  86      62.523 303.519 217.801  1.00 20.67           S  
ATOM    674  CE  MET A  86      60.750 303.178 217.713  1.00 21.72           C  
ATOM    675  N   ILE A  87      66.513 305.898 221.810  1.00 18.34           N  
ATOM    676  CA  ILE A  87      67.909 305.793 222.260  1.00 20.15           C  
ATOM    677  C   ILE A  87      68.097 306.505 223.609  1.00 22.65           C  
ATOM    678  O   ILE A  87      69.233 306.691 224.073  1.00 25.14           O  
ATOM    679  CB  ILE A  87      68.947 306.354 221.223  1.00 18.16           C  
ATOM    680  CG1 ILE A  87      68.676 307.828 220.896  1.00 17.93           C  
ATOM    681  CG2 ILE A  87      68.954 305.512 219.966  1.00 19.64           C  
ATOM    682  CD1 ILE A  87      69.731 308.446 220.018  1.00 16.03           C  
ATOM    683  N   GLY A  88      66.984 306.943 224.203  1.00 21.94           N  
ATOM    684  CA  GLY A  88      67.032 307.614 225.488  1.00 21.16           C  
ATOM    685  C   GLY A  88      67.709 308.965 225.475  1.00 21.68           C  
ATOM    686  O   GLY A  88      68.267 309.374 226.501  1.00 22.38           O  
ATOM    687  N   ALA A  89      67.645 309.656 224.332  1.00 18.89           N  
ATOM    688  CA  ALA A  89      68.253 310.975 224.165  1.00 18.65           C  
ATOM    689  C   ALA A  89      67.285 312.082 224.583  1.00 20.86           C  
ATOM    690  O   ALA A  89      66.074 311.952 224.404  1.00 22.63           O  
ATOM    691  CB  ALA A  89      68.686 311.161 222.724  1.00 17.50           C  
ATOM    692  N   PRO A  90      67.809 313.191 225.149  1.00 21.42           N  
ATOM    693  CA  PRO A  90      66.994 314.324 225.600  1.00 19.92           C  
ATOM    694  C   PRO A  90      66.336 315.122 224.478  1.00 21.69           C  
ATOM    695  O   PRO A  90      65.360 315.829 224.713  1.00 22.39           O  
ATOM    696  CB  PRO A  90      67.994 315.149 226.398  1.00 21.23           C  
ATOM    697  CG  PRO A  90      69.295 314.852 225.709  1.00 19.31           C  
ATOM    698  CD  PRO A  90      69.224 313.382 225.519  1.00 19.86           C  
ATOM    699  N   ASP A  91      66.906 315.025 223.275  1.00 21.74           N  
ATOM    700  CA  ASP A  91      66.406 315.688 222.062  1.00 22.00           C  
ATOM    701  C   ASP A  91      67.351 315.343 220.907  1.00 22.70           C  
ATOM    702  O   ASP A  91      68.122 314.392 221.013  1.00 19.77           O  
ATOM    703  CB  ASP A  91      66.307 317.214 222.224  1.00 21.23           C  
ATOM    704  CG  ASP A  91      65.203 317.817 221.345  1.00 25.99           C  
ATOM    705  OD1 ASP A  91      65.433 318.033 220.135  1.00 24.97           O  
ATOM    706  OD2 ASP A  91      64.079 318.030 221.848  1.00 24.98           O  
ATOM    707  N   MET A  92      67.248 316.066 219.790  1.00 23.39           N  
ATOM    708  CA  MET A  92      68.114 315.850 218.619  1.00 21.77           C  
ATOM    709  C   MET A  92      69.414 316.638 218.856  1.00 21.97           C  
ATOM    710  O   MET A  92      69.457 317.535 219.705  1.00 20.12           O  
ATOM    711  CB  MET A  92      67.427 316.367 217.340  1.00 20.35           C  
ATOM    712  CG  MET A  92      66.130 315.639 216.949  1.00 22.23           C  
ATOM    713  SD  MET A  92      66.428 314.027 216.175  1.00 27.87           S  
ATOM    714  CE  MET A  92      67.086 314.553 214.587  1.00 27.15           C  
ATOM    715  N   ALA A  93      70.462 316.335 218.092  1.00 19.24           N  
ATOM    716  CA  ALA A  93      71.730 317.030 218.261  1.00 16.18           C  
ATOM    717  C   ALA A  93      71.637 318.517 217.989  1.00 18.87           C  
ATOM    718  O   ALA A  93      72.236 319.311 218.703  1.00 21.94           O  
ATOM    719  CB  ALA A  93      72.798 316.404 217.386  1.00 15.85           C  
ATOM    720  N   PHE A  94      70.874 318.903 216.970  1.00 19.21           N  
ATOM    721  CA  PHE A  94      70.742 320.315 216.590  1.00 20.06           C  
ATOM    722  C   PHE A  94      69.260 320.659 216.598  1.00 22.39           C  
ATOM    723  O   PHE A  94      68.640 320.831 215.548  1.00 23.66           O  
ATOM    724  CB  PHE A  94      71.357 320.516 215.192  1.00 20.78           C  
ATOM    725  CG  PHE A  94      72.721 319.887 215.041  1.00 20.08           C  
ATOM    726  CD1 PHE A  94      73.738 320.163 215.963  1.00 20.12           C  
ATOM    727  CD2 PHE A  94      72.981 318.991 214.007  1.00 17.31           C  
ATOM    728  CE1 PHE A  94      74.990 319.557 215.855  1.00 17.96           C  
ATOM    729  CE2 PHE A  94      74.230 318.385 213.897  1.00 18.33           C  
ATOM    730  CZ  PHE A  94      75.234 318.667 214.819  1.00 18.63           C  
ATOM    731  N   PRO A  95      68.685 320.828 217.800  1.00 24.20           N  
ATOM    732  CA  PRO A  95      67.263 321.135 217.957  1.00 24.29           C  
ATOM    733  C   PRO A  95      66.704 322.374 217.301  1.00 26.89           C  
ATOM    734  O   PRO A  95      65.521 322.410 216.961  1.00 28.03           O  
ATOM    735  CB  PRO A  95      67.064 321.087 219.468  1.00 25.76           C  
ATOM    736  CG  PRO A  95      68.387 321.345 220.021  1.00 27.37           C  
ATOM    737  CD  PRO A  95      69.344 320.678 219.107  1.00 23.79           C  
ATOM    738  N   ARG A  96      67.564 323.358 217.064  1.00 26.61           N  
ATOM    739  CA  ARG A  96      67.147 324.593 216.430  1.00 26.20           C  
ATOM    740  C   ARG A  96      67.189 324.403 214.908  1.00 26.45           C  
ATOM    741  O   ARG A  96      66.252 324.764 214.206  1.00 27.58           O  
ATOM    742  CB  ARG A  96      68.032 325.740 216.931  1.00 25.54           C  
ATOM    743  CG  ARG A  96      67.704 327.111 216.413  1.00 24.44           C  
ATOM    744  CD  ARG A  96      68.502 328.150 217.171  1.00 23.60           C  
ATOM    745  NE  ARG A  96      69.837 327.644 217.472  1.00 24.30           N  
ATOM    746  CZ  ARG A  96      70.620 328.072 218.455  1.00 23.70           C  
ATOM    747  NH1 ARG A  96      70.232 329.055 219.265  1.00 21.79           N  
ATOM    748  NH2 ARG A  96      71.756 327.436 218.677  1.00 21.25           N  
ATOM    749  N   MET A  97      68.244 323.780 214.400  1.00 26.65           N  
ATOM    750  CA  MET A  97      68.333 323.523 212.967  1.00 27.33           C  
ATOM    751  C   MET A  97      67.178 322.574 212.546  1.00 27.98           C  
ATOM    752  O   MET A  97      66.664 322.644 211.423  1.00 27.90           O  
ATOM    753  CB  MET A  97      69.689 322.900 212.619  1.00 28.47           C  
ATOM    754  CG  MET A  97      69.906 322.693 211.125  1.00 29.94           C  
ATOM    755  SD  MET A  97      71.568 322.147 210.702  1.00 33.35           S  
ATOM    756  CE  MET A  97      71.483 320.390 211.094  1.00 22.02           C  
ATOM    757  N   ASN A  98      66.779 321.695 213.464  1.00 24.36           N  
ATOM    758  CA  ASN A  98      65.683 320.742 213.258  1.00 22.19           C  
ATOM    759  C   ASN A  98      64.401 321.523 212.922  1.00 21.84           C  
ATOM    760  O   ASN A  98      63.639 321.142 212.034  1.00 21.18           O  
ATOM    761  CB  ASN A  98      65.495 319.932 214.560  1.00 23.35           C  
ATOM    762  CG  ASN A  98      64.611 318.708 214.389  1.00 25.09           C  
ATOM    763  OD1 ASN A  98      64.426 318.204 213.284  1.00 28.60           O  
ATOM    764  ND2 ASN A  98      64.089 318.203 215.499  1.00 23.93           N  
ATOM    765  N   ASN A  99      64.193 322.645 213.605  1.00 20.76           N  
ATOM    766  CA  ASN A  99      63.005 323.458 213.370  1.00 19.93           C  
ATOM    767  C   ASN A  99      63.036 324.111 211.987  1.00 21.16           C  
ATOM    768  O   ASN A  99      61.983 324.350 211.390  1.00 20.85           O  
ATOM    769  CB  ASN A  99      62.857 324.527 214.464  1.00 18.80           C  
ATOM    770  CG  ASN A  99      61.447 325.073 214.557  1.00 17.27           C  
ATOM    771  OD1 ASN A  99      60.479 324.319 214.500  1.00 20.47           O  
ATOM    772  ND2 ASN A  99      61.324 326.387 214.706  1.00 16.44           N  
ATOM    773  N   MET A 100      64.231 324.409 211.474  1.00 21.85           N  
ATOM    774  CA  MET A 100      64.313 325.017 210.150  1.00 20.01           C  
ATOM    775  C   MET A 100      63.990 323.996 209.081  1.00 20.61           C  
ATOM    776  O   MET A 100      63.384 324.348 208.067  1.00 22.93           O  
ATOM    777  CB  MET A 100      65.668 325.661 209.881  1.00 21.40           C  
ATOM    778  CG  MET A 100      65.654 326.485 208.589  1.00 21.69           C  
ATOM    779  SD  MET A 100      67.098 327.498 208.362  1.00 23.95           S  
ATOM    780  CE  MET A 100      68.336 326.241 208.274  1.00 22.97           C  
ATOM    781  N   SER A 101      64.401 322.741 209.296  1.00 19.19           N  
ATOM    782  CA  SER A 101      64.078 321.665 208.351  1.00 20.00           C  
ATOM    783  C   SER A 101      62.567 321.623 208.158  1.00 21.42           C  
ATOM    784  O   SER A 101      62.074 321.413 207.048  1.00 22.63           O  
ATOM    785  CB  SER A 101      64.530 320.315 208.891  1.00 17.66           C  
ATOM    786  OG  SER A 101      65.895 320.131 208.611  1.00 27.06           O  
ATOM    787  N   PHE A 102      61.825 321.798 209.249  1.00 21.19           N  
ATOM    788  CA  PHE A 102      60.381 321.796 209.124  1.00 18.42           C  
ATOM    789  C   PHE A 102      59.852 323.040 208.427  1.00 18.58           C  
ATOM    790  O   PHE A 102      59.079 322.942 207.475  1.00 21.37           O  
ATOM    791  CB  PHE A 102      59.667 321.681 210.470  1.00 19.08           C  
ATOM    792  CG  PHE A 102      58.180 321.858 210.337  1.00 17.56           C  
ATOM    793  CD1 PHE A 102      57.394 320.823 209.843  1.00 16.66           C  
ATOM    794  CD2 PHE A 102      57.598 323.105 210.530  1.00 18.00           C  
ATOM    795  CE1 PHE A 102      56.055 321.031 209.531  1.00 14.84           C  
ATOM    796  CE2 PHE A 102      56.264 323.323 210.217  1.00 19.01           C  
ATOM    797  CZ  PHE A 102      55.495 322.287 209.714  1.00 18.60           C  
ATOM    798  N   TRP A 103      60.244 324.210 208.919  1.00 18.56           N  
ATOM    799  CA  TRP A 103      59.746 325.450 208.346  1.00 22.38           C  
ATOM    800  C   TRP A 103      60.094 325.745 206.891  1.00 23.78           C  
ATOM    801  O   TRP A 103      59.540 326.675 206.304  1.00 21.28           O  
ATOM    802  CB  TRP A 103      60.031 326.628 209.271  1.00 21.54           C  
ATOM    803  CG  TRP A 103      59.107 326.610 210.459  1.00 21.93           C  
ATOM    804  CD1 TRP A 103      59.451 326.371 211.758  1.00 21.00           C  
ATOM    805  CD2 TRP A 103      57.674 326.742 210.436  1.00 22.66           C  
ATOM    806  NE1 TRP A 103      58.319 326.332 212.545  1.00 23.30           N  
ATOM    807  CE2 TRP A 103      57.216 326.556 211.764  1.00 23.50           C  
ATOM    808  CE3 TRP A 103      56.729 326.995 209.423  1.00 22.63           C  
ATOM    809  CZ2 TRP A 103      55.849 326.610 212.108  1.00 23.77           C  
ATOM    810  CZ3 TRP A 103      55.366 327.049 209.765  1.00 22.65           C  
ATOM    811  CH2 TRP A 103      54.946 326.855 211.100  1.00 23.18           C  
ATOM    812  N   LEU A 104      60.979 324.939 206.303  1.00 22.62           N  
ATOM    813  CA  LEU A 104      61.333 325.110 204.891  1.00 24.06           C  
ATOM    814  C   LEU A 104      60.274 324.420 204.018  1.00 21.05           C  
ATOM    815  O   LEU A 104      60.116 324.742 202.840  1.00 24.75           O  
ATOM    816  CB  LEU A 104      62.727 324.526 204.603  1.00 22.06           C  
ATOM    817  CG  LEU A 104      63.923 325.419 204.951  1.00 20.98           C  
ATOM    818  CD1 LEU A 104      65.211 324.601 204.975  1.00 17.47           C  
ATOM    819  CD2 LEU A 104      64.026 326.555 203.952  1.00 17.57           C  
ATOM    820  N   LEU A 105      59.501 323.519 204.617  1.00 20.32           N  
ATOM    821  CA  LEU A 105      58.482 322.796 203.865  1.00 20.45           C  
ATOM    822  C   LEU A 105      57.273 323.621 203.422  1.00 22.22           C  
ATOM    823  O   LEU A 105      56.857 323.520 202.263  1.00 23.35           O  
ATOM    824  CB  LEU A 105      58.092 321.505 204.574  1.00 18.12           C  
ATOM    825  CG  LEU A 105      59.247 320.496 204.622  1.00 21.08           C  
ATOM    826  CD1 LEU A 105      58.735 319.178 205.145  1.00 18.98           C  
ATOM    827  CD2 LEU A 105      59.853 320.308 203.227  1.00 21.47           C  
ATOM    828  N   PRO A 106      56.668 324.421 204.330  1.00 23.08           N  
ATOM    829  CA  PRO A 106      55.520 325.213 203.860  1.00 22.61           C  
ATOM    830  C   PRO A 106      55.918 326.119 202.664  1.00 24.17           C  
ATOM    831  O   PRO A 106      55.174 326.192 201.685  1.00 26.17           O  
ATOM    832  CB  PRO A 106      55.093 325.969 205.115  1.00 21.00           C  
ATOM    833  CG  PRO A 106      55.370 324.942 206.192  1.00 21.25           C  
ATOM    834  CD  PRO A 106      56.750 324.448 205.806  1.00 21.14           C  
ATOM    835  N   PRO A 107      57.088 326.809 202.727  1.00 24.91           N  
ATOM    836  CA  PRO A 107      57.530 327.664 201.616  1.00 23.63           C  
ATOM    837  C   PRO A 107      57.714 326.793 200.361  1.00 22.69           C  
ATOM    838  O   PRO A 107      57.303 327.163 199.268  1.00 23.99           O  
ATOM    839  CB  PRO A 107      58.897 328.166 202.100  1.00 24.37           C  
ATOM    840  CG  PRO A 107      58.738 328.253 203.558  1.00 23.24           C  
ATOM    841  CD  PRO A 107      57.991 326.979 203.884  1.00 23.71           C  
ATOM    842  N   SER A 108      58.341 325.633 200.535  1.00 20.81           N  
ATOM    843  CA  SER A 108      58.561 324.731 199.431  1.00 20.60           C  
ATOM    844  C   SER A 108      57.233 324.367 198.776  1.00 22.53           C  
ATOM    845  O   SER A 108      57.124 324.376 197.552  1.00 22.12           O  
ATOM    846  CB  SER A 108      59.256 323.462 199.906  1.00 21.43           C  
ATOM    847  OG  SER A 108      59.417 322.561 198.819  1.00 19.70           O  
ATOM    848  N   PHE A 109      56.228 324.065 199.597  1.00 20.15           N  
ATOM    849  CA  PHE A 109      54.899 323.694 199.111  1.00 19.69           C  
ATOM    850  C   PHE A 109      54.232 324.895 198.412  1.00 22.05           C  
ATOM    851  O   PHE A 109      53.556 324.737 197.396  1.00 21.66           O  
ATOM    852  CB  PHE A 109      54.032 323.203 200.286  1.00 23.85           C  
ATOM    853  CG  PHE A 109      52.922 322.242 199.892  1.00 25.03           C  
ATOM    854  CD1 PHE A 109      52.439 321.313 200.813  1.00 26.51           C  
ATOM    855  CD2 PHE A 109      52.391 322.231 198.603  1.00 22.76           C  
ATOM    856  CE1 PHE A 109      51.448 320.379 200.455  1.00 27.05           C  
ATOM    857  CE2 PHE A 109      51.404 321.306 198.238  1.00 24.17           C  
ATOM    858  CZ  PHE A 109      50.934 320.378 199.158  1.00 22.96           C  
ATOM    859  N   LEU A 110      54.421 326.090 198.960  1.00 20.14           N  
ATOM    860  CA  LEU A 110      53.859 327.296 198.366  1.00 21.24           C  
ATOM    861  C   LEU A 110      54.431 327.515 196.955  1.00 22.13           C  
ATOM    862  O   LEU A 110      53.705 327.916 196.041  1.00 22.53           O  
ATOM    863  CB  LEU A 110      54.152 328.499 199.249  1.00 18.56           C  
ATOM    864  CG  LEU A 110      53.658 329.833 198.697  1.00 22.17           C  
ATOM    865  CD1 LEU A 110      52.147 329.779 198.515  1.00 23.78           C  
ATOM    866  CD2 LEU A 110      54.036 330.962 199.643  1.00 22.54           C  
ATOM    867  N   LEU A 111      55.724 327.245 196.777  1.00 19.19           N  
ATOM    868  CA  LEU A 111      56.353 327.396 195.464  1.00 20.82           C  
ATOM    869  C   LEU A 111      55.763 326.386 194.473  1.00 21.88           C  
ATOM    870  O   LEU A 111      55.606 326.684 193.291  1.00 22.49           O  
ATOM    871  CB  LEU A 111      57.867 327.217 195.575  1.00 21.95           C  
ATOM    872  CG  LEU A 111      58.597 328.328 196.339  1.00 24.21           C  
ATOM    873  CD1 LEU A 111      60.025 327.915 196.664  1.00 23.35           C  
ATOM    874  CD2 LEU A 111      58.573 329.602 195.514  1.00 24.42           C  
ATOM    875  N   LEU A 112      55.436 325.190 194.958  1.00 20.72           N  
ATOM    876  CA  LEU A 112      54.843 324.173 194.099  1.00 24.89           C  
ATOM    877  C   LEU A 112      53.445 324.615 193.694  1.00 26.81           C  
ATOM    878  O   LEU A 112      53.053 324.458 192.539  1.00 28.14           O  
ATOM    879  CB  LEU A 112      54.786 322.799 194.780  1.00 23.82           C  
ATOM    880  CG  LEU A 112      54.053 321.674 194.006  1.00 29.32           C  
ATOM    881  CD1 LEU A 112      54.746 320.353 194.152  1.00 32.25           C  
ATOM    882  CD2 LEU A 112      52.622 321.516 194.474  1.00 34.42           C  
ATOM    883  N   LEU A 113      52.682 325.166 194.634  1.00 26.51           N  
ATOM    884  CA  LEU A 113      51.341 325.607 194.288  1.00 29.04           C  
ATOM    885  C   LEU A 113      51.415 326.828 193.357  1.00 28.29           C  
ATOM    886  O   LEU A 113      50.656 326.915 192.396  1.00 29.80           O  
ATOM    887  CB  LEU A 113      50.463 325.796 195.547  1.00 34.02           C  
ATOM    888  CG  LEU A 113      50.221 324.485 196.388  1.00 39.55           C  
ATOM    889  CD1 LEU A 113      49.528 324.804 197.707  1.00 40.59           C  
ATOM    890  CD2 LEU A 113      49.416 323.371 195.666  1.00 35.28           C  
ATOM    891  N   ALA A 114      52.419 327.681 193.557  1.00 26.23           N  
ATOM    892  CA  ALA A 114      52.620 328.859 192.714  1.00 26.33           C  
ATOM    893  C   ALA A 114      52.871 328.441 191.262  1.00 28.69           C  
ATOM    894  O   ALA A 114      52.282 328.990 190.334  1.00 31.80           O  
ATOM    895  CB  ALA A 114      53.806 329.679 193.227  1.00 22.47           C  
ATOM    896  N   SER A 115      53.731 327.448 191.061  1.00 27.93           N  
ATOM    897  CA  SER A 115      54.039 327.010 189.706  1.00 27.05           C  
ATOM    898  C   SER A 115      52.819 326.529 188.936  1.00 27.90           C  
ATOM    899  O   SER A 115      52.779 326.643 187.715  1.00 27.39           O  
ATOM    900  CB  SER A 115      55.100 325.915 189.699  1.00 27.75           C  
ATOM    901  OG  SER A 115      54.537 324.645 189.947  1.00 31.77           O  
ATOM    902  N   SER A 116      51.833 325.972 189.638  1.00 26.71           N  
ATOM    903  CA  SER A 116      50.629 325.473 188.977  1.00 26.75           C  
ATOM    904  C   SER A 116      49.598 326.591 188.782  1.00 28.04           C  
ATOM    905  O   SER A 116      48.643 326.437 188.031  1.00 29.49           O  
ATOM    906  CB  SER A 116      50.026 324.311 189.767  1.00 25.92           C  
ATOM    907  OG  SER A 116      49.432 324.782 190.967  1.00 29.26           O  
ATOM    908  N   MET A 117      49.810 327.714 189.453  1.00 27.22           N  
ATOM    909  CA  MET A 117      48.924 328.871 189.358  1.00 31.45           C  
ATOM    910  C   MET A 117      49.314 329.799 188.202  1.00 30.04           C  
ATOM    911  O   MET A 117      48.449 330.360 187.536  1.00 29.57           O  
ATOM    912  CB  MET A 117      48.993 329.656 190.665  1.00 36.80           C  
ATOM    913  CG  MET A 117      48.361 328.954 191.835  1.00 44.60           C  
ATOM    914  SD  MET A 117      46.614 329.173 191.702  1.00 55.28           S  
ATOM    915  CE  MET A 117      46.493 330.712 192.651  1.00 54.45           C  
ATOM    916  N   VAL A 118      50.619 329.994 188.016  1.00 27.39           N  
ATOM    917  CA  VAL A 118      51.132 330.868 186.973  1.00 27.20           C  
ATOM    918  C   VAL A 118      51.234 330.152 185.633  1.00 26.18           C  
ATOM    919  O   VAL A 118      51.350 328.923 185.580  1.00 22.96           O  
ATOM    920  CB  VAL A 118      52.521 331.483 187.368  1.00 28.31           C  
ATOM    921  CG1 VAL A 118      52.461 332.113 188.766  1.00 25.82           C  
ATOM    922  CG2 VAL A 118      53.600 330.438 187.326  1.00 25.55           C  
ATOM    923  N   GLU A 119      51.138 330.926 184.554  1.00 25.96           N  
ATOM    924  CA  GLU A 119      51.225 330.382 183.207  1.00 25.14           C  
ATOM    925  C   GLU A 119      50.320 329.164 183.031  1.00 26.09           C  
ATOM    926  O   GLU A 119      49.152 329.187 183.437  1.00 26.00           O  
ATOM    927  CB  GLU A 119      52.677 330.025 182.887  1.00 25.80           C  
ATOM    928  CG  GLU A 119      53.637 331.191 183.034  1.00 32.95           C  
ATOM    929  CD  GLU A 119      53.280 332.370 182.132  1.00 39.94           C  
ATOM    930  OE1 GLU A 119      53.599 333.522 182.495  1.00 44.38           O  
ATOM    931  OE2 GLU A 119      52.682 332.153 181.053  1.00 42.93           O  
ATOM    932  N   ALA A 120      50.855 328.107 182.418  1.00 23.80           N  
ATOM    933  CA  ALA A 120      50.086 326.892 182.189  1.00 22.48           C  
ATOM    934  C   ALA A 120      50.576 325.757 183.077  1.00 23.25           C  
ATOM    935  O   ALA A 120      50.308 324.585 182.801  1.00 20.80           O  
ATOM    936  CB  ALA A 120      50.172 326.479 180.736  1.00 22.88           C  
ATOM    937  N   GLY A 121      51.285 326.104 184.146  1.00 22.45           N  
ATOM    938  CA  GLY A 121      51.807 325.085 185.043  1.00 21.71           C  
ATOM    939  C   GLY A 121      52.997 324.331 184.459  1.00 24.24           C  
ATOM    940  O   GLY A 121      53.411 324.571 183.323  1.00 23.49           O  
ATOM    941  N   ALA A 122      53.578 323.441 185.250  1.00 21.45           N  
ATOM    942  CA  ALA A 122      54.705 322.651 184.795  1.00 23.01           C  
ATOM    943  C   ALA A 122      54.206 321.241 184.495  1.00 24.61           C  
ATOM    944  O   ALA A 122      54.081 320.411 185.396  1.00 24.53           O  
ATOM    945  CB  ALA A 122      55.797 322.620 185.868  1.00 21.76           C  
ATOM    946  N   GLY A 123      53.891 320.969 183.233  1.00 22.78           N  
ATOM    947  CA  GLY A 123      53.406 319.643 182.884  1.00 22.73           C  
ATOM    948  C   GLY A 123      54.567 318.895 182.295  1.00 23.23           C  
ATOM    949  O   GLY A 123      54.549 318.569 181.117  1.00 20.98           O  
ATOM    950  N   THR A 124      55.537 318.561 183.141  1.00 22.40           N  
ATOM    951  CA  THR A 124      56.778 317.906 182.716  1.00 21.42           C  
ATOM    952  C   THR A 124      57.012 316.478 183.184  1.00 21.75           C  
ATOM    953  O   THR A 124      57.906 315.795 182.683  1.00 20.06           O  
ATOM    954  CB  THR A 124      57.961 318.670 183.315  1.00 23.33           C  
ATOM    955  OG1 THR A 124      57.754 318.784 184.731  1.00 20.45           O  
ATOM    956  CG2 THR A 124      58.079 320.061 182.728  1.00 21.34           C  
ATOM    957  N   GLY A 125      56.205 316.022 184.135  1.00 22.59           N  
ATOM    958  CA  GLY A 125      56.444 314.725 184.746  1.00 19.58           C  
ATOM    959  C   GLY A 125      57.289 315.108 185.974  1.00 20.31           C  
ATOM    960  O   GLY A 125      57.941 316.155 185.962  1.00 18.23           O  
ATOM    961  N   TRP A 126      57.266 314.328 187.051  1.00 19.16           N  
ATOM    962  CA  TRP A 126      58.053 314.701 188.235  1.00 20.68           C  
ATOM    963  C   TRP A 126      59.576 314.628 187.979  1.00 19.53           C  
ATOM    964  O   TRP A 126      60.374 315.173 188.734  1.00 23.24           O  
ATOM    965  CB  TRP A 126      57.633 313.859 189.459  1.00 17.79           C  
ATOM    966  CG  TRP A 126      58.235 312.496 189.509  1.00 16.58           C  
ATOM    967  CD1 TRP A 126      57.902 311.418 188.745  1.00 14.58           C  
ATOM    968  CD2 TRP A 126      59.265 312.059 190.398  1.00 18.13           C  
ATOM    969  NE1 TRP A 126      58.660 310.325 189.110  1.00 16.54           N  
ATOM    970  CE2 TRP A 126      59.507 310.698 190.123  1.00 19.58           C  
ATOM    971  CE3 TRP A 126      60.009 312.689 191.405  1.00 20.63           C  
ATOM    972  CZ2 TRP A 126      60.467 309.951 190.821  1.00 19.56           C  
ATOM    973  CZ3 TRP A 126      60.962 311.947 192.097  1.00 18.35           C  
ATOM    974  CH2 TRP A 126      61.180 310.592 191.801  1.00 19.68           C  
ATOM    975  N   THR A 127      59.960 313.985 186.887  1.00 19.34           N  
ATOM    976  CA  THR A 127      61.359 313.857 186.491  1.00 18.77           C  
ATOM    977  C   THR A 127      61.900 315.151 185.840  1.00 21.46           C  
ATOM    978  O   THR A 127      63.120 315.342 185.735  1.00 22.32           O  
ATOM    979  CB  THR A 127      61.514 312.670 185.564  1.00 19.60           C  
ATOM    980  OG1 THR A 127      60.529 312.753 184.524  1.00 24.27           O  
ATOM    981  CG2 THR A 127      61.280 311.396 186.337  1.00 20.24           C  
ATOM    982  N   VAL A 128      60.987 316.033 185.415  1.00 19.85           N  
ATOM    983  CA  VAL A 128      61.305 317.344 184.826  1.00 17.50           C  
ATOM    984  C   VAL A 128      62.386 317.322 183.720  1.00 20.59           C  
ATOM    985  O   VAL A 128      63.280 318.179 183.679  1.00 19.23           O  
ATOM    986  CB  VAL A 128      61.756 318.329 185.930  1.00 19.05           C  
ATOM    987  CG1 VAL A 128      61.610 319.780 185.464  1.00 17.23           C  
ATOM    988  CG2 VAL A 128      60.987 318.080 187.239  1.00 17.93           C  
ATOM    989  N   TYR A 129      62.301 316.355 182.819  1.00 18.34           N  
ATOM    990  CA  TYR A 129      63.283 316.241 181.739  1.00 18.88           C  
ATOM    991  C   TYR A 129      63.285 317.363 180.689  1.00 21.24           C  
ATOM    992  O   TYR A 129      62.228 317.839 180.258  1.00 21.88           O  
ATOM    993  CB  TYR A 129      62.995 314.999 180.902  1.00 16.65           C  
ATOM    994  CG  TYR A 129      63.355 313.638 181.438  1.00 19.10           C  
ATOM    995  CD1 TYR A 129      63.131 312.520 180.647  1.00 17.58           C  
ATOM    996  CD2 TYR A 129      63.895 313.453 182.710  1.00 17.51           C  
ATOM    997  CE1 TYR A 129      63.423 311.259 181.088  1.00 18.95           C  
ATOM    998  CE2 TYR A 129      64.200 312.167 183.169  1.00 15.54           C  
ATOM    999  CZ  TYR A 129      63.958 311.087 182.344  1.00 17.75           C  
ATOM   1000  OH  TYR A 129      64.267 309.812 182.727  1.00 19.50           O  
ATOM   1001  N   PRO A 130      64.470 317.843 180.309  1.00 19.26           N  
ATOM   1002  CA  PRO A 130      64.498 318.877 179.267  1.00 18.44           C  
ATOM   1003  C   PRO A 130      64.589 318.023 177.958  1.00 20.27           C  
ATOM   1004  O   PRO A 130      64.897 316.815 178.015  1.00 20.49           O  
ATOM   1005  CB  PRO A 130      65.794 319.637 179.564  1.00 16.53           C  
ATOM   1006  CG  PRO A 130      66.662 318.593 180.168  1.00 17.86           C  
ATOM   1007  CD  PRO A 130      65.725 317.820 181.072  1.00 17.60           C  
ATOM   1008  N   PRO A 131      64.315 318.612 176.772  1.00 18.13           N  
ATOM   1009  CA  PRO A 131      63.942 319.999 176.481  1.00 18.47           C  
ATOM   1010  C   PRO A 131      62.501 320.381 176.838  1.00 18.65           C  
ATOM   1011  O   PRO A 131      62.183 321.569 176.865  1.00 19.25           O  
ATOM   1012  CB  PRO A 131      64.173 320.113 174.963  1.00 16.89           C  
ATOM   1013  CG  PRO A 131      65.107 318.994 174.642  1.00 15.63           C  
ATOM   1014  CD  PRO A 131      64.574 317.894 175.513  1.00 17.37           C  
ATOM   1015  N   LEU A 132      61.621 319.412 177.096  1.00 18.11           N  
ATOM   1016  CA  LEU A 132      60.240 319.781 177.442  1.00 19.23           C  
ATOM   1017  C   LEU A 132      60.192 320.761 178.617  1.00 20.10           C  
ATOM   1018  O   LEU A 132      59.419 321.713 178.599  1.00 20.24           O  
ATOM   1019  CB  LEU A 132      59.380 318.560 177.752  1.00 21.55           C  
ATOM   1020  CG  LEU A 132      57.927 318.863 178.187  1.00 21.74           C  
ATOM   1021  CD1 LEU A 132      57.180 319.741 177.160  1.00 20.24           C  
ATOM   1022  CD2 LEU A 132      57.188 317.555 178.378  1.00 19.77           C  
ATOM   1023  N   ALA A 133      61.049 320.547 179.614  1.00 19.41           N  
ATOM   1024  CA  ALA A 133      61.120 321.433 180.772  1.00 20.23           C  
ATOM   1025  C   ALA A 133      61.976 322.698 180.533  1.00 21.86           C  
ATOM   1026  O   ALA A 133      62.118 323.525 181.437  1.00 22.01           O  
ATOM   1027  CB  ALA A 133      61.645 320.666 181.960  1.00 17.91           C  
ATOM   1028  N   GLY A 134      62.534 322.845 179.324  1.00 20.79           N  
ATOM   1029  CA  GLY A 134      63.359 324.001 178.986  1.00 19.96           C  
ATOM   1030  C   GLY A 134      62.597 325.294 178.737  1.00 20.89           C  
ATOM   1031  O   GLY A 134      61.360 325.291 178.726  1.00 20.98           O  
ATOM   1032  N   ASN A 135      63.320 326.395 178.503  1.00 20.31           N  
ATOM   1033  CA  ASN A 135      62.665 327.697 178.308  1.00 23.09           C  
ATOM   1034  C   ASN A 135      61.950 327.955 176.986  1.00 23.67           C  
ATOM   1035  O   ASN A 135      61.387 329.030 176.798  1.00 26.01           O  
ATOM   1036  CB  ASN A 135      63.591 328.882 178.659  1.00 20.68           C  
ATOM   1037  CG  ASN A 135      64.787 328.995 177.728  1.00 24.99           C  
ATOM   1038  OD1 ASN A 135      64.846 328.328 176.695  1.00 24.55           O  
ATOM   1039  ND2 ASN A 135      65.756 329.827 178.099  1.00 19.87           N  
ATOM   1040  N   LEU A 136      61.971 326.983 176.081  1.00 24.87           N  
ATOM   1041  CA  LEU A 136      61.292 327.112 174.802  1.00 25.28           C  
ATOM   1042  C   LEU A 136      59.984 326.311 174.845  1.00 26.07           C  
ATOM   1043  O   LEU A 136      58.932 326.833 174.496  1.00 25.64           O  
ATOM   1044  CB  LEU A 136      62.200 326.628 173.668  1.00 28.61           C  
ATOM   1045  CG  LEU A 136      61.655 326.700 172.236  1.00 36.89           C  
ATOM   1046  CD1 LEU A 136      61.285 328.132 171.857  1.00 39.69           C  
ATOM   1047  CD2 LEU A 136      62.695 326.170 171.269  1.00 38.95           C  
ATOM   1048  N   ALA A 137      60.050 325.059 175.304  1.00 23.53           N  
ATOM   1049  CA  ALA A 137      58.871 324.203 175.405  1.00 22.35           C  
ATOM   1050  C   ALA A 137      58.058 324.467 176.682  1.00 24.75           C  
ATOM   1051  O   ALA A 137      56.905 324.060 176.777  1.00 25.62           O  
ATOM   1052  CB  ALA A 137      59.266 322.750 175.326  1.00 20.48           C  
ATOM   1053  N   HIS A 138      58.666 325.134 177.663  1.00 24.35           N  
ATOM   1054  CA  HIS A 138      57.991 325.475 178.917  1.00 22.22           C  
ATOM   1055  C   HIS A 138      58.463 326.850 179.349  1.00 23.52           C  
ATOM   1056  O   HIS A 138      59.086 327.020 180.400  1.00 21.69           O  
ATOM   1057  CB  HIS A 138      58.255 324.438 180.019  1.00 23.07           C  
ATOM   1058  CG  HIS A 138      57.084 323.542 180.301  1.00 20.16           C  
ATOM   1059  ND1 HIS A 138      56.871 322.357 179.629  1.00 20.38           N  
ATOM   1060  CD2 HIS A 138      56.046 323.679 181.159  1.00 19.56           C  
ATOM   1061  CE1 HIS A 138      55.752 321.802 180.060  1.00 21.31           C  
ATOM   1062  NE2 HIS A 138      55.231 322.586 180.990  1.00 21.27           N  
ATOM   1063  N   ALA A 139      58.184 327.825 178.492  1.00 23.28           N  
ATOM   1064  CA  ALA A 139      58.535 329.216 178.731  1.00 25.01           C  
ATOM   1065  C   ALA A 139      57.720 329.770 179.918  1.00 25.42           C  
ATOM   1066  O   ALA A 139      56.561 329.388 180.126  1.00 24.76           O  
ATOM   1067  CB  ALA A 139      58.254 330.042 177.447  1.00 24.27           C  
ATOM   1068  N   GLY A 140      58.307 330.689 180.674  1.00 22.26           N  
ATOM   1069  CA  GLY A 140      57.587 331.237 181.810  1.00 24.60           C  
ATOM   1070  C   GLY A 140      58.098 330.703 183.141  1.00 26.12           C  
ATOM   1071  O   GLY A 140      58.897 329.764 183.179  1.00 26.76           O  
ATOM   1072  N   ALA A 141      57.558 331.243 184.230  1.00 24.58           N  
ATOM   1073  CA  ALA A 141      57.980 330.896 185.591  1.00 23.86           C  
ATOM   1074  C   ALA A 141      57.646 329.530 186.191  1.00 22.89           C  
ATOM   1075  O   ALA A 141      58.288 329.117 187.151  1.00 23.76           O  
ATOM   1076  CB  ALA A 141      57.528 331.994 186.546  1.00 21.57           C  
ATOM   1077  N   SER A 142      56.690 328.804 185.625  1.00 23.01           N  
ATOM   1078  CA  SER A 142      56.292 327.530 186.213  1.00 22.27           C  
ATOM   1079  C   SER A 142      57.388 326.541 186.550  1.00 25.25           C  
ATOM   1080  O   SER A 142      57.488 326.106 187.693  1.00 24.69           O  
ATOM   1081  CB  SER A 142      55.231 326.844 185.379  1.00 24.41           C  
ATOM   1082  OG  SER A 142      54.066 327.635 185.365  1.00 25.95           O  
ATOM   1083  N   VAL A 143      58.198 326.162 185.565  1.00 25.21           N  
ATOM   1084  CA  VAL A 143      59.267 325.211 185.828  1.00 23.03           C  
ATOM   1085  C   VAL A 143      60.302 325.780 186.793  1.00 23.91           C  
ATOM   1086  O   VAL A 143      60.862 325.045 187.606  1.00 24.35           O  
ATOM   1087  CB  VAL A 143      59.915 324.702 184.534  1.00 20.57           C  
ATOM   1088  CG1 VAL A 143      61.235 323.960 184.837  1.00 18.72           C  
ATOM   1089  CG2 VAL A 143      58.946 323.766 183.846  1.00 18.74           C  
ATOM   1090  N   ASP A 144      60.534 327.087 186.746  1.00 21.62           N  
ATOM   1091  CA  ASP A 144      61.491 327.667 187.669  1.00 22.81           C  
ATOM   1092  C   ASP A 144      60.962 327.612 189.110  1.00 23.78           C  
ATOM   1093  O   ASP A 144      61.727 327.342 190.032  1.00 21.87           O  
ATOM   1094  CB  ASP A 144      61.878 329.079 187.237  1.00 23.25           C  
ATOM   1095  CG  ASP A 144      62.574 329.084 185.883  1.00 28.03           C  
ATOM   1096  OD1 ASP A 144      62.156 329.853 185.001  1.00 30.57           O  
ATOM   1097  OD2 ASP A 144      63.496 328.262 185.682  1.00 25.61           O  
ATOM   1098  N   LEU A 145      59.653 327.800 189.297  1.00 22.69           N  
ATOM   1099  CA  LEU A 145      59.060 327.731 190.637  1.00 23.29           C  
ATOM   1100  C   LEU A 145      59.170 326.288 191.165  1.00 23.56           C  
ATOM   1101  O   LEU A 145      59.421 326.052 192.354  1.00 22.59           O  
ATOM   1102  CB  LEU A 145      57.607 328.226 190.621  1.00 20.06           C  
ATOM   1103  CG  LEU A 145      57.484 329.751 190.523  1.00 20.46           C  
ATOM   1104  CD1 LEU A 145      56.093 330.166 190.098  1.00 17.91           C  
ATOM   1105  CD2 LEU A 145      57.862 330.379 191.868  1.00 20.92           C  
ATOM   1106  N   THR A 146      59.035 325.329 190.255  1.00 23.69           N  
ATOM   1107  CA  THR A 146      59.153 323.913 190.594  1.00 23.51           C  
ATOM   1108  C   THR A 146      60.584 323.576 191.044  1.00 22.96           C  
ATOM   1109  O   THR A 146      60.783 322.860 192.019  1.00 23.33           O  
ATOM   1110  CB  THR A 146      58.752 323.021 189.385  1.00 25.73           C  
ATOM   1111  OG1 THR A 146      57.361 323.218 189.101  1.00 26.10           O  
ATOM   1112  CG2 THR A 146      59.006 321.526 189.668  1.00 24.31           C  
ATOM   1113  N   ILE A 147      61.573 324.094 190.329  1.00 21.36           N  
ATOM   1114  CA  ILE A 147      62.977 323.849 190.660  1.00 20.84           C  
ATOM   1115  C   ILE A 147      63.266 324.421 192.045  1.00 22.59           C  
ATOM   1116  O   ILE A 147      63.903 323.767 192.875  1.00 21.43           O  
ATOM   1117  CB  ILE A 147      63.927 324.513 189.608  1.00 21.70           C  
ATOM   1118  CG1 ILE A 147      63.859 323.749 188.273  1.00 22.07           C  
ATOM   1119  CG2 ILE A 147      65.366 324.568 190.131  1.00 20.05           C  
ATOM   1120  CD1 ILE A 147      64.494 324.489 187.091  1.00 19.60           C  
ATOM   1121  N   PHE A 148      62.788 325.640 192.293  1.00 19.05           N  
ATOM   1122  CA  PHE A 148      62.994 326.286 193.582  1.00 21.18           C  
ATOM   1123  C   PHE A 148      62.311 325.535 194.734  1.00 22.00           C  
ATOM   1124  O   PHE A 148      62.845 325.489 195.844  1.00 21.21           O  
ATOM   1125  CB  PHE A 148      62.548 327.747 193.517  1.00 22.61           C  
ATOM   1126  CG  PHE A 148      63.478 328.628 192.714  1.00 24.80           C  
ATOM   1127  CD1 PHE A 148      64.866 328.541 192.879  1.00 25.92           C  
ATOM   1128  CD2 PHE A 148      62.975 329.555 191.805  1.00 23.99           C  
ATOM   1129  CE1 PHE A 148      65.723 329.366 192.152  1.00 24.48           C  
ATOM   1130  CE2 PHE A 148      63.831 330.380 191.079  1.00 20.93           C  
ATOM   1131  CZ  PHE A 148      65.198 330.285 191.254  1.00 22.89           C  
ATOM   1132  N   SER A 149      61.152 324.933 194.458  1.00 20.67           N  
ATOM   1133  CA  SER A 149      60.429 324.148 195.454  1.00 21.13           C  
ATOM   1134  C   SER A 149      61.314 322.964 195.865  1.00 20.66           C  
ATOM   1135  O   SER A 149      61.465 322.672 197.053  1.00 18.94           O  
ATOM   1136  CB  SER A 149      59.101 323.647 194.868  1.00 23.03           C  
ATOM   1137  OG  SER A 149      58.389 322.828 195.783  1.00 23.52           O  
ATOM   1138  N   LEU A 150      61.911 322.304 194.871  1.00 19.69           N  
ATOM   1139  CA  LEU A 150      62.802 321.165 195.109  1.00 20.13           C  
ATOM   1140  C   LEU A 150      64.063 321.583 195.857  1.00 22.48           C  
ATOM   1141  O   LEU A 150      64.570 320.826 196.676  1.00 22.85           O  
ATOM   1142  CB  LEU A 150      63.177 320.488 193.805  1.00 19.55           C  
ATOM   1143  CG  LEU A 150      62.053 319.692 193.164  1.00 23.45           C  
ATOM   1144  CD1 LEU A 150      62.507 319.202 191.798  1.00 23.71           C  
ATOM   1145  CD2 LEU A 150      61.683 318.532 194.054  1.00 21.83           C  
ATOM   1146  N   HIS A 151      64.583 322.773 195.567  1.00 20.32           N  
ATOM   1147  CA  HIS A 151      65.755 323.273 196.279  1.00 22.18           C  
ATOM   1148  C   HIS A 151      65.463 323.394 197.772  1.00 22.15           C  
ATOM   1149  O   HIS A 151      66.267 322.981 198.600  1.00 22.39           O  
ATOM   1150  CB  HIS A 151      66.157 324.656 195.770  1.00 22.77           C  
ATOM   1151  CG  HIS A 151      67.109 324.619 194.622  1.00 28.07           C  
ATOM   1152  ND1 HIS A 151      67.087 325.550 193.607  1.00 29.22           N  
ATOM   1153  CD2 HIS A 151      68.110 323.756 194.324  1.00 27.69           C  
ATOM   1154  CE1 HIS A 151      68.032 325.262 192.730  1.00 30.04           C  
ATOM   1155  NE2 HIS A 151      68.667 324.178 193.142  1.00 27.67           N  
ATOM   1156  N   LEU A 152      64.321 323.979 198.111  1.00 21.43           N  
ATOM   1157  CA  LEU A 152      63.963 324.159 199.511  1.00 22.20           C  
ATOM   1158  C   LEU A 152      63.734 322.829 200.180  1.00 20.35           C  
ATOM   1159  O   LEU A 152      64.198 322.612 201.298  1.00 20.44           O  
ATOM   1160  CB  LEU A 152      62.715 325.032 199.685  1.00 23.79           C  
ATOM   1161  CG  LEU A 152      62.733 326.486 199.201  1.00 24.82           C  
ATOM   1162  CD1 LEU A 152      61.845 327.292 200.129  1.00 25.70           C  
ATOM   1163  CD2 LEU A 152      64.130 327.043 199.194  1.00 24.71           C  
ATOM   1164  N   ALA A 153      63.008 321.943 199.512  1.00 19.49           N  
ATOM   1165  CA  ALA A 153      62.750 320.627 200.073  1.00 19.13           C  
ATOM   1166  C   ALA A 153      64.077 319.907 200.218  1.00 21.75           C  
ATOM   1167  O   ALA A 153      64.288 319.151 201.154  1.00 24.38           O  
ATOM   1168  CB  ALA A 153      61.816 319.822 199.173  1.00 21.55           C  
ATOM   1169  N   GLY A 154      64.989 320.153 199.290  1.00 22.25           N  
ATOM   1170  CA  GLY A 154      66.285 319.504 199.354  1.00 21.67           C  
ATOM   1171  C   GLY A 154      67.097 319.955 200.550  1.00 21.30           C  
ATOM   1172  O   GLY A 154      67.669 319.122 201.240  1.00 20.79           O  
ATOM   1173  N   VAL A 155      67.165 321.268 200.787  1.00 20.43           N  
ATOM   1174  CA  VAL A 155      67.916 321.816 201.918  1.00 20.69           C  
ATOM   1175  C   VAL A 155      67.308 321.284 203.210  1.00 20.89           C  
ATOM   1176  O   VAL A 155      68.024 320.865 204.109  1.00 22.19           O  
ATOM   1177  CB  VAL A 155      67.884 323.362 201.929  1.00 20.66           C  
ATOM   1178  CG1 VAL A 155      68.509 323.899 203.220  1.00 20.31           C  
ATOM   1179  CG2 VAL A 155      68.619 323.921 200.701  1.00 22.99           C  
ATOM   1180  N   SER A 156      65.977 321.254 203.269  1.00 22.39           N  
ATOM   1181  CA  SER A 156      65.265 320.748 204.436  1.00 20.04           C  
ATOM   1182  C   SER A 156      65.724 319.337 204.781  1.00 20.84           C  
ATOM   1183  O   SER A 156      66.048 319.050 205.935  1.00 21.23           O  
ATOM   1184  CB  SER A 156      63.765 320.723 204.167  1.00 19.07           C  
ATOM   1185  OG  SER A 156      63.098 319.978 205.165  1.00 19.52           O  
ATOM   1186  N   SER A 157      65.736 318.453 203.782  1.00 19.43           N  
ATOM   1187  CA  SER A 157      66.143 317.064 203.981  1.00 18.10           C  
ATOM   1188  C   SER A 157      67.628 316.854 204.250  1.00 21.01           C  
ATOM   1189  O   SER A 157      68.001 315.938 204.983  1.00 20.61           O  
ATOM   1190  CB  SER A 157      65.717 316.202 202.807  1.00 17.26           C  
ATOM   1191  OG  SER A 157      64.325 315.969 202.859  1.00 22.96           O  
ATOM   1192  N   ILE A 158      68.480 317.671 203.641  1.00 20.83           N  
ATOM   1193  CA  ILE A 158      69.916 317.543 203.868  1.00 21.73           C  
ATOM   1194  C   ILE A 158      70.245 317.960 205.311  1.00 22.40           C  
ATOM   1195  O   ILE A 158      71.008 317.271 205.998  1.00 22.26           O  
ATOM   1196  CB  ILE A 158      70.752 318.348 202.832  1.00 22.03           C  
ATOM   1197  CG1 ILE A 158      70.826 317.570 201.507  1.00 25.97           C  
ATOM   1198  CG2 ILE A 158      72.177 318.566 203.339  1.00 22.36           C  
ATOM   1199  CD1 ILE A 158      71.262 318.409 200.313  1.00 25.59           C  
ATOM   1200  N   LEU A 159      69.646 319.053 205.789  1.00 20.77           N  
ATOM   1201  CA  LEU A 159      69.904 319.476 207.162  1.00 20.41           C  
ATOM   1202  C   LEU A 159      69.301 318.451 208.115  1.00 21.86           C  
ATOM   1203  O   LEU A 159      69.880 318.154 209.161  1.00 22.93           O  
ATOM   1204  CB  LEU A 159      69.339 320.854 207.431  1.00 20.13           C  
ATOM   1205  CG  LEU A 159      69.994 321.928 206.580  1.00 20.98           C  
ATOM   1206  CD1 LEU A 159      69.408 323.230 207.035  1.00 25.65           C  
ATOM   1207  CD2 LEU A 159      71.516 321.930 206.724  1.00 22.82           C  
ATOM   1208  N   GLY A 160      68.165 317.880 207.721  1.00 19.63           N  
ATOM   1209  CA  GLY A 160      67.517 316.856 208.522  1.00 20.46           C  
ATOM   1210  C   GLY A 160      68.389 315.611 208.617  1.00 20.55           C  
ATOM   1211  O   GLY A 160      68.484 314.990 209.680  1.00 20.73           O  
ATOM   1212  N   ALA A 161      69.042 315.256 207.509  1.00 19.35           N  
ATOM   1213  CA  ALA A 161      69.918 314.087 207.458  1.00 17.48           C  
ATOM   1214  C   ALA A 161      71.128 314.276 208.358  1.00 17.83           C  
ATOM   1215  O   ALA A 161      71.543 313.344 209.047  1.00 17.53           O  
ATOM   1216  CB  ALA A 161      70.369 313.810 206.034  1.00 15.76           C  
ATOM   1217  N   ILE A 162      71.710 315.471 208.336  1.00 17.06           N  
ATOM   1218  CA  ILE A 162      72.866 315.771 209.176  1.00 18.48           C  
ATOM   1219  C   ILE A 162      72.470 315.635 210.657  1.00 20.41           C  
ATOM   1220  O   ILE A 162      73.207 315.058 211.464  1.00 19.37           O  
ATOM   1221  CB  ILE A 162      73.389 317.198 208.883  1.00 20.53           C  
ATOM   1222  CG1 ILE A 162      73.954 317.247 207.456  1.00 18.19           C  
ATOM   1223  CG2 ILE A 162      74.450 317.610 209.912  1.00 19.01           C  
ATOM   1224  CD1 ILE A 162      74.321 318.636 206.957  1.00 17.57           C  
ATOM   1225  N   ASN A 163      71.277 316.119 210.991  1.00 19.41           N  
ATOM   1226  CA  ASN A 163      70.757 316.050 212.350  1.00 18.28           C  
ATOM   1227  C   ASN A 163      70.535 314.612 212.803  1.00 17.18           C  
ATOM   1228  O   ASN A 163      70.957 314.222 213.890  1.00 18.02           O  
ATOM   1229  CB  ASN A 163      69.441 316.796 212.426  1.00 19.84           C  
ATOM   1230  CG  ASN A 163      69.267 317.518 213.729  1.00 24.27           C  
ATOM   1231  OD1 ASN A 163      69.813 317.119 214.758  1.00 20.17           O  
ATOM   1232  ND2 ASN A 163      68.535 318.619 213.688  1.00 28.78           N  
ATOM   1233  N   PHE A 164      69.876 313.818 211.973  1.00 15.57           N  
ATOM   1234  CA  PHE A 164      69.627 312.425 212.328  1.00 16.76           C  
ATOM   1235  C   PHE A 164      70.896 311.608 212.473  1.00 19.04           C  
ATOM   1236  O   PHE A 164      71.047 310.855 213.418  1.00 19.65           O  
ATOM   1237  CB  PHE A 164      68.696 311.744 211.317  1.00 20.10           C  
ATOM   1238  CG  PHE A 164      67.241 311.986 211.595  1.00 19.73           C  
ATOM   1239  CD1 PHE A 164      66.497 312.842 210.802  1.00 20.27           C  
ATOM   1240  CD2 PHE A 164      66.626 311.389 212.688  1.00 21.14           C  
ATOM   1241  CE1 PHE A 164      65.152 313.108 211.094  1.00 22.69           C  
ATOM   1242  CE2 PHE A 164      65.285 311.650 212.984  1.00 23.08           C  
ATOM   1243  CZ  PHE A 164      64.551 312.516 212.179  1.00 21.25           C  
ATOM   1244  N   ILE A 165      71.802 311.716 211.513  1.00 18.10           N  
ATOM   1245  CA  ILE A 165      73.042 310.965 211.592  1.00 17.21           C  
ATOM   1246  C   ILE A 165      73.828 311.341 212.864  1.00 17.59           C  
ATOM   1247  O   ILE A 165      74.243 310.475 213.617  1.00 17.86           O  
ATOM   1248  CB  ILE A 165      73.896 311.205 210.322  1.00 18.17           C  
ATOM   1249  CG1 ILE A 165      73.170 310.666 209.087  1.00 16.97           C  
ATOM   1250  CG2 ILE A 165      75.249 310.517 210.444  1.00 17.41           C  
ATOM   1251  CD1 ILE A 165      73.892 311.013 207.787  1.00 16.88           C  
ATOM   1252  N   THR A 166      73.981 312.634 213.132  1.00 19.26           N  
ATOM   1253  CA  THR A 166      74.720 313.073 214.312  1.00 18.55           C  
ATOM   1254  C   THR A 166      74.049 312.574 215.597  1.00 21.17           C  
ATOM   1255  O   THR A 166      74.712 312.010 216.467  1.00 20.54           O  
ATOM   1256  CB  THR A 166      74.863 314.601 214.345  1.00 20.44           C  
ATOM   1257  OG1 THR A 166      75.446 315.041 213.118  1.00 18.72           O  
ATOM   1258  CG2 THR A 166      75.776 315.044 215.506  1.00 19.83           C  
ATOM   1259  N   THR A 167      72.734 312.744 215.696  1.00 20.12           N  
ATOM   1260  CA  THR A 167      71.986 312.307 216.869  1.00 17.90           C  
ATOM   1261  C   THR A 167      72.157 310.796 217.144  1.00 20.65           C  
ATOM   1262  O   THR A 167      72.454 310.374 218.265  1.00 19.94           O  
ATOM   1263  CB  THR A 167      70.488 312.616 216.670  1.00 17.89           C  
ATOM   1264  OG1 THR A 167      70.310 314.031 216.510  1.00 20.15           O  
ATOM   1265  CG2 THR A 167      69.682 312.121 217.860  1.00 18.51           C  
ATOM   1266  N   ILE A 168      71.991 309.993 216.097  1.00 19.96           N  
ATOM   1267  CA  ILE A 168      72.092 308.545 216.182  1.00 17.89           C  
ATOM   1268  C   ILE A 168      73.507 308.042 216.505  1.00 21.80           C  
ATOM   1269  O   ILE A 168      73.664 307.083 217.262  1.00 22.64           O  
ATOM   1270  CB  ILE A 168      71.540 307.904 214.886  1.00 17.02           C  
ATOM   1271  CG1 ILE A 168      70.033 308.163 214.799  1.00 16.50           C  
ATOM   1272  CG2 ILE A 168      71.801 306.407 214.854  1.00 16.08           C  
ATOM   1273  CD1 ILE A 168      69.410 307.804 213.460  1.00 17.46           C  
ATOM   1274  N   ILE A 169      74.531 308.693 215.953  1.00 22.31           N  
ATOM   1275  CA  ILE A 169      75.927 308.306 216.209  1.00 24.34           C  
ATOM   1276  C   ILE A 169      76.438 308.783 217.576  1.00 24.91           C  
ATOM   1277  O   ILE A 169      77.116 308.050 218.301  1.00 23.37           O  
ATOM   1278  CB  ILE A 169      76.920 308.976 215.188  1.00 28.27           C  
ATOM   1279  CG1 ILE A 169      76.627 308.557 213.757  1.00 33.60           C  
ATOM   1280  CG2 ILE A 169      78.357 308.602 215.513  1.00 29.96           C  
ATOM   1281  CD1 ILE A 169      76.731 307.095 213.541  1.00 36.19           C  
ATOM   1282  N   ASN A 170      76.108 310.025 217.896  1.00 22.61           N  
ATOM   1283  CA  ASN A 170      76.594 310.685 219.087  1.00 23.20           C  
ATOM   1284  C   ASN A 170      75.772 310.710 220.374  1.00 23.65           C  
ATOM   1285  O   ASN A 170      76.337 310.972 221.435  1.00 23.27           O  
ATOM   1286  CB  ASN A 170      76.912 312.133 218.696  1.00 22.36           C  
ATOM   1287  CG  ASN A 170      77.804 312.810 219.686  1.00 23.88           C  
ATOM   1288  OD1 ASN A 170      78.861 312.279 220.012  1.00 22.63           O  
ATOM   1289  ND2 ASN A 170      77.393 313.978 220.181  1.00 18.97           N  
ATOM   1290  N   MET A 171      74.470 310.443 220.303  1.00 21.88           N  
ATOM   1291  CA  MET A 171      73.637 310.580 221.496  1.00 18.92           C  
ATOM   1292  C   MET A 171      72.984 309.365 222.113  1.00 18.78           C  
ATOM   1293  O   MET A 171      71.966 309.482 222.776  1.00 21.53           O  
ATOM   1294  CB  MET A 171      72.616 311.689 221.252  1.00 17.60           C  
ATOM   1295  CG  MET A 171      73.306 312.992 220.874  1.00 17.14           C  
ATOM   1296  SD  MET A 171      72.203 314.262 220.413  1.00 22.88           S  
ATOM   1297  CE  MET A 171      71.494 314.738 221.985  1.00 20.40           C  
ATOM   1298  N   LYS A 172      73.577 308.199 221.914  1.00 18.43           N  
ATOM   1299  CA  LYS A 172      73.050 306.981 222.517  1.00 21.91           C  
ATOM   1300  C   LYS A 172      73.697 306.851 223.912  1.00 24.15           C  
ATOM   1301  O   LYS A 172      74.690 307.535 224.207  1.00 23.59           O  
ATOM   1302  CB  LYS A 172      73.487 305.768 221.687  1.00 20.33           C  
ATOM   1303  CG  LYS A 172      73.193 305.864 220.201  1.00 24.31           C  
ATOM   1304  CD  LYS A 172      73.542 304.557 219.510  1.00 24.40           C  
ATOM   1305  CE  LYS A 172      74.994 304.161 219.721  1.00 25.64           C  
ATOM   1306  NZ  LYS A 172      75.912 305.036 218.955  1.00 32.22           N  
ATOM   1307  N   PRO A 173      73.129 306.009 224.801  1.00 25.22           N  
ATOM   1308  CA  PRO A 173      73.738 305.841 226.138  1.00 22.91           C  
ATOM   1309  C   PRO A 173      75.182 305.371 225.902  1.00 24.78           C  
ATOM   1310  O   PRO A 173      75.439 304.640 224.945  1.00 25.97           O  
ATOM   1311  CB  PRO A 173      72.915 304.707 226.734  1.00 21.59           C  
ATOM   1312  CG  PRO A 173      71.529 304.959 226.145  1.00 23.04           C  
ATOM   1313  CD  PRO A 173      71.844 305.285 224.697  1.00 23.09           C  
ATOM   1314  N   PRO A 174      76.140 305.757 226.769  1.00 26.17           N  
ATOM   1315  CA  PRO A 174      77.548 305.359 226.599  1.00 23.54           C  
ATOM   1316  C   PRO A 174      77.781 303.881 226.402  1.00 23.63           C  
ATOM   1317  O   PRO A 174      78.689 303.497 225.686  1.00 27.63           O  
ATOM   1318  CB  PRO A 174      78.204 305.820 227.898  1.00 25.51           C  
ATOM   1319  CG  PRO A 174      77.351 306.970 228.342  1.00 28.40           C  
ATOM   1320  CD  PRO A 174      75.954 306.507 228.025  1.00 27.52           C  
ATOM   1321  N   ALA A 175      76.974 303.045 227.039  1.00 24.37           N  
ATOM   1322  CA  ALA A 175      77.143 301.598 226.919  1.00 25.04           C  
ATOM   1323  C   ALA A 175      76.490 300.944 225.684  1.00 27.41           C  
ATOM   1324  O   ALA A 175      76.805 299.802 225.336  1.00 27.63           O  
ATOM   1325  CB  ALA A 175      76.668 300.908 228.204  1.00 24.99           C  
ATOM   1326  N   MET A 176      75.583 301.665 225.031  1.00 26.48           N  
ATOM   1327  CA  MET A 176      74.886 301.138 223.871  1.00 23.79           C  
ATOM   1328  C   MET A 176      75.684 301.283 222.573  1.00 26.14           C  
ATOM   1329  O   MET A 176      76.036 302.397 222.154  1.00 25.72           O  
ATOM   1330  CB  MET A 176      73.525 301.824 223.719  1.00 26.74           C  
ATOM   1331  CG  MET A 176      72.697 301.348 222.518  1.00 29.62           C  
ATOM   1332  SD  MET A 176      71.285 302.418 222.130  1.00 30.00           S  
ATOM   1333  CE  MET A 176      70.231 302.048 223.537  1.00 32.77           C  
ATOM   1334  N   SER A 177      76.013 300.149 221.956  1.00 23.87           N  
ATOM   1335  CA  SER A 177      76.714 300.192 220.679  1.00 24.10           C  
ATOM   1336  C   SER A 177      75.656 300.360 219.578  1.00 23.80           C  
ATOM   1337  O   SER A 177      74.441 300.307 219.833  1.00 20.43           O  
ATOM   1338  CB  SER A 177      77.529 298.920 220.424  1.00 22.34           C  
ATOM   1339  OG  SER A 177      76.739 297.877 219.886  1.00 22.46           O  
ATOM   1340  N   GLN A 178      76.122 300.549 218.350  1.00 23.57           N  
ATOM   1341  CA  GLN A 178      75.212 300.720 217.228  1.00 23.29           C  
ATOM   1342  C   GLN A 178      74.405 299.438 217.032  1.00 23.18           C  
ATOM   1343  O   GLN A 178      73.291 299.483 216.532  1.00 26.38           O  
ATOM   1344  CB  GLN A 178      75.997 301.084 215.957  1.00 27.10           C  
ATOM   1345  CG  GLN A 178      75.295 302.132 215.054  1.00 33.67           C  
ATOM   1346  CD  GLN A 178      74.988 303.466 215.757  1.00 35.00           C  
ATOM   1347  OE1 GLN A 178      73.832 303.856 215.864  1.00 33.75           O  
ATOM   1348  NE2 GLN A 178      76.031 304.169 216.216  1.00 35.40           N  
ATOM   1349  N   TYR A 179      74.946 298.305 217.476  1.00 21.21           N  
ATOM   1350  CA  TYR A 179      74.258 297.023 217.336  1.00 22.12           C  
ATOM   1351  C   TYR A 179      73.288 296.748 218.479  1.00 23.46           C  
ATOM   1352  O   TYR A 179      72.846 295.615 218.665  1.00 23.82           O  
ATOM   1353  CB  TYR A 179      75.261 295.870 217.177  1.00 23.37           C  
ATOM   1354  CG  TYR A 179      76.228 296.127 216.052  1.00 25.50           C  
ATOM   1355  CD1 TYR A 179      75.761 296.374 214.760  1.00 26.32           C  
ATOM   1356  CD2 TYR A 179      77.590 296.249 216.299  1.00 26.41           C  
ATOM   1357  CE1 TYR A 179      76.625 296.755 213.736  1.00 30.08           C  
ATOM   1358  CE2 TYR A 179      78.471 296.626 215.287  1.00 30.31           C  
ATOM   1359  CZ  TYR A 179      77.983 296.886 214.003  1.00 33.60           C  
ATOM   1360  OH  TYR A 179      78.840 297.324 213.004  1.00 31.46           O  
ATOM   1361  N   GLN A 180      72.970 297.786 219.241  1.00 21.17           N  
ATOM   1362  CA  GLN A 180      72.028 297.670 220.335  1.00 23.03           C  
ATOM   1363  C   GLN A 180      70.918 298.689 220.159  1.00 22.84           C  
ATOM   1364  O   GLN A 180      70.147 298.931 221.073  1.00 24.20           O  
ATOM   1365  CB  GLN A 180      72.723 297.887 221.677  1.00 27.58           C  
ATOM   1366  CG  GLN A 180      73.012 296.612 222.424  1.00 31.27           C  
ATOM   1367  CD  GLN A 180      74.481 296.325 222.575  1.00 33.70           C  
ATOM   1368  OE1 GLN A 180      74.878 295.167 222.605  1.00 40.43           O  
ATOM   1369  NE2 GLN A 180      75.295 297.369 222.720  1.00 32.77           N  
ATOM   1370  N   THR A 181      70.855 299.312 218.988  1.00 21.81           N  
ATOM   1371  CA  THR A 181      69.810 300.297 218.727  1.00 23.30           C  
ATOM   1372  C   THR A 181      68.672 299.610 217.960  1.00 23.19           C  
ATOM   1373  O   THR A 181      68.905 298.650 217.213  1.00 24.88           O  
ATOM   1374  CB  THR A 181      70.366 301.514 217.927  1.00 24.36           C  
ATOM   1375  OG1 THR A 181      70.640 301.110 216.597  1.00 29.24           O  
ATOM   1376  CG2 THR A 181      71.673 301.992 218.516  1.00 21.80           C  
ATOM   1377  N   PRO A 182      67.424 300.071 218.151  1.00 22.45           N  
ATOM   1378  CA  PRO A 182      66.291 299.459 217.452  1.00 20.26           C  
ATOM   1379  C   PRO A 182      66.423 299.563 215.917  1.00 21.08           C  
ATOM   1380  O   PRO A 182      67.073 300.470 215.399  1.00 17.99           O  
ATOM   1381  CB  PRO A 182      65.104 300.285 217.957  1.00 18.99           C  
ATOM   1382  CG  PRO A 182      65.539 300.748 219.292  1.00 20.32           C  
ATOM   1383  CD  PRO A 182      66.960 301.155 219.034  1.00 19.75           C  
ATOM   1384  N   LEU A 183      65.780 298.648 215.198  1.00 20.12           N  
ATOM   1385  CA  LEU A 183      65.822 298.682 213.739  1.00 20.36           C  
ATOM   1386  C   LEU A 183      65.244 299.962 213.114  1.00 21.00           C  
ATOM   1387  O   LEU A 183      65.725 300.377 212.053  1.00 21.04           O  
ATOM   1388  CB  LEU A 183      65.183 297.428 213.122  1.00 20.40           C  
ATOM   1389  CG  LEU A 183      65.940 296.120 213.403  1.00 19.04           C  
ATOM   1390  CD1 LEU A 183      65.177 294.963 212.824  1.00 14.65           C  
ATOM   1391  CD2 LEU A 183      67.341 296.175 212.821  1.00 15.55           C  
ATOM   1392  N   PHE A 184      64.255 300.611 213.748  1.00 19.24           N  
ATOM   1393  CA  PHE A 184      63.727 301.846 213.161  1.00 18.10           C  
ATOM   1394  C   PHE A 184      64.809 302.924 213.161  1.00 18.84           C  
ATOM   1395  O   PHE A 184      64.930 303.707 212.209  1.00 18.37           O  
ATOM   1396  CB  PHE A 184      62.476 302.374 213.875  1.00 15.30           C  
ATOM   1397  CG  PHE A 184      61.939 303.651 213.263  1.00 20.63           C  
ATOM   1398  CD1 PHE A 184      61.427 303.659 211.953  1.00 16.91           C  
ATOM   1399  CD2 PHE A 184      61.991 304.858 213.961  1.00 16.74           C  
ATOM   1400  CE1 PHE A 184      60.984 304.852 211.356  1.00 13.57           C  
ATOM   1401  CE2 PHE A 184      61.547 306.054 213.365  1.00 16.64           C  
ATOM   1402  CZ  PHE A 184      61.044 306.046 212.056  1.00 14.50           C  
ATOM   1403  N   VAL A 185      65.607 302.949 214.224  1.00 18.06           N  
ATOM   1404  CA  VAL A 185      66.694 303.917 214.339  1.00 17.26           C  
ATOM   1405  C   VAL A 185      67.706 303.647 213.215  1.00 18.11           C  
ATOM   1406  O   VAL A 185      68.169 304.578 212.548  1.00 19.53           O  
ATOM   1407  CB  VAL A 185      67.358 303.843 215.742  1.00 19.32           C  
ATOM   1408  CG1 VAL A 185      68.592 304.730 215.798  1.00 18.04           C  
ATOM   1409  CG2 VAL A 185      66.334 304.287 216.818  1.00 17.41           C  
ATOM   1410  N   TRP A 186      68.003 302.370 212.973  1.00 18.41           N  
ATOM   1411  CA  TRP A 186      68.911 301.992 211.888  1.00 18.29           C  
ATOM   1412  C   TRP A 186      68.339 302.426 210.539  1.00 19.94           C  
ATOM   1413  O   TRP A 186      69.069 302.968 209.700  1.00 19.68           O  
ATOM   1414  CB  TRP A 186      69.119 300.481 211.824  1.00 17.42           C  
ATOM   1415  CG  TRP A 186      70.300 299.982 212.597  1.00 20.04           C  
ATOM   1416  CD1 TRP A 186      70.275 299.261 213.766  1.00 20.96           C  
ATOM   1417  CD2 TRP A 186      71.679 300.108 212.232  1.00 21.65           C  
ATOM   1418  NE1 TRP A 186      71.554 298.925 214.143  1.00 17.94           N  
ATOM   1419  CE2 TRP A 186      72.437 299.433 213.222  1.00 22.79           C  
ATOM   1420  CE3 TRP A 186      72.353 300.718 211.159  1.00 23.65           C  
ATOM   1421  CZ2 TRP A 186      73.846 299.353 213.168  1.00 22.68           C  
ATOM   1422  CZ3 TRP A 186      73.752 300.634 211.104  1.00 25.08           C  
ATOM   1423  CH2 TRP A 186      74.480 299.954 212.106  1.00 24.66           C  
ATOM   1424  N   SER A 187      67.035 302.213 210.336  1.00 18.43           N  
ATOM   1425  CA  SER A 187      66.412 302.571 209.057  1.00 17.29           C  
ATOM   1426  C   SER A 187      66.478 304.070 208.793  1.00 19.25           C  
ATOM   1427  O   SER A 187      66.686 304.491 207.653  1.00 18.66           O  
ATOM   1428  CB  SER A 187      64.970 302.055 208.964  1.00 15.51           C  
ATOM   1429  OG  SER A 187      64.097 302.861 209.716  1.00 17.41           O  
ATOM   1430  N   VAL A 188      66.367 304.865 209.856  1.00 17.78           N  
ATOM   1431  CA  VAL A 188      66.436 306.308 209.730  1.00 15.45           C  
ATOM   1432  C   VAL A 188      67.873 306.777 209.446  1.00 18.12           C  
ATOM   1433  O   VAL A 188      68.091 307.663 208.619  1.00 16.51           O  
ATOM   1434  CB  VAL A 188      65.858 306.967 210.972  1.00 16.00           C  
ATOM   1435  CG1 VAL A 188      66.121 308.442 210.942  1.00 16.27           C  
ATOM   1436  CG2 VAL A 188      64.354 306.698 211.032  1.00 13.47           C  
ATOM   1437  N   MET A 189      68.866 306.162 210.081  1.00 16.51           N  
ATOM   1438  CA  MET A 189      70.233 306.597 209.817  1.00 18.33           C  
ATOM   1439  C   MET A 189      70.637 306.314 208.384  1.00 17.13           C  
ATOM   1440  O   MET A 189      71.273 307.133 207.747  1.00 18.49           O  
ATOM   1441  CB  MET A 189      71.252 305.924 210.720  1.00 21.05           C  
ATOM   1442  CG  MET A 189      72.671 306.308 210.277  1.00 29.26           C  
ATOM   1443  SD  MET A 189      73.841 306.235 211.563  1.00 39.94           S  
ATOM   1444  CE  MET A 189      73.809 304.463 211.835  1.00 37.72           C  
ATOM   1445  N   ILE A 190      70.338 305.106 207.923  1.00 16.90           N  
ATOM   1446  CA  ILE A 190      70.672 304.701 206.556  1.00 17.18           C  
ATOM   1447  C   ILE A 190      69.959 305.607 205.555  1.00 18.14           C  
ATOM   1448  O   ILE A 190      70.575 306.100 204.605  1.00 18.74           O  
ATOM   1449  CB  ILE A 190      70.352 303.217 206.333  1.00 18.15           C  
ATOM   1450  CG1 ILE A 190      71.246 302.381 207.244  1.00 15.12           C  
ATOM   1451  CG2 ILE A 190      70.622 302.825 204.885  1.00 16.93           C  
ATOM   1452  CD1 ILE A 190      70.837 300.960 207.344  1.00 17.10           C  
ATOM   1453  N   THR A 191      68.691 305.902 205.829  1.00 17.79           N  
ATOM   1454  CA  THR A 191      67.919 306.808 204.990  1.00 17.66           C  
ATOM   1455  C   THR A 191      68.589 308.188 204.972  1.00 18.54           C  
ATOM   1456  O   THR A 191      68.708 308.811 203.916  1.00 18.80           O  
ATOM   1457  CB  THR A 191      66.492 306.923 205.517  1.00 17.22           C  
ATOM   1458  OG1 THR A 191      65.852 305.638 205.395  1.00 18.76           O  
ATOM   1459  CG2 THR A 191      65.722 308.003 204.768  1.00 15.15           C  
ATOM   1460  N   ALA A 192      69.042 308.656 206.137  1.00 16.95           N  
ATOM   1461  CA  ALA A 192      69.714 309.962 206.232  1.00 16.58           C  
ATOM   1462  C   ALA A 192      71.005 309.969 205.411  1.00 17.27           C  
ATOM   1463  O   ALA A 192      71.352 310.972 204.790  1.00 16.05           O  
ATOM   1464  CB  ALA A 192      70.019 310.296 207.680  1.00 14.87           C  
ATOM   1465  N   VAL A 193      71.736 308.857 205.430  1.00 17.14           N  
ATOM   1466  CA  VAL A 193      72.975 308.781 204.653  1.00 16.90           C  
ATOM   1467  C   VAL A 193      72.641 308.876 203.155  1.00 20.28           C  
ATOM   1468  O   VAL A 193      73.310 309.615 202.417  1.00 21.80           O  
ATOM   1469  CB  VAL A 193      73.787 307.489 204.956  1.00 16.60           C  
ATOM   1470  CG1 VAL A 193      74.939 307.312 203.950  1.00 14.30           C  
ATOM   1471  CG2 VAL A 193      74.361 307.576 206.357  1.00 16.13           C  
ATOM   1472  N   LEU A 194      71.597 308.174 202.707  1.00 19.14           N  
ATOM   1473  CA  LEU A 194      71.214 308.245 201.287  1.00 17.06           C  
ATOM   1474  C   LEU A 194      70.815 309.659 200.883  1.00 18.45           C  
ATOM   1475  O   LEU A 194      71.141 310.104 199.780  1.00 18.76           O  
ATOM   1476  CB  LEU A 194      70.060 307.307 200.945  1.00 18.39           C  
ATOM   1477  CG  LEU A 194      70.209 305.818 201.187  1.00 24.38           C  
ATOM   1478  CD1 LEU A 194      69.257 305.092 200.265  1.00 19.54           C  
ATOM   1479  CD2 LEU A 194      71.648 305.361 200.997  1.00 23.41           C  
ATOM   1480  N   LEU A 195      70.082 310.351 201.761  1.00 19.26           N  
ATOM   1481  CA  LEU A 195      69.654 311.723 201.507  1.00 17.45           C  
ATOM   1482  C   LEU A 195      70.853 312.642 201.379  1.00 20.47           C  
ATOM   1483  O   LEU A 195      70.894 313.497 200.500  1.00 19.77           O  
ATOM   1484  CB  LEU A 195      68.786 312.240 202.653  1.00 16.15           C  
ATOM   1485  CG  LEU A 195      67.350 311.718 202.681  1.00 17.03           C  
ATOM   1486  CD1 LEU A 195      66.689 311.975 204.014  1.00 15.72           C  
ATOM   1487  CD2 LEU A 195      66.596 312.412 201.594  1.00 14.79           C  
ATOM   1488  N   LEU A 196      71.815 312.469 202.283  1.00 19.01           N  
ATOM   1489  CA  LEU A 196      73.025 313.286 202.321  1.00 19.34           C  
ATOM   1490  C   LEU A 196      73.840 313.183 201.025  1.00 19.92           C  
ATOM   1491  O   LEU A 196      74.418 314.162 200.562  1.00 20.63           O  
ATOM   1492  CB  LEU A 196      73.917 312.845 203.500  1.00 18.63           C  
ATOM   1493  CG  LEU A 196      75.090 313.775 203.837  1.00 20.08           C  
ATOM   1494  CD1 LEU A 196      74.545 314.962 204.571  1.00 21.02           C  
ATOM   1495  CD2 LEU A 196      76.138 313.087 204.686  1.00 18.04           C  
ATOM   1496  N   LEU A 197      73.910 311.984 200.465  1.00 15.92           N  
ATOM   1497  CA  LEU A 197      74.684 311.764 199.262  1.00 16.84           C  
ATOM   1498  C   LEU A 197      73.941 312.003 197.958  1.00 20.62           C  
ATOM   1499  O   LEU A 197      74.532 312.468 196.988  1.00 22.54           O  
ATOM   1500  CB  LEU A 197      75.229 310.341 199.261  1.00 16.49           C  
ATOM   1501  CG  LEU A 197      76.101 309.964 200.463  1.00 19.50           C  
ATOM   1502  CD1 LEU A 197      76.364 308.458 200.469  1.00 16.05           C  
ATOM   1503  CD2 LEU A 197      77.401 310.756 200.418  1.00 19.11           C  
ATOM   1504  N   SER A 198      72.646 311.715 197.927  1.00 19.71           N  
ATOM   1505  CA  SER A 198      71.885 311.861 196.687  1.00 19.84           C  
ATOM   1506  C   SER A 198      71.287 313.234 196.384  1.00 20.66           C  
ATOM   1507  O   SER A 198      71.335 313.684 195.239  1.00 20.80           O  
ATOM   1508  CB  SER A 198      70.799 310.791 196.617  1.00 19.01           C  
ATOM   1509  OG  SER A 198      69.823 311.049 197.605  1.00 21.16           O  
ATOM   1510  N   LEU A 199      70.724 313.904 197.384  1.00 19.57           N  
ATOM   1511  CA  LEU A 199      70.136 315.225 197.144  1.00 20.63           C  
ATOM   1512  C   LEU A 199      71.087 316.274 196.569  1.00 20.76           C  
ATOM   1513  O   LEU A 199      70.660 317.114 195.777  1.00 21.06           O  
ATOM   1514  CB  LEU A 199      69.414 315.768 198.387  1.00 20.28           C  
ATOM   1515  CG  LEU A 199      68.019 315.190 198.664  1.00 20.35           C  
ATOM   1516  CD1 LEU A 199      67.612 315.598 200.055  1.00 21.94           C  
ATOM   1517  CD2 LEU A 199      67.001 315.703 197.666  1.00 16.27           C  
ATOM   1518  N   PRO A 200      72.377 316.271 196.969  1.00 21.16           N  
ATOM   1519  CA  PRO A 200      73.250 317.296 196.377  1.00 19.96           C  
ATOM   1520  C   PRO A 200      73.424 317.112 194.864  1.00 19.23           C  
ATOM   1521  O   PRO A 200      73.660 318.074 194.149  1.00 18.71           O  
ATOM   1522  CB  PRO A 200      74.571 317.089 197.110  1.00 19.45           C  
ATOM   1523  CG  PRO A 200      74.141 316.556 198.417  1.00 20.70           C  
ATOM   1524  CD  PRO A 200      73.079 315.568 198.054  1.00 17.77           C  
ATOM   1525  N   VAL A 201      73.317 315.880 194.383  1.00 17.92           N  
ATOM   1526  CA  VAL A 201      73.466 315.630 192.957  1.00 19.55           C  
ATOM   1527  C   VAL A 201      72.226 316.144 192.237  1.00 21.89           C  
ATOM   1528  O   VAL A 201      72.336 316.770 191.181  1.00 23.41           O  
ATOM   1529  CB  VAL A 201      73.732 314.146 192.660  1.00 19.40           C  
ATOM   1530  CG1 VAL A 201      73.872 313.929 191.150  1.00 18.03           C  
ATOM   1531  CG2 VAL A 201      75.023 313.716 193.368  1.00 17.43           C  
ATOM   1532  N   LEU A 202      71.051 315.922 192.825  1.00 20.07           N  
ATOM   1533  CA  LEU A 202      69.817 316.433 192.233  1.00 17.92           C  
ATOM   1534  C   LEU A 202      69.925 317.958 192.208  1.00 18.48           C  
ATOM   1535  O   LEU A 202      69.613 318.583 191.201  1.00 17.85           O  
ATOM   1536  CB  LEU A 202      68.598 316.029 193.059  1.00 18.59           C  
ATOM   1537  CG  LEU A 202      67.277 316.699 192.656  1.00 18.71           C  
ATOM   1538  CD1 LEU A 202      66.792 316.101 191.351  1.00 19.98           C  
ATOM   1539  CD2 LEU A 202      66.217 316.518 193.754  1.00 17.11           C  
ATOM   1540  N   ALA A 203      70.386 318.549 193.310  1.00 15.99           N  
ATOM   1541  CA  ALA A 203      70.539 320.002 193.397  1.00 18.28           C  
ATOM   1542  C   ALA A 203      71.446 320.515 192.282  1.00 19.88           C  
ATOM   1543  O   ALA A 203      71.185 321.556 191.686  1.00 21.38           O  
ATOM   1544  CB  ALA A 203      71.115 320.401 194.757  1.00 19.12           C  
ATOM   1545  N   ALA A 204      72.528 319.799 192.021  1.00 18.16           N  
ATOM   1546  CA  ALA A 204      73.446 320.190 190.961  1.00 21.01           C  
ATOM   1547  C   ALA A 204      72.698 320.175 189.620  1.00 21.15           C  
ATOM   1548  O   ALA A 204      72.726 321.139 188.854  1.00 20.01           O  
ATOM   1549  CB  ALA A 204      74.624 319.205 190.910  1.00 20.22           C  
ATOM   1550  N   GLY A 205      72.012 319.065 189.371  1.00 19.70           N  
ATOM   1551  CA  GLY A 205      71.262 318.886 188.142  1.00 18.45           C  
ATOM   1552  C   GLY A 205      70.158 319.887 187.872  1.00 20.44           C  
ATOM   1553  O   GLY A 205      70.057 320.389 186.754  1.00 21.27           O  
ATOM   1554  N   ILE A 206      69.321 320.175 188.864  1.00 18.55           N  
ATOM   1555  CA  ILE A 206      68.240 321.126 188.652  1.00 16.87           C  
ATOM   1556  C   ILE A 206      68.767 322.555 188.606  1.00 20.27           C  
ATOM   1557  O   ILE A 206      68.120 323.434 188.033  1.00 20.89           O  
ATOM   1558  CB  ILE A 206      67.087 320.966 189.671  1.00 18.73           C  
ATOM   1559  CG1 ILE A 206      67.564 321.276 191.100  1.00 18.48           C  
ATOM   1560  CG2 ILE A 206      66.493 319.550 189.547  1.00 13.41           C  
ATOM   1561  CD1 ILE A 206      66.478 321.091 192.163  1.00 18.58           C  
ATOM   1562  N   THR A 207      69.943 322.792 189.187  1.00 18.49           N  
ATOM   1563  CA  THR A 207      70.542 324.128 189.122  1.00 20.75           C  
ATOM   1564  C   THR A 207      71.027 324.334 187.678  1.00 22.37           C  
ATOM   1565  O   THR A 207      70.912 325.427 187.133  1.00 22.25           O  
ATOM   1566  CB  THR A 207      71.708 324.297 190.120  1.00 22.15           C  
ATOM   1567  OG1 THR A 207      71.199 324.147 191.452  1.00 21.70           O  
ATOM   1568  CG2 THR A 207      72.344 325.681 189.984  1.00 21.37           C  
ATOM   1569  N   MET A 208      71.531 323.269 187.055  1.00 19.94           N  
ATOM   1570  CA  MET A 208      71.975 323.341 185.668  1.00 20.40           C  
ATOM   1571  C   MET A 208      70.768 323.565 184.750  1.00 21.34           C  
ATOM   1572  O   MET A 208      70.875 324.255 183.739  1.00 22.87           O  
ATOM   1573  CB  MET A 208      72.730 322.073 185.292  1.00 20.18           C  
ATOM   1574  CG  MET A 208      74.106 322.017 185.911  1.00 25.19           C  
ATOM   1575  SD  MET A 208      74.923 320.472 185.503  1.00 33.71           S  
ATOM   1576  CE  MET A 208      75.221 319.686 187.087  1.00 30.94           C  
ATOM   1577  N   LEU A 209      69.620 322.991 185.098  1.00 19.78           N  
ATOM   1578  CA  LEU A 209      68.409 323.202 184.304  1.00 20.81           C  
ATOM   1579  C   LEU A 209      67.994 324.668 184.456  1.00 22.23           C  
ATOM   1580  O   LEU A 209      67.611 325.328 183.477  1.00 22.82           O  
ATOM   1581  CB  LEU A 209      67.280 322.307 184.791  1.00 19.69           C  
ATOM   1582  CG  LEU A 209      65.944 322.365 184.042  1.00 21.25           C  
ATOM   1583  CD1 LEU A 209      66.134 322.033 182.549  1.00 20.08           C  
ATOM   1584  CD2 LEU A 209      65.003 321.360 184.694  1.00 19.06           C  
ATOM   1585  N   LEU A 210      68.108 325.189 185.680  1.00 21.41           N  
ATOM   1586  CA  LEU A 210      67.757 326.591 185.964  1.00 21.73           C  
ATOM   1587  C   LEU A 210      68.629 327.565 185.163  1.00 21.39           C  
ATOM   1588  O   LEU A 210      68.125 328.565 184.659  1.00 22.76           O  
ATOM   1589  CB  LEU A 210      67.890 326.904 187.462  1.00 19.89           C  
ATOM   1590  CG  LEU A 210      67.535 328.321 187.921  1.00 20.84           C  
ATOM   1591  CD1 LEU A 210      66.025 328.498 187.970  1.00 22.45           C  
ATOM   1592  CD2 LEU A 210      68.130 328.606 189.283  1.00 18.52           C  
ATOM   1593  N   THR A 211      69.935 327.292 185.073  1.00 20.59           N  
ATOM   1594  CA  THR A 211      70.829 328.160 184.317  1.00 20.80           C  
ATOM   1595  C   THR A 211      70.579 328.022 182.816  1.00 21.45           C  
ATOM   1596  O   THR A 211      70.679 329.010 182.092  1.00 22.79           O  
ATOM   1597  CB  THR A 211      72.318 327.948 184.668  1.00 19.26           C  
ATOM   1598  OG1 THR A 211      72.721 326.614 184.340  1.00 19.00           O  
ATOM   1599  CG2 THR A 211      72.549 328.200 186.144  1.00 19.88           C  
ATOM   1600  N   ASP A 212      70.254 326.814 182.348  1.00 20.93           N  
ATOM   1601  CA  ASP A 212      69.952 326.619 180.926  1.00 21.72           C  
ATOM   1602  C   ASP A 212      68.708 327.442 180.584  1.00 24.87           C  
ATOM   1603  O   ASP A 212      68.605 328.029 179.499  1.00 25.40           O  
ATOM   1604  CB  ASP A 212      69.660 325.149 180.600  1.00 21.81           C  
ATOM   1605  CG  ASP A 212      70.910 324.361 180.200  1.00 25.95           C  
ATOM   1606  OD1 ASP A 212      70.772 323.353 179.452  1.00 24.43           O  
ATOM   1607  OD2 ASP A 212      72.023 324.727 180.634  1.00 22.78           O  
ATOM   1608  N   ARG A 213      67.770 327.501 181.529  1.00 22.20           N  
ATOM   1609  CA  ARG A 213      66.534 328.248 181.331  1.00 21.05           C  
ATOM   1610  C   ARG A 213      66.664 329.762 181.496  1.00 21.09           C  
ATOM   1611  O   ARG A 213      65.920 330.505 180.862  1.00 22.13           O  
ATOM   1612  CB  ARG A 213      65.450 327.751 182.294  1.00 18.18           C  
ATOM   1613  CG  ARG A 213      64.882 326.391 181.973  1.00 18.01           C  
ATOM   1614  CD  ARG A 213      63.928 325.914 183.083  1.00 21.61           C  
ATOM   1615  NE  ARG A 213      62.926 326.930 183.406  1.00 20.86           N  
ATOM   1616  CZ  ARG A 213      61.794 327.124 182.728  1.00 23.55           C  
ATOM   1617  NH1 ARG A 213      61.481 326.362 181.680  1.00 20.93           N  
ATOM   1618  NH2 ARG A 213      61.007 328.136 183.063  1.00 23.06           N  
ATOM   1619  N   ASN A 214      67.623 330.217 182.305  1.00 20.66           N  
ATOM   1620  CA  ASN A 214      67.748 331.643 182.589  1.00 20.90           C  
ATOM   1621  C   ASN A 214      69.066 332.370 182.385  1.00 23.35           C  
ATOM   1622  O   ASN A 214      69.076 333.604 182.375  1.00 25.57           O  
ATOM   1623  CB  ASN A 214      67.285 331.901 184.028  1.00 21.53           C  
ATOM   1624  CG  ASN A 214      65.812 331.552 184.247  1.00 25.10           C  
ATOM   1625  OD1 ASN A 214      64.922 332.308 183.849  1.00 24.88           O  
ATOM   1626  ND2 ASN A 214      65.551 330.405 184.884  1.00 21.07           N  
ATOM   1627  N   LEU A 215      70.171 331.639 182.274  1.00 22.80           N  
ATOM   1628  CA  LEU A 215      71.488 332.266 182.110  1.00 23.85           C  
ATOM   1629  C   LEU A 215      72.194 331.873 180.821  1.00 23.76           C  
ATOM   1630  O   LEU A 215      73.400 332.069 180.676  1.00 23.40           O  
ATOM   1631  CB  LEU A 215      72.392 331.931 183.297  1.00 22.33           C  
ATOM   1632  CG  LEU A 215      71.906 332.373 184.677  1.00 23.57           C  
ATOM   1633  CD1 LEU A 215      72.989 332.014 185.688  1.00 22.22           C  
ATOM   1634  CD2 LEU A 215      71.629 333.866 184.691  1.00 21.70           C  
ATOM   1635  N   ASN A 216      71.436 331.279 179.911  1.00 22.76           N  
ATOM   1636  CA  ASN A 216      71.952 330.868 178.620  1.00 23.17           C  
ATOM   1637  C   ASN A 216      73.069 329.838 178.630  1.00 23.20           C  
ATOM   1638  O   ASN A 216      73.921 329.825 177.745  1.00 24.25           O  
ATOM   1639  CB  ASN A 216      72.308 332.099 177.782  1.00 21.86           C  
ATOM   1640  CG  ASN A 216      71.080 332.911 177.411  1.00 21.25           C  
ATOM   1641  OD1 ASN A 216      70.086 332.364 176.916  1.00 22.32           O  
ATOM   1642  ND2 ASN A 216      71.122 334.209 177.677  1.00 20.77           N  
ATOM   1643  N   THR A 217      73.072 328.973 179.640  1.00 21.55           N  
ATOM   1644  CA  THR A 217      74.048 327.904 179.664  1.00 20.42           C  
ATOM   1645  C   THR A 217      73.410 326.847 178.760  1.00 22.39           C  
ATOM   1646  O   THR A 217      72.238 326.972 178.382  1.00 22.45           O  
ATOM   1647  CB  THR A 217      74.275 327.345 181.076  1.00 20.97           C  
ATOM   1648  OG1 THR A 217      73.021 326.951 181.637  1.00 23.25           O  
ATOM   1649  CG2 THR A 217      74.924 328.389 181.967  1.00 18.79           C  
ATOM   1650  N   THR A 218      74.155 325.802 178.420  1.00 20.20           N  
ATOM   1651  CA  THR A 218      73.632 324.784 177.536  1.00 21.19           C  
ATOM   1652  C   THR A 218      74.080 323.379 177.921  1.00 22.45           C  
ATOM   1653  O   THR A 218      74.493 322.582 177.076  1.00 23.74           O  
ATOM   1654  CB  THR A 218      74.047 325.074 176.087  1.00 23.89           C  
ATOM   1655  OG1 THR A 218      75.443 325.350 176.064  1.00 23.36           O  
ATOM   1656  CG2 THR A 218      73.295 326.280 175.534  1.00 19.03           C  
ATOM   1657  N   PHE A 219      73.975 323.072 179.210  1.00 23.20           N  
ATOM   1658  CA  PHE A 219      74.339 321.753 179.719  1.00 20.02           C  
ATOM   1659  C   PHE A 219      73.527 320.652 179.053  1.00 21.98           C  
ATOM   1660  O   PHE A 219      74.036 319.560 178.807  1.00 23.12           O  
ATOM   1661  CB  PHE A 219      74.067 321.685 181.229  1.00 20.41           C  
ATOM   1662  CG  PHE A 219      74.959 322.562 182.049  1.00 19.41           C  
ATOM   1663  CD1 PHE A 219      74.474 323.743 182.607  1.00 19.56           C  
ATOM   1664  CD2 PHE A 219      76.285 322.199 182.279  1.00 20.52           C  
ATOM   1665  CE1 PHE A 219      75.291 324.562 183.390  1.00 18.89           C  
ATOM   1666  CE2 PHE A 219      77.108 323.006 183.056  1.00 21.04           C  
ATOM   1667  CZ  PHE A 219      76.608 324.195 183.615  1.00 20.95           C  
ATOM   1668  N   PHE A 220      72.262 320.935 178.763  1.00 20.26           N  
ATOM   1669  CA  PHE A 220      71.378 319.925 178.197  1.00 23.06           C  
ATOM   1670  C   PHE A 220      70.865 320.275 176.794  1.00 24.68           C  
ATOM   1671  O   PHE A 220      69.979 319.598 176.242  1.00 24.17           O  
ATOM   1672  CB  PHE A 220      70.199 319.734 179.160  1.00 20.75           C  
ATOM   1673  CG  PHE A 220      70.618 319.576 180.599  1.00 19.49           C  
ATOM   1674  CD1 PHE A 220      71.576 318.641 180.951  1.00 17.71           C  
ATOM   1675  CD2 PHE A 220      70.072 320.380 181.595  1.00 21.55           C  
ATOM   1676  CE1 PHE A 220      71.996 318.504 182.279  1.00 20.68           C  
ATOM   1677  CE2 PHE A 220      70.483 320.252 182.934  1.00 18.70           C  
ATOM   1678  CZ  PHE A 220      71.450 319.310 183.270  1.00 18.23           C  
ATOM   1679  N   ASP A 221      71.458 321.310 176.216  1.00 23.39           N  
ATOM   1680  CA  ASP A 221      71.063 321.799 174.904  1.00 23.72           C  
ATOM   1681  C   ASP A 221      72.112 321.427 173.866  1.00 23.58           C  
ATOM   1682  O   ASP A 221      73.212 321.960 173.888  1.00 21.33           O  
ATOM   1683  CB  ASP A 221      70.908 323.325 174.993  1.00 22.20           C  
ATOM   1684  CG  ASP A 221      70.345 323.943 173.730  1.00 26.90           C  
ATOM   1685  OD1 ASP A 221      70.167 323.228 172.716  1.00 29.97           O  
ATOM   1686  OD2 ASP A 221      70.093 325.165 173.758  1.00 25.37           O  
ATOM   1687  N   PRO A 222      71.758 320.549 172.912  1.00 24.17           N  
ATOM   1688  CA  PRO A 222      72.673 320.102 171.851  1.00 24.38           C  
ATOM   1689  C   PRO A 222      73.291 321.250 171.061  1.00 24.31           C  
ATOM   1690  O   PRO A 222      74.446 321.157 170.644  1.00 23.75           O  
ATOM   1691  CB  PRO A 222      71.774 319.239 170.955  1.00 23.08           C  
ATOM   1692  CG  PRO A 222      70.753 318.716 171.889  1.00 26.43           C  
ATOM   1693  CD  PRO A 222      70.436 319.918 172.758  1.00 23.45           C  
ATOM   1694  N   ALA A 223      72.533 322.331 170.871  1.00 22.43           N  
ATOM   1695  CA  ALA A 223      73.019 323.501 170.127  1.00 22.95           C  
ATOM   1696  C   ALA A 223      74.311 324.054 170.707  1.00 23.88           C  
ATOM   1697  O   ALA A 223      75.128 324.620 169.994  1.00 25.08           O  
ATOM   1698  CB  ALA A 223      71.976 324.595 170.112  1.00 21.43           C  
ATOM   1699  N   GLY A 224      74.470 323.945 172.017  1.00 23.49           N  
ATOM   1700  CA  GLY A 224      75.684 324.434 172.642  1.00 20.56           C  
ATOM   1701  C   GLY A 224      76.635 323.297 172.971  1.00 21.71           C  
ATOM   1702  O   GLY A 224      77.644 323.517 173.634  1.00 20.81           O  
ATOM   1703  N   GLY A 225      76.332 322.092 172.480  1.00 21.38           N  
ATOM   1704  CA  GLY A 225      77.172 320.938 172.761  1.00 23.08           C  
ATOM   1705  C   GLY A 225      76.699 320.143 173.977  1.00 24.75           C  
ATOM   1706  O   GLY A 225      77.386 319.215 174.425  1.00 22.33           O  
ATOM   1707  N   GLY A 226      75.525 320.509 174.502  1.00 23.80           N  
ATOM   1708  CA  GLY A 226      74.958 319.829 175.656  1.00 22.91           C  
ATOM   1709  C   GLY A 226      74.274 318.523 175.297  1.00 24.16           C  
ATOM   1710  O   GLY A 226      74.210 318.151 174.125  1.00 23.03           O  
ATOM   1711  N   ASP A 227      73.675 317.878 176.293  1.00 22.49           N  
ATOM   1712  CA  ASP A 227      73.024 316.592 176.100  1.00 21.81           C  
ATOM   1713  C   ASP A 227      71.861 316.411 177.073  1.00 24.47           C  
ATOM   1714  O   ASP A 227      72.048 316.459 178.290  1.00 22.83           O  
ATOM   1715  CB  ASP A 227      74.049 315.487 176.360  1.00 20.10           C  
ATOM   1716  CG  ASP A 227      73.522 314.088 176.069  1.00 20.46           C  
ATOM   1717  OD1 ASP A 227      74.313 313.140 176.241  1.00 22.79           O  
ATOM   1718  OD2 ASP A 227      72.347 313.910 175.670  1.00 24.15           O  
ATOM   1719  N   PRO A 228      70.649 316.171 176.548  1.00 23.50           N  
ATOM   1720  CA  PRO A 228      69.464 315.975 177.396  1.00 22.41           C  
ATOM   1721  C   PRO A 228      69.638 314.756 178.300  1.00 22.77           C  
ATOM   1722  O   PRO A 228      69.111 314.729 179.409  1.00 22.20           O  
ATOM   1723  CB  PRO A 228      68.354 315.732 176.378  1.00 21.45           C  
ATOM   1724  CG  PRO A 228      68.798 316.569 175.216  1.00 22.93           C  
ATOM   1725  CD  PRO A 228      70.273 316.243 175.127  1.00 22.55           C  
ATOM   1726  N   ILE A 229      70.381 313.759 177.811  1.00 20.96           N  
ATOM   1727  CA  ILE A 229      70.638 312.532 178.555  1.00 20.71           C  
ATOM   1728  C   ILE A 229      71.496 312.773 179.806  1.00 22.49           C  
ATOM   1729  O   ILE A 229      71.392 312.020 180.779  1.00 23.04           O  
ATOM   1730  CB  ILE A 229      71.270 311.453 177.661  1.00 21.33           C  
ATOM   1731  CG1 ILE A 229      70.406 311.228 176.414  1.00 22.58           C  
ATOM   1732  CG2 ILE A 229      71.404 310.151 178.419  1.00 20.75           C  
ATOM   1733  CD1 ILE A 229      68.912 311.138 176.702  1.00 25.07           C  
ATOM   1734  N   LEU A 230      72.332 313.815 179.791  1.00 19.30           N  
ATOM   1735  CA  LEU A 230      73.136 314.143 180.972  1.00 19.22           C  
ATOM   1736  C   LEU A 230      72.181 314.429 182.153  1.00 21.60           C  
ATOM   1737  O   LEU A 230      72.397 313.941 183.270  1.00 21.63           O  
ATOM   1738  CB  LEU A 230      74.034 315.363 180.712  1.00 17.37           C  
ATOM   1739  CG  LEU A 230      74.697 315.953 181.970  1.00 17.70           C  
ATOM   1740  CD1 LEU A 230      75.638 314.923 182.622  1.00 17.84           C  
ATOM   1741  CD2 LEU A 230      75.435 317.238 181.630  1.00 15.71           C  
ATOM   1742  N   TYR A 231      71.126 315.207 181.902  1.00 18.07           N  
ATOM   1743  CA  TYR A 231      70.153 315.504 182.950  1.00 18.54           C  
ATOM   1744  C   TYR A 231      69.553 314.230 183.531  1.00 18.93           C  
ATOM   1745  O   TYR A 231      69.368 314.123 184.739  1.00 20.58           O  
ATOM   1746  CB  TYR A 231      69.011 316.400 182.446  1.00 17.29           C  
ATOM   1747  CG  TYR A 231      67.951 316.641 183.512  1.00 16.92           C  
ATOM   1748  CD1 TYR A 231      66.914 315.731 183.704  1.00 18.47           C  
ATOM   1749  CD2 TYR A 231      68.013 317.750 184.361  1.00 18.51           C  
ATOM   1750  CE1 TYR A 231      65.967 315.907 184.710  1.00 18.50           C  
ATOM   1751  CE2 TYR A 231      67.066 317.938 185.370  1.00 18.04           C  
ATOM   1752  CZ  TYR A 231      66.053 317.007 185.531  1.00 18.51           C  
ATOM   1753  OH  TYR A 231      65.119 317.158 186.516  1.00 19.81           O  
ATOM   1754  N   GLN A 232      69.225 313.279 182.667  1.00 16.20           N  
ATOM   1755  CA  GLN A 232      68.633 312.032 183.113  1.00 16.51           C  
ATOM   1756  C   GLN A 232      69.549 311.291 184.071  1.00 18.95           C  
ATOM   1757  O   GLN A 232      69.086 310.753 185.072  1.00 19.92           O  
ATOM   1758  CB  GLN A 232      68.264 311.160 181.915  1.00 14.87           C  
ATOM   1759  CG  GLN A 232      67.189 311.808 181.040  1.00 19.72           C  
ATOM   1760  CD  GLN A 232      66.694 310.916 179.906  1.00 22.26           C  
ATOM   1761  OE1 GLN A 232      66.712 309.678 179.997  1.00 21.82           O  
ATOM   1762  NE2 GLN A 232      66.204 311.549 178.842  1.00 22.49           N  
ATOM   1763  N   HIS A 233      70.846 311.279 183.774  1.00 17.64           N  
ATOM   1764  CA  HIS A 233      71.831 310.615 184.632  1.00 18.29           C  
ATOM   1765  C   HIS A 233      71.906 311.279 186.001  1.00 17.62           C  
ATOM   1766  O   HIS A 233      71.916 310.607 187.031  1.00 18.86           O  
ATOM   1767  CB  HIS A 233      73.211 310.654 183.970  1.00 16.28           C  
ATOM   1768  CG  HIS A 233      73.394 309.606 182.926  1.00 18.25           C  
ATOM   1769  ND1 HIS A 233      73.189 308.265 183.180  1.00 20.03           N  
ATOM   1770  CD2 HIS A 233      73.756 309.692 181.622  1.00 20.11           C  
ATOM   1771  CE1 HIS A 233      73.421 307.567 182.080  1.00 21.41           C  
ATOM   1772  NE2 HIS A 233      73.766 308.410 181.120  1.00 20.71           N  
ATOM   1773  N   LEU A 234      71.970 312.604 185.998  1.00 16.21           N  
ATOM   1774  CA  LEU A 234      72.046 313.356 187.232  1.00 19.13           C  
ATOM   1775  C   LEU A 234      70.775 313.194 188.050  1.00 19.96           C  
ATOM   1776  O   LEU A 234      70.845 313.004 189.274  1.00 22.12           O  
ATOM   1777  CB  LEU A 234      72.318 314.827 186.945  1.00 18.69           C  
ATOM   1778  CG  LEU A 234      73.644 315.137 186.238  1.00 21.21           C  
ATOM   1779  CD1 LEU A 234      73.683 316.608 185.881  1.00 21.08           C  
ATOM   1780  CD2 LEU A 234      74.818 314.794 187.128  1.00 20.61           C  
ATOM   1781  N   PHE A 235      69.615 313.256 187.393  1.00 17.92           N  
ATOM   1782  CA  PHE A 235      68.351 313.088 188.112  1.00 16.77           C  
ATOM   1783  C   PHE A 235      68.207 311.689 188.704  1.00 17.40           C  
ATOM   1784  O   PHE A 235      67.898 311.546 189.885  1.00 18.86           O  
ATOM   1785  CB  PHE A 235      67.144 313.375 187.226  1.00 18.76           C  
ATOM   1786  CG  PHE A 235      65.842 313.203 187.939  1.00 17.67           C  
ATOM   1787  CD1 PHE A 235      65.273 314.267 188.625  1.00 18.67           C  
ATOM   1788  CD2 PHE A 235      65.240 311.949 188.012  1.00 18.93           C  
ATOM   1789  CE1 PHE A 235      64.111 314.086 189.393  1.00 20.24           C  
ATOM   1790  CE2 PHE A 235      64.078 311.747 188.777  1.00 20.34           C  
ATOM   1791  CZ  PHE A 235      63.515 312.816 189.469  1.00 21.33           C  
ATOM   1792  N   TRP A 236      68.412 310.659 187.887  1.00 16.76           N  
ATOM   1793  CA  TRP A 236      68.285 309.290 188.366  1.00 17.72           C  
ATOM   1794  C   TRP A 236      69.374 308.862 189.336  1.00 19.24           C  
ATOM   1795  O   TRP A 236      69.169 307.925 190.119  1.00 18.67           O  
ATOM   1796  CB  TRP A 236      68.125 308.307 187.210  1.00 14.73           C  
ATOM   1797  CG  TRP A 236      66.770 308.465 186.614  1.00 18.37           C  
ATOM   1798  CD1 TRP A 236      66.472 308.888 185.348  1.00 19.58           C  
ATOM   1799  CD2 TRP A 236      65.507 308.289 187.287  1.00 19.28           C  
ATOM   1800  NE1 TRP A 236      65.097 308.996 185.192  1.00 19.35           N  
ATOM   1801  CE2 TRP A 236      64.484 308.631 186.363  1.00 20.60           C  
ATOM   1802  CE3 TRP A 236      65.139 307.881 188.576  1.00 16.46           C  
ATOM   1803  CZ2 TRP A 236      63.118 308.575 186.693  1.00 19.03           C  
ATOM   1804  CZ3 TRP A 236      63.771 307.829 188.901  1.00 17.37           C  
ATOM   1805  CH2 TRP A 236      62.785 308.174 187.963  1.00 15.98           C  
ATOM   1806  N   PHE A 237      70.528 309.529 189.302  1.00 16.85           N  
ATOM   1807  CA  PHE A 237      71.568 309.190 190.267  1.00 19.49           C  
ATOM   1808  C   PHE A 237      70.962 309.470 191.666  1.00 19.53           C  
ATOM   1809  O   PHE A 237      71.293 308.786 192.642  1.00 19.21           O  
ATOM   1810  CB  PHE A 237      72.846 310.011 190.064  1.00 16.86           C  
ATOM   1811  CG  PHE A 237      73.974 309.557 190.950  1.00 20.12           C  
ATOM   1812  CD1 PHE A 237      74.232 310.206 192.162  1.00 19.94           C  
ATOM   1813  CD2 PHE A 237      74.717 308.407 190.624  1.00 19.15           C  
ATOM   1814  CE1 PHE A 237      75.207 309.717 193.047  1.00 19.42           C  
ATOM   1815  CE2 PHE A 237      75.691 307.905 191.492  1.00 19.70           C  
ATOM   1816  CZ  PHE A 237      75.936 308.564 192.713  1.00 18.82           C  
ATOM   1817  N   PHE A 238      70.099 310.489 191.740  1.00 17.33           N  
ATOM   1818  CA  PHE A 238      69.384 310.837 192.965  1.00 16.76           C  
ATOM   1819  C   PHE A 238      68.096 310.015 193.024  1.00 18.60           C  
ATOM   1820  O   PHE A 238      67.738 309.464 194.066  1.00 18.78           O  
ATOM   1821  CB  PHE A 238      69.011 312.333 192.978  1.00 17.05           C  
ATOM   1822  CG  PHE A 238      67.698 312.622 193.685  1.00 20.38           C  
ATOM   1823  CD1 PHE A 238      67.654 312.757 195.073  1.00 19.02           C  
ATOM   1824  CD2 PHE A 238      66.489 312.674 192.961  1.00 20.72           C  
ATOM   1825  CE1 PHE A 238      66.433 312.932 195.736  1.00 21.22           C  
ATOM   1826  CE2 PHE A 238      65.263 312.847 193.610  1.00 16.65           C  
ATOM   1827  CZ  PHE A 238      65.233 312.976 195.007  1.00 19.32           C  
ATOM   1828  N   GLY A 239      67.389 309.981 191.896  1.00 17.60           N  
ATOM   1829  CA  GLY A 239      66.118 309.284 191.782  1.00 16.19           C  
ATOM   1830  C   GLY A 239      66.015 307.865 192.297  1.00 19.98           C  
ATOM   1831  O   GLY A 239      64.987 307.530 192.914  1.00 21.39           O  
ATOM   1832  N   HIS A 240      66.983 306.987 192.007  1.00 17.79           N  
ATOM   1833  CA  HIS A 240      66.843 305.641 192.563  1.00 17.94           C  
ATOM   1834  C   HIS A 240      67.052 305.659 194.081  1.00 17.13           C  
ATOM   1835  O   HIS A 240      66.262 305.073 194.819  1.00 17.38           O  
ATOM   1836  CB  HIS A 240      67.691 304.560 191.912  1.00 17.55           C  
ATOM   1837  CG  HIS A 240      67.353 303.205 192.444  1.00 21.26           C  
ATOM   1838  ND1 HIS A 240      66.228 302.557 191.984  1.00 21.84           N  
ATOM   1839  CD2 HIS A 240      67.641 302.715 193.673  1.00 21.91           C  
ATOM   1840  CE1 HIS A 240      65.860 301.737 192.954  1.00 20.25           C  
ATOM   1841  NE2 HIS A 240      66.664 301.808 194.005  1.00 22.70           N  
ATOM   1842  N   PRO A 241      68.142 306.286 194.564  1.00 19.89           N  
ATOM   1843  CA  PRO A 241      68.310 306.320 196.022  1.00 18.94           C  
ATOM   1844  C   PRO A 241      67.023 306.857 196.679  1.00 18.95           C  
ATOM   1845  O   PRO A 241      66.607 306.355 197.720  1.00 20.97           O  
ATOM   1846  CB  PRO A 241      69.477 307.288 196.190  1.00 14.94           C  
ATOM   1847  CG  PRO A 241      70.353 306.900 195.045  1.00 17.95           C  
ATOM   1848  CD  PRO A 241      69.373 306.745 193.889  1.00 16.76           C  
ATOM   1849  N   GLU A 242      66.375 307.831 196.032  1.00 17.50           N  
ATOM   1850  CA  GLU A 242      65.126 308.409 196.535  1.00 18.26           C  
ATOM   1851  C   GLU A 242      64.039 307.382 196.784  1.00 18.84           C  
ATOM   1852  O   GLU A 242      63.333 307.484 197.780  1.00 22.52           O  
ATOM   1853  CB  GLU A 242      64.571 309.472 195.593  1.00 15.41           C  
ATOM   1854  CG  GLU A 242      63.218 310.017 196.013  1.00 18.66           C  
ATOM   1855  CD  GLU A 242      63.230 310.829 197.333  1.00 26.20           C  
ATOM   1856  OE1 GLU A 242      62.132 311.096 197.870  1.00 27.97           O  
ATOM   1857  OE2 GLU A 242      64.308 311.223 197.834  1.00 23.52           O  
ATOM   1858  N   VAL A 243      63.901 306.378 195.923  1.00 17.92           N  
ATOM   1859  CA  VAL A 243      62.847 305.405 196.169  1.00 17.27           C  
ATOM   1860  C   VAL A 243      63.163 304.553 197.394  1.00 18.32           C  
ATOM   1861  O   VAL A 243      62.253 304.145 198.124  1.00 18.46           O  
ATOM   1862  CB  VAL A 243      62.511 304.533 194.920  1.00 19.70           C  
ATOM   1863  CG1 VAL A 243      62.221 305.431 193.723  1.00 18.88           C  
ATOM   1864  CG2 VAL A 243      63.588 303.523 194.633  1.00 17.26           C  
ATOM   1865  N   TYR A 244      64.452 304.328 197.654  1.00 17.83           N  
ATOM   1866  CA  TYR A 244      64.857 303.553 198.835  1.00 17.82           C  
ATOM   1867  C   TYR A 244      64.719 304.406 200.107  1.00 17.51           C  
ATOM   1868  O   TYR A 244      64.437 303.908 201.200  1.00 19.26           O  
ATOM   1869  CB  TYR A 244      66.263 302.976 198.639  1.00 13.45           C  
ATOM   1870  CG  TYR A 244      66.236 301.913 197.581  1.00 16.53           C  
ATOM   1871  CD1 TYR A 244      65.680 300.664 197.854  1.00 16.01           C  
ATOM   1872  CD2 TYR A 244      66.630 302.191 196.265  1.00 16.26           C  
ATOM   1873  CE1 TYR A 244      65.491 299.717 196.837  1.00 21.06           C  
ATOM   1874  CE2 TYR A 244      66.383 301.262 195.227  1.00 20.88           C  
ATOM   1875  CZ  TYR A 244      65.830 300.032 195.526  1.00 17.67           C  
ATOM   1876  OH  TYR A 244      65.645 299.107 194.531  1.00 20.53           O  
ATOM   1877  N   ILE A 245      64.852 305.708 199.924  1.00 17.17           N  
ATOM   1878  CA  ILE A 245      64.673 306.667 200.993  1.00 18.96           C  
ATOM   1879  C   ILE A 245      63.177 306.640 201.390  1.00 20.53           C  
ATOM   1880  O   ILE A 245      62.825 306.757 202.562  1.00 20.69           O  
ATOM   1881  CB  ILE A 245      65.093 308.076 200.483  1.00 17.49           C  
ATOM   1882  CG1 ILE A 245      66.622 308.200 200.492  1.00 13.19           C  
ATOM   1883  CG2 ILE A 245      64.385 309.178 201.260  1.00 17.68           C  
ATOM   1884  CD1 ILE A 245      67.140 309.380 199.685  1.00 14.07           C  
ATOM   1885  N   LEU A 246      62.304 306.438 200.408  1.00 18.59           N  
ATOM   1886  CA  LEU A 246      60.871 306.403 200.656  1.00 18.36           C  
ATOM   1887  C   LEU A 246      60.401 305.118 201.352  1.00 20.70           C  
ATOM   1888  O   LEU A 246      59.396 305.127 202.063  1.00 23.22           O  
ATOM   1889  CB  LEU A 246      60.121 306.577 199.333  1.00 17.32           C  
ATOM   1890  CG  LEU A 246      60.275 307.939 198.656  1.00 15.73           C  
ATOM   1891  CD1 LEU A 246      59.670 307.892 197.263  1.00 16.02           C  
ATOM   1892  CD2 LEU A 246      59.617 309.013 199.490  1.00 16.05           C  
ATOM   1893  N   ILE A 247      61.121 304.017 201.156  1.00 19.24           N  
ATOM   1894  CA  ILE A 247      60.726 302.746 201.757  1.00 18.82           C  
ATOM   1895  C   ILE A 247      61.504 302.325 203.014  1.00 19.61           C  
ATOM   1896  O   ILE A 247      60.958 301.611 203.854  1.00 18.50           O  
ATOM   1897  CB  ILE A 247      60.804 301.576 200.721  1.00 15.71           C  
ATOM   1898  CG1 ILE A 247      59.821 300.467 201.096  1.00 16.18           C  
ATOM   1899  CG2 ILE A 247      62.215 301.003 200.647  1.00 13.31           C  
ATOM   1900  CD1 ILE A 247      58.354 300.870 201.029  1.00 12.92           C  
ATOM   1901  N   LEU A 248      62.769 302.732 203.140  1.00 17.48           N  
ATOM   1902  CA  LEU A 248      63.567 302.335 204.312  1.00 17.44           C  
ATOM   1903  C   LEU A 248      62.935 302.586 205.703  1.00 16.84           C  
ATOM   1904  O   LEU A 248      62.910 301.674 206.532  1.00 18.50           O  
ATOM   1905  CB  LEU A 248      65.007 302.875 204.215  1.00 17.42           C  
ATOM   1906  CG  LEU A 248      65.934 301.998 203.368  1.00 19.65           C  
ATOM   1907  CD1 LEU A 248      67.254 302.709 203.122  1.00 24.10           C  
ATOM   1908  CD2 LEU A 248      66.201 300.678 204.061  1.00 18.95           C  
ATOM   1909  N   PRO A 249      62.448 303.814 205.983  1.00 15.97           N  
ATOM   1910  CA  PRO A 249      61.830 304.061 207.294  1.00 16.97           C  
ATOM   1911  C   PRO A 249      60.575 303.167 207.436  1.00 19.95           C  
ATOM   1912  O   PRO A 249      60.177 302.779 208.552  1.00 20.69           O  
ATOM   1913  CB  PRO A 249      61.462 305.543 207.216  1.00 17.63           C  
ATOM   1914  CG  PRO A 249      62.520 306.113 206.280  1.00 14.82           C  
ATOM   1915  CD  PRO A 249      62.552 305.064 205.206  1.00 15.28           C  
ATOM   1916  N   GLY A 250      59.963 302.848 206.293  1.00 18.27           N  
ATOM   1917  CA  GLY A 250      58.793 301.986 206.258  1.00 16.42           C  
ATOM   1918  C   GLY A 250      59.217 300.609 206.729  1.00 18.25           C  
ATOM   1919  O   GLY A 250      58.561 300.025 207.587  1.00 19.73           O  
ATOM   1920  N   PHE A 251      60.330 300.101 206.188  1.00 17.29           N  
ATOM   1921  CA  PHE A 251      60.882 298.792 206.582  1.00 18.35           C  
ATOM   1922  C   PHE A 251      61.134 298.803 208.113  1.00 20.48           C  
ATOM   1923  O   PHE A 251      60.890 297.807 208.806  1.00 20.86           O  
ATOM   1924  CB  PHE A 251      62.245 298.546 205.903  1.00 17.28           C  
ATOM   1925  CG  PHE A 251      62.179 298.142 204.438  1.00 19.38           C  
ATOM   1926  CD1 PHE A 251      63.349 298.085 203.681  1.00 16.94           C  
ATOM   1927  CD2 PHE A 251      60.986 297.780 203.831  1.00 19.93           C  
ATOM   1928  CE1 PHE A 251      63.345 297.672 202.338  1.00 16.84           C  
ATOM   1929  CE2 PHE A 251      60.973 297.363 202.484  1.00 21.69           C  
ATOM   1930  CZ  PHE A 251      62.166 297.312 201.744  1.00 17.12           C  
ATOM   1931  N   GLY A 252      61.671 299.920 208.611  1.00 20.73           N  
ATOM   1932  CA  GLY A 252      61.963 300.061 210.031  1.00 17.89           C  
ATOM   1933  C   GLY A 252      60.717 299.953 210.877  1.00 18.33           C  
ATOM   1934  O   GLY A 252      60.713 299.215 211.864  1.00 19.12           O  
ATOM   1935  N   MET A 253      59.665 300.681 210.509  1.00 18.80           N  
ATOM   1936  CA  MET A 253      58.415 300.625 211.272  1.00 20.04           C  
ATOM   1937  C   MET A 253      57.773 299.244 211.180  1.00 21.75           C  
ATOM   1938  O   MET A 253      57.215 298.760 212.157  1.00 24.52           O  
ATOM   1939  CB  MET A 253      57.425 301.688 210.809  1.00 20.57           C  
ATOM   1940  CG  MET A 253      57.886 303.091 211.062  1.00 22.93           C  
ATOM   1941  SD  MET A 253      56.610 304.299 210.729  1.00 26.27           S  
ATOM   1942  CE  MET A 253      56.856 304.643 208.979  1.00 26.73           C  
ATOM   1943  N   ILE A 254      57.876 298.592 210.020  1.00 21.23           N  
ATOM   1944  CA  ILE A 254      57.299 297.253 209.835  1.00 17.87           C  
ATOM   1945  C   ILE A 254      57.962 296.289 210.807  1.00 18.07           C  
ATOM   1946  O   ILE A 254      57.282 295.491 211.450  1.00 20.07           O  
ATOM   1947  CB  ILE A 254      57.435 296.722 208.364  1.00 19.19           C  
ATOM   1948  CG1 ILE A 254      56.491 297.494 207.431  1.00 18.60           C  
ATOM   1949  CG2 ILE A 254      57.109 295.226 208.281  1.00 17.73           C  
ATOM   1950  CD1 ILE A 254      55.014 297.377 207.798  1.00 18.28           C  
ATOM   1951  N   SER A 255      59.285 296.373 210.939  1.00 17.58           N  
ATOM   1952  CA  SER A 255      59.989 295.506 211.879  1.00 16.81           C  
ATOM   1953  C   SER A 255      59.463 295.685 213.303  1.00 17.83           C  
ATOM   1954  O   SER A 255      59.240 294.703 214.002  1.00 20.66           O  
ATOM   1955  CB  SER A 255      61.501 295.736 211.837  1.00 18.68           C  
ATOM   1956  OG  SER A 255      62.044 295.240 210.617  1.00 19.43           O  
ATOM   1957  N   HIS A 256      59.204 296.920 213.717  1.00 17.37           N  
ATOM   1958  CA  HIS A 256      58.696 297.148 215.076  1.00 19.75           C  
ATOM   1959  C   HIS A 256      57.260 296.687 215.252  1.00 20.90           C  
ATOM   1960  O   HIS A 256      56.925 296.099 216.268  1.00 21.80           O  
ATOM   1961  CB  HIS A 256      58.802 298.617 215.465  1.00 17.16           C  
ATOM   1962  CG  HIS A 256      60.195 299.066 215.765  1.00 19.17           C  
ATOM   1963  ND1 HIS A 256      60.548 299.628 216.973  1.00 18.86           N  
ATOM   1964  CD2 HIS A 256      61.325 299.029 215.021  1.00 20.06           C  
ATOM   1965  CE1 HIS A 256      61.838 299.912 216.963  1.00 18.76           C  
ATOM   1966  NE2 HIS A 256      62.333 299.560 215.791  1.00 22.15           N  
ATOM   1967  N   ILE A 257      56.423 296.930 214.247  1.00 18.30           N  
ATOM   1968  CA  ILE A 257      55.022 296.557 214.296  1.00 16.92           C  
ATOM   1969  C   ILE A 257      54.851 295.048 214.320  1.00 18.70           C  
ATOM   1970  O   ILE A 257      54.122 294.509 215.154  1.00 19.96           O  
ATOM   1971  CB  ILE A 257      54.272 297.176 213.095  1.00 17.86           C  
ATOM   1972  CG1 ILE A 257      54.259 298.690 213.228  1.00 16.52           C  
ATOM   1973  CG2 ILE A 257      52.842 296.674 213.006  1.00 17.43           C  
ATOM   1974  CD1 ILE A 257      53.827 299.380 211.964  1.00 18.14           C  
ATOM   1975  N   VAL A 258      55.556 294.357 213.435  1.00 17.91           N  
ATOM   1976  CA  VAL A 258      55.444 292.896 213.360  1.00 16.80           C  
ATOM   1977  C   VAL A 258      55.937 292.253 214.653  1.00 18.29           C  
ATOM   1978  O   VAL A 258      55.326 291.316 215.160  1.00 19.11           O  
ATOM   1979  CB  VAL A 258      56.189 292.335 212.102  1.00 16.99           C  
ATOM   1980  CG1 VAL A 258      56.315 290.838 212.157  1.00 15.33           C  
ATOM   1981  CG2 VAL A 258      55.423 292.721 210.838  1.00 13.55           C  
ATOM   1982  N   THR A 259      57.038 292.771 215.186  1.00 18.08           N  
ATOM   1983  CA  THR A 259      57.620 292.266 216.426  1.00 18.72           C  
ATOM   1984  C   THR A 259      56.654 292.481 217.586  1.00 19.49           C  
ATOM   1985  O   THR A 259      56.374 291.556 218.346  1.00 21.06           O  
ATOM   1986  CB  THR A 259      58.925 293.009 216.734  1.00 19.27           C  
ATOM   1987  OG1 THR A 259      59.886 292.710 215.719  1.00 19.51           O  
ATOM   1988  CG2 THR A 259      59.473 292.593 218.071  1.00 22.16           C  
ATOM   1989  N   TYR A 260      56.121 293.695 217.681  1.00 18.10           N  
ATOM   1990  CA  TYR A 260      55.194 294.058 218.733  1.00 19.16           C  
ATOM   1991  C   TYR A 260      53.926 293.229 218.736  1.00 22.47           C  
ATOM   1992  O   TYR A 260      53.576 292.640 219.764  1.00 22.28           O  
ATOM   1993  CB  TYR A 260      54.823 295.533 218.639  1.00 18.15           C  
ATOM   1994  CG  TYR A 260      54.123 296.017 219.880  1.00 20.70           C  
ATOM   1995  CD1 TYR A 260      54.852 296.587 220.945  1.00 20.58           C  
ATOM   1996  CD2 TYR A 260      52.731 295.866 220.028  1.00 19.25           C  
ATOM   1997  CE1 TYR A 260      54.212 296.987 222.122  1.00 21.55           C  
ATOM   1998  CE2 TYR A 260      52.076 296.264 221.208  1.00 18.80           C  
ATOM   1999  CZ  TYR A 260      52.825 296.818 222.246  1.00 22.25           C  
ATOM   2000  OH  TYR A 260      52.187 297.188 223.414  1.00 23.63           O  
ATOM   2001  N   TYR A 261      53.235 293.166 217.600  1.00 18.88           N  
ATOM   2002  CA  TYR A 261      51.990 292.405 217.560  1.00 19.83           C  
ATOM   2003  C   TYR A 261      52.131 290.890 217.453  1.00 21.45           C  
ATOM   2004  O   TYR A 261      51.133 290.164 217.409  1.00 23.50           O  
ATOM   2005  CB  TYR A 261      51.035 292.973 216.520  1.00 18.28           C  
ATOM   2006  CG  TYR A 261      50.642 294.377 216.859  1.00 18.87           C  
ATOM   2007  CD1 TYR A 261      49.752 294.630 217.897  1.00 21.03           C  
ATOM   2008  CD2 TYR A 261      51.213 295.459 216.199  1.00 18.56           C  
ATOM   2009  CE1 TYR A 261      49.436 295.936 218.283  1.00 17.25           C  
ATOM   2010  CE2 TYR A 261      50.912 296.762 216.575  1.00 19.64           C  
ATOM   2011  CZ  TYR A 261      50.017 296.993 217.620  1.00 19.90           C  
ATOM   2012  OH  TYR A 261      49.692 298.285 217.991  1.00 21.10           O  
ATOM   2013  N   SER A 262      53.369 290.413 217.380  1.00 19.09           N  
ATOM   2014  CA  SER A 262      53.623 288.982 217.371  1.00 17.91           C  
ATOM   2015  C   SER A 262      53.905 288.613 218.831  1.00 20.31           C  
ATOM   2016  O   SER A 262      54.170 287.451 219.145  1.00 22.48           O  
ATOM   2017  CB  SER A 262      54.870 288.642 216.544  1.00 19.50           C  
ATOM   2018  OG  SER A 262      54.635 288.801 215.164  1.00 24.79           O  
ATOM   2019  N   GLY A 263      53.907 289.617 219.707  1.00 21.65           N  
ATOM   2020  CA  GLY A 263      54.188 289.391 221.121  1.00 22.90           C  
ATOM   2021  C   GLY A 263      55.621 288.953 221.355  1.00 26.04           C  
ATOM   2022  O   GLY A 263      55.923 288.241 222.312  1.00 28.70           O  
ATOM   2023  N   LYS A 264      56.512 289.386 220.470  1.00 26.21           N  
ATOM   2024  CA  LYS A 264      57.928 289.046 220.531  1.00 24.52           C  
ATOM   2025  C   LYS A 264      58.734 290.168 221.177  1.00 23.75           C  
ATOM   2026  O   LYS A 264      58.379 291.341 221.082  1.00 23.56           O  
ATOM   2027  CB  LYS A 264      58.457 288.790 219.114  1.00 25.70           C  
ATOM   2028  CG  LYS A 264      58.714 287.318 218.778  1.00 30.01           C  
ATOM   2029  CD  LYS A 264      57.457 286.539 218.592  1.00 28.63           C  
ATOM   2030  CE  LYS A 264      57.727 285.088 218.191  1.00 24.74           C  
ATOM   2031  NZ  LYS A 264      58.531 284.918 216.951  1.00 22.53           N  
ATOM   2032  N   LYS A 265      59.825 289.810 221.838  1.00 22.62           N  
ATOM   2033  CA  LYS A 265      60.663 290.813 222.478  1.00 24.07           C  
ATOM   2034  C   LYS A 265      61.681 291.378 221.481  1.00 23.64           C  
ATOM   2035  O   LYS A 265      62.294 292.417 221.718  1.00 24.66           O  
ATOM   2036  CB  LYS A 265      61.394 290.204 223.686  1.00 27.51           C  
ATOM   2037  CG  LYS A 265      62.438 289.157 223.339  1.00 30.46           C  
ATOM   2038  CD  LYS A 265      63.193 288.707 224.579  1.00 35.92           C  
ATOM   2039  CE  LYS A 265      64.104 287.514 224.284  1.00 40.89           C  
ATOM   2040  NZ  LYS A 265      63.356 286.239 224.091  1.00 44.17           N  
ATOM   2041  N   GLU A 266      61.821 290.719 220.339  1.00 21.61           N  
ATOM   2042  CA  GLU A 266      62.786 291.157 219.346  1.00 21.43           C  
ATOM   2043  C   GLU A 266      62.473 290.596 217.967  1.00 22.69           C  
ATOM   2044  O   GLU A 266      61.815 289.568 217.835  1.00 21.64           O  
ATOM   2045  CB  GLU A 266      64.170 290.639 219.744  1.00 21.97           C  
ATOM   2046  CG  GLU A 266      64.221 289.108 219.729  1.00 28.04           C  
ATOM   2047  CD  GLU A 266      65.334 288.503 220.567  1.00 34.25           C  
ATOM   2048  OE1 GLU A 266      65.911 289.214 221.423  1.00 34.42           O  
ATOM   2049  OE2 GLU A 266      65.617 287.294 220.379  1.00 34.68           O  
ATOM   2050  N   PRO A 267      62.931 291.289 216.915  1.00 23.21           N  
ATOM   2051  CA  PRO A 267      62.708 290.835 215.544  1.00 22.26           C  
ATOM   2052  C   PRO A 267      63.658 289.669 215.276  1.00 23.46           C  
ATOM   2053  O   PRO A 267      64.730 289.571 215.881  1.00 24.03           O  
ATOM   2054  CB  PRO A 267      63.140 292.044 214.715  1.00 23.05           C  
ATOM   2055  CG  PRO A 267      64.240 292.637 215.552  1.00 24.51           C  
ATOM   2056  CD  PRO A 267      63.582 292.613 216.920  1.00 24.14           C  
ATOM   2057  N   PHE A 268      63.256 288.762 214.399  1.00 22.10           N  
ATOM   2058  CA  PHE A 268      64.105 287.639 214.033  1.00 21.45           C  
ATOM   2059  C   PHE A 268      65.321 288.141 213.240  1.00 21.90           C  
ATOM   2060  O   PHE A 268      65.194 289.009 212.380  1.00 22.67           O  
ATOM   2061  CB  PHE A 268      63.322 286.665 213.157  1.00 22.75           C  
ATOM   2062  CG  PHE A 268      64.124 285.484 212.689  1.00 23.59           C  
ATOM   2063  CD1 PHE A 268      64.085 284.282 213.391  1.00 26.31           C  
ATOM   2064  CD2 PHE A 268      64.911 285.567 211.543  1.00 22.54           C  
ATOM   2065  CE1 PHE A 268      64.815 283.178 212.961  1.00 27.76           C  
ATOM   2066  CE2 PHE A 268      65.643 284.474 211.104  1.00 27.01           C  
ATOM   2067  CZ  PHE A 268      65.595 283.271 211.817  1.00 28.59           C  
ATOM   2068  N   GLY A 269      66.493 287.594 213.549  1.00 21.08           N  
ATOM   2069  CA  GLY A 269      67.722 287.946 212.851  1.00 19.81           C  
ATOM   2070  C   GLY A 269      68.072 289.416 212.742  1.00 22.25           C  
ATOM   2071  O   GLY A 269      68.283 289.932 211.644  1.00 22.49           O  
ATOM   2072  N   TYR A 270      68.231 290.063 213.887  1.00 21.16           N  
ATOM   2073  CA  TYR A 270      68.540 291.488 213.959  1.00 19.67           C  
ATOM   2074  C   TYR A 270      69.730 291.903 213.085  1.00 19.93           C  
ATOM   2075  O   TYR A 270      69.625 292.838 212.296  1.00 18.06           O  
ATOM   2076  CB  TYR A 270      68.778 291.868 215.427  1.00 16.45           C  
ATOM   2077  CG  TYR A 270      69.306 293.264 215.649  1.00 17.93           C  
ATOM   2078  CD1 TYR A 270      68.441 294.323 215.902  1.00 16.27           C  
ATOM   2079  CD2 TYR A 270      70.677 293.516 215.630  1.00 17.14           C  
ATOM   2080  CE1 TYR A 270      68.931 295.605 216.139  1.00 16.07           C  
ATOM   2081  CE2 TYR A 270      71.171 294.785 215.860  1.00 13.35           C  
ATOM   2082  CZ  TYR A 270      70.300 295.819 216.116  1.00 14.19           C  
ATOM   2083  OH  TYR A 270      70.808 297.073 216.365  1.00 18.71           O  
ATOM   2084  N   MET A 271      70.854 291.207 213.216  1.00 19.41           N  
ATOM   2085  CA  MET A 271      72.029 291.571 212.444  1.00 19.42           C  
ATOM   2086  C   MET A 271      71.798 291.393 210.958  1.00 21.18           C  
ATOM   2087  O   MET A 271      72.353 292.145 210.161  1.00 21.14           O  
ATOM   2088  CB  MET A 271      73.278 290.808 212.887  1.00 19.08           C  
ATOM   2089  CG  MET A 271      73.767 291.204 214.273  1.00 21.30           C  
ATOM   2090  SD  MET A 271      74.188 292.962 214.377  1.00 25.76           S  
ATOM   2091  CE  MET A 271      75.890 292.919 213.812  1.00 23.22           C  
ATOM   2092  N   GLY A 272      70.986 290.404 210.592  1.00 19.61           N  
ATOM   2093  CA  GLY A 272      70.658 290.189 209.187  1.00 19.83           C  
ATOM   2094  C   GLY A 272      69.797 291.335 208.660  1.00 20.59           C  
ATOM   2095  O   GLY A 272      69.889 291.706 207.479  1.00 20.21           O  
ATOM   2096  N   MET A 273      68.975 291.917 209.537  1.00 17.99           N  
ATOM   2097  CA  MET A 273      68.117 293.043 209.165  1.00 19.27           C  
ATOM   2098  C   MET A 273      68.947 294.298 208.932  1.00 19.43           C  
ATOM   2099  O   MET A 273      68.670 295.077 208.014  1.00 20.42           O  
ATOM   2100  CB  MET A 273      67.061 293.287 210.244  1.00 18.14           C  
ATOM   2101  CG  MET A 273      66.056 292.145 210.367  1.00 21.82           C  
ATOM   2102  SD  MET A 273      65.087 291.889 208.848  1.00 23.73           S  
ATOM   2103  CE  MET A 273      63.466 292.324 209.430  1.00 22.92           C  
ATOM   2104  N   VAL A 274      69.948 294.501 209.785  1.00 19.47           N  
ATOM   2105  CA  VAL A 274      70.860 295.639 209.680  1.00 16.95           C  
ATOM   2106  C   VAL A 274      71.660 295.479 208.380  1.00 18.28           C  
ATOM   2107  O   VAL A 274      71.779 296.410 207.589  1.00 18.45           O  
ATOM   2108  CB  VAL A 274      71.823 295.682 210.904  1.00 16.84           C  
ATOM   2109  CG1 VAL A 274      72.968 296.662 210.651  1.00 17.22           C  
ATOM   2110  CG2 VAL A 274      71.035 296.072 212.174  1.00 15.26           C  
ATOM   2111  N   TRP A 275      72.190 294.281 208.158  1.00 16.03           N  
ATOM   2112  CA  TRP A 275      72.954 293.978 206.951  1.00 18.39           C  
ATOM   2113  C   TRP A 275      72.131 294.260 205.699  1.00 18.22           C  
ATOM   2114  O   TRP A 275      72.632 294.852 204.747  1.00 19.13           O  
ATOM   2115  CB  TRP A 275      73.391 292.500 206.941  1.00 16.47           C  
ATOM   2116  CG  TRP A 275      73.978 292.034 205.627  1.00 20.55           C  
ATOM   2117  CD1 TRP A 275      75.266 292.226 205.179  1.00 20.93           C  
ATOM   2118  CD2 TRP A 275      73.291 291.323 204.573  1.00 20.93           C  
ATOM   2119  NE1 TRP A 275      75.420 291.688 203.912  1.00 20.60           N  
ATOM   2120  CE2 TRP A 275      74.230 291.131 203.513  1.00 21.78           C  
ATOM   2121  CE3 TRP A 275      71.977 290.838 204.415  1.00 19.41           C  
ATOM   2122  CZ2 TRP A 275      73.889 290.469 202.300  1.00 19.44           C  
ATOM   2123  CZ3 TRP A 275      71.634 290.177 203.205  1.00 20.77           C  
ATOM   2124  CH2 TRP A 275      72.597 290.003 202.165  1.00 20.45           C  
ATOM   2125  N   ALA A 276      70.885 293.793 205.694  1.00 19.90           N  
ATOM   2126  CA  ALA A 276      69.984 293.973 204.546  1.00 20.06           C  
ATOM   2127  C   ALA A 276      69.711 295.438 204.216  1.00 20.28           C  
ATOM   2128  O   ALA A 276      69.765 295.826 203.050  1.00 19.14           O  
ATOM   2129  CB  ALA A 276      68.673 293.219 204.758  1.00 18.91           C  
ATOM   2130  N   MET A 277      69.454 296.257 205.234  1.00 18.18           N  
ATOM   2131  CA  MET A 277      69.185 297.671 204.999  1.00 19.65           C  
ATOM   2132  C   MET A 277      70.436 298.394 204.507  1.00 21.64           C  
ATOM   2133  O   MET A 277      70.363 299.287 203.642  1.00 21.06           O  
ATOM   2134  CB  MET A 277      68.619 298.332 206.255  1.00 17.98           C  
ATOM   2135  CG  MET A 277      67.280 297.771 206.638  1.00 16.68           C  
ATOM   2136  SD  MET A 277      66.486 298.853 207.808  1.00 21.14           S  
ATOM   2137  CE  MET A 277      67.219 298.305 209.365  1.00 15.87           C  
ATOM   2138  N   MET A 278      71.588 298.018 205.050  1.00 17.58           N  
ATOM   2139  CA  MET A 278      72.823 298.635 204.596  1.00 21.75           C  
ATOM   2140  C   MET A 278      73.156 298.236 203.145  1.00 19.74           C  
ATOM   2141  O   MET A 278      73.569 299.069 202.353  1.00 19.33           O  
ATOM   2142  CB  MET A 278      73.955 298.277 205.535  1.00 21.35           C  
ATOM   2143  CG  MET A 278      73.804 299.007 206.817  1.00 32.01           C  
ATOM   2144  SD  MET A 278      75.352 299.163 207.596  1.00 47.46           S  
ATOM   2145  CE  MET A 278      75.696 297.456 207.975  1.00 40.79           C  
ATOM   2146  N   SER A 279      72.942 296.968 202.801  1.00 18.91           N  
ATOM   2147  CA  SER A 279      73.189 296.478 201.448  1.00 19.44           C  
ATOM   2148  C   SER A 279      72.260 297.165 200.459  1.00 19.91           C  
ATOM   2149  O   SER A 279      72.675 297.549 199.372  1.00 21.78           O  
ATOM   2150  CB  SER A 279      72.938 294.982 201.371  1.00 16.90           C  
ATOM   2151  OG  SER A 279      73.834 294.295 202.205  1.00 22.51           O  
ATOM   2152  N   ILE A 280      70.990 297.271 200.832  1.00 18.35           N  
ATOM   2153  CA  ILE A 280      69.993 297.913 199.998  1.00 20.49           C  
ATOM   2154  C   ILE A 280      70.400 299.362 199.778  1.00 24.26           C  
ATOM   2155  O   ILE A 280      70.323 299.869 198.652  1.00 26.26           O  
ATOM   2156  CB  ILE A 280      68.605 297.841 200.656  1.00 20.60           C  
ATOM   2157  CG1 ILE A 280      68.052 296.416 200.530  1.00 17.46           C  
ATOM   2158  CG2 ILE A 280      67.660 298.871 200.037  1.00 20.60           C  
ATOM   2159  CD1 ILE A 280      66.905 296.116 201.479  1.00 17.03           C  
ATOM   2160  N   GLY A 281      70.876 300.006 200.845  1.00 24.06           N  
ATOM   2161  CA  GLY A 281      71.304 301.392 200.766  1.00 21.91           C  
ATOM   2162  C   GLY A 281      72.473 301.543 199.821  1.00 22.79           C  
ATOM   2163  O   GLY A 281      72.496 302.456 199.007  1.00 23.61           O  
ATOM   2164  N   PHE A 282      73.426 300.621 199.898  1.00 22.13           N  
ATOM   2165  CA  PHE A 282      74.608 300.644 199.034  1.00 21.25           C  
ATOM   2166  C   PHE A 282      74.258 300.361 197.571  1.00 22.38           C  
ATOM   2167  O   PHE A 282      74.611 301.123 196.675  1.00 19.70           O  
ATOM   2168  CB  PHE A 282      75.648 299.628 199.521  1.00 23.50           C  
ATOM   2169  CG  PHE A 282      76.840 299.501 198.618  1.00 29.07           C  
ATOM   2170  CD1 PHE A 282      77.747 300.542 198.494  1.00 33.00           C  
ATOM   2171  CD2 PHE A 282      77.031 298.352 197.855  1.00 32.72           C  
ATOM   2172  CE1 PHE A 282      78.823 300.445 197.614  1.00 34.51           C  
ATOM   2173  CE2 PHE A 282      78.105 298.248 196.973  1.00 33.87           C  
ATOM   2174  CZ  PHE A 282      78.998 299.297 196.853  1.00 35.22           C  
ATOM   2175  N   LEU A 283      73.596 299.238 197.330  1.00 20.89           N  
ATOM   2176  CA  LEU A 283      73.204 298.859 195.982  1.00 20.72           C  
ATOM   2177  C   LEU A 283      72.341 299.923 195.300  1.00 20.94           C  
ATOM   2178  O   LEU A 283      72.419 300.110 194.084  1.00 21.65           O  
ATOM   2179  CB  LEU A 283      72.474 297.527 196.024  1.00 19.82           C  
ATOM   2180  CG  LEU A 283      73.339 296.337 196.410  1.00 18.83           C  
ATOM   2181  CD1 LEU A 283      72.437 295.179 196.775  1.00 17.92           C  
ATOM   2182  CD2 LEU A 283      74.265 295.964 195.256  1.00 18.86           C  
ATOM   2183  N   GLY A 284      71.540 300.631 196.091  1.00 19.41           N  
ATOM   2184  CA  GLY A 284      70.688 301.676 195.555  1.00 19.00           C  
ATOM   2185  C   GLY A 284      71.411 302.829 194.861  1.00 21.07           C  
ATOM   2186  O   GLY A 284      70.767 303.657 194.217  1.00 22.00           O  
ATOM   2187  N   PHE A 285      72.735 302.912 194.997  1.00 19.34           N  
ATOM   2188  CA  PHE A 285      73.517 303.973 194.350  1.00 18.51           C  
ATOM   2189  C   PHE A 285      74.188 303.547 193.038  1.00 19.84           C  
ATOM   2190  O   PHE A 285      74.759 304.374 192.339  1.00 19.94           O  
ATOM   2191  CB  PHE A 285      74.628 304.442 195.279  1.00 18.01           C  
ATOM   2192  CG  PHE A 285      74.218 305.528 196.201  1.00 18.48           C  
ATOM   2193  CD1 PHE A 285      74.156 306.840 195.756  1.00 17.48           C  
ATOM   2194  CD2 PHE A 285      73.861 305.247 197.503  1.00 20.69           C  
ATOM   2195  CE1 PHE A 285      73.736 307.864 196.591  1.00 20.08           C  
ATOM   2196  CE2 PHE A 285      73.440 306.265 198.348  1.00 19.65           C  
ATOM   2197  CZ  PHE A 285      73.376 307.575 197.887  1.00 20.46           C  
ATOM   2198  N   ILE A 286      74.125 302.269 192.697  1.00 18.29           N  
ATOM   2199  CA  ILE A 286      74.807 301.802 191.491  1.00 21.29           C  
ATOM   2200  C   ILE A 286      73.892 301.154 190.451  1.00 22.39           C  
ATOM   2201  O   ILE A 286      74.350 300.380 189.603  1.00 18.73           O  
ATOM   2202  CB  ILE A 286      75.956 300.806 191.874  1.00 24.00           C  
ATOM   2203  CG1 ILE A 286      75.378 299.514 192.458  1.00 20.66           C  
ATOM   2204  CG2 ILE A 286      76.901 301.453 192.906  1.00 21.53           C  
ATOM   2205  CD1 ILE A 286      76.431 298.486 192.764  1.00 22.85           C  
ATOM   2206  N   VAL A 287      72.620 301.542 190.458  1.00 19.97           N  
ATOM   2207  CA  VAL A 287      71.644 300.951 189.552  1.00 18.65           C  
ATOM   2208  C   VAL A 287      70.769 301.941 188.771  1.00 20.52           C  
ATOM   2209  O   VAL A 287      69.925 301.516 187.988  1.00 21.25           O  
ATOM   2210  CB  VAL A 287      70.685 300.062 190.381  1.00 18.56           C  
ATOM   2211  CG1 VAL A 287      71.452 298.909 191.029  1.00 18.94           C  
ATOM   2212  CG2 VAL A 287      69.997 300.902 191.477  1.00 15.45           C  
ATOM   2213  N   TRP A 288      70.996 303.240 188.959  1.00 19.55           N  
ATOM   2214  CA  TRP A 288      70.175 304.304 188.375  1.00 19.80           C  
ATOM   2215  C   TRP A 288      69.784 304.236 186.909  1.00 21.47           C  
ATOM   2216  O   TRP A 288      68.679 304.627 186.557  1.00 20.48           O  
ATOM   2217  CB  TRP A 288      70.793 305.680 188.662  1.00 18.95           C  
ATOM   2218  CG  TRP A 288      71.894 306.096 187.703  1.00 21.18           C  
ATOM   2219  CD1 TRP A 288      71.740 306.773 186.520  1.00 22.03           C  
ATOM   2220  CD2 TRP A 288      73.299 305.832 187.831  1.00 21.37           C  
ATOM   2221  NE1 TRP A 288      72.960 306.937 185.900  1.00 20.96           N  
ATOM   2222  CE2 TRP A 288      73.933 306.371 186.680  1.00 21.85           C  
ATOM   2223  CE3 TRP A 288      74.085 305.183 188.798  1.00 18.82           C  
ATOM   2224  CZ2 TRP A 288      75.312 306.280 186.470  1.00 21.88           C  
ATOM   2225  CZ3 TRP A 288      75.459 305.089 188.590  1.00 20.60           C  
ATOM   2226  CH2 TRP A 288      76.057 305.636 187.429  1.00 21.59           C  
ATOM   2227  N   ALA A 289      70.672 303.740 186.056  1.00 21.23           N  
ATOM   2228  CA  ALA A 289      70.361 303.702 184.636  1.00 19.77           C  
ATOM   2229  C   ALA A 289      69.273 302.731 184.206  1.00 21.71           C  
ATOM   2230  O   ALA A 289      68.935 302.698 183.019  1.00 23.57           O  
ATOM   2231  CB  ALA A 289      71.624 303.562 183.788  1.00 19.94           C  
ATOM   2232  N   HIS A 290      68.707 301.950 185.140  1.00 18.96           N  
ATOM   2233  CA  HIS A 290      67.591 301.070 184.777  1.00 18.76           C  
ATOM   2234  C   HIS A 290      66.340 301.925 184.454  1.00 17.57           C  
ATOM   2235  O   HIS A 290      65.320 301.407 184.009  1.00 17.51           O  
ATOM   2236  CB  HIS A 290      67.318 299.941 185.810  1.00 18.03           C  
ATOM   2237  CG  HIS A 290      66.952 300.405 187.195  1.00 19.06           C  
ATOM   2238  ND1 HIS A 290      67.383 299.782 188.349  1.00 18.58           N  
ATOM   2239  CD2 HIS A 290      66.175 301.438 187.608  1.00 18.40           C  
ATOM   2240  CE1 HIS A 290      66.875 300.437 189.404  1.00 16.94           C  
ATOM   2241  NE2 HIS A 290      66.140 301.465 189.022  1.00 20.18           N  
ATOM   2242  N   HIS A 291      66.460 303.241 184.655  1.00 16.37           N  
ATOM   2243  CA  HIS A 291      65.407 304.210 184.333  1.00 19.97           C  
ATOM   2244  C   HIS A 291      65.693 304.803 182.952  1.00 21.90           C  
ATOM   2245  O   HIS A 291      64.983 305.701 182.475  1.00 21.09           O  
ATOM   2246  CB  HIS A 291      65.407 305.343 185.356  1.00 18.83           C  
ATOM   2247  CG  HIS A 291      64.943 304.904 186.705  1.00 22.49           C  
ATOM   2248  ND1 HIS A 291      63.616 304.763 187.050  1.00 20.33           N  
ATOM   2249  CD2 HIS A 291      65.651 304.405 187.750  1.00 21.09           C  
ATOM   2250  CE1 HIS A 291      63.570 304.175 188.252  1.00 22.13           C  
ATOM   2251  NE2 HIS A 291      64.783 303.927 188.699  1.00 23.72           N  
ATOM   2252  N   MET A 292      66.726 304.269 182.307  1.00 19.80           N  
ATOM   2253  CA  MET A 292      67.145 304.767 181.019  1.00 19.81           C  
ATOM   2254  C   MET A 292      67.432 303.661 180.002  1.00 20.49           C  
ATOM   2255  O   MET A 292      68.231 303.854 179.088  1.00 21.58           O  
ATOM   2256  CB  MET A 292      68.401 305.614 181.247  1.00 17.15           C  
ATOM   2257  CG  MET A 292      68.176 306.767 182.212  1.00 17.77           C  
ATOM   2258  SD  MET A 292      69.681 307.577 182.705  1.00 20.25           S  
ATOM   2259  CE  MET A 292      70.257 308.123 181.088  1.00 19.73           C  
ATOM   2260  N   PHE A 293      66.740 302.530 180.106  1.00 21.71           N  
ATOM   2261  CA  PHE A 293      66.996 301.420 179.190  1.00 20.25           C  
ATOM   2262  C   PHE A 293      66.627 301.651 177.729  1.00 22.38           C  
ATOM   2263  O   PHE A 293      67.062 300.879 176.868  1.00 20.80           O  
ATOM   2264  CB  PHE A 293      66.342 300.128 179.682  1.00 20.94           C  
ATOM   2265  CG  PHE A 293      67.064 299.461 180.844  1.00 21.06           C  
ATOM   2266  CD1 PHE A 293      68.442 299.487 180.942  1.00 18.70           C  
ATOM   2267  CD2 PHE A 293      66.352 298.726 181.782  1.00 19.96           C  
ATOM   2268  CE1 PHE A 293      69.101 298.785 181.946  1.00 21.17           C  
ATOM   2269  CE2 PHE A 293      67.003 298.021 182.789  1.00 18.99           C  
ATOM   2270  CZ  PHE A 293      68.377 298.048 182.869  1.00 21.63           C  
ATOM   2271  N   THR A 294      65.851 302.698 177.436  1.00 20.40           N  
ATOM   2272  CA  THR A 294      65.465 302.967 176.041  1.00 21.80           C  
ATOM   2273  C   THR A 294      66.125 304.215 175.448  1.00 22.44           C  
ATOM   2274  O   THR A 294      65.819 304.594 174.312  1.00 24.41           O  
ATOM   2275  CB  THR A 294      63.918 303.115 175.860  1.00 18.47           C  
ATOM   2276  OG1 THR A 294      63.457 304.281 176.549  1.00 21.69           O  
ATOM   2277  CG2 THR A 294      63.195 301.915 176.389  1.00 18.72           C  
ATOM   2278  N   VAL A 295      67.030 304.853 176.190  1.00 20.26           N  
ATOM   2279  CA  VAL A 295      67.645 306.077 175.683  1.00 20.45           C  
ATOM   2280  C   VAL A 295      68.738 305.838 174.664  1.00 21.62           C  
ATOM   2281  O   VAL A 295      69.218 306.782 174.049  1.00 20.74           O  
ATOM   2282  CB  VAL A 295      68.176 307.004 176.812  1.00 19.98           C  
ATOM   2283  CG1 VAL A 295      67.115 307.193 177.885  1.00 19.82           C  
ATOM   2284  CG2 VAL A 295      69.465 306.461 177.400  1.00 18.13           C  
ATOM   2285  N   GLY A 296      69.128 304.580 174.490  1.00 23.20           N  
ATOM   2286  CA  GLY A 296      70.164 304.256 173.528  1.00 26.04           C  
ATOM   2287  C   GLY A 296      71.545 304.055 174.111  1.00 30.14           C  
ATOM   2288  O   GLY A 296      72.518 304.601 173.588  1.00 30.50           O  
ATOM   2289  N   MET A 297      71.648 303.266 175.180  1.00 32.13           N  
ATOM   2290  CA  MET A 297      72.947 303.009 175.808  1.00 34.56           C  
ATOM   2291  C   MET A 297      73.533 301.712 175.270  1.00 31.49           C  
ATOM   2292  O   MET A 297      72.790 300.865 174.760  1.00 29.63           O  
ATOM   2293  CB  MET A 297      72.820 302.932 177.342  1.00 37.35           C  
ATOM   2294  CG  MET A 297      72.578 304.283 178.042  1.00 38.72           C  
ATOM   2295  SD  MET A 297      72.523 304.072 179.846  1.00 42.99           S  
ATOM   2296  CE  MET A 297      71.534 302.509 179.976  1.00 32.25           C  
ATOM   2297  N   ASP A 298      74.858 301.580 175.372  1.00 30.15           N  
ATOM   2298  CA  ASP A 298      75.578 300.386 174.917  1.00 32.56           C  
ATOM   2299  C   ASP A 298      74.982 299.147 175.576  1.00 30.87           C  
ATOM   2300  O   ASP A 298      74.486 299.213 176.694  1.00 32.59           O  
ATOM   2301  CB  ASP A 298      77.074 300.493 175.267  1.00 40.65           C  
ATOM   2302  CG  ASP A 298      77.776 301.638 174.534  1.00 49.48           C  
ATOM   2303  OD1 ASP A 298      77.127 302.319 173.708  1.00 55.27           O  
ATOM   2304  OD2 ASP A 298      78.985 301.866 174.777  1.00 55.13           O  
ATOM   2305  N   VAL A 299      75.046 298.017 174.887  1.00 27.00           N  
ATOM   2306  CA  VAL A 299      74.498 296.773 175.391  1.00 26.70           C  
ATOM   2307  C   VAL A 299      75.177 296.275 176.676  1.00 27.93           C  
ATOM   2308  O   VAL A 299      74.512 295.758 177.565  1.00 30.36           O  
ATOM   2309  CB  VAL A 299      74.524 295.685 174.273  1.00 27.04           C  
ATOM   2310  CG1 VAL A 299      75.947 295.386 173.850  1.00 25.64           C  
ATOM   2311  CG2 VAL A 299      73.806 294.423 174.711  1.00 25.47           C  
ATOM   2312  N   ASP A 300      76.494 296.435 176.783  1.00 28.38           N  
ATOM   2313  CA  ASP A 300      77.216 295.988 177.980  1.00 27.47           C  
ATOM   2314  C   ASP A 300      76.787 296.800 179.205  1.00 26.05           C  
ATOM   2315  O   ASP A 300      76.682 296.264 180.307  1.00 28.99           O  
ATOM   2316  CB  ASP A 300      78.729 296.110 177.777  1.00 29.81           C  
ATOM   2317  CG  ASP A 300      79.298 295.049 176.829  1.00 31.33           C  
ATOM   2318  OD1 ASP A 300      78.613 294.063 176.489  1.00 26.88           O  
ATOM   2319  OD2 ASP A 300      80.468 295.209 176.434  1.00 35.83           O  
ATOM   2320  N   THR A 301      76.583 298.099 179.011  1.00 25.08           N  
ATOM   2321  CA  THR A 301      76.122 298.971 180.082  1.00 24.99           C  
ATOM   2322  C   THR A 301      74.736 298.490 180.511  1.00 26.63           C  
ATOM   2323  O   THR A 301      74.439 298.426 181.710  1.00 25.83           O  
ATOM   2324  CB  THR A 301      76.056 300.420 179.609  1.00 24.38           C  
ATOM   2325  OG1 THR A 301      77.385 300.924 179.495  1.00 25.51           O  
ATOM   2326  CG2 THR A 301      75.262 301.292 180.574  1.00 21.64           C  
ATOM   2327  N   ARG A 302      73.913 298.098 179.532  1.00 23.87           N  
ATOM   2328  CA  ARG A 302      72.574 297.609 179.828  1.00 25.20           C  
ATOM   2329  C   ARG A 302      72.595 296.253 180.527  1.00 23.51           C  
ATOM   2330  O   ARG A 302      71.774 295.986 181.402  1.00 25.19           O  
ATOM   2331  CB  ARG A 302      71.709 297.603 178.565  1.00 24.99           C  
ATOM   2332  CG  ARG A 302      71.216 299.010 178.244  1.00 29.79           C  
ATOM   2333  CD  ARG A 302      70.341 299.042 177.012  1.00 36.88           C  
ATOM   2334  NE  ARG A 302      71.120 299.008 175.774  1.00 40.53           N  
ATOM   2335  CZ  ARG A 302      70.937 298.130 174.791  1.00 42.55           C  
ATOM   2336  NH1 ARG A 302      69.999 297.194 174.887  1.00 44.19           N  
ATOM   2337  NH2 ARG A 302      71.683 298.201 173.698  1.00 42.86           N  
ATOM   2338  N   ALA A 303      73.567 295.420 180.175  1.00 22.13           N  
ATOM   2339  CA  ALA A 303      73.717 294.102 180.788  1.00 23.02           C  
ATOM   2340  C   ALA A 303      74.123 294.285 182.254  1.00 23.28           C  
ATOM   2341  O   ALA A 303      73.666 293.558 183.140  1.00 24.65           O  
ATOM   2342  CB  ALA A 303      74.782 293.313 180.049  1.00 22.92           C  
ATOM   2343  N   TYR A 304      74.997 295.257 182.500  1.00 22.65           N  
ATOM   2344  CA  TYR A 304      75.446 295.544 183.860  1.00 23.83           C  
ATOM   2345  C   TYR A 304      74.286 296.045 184.731  1.00 24.80           C  
ATOM   2346  O   TYR A 304      74.043 295.515 185.815  1.00 24.89           O  
ATOM   2347  CB  TYR A 304      76.569 296.593 183.887  1.00 20.32           C  
ATOM   2348  CG  TYR A 304      76.728 297.209 185.273  1.00 23.13           C  
ATOM   2349  CD1 TYR A 304      77.348 296.508 186.310  1.00 22.52           C  
ATOM   2350  CD2 TYR A 304      76.142 298.438 185.577  1.00 22.72           C  
ATOM   2351  CE1 TYR A 304      77.361 297.016 187.621  1.00 22.31           C  
ATOM   2352  CE2 TYR A 304      76.150 298.953 186.876  1.00 23.56           C  
ATOM   2353  CZ  TYR A 304      76.754 298.235 187.895  1.00 24.63           C  
ATOM   2354  OH  TYR A 304      76.694 298.725 189.189  1.00 25.11           O  
ATOM   2355  N   PHE A 305      73.579 297.066 184.260  1.00 21.38           N  
ATOM   2356  CA  PHE A 305      72.487 297.613 185.040  1.00 21.39           C  
ATOM   2357  C   PHE A 305      71.356 296.621 185.282  1.00 24.04           C  
ATOM   2358  O   PHE A 305      70.687 296.676 186.313  1.00 27.22           O  
ATOM   2359  CB  PHE A 305      72.007 298.930 184.444  1.00 18.12           C  
ATOM   2360  CG  PHE A 305      72.877 300.101 184.803  1.00 20.10           C  
ATOM   2361  CD1 PHE A 305      72.778 300.694 186.061  1.00 18.19           C  
ATOM   2362  CD2 PHE A 305      73.792 300.617 183.896  1.00 17.54           C  
ATOM   2363  CE1 PHE A 305      73.573 301.782 186.408  1.00 18.71           C  
ATOM   2364  CE2 PHE A 305      74.595 301.707 184.235  1.00 19.98           C  
ATOM   2365  CZ  PHE A 305      74.486 302.291 185.490  1.00 19.69           C  
ATOM   2366  N   THR A 306      71.169 295.680 184.363  1.00 23.68           N  
ATOM   2367  CA  THR A 306      70.153 294.655 184.533  1.00 23.44           C  
ATOM   2368  C   THR A 306      70.577 293.758 185.716  1.00 25.38           C  
ATOM   2369  O   THR A 306      69.789 293.498 186.634  1.00 24.51           O  
ATOM   2370  CB  THR A 306      70.048 293.793 183.256  1.00 22.45           C  
ATOM   2371  OG1 THR A 306      69.363 294.527 182.242  1.00 25.03           O  
ATOM   2372  CG2 THR A 306      69.318 292.490 183.534  1.00 23.47           C  
ATOM   2373  N   SER A 307      71.843 293.332 185.693  1.00 24.70           N  
ATOM   2374  CA  SER A 307      72.416 292.451 186.709  1.00 23.34           C  
ATOM   2375  C   SER A 307      72.522 293.070 188.099  1.00 22.76           C  
ATOM   2376  O   SER A 307      72.126 292.453 189.084  1.00 24.31           O  
ATOM   2377  CB  SER A 307      73.781 291.955 186.236  1.00 23.31           C  
ATOM   2378  OG  SER A 307      73.647 291.285 184.991  1.00 25.68           O  
ATOM   2379  N   ALA A 308      73.045 294.288 188.175  1.00 21.94           N  
ATOM   2380  CA  ALA A 308      73.190 294.984 189.443  1.00 23.30           C  
ATOM   2381  C   ALA A 308      71.836 295.236 190.102  1.00 25.97           C  
ATOM   2382  O   ALA A 308      71.707 295.143 191.329  1.00 28.61           O  
ATOM   2383  CB  ALA A 308      73.922 296.286 189.242  1.00 21.39           C  
ATOM   2384  N   THR A 309      70.838 295.575 189.290  1.00 21.65           N  
ATOM   2385  CA  THR A 309      69.490 295.824 189.793  1.00 21.52           C  
ATOM   2386  C   THR A 309      68.856 294.600 190.467  1.00 23.06           C  
ATOM   2387  O   THR A 309      68.216 294.722 191.510  1.00 24.58           O  
ATOM   2388  CB  THR A 309      68.572 296.310 188.656  1.00 20.36           C  
ATOM   2389  OG1 THR A 309      69.096 297.535 188.133  1.00 17.34           O  
ATOM   2390  CG2 THR A 309      67.168 296.567 189.162  1.00 17.07           C  
ATOM   2391  N   MET A 310      69.066 293.421 189.890  1.00 22.81           N  
ATOM   2392  CA  MET A 310      68.492 292.181 190.424  1.00 27.58           C  
ATOM   2393  C   MET A 310      69.024 291.744 191.787  1.00 26.74           C  
ATOM   2394  O   MET A 310      68.311 291.114 192.571  1.00 26.74           O  
ATOM   2395  CB  MET A 310      68.688 291.034 189.416  1.00 30.27           C  
ATOM   2396  CG  MET A 310      68.032 291.298 188.080  1.00 35.38           C  
ATOM   2397  SD  MET A 310      67.789 289.822 187.157  1.00 43.15           S  
ATOM   2398  CE  MET A 310      66.098 290.034 186.712  1.00 43.37           C  
ATOM   2399  N   ILE A 311      70.287 292.064 192.042  1.00 26.52           N  
ATOM   2400  CA  ILE A 311      70.952 291.705 193.281  1.00 27.55           C  
ATOM   2401  C   ILE A 311      70.240 292.220 194.537  1.00 26.03           C  
ATOM   2402  O   ILE A 311      70.259 291.547 195.573  1.00 25.34           O  
ATOM   2403  CB  ILE A 311      72.416 292.178 193.230  1.00 30.75           C  
ATOM   2404  CG1 ILE A 311      73.130 291.398 192.130  1.00 36.85           C  
ATOM   2405  CG2 ILE A 311      73.132 291.916 194.552  1.00 31.07           C  
ATOM   2406  CD1 ILE A 311      74.552 291.810 191.930  1.00 45.19           C  
ATOM   2407  N   ILE A 312      69.581 293.379 194.429  1.00 24.49           N  
ATOM   2408  CA  ILE A 312      68.849 293.990 195.550  1.00 24.02           C  
ATOM   2409  C   ILE A 312      67.769 293.050 196.107  1.00 23.95           C  
ATOM   2410  O   ILE A 312      67.389 293.153 197.277  1.00 21.35           O  
ATOM   2411  CB  ILE A 312      68.202 295.340 195.132  1.00 26.35           C  
ATOM   2412  CG1 ILE A 312      69.243 296.218 194.418  1.00 34.14           C  
ATOM   2413  CG2 ILE A 312      67.732 296.095 196.369  1.00 28.15           C  
ATOM   2414  CD1 ILE A 312      68.729 297.620 193.951  1.00 35.84           C  
ATOM   2415  N   ALA A 313      67.277 292.137 195.265  1.00 21.43           N  
ATOM   2416  CA  ALA A 313      66.259 291.165 195.676  1.00 20.59           C  
ATOM   2417  C   ALA A 313      66.767 290.270 196.822  1.00 20.58           C  
ATOM   2418  O   ALA A 313      65.992 289.827 197.670  1.00 20.40           O  
ATOM   2419  CB  ALA A 313      65.872 290.296 194.495  1.00 18.69           C  
ATOM   2420  N   ILE A 314      68.075 290.014 196.847  1.00 19.66           N  
ATOM   2421  CA  ILE A 314      68.661 289.156 197.875  1.00 20.52           C  
ATOM   2422  C   ILE A 314      68.519 289.790 199.261  1.00 20.44           C  
ATOM   2423  O   ILE A 314      67.868 289.220 200.133  1.00 21.91           O  
ATOM   2424  CB  ILE A 314      70.121 288.776 197.533  1.00 20.33           C  
ATOM   2425  CG1 ILE A 314      70.131 287.963 196.236  1.00 24.07           C  
ATOM   2426  CG2 ILE A 314      70.733 287.943 198.660  1.00 18.90           C  
ATOM   2427  CD1 ILE A 314      71.509 287.616 195.720  1.00 24.76           C  
ATOM   2428  N   PRO A 315      69.125 290.971 199.488  1.00 17.15           N  
ATOM   2429  CA  PRO A 315      68.929 291.521 200.832  1.00 17.13           C  
ATOM   2430  C   PRO A 315      67.454 291.821 201.161  1.00 20.80           C  
ATOM   2431  O   PRO A 315      67.038 291.627 202.297  1.00 22.07           O  
ATOM   2432  CB  PRO A 315      69.798 292.785 200.817  1.00 16.27           C  
ATOM   2433  CG  PRO A 315      69.969 293.103 199.330  1.00 16.38           C  
ATOM   2434  CD  PRO A 315      70.140 291.742 198.744  1.00 14.63           C  
ATOM   2435  N   THR A 316      66.655 292.245 200.172  1.00 21.03           N  
ATOM   2436  CA  THR A 316      65.246 292.562 200.424  1.00 19.41           C  
ATOM   2437  C   THR A 316      64.524 291.287 200.811  1.00 20.29           C  
ATOM   2438  O   THR A 316      63.627 291.312 201.657  1.00 22.06           O  
ATOM   2439  CB  THR A 316      64.567 293.216 199.212  1.00 18.41           C  
ATOM   2440  OG1 THR A 316      65.360 294.325 198.776  1.00 16.91           O  
ATOM   2441  CG2 THR A 316      63.204 293.742 199.605  1.00 17.43           C  
ATOM   2442  N   GLY A 317      64.941 290.177 200.198  1.00 19.52           N  
ATOM   2443  CA  GLY A 317      64.368 288.871 200.501  1.00 18.95           C  
ATOM   2444  C   GLY A 317      64.641 288.441 201.941  1.00 21.11           C  
ATOM   2445  O   GLY A 317      63.777 287.863 202.591  1.00 19.11           O  
ATOM   2446  N   VAL A 318      65.835 288.733 202.447  1.00 18.73           N  
ATOM   2447  CA  VAL A 318      66.173 288.409 203.831  1.00 18.36           C  
ATOM   2448  C   VAL A 318      65.241 289.171 204.791  1.00 19.98           C  
ATOM   2449  O   VAL A 318      64.819 288.621 205.803  1.00 20.93           O  
ATOM   2450  CB  VAL A 318      67.698 288.684 204.134  1.00 19.38           C  
ATOM   2451  CG1 VAL A 318      68.012 288.556 205.648  1.00 17.92           C  
ATOM   2452  CG2 VAL A 318      68.568 287.704 203.350  1.00 16.35           C  
ATOM   2453  N   LYS A 319      64.880 290.411 204.457  1.00 18.67           N  
ATOM   2454  CA  LYS A 319      63.969 291.178 205.301  1.00 18.82           C  
ATOM   2455  C   LYS A 319      62.560 290.569 205.314  1.00 22.82           C  
ATOM   2456  O   LYS A 319      61.958 290.388 206.385  1.00 22.66           O  
ATOM   2457  CB  LYS A 319      63.909 292.635 204.846  1.00 16.90           C  
ATOM   2458  CG  LYS A 319      65.265 293.304 204.889  1.00 20.40           C  
ATOM   2459  CD  LYS A 319      65.168 294.830 204.830  1.00 20.78           C  
ATOM   2460  CE  LYS A 319      64.500 295.391 206.074  1.00 22.47           C  
ATOM   2461  NZ  LYS A 319      65.234 295.036 207.316  1.00 20.44           N  
ATOM   2462  N   VAL A 320      62.056 290.218 204.129  1.00 21.31           N  
ATOM   2463  CA  VAL A 320      60.717 289.641 204.007  1.00 20.34           C  
ATOM   2464  C   VAL A 320      60.606 288.372 204.824  1.00 20.68           C  
ATOM   2465  O   VAL A 320      59.707 288.239 205.658  1.00 24.48           O  
ATOM   2466  CB  VAL A 320      60.349 289.340 202.509  1.00 19.97           C  
ATOM   2467  CG1 VAL A 320      59.048 288.501 202.409  1.00 18.30           C  
ATOM   2468  CG2 VAL A 320      60.183 290.653 201.737  1.00 16.28           C  
ATOM   2469  N   PHE A 321      61.553 287.465 204.614  1.00 20.01           N  
ATOM   2470  CA  PHE A 321      61.550 286.192 205.328  1.00 25.05           C  
ATOM   2471  C   PHE A 321      61.781 286.347 206.839  1.00 22.45           C  
ATOM   2472  O   PHE A 321      61.247 285.568 207.626  1.00 23.28           O  
ATOM   2473  CB  PHE A 321      62.521 285.193 204.670  1.00 26.94           C  
ATOM   2474  CG  PHE A 321      62.139 284.825 203.228  1.00 34.99           C  
ATOM   2475  CD1 PHE A 321      63.091 284.866 202.194  1.00 38.79           C  
ATOM   2476  CD2 PHE A 321      60.817 284.506 202.895  1.00 37.67           C  
ATOM   2477  CE1 PHE A 321      62.725 284.606 200.857  1.00 37.51           C  
ATOM   2478  CE2 PHE A 321      60.439 284.242 201.557  1.00 37.62           C  
ATOM   2479  CZ  PHE A 321      61.393 284.297 200.546  1.00 37.38           C  
ATOM   2480  N   SER A 322      62.505 287.392 207.235  1.00 20.11           N  
ATOM   2481  CA  SER A 322      62.742 287.660 208.652  1.00 19.44           C  
ATOM   2482  C   SER A 322      61.473 288.183 209.328  1.00 21.37           C  
ATOM   2483  O   SER A 322      61.249 287.909 210.512  1.00 22.00           O  
ATOM   2484  CB  SER A 322      63.894 288.639 208.833  1.00 18.97           C  
ATOM   2485  OG  SER A 322      65.113 288.040 208.442  1.00 18.04           O  
ATOM   2486  N   TRP A 323      60.655 288.940 208.588  1.00 20.85           N  
ATOM   2487  CA  TRP A 323      59.386 289.438 209.119  1.00 21.37           C  
ATOM   2488  C   TRP A 323      58.456 288.248 209.335  1.00 22.77           C  
ATOM   2489  O   TRP A 323      57.742 288.160 210.341  1.00 24.56           O  
ATOM   2490  CB  TRP A 323      58.745 290.411 208.146  1.00 22.80           C  
ATOM   2491  CG  TRP A 323      59.406 291.743 208.156  1.00 22.81           C  
ATOM   2492  CD1 TRP A 323      59.990 292.347 209.219  1.00 19.26           C  
ATOM   2493  CD2 TRP A 323      59.578 292.624 207.043  1.00 21.83           C  
ATOM   2494  NE1 TRP A 323      60.525 293.548 208.844  1.00 22.08           N  
ATOM   2495  CE2 TRP A 323      60.290 293.745 207.511  1.00 22.40           C  
ATOM   2496  CE3 TRP A 323      59.205 292.572 205.691  1.00 25.80           C  
ATOM   2497  CZ2 TRP A 323      60.646 294.819 206.674  1.00 24.47           C  
ATOM   2498  CZ3 TRP A 323      59.560 293.643 204.848  1.00 25.39           C  
ATOM   2499  CH2 TRP A 323      60.274 294.751 205.351  1.00 23.66           C  
ATOM   2500  N   LEU A 324      58.478 287.320 208.386  1.00 20.57           N  
ATOM   2501  CA  LEU A 324      57.642 286.122 208.482  1.00 23.65           C  
ATOM   2502  C   LEU A 324      58.146 285.289 209.654  1.00 25.38           C  
ATOM   2503  O   LEU A 324      57.354 284.725 210.409  1.00 25.94           O  
ATOM   2504  CB  LEU A 324      57.721 285.285 207.196  1.00 21.24           C  
ATOM   2505  CG  LEU A 324      57.232 285.941 205.898  1.00 21.88           C  
ATOM   2506  CD1 LEU A 324      57.364 284.955 204.742  1.00 19.24           C  
ATOM   2507  CD2 LEU A 324      55.812 286.403 206.046  1.00 18.86           C  
ATOM   2508  N   ALA A 325      59.470 285.214 209.795  1.00 22.78           N  
ATOM   2509  CA  ALA A 325      60.082 284.460 210.884  1.00 22.88           C  
ATOM   2510  C   ALA A 325      59.814 285.106 212.253  1.00 22.62           C  
ATOM   2511  O   ALA A 325      59.925 284.438 213.281  1.00 25.01           O  
ATOM   2512  CB  ALA A 325      61.581 284.306 210.640  1.00 19.64           C  
ATOM   2513  N   THR A 326      59.476 286.397 212.263  1.00 21.21           N  
ATOM   2514  CA  THR A 326      59.162 287.102 213.504  1.00 20.42           C  
ATOM   2515  C   THR A 326      57.720 286.736 213.892  1.00 24.51           C  
ATOM   2516  O   THR A 326      57.395 286.638 215.080  1.00 25.31           O  
ATOM   2517  CB  THR A 326      59.308 288.618 213.334  1.00 17.31           C  
ATOM   2518  OG1 THR A 326      60.657 288.910 212.956  1.00 19.32           O  
ATOM   2519  CG2 THR A 326      59.013 289.336 214.628  1.00 15.64           C  
ATOM   2520  N   LEU A 327      56.861 286.546 212.886  1.00 23.36           N  
ATOM   2521  CA  LEU A 327      55.457 286.152 213.115  1.00 23.42           C  
ATOM   2522  C   LEU A 327      55.411 284.720 213.652  1.00 21.83           C  
ATOM   2523  O   LEU A 327      54.542 284.360 214.436  1.00 20.81           O  
ATOM   2524  CB  LEU A 327      54.680 286.139 211.797  1.00 25.10           C  
ATOM   2525  CG  LEU A 327      54.367 287.458 211.117  1.00 26.50           C  
ATOM   2526  CD1 LEU A 327      53.862 287.189 209.705  1.00 24.71           C  
ATOM   2527  CD2 LEU A 327      53.336 288.190 211.943  1.00 25.07           C  
ATOM   2528  N   HIS A 328      56.336 283.903 213.167  1.00 21.35           N  
ATOM   2529  CA  HIS A 328      56.423 282.502 213.531  1.00 21.98           C  
ATOM   2530  C   HIS A 328      56.488 282.253 215.029  1.00 23.16           C  
ATOM   2531  O   HIS A 328      57.401 282.717 215.712  1.00 26.88           O  
ATOM   2532  CB  HIS A 328      57.620 281.862 212.845  1.00 19.07           C  
ATOM   2533  CG  HIS A 328      57.774 280.400 213.127  1.00 22.53           C  
ATOM   2534  ND1 HIS A 328      56.824 279.466 212.767  1.00 23.49           N  
ATOM   2535  CD2 HIS A 328      58.786 279.704 213.705  1.00 21.81           C  
ATOM   2536  CE1 HIS A 328      57.247 278.260 213.107  1.00 22.26           C  
ATOM   2537  NE2 HIS A 328      58.435 278.377 213.677  1.00 21.16           N  
ATOM   2538  N   GLY A 329      55.491 281.521 215.521  1.00 21.69           N  
ATOM   2539  CA  GLY A 329      55.426 281.183 216.925  1.00 21.31           C  
ATOM   2540  C   GLY A 329      54.931 282.310 217.803  1.00 24.43           C  
ATOM   2541  O   GLY A 329      54.977 282.207 219.028  1.00 25.09           O  
ATOM   2542  N   GLY A 330      54.448 283.387 217.192  1.00 23.68           N  
ATOM   2543  CA  GLY A 330      53.969 284.500 217.982  1.00 23.04           C  
ATOM   2544  C   GLY A 330      52.563 284.354 218.523  1.00 22.96           C  
ATOM   2545  O   GLY A 330      51.793 283.501 218.091  1.00 22.34           O  
ATOM   2546  N   ASN A 331      52.283 285.113 219.572  1.00 24.09           N  
ATOM   2547  CA  ASN A 331      50.947 285.174 220.148  1.00 28.09           C  
ATOM   2548  C   ASN A 331      50.408 286.393 219.376  1.00 27.72           C  
ATOM   2549  O   ASN A 331      50.548 287.540 219.814  1.00 27.10           O  
ATOM   2550  CB  ASN A 331      51.015 285.479 221.658  1.00 29.59           C  
ATOM   2551  CG  ASN A 331      49.629 285.668 222.280  1.00 34.78           C  
ATOM   2552  OD1 ASN A 331      48.608 285.329 221.666  1.00 36.37           O  
ATOM   2553  ND2 ASN A 331      49.587 286.228 223.491  1.00 35.24           N  
ATOM   2554  N   ILE A 332      49.844 286.136 218.200  1.00 28.63           N  
ATOM   2555  CA  ILE A 332      49.365 287.195 217.311  1.00 26.66           C  
ATOM   2556  C   ILE A 332      48.217 288.043 217.809  1.00 26.21           C  
ATOM   2557  O   ILE A 332      47.147 287.526 218.086  1.00 28.27           O  
ATOM   2558  CB  ILE A 332      48.933 286.617 215.934  1.00 28.12           C  
ATOM   2559  CG1 ILE A 332      49.979 285.637 215.390  1.00 24.13           C  
ATOM   2560  CG2 ILE A 332      48.648 287.750 214.954  1.00 28.80           C  
ATOM   2561  CD1 ILE A 332      51.326 286.242 215.148  1.00 27.63           C  
ATOM   2562  N   LYS A 333      48.441 289.353 217.874  1.00 25.53           N  
ATOM   2563  CA  LYS A 333      47.411 290.314 218.270  1.00 28.69           C  
ATOM   2564  C   LYS A 333      46.897 290.927 216.943  1.00 30.71           C  
ATOM   2565  O   LYS A 333      47.637 291.636 216.239  1.00 28.00           O  
ATOM   2566  CB  LYS A 333      48.028 291.387 219.186  1.00 30.09           C  
ATOM   2567  CG  LYS A 333      47.098 292.518 219.644  1.00 36.27           C  
ATOM   2568  CD  LYS A 333      45.862 291.995 220.347  1.00 45.01           C  
ATOM   2569  CE  LYS A 333      45.122 293.092 221.112  1.00 49.58           C  
ATOM   2570  NZ  LYS A 333      45.757 293.395 222.440  1.00 51.08           N  
ATOM   2571  N   TRP A 334      45.663 290.603 216.564  1.00 28.52           N  
ATOM   2572  CA  TRP A 334      45.099 291.110 215.313  1.00 28.68           C  
ATOM   2573  C   TRP A 334      44.610 292.549 215.367  1.00 26.66           C  
ATOM   2574  O   TRP A 334      43.457 292.846 215.031  1.00 28.73           O  
ATOM   2575  CB  TRP A 334      43.997 290.184 214.806  1.00 30.19           C  
ATOM   2576  CG  TRP A 334      44.506 288.837 214.413  1.00 32.76           C  
ATOM   2577  CD1 TRP A 334      44.676 287.758 215.226  1.00 37.25           C  
ATOM   2578  CD2 TRP A 334      44.833 288.399 213.098  1.00 36.65           C  
ATOM   2579  NE1 TRP A 334      45.070 286.664 214.498  1.00 36.85           N  
ATOM   2580  CE2 TRP A 334      45.170 287.029 213.184  1.00 38.52           C  
ATOM   2581  CE3 TRP A 334      44.872 289.029 211.846  1.00 40.33           C  
ATOM   2582  CZ2 TRP A 334      45.534 286.272 212.063  1.00 43.99           C  
ATOM   2583  CZ3 TRP A 334      45.237 288.278 210.728  1.00 43.21           C  
ATOM   2584  CH2 TRP A 334      45.560 286.912 210.846  1.00 45.49           C  
ATOM   2585  N   SER A 335      45.511 293.440 215.770  1.00 24.16           N  
ATOM   2586  CA  SER A 335      45.221 294.868 215.874  1.00 24.58           C  
ATOM   2587  C   SER A 335      45.196 295.479 214.468  1.00 25.94           C  
ATOM   2588  O   SER A 335      45.642 294.852 213.500  1.00 24.50           O  
ATOM   2589  CB  SER A 335      46.339 295.560 216.643  1.00 27.09           C  
ATOM   2590  OG  SER A 335      47.540 295.534 215.879  1.00 29.29           O  
ATOM   2591  N   PRO A 336      44.665 296.704 214.338  1.00 22.79           N  
ATOM   2592  CA  PRO A 336      44.620 297.359 213.029  1.00 22.38           C  
ATOM   2593  C   PRO A 336      46.047 297.555 212.472  1.00 23.86           C  
ATOM   2594  O   PRO A 336      46.267 297.384 211.278  1.00 21.59           O  
ATOM   2595  CB  PRO A 336      43.987 298.704 213.351  1.00 19.84           C  
ATOM   2596  CG  PRO A 336      43.136 298.406 214.541  1.00 22.78           C  
ATOM   2597  CD  PRO A 336      43.974 297.509 215.360  1.00 20.21           C  
ATOM   2598  N   ALA A 337      47.010 297.883 213.346  1.00 21.14           N  
ATOM   2599  CA  ALA A 337      48.398 298.104 212.917  1.00 20.73           C  
ATOM   2600  C   ALA A 337      49.012 296.843 212.340  1.00 20.50           C  
ATOM   2601  O   ALA A 337      49.761 296.905 211.362  1.00 20.81           O  
ATOM   2602  CB  ALA A 337      49.263 298.654 214.067  1.00 17.55           C  
ATOM   2603  N   MET A 338      48.701 295.700 212.942  1.00 18.15           N  
ATOM   2604  CA  MET A 338      49.220 294.435 212.446  1.00 20.16           C  
ATOM   2605  C   MET A 338      48.630 294.147 211.054  1.00 22.32           C  
ATOM   2606  O   MET A 338      49.306 293.607 210.182  1.00 21.01           O  
ATOM   2607  CB  MET A 338      48.901 293.281 213.402  1.00 20.55           C  
ATOM   2608  CG  MET A 338      49.395 291.917 212.900  1.00 20.89           C  
ATOM   2609  SD  MET A 338      51.209 291.851 212.759  1.00 22.82           S  
ATOM   2610  CE  MET A 338      51.544 290.317 213.626  1.00 20.77           C  
ATOM   2611  N   MET A 339      47.370 294.509 210.842  1.00 21.23           N  
ATOM   2612  CA  MET A 339      46.752 294.279 209.543  1.00 20.12           C  
ATOM   2613  C   MET A 339      47.476 295.080 208.463  1.00 20.77           C  
ATOM   2614  O   MET A 339      47.778 294.543 207.388  1.00 21.26           O  
ATOM   2615  CB  MET A 339      45.264 294.601 209.595  1.00 19.94           C  
ATOM   2616  CG  MET A 339      44.496 293.643 210.494  1.00 23.78           C  
ATOM   2617  SD  MET A 339      42.730 293.983 210.534  1.00 31.29           S  
ATOM   2618  CE  MET A 339      42.267 292.813 211.865  1.00 24.40           C  
ATOM   2619  N   TRP A 340      47.807 296.337 208.764  1.00 18.94           N  
ATOM   2620  CA  TRP A 340      48.532 297.165 207.801  1.00 20.72           C  
ATOM   2621  C   TRP A 340      49.893 296.557 207.497  1.00 20.63           C  
ATOM   2622  O   TRP A 340      50.357 296.586 206.354  1.00 20.27           O  
ATOM   2623  CB  TRP A 340      48.748 298.585 208.317  1.00 18.52           C  
ATOM   2624  CG  TRP A 340      47.522 299.420 208.327  1.00 20.29           C  
ATOM   2625  CD1 TRP A 340      46.838 299.847 209.425  1.00 19.13           C  
ATOM   2626  CD2 TRP A 340      46.840 299.964 207.189  1.00 20.76           C  
ATOM   2627  NE1 TRP A 340      45.777 300.627 209.049  1.00 19.21           N  
ATOM   2628  CE2 TRP A 340      45.752 300.719 207.679  1.00 21.25           C  
ATOM   2629  CE3 TRP A 340      47.047 299.890 205.801  1.00 20.81           C  
ATOM   2630  CZ2 TRP A 340      44.863 301.406 206.832  1.00 17.61           C  
ATOM   2631  CZ3 TRP A 340      46.163 300.571 204.954  1.00 19.68           C  
ATOM   2632  CH2 TRP A 340      45.083 301.321 205.478  1.00 20.16           C  
ATOM   2633  N   ALA A 341      50.530 295.998 208.524  1.00 20.01           N  
ATOM   2634  CA  ALA A 341      51.852 295.410 208.352  1.00 18.68           C  
ATOM   2635  C   ALA A 341      51.794 294.135 207.530  1.00 20.20           C  
ATOM   2636  O   ALA A 341      52.665 293.898 206.699  1.00 21.76           O  
ATOM   2637  CB  ALA A 341      52.514 295.159 209.704  1.00 14.73           C  
ATOM   2638  N   LEU A 342      50.766 293.320 207.741  1.00 21.40           N  
ATOM   2639  CA  LEU A 342      50.632 292.074 206.984  1.00 21.46           C  
ATOM   2640  C   LEU A 342      50.330 292.400 205.530  1.00 21.02           C  
ATOM   2641  O   LEU A 342      50.841 291.748 204.630  1.00 21.97           O  
ATOM   2642  CB  LEU A 342      49.552 291.163 207.586  1.00 22.58           C  
ATOM   2643  CG  LEU A 342      49.843 290.621 209.000  1.00 22.96           C  
ATOM   2644  CD1 LEU A 342      48.617 289.964 209.604  1.00 22.84           C  
ATOM   2645  CD2 LEU A 342      51.018 289.663 208.971  1.00 21.16           C  
ATOM   2646  N   GLY A 343      49.497 293.410 205.304  1.00 22.68           N  
ATOM   2647  CA  GLY A 343      49.199 293.820 203.940  1.00 21.75           C  
ATOM   2648  C   GLY A 343      50.471 294.347 203.287  1.00 23.00           C  
ATOM   2649  O   GLY A 343      50.718 294.102 202.114  1.00 22.51           O  
ATOM   2650  N   PHE A 344      51.291 295.062 204.058  1.00 22.89           N  
ATOM   2651  CA  PHE A 344      52.554 295.591 203.557  1.00 21.72           C  
ATOM   2652  C   PHE A 344      53.443 294.464 203.058  1.00 23.43           C  
ATOM   2653  O   PHE A 344      53.936 294.509 201.931  1.00 25.35           O  
ATOM   2654  CB  PHE A 344      53.331 296.331 204.659  1.00 21.19           C  
ATOM   2655  CG  PHE A 344      54.706 296.810 204.224  1.00 20.71           C  
ATOM   2656  CD1 PHE A 344      55.790 295.931 204.167  1.00 19.08           C  
ATOM   2657  CD2 PHE A 344      54.904 298.135 203.833  1.00 19.86           C  
ATOM   2658  CE1 PHE A 344      57.050 296.366 203.718  1.00 20.32           C  
ATOM   2659  CE2 PHE A 344      56.155 298.578 203.384  1.00 18.66           C  
ATOM   2660  CZ  PHE A 344      57.225 297.696 203.325  1.00 16.42           C  
ATOM   2661  N   ILE A 345      53.688 293.473 203.913  1.00 22.03           N  
ATOM   2662  CA  ILE A 345      54.562 292.370 203.545  1.00 19.85           C  
ATOM   2663  C   ILE A 345      54.196 291.752 202.204  1.00 23.36           C  
ATOM   2664  O   ILE A 345      55.057 291.600 201.339  1.00 23.19           O  
ATOM   2665  CB  ILE A 345      54.621 291.263 204.619  1.00 19.61           C  
ATOM   2666  CG1 ILE A 345      55.149 291.819 205.951  1.00 18.35           C  
ATOM   2667  CG2 ILE A 345      55.544 290.152 204.149  1.00 19.70           C  
ATOM   2668  CD1 ILE A 345      55.099 290.820 207.100  1.00 17.57           C  
ATOM   2669  N   PHE A 346      52.920 291.430 202.016  1.00 22.03           N  
ATOM   2670  CA  PHE A 346      52.486 290.814 200.769  1.00 21.19           C  
ATOM   2671  C   PHE A 346      52.501 291.756 199.562  1.00 22.02           C  
ATOM   2672  O   PHE A 346      53.089 291.426 198.525  1.00 20.15           O  
ATOM   2673  CB  PHE A 346      51.091 290.204 200.924  1.00 22.02           C  
ATOM   2674  CG  PHE A 346      50.569 289.595 199.667  1.00 23.35           C  
ATOM   2675  CD1 PHE A 346      51.269 288.560 199.045  1.00 23.60           C  
ATOM   2676  CD2 PHE A 346      49.399 290.078 199.082  1.00 22.03           C  
ATOM   2677  CE1 PHE A 346      50.812 288.008 197.846  1.00 28.03           C  
ATOM   2678  CE2 PHE A 346      48.925 289.537 197.878  1.00 25.87           C  
ATOM   2679  CZ  PHE A 346      49.632 288.501 197.258  1.00 22.58           C  
ATOM   2680  N   LEU A 347      51.872 292.921 199.703  1.00 21.05           N  
ATOM   2681  CA  LEU A 347      51.783 293.871 198.606  1.00 20.32           C  
ATOM   2682  C   LEU A 347      53.128 294.453 198.203  1.00 22.68           C  
ATOM   2683  O   LEU A 347      53.368 294.683 197.016  1.00 20.77           O  
ATOM   2684  CB  LEU A 347      50.764 294.962 198.917  1.00 19.99           C  
ATOM   2685  CG  LEU A 347      49.365 294.391 199.163  1.00 19.17           C  
ATOM   2686  CD1 LEU A 347      48.435 295.478 199.682  1.00 20.30           C  
ATOM   2687  CD2 LEU A 347      48.822 293.749 197.884  1.00 21.45           C  
ATOM   2688  N   PHE A 348      54.019 294.673 199.166  1.00 20.25           N  
ATOM   2689  CA  PHE A 348      55.344 295.191 198.820  1.00 19.70           C  
ATOM   2690  C   PHE A 348      56.087 294.106 198.036  1.00 20.22           C  
ATOM   2691  O   PHE A 348      56.814 294.419 197.095  1.00 22.28           O  
ATOM   2692  CB  PHE A 348      56.169 295.599 200.062  1.00 16.02           C  
ATOM   2693  CG  PHE A 348      57.623 295.901 199.752  1.00 18.19           C  
ATOM   2694  CD1 PHE A 348      58.584 294.891 199.798  1.00 17.90           C  
ATOM   2695  CD2 PHE A 348      58.006 297.169 199.316  1.00 17.16           C  
ATOM   2696  CE1 PHE A 348      59.912 295.134 199.399  1.00 19.97           C  
ATOM   2697  CE2 PHE A 348      59.324 297.421 198.916  1.00 19.57           C  
ATOM   2698  CZ  PHE A 348      60.275 296.400 198.955  1.00 19.19           C  
ATOM   2699  N   THR A 349      55.923 292.840 198.428  1.00 18.76           N  
ATOM   2700  CA  THR A 349      56.579 291.725 197.739  1.00 18.29           C  
ATOM   2701  C   THR A 349      56.149 291.663 196.264  1.00 21.05           C  
ATOM   2702  O   THR A 349      56.986 291.492 195.377  1.00 20.96           O  
ATOM   2703  CB  THR A 349      56.279 290.389 198.430  1.00 19.25           C  
ATOM   2704  OG1 THR A 349      56.980 290.351 199.667  1.00 21.45           O  
ATOM   2705  CG2 THR A 349      56.746 289.218 197.610  1.00 18.93           C  
ATOM   2706  N   VAL A 350      54.858 291.836 196.007  1.00 18.43           N  
ATOM   2707  CA  VAL A 350      54.326 291.836 194.641  1.00 20.92           C  
ATOM   2708  C   VAL A 350      54.958 292.984 193.848  1.00 20.89           C  
ATOM   2709  O   VAL A 350      55.451 292.774 192.743  1.00 19.07           O  
ATOM   2710  CB  VAL A 350      52.792 292.005 194.642  1.00 22.77           C  
ATOM   2711  CG1 VAL A 350      52.285 292.290 193.216  1.00 20.74           C  
ATOM   2712  CG2 VAL A 350      52.136 290.736 195.217  1.00 19.19           C  
ATOM   2713  N   GLY A 351      54.956 294.181 194.430  1.00 19.82           N  
ATOM   2714  CA  GLY A 351      55.543 295.339 193.782  1.00 17.92           C  
ATOM   2715  C   GLY A 351      57.031 295.166 193.556  1.00 20.40           C  
ATOM   2716  O   GLY A 351      57.571 295.590 192.539  1.00 19.68           O  
ATOM   2717  N   GLY A 352      57.711 294.531 194.501  1.00 20.97           N  
ATOM   2718  CA  GLY A 352      59.137 294.319 194.343  1.00 19.27           C  
ATOM   2719  C   GLY A 352      59.413 293.343 193.215  1.00 20.99           C  
ATOM   2720  O   GLY A 352      60.360 293.511 192.440  1.00 18.83           O  
ATOM   2721  N   LEU A 353      58.582 292.313 193.119  1.00 20.07           N  
ATOM   2722  CA  LEU A 353      58.742 291.307 192.076  1.00 20.39           C  
ATOM   2723  C   LEU A 353      58.506 291.882 190.666  1.00 21.17           C  
ATOM   2724  O   LEU A 353      59.213 291.511 189.730  1.00 22.39           O  
ATOM   2725  CB  LEU A 353      57.853 290.089 192.337  1.00 19.31           C  
ATOM   2726  CG  LEU A 353      58.260 289.211 193.522  1.00 18.74           C  
ATOM   2727  CD1 LEU A 353      57.116 288.264 193.859  1.00 15.64           C  
ATOM   2728  CD2 LEU A 353      59.543 288.449 193.212  1.00 19.29           C  
ATOM   2729  N   THR A 354      57.527 292.773 190.502  1.00 19.02           N  
ATOM   2730  CA  THR A 354      57.317 293.370 189.190  1.00 19.37           C  
ATOM   2731  C   THR A 354      58.499 294.311 188.890  1.00 21.02           C  
ATOM   2732  O   THR A 354      58.803 294.589 187.733  1.00 20.15           O  
ATOM   2733  CB  THR A 354      55.962 294.092 189.073  1.00 17.94           C  
ATOM   2734  OG1 THR A 354      55.867 295.103 190.079  1.00 21.58           O  
ATOM   2735  CG2 THR A 354      54.807 293.102 189.232  1.00 15.16           C  
ATOM   2736  N   GLY A 355      59.175 294.786 189.939  1.00 21.01           N  
ATOM   2737  CA  GLY A 355      60.354 295.619 189.752  1.00 19.20           C  
ATOM   2738  C   GLY A 355      61.470 294.756 189.148  1.00 22.62           C  
ATOM   2739  O   GLY A 355      62.248 295.209 188.300  1.00 21.68           O  
ATOM   2740  N   ILE A 356      61.552 293.497 189.577  1.00 22.10           N  
ATOM   2741  CA  ILE A 356      62.551 292.561 189.055  1.00 21.65           C  
ATOM   2742  C   ILE A 356      62.232 292.224 187.582  1.00 22.89           C  
ATOM   2743  O   ILE A 356      63.133 291.982 186.781  1.00 22.11           O  
ATOM   2744  CB  ILE A 356      62.635 291.288 189.950  1.00 23.13           C  
ATOM   2745  CG1 ILE A 356      63.333 291.643 191.276  1.00 21.75           C  
ATOM   2746  CG2 ILE A 356      63.326 290.112 189.224  1.00 21.02           C  
ATOM   2747  CD1 ILE A 356      64.843 291.901 191.166  1.00 18.97           C  
ATOM   2748  N   VAL A 357      60.951 292.218 187.218  1.00 21.39           N  
ATOM   2749  CA  VAL A 357      60.591 291.977 185.828  1.00 19.48           C  
ATOM   2750  C   VAL A 357      61.156 293.151 185.018  1.00 20.45           C  
ATOM   2751  O   VAL A 357      61.836 292.945 184.021  1.00 21.32           O  
ATOM   2752  CB  VAL A 357      59.064 291.893 185.643  1.00 18.59           C  
ATOM   2753  CG1 VAL A 357      58.704 291.847 184.157  1.00 19.62           C  
ATOM   2754  CG2 VAL A 357      58.541 290.652 186.326  1.00 17.30           C  
ATOM   2755  N   LEU A 358      60.937 294.373 185.503  1.00 17.88           N  
ATOM   2756  CA  LEU A 358      61.405 295.584 184.844  1.00 18.50           C  
ATOM   2757  C   LEU A 358      62.927 295.746 184.766  1.00 23.18           C  
ATOM   2758  O   LEU A 358      63.435 296.465 183.896  1.00 22.03           O  
ATOM   2759  CB  LEU A 358      60.807 296.800 185.531  1.00 18.60           C  
ATOM   2760  CG  LEU A 358      59.307 296.938 185.346  1.00 18.75           C  
ATOM   2761  CD1 LEU A 358      58.734 297.859 186.394  1.00 14.67           C  
ATOM   2762  CD2 LEU A 358      59.053 297.483 183.950  1.00 15.86           C  
ATOM   2763  N   ALA A 359      63.653 295.088 185.671  1.00 23.54           N  
ATOM   2764  CA  ALA A 359      65.122 295.150 185.706  1.00 22.12           C  
ATOM   2765  C   ALA A 359      65.739 294.595 184.429  1.00 22.90           C  
ATOM   2766  O   ALA A 359      66.868 294.939 184.079  1.00 22.80           O  
ATOM   2767  CB  ALA A 359      65.656 294.369 186.913  1.00 22.06           C  
ATOM   2768  N   ASN A 360      65.016 293.691 183.770  1.00 22.88           N  
ATOM   2769  CA  ASN A 360      65.475 293.080 182.524  1.00 23.25           C  
ATOM   2770  C   ASN A 360      65.342 294.058 181.366  1.00 23.91           C  
ATOM   2771  O   ASN A 360      64.237 294.272 180.871  1.00 26.46           O  
ATOM   2772  CB  ASN A 360      64.663 291.831 182.264  1.00 21.68           C  
ATOM   2773  CG  ASN A 360      64.831 290.820 183.366  1.00 26.44           C  
ATOM   2774  OD1 ASN A 360      65.871 290.161 183.462  1.00 30.90           O  
ATOM   2775  ND2 ASN A 360      63.842 290.726 184.244  1.00 28.97           N  
ATOM   2776  N   SER A 361      66.464 294.651 180.946  1.00 22.40           N  
ATOM   2777  CA  SER A 361      66.463 295.647 179.864  1.00 25.77           C  
ATOM   2778  C   SER A 361      65.779 295.170 178.604  1.00 25.40           C  
ATOM   2779  O   SER A 361      65.190 295.962 177.893  1.00 29.96           O  
ATOM   2780  CB  SER A 361      67.874 296.153 179.531  1.00 26.99           C  
ATOM   2781  OG  SER A 361      68.752 295.072 179.285  1.00 36.33           O  
ATOM   2782  N   SER A 362      65.853 293.877 178.329  1.00 25.12           N  
ATOM   2783  CA  SER A 362      65.192 293.317 177.155  1.00 28.52           C  
ATOM   2784  C   SER A 362      63.688 293.555 177.245  1.00 27.40           C  
ATOM   2785  O   SER A 362      63.089 294.170 176.356  1.00 29.51           O  
ATOM   2786  CB  SER A 362      65.451 291.818 177.064  1.00 30.04           C  
ATOM   2787  OG  SER A 362      66.799 291.588 176.749  1.00 42.17           O  
ATOM   2788  N   LEU A 363      63.081 293.058 178.321  1.00 24.55           N  
ATOM   2789  CA  LEU A 363      61.649 293.216 178.525  1.00 23.40           C  
ATOM   2790  C   LEU A 363      61.282 294.658 178.749  1.00 22.40           C  
ATOM   2791  O   LEU A 363      60.205 295.093 178.349  1.00 26.01           O  
ATOM   2792  CB  LEU A 363      61.169 292.420 179.730  1.00 24.24           C  
ATOM   2793  CG  LEU A 363      60.503 291.072 179.530  1.00 28.13           C  
ATOM   2794  CD1 LEU A 363      59.889 290.659 180.836  1.00 28.75           C  
ATOM   2795  CD2 LEU A 363      59.437 291.159 178.473  1.00 28.61           C  
ATOM   2796  N   ASP A 364      62.156 295.397 179.419  1.00 19.19           N  
ATOM   2797  CA  ASP A 364      61.860 296.783 179.694  1.00 19.89           C  
ATOM   2798  C   ASP A 364      61.684 297.625 178.437  1.00 21.86           C  
ATOM   2799  O   ASP A 364      61.096 298.705 178.491  1.00 20.90           O  
ATOM   2800  CB  ASP A 364      62.915 297.409 180.597  1.00 17.86           C  
ATOM   2801  CG  ASP A 364      62.489 298.769 181.093  1.00 20.38           C  
ATOM   2802  OD1 ASP A 364      63.132 299.778 180.737  1.00 21.35           O  
ATOM   2803  OD2 ASP A 364      61.452 298.849 181.785  1.00 21.52           O  
ATOM   2804  N   ILE A 365      62.213 297.159 177.307  1.00 22.31           N  
ATOM   2805  CA  ILE A 365      62.044 297.912 176.062  1.00 22.36           C  
ATOM   2806  C   ILE A 365      60.548 298.083 175.840  1.00 22.61           C  
ATOM   2807  O   ILE A 365      60.070 299.180 175.554  1.00 23.82           O  
ATOM   2808  CB  ILE A 365      62.626 297.159 174.814  1.00 23.35           C  
ATOM   2809  CG1 ILE A 365      64.136 297.021 174.923  1.00 24.61           C  
ATOM   2810  CG2 ILE A 365      62.326 297.946 173.529  1.00 22.40           C  
ATOM   2811  CD1 ILE A 365      64.800 298.338 175.181  1.00 29.13           C  
ATOM   2812  N   VAL A 366      59.820 296.987 176.020  1.00 22.08           N  
ATOM   2813  CA  VAL A 366      58.384 296.975 175.822  1.00 24.26           C  
ATOM   2814  C   VAL A 366      57.579 297.503 177.010  1.00 24.89           C  
ATOM   2815  O   VAL A 366      56.496 298.049 176.811  1.00 27.59           O  
ATOM   2816  CB  VAL A 366      57.912 295.566 175.463  1.00 24.95           C  
ATOM   2817  CG1 VAL A 366      56.476 295.609 175.013  1.00 28.82           C  
ATOM   2818  CG2 VAL A 366      58.784 295.001 174.367  1.00 26.35           C  
ATOM   2819  N   LEU A 367      58.106 297.376 178.231  1.00 20.62           N  
ATOM   2820  CA  LEU A 367      57.369 297.844 179.411  1.00 18.66           C  
ATOM   2821  C   LEU A 367      57.617 299.291 179.789  1.00 18.98           C  
ATOM   2822  O   LEU A 367      56.785 299.930 180.443  1.00 20.27           O  
ATOM   2823  CB  LEU A 367      57.686 296.950 180.599  1.00 18.71           C  
ATOM   2824  CG  LEU A 367      57.311 295.498 180.315  1.00 21.10           C  
ATOM   2825  CD1 LEU A 367      57.745 294.621 181.482  1.00 23.75           C  
ATOM   2826  CD2 LEU A 367      55.804 295.383 180.050  1.00 19.20           C  
ATOM   2827  N   HIS A 368      58.765 299.819 179.390  1.00 17.98           N  
ATOM   2828  CA  HIS A 368      59.105 301.192 179.731  1.00 17.74           C  
ATOM   2829  C   HIS A 368      58.068 302.185 179.253  1.00 21.32           C  
ATOM   2830  O   HIS A 368      57.528 302.050 178.159  1.00 22.67           O  
ATOM   2831  CB  HIS A 368      60.473 301.584 179.168  1.00 16.59           C  
ATOM   2832  CG  HIS A 368      60.864 303.000 179.470  1.00 15.65           C  
ATOM   2833  ND1 HIS A 368      61.203 303.461 180.726  1.00 16.69           N  
ATOM   2834  CD2 HIS A 368      60.894 304.087 178.660  1.00 17.69           C  
ATOM   2835  CE1 HIS A 368      61.407 304.781 180.642  1.00 17.66           C  
ATOM   2836  NE2 HIS A 368      61.232 305.201 179.406  1.00 17.67           N  
ATOM   2837  N   ASP A 369      57.836 303.204 180.074  1.00 19.73           N  
ATOM   2838  CA  ASP A 369      56.886 304.269 179.787  1.00 19.73           C  
ATOM   2839  C   ASP A 369      55.464 303.761 179.513  1.00 20.50           C  
ATOM   2840  O   ASP A 369      54.722 304.351 178.726  1.00 20.92           O  
ATOM   2841  CB  ASP A 369      57.411 305.199 178.672  1.00 18.14           C  
ATOM   2842  CG  ASP A 369      57.658 306.653 179.157  1.00 25.36           C  
ATOM   2843  OD1 ASP A 369      58.821 307.099 179.225  1.00 21.43           O  
ATOM   2844  OD2 ASP A 369      56.681 307.387 179.436  1.00 24.99           O  
ATOM   2845  N   THR A 370      55.110 302.632 180.131  1.00 19.40           N  
ATOM   2846  CA  THR A 370      53.750 302.084 180.027  1.00 20.57           C  
ATOM   2847  C   THR A 370      53.212 301.954 181.457  1.00 23.53           C  
ATOM   2848  O   THR A 370      53.955 302.095 182.443  1.00 20.09           O  
ATOM   2849  CB  THR A 370      53.665 300.663 179.403  1.00 19.89           C  
ATOM   2850  OG1 THR A 370      54.083 299.680 180.368  1.00 22.45           O  
ATOM   2851  CG2 THR A 370      54.496 300.555 178.133  1.00 17.80           C  
ATOM   2852  N   TYR A 371      51.939 301.611 181.566  1.00 19.79           N  
ATOM   2853  CA  TYR A 371      51.333 301.450 182.869  1.00 21.33           C  
ATOM   2854  C   TYR A 371      51.845 300.256 183.685  1.00 22.48           C  
ATOM   2855  O   TYR A 371      51.414 300.057 184.825  1.00 24.56           O  
ATOM   2856  CB  TYR A 371      49.812 301.437 182.748  1.00 16.40           C  
ATOM   2857  CG  TYR A 371      49.245 302.807 182.994  1.00 16.77           C  
ATOM   2858  CD1 TYR A 371      48.676 303.133 184.222  1.00 15.78           C  
ATOM   2859  CD2 TYR A 371      49.305 303.788 182.015  1.00 18.76           C  
ATOM   2860  CE1 TYR A 371      48.182 304.403 184.466  1.00 16.33           C  
ATOM   2861  CE2 TYR A 371      48.812 305.067 182.247  1.00 19.48           C  
ATOM   2862  CZ  TYR A 371      48.250 305.361 183.474  1.00 18.27           C  
ATOM   2863  OH  TYR A 371      47.725 306.609 183.688  1.00 18.08           O  
ATOM   2864  N   TYR A 372      52.741 299.446 183.122  1.00 20.68           N  
ATOM   2865  CA  TYR A 372      53.276 298.340 183.908  1.00 20.99           C  
ATOM   2866  C   TYR A 372      54.193 298.945 184.979  1.00 20.89           C  
ATOM   2867  O   TYR A 372      54.276 298.440 186.094  1.00 21.61           O  
ATOM   2868  CB  TYR A 372      54.066 297.357 183.050  1.00 19.29           C  
ATOM   2869  CG  TYR A 372      54.380 296.073 183.785  1.00 18.58           C  
ATOM   2870  CD1 TYR A 372      55.542 295.941 184.550  1.00 18.53           C  
ATOM   2871  CD2 TYR A 372      53.546 294.970 183.672  1.00 18.82           C  
ATOM   2872  CE1 TYR A 372      55.864 294.722 185.168  1.00 17.83           C  
ATOM   2873  CE2 TYR A 372      53.853 293.761 184.284  1.00 20.53           C  
ATOM   2874  CZ  TYR A 372      55.018 293.641 185.026  1.00 21.35           C  
ATOM   2875  OH  TYR A 372      55.335 292.419 185.584  1.00 23.42           O  
ATOM   2876  N   VAL A 373      54.866 300.037 184.631  1.00 19.13           N  
ATOM   2877  CA  VAL A 373      55.753 300.724 185.561  1.00 20.31           C  
ATOM   2878  C   VAL A 373      54.911 301.401 186.651  1.00 20.77           C  
ATOM   2879  O   VAL A 373      55.250 301.340 187.833  1.00 20.90           O  
ATOM   2880  CB  VAL A 373      56.638 301.766 184.812  1.00 20.50           C  
ATOM   2881  CG1 VAL A 373      57.552 302.540 185.780  1.00 15.56           C  
ATOM   2882  CG2 VAL A 373      57.478 301.042 183.753  1.00 17.79           C  
ATOM   2883  N   VAL A 374      53.804 302.017 186.246  1.00 19.67           N  
ATOM   2884  CA  VAL A 374      52.900 302.690 187.166  1.00 19.02           C  
ATOM   2885  C   VAL A 374      52.337 301.687 188.192  1.00 20.80           C  
ATOM   2886  O   VAL A 374      52.180 302.013 189.376  1.00 21.84           O  
ATOM   2887  CB  VAL A 374      51.745 303.357 186.384  1.00 17.63           C  
ATOM   2888  CG1 VAL A 374      50.819 304.103 187.317  1.00 16.20           C  
ATOM   2889  CG2 VAL A 374      52.302 304.288 185.348  1.00 16.72           C  
ATOM   2890  N   ALA A 375      52.045 300.468 187.736  1.00 17.68           N  
ATOM   2891  CA  ALA A 375      51.509 299.425 188.608  1.00 19.66           C  
ATOM   2892  C   ALA A 375      52.598 299.015 189.607  1.00 20.73           C  
ATOM   2893  O   ALA A 375      52.346 298.928 190.805  1.00 22.86           O  
ATOM   2894  CB  ALA A 375      51.043 298.219 187.788  1.00 17.49           C  
ATOM   2895  N   HIS A 376      53.818 298.801 189.115  1.00 18.70           N  
ATOM   2896  CA  HIS A 376      54.939 298.429 189.972  1.00 18.12           C  
ATOM   2897  C   HIS A 376      55.144 299.436 191.084  1.00 19.15           C  
ATOM   2898  O   HIS A 376      55.099 299.071 192.255  1.00 18.71           O  
ATOM   2899  CB  HIS A 376      56.242 298.321 189.173  1.00 18.36           C  
ATOM   2900  CG  HIS A 376      57.487 298.587 189.981  1.00 19.41           C  
ATOM   2901  ND1 HIS A 376      57.977 297.744 190.957  1.00 19.78           N  
ATOM   2902  CD2 HIS A 376      58.345 299.643 189.951  1.00 18.46           C  
ATOM   2903  CE1 HIS A 376      59.089 298.308 191.481  1.00 20.80           C  
ATOM   2904  NE2 HIS A 376      59.360 299.465 190.908  1.00 17.82           N  
ATOM   2905  N   PHE A 377      55.355 300.700 190.730  1.00 15.78           N  
ATOM   2906  CA  PHE A 377      55.612 301.664 191.777  1.00 18.93           C  
ATOM   2907  C   PHE A 377      54.483 302.027 192.730  1.00 19.73           C  
ATOM   2908  O   PHE A 377      54.746 302.477 193.839  1.00 19.22           O  
ATOM   2909  CB  PHE A 377      56.436 302.863 191.274  1.00 18.87           C  
ATOM   2910  CG  PHE A 377      55.708 303.844 190.368  1.00 22.26           C  
ATOM   2911  CD1 PHE A 377      56.054 303.950 189.022  1.00 16.60           C  
ATOM   2912  CD2 PHE A 377      54.798 304.771 190.894  1.00 20.09           C  
ATOM   2913  CE1 PHE A 377      55.518 304.962 188.229  1.00 17.73           C  
ATOM   2914  CE2 PHE A 377      54.255 305.789 190.100  1.00 19.89           C  
ATOM   2915  CZ  PHE A 377      54.619 305.884 188.765  1.00 18.27           C  
ATOM   2916  N   HIS A 378      53.231 301.810 192.322  1.00 18.62           N  
ATOM   2917  CA  HIS A 378      52.114 302.095 193.212  1.00 16.13           C  
ATOM   2918  C   HIS A 378      51.922 300.955 194.202  1.00 17.39           C  
ATOM   2919  O   HIS A 378      51.418 301.159 195.304  1.00 19.69           O  
ATOM   2920  CB  HIS A 378      50.857 302.443 192.430  1.00 13.58           C  
ATOM   2921  CG  HIS A 378      50.821 303.876 191.986  1.00 16.23           C  
ATOM   2922  ND1 HIS A 378      51.144 304.306 190.716  1.00 17.58           N  
ATOM   2923  CD2 HIS A 378      50.495 304.998 192.682  1.00 17.75           C  
ATOM   2924  CE1 HIS A 378      51.002 305.651 190.679  1.00 17.88           C  
ATOM   2925  NE2 HIS A 378      50.609 306.131 191.847  1.00 13.40           N  
ATOM   2926  N   TYR A 379      52.388 299.762 193.837  1.00 17.74           N  
ATOM   2927  CA  TYR A 379      52.321 298.636 194.754  1.00 18.98           C  
ATOM   2928  C   TYR A 379      53.348 298.873 195.867  1.00 21.03           C  
ATOM   2929  O   TYR A 379      53.052 298.663 197.044  1.00 22.89           O  
ATOM   2930  CB  TYR A 379      52.602 297.311 194.047  1.00 18.01           C  
ATOM   2931  CG  TYR A 379      51.331 296.590 193.664  1.00 22.29           C  
ATOM   2932  CD1 TYR A 379      50.558 297.015 192.575  1.00 21.39           C  
ATOM   2933  CD2 TYR A 379      50.845 295.543 194.446  1.00 22.07           C  
ATOM   2934  CE1 TYR A 379      49.325 296.420 192.289  1.00 20.13           C  
ATOM   2935  CE2 TYR A 379      49.620 294.940 194.168  1.00 24.66           C  
ATOM   2936  CZ  TYR A 379      48.860 295.386 193.091  1.00 26.19           C  
ATOM   2937  OH  TYR A 379      47.627 294.815 192.854  1.00 29.30           O  
ATOM   2938  N   VAL A 380      54.542 299.343 195.509  1.00 19.65           N  
ATOM   2939  CA  VAL A 380      55.557 299.600 196.524  1.00 17.98           C  
ATOM   2940  C   VAL A 380      55.376 300.922 197.257  1.00 19.35           C  
ATOM   2941  O   VAL A 380      55.794 301.038 198.402  1.00 20.60           O  
ATOM   2942  CB  VAL A 380      57.004 299.460 195.990  1.00 17.16           C  
ATOM   2943  CG1 VAL A 380      57.309 297.999 195.663  1.00 15.79           C  
ATOM   2944  CG2 VAL A 380      57.217 300.306 194.767  1.00 17.51           C  
ATOM   2945  N   LEU A 381      54.716 301.898 196.630  1.00 20.37           N  
ATOM   2946  CA  LEU A 381      54.488 303.216 197.243  1.00 19.90           C  
ATOM   2947  C   LEU A 381      53.098 303.421 197.844  1.00 23.15           C  
ATOM   2948  O   LEU A 381      52.966 303.816 199.014  1.00 22.77           O  
ATOM   2949  CB  LEU A 381      54.751 304.344 196.235  1.00 19.53           C  
ATOM   2950  CG  LEU A 381      56.214 304.664 195.933  1.00 20.64           C  
ATOM   2951  CD1 LEU A 381      56.292 305.613 194.769  1.00 18.18           C  
ATOM   2952  CD2 LEU A 381      56.856 305.285 197.157  1.00 18.88           C  
ATOM   2953  N   SER A 382      52.060 303.187 197.041  1.00 21.28           N  
ATOM   2954  CA  SER A 382      50.709 303.386 197.523  1.00 22.71           C  
ATOM   2955  C   SER A 382      50.240 302.228 198.375  1.00 23.53           C  
ATOM   2956  O   SER A 382      49.205 302.312 199.018  1.00 30.16           O  
ATOM   2957  CB  SER A 382      49.737 303.657 196.374  1.00 21.56           C  
ATOM   2958  OG  SER A 382      48.533 304.213 196.876  1.00 23.28           O  
ATOM   2959  N   MET A 383      50.957 301.115 198.333  1.00 22.96           N  
ATOM   2960  CA  MET A 383      50.615 299.987 199.186  1.00 23.93           C  
ATOM   2961  C   MET A 383      51.764 299.799 200.179  1.00 27.13           C  
ATOM   2962  O   MET A 383      51.542 299.834 201.376  1.00 35.29           O  
ATOM   2963  CB  MET A 383      50.322 298.728 198.387  1.00 22.51           C  
ATOM   2964  CG  MET A 383      49.072 298.882 197.534  1.00 23.02           C  
ATOM   2965  SD  MET A 383      48.671 297.428 196.570  1.00 30.07           S  
ATOM   2966  CE  MET A 383      48.185 298.201 195.028  1.00 30.52           C  
ATOM   2967  N   GLY A 384      53.000 299.748 199.706  1.00 23.68           N  
ATOM   2968  CA  GLY A 384      54.116 299.603 200.625  1.00 20.23           C  
ATOM   2969  C   GLY A 384      54.321 300.780 201.576  1.00 20.56           C  
ATOM   2970  O   GLY A 384      54.017 300.673 202.763  1.00 23.87           O  
ATOM   2971  N   ALA A 385      54.809 301.910 201.074  1.00 20.67           N  
ATOM   2972  CA  ALA A 385      55.065 303.079 201.916  1.00 19.18           C  
ATOM   2973  C   ALA A 385      53.835 303.567 202.690  1.00 22.21           C  
ATOM   2974  O   ALA A 385      53.929 303.871 203.889  1.00 20.39           O  
ATOM   2975  CB  ALA A 385      55.691 304.220 201.095  1.00 14.51           C  
ATOM   2976  N   VAL A 386      52.690 303.639 202.017  1.00 20.87           N  
ATOM   2977  CA  VAL A 386      51.473 304.094 202.666  1.00 21.22           C  
ATOM   2978  C   VAL A 386      50.986 303.125 203.757  1.00 20.58           C  
ATOM   2979  O   VAL A 386      50.535 303.562 204.808  1.00 22.38           O  
ATOM   2980  CB  VAL A 386      50.367 304.398 201.626  1.00 24.77           C  
ATOM   2981  CG1 VAL A 386      49.018 304.603 202.305  1.00 24.47           C  
ATOM   2982  CG2 VAL A 386      50.724 305.657 200.870  1.00 24.75           C  
ATOM   2983  N   PHE A 387      51.055 301.821 203.520  1.00 18.50           N  
ATOM   2984  CA  PHE A 387      50.621 300.867 204.544  1.00 19.95           C  
ATOM   2985  C   PHE A 387      51.532 300.981 205.773  1.00 22.39           C  
ATOM   2986  O   PHE A 387      51.055 300.916 206.904  1.00 22.60           O  
ATOM   2987  CB  PHE A 387      50.625 299.425 204.013  1.00 20.61           C  
ATOM   2988  CG  PHE A 387      49.385 299.052 203.214  1.00 19.63           C  
ATOM   2989  CD1 PHE A 387      48.857 297.772 203.300  1.00 20.88           C  
ATOM   2990  CD2 PHE A 387      48.758 299.982 202.381  1.00 19.68           C  
ATOM   2991  CE1 PHE A 387      47.715 297.411 202.569  1.00 24.09           C  
ATOM   2992  CE2 PHE A 387      47.612 299.633 201.641  1.00 22.64           C  
ATOM   2993  CZ  PHE A 387      47.092 298.342 201.739  1.00 21.33           C  
ATOM   2994  N   ALA A 388      52.837 301.147 205.556  1.00 19.53           N  
ATOM   2995  CA  ALA A 388      53.765 301.304 206.681  1.00 20.78           C  
ATOM   2996  C   ALA A 388      53.428 302.583 207.465  1.00 21.50           C  
ATOM   2997  O   ALA A 388      53.464 302.583 208.688  1.00 21.84           O  
ATOM   2998  CB  ALA A 388      55.214 301.317 206.199  1.00 19.14           C  
ATOM   2999  N   ILE A 389      53.084 303.663 206.764  1.00 21.46           N  
ATOM   3000  CA  ILE A 389      52.704 304.914 207.415  1.00 21.24           C  
ATOM   3001  C   ILE A 389      51.395 304.733 208.209  1.00 21.98           C  
ATOM   3002  O   ILE A 389      51.291 305.172 209.356  1.00 21.12           O  
ATOM   3003  CB  ILE A 389      52.526 306.043 206.380  1.00 21.93           C  
ATOM   3004  CG1 ILE A 389      53.888 306.557 205.912  1.00 21.79           C  
ATOM   3005  CG2 ILE A 389      51.714 307.176 206.958  1.00 19.21           C  
ATOM   3006  CD1 ILE A 389      53.779 307.562 204.758  1.00 18.80           C  
ATOM   3007  N   MET A 390      50.406 304.071 207.612  1.00 19.90           N  
ATOM   3008  CA  MET A 390      49.133 303.853 208.295  1.00 21.47           C  
ATOM   3009  C   MET A 390      49.322 302.962 209.531  1.00 24.02           C  
ATOM   3010  O   MET A 390      48.757 303.249 210.597  1.00 25.33           O  
ATOM   3011  CB  MET A 390      48.101 303.228 207.353  1.00 21.17           C  
ATOM   3012  CG  MET A 390      47.567 304.160 206.276  1.00 23.16           C  
ATOM   3013  SD  MET A 390      47.207 305.793 206.896  1.00 32.24           S  
ATOM   3014  CE  MET A 390      46.061 305.477 208.255  1.00 34.91           C  
ATOM   3015  N   GLY A 391      50.111 301.891 209.375  1.00 21.33           N  
ATOM   3016  CA  GLY A 391      50.401 300.974 210.471  1.00 21.22           C  
ATOM   3017  C   GLY A 391      51.102 301.692 211.615  1.00 21.70           C  
ATOM   3018  O   GLY A 391      50.712 301.576 212.776  1.00 22.70           O  
ATOM   3019  N   GLY A 392      52.126 302.466 211.276  1.00 21.19           N  
ATOM   3020  CA  GLY A 392      52.856 303.206 212.281  1.00 20.78           C  
ATOM   3021  C   GLY A 392      51.967 304.238 212.930  1.00 21.80           C  
ATOM   3022  O   GLY A 392      52.057 304.463 214.134  1.00 21.58           O  
ATOM   3023  N   PHE A 393      51.118 304.882 212.136  1.00 21.68           N  
ATOM   3024  CA  PHE A 393      50.223 305.896 212.671  1.00 21.69           C  
ATOM   3025  C   PHE A 393      49.246 305.316 213.685  1.00 21.70           C  
ATOM   3026  O   PHE A 393      49.071 305.869 214.761  1.00 20.70           O  
ATOM   3027  CB  PHE A 393      49.434 306.578 211.567  1.00 21.95           C  
ATOM   3028  CG  PHE A 393      48.541 307.664 212.075  1.00 22.64           C  
ATOM   3029  CD1 PHE A 393      49.072 308.894 212.455  1.00 21.95           C  
ATOM   3030  CD2 PHE A 393      47.180 307.451 212.218  1.00 23.52           C  
ATOM   3031  CE1 PHE A 393      48.267 309.902 212.972  1.00 19.49           C  
ATOM   3032  CE2 PHE A 393      46.361 308.456 212.737  1.00 23.87           C  
ATOM   3033  CZ  PHE A 393      46.907 309.682 213.114  1.00 22.83           C  
ATOM   3034  N   VAL A 394      48.589 304.219 213.338  1.00 21.20           N  
ATOM   3035  CA  VAL A 394      47.634 303.633 214.272  1.00 24.69           C  
ATOM   3036  C   VAL A 394      48.354 303.070 215.505  1.00 24.11           C  
ATOM   3037  O   VAL A 394      47.867 303.186 216.633  1.00 22.48           O  
ATOM   3038  CB  VAL A 394      46.768 302.531 213.606  1.00 24.77           C  
ATOM   3039  CG1 VAL A 394      46.050 303.084 212.389  1.00 26.14           C  
ATOM   3040  CG2 VAL A 394      47.609 301.409 213.184  1.00 30.37           C  
ATOM   3041  N   HIS A 395      49.530 302.492 215.295  1.00 20.78           N  
ATOM   3042  CA  HIS A 395      50.289 301.931 216.400  1.00 18.86           C  
ATOM   3043  C   HIS A 395      50.763 302.984 217.407  1.00 19.70           C  
ATOM   3044  O   HIS A 395      50.606 302.804 218.627  1.00 19.29           O  
ATOM   3045  CB  HIS A 395      51.485 301.170 215.849  1.00 17.94           C  
ATOM   3046  CG  HIS A 395      52.356 300.562 216.902  1.00 21.23           C  
ATOM   3047  ND1 HIS A 395      51.887 299.651 217.824  1.00 21.63           N  
ATOM   3048  CD2 HIS A 395      53.667 300.740 217.184  1.00 22.47           C  
ATOM   3049  CE1 HIS A 395      52.872 299.297 218.631  1.00 20.50           C  
ATOM   3050  NE2 HIS A 395      53.963 299.943 218.265  1.00 21.90           N  
ATOM   3051  N   TRP A 396      51.303 304.095 216.905  1.00 17.12           N  
ATOM   3052  CA  TRP A 396      51.853 305.122 217.779  1.00 17.05           C  
ATOM   3053  C   TRP A 396      50.972 306.294 218.123  1.00 17.98           C  
ATOM   3054  O   TRP A 396      51.327 307.109 218.969  1.00 17.99           O  
ATOM   3055  CB  TRP A 396      53.221 305.592 217.262  1.00 15.80           C  
ATOM   3056  CG  TRP A 396      54.362 304.599 217.535  1.00 20.01           C  
ATOM   3057  CD1 TRP A 396      54.900 304.277 218.762  1.00 17.73           C  
ATOM   3058  CD2 TRP A 396      55.129 303.855 216.557  1.00 21.91           C  
ATOM   3059  NE1 TRP A 396      55.951 303.396 218.605  1.00 17.08           N  
ATOM   3060  CE2 TRP A 396      56.117 303.121 217.270  1.00 20.49           C  
ATOM   3061  CE3 TRP A 396      55.082 303.743 215.155  1.00 19.01           C  
ATOM   3062  CZ2 TRP A 396      57.053 302.289 216.626  1.00 17.27           C  
ATOM   3063  CZ3 TRP A 396      56.021 302.907 214.519  1.00 18.27           C  
ATOM   3064  CH2 TRP A 396      56.987 302.198 215.259  1.00 16.93           C  
ATOM   3065  N   PHE A 397      49.803 306.372 217.505  1.00 20.47           N  
ATOM   3066  CA  PHE A 397      48.883 307.464 217.809  1.00 20.83           C  
ATOM   3067  C   PHE A 397      48.638 307.597 219.326  1.00 19.24           C  
ATOM   3068  O   PHE A 397      48.673 308.708 219.860  1.00 21.39           O  
ATOM   3069  CB  PHE A 397      47.547 307.263 217.092  1.00 19.78           C  
ATOM   3070  CG  PHE A 397      46.549 308.357 217.367  1.00 21.53           C  
ATOM   3071  CD1 PHE A 397      45.530 308.169 218.310  1.00 23.17           C  
ATOM   3072  CD2 PHE A 397      46.636 309.582 216.702  1.00 22.64           C  
ATOM   3073  CE1 PHE A 397      44.613 309.186 218.588  1.00 18.40           C  
ATOM   3074  CE2 PHE A 397      45.725 310.609 216.968  1.00 24.14           C  
ATOM   3075  CZ  PHE A 397      44.712 310.411 217.914  1.00 22.13           C  
ATOM   3076  N   PRO A 398      48.379 306.471 220.037  1.00 19.65           N  
ATOM   3077  CA  PRO A 398      48.141 306.584 221.485  1.00 20.48           C  
ATOM   3078  C   PRO A 398      49.346 307.186 222.205  1.00 23.14           C  
ATOM   3079  O   PRO A 398      49.184 307.932 223.161  1.00 25.45           O  
ATOM   3080  CB  PRO A 398      47.922 305.140 221.915  1.00 18.08           C  
ATOM   3081  CG  PRO A 398      47.380 304.504 220.701  1.00 19.63           C  
ATOM   3082  CD  PRO A 398      48.278 305.063 219.626  1.00 16.80           C  
ATOM   3083  N   LEU A 399      50.554 306.879 221.732  1.00 20.54           N  
ATOM   3084  CA  LEU A 399      51.765 307.428 222.336  1.00 18.58           C  
ATOM   3085  C   LEU A 399      51.856 308.925 222.118  1.00 19.18           C  
ATOM   3086  O   LEU A 399      52.100 309.679 223.046  1.00 20.35           O  
ATOM   3087  CB  LEU A 399      53.023 306.752 221.757  1.00 17.91           C  
ATOM   3088  CG  LEU A 399      54.396 307.288 222.199  1.00 18.90           C  
ATOM   3089  CD1 LEU A 399      54.591 307.117 223.712  1.00 16.46           C  
ATOM   3090  CD2 LEU A 399      55.497 306.565 221.449  1.00 17.16           C  
ATOM   3091  N   PHE A 400      51.643 309.362 220.885  1.00 19.87           N  
ATOM   3092  CA  PHE A 400      51.746 310.782 220.565  1.00 19.89           C  
ATOM   3093  C   PHE A 400      50.654 311.647 221.202  1.00 21.87           C  
ATOM   3094  O   PHE A 400      50.924 312.767 221.662  1.00 23.15           O  
ATOM   3095  CB  PHE A 400      51.688 310.978 219.041  1.00 20.04           C  
ATOM   3096  CG  PHE A 400      52.739 310.208 218.264  1.00 21.21           C  
ATOM   3097  CD1 PHE A 400      53.866 309.678 218.891  1.00 24.16           C  
ATOM   3098  CD2 PHE A 400      52.595 310.027 216.888  1.00 22.36           C  
ATOM   3099  CE1 PHE A 400      54.837 308.978 218.155  1.00 24.84           C  
ATOM   3100  CE2 PHE A 400      53.561 309.330 216.146  1.00 23.96           C  
ATOM   3101  CZ  PHE A 400      54.676 308.808 216.777  1.00 23.75           C  
ATOM   3102  N   SER A 401      49.427 311.127 221.226  1.00 21.34           N  
ATOM   3103  CA  SER A 401      48.281 311.889 221.731  1.00 20.82           C  
ATOM   3104  C   SER A 401      47.846 311.620 223.165  1.00 20.80           C  
ATOM   3105  O   SER A 401      47.311 312.510 223.833  1.00 20.68           O  
ATOM   3106  CB  SER A 401      47.067 311.632 220.837  1.00 20.37           C  
ATOM   3107  OG  SER A 401      46.644 310.284 220.959  1.00 19.97           O  
ATOM   3108  N   GLY A 402      48.022 310.378 223.606  1.00 18.88           N  
ATOM   3109  CA  GLY A 402      47.583 309.993 224.936  1.00 19.41           C  
ATOM   3110  C   GLY A 402      46.169 309.413 224.874  1.00 23.64           C  
ATOM   3111  O   GLY A 402      45.602 309.032 225.901  1.00 24.62           O  
ATOM   3112  N   TYR A 403      45.603 309.325 223.665  1.00 22.22           N  
ATOM   3113  CA  TYR A 403      44.249 308.810 223.440  1.00 19.12           C  
ATOM   3114  C   TYR A 403      44.258 307.574 222.537  1.00 22.67           C  
ATOM   3115  O   TYR A 403      45.192 307.352 221.767  1.00 23.31           O  
ATOM   3116  CB  TYR A 403      43.390 309.871 222.759  1.00 18.18           C  
ATOM   3117  CG  TYR A 403      43.232 311.169 223.518  1.00 19.30           C  
ATOM   3118  CD1 TYR A 403      42.765 311.187 224.829  1.00 18.82           C  
ATOM   3119  CD2 TYR A 403      43.509 312.385 222.904  1.00 19.17           C  
ATOM   3120  CE1 TYR A 403      42.574 312.395 225.507  1.00 18.65           C  
ATOM   3121  CE2 TYR A 403      43.326 313.592 223.568  1.00 20.09           C  
ATOM   3122  CZ  TYR A 403      42.855 313.588 224.867  1.00 19.87           C  
ATOM   3123  OH  TYR A 403      42.650 314.781 225.510  1.00 21.61           O  
ATOM   3124  N   THR A 404      43.230 306.743 222.646  1.00 22.33           N  
ATOM   3125  CA  THR A 404      43.163 305.576 221.788  1.00 21.70           C  
ATOM   3126  C   THR A 404      42.146 305.781 220.661  1.00 24.19           C  
ATOM   3127  O   THR A 404      41.175 306.559 220.775  1.00 20.47           O  
ATOM   3128  CB  THR A 404      42.742 304.309 222.517  1.00 21.71           C  
ATOM   3129  OG1 THR A 404      41.423 304.487 223.037  1.00 23.27           O  
ATOM   3130  CG2 THR A 404      43.708 303.965 223.619  1.00 22.06           C  
ATOM   3131  N   LEU A 405      42.400 305.086 219.557  1.00 23.16           N  
ATOM   3132  CA  LEU A 405      41.513 305.124 218.411  1.00 22.35           C  
ATOM   3133  C   LEU A 405      40.477 304.022 218.640  1.00 23.25           C  
ATOM   3134  O   LEU A 405      40.607 303.211 219.550  1.00 22.79           O  
ATOM   3135  CB  LEU A 405      42.296 304.770 217.146  1.00 19.98           C  
ATOM   3136  CG  LEU A 405      43.472 305.637 216.727  1.00 20.17           C  
ATOM   3137  CD1 LEU A 405      44.313 304.884 215.704  1.00 21.17           C  
ATOM   3138  CD2 LEU A 405      42.956 306.932 216.139  1.00 16.26           C  
ATOM   3139  N   ASN A 406      39.423 304.016 217.837  1.00 23.52           N  
ATOM   3140  CA  ASN A 406      38.436 302.957 217.931  1.00 22.43           C  
ATOM   3141  C   ASN A 406      38.968 301.871 216.988  1.00 23.19           C  
ATOM   3142  O   ASN A 406      39.016 302.066 215.773  1.00 22.91           O  
ATOM   3143  CB  ASN A 406      37.067 303.446 217.455  1.00 22.11           C  
ATOM   3144  CG  ASN A 406      36.014 302.361 217.514  1.00 23.28           C  
ATOM   3145  OD1 ASN A 406      36.187 301.279 216.940  1.00 25.62           O  
ATOM   3146  ND2 ASN A 406      34.920 302.633 218.226  1.00 26.31           N  
ATOM   3147  N   ASP A 407      39.358 300.732 217.550  1.00 24.08           N  
ATOM   3148  CA  ASP A 407      39.917 299.627 216.781  1.00 23.79           C  
ATOM   3149  C   ASP A 407      39.020 299.091 215.690  1.00 24.39           C  
ATOM   3150  O   ASP A 407      39.510 298.670 214.641  1.00 23.20           O  
ATOM   3151  CB  ASP A 407      40.304 298.469 217.696  1.00 26.98           C  
ATOM   3152  CG  ASP A 407      41.752 298.523 218.147  1.00 32.94           C  
ATOM   3153  OD1 ASP A 407      42.265 297.456 218.557  1.00 37.51           O  
ATOM   3154  OD2 ASP A 407      42.380 299.605 218.091  1.00 28.92           O  
ATOM   3155  N   THR A 408      37.721 299.025 215.958  1.00 24.13           N  
ATOM   3156  CA  THR A 408      36.794 298.511 214.959  1.00 22.33           C  
ATOM   3157  C   THR A 408      36.771 299.451 213.765  1.00 21.09           C  
ATOM   3158  O   THR A 408      36.886 299.000 212.627  1.00 21.45           O  
ATOM   3159  CB  THR A 408      35.370 298.310 215.513  1.00 22.98           C  
ATOM   3160  OG1 THR A 408      35.419 297.438 216.650  1.00 23.31           O  
ATOM   3161  CG2 THR A 408      34.495 297.658 214.457  1.00 19.03           C  
ATOM   3162  N   TRP A 409      36.649 300.751 214.012  1.00 18.31           N  
ATOM   3163  CA  TRP A 409      36.654 301.706 212.907  1.00 22.28           C  
ATOM   3164  C   TRP A 409      37.982 301.615 212.139  1.00 24.67           C  
ATOM   3165  O   TRP A 409      37.998 301.695 210.910  1.00 26.09           O  
ATOM   3166  CB  TRP A 409      36.476 303.143 213.392  1.00 18.47           C  
ATOM   3167  CG  TRP A 409      35.048 303.605 213.574  1.00 26.14           C  
ATOM   3168  CD1 TRP A 409      34.482 304.091 214.726  1.00 23.72           C  
ATOM   3169  CD2 TRP A 409      34.042 303.737 212.553  1.00 27.27           C  
ATOM   3170  NE1 TRP A 409      33.205 304.527 214.482  1.00 24.30           N  
ATOM   3171  CE2 TRP A 409      32.905 304.323 213.159  1.00 27.46           C  
ATOM   3172  CE3 TRP A 409      33.993 303.429 211.182  1.00 28.30           C  
ATOM   3173  CZ2 TRP A 409      31.728 304.608 212.439  1.00 25.34           C  
ATOM   3174  CZ3 TRP A 409      32.814 303.714 210.468  1.00 25.45           C  
ATOM   3175  CH2 TRP A 409      31.706 304.295 211.104  1.00 24.16           C  
ATOM   3176  N   ALA A 410      39.095 301.446 212.853  1.00 23.39           N  
ATOM   3177  CA  ALA A 410      40.398 301.363 212.188  1.00 22.37           C  
ATOM   3178  C   ALA A 410      40.495 300.109 211.318  1.00 22.77           C  
ATOM   3179  O   ALA A 410      41.123 300.144 210.270  1.00 25.11           O  
ATOM   3180  CB  ALA A 410      41.571 301.442 213.207  1.00 17.61           C  
ATOM   3181  N   LYS A 411      39.856 299.016 211.729  1.00 22.11           N  
ATOM   3182  CA  LYS A 411      39.872 297.789 210.934  1.00 21.94           C  
ATOM   3183  C   LYS A 411      38.980 297.982 209.699  1.00 23.51           C  
ATOM   3184  O   LYS A 411      39.248 297.419 208.645  1.00 25.59           O  
ATOM   3185  CB  LYS A 411      39.405 296.574 211.756  1.00 20.45           C  
ATOM   3186  CG  LYS A 411      40.277 296.285 212.956  1.00 20.31           C  
ATOM   3187  CD  LYS A 411      39.838 295.043 213.708  1.00 22.56           C  
ATOM   3188  CE  LYS A 411      40.644 294.877 215.015  1.00 23.60           C  
ATOM   3189  NZ  LYS A 411      40.455 293.550 215.680  1.00 26.52           N  
ATOM   3190  N   ILE A 412      37.923 298.779 209.832  1.00 23.96           N  
ATOM   3191  CA  ILE A 412      37.006 299.063 208.716  1.00 25.28           C  
ATOM   3192  C   ILE A 412      37.785 299.902 207.682  1.00 25.12           C  
ATOM   3193  O   ILE A 412      37.730 299.646 206.478  1.00 23.53           O  
ATOM   3194  CB  ILE A 412      35.723 299.833 209.211  1.00 24.41           C  
ATOM   3195  CG1 ILE A 412      34.775 298.875 209.961  1.00 22.25           C  
ATOM   3196  CG2 ILE A 412      35.000 300.509 208.029  1.00 22.36           C  
ATOM   3197  CD1 ILE A 412      33.783 299.585 210.856  1.00 16.69           C  
ATOM   3198  N   HIS A 413      38.553 300.868 208.182  1.00 25.27           N  
ATOM   3199  CA  HIS A 413      39.372 301.738 207.342  1.00 23.91           C  
ATOM   3200  C   HIS A 413      40.365 300.892 206.533  1.00 24.63           C  
ATOM   3201  O   HIS A 413      40.522 301.080 205.330  1.00 25.92           O  
ATOM   3202  CB  HIS A 413      40.112 302.751 208.208  1.00 23.72           C  
ATOM   3203  CG  HIS A 413      41.116 303.561 207.458  1.00 27.87           C  
ATOM   3204  ND1 HIS A 413      42.470 303.461 207.686  1.00 31.73           N  
ATOM   3205  CD2 HIS A 413      40.971 304.458 206.455  1.00 28.51           C  
ATOM   3206  CE1 HIS A 413      43.118 304.258 206.855  1.00 32.01           C  
ATOM   3207  NE2 HIS A 413      42.230 304.874 206.098  1.00 29.39           N  
ATOM   3208  N   PHE A 414      41.040 299.957 207.188  1.00 23.76           N  
ATOM   3209  CA  PHE A 414      41.979 299.081 206.495  1.00 21.85           C  
ATOM   3210  C   PHE A 414      41.296 298.275 205.375  1.00 24.75           C  
ATOM   3211  O   PHE A 414      41.811 298.195 204.260  1.00 24.54           O  
ATOM   3212  CB  PHE A 414      42.635 298.105 207.478  1.00 17.98           C  
ATOM   3213  CG  PHE A 414      43.414 297.010 206.814  1.00 17.40           C  
ATOM   3214  CD1 PHE A 414      44.664 297.267 206.251  1.00 17.74           C  
ATOM   3215  CD2 PHE A 414      42.891 295.731 206.725  1.00 17.42           C  
ATOM   3216  CE1 PHE A 414      45.378 296.263 205.608  1.00 17.35           C  
ATOM   3217  CE2 PHE A 414      43.592 294.717 206.087  1.00 19.33           C  
ATOM   3218  CZ  PHE A 414      44.844 294.982 205.525  1.00 18.83           C  
ATOM   3219  N   ALA A 415      40.154 297.663 205.682  1.00 23.38           N  
ATOM   3220  CA  ALA A 415      39.428 296.852 204.713  1.00 21.63           C  
ATOM   3221  C   ALA A 415      39.064 297.644 203.448  1.00 23.70           C  
ATOM   3222  O   ALA A 415      39.313 297.189 202.333  1.00 23.44           O  
ATOM   3223  CB  ALA A 415      38.189 296.247 205.370  1.00 20.67           C  
ATOM   3224  N   ILE A 416      38.528 298.849 203.628  1.00 21.89           N  
ATOM   3225  CA  ILE A 416      38.147 299.704 202.510  1.00 22.32           C  
ATOM   3226  C   ILE A 416      39.380 300.084 201.670  1.00 25.48           C  
ATOM   3227  O   ILE A 416      39.365 299.950 200.448  1.00 24.15           O  
ATOM   3228  CB  ILE A 416      37.434 300.976 203.018  1.00 21.82           C  
ATOM   3229  CG1 ILE A 416      36.106 300.596 203.694  1.00 20.82           C  
ATOM   3230  CG2 ILE A 416      37.184 301.979 201.875  1.00 20.70           C  
ATOM   3231  CD1 ILE A 416      35.538 301.726 204.522  1.00 20.57           C  
ATOM   3232  N   MET A 417      40.450 300.534 202.326  1.00 24.32           N  
ATOM   3233  CA  MET A 417      41.663 300.922 201.617  1.00 23.48           C  
ATOM   3234  C   MET A 417      42.284 299.754 200.861  1.00 23.31           C  
ATOM   3235  O   MET A 417      42.744 299.921 199.736  1.00 24.82           O  
ATOM   3236  CB  MET A 417      42.693 301.509 202.575  1.00 23.95           C  
ATOM   3237  CG  MET A 417      43.900 302.117 201.867  1.00 29.55           C  
ATOM   3238  SD  MET A 417      43.538 303.711 201.073  1.00 33.09           S  
ATOM   3239  CE  MET A 417      44.231 304.841 202.274  1.00 42.90           C  
ATOM   3240  N   PHE A 418      42.263 298.567 201.458  1.00 22.16           N  
ATOM   3241  CA  PHE A 418      42.835 297.386 200.820  1.00 22.45           C  
ATOM   3242  C   PHE A 418      42.138 297.094 199.483  1.00 24.82           C  
ATOM   3243  O   PHE A 418      42.789 296.807 198.483  1.00 26.03           O  
ATOM   3244  CB  PHE A 418      42.726 296.179 201.750  1.00 23.24           C  
ATOM   3245  CG  PHE A 418      43.466 294.965 201.263  1.00 21.54           C  
ATOM   3246  CD1 PHE A 418      44.803 294.775 201.585  1.00 23.60           C  
ATOM   3247  CD2 PHE A 418      42.827 294.010 200.486  1.00 24.17           C  
ATOM   3248  CE1 PHE A 418      45.498 293.640 201.136  1.00 25.15           C  
ATOM   3249  CE2 PHE A 418      43.507 292.875 200.032  1.00 25.03           C  
ATOM   3250  CZ  PHE A 418      44.846 292.690 200.356  1.00 24.45           C  
ATOM   3251  N   VAL A 419      40.812 297.134 199.479  1.00 23.38           N  
ATOM   3252  CA  VAL A 419      40.045 296.895 198.257  1.00 23.35           C  
ATOM   3253  C   VAL A 419      40.297 298.022 197.250  1.00 23.50           C  
ATOM   3254  O   VAL A 419      40.552 297.764 196.077  1.00 24.48           O  
ATOM   3255  CB  VAL A 419      38.517 296.778 198.561  1.00 23.49           C  
ATOM   3256  CG1 VAL A 419      37.692 296.857 197.257  1.00 21.49           C  
ATOM   3257  CG2 VAL A 419      38.241 295.470 199.295  1.00 18.26           C  
ATOM   3258  N   GLY A 420      40.280 299.259 197.734  1.00 22.49           N  
ATOM   3259  CA  GLY A 420      40.501 300.420 196.886  1.00 23.16           C  
ATOM   3260  C   GLY A 420      41.804 300.413 196.119  1.00 24.23           C  
ATOM   3261  O   GLY A 420      41.783 300.514 194.894  1.00 24.76           O  
ATOM   3262  N   VAL A 421      42.931 300.255 196.818  1.00 21.91           N  
ATOM   3263  CA  VAL A 421      44.236 300.264 196.155  1.00 20.41           C  
ATOM   3264  C   VAL A 421      44.435 299.094 195.215  1.00 20.88           C  
ATOM   3265  O   VAL A 421      45.066 299.234 194.178  1.00 20.47           O  
ATOM   3266  CB  VAL A 421      45.433 300.322 197.159  1.00 20.21           C  
ATOM   3267  CG1 VAL A 421      45.362 301.599 197.988  1.00 20.90           C  
ATOM   3268  CG2 VAL A 421      45.461 299.085 198.048  1.00 17.17           C  
ATOM   3269  N   ASN A 422      43.924 297.927 195.576  1.00 20.93           N  
ATOM   3270  CA  ASN A 422      44.089 296.782 194.690  1.00 22.05           C  
ATOM   3271  C   ASN A 422      43.228 296.894 193.438  1.00 23.88           C  
ATOM   3272  O   ASN A 422      43.674 296.530 192.348  1.00 23.02           O  
ATOM   3273  CB  ASN A 422      43.844 295.469 195.424  1.00 21.60           C  
ATOM   3274  CG  ASN A 422      45.036 295.061 196.264  1.00 26.15           C  
ATOM   3275  OD1 ASN A 422      46.038 294.593 195.732  1.00 25.51           O  
ATOM   3276  ND2 ASN A 422      44.958 295.291 197.573  1.00 23.43           N  
ATOM   3277  N   MET A 423      42.010 297.412 193.581  1.00 20.63           N  
ATOM   3278  CA  MET A 423      41.154 297.589 192.419  1.00 23.30           C  
ATOM   3279  C   MET A 423      41.731 298.676 191.524  1.00 23.03           C  
ATOM   3280  O   MET A 423      41.605 298.614 190.304  1.00 25.46           O  
ATOM   3281  CB  MET A 423      39.738 297.971 192.816  1.00 23.30           C  
ATOM   3282  CG  MET A 423      38.794 298.080 191.630  1.00 22.35           C  
ATOM   3283  SD  MET A 423      37.155 298.547 192.180  1.00 26.71           S  
ATOM   3284  CE  MET A 423      36.664 297.008 192.925  1.00 24.31           C  
ATOM   3285  N   THR A 424      42.351 299.681 192.128  1.00 21.06           N  
ATOM   3286  CA  THR A 424      42.960 300.758 191.362  1.00 21.17           C  
ATOM   3287  C   THR A 424      44.168 300.305 190.541  1.00 23.57           C  
ATOM   3288  O   THR A 424      44.209 300.473 189.321  1.00 22.24           O  
ATOM   3289  CB  THR A 424      43.473 301.887 192.271  1.00 20.71           C  
ATOM   3290  OG1 THR A 424      42.392 302.431 193.036  1.00 21.68           O  
ATOM   3291  CG2 THR A 424      44.084 302.994 191.436  1.00 20.31           C  
ATOM   3292  N   PHE A 425      45.118 299.657 191.209  1.00 23.14           N  
ATOM   3293  CA  PHE A 425      46.369 299.278 190.572  1.00 21.91           C  
ATOM   3294  C   PHE A 425      46.552 297.923 189.939  1.00 21.70           C  
ATOM   3295  O   PHE A 425      47.332 297.781 189.009  1.00 21.06           O  
ATOM   3296  CB  PHE A 425      47.519 299.582 191.530  1.00 18.65           C  
ATOM   3297  CG  PHE A 425      47.554 301.017 191.942  1.00 17.64           C  
ATOM   3298  CD1 PHE A 425      47.220 301.398 193.237  1.00 17.16           C  
ATOM   3299  CD2 PHE A 425      47.812 302.006 190.998  1.00 19.07           C  
ATOM   3300  CE1 PHE A 425      47.135 302.750 193.583  1.00 15.21           C  
ATOM   3301  CE2 PHE A 425      47.730 303.357 191.334  1.00 18.86           C  
ATOM   3302  CZ  PHE A 425      47.386 303.728 192.636  1.00 19.60           C  
ATOM   3303  N   PHE A 426      45.841 296.920 190.412  1.00 21.79           N  
ATOM   3304  CA  PHE A 426      46.034 295.628 189.804  1.00 23.36           C  
ATOM   3305  C   PHE A 426      45.746 295.606 188.287  1.00 25.15           C  
ATOM   3306  O   PHE A 426      46.537 295.054 187.517  1.00 24.43           O  
ATOM   3307  CB  PHE A 426      45.249 294.538 190.518  1.00 21.77           C  
ATOM   3308  CG  PHE A 426      45.608 293.176 190.048  1.00 25.95           C  
ATOM   3309  CD1 PHE A 426      46.858 292.642 190.352  1.00 27.61           C  
ATOM   3310  CD2 PHE A 426      44.744 292.463 189.220  1.00 28.93           C  
ATOM   3311  CE1 PHE A 426      47.254 291.420 189.834  1.00 30.18           C  
ATOM   3312  CE2 PHE A 426      45.126 291.235 188.692  1.00 31.13           C  
ATOM   3313  CZ  PHE A 426      46.385 290.712 188.998  1.00 30.10           C  
ATOM   3314  N   PRO A 427      44.626 296.206 187.843  1.00 22.72           N  
ATOM   3315  CA  PRO A 427      44.305 296.212 186.405  1.00 23.81           C  
ATOM   3316  C   PRO A 427      45.348 296.955 185.545  1.00 25.28           C  
ATOM   3317  O   PRO A 427      45.442 296.735 184.326  1.00 23.42           O  
ATOM   3318  CB  PRO A 427      42.946 296.922 186.364  1.00 24.20           C  
ATOM   3319  CG  PRO A 427      42.334 296.581 187.693  1.00 23.54           C  
ATOM   3320  CD  PRO A 427      43.512 296.767 188.632  1.00 23.35           C  
ATOM   3321  N   GLN A 428      46.132 297.828 186.180  1.00 23.04           N  
ATOM   3322  CA  GLN A 428      47.143 298.588 185.465  1.00 20.73           C  
ATOM   3323  C   GLN A 428      48.261 297.718 184.908  1.00 21.57           C  
ATOM   3324  O   GLN A 428      48.951 298.133 183.984  1.00 23.95           O  
ATOM   3325  CB  GLN A 428      47.666 299.733 186.315  1.00 18.98           C  
ATOM   3326  CG  GLN A 428      46.625 300.810 186.497  1.00 17.29           C  
ATOM   3327  CD  GLN A 428      47.133 301.969 187.294  1.00 18.15           C  
ATOM   3328  OE1 GLN A 428      48.293 301.988 187.703  1.00 21.57           O  
ATOM   3329  NE2 GLN A 428      46.272 302.960 187.526  1.00 19.00           N  
ATOM   3330  N   HIS A 429      48.418 296.505 185.442  1.00 20.36           N  
ATOM   3331  CA  HIS A 429      49.414 295.559 184.935  1.00 22.06           C  
ATOM   3332  C   HIS A 429      48.999 295.171 183.496  1.00 25.70           C  
ATOM   3333  O   HIS A 429      49.835 295.130 182.580  1.00 23.98           O  
ATOM   3334  CB  HIS A 429      49.467 294.275 185.791  1.00 20.65           C  
ATOM   3335  CG  HIS A 429      50.087 294.462 187.149  1.00 25.17           C  
ATOM   3336  ND1 HIS A 429      49.343 294.490 188.313  1.00 23.06           N  
ATOM   3337  CD2 HIS A 429      51.381 294.618 187.528  1.00 21.80           C  
ATOM   3338  CE1 HIS A 429      50.153 294.653 189.348  1.00 21.54           C  
ATOM   3339  NE2 HIS A 429      51.394 294.733 188.901  1.00 20.53           N  
ATOM   3340  N   PHE A 430      47.701 294.894 183.318  1.00 26.32           N  
ATOM   3341  CA  PHE A 430      47.130 294.499 182.021  1.00 24.54           C  
ATOM   3342  C   PHE A 430      47.301 295.619 181.006  1.00 23.98           C  
ATOM   3343  O   PHE A 430      47.683 295.381 179.863  1.00 25.57           O  
ATOM   3344  CB  PHE A 430      45.642 294.191 182.169  1.00 22.44           C  
ATOM   3345  CG  PHE A 430      45.333 293.166 183.217  1.00 22.96           C  
ATOM   3346  CD1 PHE A 430      46.154 292.068 183.398  1.00 23.34           C  
ATOM   3347  CD2 PHE A 430      44.193 293.285 184.001  1.00 25.97           C  
ATOM   3348  CE1 PHE A 430      45.840 291.090 184.349  1.00 27.26           C  
ATOM   3349  CE2 PHE A 430      43.868 292.318 184.954  1.00 26.72           C  
ATOM   3350  CZ  PHE A 430      44.692 291.218 185.127  1.00 27.72           C  
ATOM   3351  N   LEU A 431      46.987 296.838 181.430  1.00 21.98           N  
ATOM   3352  CA  LEU A 431      47.121 297.999 180.576  1.00 20.94           C  
ATOM   3353  C   LEU A 431      48.561 298.184 180.134  1.00 21.91           C  
ATOM   3354  O   LEU A 431      48.819 298.593 179.005  1.00 22.87           O  
ATOM   3355  CB  LEU A 431      46.648 299.252 181.306  1.00 20.78           C  
ATOM   3356  CG  LEU A 431      45.145 299.337 181.552  1.00 19.40           C  
ATOM   3357  CD1 LEU A 431      44.899 300.553 182.408  1.00 18.51           C  
ATOM   3358  CD2 LEU A 431      44.385 299.430 180.225  1.00 17.16           C  
ATOM   3359  N   GLY A 432      49.497 297.877 181.026  1.00 21.26           N  
ATOM   3360  CA  GLY A 432      50.906 298.012 180.706  1.00 20.17           C  
ATOM   3361  C   GLY A 432      51.394 296.967 179.727  1.00 20.56           C  
ATOM   3362  O   GLY A 432      52.026 297.302 178.729  1.00 20.91           O  
ATOM   3363  N   LEU A 433      51.107 295.697 180.004  1.00 21.59           N  
ATOM   3364  CA  LEU A 433      51.524 294.616 179.108  1.00 21.61           C  
ATOM   3365  C   LEU A 433      50.933 294.836 177.725  1.00 23.49           C  
ATOM   3366  O   LEU A 433      51.595 294.588 176.723  1.00 24.27           O  
ATOM   3367  CB  LEU A 433      51.070 293.250 179.628  1.00 19.41           C  
ATOM   3368  CG  LEU A 433      51.777 292.791 180.895  1.00 21.24           C  
ATOM   3369  CD1 LEU A 433      51.163 291.513 181.368  1.00 19.00           C  
ATOM   3370  CD2 LEU A 433      53.266 292.606 180.601  1.00 19.89           C  
ATOM   3371  N   SER A 434      49.695 295.323 177.675  1.00 22.97           N  
ATOM   3372  CA  SER A 434      49.031 295.560 176.398  1.00 24.24           C  
ATOM   3373  C   SER A 434      49.451 296.863 175.707  1.00 23.85           C  
ATOM   3374  O   SER A 434      48.938 297.202 174.641  1.00 25.19           O  
ATOM   3375  CB  SER A 434      47.509 295.467 176.560  1.00 20.77           C  
ATOM   3376  OG  SER A 434      47.014 296.518 177.359  1.00 23.78           O  
ATOM   3377  N   GLY A 435      50.345 297.621 176.333  1.00 21.73           N  
ATOM   3378  CA  GLY A 435      50.827 298.824 175.694  1.00 19.51           C  
ATOM   3379  C   GLY A 435      50.320 300.220 175.989  1.00 22.49           C  
ATOM   3380  O   GLY A 435      50.676 301.141 175.249  1.00 23.55           O  
ATOM   3381  N   MET A 436      49.537 300.435 177.045  1.00 22.24           N  
ATOM   3382  CA  MET A 436      49.066 301.796 177.314  1.00 20.41           C  
ATOM   3383  C   MET A 436      50.203 302.666 177.850  1.00 24.51           C  
ATOM   3384  O   MET A 436      50.811 302.334 178.879  1.00 25.95           O  
ATOM   3385  CB  MET A 436      47.921 301.800 178.307  1.00 17.97           C  
ATOM   3386  CG  MET A 436      47.435 303.205 178.561  1.00 21.66           C  
ATOM   3387  SD  MET A 436      46.183 303.291 179.845  1.00 21.34           S  
ATOM   3388  CE  MET A 436      45.994 305.068 180.002  1.00 20.69           C  
ATOM   3389  N   PRO A 437      50.508 303.788 177.167  1.00 23.95           N  
ATOM   3390  CA  PRO A 437      51.591 304.667 177.624  1.00 22.04           C  
ATOM   3391  C   PRO A 437      51.270 305.455 178.883  1.00 23.96           C  
ATOM   3392  O   PRO A 437      50.105 305.684 179.213  1.00 23.61           O  
ATOM   3393  CB  PRO A 437      51.773 305.640 176.451  1.00 19.84           C  
ATOM   3394  CG  PRO A 437      51.257 304.886 175.261  1.00 18.45           C  
ATOM   3395  CD  PRO A 437      50.033 304.203 175.832  1.00 21.42           C  
ATOM   3396  N   ARG A 438      52.332 305.913 179.544  1.00 21.92           N  
ATOM   3397  CA  ARG A 438      52.225 306.736 180.739  1.00 21.22           C  
ATOM   3398  C   ARG A 438      51.994 308.155 180.291  1.00 22.09           C  
ATOM   3399  O   ARG A 438      52.336 308.527 179.167  1.00 22.73           O  
ATOM   3400  CB  ARG A 438      53.545 306.735 181.528  1.00 17.06           C  
ATOM   3401  CG  ARG A 438      53.728 305.533 182.431  1.00 21.80           C  
ATOM   3402  CD  ARG A 438      55.071 305.568 183.145  1.00 20.95           C  
ATOM   3403  NE  ARG A 438      55.160 306.667 184.109  1.00 20.90           N  
ATOM   3404  CZ  ARG A 438      56.211 306.871 184.898  1.00 21.39           C  
ATOM   3405  NH1 ARG A 438      57.254 306.052 184.819  1.00 18.97           N  
ATOM   3406  NH2 ARG A 438      56.204 307.853 185.792  1.00 18.63           N  
ATOM   3407  N   ARG A 439      51.430 308.939 181.197  1.00 20.17           N  
ATOM   3408  CA  ARG A 439      51.205 310.348 180.997  1.00 16.78           C  
ATOM   3409  C   ARG A 439      50.264 310.731 179.873  1.00 19.65           C  
ATOM   3410  O   ARG A 439      50.343 311.829 179.317  1.00 21.16           O  
ATOM   3411  CB  ARG A 439      52.560 311.038 180.908  1.00 17.67           C  
ATOM   3412  CG  ARG A 439      53.334 310.953 182.231  1.00 18.64           C  
ATOM   3413  CD  ARG A 439      54.829 310.836 182.017  1.00 18.05           C  
ATOM   3414  NE  ARG A 439      55.562 310.969 183.274  1.00 21.18           N  
ATOM   3415  CZ  ARG A 439      56.889 310.944 183.380  1.00 21.47           C  
ATOM   3416  NH1 ARG A 439      57.643 310.784 182.301  1.00 18.53           N  
ATOM   3417  NH2 ARG A 439      57.468 311.119 184.560  1.00 18.69           N  
ATOM   3418  N   TYR A 440      49.302 309.850 179.625  1.00 21.67           N  
ATOM   3419  CA  TYR A 440      48.276 310.060 178.605  1.00 22.59           C  
ATOM   3420  C   TYR A 440      46.941 310.506 179.214  1.00 23.77           C  
ATOM   3421  O   TYR A 440      46.468 309.870 180.160  1.00 20.79           O  
ATOM   3422  CB  TYR A 440      48.047 308.747 177.871  1.00 19.85           C  
ATOM   3423  CG  TYR A 440      48.896 308.571 176.640  1.00 18.75           C  
ATOM   3424  CD1 TYR A 440      48.439 307.800 175.575  1.00 17.42           C  
ATOM   3425  CD2 TYR A 440      50.156 309.153 176.543  1.00 19.56           C  
ATOM   3426  CE1 TYR A 440      49.209 307.602 174.445  1.00 19.96           C  
ATOM   3427  CE2 TYR A 440      50.941 308.963 175.407  1.00 21.06           C  
ATOM   3428  CZ  TYR A 440      50.461 308.183 174.362  1.00 21.84           C  
ATOM   3429  OH  TYR A 440      51.224 307.976 173.232  1.00 22.03           O  
ATOM   3430  N   SER A 441      46.325 311.557 178.654  1.00 24.42           N  
ATOM   3431  CA  SER A 441      45.021 312.054 179.125  1.00 23.77           C  
ATOM   3432  C   SER A 441      43.871 311.265 178.507  1.00 24.23           C  
ATOM   3433  O   SER A 441      42.727 311.366 178.946  1.00 25.51           O  
ATOM   3434  CB  SER A 441      44.832 313.533 178.797  1.00 23.26           C  
ATOM   3435  OG  SER A 441      44.865 313.741 177.402  1.00 24.13           O  
ATOM   3436  N   ASP A 442      44.164 310.519 177.453  1.00 21.49           N  
ATOM   3437  CA  ASP A 442      43.150 309.703 176.807  1.00 21.94           C  
ATOM   3438  C   ASP A 442      43.850 308.539 176.157  1.00 22.84           C  
ATOM   3439  O   ASP A 442      45.025 308.636 175.820  1.00 23.64           O  
ATOM   3440  CB  ASP A 442      42.357 310.498 175.777  1.00 22.77           C  
ATOM   3441  CG  ASP A 442      41.041 309.815 175.381  1.00 25.07           C  
ATOM   3442  OD1 ASP A 442      40.407 310.325 174.443  1.00 28.59           O  
ATOM   3443  OD2 ASP A 442      40.636 308.781 175.972  1.00 24.76           O  
ATOM   3444  N   TYR A 443      43.100 307.470 175.913  1.00 21.18           N  
ATOM   3445  CA  TYR A 443      43.653 306.244 175.374  1.00 21.80           C  
ATOM   3446  C   TYR A 443      42.789 305.593 174.302  1.00 22.73           C  
ATOM   3447  O   TYR A 443      41.596 305.856 174.204  1.00 24.01           O  
ATOM   3448  CB  TYR A 443      43.795 305.237 176.544  1.00 21.58           C  
ATOM   3449  CG  TYR A 443      42.557 305.184 177.448  1.00 22.96           C  
ATOM   3450  CD1 TYR A 443      41.411 304.495 177.062  1.00 22.12           C  
ATOM   3451  CD2 TYR A 443      42.505 305.903 178.635  1.00 20.38           C  
ATOM   3452  CE1 TYR A 443      40.247 304.538 177.820  1.00 21.68           C  
ATOM   3453  CE2 TYR A 443      41.346 305.946 179.400  1.00 21.98           C  
ATOM   3454  CZ  TYR A 443      40.223 305.264 178.984  1.00 21.55           C  
ATOM   3455  OH  TYR A 443      39.068 305.310 179.728  1.00 21.72           O  
ATOM   3456  N   PRO A 444      43.395 304.735 173.475  1.00 23.57           N  
ATOM   3457  CA  PRO A 444      42.658 304.035 172.427  1.00 21.67           C  
ATOM   3458  C   PRO A 444      41.544 303.231 173.097  1.00 26.02           C  
ATOM   3459  O   PRO A 444      41.716 302.718 174.211  1.00 25.82           O  
ATOM   3460  CB  PRO A 444      43.712 303.105 171.851  1.00 18.50           C  
ATOM   3461  CG  PRO A 444      44.941 303.946 171.910  1.00 20.39           C  
ATOM   3462  CD  PRO A 444      44.850 304.571 173.290  1.00 23.62           C  
ATOM   3463  N   ASP A 445      40.433 303.079 172.381  1.00 23.96           N  
ATOM   3464  CA  ASP A 445      39.249 302.383 172.869  1.00 24.82           C  
ATOM   3465  C   ASP A 445      39.438 301.037 173.553  1.00 25.30           C  
ATOM   3466  O   ASP A 445      38.731 300.737 174.521  1.00 27.66           O  
ATOM   3467  CB  ASP A 445      38.217 302.223 171.743  1.00 25.04           C  
ATOM   3468  CG  ASP A 445      37.695 303.557 171.211  1.00 27.45           C  
ATOM   3469  OD1 ASP A 445      36.770 303.510 170.358  1.00 27.27           O  
ATOM   3470  OD2 ASP A 445      38.183 304.638 171.634  1.00 27.06           O  
ATOM   3471  N   ALA A 446      40.368 300.221 173.063  1.00 22.05           N  
ATOM   3472  CA  ALA A 446      40.588 298.901 173.642  1.00 20.38           C  
ATOM   3473  C   ALA A 446      40.925 298.911 175.140  1.00 21.80           C  
ATOM   3474  O   ALA A 446      40.630 297.950 175.841  1.00 22.63           O  
ATOM   3475  CB  ALA A 446      41.664 298.182 172.875  1.00 20.86           C  
ATOM   3476  N   TYR A 447      41.520 300.001 175.622  1.00 22.77           N  
ATOM   3477  CA  TYR A 447      41.932 300.127 177.033  1.00 25.33           C  
ATOM   3478  C   TYR A 447      40.839 300.576 177.994  1.00 26.70           C  
ATOM   3479  O   TYR A 447      41.080 300.724 179.185  1.00 26.17           O  
ATOM   3480  CB  TYR A 447      43.092 301.119 177.140  1.00 21.89           C  
ATOM   3481  CG  TYR A 447      44.305 300.718 176.331  1.00 24.84           C  
ATOM   3482  CD1 TYR A 447      45.015 299.536 176.625  1.00 24.01           C  
ATOM   3483  CD2 TYR A 447      44.740 301.501 175.262  1.00 24.40           C  
ATOM   3484  CE1 TYR A 447      46.130 299.149 175.869  1.00 22.23           C  
ATOM   3485  CE2 TYR A 447      45.851 301.126 174.501  1.00 23.59           C  
ATOM   3486  CZ  TYR A 447      46.541 299.955 174.805  1.00 24.95           C  
ATOM   3487  OH  TYR A 447      47.641 299.593 174.041  1.00 26.24           O  
ATOM   3488  N   THR A 448      39.632 300.756 177.480  1.00 26.07           N  
ATOM   3489  CA  THR A 448      38.530 301.249 178.280  1.00 25.26           C  
ATOM   3490  C   THR A 448      38.145 300.487 179.533  1.00 25.69           C  
ATOM   3491  O   THR A 448      37.992 301.097 180.592  1.00 26.93           O  
ATOM   3492  CB  THR A 448      37.290 301.486 177.399  1.00 24.37           C  
ATOM   3493  OG1 THR A 448      37.598 302.518 176.454  1.00 22.32           O  
ATOM   3494  CG2 THR A 448      36.068 301.913 178.249  1.00 22.35           C  
ATOM   3495  N   MET A 449      38.003 299.168 179.436  1.00 24.50           N  
ATOM   3496  CA  MET A 449      37.585 298.394 180.600  1.00 26.78           C  
ATOM   3497  C   MET A 449      38.475 298.553 181.832  1.00 25.78           C  
ATOM   3498  O   MET A 449      37.998 298.949 182.894  1.00 26.99           O  
ATOM   3499  CB  MET A 449      37.435 296.920 180.265  1.00 26.68           C  
ATOM   3500  CG  MET A 449      37.057 296.131 181.486  1.00 35.16           C  
ATOM   3501  SD  MET A 449      36.319 294.591 181.118  1.00 46.32           S  
ATOM   3502  CE  MET A 449      34.612 295.116 181.002  1.00 44.68           C  
ATOM   3503  N   TRP A 450      39.764 298.257 181.682  1.00 25.03           N  
ATOM   3504  CA  TRP A 450      40.697 298.361 182.798  1.00 22.79           C  
ATOM   3505  C   TRP A 450      40.807 299.767 183.362  1.00 22.28           C  
ATOM   3506  O   TRP A 450      40.926 299.924 184.570  1.00 20.86           O  
ATOM   3507  CB  TRP A 450      42.071 297.816 182.424  1.00 22.63           C  
ATOM   3508  CG  TRP A 450      42.042 296.408 181.888  1.00 23.56           C  
ATOM   3509  CD1 TRP A 450      42.698 295.946 180.785  1.00 23.59           C  
ATOM   3510  CD2 TRP A 450      41.283 295.302 182.394  1.00 26.15           C  
ATOM   3511  NE1 TRP A 450      42.386 294.629 180.564  1.00 25.13           N  
ATOM   3512  CE2 TRP A 450      41.515 294.209 181.532  1.00 23.86           C  
ATOM   3513  CE3 TRP A 450      40.426 295.129 183.491  1.00 27.81           C  
ATOM   3514  CZ2 TRP A 450      40.918 292.963 181.726  1.00 27.09           C  
ATOM   3515  CZ3 TRP A 450      39.836 293.894 183.689  1.00 27.69           C  
ATOM   3516  CH2 TRP A 450      40.084 292.824 182.808  1.00 30.29           C  
ATOM   3517  N   ASN A 451      40.741 300.790 182.509  1.00 21.07           N  
ATOM   3518  CA  ASN A 451      40.799 302.175 182.990  1.00 21.82           C  
ATOM   3519  C   ASN A 451      39.546 302.561 183.781  1.00 23.60           C  
ATOM   3520  O   ASN A 451      39.602 303.390 184.696  1.00 23.05           O  
ATOM   3521  CB  ASN A 451      40.984 303.151 181.840  1.00 23.51           C  
ATOM   3522  CG  ASN A 451      42.439 303.337 181.468  1.00 27.74           C  
ATOM   3523  OD1 ASN A 451      43.195 304.032 182.172  1.00 24.17           O  
ATOM   3524  ND2 ASN A 451      42.843 302.729 180.354  1.00 22.73           N  
ATOM   3525  N   THR A 452      38.408 301.993 183.384  1.00 22.92           N  
ATOM   3526  CA  THR A 452      37.139 302.242 184.070  1.00 25.45           C  
ATOM   3527  C   THR A 452      37.203 301.627 185.480  1.00 23.06           C  
ATOM   3528  O   THR A 452      36.906 302.294 186.463  1.00 25.17           O  
ATOM   3529  CB  THR A 452      35.946 301.613 183.297  1.00 24.94           C  
ATOM   3530  OG1 THR A 452      35.901 302.165 181.975  1.00 27.25           O  
ATOM   3531  CG2 THR A 452      34.633 301.919 183.997  1.00 23.69           C  
ATOM   3532  N   ILE A 453      37.610 300.363 185.562  1.00 20.60           N  
ATOM   3533  CA  ILE A 453      37.729 299.664 186.835  1.00 21.20           C  
ATOM   3534  C   ILE A 453      38.761 300.337 187.750  1.00 24.40           C  
ATOM   3535  O   ILE A 453      38.531 300.502 188.953  1.00 25.01           O  
ATOM   3536  CB  ILE A 453      38.119 298.220 186.597  1.00 19.48           C  
ATOM   3537  CG1 ILE A 453      36.957 297.489 185.922  1.00 22.05           C  
ATOM   3538  CG2 ILE A 453      38.521 297.547 187.900  1.00 21.14           C  
ATOM   3539  CD1 ILE A 453      37.222 296.016 185.674  1.00 25.57           C  
ATOM   3540  N   SER A 454      39.891 300.739 187.178  1.00 23.62           N  
ATOM   3541  CA  SER A 454      40.932 301.399 187.952  1.00 21.60           C  
ATOM   3542  C   SER A 454      40.415 302.705 188.560  1.00 21.09           C  
ATOM   3543  O   SER A 454      40.651 302.968 189.739  1.00 20.79           O  
ATOM   3544  CB  SER A 454      42.166 301.636 187.081  1.00 20.99           C  
ATOM   3545  OG  SER A 454      43.148 302.373 187.788  1.00 21.72           O  
ATOM   3546  N   SER A 455      39.663 303.492 187.789  1.00 21.04           N  
ATOM   3547  CA  SER A 455      39.125 304.750 188.299  1.00 23.19           C  
ATOM   3548  C   SER A 455      38.081 304.534 189.407  1.00 24.79           C  
ATOM   3549  O   SER A 455      37.941 305.358 190.318  1.00 27.23           O  
ATOM   3550  CB  SER A 455      38.559 305.584 187.158  1.00 22.68           C  
ATOM   3551  OG  SER A 455      39.609 306.007 186.304  1.00 23.88           O  
ATOM   3552  N   MET A 456      37.353 303.426 189.328  1.00 23.69           N  
ATOM   3553  CA  MET A 456      36.357 303.101 190.344  1.00 24.75           C  
ATOM   3554  C   MET A 456      37.090 302.783 191.647  1.00 25.45           C  
ATOM   3555  O   MET A 456      36.678 303.213 192.719  1.00 26.43           O  
ATOM   3556  CB  MET A 456      35.523 301.896 189.899  1.00 23.24           C  
ATOM   3557  CG  MET A 456      34.669 302.213 188.684  1.00 23.06           C  
ATOM   3558  SD  MET A 456      33.627 300.858 188.111  1.00 28.23           S  
ATOM   3559  CE  MET A 456      32.517 301.835 187.096  1.00 24.53           C  
ATOM   3560  N   GLY A 457      38.194 302.049 191.532  1.00 25.31           N  
ATOM   3561  CA  GLY A 457      38.990 301.696 192.695  1.00 25.29           C  
ATOM   3562  C   GLY A 457      39.532 302.929 193.389  1.00 24.59           C  
ATOM   3563  O   GLY A 457      39.603 302.960 194.610  1.00 27.36           O  
ATOM   3564  N   SER A 458      39.879 303.959 192.622  1.00 22.25           N  
ATOM   3565  CA  SER A 458      40.397 305.182 193.205  1.00 22.49           C  
ATOM   3566  C   SER A 458      39.345 305.897 194.052  1.00 23.99           C  
ATOM   3567  O   SER A 458      39.691 306.622 194.989  1.00 24.87           O  
ATOM   3568  CB  SER A 458      40.964 306.123 192.127  1.00 25.52           C  
ATOM   3569  OG  SER A 458      39.954 306.739 191.346  1.00 22.75           O  
ATOM   3570  N   PHE A 459      38.066 305.704 193.723  1.00 21.43           N  
ATOM   3571  CA  PHE A 459      36.985 306.326 194.489  1.00 22.14           C  
ATOM   3572  C   PHE A 459      36.816 305.597 195.822  1.00 19.20           C  
ATOM   3573  O   PHE A 459      36.498 306.209 196.825  1.00 22.46           O  
ATOM   3574  CB  PHE A 459      35.670 306.362 193.678  1.00 21.44           C  
ATOM   3575  CG  PHE A 459      35.513 307.612 192.836  1.00 26.28           C  
ATOM   3576  CD1 PHE A 459      34.496 308.521 193.101  1.00 24.47           C  
ATOM   3577  CD2 PHE A 459      36.421 307.908 191.812  1.00 29.38           C  
ATOM   3578  CE1 PHE A 459      34.386 309.709 192.369  1.00 26.37           C  
ATOM   3579  CE2 PHE A 459      36.323 309.100 191.066  1.00 28.08           C  
ATOM   3580  CZ  PHE A 459      35.310 309.998 191.346  1.00 27.72           C  
ATOM   3581  N   ILE A 460      37.053 304.291 195.823  1.00 20.98           N  
ATOM   3582  CA  ILE A 460      36.975 303.486 197.040  1.00 20.96           C  
ATOM   3583  C   ILE A 460      38.056 303.982 198.007  1.00 23.56           C  
ATOM   3584  O   ILE A 460      37.799 304.155 199.198  1.00 21.91           O  
ATOM   3585  CB  ILE A 460      37.172 301.981 196.722  1.00 20.90           C  
ATOM   3586  CG1 ILE A 460      36.003 301.478 195.861  1.00 21.45           C  
ATOM   3587  CG2 ILE A 460      37.224 301.162 198.003  1.00 19.33           C  
ATOM   3588  CD1 ILE A 460      36.072 299.992 195.541  1.00 21.90           C  
ATOM   3589  N   SER A 461      39.252 304.252 197.475  1.00 23.73           N  
ATOM   3590  CA  SER A 461      40.359 304.773 198.278  1.00 22.42           C  
ATOM   3591  C   SER A 461      40.004 306.150 198.862  1.00 26.46           C  
ATOM   3592  O   SER A 461      40.326 306.425 200.024  1.00 28.57           O  
ATOM   3593  CB  SER A 461      41.642 304.843 197.453  1.00 20.04           C  
ATOM   3594  OG  SER A 461      42.141 303.538 197.210  1.00 22.93           O  
ATOM   3595  N   LEU A 462      39.326 306.997 198.072  1.00 24.59           N  
ATOM   3596  CA  LEU A 462      38.879 308.317 198.542  1.00 23.27           C  
ATOM   3597  C   LEU A 462      37.991 308.128 199.784  1.00 23.67           C  
ATOM   3598  O   LEU A 462      38.129 308.832 200.784  1.00 23.66           O  
ATOM   3599  CB  LEU A 462      38.061 309.036 197.456  1.00 21.02           C  
ATOM   3600  CG  LEU A 462      37.255 310.261 197.905  1.00 22.13           C  
ATOM   3601  CD1 LEU A 462      38.158 311.358 198.440  1.00 24.09           C  
ATOM   3602  CD2 LEU A 462      36.431 310.789 196.753  1.00 23.77           C  
ATOM   3603  N   THR A 463      37.072 307.172 199.703  1.00 25.02           N  
ATOM   3604  CA  THR A 463      36.169 306.888 200.812  1.00 25.70           C  
ATOM   3605  C   THR A 463      36.949 306.516 202.086  1.00 26.23           C  
ATOM   3606  O   THR A 463      36.607 306.965 203.185  1.00 26.97           O  
ATOM   3607  CB  THR A 463      35.161 305.802 200.415  1.00 25.97           C  
ATOM   3608  OG1 THR A 463      34.373 306.296 199.321  1.00 25.93           O  
ATOM   3609  CG2 THR A 463      34.246 305.458 201.584  1.00 22.99           C  
ATOM   3610  N   ALA A 464      38.026 305.749 201.916  1.00 23.65           N  
ATOM   3611  CA  ALA A 464      38.877 305.355 203.028  1.00 23.95           C  
ATOM   3612  C   ALA A 464      39.609 306.574 203.618  1.00 24.80           C  
ATOM   3613  O   ALA A 464      39.696 306.722 204.832  1.00 26.43           O  
ATOM   3614  CB  ALA A 464      39.864 304.305 202.573  1.00 23.64           C  
ATOM   3615  N   VAL A 465      40.096 307.474 202.769  1.00 24.36           N  
ATOM   3616  CA  VAL A 465      40.787 308.669 203.248  1.00 21.75           C  
ATOM   3617  C   VAL A 465      39.842 309.561 204.060  1.00 24.94           C  
ATOM   3618  O   VAL A 465      40.229 310.095 205.098  1.00 26.83           O  
ATOM   3619  CB  VAL A 465      41.425 309.449 202.063  1.00 22.98           C  
ATOM   3620  CG1 VAL A 465      41.962 310.800 202.516  1.00 20.96           C  
ATOM   3621  CG2 VAL A 465      42.558 308.616 201.435  1.00 20.77           C  
ATOM   3622  N   MET A 466      38.595 309.693 203.609  1.00 25.21           N  
ATOM   3623  CA  MET A 466      37.618 310.513 204.321  1.00 25.15           C  
ATOM   3624  C   MET A 466      37.269 309.865 205.666  1.00 21.66           C  
ATOM   3625  O   MET A 466      37.145 310.547 206.682  1.00 21.33           O  
ATOM   3626  CB  MET A 466      36.363 310.714 203.470  1.00 25.20           C  
ATOM   3627  CG  MET A 466      36.618 311.346 202.104  1.00 24.81           C  
ATOM   3628  SD  MET A 466      35.071 311.891 201.312  1.00 25.77           S  
ATOM   3629  CE  MET A 466      34.359 310.314 200.828  1.00 19.43           C  
ATOM   3630  N   LEU A 467      37.153 308.546 205.668  1.00 19.12           N  
ATOM   3631  CA  LEU A 467      36.846 307.827 206.890  1.00 23.00           C  
ATOM   3632  C   LEU A 467      37.972 308.016 207.905  1.00 26.39           C  
ATOM   3633  O   LEU A 467      37.722 308.192 209.096  1.00 24.15           O  
ATOM   3634  CB  LEU A 467      36.678 306.345 206.604  1.00 22.56           C  
ATOM   3635  CG  LEU A 467      36.089 305.553 207.764  1.00 26.59           C  
ATOM   3636  CD1 LEU A 467      34.673 306.059 208.071  1.00 26.65           C  
ATOM   3637  CD2 LEU A 467      36.080 304.080 207.398  1.00 23.47           C  
ATOM   3638  N   MET A 468      39.211 307.986 207.424  1.00 25.38           N  
ATOM   3639  CA  MET A 468      40.369 308.171 208.285  1.00 27.07           C  
ATOM   3640  C   MET A 468      40.301 309.504 209.035  1.00 25.92           C  
ATOM   3641  O   MET A 468      40.639 309.573 210.217  1.00 27.22           O  
ATOM   3642  CB  MET A 468      41.641 308.128 207.446  1.00 31.31           C  
ATOM   3643  CG  MET A 468      42.889 308.352 208.249  1.00 37.76           C  
ATOM   3644  SD  MET A 468      44.290 308.630 207.172  1.00 45.76           S  
ATOM   3645  CE  MET A 468      43.873 310.270 206.539  1.00 45.99           C  
ATOM   3646  N   VAL A 469      39.886 310.562 208.344  1.00 21.87           N  
ATOM   3647  CA  VAL A 469      39.778 311.865 208.977  1.00 22.28           C  
ATOM   3648  C   VAL A 469      38.752 311.784 210.109  1.00 22.54           C  
ATOM   3649  O   VAL A 469      38.970 312.275 211.220  1.00 24.03           O  
ATOM   3650  CB  VAL A 469      39.364 312.949 207.949  1.00 22.07           C  
ATOM   3651  CG1 VAL A 469      39.099 314.286 208.644  1.00 18.50           C  
ATOM   3652  CG2 VAL A 469      40.476 313.129 206.914  1.00 22.25           C  
ATOM   3653  N   PHE A 470      37.643 311.125 209.828  1.00 23.08           N  
ATOM   3654  CA  PHE A 470      36.602 310.978 210.819  1.00 23.82           C  
ATOM   3655  C   PHE A 470      37.116 310.206 212.043  1.00 24.27           C  
ATOM   3656  O   PHE A 470      36.819 310.567 213.179  1.00 25.78           O  
ATOM   3657  CB  PHE A 470      35.417 310.241 210.203  1.00 21.72           C  
ATOM   3658  CG  PHE A 470      34.551 309.564 211.218  1.00 21.55           C  
ATOM   3659  CD1 PHE A 470      33.678 310.313 212.007  1.00 21.94           C  
ATOM   3660  CD2 PHE A 470      34.652 308.187 211.426  1.00 21.58           C  
ATOM   3661  CE1 PHE A 470      32.918 309.714 212.992  1.00 20.74           C  
ATOM   3662  CE2 PHE A 470      33.898 307.565 212.407  1.00 23.95           C  
ATOM   3663  CZ  PHE A 470      33.024 308.336 213.198  1.00 24.31           C  
ATOM   3664  N   ILE A 471      37.862 309.135 211.791  1.00 22.85           N  
ATOM   3665  CA  ILE A 471      38.407 308.283 212.843  1.00 23.15           C  
ATOM   3666  C   ILE A 471      39.306 309.051 213.798  1.00 24.34           C  
ATOM   3667  O   ILE A 471      39.233 308.889 215.021  1.00 27.25           O  
ATOM   3668  CB  ILE A 471      39.161 307.081 212.233  1.00 22.86           C  
ATOM   3669  CG1 ILE A 471      38.146 306.175 211.527  1.00 19.68           C  
ATOM   3670  CG2 ILE A 471      39.951 306.308 213.315  1.00 20.03           C  
ATOM   3671  CD1 ILE A 471      38.750 304.983 210.833  1.00 21.95           C  
ATOM   3672  N   ILE A 472      40.145 309.899 213.235  1.00 21.49           N  
ATOM   3673  CA  ILE A 472      41.028 310.705 214.047  1.00 23.01           C  
ATOM   3674  C   ILE A 472      40.181 311.685 214.851  1.00 24.28           C  
ATOM   3675  O   ILE A 472      40.458 311.918 216.026  1.00 24.64           O  
ATOM   3676  CB  ILE A 472      42.077 311.455 213.180  1.00 23.08           C  
ATOM   3677  CG1 ILE A 472      42.995 310.434 212.487  1.00 24.16           C  
ATOM   3678  CG2 ILE A 472      42.874 312.459 214.040  1.00 18.52           C  
ATOM   3679  CD1 ILE A 472      43.917 311.041 211.420  1.00 21.84           C  
ATOM   3680  N   TRP A 473      39.138 312.240 214.237  1.00 20.63           N  
ATOM   3681  CA  TRP A 473      38.280 313.172 214.959  1.00 21.22           C  
ATOM   3682  C   TRP A 473      37.619 312.463 216.130  1.00 21.11           C  
ATOM   3683  O   TRP A 473      37.585 312.989 217.232  1.00 23.61           O  
ATOM   3684  CB  TRP A 473      37.193 313.760 214.056  1.00 22.41           C  
ATOM   3685  CG  TRP A 473      36.145 314.539 214.860  1.00 24.46           C  
ATOM   3686  CD1 TRP A 473      36.283 315.796 215.403  1.00 24.95           C  
ATOM   3687  CD2 TRP A 473      34.849 314.071 215.269  1.00 23.52           C  
ATOM   3688  NE1 TRP A 473      35.156 316.131 216.131  1.00 23.67           N  
ATOM   3689  CE2 TRP A 473      34.264 315.091 216.065  1.00 24.29           C  
ATOM   3690  CE3 TRP A 473      34.126 312.889 215.041  1.00 21.58           C  
ATOM   3691  CZ2 TRP A 473      32.988 314.961 216.632  1.00 23.68           C  
ATOM   3692  CZ3 TRP A 473      32.857 312.762 215.606  1.00 22.27           C  
ATOM   3693  CH2 TRP A 473      32.304 313.794 216.393  1.00 23.36           C  
ATOM   3694  N   GLU A 474      37.110 311.262 215.888  1.00 23.48           N  
ATOM   3695  CA  GLU A 474      36.422 310.502 216.929  1.00 23.71           C  
ATOM   3696  C   GLU A 474      37.319 310.223 218.120  1.00 25.27           C  
ATOM   3697  O   GLU A 474      36.870 310.284 219.263  1.00 25.37           O  
ATOM   3698  CB  GLU A 474      35.853 309.201 216.366  1.00 21.36           C  
ATOM   3699  CG  GLU A 474      34.857 308.499 217.305  1.00 24.18           C  
ATOM   3700  CD  GLU A 474      35.520 307.595 218.355  1.00 28.78           C  
ATOM   3701  OE1 GLU A 474      34.958 307.438 219.464  1.00 26.02           O  
ATOM   3702  OE2 GLU A 474      36.596 307.025 218.070  1.00 27.35           O  
ATOM   3703  N   ALA A 475      38.589 309.937 217.856  1.00 22.92           N  
ATOM   3704  CA  ALA A 475      39.525 309.666 218.941  1.00 22.38           C  
ATOM   3705  C   ALA A 475      39.698 310.898 219.832  1.00 22.41           C  
ATOM   3706  O   ALA A 475      39.606 310.807 221.052  1.00 24.41           O  
ATOM   3707  CB  ALA A 475      40.861 309.217 218.374  1.00 21.21           C  
ATOM   3708  N   PHE A 476      39.923 312.049 219.214  1.00 20.06           N  
ATOM   3709  CA  PHE A 476      40.094 313.299 219.943  1.00 20.86           C  
ATOM   3710  C   PHE A 476      38.786 313.776 220.589  1.00 22.53           C  
ATOM   3711  O   PHE A 476      38.808 314.475 221.598  1.00 22.21           O  
ATOM   3712  CB  PHE A 476      40.644 314.398 219.015  1.00 21.52           C  
ATOM   3713  CG  PHE A 476      42.136 314.330 218.783  1.00 21.03           C  
ATOM   3714  CD1 PHE A 476      42.644 314.134 217.508  1.00 21.53           C  
ATOM   3715  CD2 PHE A 476      43.030 314.479 219.836  1.00 20.47           C  
ATOM   3716  CE1 PHE A 476      44.017 314.088 217.289  1.00 20.71           C  
ATOM   3717  CE2 PHE A 476      44.408 314.432 219.614  1.00 19.75           C  
ATOM   3718  CZ  PHE A 476      44.895 314.237 218.340  1.00 20.71           C  
ATOM   3719  N   ALA A 477      37.654 313.427 219.986  1.00 22.35           N  
ATOM   3720  CA  ALA A 477      36.352 313.822 220.508  1.00 21.80           C  
ATOM   3721  C   ALA A 477      35.940 313.016 221.750  1.00 21.90           C  
ATOM   3722  O   ALA A 477      35.364 313.571 222.668  1.00 22.29           O  
ATOM   3723  CB  ALA A 477      35.288 313.693 219.425  1.00 18.81           C  
ATOM   3724  N   SER A 478      36.212 311.713 221.750  1.00 20.61           N  
ATOM   3725  CA  SER A 478      35.864 310.836 222.863  1.00 22.80           C  
ATOM   3726  C   SER A 478      36.816 310.893 224.065  1.00 25.57           C  
ATOM   3727  O   SER A 478      36.392 310.696 225.198  1.00 27.63           O  
ATOM   3728  CB  SER A 478      35.726 309.406 222.360  1.00 20.09           C  
ATOM   3729  OG  SER A 478      34.649 309.334 221.447  1.00 22.19           O  
ATOM   3730  N   LYS A 479      38.099 311.147 223.811  1.00 24.97           N  
ATOM   3731  CA  LYS A 479      39.101 311.256 224.863  1.00 22.46           C  
ATOM   3732  C   LYS A 479      39.253 310.040 225.786  1.00 23.67           C  
ATOM   3733  O   LYS A 479      39.086 310.148 227.012  1.00 24.63           O  
ATOM   3734  CB  LYS A 479      38.857 312.525 225.676  1.00 20.39           C  
ATOM   3735  CG  LYS A 479      39.059 313.788 224.880  1.00 17.36           C  
ATOM   3736  CD  LYS A 479      38.782 315.001 225.729  1.00 22.60           C  
ATOM   3737  CE  LYS A 479      39.585 316.182 225.222  1.00 24.43           C  
ATOM   3738  NZ  LYS A 479      39.438 317.389 226.083  1.00 26.64           N  
ATOM   3739  N   ARG A 480      39.524 308.879 225.188  1.00 20.29           N  
ATOM   3740  CA  ARG A 480      39.765 307.645 225.938  1.00 20.82           C  
ATOM   3741  C   ARG A 480      41.264 307.654 226.265  1.00 24.47           C  
ATOM   3742  O   ARG A 480      42.082 307.320 225.396  1.00 22.09           O  
ATOM   3743  CB  ARG A 480      39.476 306.434 225.062  1.00 18.41           C  
ATOM   3744  CG  ARG A 480      38.033 306.241 224.692  1.00 19.26           C  
ATOM   3745  CD  ARG A 480      37.900 305.101 223.681  1.00 21.32           C  
ATOM   3746  NE  ARG A 480      38.485 305.458 222.387  1.00 19.18           N  
ATOM   3747  CZ  ARG A 480      37.797 305.963 221.371  1.00 21.54           C  
ATOM   3748  NH1 ARG A 480      36.490 306.172 221.482  1.00 18.33           N  
ATOM   3749  NH2 ARG A 480      38.417 306.271 220.243  1.00 19.80           N  
ATOM   3750  N   GLU A 481      41.624 308.019 227.498  1.00 24.46           N  
ATOM   3751  CA  GLU A 481      43.039 308.115 227.881  1.00 24.15           C  
ATOM   3752  C   GLU A 481      43.747 306.788 228.120  1.00 25.77           C  
ATOM   3753  O   GLU A 481      43.233 305.907 228.817  1.00 25.62           O  
ATOM   3754  CB  GLU A 481      43.203 309.036 229.088  1.00 20.96           C  
ATOM   3755  CG  GLU A 481      42.786 310.456 228.813  1.00 22.88           C  
ATOM   3756  CD  GLU A 481      42.939 311.353 230.016  1.00 25.59           C  
ATOM   3757  OE1 GLU A 481      42.753 312.574 229.857  1.00 29.42           O  
ATOM   3758  OE2 GLU A 481      43.256 310.850 231.116  1.00 30.38           O  
ATOM   3759  N   VAL A 482      44.937 306.652 227.539  1.00 24.82           N  
ATOM   3760  CA  VAL A 482      45.719 305.435 227.683  1.00 24.34           C  
ATOM   3761  C   VAL A 482      46.109 305.218 229.138  1.00 26.08           C  
ATOM   3762  O   VAL A 482      46.381 306.168 229.879  1.00 25.45           O  
ATOM   3763  CB  VAL A 482      47.025 305.466 226.837  1.00 26.35           C  
ATOM   3764  CG1 VAL A 482      47.848 304.195 227.070  1.00 25.57           C  
ATOM   3765  CG2 VAL A 482      46.704 305.598 225.371  1.00 24.75           C  
ATOM   3766  N   LEU A 483      46.109 303.952 229.528  1.00 23.13           N  
ATOM   3767  CA  LEU A 483      46.499 303.562 230.866  1.00 30.02           C  
ATOM   3768  C   LEU A 483      47.810 302.792 230.797  1.00 31.99           C  
ATOM   3769  O   LEU A 483      48.887 303.335 231.058  1.00 39.61           O  
ATOM   3770  CB  LEU A 483      45.426 302.667 231.495  1.00 25.67           C  
ATOM   3771  CG  LEU A 483      44.186 303.449 231.917  1.00 29.02           C  
ATOM   3772  CD1 LEU A 483      43.138 302.494 232.433  1.00 29.11           C  
ATOM   3773  CD2 LEU A 483      44.545 304.498 232.956  1.00 23.90           C  
ATOM   3774  N   THR A 484      47.687 301.546 230.355  1.00 29.69           N  
ATOM   3775  CA  THR A 484      48.780 300.582 230.260  1.00 31.05           C  
ATOM   3776  C   THR A 484      49.099 300.136 228.830  1.00 30.18           C  
ATOM   3777  O   THR A 484      48.215 299.959 228.009  1.00 29.90           O  
ATOM   3778  CB  THR A 484      48.388 299.258 231.033  1.00 31.11           C  
ATOM   3779  OG1 THR A 484      48.124 299.543 232.410  1.00 34.37           O  
ATOM   3780  CG2 THR A 484      49.483 298.211 230.956  1.00 36.17           C  
ATOM   3781  N   VAL A 485      50.369 299.874 228.578  1.00 28.69           N  
ATOM   3782  CA  VAL A 485      50.826 299.398 227.283  1.00 29.31           C  
ATOM   3783  C   VAL A 485      51.716 298.201 227.592  1.00 27.80           C  
ATOM   3784  O   VAL A 485      52.531 298.239 228.513  1.00 27.70           O  
ATOM   3785  CB  VAL A 485      51.666 300.470 226.547  1.00 29.97           C  
ATOM   3786  CG1 VAL A 485      52.189 299.934 225.225  1.00 25.48           C  
ATOM   3787  CG2 VAL A 485      50.830 301.706 226.316  1.00 33.28           C  
ATOM   3788  N   ASP A 486      51.548 297.123 226.844  1.00 28.01           N  
ATOM   3789  CA  ASP A 486      52.363 295.955 227.077  1.00 27.60           C  
ATOM   3790  C   ASP A 486      53.692 296.017 226.331  1.00 26.04           C  
ATOM   3791  O   ASP A 486      53.893 296.840 225.442  1.00 27.08           O  
ATOM   3792  CB  ASP A 486      51.615 294.685 226.704  1.00 36.23           C  
ATOM   3793  CG  ASP A 486      51.957 293.516 227.633  1.00 50.80           C  
ATOM   3794  OD1 ASP A 486      53.060 293.482 228.272  1.00 50.41           O  
ATOM   3795  OD2 ASP A 486      51.088 292.629 227.745  1.00 57.73           O  
ATOM   3796  N   LEU A 487      54.625 295.181 226.758  1.00 22.53           N  
ATOM   3797  CA  LEU A 487      55.946 295.070 226.158  1.00 21.19           C  
ATOM   3798  C   LEU A 487      56.828 296.293 226.235  1.00 21.46           C  
ATOM   3799  O   LEU A 487      57.676 296.474 225.378  1.00 21.79           O  
ATOM   3800  CB  LEU A 487      55.850 294.589 224.703  1.00 23.56           C  
ATOM   3801  CG  LEU A 487      55.055 293.291 224.456  1.00 24.23           C  
ATOM   3802  CD1 LEU A 487      54.950 293.003 222.957  1.00 24.63           C  
ATOM   3803  CD2 LEU A 487      55.714 292.127 225.188  1.00 26.56           C  
ATOM   3804  N   THR A 488      56.670 297.123 227.266  1.00 19.92           N  
ATOM   3805  CA  THR A 488      57.532 298.295 227.386  1.00 19.19           C  
ATOM   3806  C   THR A 488      58.994 297.891 227.607  1.00 19.69           C  
ATOM   3807  O   THR A 488      59.894 298.683 227.328  1.00 20.73           O  
ATOM   3808  CB  THR A 488      57.140 299.234 228.551  1.00 21.34           C  
ATOM   3809  OG1 THR A 488      57.147 298.496 229.774  1.00 20.85           O  
ATOM   3810  CG2 THR A 488      55.779 299.852 228.333  1.00 18.61           C  
ATOM   3811  N   THR A 489      59.256 296.675 228.099  1.00 18.10           N  
ATOM   3812  CA  THR A 489      60.651 296.287 228.323  1.00 20.26           C  
ATOM   3813  C   THR A 489      61.442 296.259 227.033  1.00 21.96           C  
ATOM   3814  O   THR A 489      62.662 296.324 227.071  1.00 23.68           O  
ATOM   3815  CB  THR A 489      60.851 294.928 229.016  1.00 22.39           C  
ATOM   3816  OG1 THR A 489      60.155 293.921 228.296  1.00 26.83           O  
ATOM   3817  CG2 THR A 489      60.374 294.965 230.460  1.00 21.72           C  
ATOM   3818  N   THR A 490      60.769 296.129 225.892  1.00 20.80           N  
ATOM   3819  CA  THR A 490      61.492 296.140 224.615  1.00 20.46           C  
ATOM   3820  C   THR A 490      60.982 297.204 223.629  1.00 22.94           C  
ATOM   3821  O   THR A 490      61.167 297.089 222.408  1.00 23.92           O  
ATOM   3822  CB  THR A 490      61.538 294.749 223.959  1.00 19.07           C  
ATOM   3823  OG1 THR A 490      60.221 294.187 223.908  1.00 19.52           O  
ATOM   3824  CG2 THR A 490      62.444 293.824 224.746  1.00 17.69           C  
ATOM   3825  N   ASN A 491      60.351 298.243 224.175  1.00 22.11           N  
ATOM   3826  CA  ASN A 491      59.818 299.347 223.392  1.00 19.68           C  
ATOM   3827  C   ASN A 491      59.921 300.594 224.263  1.00 17.80           C  
ATOM   3828  O   ASN A 491      58.925 301.098 224.788  1.00 19.27           O  
ATOM   3829  CB  ASN A 491      58.379 299.043 222.956  1.00 19.08           C  
ATOM   3830  CG  ASN A 491      58.300 297.861 221.992  1.00 22.67           C  
ATOM   3831  OD1 ASN A 491      58.487 298.011 220.779  1.00 23.12           O  
ATOM   3832  ND2 ASN A 491      58.054 296.677 222.531  1.00 17.39           N  
ATOM   3833  N   LEU A 492      61.163 301.059 224.411  1.00 17.96           N  
ATOM   3834  CA  LEU A 492      61.517 302.220 225.226  1.00 16.18           C  
ATOM   3835  C   LEU A 492      60.722 303.490 224.986  1.00 19.39           C  
ATOM   3836  O   LEU A 492      60.513 304.287 225.915  1.00 20.00           O  
ATOM   3837  CB  LEU A 492      63.013 302.531 225.063  1.00 13.49           C  
ATOM   3838  CG  LEU A 492      63.550 303.713 225.882  1.00 14.67           C  
ATOM   3839  CD1 LEU A 492      63.362 303.405 227.375  1.00 15.60           C  
ATOM   3840  CD2 LEU A 492      65.016 303.973 225.592  1.00 15.75           C  
ATOM   3841  N   GLU A 493      60.268 303.691 223.751  1.00 18.24           N  
ATOM   3842  CA  GLU A 493      59.529 304.902 223.432  1.00 17.16           C  
ATOM   3843  C   GLU A 493      58.225 305.055 224.227  1.00 17.08           C  
ATOM   3844  O   GLU A 493      57.738 306.159 224.406  1.00 17.04           O  
ATOM   3845  CB  GLU A 493      59.279 304.976 221.912  1.00 16.32           C  
ATOM   3846  CG  GLU A 493      58.195 304.040 221.395  1.00 17.89           C  
ATOM   3847  CD  GLU A 493      58.694 302.679 220.960  1.00 19.95           C  
ATOM   3848  OE1 GLU A 493      59.797 302.253 221.379  1.00 20.78           O  
ATOM   3849  OE2 GLU A 493      57.967 302.026 220.172  1.00 22.53           O  
ATOM   3850  N   TRP A 494      57.693 303.951 224.745  1.00 18.80           N  
ATOM   3851  CA  TRP A 494      56.438 303.965 225.522  1.00 22.63           C  
ATOM   3852  C   TRP A 494      56.633 304.138 227.040  1.00 23.92           C  
ATOM   3853  O   TRP A 494      55.676 304.443 227.769  1.00 23.68           O  
ATOM   3854  CB  TRP A 494      55.688 302.632 225.315  1.00 19.65           C  
ATOM   3855  CG  TRP A 494      55.213 302.364 223.901  1.00 21.79           C  
ATOM   3856  CD1 TRP A 494      55.865 301.653 222.933  1.00 20.40           C  
ATOM   3857  CD2 TRP A 494      53.959 302.774 223.321  1.00 20.76           C  
ATOM   3858  NE1 TRP A 494      55.098 301.591 221.794  1.00 19.43           N  
ATOM   3859  CE2 TRP A 494      53.927 302.272 222.002  1.00 20.00           C  
ATOM   3860  CE3 TRP A 494      52.859 303.511 223.795  1.00 20.11           C  
ATOM   3861  CZ2 TRP A 494      52.840 302.482 221.145  1.00 19.12           C  
ATOM   3862  CZ3 TRP A 494      51.771 303.719 222.941  1.00 20.75           C  
ATOM   3863  CH2 TRP A 494      51.776 303.205 221.628  1.00 20.03           C  
ATOM   3864  N   LEU A 495      57.869 303.943 227.498  1.00 25.08           N  
ATOM   3865  CA  LEU A 495      58.204 303.977 228.923  1.00 24.68           C  
ATOM   3866  C   LEU A 495      57.998 305.272 229.714  1.00 24.91           C  
ATOM   3867  O   LEU A 495      57.978 305.251 230.944  1.00 27.40           O  
ATOM   3868  CB  LEU A 495      59.616 303.418 229.110  1.00 26.42           C  
ATOM   3869  CG  LEU A 495      59.938 302.601 230.361  1.00 26.95           C  
ATOM   3870  CD1 LEU A 495      58.804 301.650 230.687  1.00 25.75           C  
ATOM   3871  CD2 LEU A 495      61.253 301.850 230.155  1.00 26.42           C  
ATOM   3872  N   ASN A 496      57.804 306.386 229.023  1.00 21.51           N  
ATOM   3873  CA  ASN A 496      57.586 307.648 229.695  1.00 19.52           C  
ATOM   3874  C   ASN A 496      56.115 308.062 229.690  1.00 19.38           C  
ATOM   3875  O   ASN A 496      55.794 309.223 229.937  1.00 20.43           O  
ATOM   3876  CB  ASN A 496      58.480 308.715 229.070  1.00 20.31           C  
ATOM   3877  CG  ASN A 496      59.927 308.606 229.536  1.00 24.07           C  
ATOM   3878  OD1 ASN A 496      60.240 308.972 230.668  1.00 24.58           O  
ATOM   3879  ND2 ASN A 496      60.812 308.110 228.672  1.00 20.63           N  
ATOM   3880  N   GLY A 497      55.221 307.104 229.428  1.00 20.56           N  
ATOM   3881  CA  GLY A 497      53.800 307.421 229.410  1.00 22.30           C  
ATOM   3882  C   GLY A 497      53.277 308.016 228.111  1.00 25.14           C  
ATOM   3883  O   GLY A 497      54.077 308.341 227.215  1.00 24.42           O  
ATOM   3884  N   CYS A 498      51.952 308.210 228.039  1.00 21.66           N  
ATOM   3885  CA  CYS A 498      51.286 308.725 226.850  1.00 19.28           C  
ATOM   3886  C   CYS A 498      50.417 309.951 227.103  1.00 20.97           C  
ATOM   3887  O   CYS A 498      49.415 309.853 227.799  1.00 26.22           O  
ATOM   3888  CB  CYS A 498      50.423 307.602 226.274  1.00 15.99           C  
ATOM   3889  SG  CYS A 498      51.253 306.004 226.136  1.00 23.91           S  
ATOM   3890  N   PRO A 499      50.804 311.131 226.588  1.00 20.62           N  
ATOM   3891  CA  PRO A 499      52.004 311.383 225.796  1.00 22.54           C  
ATOM   3892  C   PRO A 499      53.169 311.594 226.769  1.00 25.40           C  
ATOM   3893  O   PRO A 499      52.954 311.845 227.967  1.00 24.05           O  
ATOM   3894  CB  PRO A 499      51.645 312.672 225.067  1.00 20.51           C  
ATOM   3895  CG  PRO A 499      50.856 313.390 226.089  1.00 20.54           C  
ATOM   3896  CD  PRO A 499      49.949 312.328 226.622  1.00 18.17           C  
ATOM   3897  N   PRO A 500      54.414 311.387 226.306  1.00 25.02           N  
ATOM   3898  CA  PRO A 500      55.519 311.602 227.250  1.00 24.15           C  
ATOM   3899  C   PRO A 500      55.633 313.090 227.553  1.00 24.68           C  
ATOM   3900  O   PRO A 500      55.085 313.920 226.830  1.00 28.23           O  
ATOM   3901  CB  PRO A 500      56.743 311.057 226.494  1.00 23.62           C  
ATOM   3902  CG  PRO A 500      56.363 311.201 225.051  1.00 25.21           C  
ATOM   3903  CD  PRO A 500      54.892 310.837 225.024  1.00 22.93           C  
ATOM   3904  N   PRO A 501      56.272 313.450 228.678  1.00 26.68           N  
ATOM   3905  CA  PRO A 501      56.396 314.880 228.986  1.00 25.28           C  
ATOM   3906  C   PRO A 501      57.249 315.626 227.963  1.00 24.75           C  
ATOM   3907  O   PRO A 501      58.066 315.017 227.277  1.00 26.17           O  
ATOM   3908  CB  PRO A 501      57.039 314.886 230.385  1.00 24.29           C  
ATOM   3909  CG  PRO A 501      57.761 313.609 230.462  1.00 27.38           C  
ATOM   3910  CD  PRO A 501      56.845 312.619 229.753  1.00 25.34           C  
ATOM   3911  N   TYR A 502      57.031 316.933 227.854  1.00 23.24           N  
ATOM   3912  CA  TYR A 502      57.768 317.786 226.936  1.00 25.34           C  
ATOM   3913  C   TYR A 502      59.248 317.439 226.982  1.00 24.70           C  
ATOM   3914  O   TYR A 502      59.872 317.198 225.948  1.00 25.91           O  
ATOM   3915  CB  TYR A 502      57.562 319.244 227.325  1.00 25.29           C  
ATOM   3916  CG  TYR A 502      58.084 320.241 226.312  1.00 28.95           C  
ATOM   3917  CD1 TYR A 502      59.307 320.883 226.498  1.00 27.44           C  
ATOM   3918  CD2 TYR A 502      57.326 320.592 225.199  1.00 28.55           C  
ATOM   3919  CE1 TYR A 502      59.755 321.856 225.605  1.00 26.21           C  
ATOM   3920  CE2 TYR A 502      57.771 321.564 224.303  1.00 29.83           C  
ATOM   3921  CZ  TYR A 502      58.983 322.186 224.516  1.00 27.67           C  
ATOM   3922  OH  TYR A 502      59.424 323.141 223.628  1.00 35.69           O  
ATOM   3923  N   HIS A 503      59.798 317.385 228.190  1.00 25.21           N  
ATOM   3924  CA  HIS A 503      61.207 317.031 228.388  1.00 26.60           C  
ATOM   3925  C   HIS A 503      61.312 315.601 228.905  1.00 26.25           C  
ATOM   3926  O   HIS A 503      60.809 315.300 229.989  1.00 27.39           O  
ATOM   3927  CB  HIS A 503      61.872 317.943 229.435  1.00 27.32           C  
ATOM   3928  CG  HIS A 503      62.193 319.322 228.938  1.00 32.77           C  
ATOM   3929  ND1 HIS A 503      61.728 320.445 229.587  1.00 33.15           N  
ATOM   3930  CD2 HIS A 503      62.959 319.696 227.879  1.00 34.44           C  
ATOM   3931  CE1 HIS A 503      62.216 321.471 228.918  1.00 30.56           C  
ATOM   3932  NE2 HIS A 503      62.971 321.072 227.870  1.00 36.12           N  
ATOM   3933  N   THR A 504      61.886 314.702 228.109  1.00 23.24           N  
ATOM   3934  CA  THR A 504      62.088 313.330 228.563  1.00 22.79           C  
ATOM   3935  C   THR A 504      63.586 313.091 228.630  1.00 23.99           C  
ATOM   3936  O   THR A 504      64.373 313.773 227.964  1.00 25.68           O  
ATOM   3937  CB  THR A 504      61.462 312.236 227.648  1.00 24.93           C  
ATOM   3938  OG1 THR A 504      61.631 312.591 226.270  1.00 25.85           O  
ATOM   3939  CG2 THR A 504      59.998 312.036 227.971  1.00 23.71           C  
ATOM   3940  N   PHE A 505      63.972 312.117 229.446  1.00 24.19           N  
ATOM   3941  CA  PHE A 505      65.371 311.754 229.647  1.00 23.22           C  
ATOM   3942  C   PHE A 505      66.261 312.908 230.138  1.00 24.00           C  
ATOM   3943  O   PHE A 505      67.424 313.015 229.725  1.00 24.50           O  
ATOM   3944  CB  PHE A 505      65.960 311.083 228.379  1.00 23.06           C  
ATOM   3945  CG  PHE A 505      65.216 309.837 227.954  1.00 22.64           C  
ATOM   3946  CD1 PHE A 505      65.365 308.644 228.665  1.00 21.20           C  
ATOM   3947  CD2 PHE A 505      64.323 309.874 226.879  1.00 21.80           C  
ATOM   3948  CE1 PHE A 505      64.636 307.501 228.323  1.00 20.26           C  
ATOM   3949  CE2 PHE A 505      63.587 308.744 226.524  1.00 19.27           C  
ATOM   3950  CZ  PHE A 505      63.741 307.550 227.247  1.00 19.98           C  
ATOM   3951  N   GLU A 506      65.720 313.763 231.014  1.00 22.94           N  
ATOM   3952  CA  GLU A 506      66.500 314.855 231.607  1.00 25.26           C  
ATOM   3953  C   GLU A 506      67.599 314.162 232.428  1.00 24.46           C  
ATOM   3954  O   GLU A 506      68.702 314.678 232.595  1.00 22.85           O  
ATOM   3955  CB  GLU A 506      65.630 315.702 232.504  1.00 28.98           C  
ATOM   3956  CG  GLU A 506      64.490 316.369 231.809  1.00 41.54           C  
ATOM   3957  CD  GLU A 506      63.813 317.367 232.720  1.00 51.28           C  
ATOM   3958  OE1 GLU A 506      62.943 316.956 233.529  1.00 57.41           O  
ATOM   3959  OE2 GLU A 506      64.184 318.563 232.648  1.00 58.62           O  
ATOM   3960  N   GLU A 507      67.240 313.017 233.007  1.00 25.64           N  
ATOM   3961  CA  GLU A 507      68.187 312.158 233.709  1.00 26.03           C  
ATOM   3962  C   GLU A 507      68.259 310.982 232.736  1.00 27.42           C  
ATOM   3963  O   GLU A 507      67.247 310.297 232.488  1.00 28.40           O  
ATOM   3964  CB  GLU A 507      67.665 311.650 235.049  1.00 29.31           C  
ATOM   3965  CG  GLU A 507      68.507 310.483 235.570  1.00 37.01           C  
ATOM   3966  CD  GLU A 507      68.718 310.504 237.074  1.00 43.40           C  
ATOM   3967  OE1 GLU A 507      69.883 310.689 237.506  1.00 45.43           O  
ATOM   3968  OE2 GLU A 507      67.724 310.327 237.812  1.00 44.79           O  
ATOM   3969  N   PRO A 508      69.433 310.759 232.123  1.00 24.10           N  
ATOM   3970  CA  PRO A 508      69.582 309.661 231.168  1.00 24.24           C  
ATOM   3971  C   PRO A 508      69.367 308.279 231.768  1.00 27.03           C  
ATOM   3972  O   PRO A 508      69.405 308.106 232.991  1.00 26.26           O  
ATOM   3973  CB  PRO A 508      71.019 309.838 230.675  1.00 22.20           C  
ATOM   3974  CG  PRO A 508      71.706 310.429 231.843  1.00 21.18           C  
ATOM   3975  CD  PRO A 508      70.719 311.450 232.329  1.00 23.80           C  
ATOM   3976  N   THR A 509      69.096 307.307 230.898  1.00 25.14           N  
ATOM   3977  CA  THR A 509      68.913 305.921 231.324  1.00 23.87           C  
ATOM   3978  C   THR A 509      70.240 305.394 231.894  1.00 25.75           C  
ATOM   3979  O   THR A 509      71.309 305.928 231.585  1.00 25.57           O  
ATOM   3980  CB  THR A 509      68.537 305.004 230.122  1.00 21.73           C  
ATOM   3981  OG1 THR A 509      69.617 304.973 229.174  1.00 20.25           O  
ATOM   3982  CG2 THR A 509      67.285 305.507 229.446  1.00 16.75           C  
ATOM   3983  N   TYR A 510      70.170 304.355 232.722  1.00 23.61           N  
ATOM   3984  CA  TYR A 510      71.368 303.740 233.282  1.00 21.98           C  
ATOM   3985  C   TYR A 510      71.588 302.441 232.522  1.00 22.15           C  
ATOM   3986  O   TYR A 510      70.723 301.569 232.518  1.00 22.76           O  
ATOM   3987  CB  TYR A 510      71.175 303.423 234.772  1.00 22.26           C  
ATOM   3988  CG  TYR A 510      72.266 302.568 235.405  1.00 23.70           C  
ATOM   3989  CD1 TYR A 510      72.296 301.182 235.221  1.00 21.17           C  
ATOM   3990  CD2 TYR A 510      73.240 303.143 236.224  1.00 26.44           C  
ATOM   3991  CE1 TYR A 510      73.264 300.387 235.834  1.00 24.63           C  
ATOM   3992  CE2 TYR A 510      74.218 302.355 236.843  1.00 25.72           C  
ATOM   3993  CZ  TYR A 510      74.224 300.980 236.638  1.00 26.96           C  
ATOM   3994  OH  TYR A 510      75.215 300.209 237.204  1.00 27.96           O  
ATOM   3995  N   VAL A 511      72.736 302.306 231.868  1.00 20.53           N  
ATOM   3996  CA  VAL A 511      73.043 301.074 231.134  1.00 22.25           C  
ATOM   3997  C   VAL A 511      74.486 300.657 231.446  1.00 25.41           C  
ATOM   3998  O   VAL A 511      75.422 301.381 231.121  1.00 24.71           O  
ATOM   3999  CB  VAL A 511      72.872 301.228 229.575  1.00 20.81           C  
ATOM   4000  CG1 VAL A 511      73.057 299.882 228.888  1.00 15.15           C  
ATOM   4001  CG2 VAL A 511      71.493 301.780 229.234  1.00 20.35           C  
ATOM   4002  N   ASN A 512      74.638 299.510 232.116  1.00 30.36           N  
ATOM   4003  CA  ASN A 512      75.938 298.932 232.503  1.00 32.67           C  
ATOM   4004  C   ASN A 512      76.701 298.484 231.309  1.00 36.76           C  
ATOM   4005  O   ASN A 512      76.134 297.927 230.361  1.00 32.07           O  
ATOM   4006  CB  ASN A 512      75.789 297.638 233.315  1.00 33.71           C  
ATOM   4007  CG  ASN A 512      75.570 297.884 234.754  1.00 36.82           C  
ATOM   4008  OD1 ASN A 512      74.790 297.190 235.387  1.00 38.31           O  
ATOM   4009  ND2 ASN A 512      76.253 298.886 235.298  1.00 42.09           N  
ATOM   4010  N   LEU A 513      78.012 298.546 231.457  1.00 42.76           N  
ATOM   4011  CA  LEU A 513      78.898 298.119 230.402  1.00 52.56           C  
ATOM   4012  C   LEU A 513      79.266 296.662 230.653  1.00 59.03           C  
ATOM   4013  O   LEU A 513      79.462 295.889 229.710  1.00 64.02           O  
ATOM   4014  CB  LEU A 513      80.139 299.008 230.384  1.00 51.99           C  
ATOM   4015  CG  LEU A 513      80.827 299.119 229.025  1.00 52.07           C  
ATOM   4016  CD1 LEU A 513      81.855 297.998 228.871  1.00 54.79           C  
ATOM   4017  CD2 LEU A 513      79.788 299.084 227.910  1.00 46.52           C  
ATOM   4018  N   LYS A 514      79.299 296.281 231.928  1.00 65.02           N  
ATOM   4019  CA  LYS A 514      79.638 294.915 232.329  1.00 70.87           C  
ATOM   4020  C   LYS A 514      81.114 294.589 232.017  1.00 73.84           C  
ATOM   4021  O   LYS A 514      81.379 293.480 231.486  1.00 75.03           O  
ATOM   4022  CB  LYS A 514      78.691 293.894 231.656  1.00 71.01           C  
ATOM   4023  CG  LYS A 514      77.247 293.939 232.141  1.00 71.76           C  
ATOM   4024  CD  LYS A 514      76.373 292.972 231.363  1.00 72.34           C  
ATOM   4025  CE  LYS A 514      75.034 292.743 232.057  1.00 72.68           C  
ATOM   4026  NZ  LYS A 514      74.162 293.952 232.152  1.00 71.30           N  
ATOM   4027  OXT LYS A 514      81.988 295.464 232.281  1.00 74.67           O  
