# Supplementary material for: Alignment of Helical Membrane Protein Sequences Using AlignMe
Source: PLoS One. 2013 Mar 4;8(3):e57731. doi: 10.1371/journal.pone.0057731 (PMC3587630; doi:10.1371/journal.pone.0057731)
Supplement: File S2 — Dataset of HOMEP2 homologous membrane proteins. (GZ) [file pone.0057731.s002.gz › HOMEP2010_pdbs/cytochrome_c_oxidases_12TM-helix_subunit/3HB3_A.pdb]

ATOM      1  N   GLY A  17      66.184  78.152  75.744  1.00101.81           N  
ATOM      2  CA  GLY A  17      66.242  77.432  74.428  1.00101.54           C  
ATOM      3  C   GLY A  17      65.248  76.284  74.278  1.00101.21           C  
ATOM      4  O   GLY A  17      65.618  75.179  73.848  1.00101.03           O  
ATOM      5  N   PHE A  18      63.986  76.548  74.633  1.00100.75           N  
ATOM      6  CA  PHE A  18      62.935  75.539  74.533  1.00 99.90           C  
ATOM      7  C   PHE A  18      62.656  75.200  73.051  1.00 99.39           C  
ATOM      8  O   PHE A  18      62.233  76.075  72.299  1.00 99.34           O  
ATOM      9  CB  PHE A  18      61.651  75.856  75.401  1.00100.18           C  
ATOM     10  CG  PHE A  18      61.107  77.322  75.334  1.00100.58           C  
ATOM     11  CD1 PHE A  18      59.733  77.553  75.078  1.00100.23           C  
ATOM     12  CD2 PHE A  18      61.926  78.452  75.610  1.00101.12           C  
ATOM     13  CE1 PHE A  18      59.188  78.880  75.033  1.00 99.72           C  
ATOM     14  CE2 PHE A  18      61.395  79.787  75.564  1.00100.41           C  
ATOM     15  CZ  PHE A  18      60.020  79.994  75.273  1.00100.05           C  
ATOM     16  N   PHE A  19      62.999  73.965  72.637  1.00 98.20           N  
ATOM     17  CA  PHE A  19      62.517  73.312  71.395  1.00 96.42           C  
ATOM     18  C   PHE A  19      61.533  74.175  70.610  1.00 95.54           C  
ATOM     19  O   PHE A  19      61.672  74.354  69.398  1.00 95.98           O  
ATOM     20  CB  PHE A  19      61.865  71.967  71.778  1.00 96.45           C  
ATOM     21  CG  PHE A  19      61.192  71.209  70.634  1.00 95.62           C  
ATOM     22  CD1 PHE A  19      61.826  70.102  70.039  1.00 95.24           C  
ATOM     23  CD2 PHE A  19      59.897  71.533  70.213  1.00 94.78           C  
ATOM     24  CE1 PHE A  19      61.197  69.361  69.010  1.00 93.90           C  
ATOM     25  CE2 PHE A  19      59.267  70.806  69.181  1.00 94.09           C  
ATOM     26  CZ  PHE A  19      59.921  69.712  68.588  1.00 93.66           C  
ATOM     27  N   THR A  20      60.544  74.714  71.313  1.00 94.15           N  
ATOM     28  CA  THR A  20      59.532  75.605  70.732  1.00 93.18           C  
ATOM     29  C   THR A  20      60.082  76.972  70.183  1.00 91.83           C  
ATOM     30  O   THR A  20      59.530  77.524  69.222  1.00 91.79           O  
ATOM     31  CB  THR A  20      58.344  75.753  71.759  1.00 93.68           C  
ATOM     32  OG1 THR A  20      57.906  74.442  72.163  1.00 93.64           O  
ATOM     33  CG2 THR A  20      57.077  76.373  71.125  1.00 93.76           C  
ATOM     34  N   ARG A  21      61.170  77.482  70.780  1.00 89.88           N  
ATOM     35  CA  ARG A  21      61.897  78.699  70.334  1.00 87.93           C  
ATOM     36  C   ARG A  21      62.515  78.546  68.934  1.00 85.62           C  
ATOM     37  O   ARG A  21      62.923  79.524  68.272  1.00 85.01           O  
ATOM     38  CB  ARG A  21      63.039  78.996  71.324  1.00 88.64           C  
ATOM     39  CG  ARG A  21      63.402  80.466  71.515  1.00 90.48           C  
ATOM     40  CD  ARG A  21      64.684  80.898  70.800  1.00 94.19           C  
ATOM     41  NE  ARG A  21      64.352  81.686  69.605  1.00 95.87           N  
ATOM     42  CZ  ARG A  21      65.201  82.461  68.930  1.00 95.25           C  
ATOM     43  NH1 ARG A  21      66.471  82.572  69.315  1.00 94.66           N  
ATOM     44  NH2 ARG A  21      64.766  83.125  67.862  1.00 94.11           N  
ATOM     45  N   TRP A  22      62.589  77.294  68.504  1.00 82.44           N  
ATOM     46  CA  TRP A  22      63.354  76.948  67.337  1.00 79.24           C  
ATOM     47  C   TRP A  22      62.511  76.142  66.400  1.00 76.13           C  
ATOM     48  O   TRP A  22      62.083  76.633  65.346  1.00 74.75           O  
ATOM     49  CB  TRP A  22      64.590  76.164  67.772  1.00 79.90           C  
ATOM     50  CG  TRP A  22      65.591  77.043  68.394  1.00 81.70           C  
ATOM     51  CD1 TRP A  22      65.982  77.047  69.693  1.00 83.77           C  
ATOM     52  CD2 TRP A  22      66.312  78.093  67.751  1.00 84.74           C  
ATOM     53  NE1 TRP A  22      66.919  78.028  69.904  1.00 85.06           N  
ATOM     54  CE2 TRP A  22      67.145  78.684  68.722  1.00 85.47           C  
ATOM     55  CE3 TRP A  22      66.352  78.594  66.431  1.00 86.52           C  
ATOM     56  CZ2 TRP A  22      68.023  79.743  68.422  1.00 87.19           C  
ATOM     57  CZ3 TRP A  22      67.228  79.658  66.132  1.00 85.62           C  
ATOM     58  CH2 TRP A  22      68.048  80.212  67.124  1.00 85.94           C  
ATOM     59  N   PHE A  23      62.252  74.908  66.826  1.00 73.03           N  
ATOM     60  CA  PHE A  23      61.689  73.895  65.966  1.00 69.87           C  
ATOM     61  C   PHE A  23      60.244  74.183  65.787  1.00 67.71           C  
ATOM     62  O   PHE A  23      59.637  73.692  64.860  1.00 67.49           O  
ATOM     63  CB  PHE A  23      61.910  72.509  66.545  1.00 69.45           C  
ATOM     64  CG  PHE A  23      63.346  72.041  66.489  1.00 70.33           C  
ATOM     65  CD1 PHE A  23      63.779  71.208  65.465  1.00 72.34           C  
ATOM     66  CD2 PHE A  23      64.256  72.405  67.471  1.00 70.71           C  
ATOM     67  CE1 PHE A  23      65.105  70.748  65.416  1.00 72.89           C  
ATOM     68  CE2 PHE A  23      65.583  71.956  67.430  1.00 72.38           C  
ATOM     69  CZ  PHE A  23      66.009  71.129  66.403  1.00 73.13           C  
ATOM     70  N   MET A  24      59.691  75.003  66.662  1.00 65.93           N  
ATOM     71  CA  MET A  24      58.290  75.404  66.517  1.00 65.47           C  
ATOM     72  C   MET A  24      58.036  76.772  65.836  1.00 62.91           C  
ATOM     73  O   MET A  24      56.884  77.096  65.494  1.00 62.15           O  
ATOM     74  CB  MET A  24      57.565  75.332  67.875  1.00 66.94           C  
ATOM     75  CG  MET A  24      56.213  74.608  67.885  1.00 70.90           C  
ATOM     76  SD  MET A  24      56.197  72.896  67.140  1.00 81.59           S  
ATOM     77  CE  MET A  24      54.286  72.811  66.562  1.00 77.39           C  
ATOM     78  N   SER A  25      59.103  77.547  65.631  1.00 60.79           N  
ATOM     79  CA  SER A  25      58.995  78.897  65.036  1.00 58.89           C  
ATOM     80  C   SER A  25      58.452  78.885  63.620  1.00 57.41           C  
ATOM     81  O   SER A  25      58.833  78.022  62.809  1.00 57.95           O  
ATOM     82  CB  SER A  25      60.330  79.628  64.990  1.00 58.17           C  
ATOM     83  OG  SER A  25      60.197  80.765  64.128  1.00 56.41           O  
ATOM     84  N   THR A  26      57.600  79.850  63.313  1.00 54.74           N  
ATOM     85  CA  THR A  26      57.227  80.042  61.920  1.00 53.37           C  
ATOM     86  C   THR A  26      57.957  81.238  61.260  1.00 51.69           C  
ATOM     87  O   THR A  26      57.604  81.682  60.169  1.00 50.26           O  
ATOM     88  CB  THR A  26      55.687  80.095  61.751  1.00 53.20           C  
ATOM     89  OG1 THR A  26      55.192  81.333  62.259  1.00 51.68           O  
ATOM     90  CG2 THR A  26      55.012  79.010  62.637  1.00 52.96           C  
ATOM     91  N   ASN A  27      58.965  81.753  61.941  1.00 49.95           N  
ATOM     92  CA  ASN A  27      59.663  82.879  61.407  1.00 48.67           C  
ATOM     93  C   ASN A  27      60.774  82.446  60.449  1.00 47.23           C  
ATOM     94  O   ASN A  27      61.717  81.733  60.839  1.00 45.61           O  
ATOM     95  CB  ASN A  27      60.232  83.736  62.539  1.00 49.35           C  
ATOM     96  CG  ASN A  27      61.249  84.794  62.039  1.00 50.64           C  
ATOM     97  OD1 ASN A  27      60.929  85.735  61.290  1.00 50.36           O  
ATOM     98  ND2 ASN A  27      62.477  84.621  62.457  1.00 53.76           N  
ATOM     99  N   HIS A  28      60.682  82.960  59.220  1.00 46.26           N  
ATOM    100  CA  HIS A  28      61.675  82.712  58.186  1.00 46.08           C  
ATOM    101  C   HIS A  28      63.127  82.663  58.631  1.00 45.11           C  
ATOM    102  O   HIS A  28      63.906  81.938  58.064  1.00 46.86           O  
ATOM    103  CB  HIS A  28      61.491  83.673  57.001  1.00 46.95           C  
ATOM    104  CG  HIS A  28      62.160  85.002  57.183  1.00 49.68           C  
ATOM    105  ND1 HIS A  28      61.464  86.151  57.518  1.00 51.39           N  
ATOM    106  CD2 HIS A  28      63.461  85.362  57.071  1.00 49.42           C  
ATOM    107  CE1 HIS A  28      62.314  87.155  57.597  1.00 52.06           C  
ATOM    108  NE2 HIS A  28      63.534  86.700  57.343  1.00 50.52           N  
ATOM    109  N   LYS A  29      63.524  83.433  59.619  1.00 43.83           N  
ATOM    110  CA  LYS A  29      64.936  83.542  59.957  1.00 42.25           C  
ATOM    111  C   LYS A  29      65.204  82.327  60.791  1.00 42.72           C  
ATOM    112  O   LYS A  29      66.351  81.833  60.875  1.00 43.12           O  
ATOM    113  CB ALYS A  29      65.207  84.845  60.758  0.40 42.06           C  
ATOM    114  CB BLYS A  29      65.193  84.740  60.891  0.30 42.57           C  
ATOM    115  CB CLYS A  29      65.249  84.807  60.757  0.30 42.37           C  
ATOM    116  CG ALYS A  29      64.212  86.060  60.477  0.40 40.02           C  
ATOM    117  CG BLYS A  29      65.653  86.060  60.263  0.30 42.44           C  
ATOM    118  CG CLYS A  29      65.683  86.015  59.914  0.30 41.31           C  
ATOM    119  CD ALYS A  29      64.372  87.298  61.456  0.40 31.91           C  
ATOM    120  CD BLYS A  29      66.254  87.068  61.307  0.30 39.32           C  
ATOM    121  CD CLYS A  29      66.017  87.235  60.809  0.30 36.79           C  
ATOM    122  CE ALYS A  29      63.042  88.014  61.729  0.40 26.55           C  
ATOM    123  CE BLYS A  29      65.578  87.080  62.708  0.30 38.12           C  
ATOM    124  CE CLYS A  29      64.752  87.919  61.334  0.30 33.44           C  
ATOM    125  NZ ALYS A  29      62.226  88.474  60.509  0.40 21.41           N  
ATOM    126  NZ BLYS A  29      66.595  86.984  63.829  0.30 34.49           N  
ATOM    127  NZ CLYS A  29      63.874  88.337  60.208  0.30 31.45           N  
ATOM    128  N   ASP A  30      64.183  81.876  61.515  1.00 41.68           N  
ATOM    129  CA  ASP A  30      64.428  80.730  62.380  1.00 42.25           C  
ATOM    130  C   ASP A  30      64.550  79.433  61.494  1.00 40.81           C  
ATOM    131  O   ASP A  30      65.460  78.608  61.676  1.00 39.47           O  
ATOM    132  CB  ASP A  30      63.320  80.617  63.430  1.00 42.13           C  
ATOM    133  CG  ASP A  30      63.395  81.712  64.505  1.00 46.48           C  
ATOM    134  OD1 ASP A  30      64.474  82.325  64.749  1.00 44.93           O  
ATOM    135  OD2 ASP A  30      62.388  81.988  65.204  1.00 52.54           O  
ATOM    136  N   ILE A  31      63.649  79.361  60.510  1.00 39.90           N  
ATOM    137  CA  ILE A  31      63.437  78.217  59.648  1.00 39.86           C  
ATOM    138  C   ILE A  31      64.629  78.118  58.768  1.00 40.18           C  
ATOM    139  O   ILE A  31      65.105  77.008  58.520  1.00 41.13           O  
ATOM    140  CB  ILE A  31      62.142  78.319  58.864  1.00 39.25           C  
ATOM    141  CG1 ILE A  31      60.982  78.361  59.854  1.00 39.93           C  
ATOM    142  CG2 ILE A  31      61.972  77.128  58.068  1.00 37.54           C  
ATOM    143  CD1 ILE A  31      59.565  78.349  59.250  1.00 40.01           C  
ATOM    144  N   GLY A  32      65.202  79.266  58.415  1.00 38.81           N  
ATOM    145  CA  GLY A  32      66.416  79.254  57.636  1.00 38.30           C  
ATOM    146  C   GLY A  32      67.563  78.703  58.437  1.00 38.26           C  
ATOM    147  O   GLY A  32      68.543  78.150  57.926  1.00 39.30           O  
ATOM    148  N   ILE A  33      67.478  78.875  59.733  1.00 38.66           N  
ATOM    149  CA  ILE A  33      68.636  78.562  60.552  1.00 38.45           C  
ATOM    150  C   ILE A  33      68.608  77.046  60.755  1.00 38.37           C  
ATOM    151  O   ILE A  33      69.678  76.387  60.800  1.00 38.41           O  
ATOM    152  CB  ILE A  33      68.603  79.371  61.885  1.00 38.00           C  
ATOM    153  CG1 ILE A  33      69.168  80.794  61.671  1.00 39.03           C  
ATOM    154  CG2 ILE A  33      69.417  78.733  62.966  1.00 36.21           C  
ATOM    155  CD1 ILE A  33      68.881  81.781  62.931  1.00 38.58           C  
ATOM    156  N   LEU A  34      67.379  76.532  60.870  1.00 38.56           N  
ATOM    157  CA  LEU A  34      67.102  75.111  61.003  1.00 38.35           C  
ATOM    158  C   LEU A  34      67.690  74.458  59.743  1.00 38.53           C  
ATOM    159  O   LEU A  34      68.558  73.589  59.829  1.00 38.60           O  
ATOM    160  CB  LEU A  34      65.596  74.922  61.046  1.00 37.10           C  
ATOM    161  CG  LEU A  34      64.995  75.317  62.399  1.00 38.59           C  
ATOM    162  CD1 LEU A  34      63.415  75.258  62.412  1.00 35.45           C  
ATOM    163  CD2 LEU A  34      65.647  74.623  63.660  1.00 34.52           C  
ATOM    164  N   TYR A  35      67.318  74.989  58.578  1.00 38.15           N  
ATOM    165  CA  TYR A  35      67.722  74.380  57.336  1.00 37.87           C  
ATOM    166  C   TYR A  35      69.224  74.314  57.243  1.00 39.38           C  
ATOM    167  O   TYR A  35      69.764  73.309  56.807  1.00 42.49           O  
ATOM    168  CB  TYR A  35      67.101  75.081  56.175  1.00 37.35           C  
ATOM    169  CG  TYR A  35      65.720  74.604  55.696  1.00 36.25           C  
ATOM    170  CD1 TYR A  35      65.583  73.465  54.852  1.00 38.02           C  
ATOM    171  CD2 TYR A  35      64.582  75.351  55.937  1.00 31.91           C  
ATOM    172  CE1 TYR A  35      64.318  73.047  54.366  1.00 32.61           C  
ATOM    173  CE2 TYR A  35      63.341  74.969  55.457  1.00 29.05           C  
ATOM    174  CZ  TYR A  35      63.209  73.789  54.685  1.00 35.42           C  
ATOM    175  OH  TYR A  35      61.970  73.427  54.159  1.00 37.71           O  
ATOM    176  N   LEU A  36      69.939  75.283  57.793  1.00 38.93           N  
ATOM    177  CA  LEU A  36      71.365  75.314  57.577  1.00 38.64           C  
ATOM    178  C   LEU A  36      72.128  74.344  58.444  1.00 37.27           C  
ATOM    179  O   LEU A  36      73.283  73.957  58.161  1.00 38.05           O  
ATOM    180  CB  LEU A  36      71.931  76.763  57.838  1.00 40.06           C  
ATOM    181  CG  LEU A  36      71.762  77.818  56.715  1.00 41.15           C  
ATOM    182  CD1 LEU A  36      71.649  79.270  57.221  1.00 40.77           C  
ATOM    183  CD2 LEU A  36      72.957  77.708  55.779  1.00 37.21           C  
ATOM    184  N   PHE A  37      71.571  74.057  59.583  1.00 35.05           N  
ATOM    185  CA  PHE A  37      72.370  73.320  60.558  1.00 34.25           C  
ATOM    186  C   PHE A  37      72.074  71.872  60.163  1.00 33.01           C  
ATOM    187  O   PHE A  37      73.000  71.054  60.085  1.00 31.61           O  
ATOM    188  CB  PHE A  37      71.893  73.531  62.032  1.00 33.44           C  
ATOM    189  CG  PHE A  37      72.564  74.668  62.737  1.00 35.73           C  
ATOM    190  CD1 PHE A  37      73.907  74.644  62.989  1.00 36.21           C  
ATOM    191  CD2 PHE A  37      71.814  75.788  63.148  1.00 40.55           C  
ATOM    192  CE1 PHE A  37      74.537  75.717  63.619  1.00 42.97           C  
ATOM    193  CE2 PHE A  37      72.434  76.867  63.789  1.00 41.70           C  
ATOM    194  CZ  PHE A  37      73.801  76.826  64.016  1.00 40.79           C  
ATOM    195  N   THR A  38      70.782  71.634  59.925  1.00 32.10           N  
ATOM    196  CA  THR A  38      70.295  70.401  59.431  1.00 35.41           C  
ATOM    197  C   THR A  38      71.156  70.041  58.236  1.00 35.85           C  
ATOM    198  O   THR A  38      71.957  69.098  58.330  1.00 35.94           O  
ATOM    199  CB  THR A  38      68.829  70.499  59.146  1.00 36.90           C  
ATOM    200  OG1 THR A  38      68.086  70.660  60.407  1.00 35.76           O  
ATOM    201  CG2 THR A  38      68.338  69.125  58.579  1.00 37.87           C  
ATOM    202  N   ALA A  39      71.150  70.885  57.197  1.00 36.37           N  
ATOM    203  CA  ALA A  39      71.928  70.583  56.015  1.00 35.36           C  
ATOM    204  C   ALA A  39      73.391  70.377  56.293  1.00 34.87           C  
ATOM    205  O   ALA A  39      74.061  69.606  55.603  1.00 36.60           O  
ATOM    206  CB  ALA A  39      71.706  71.595  54.935  1.00 35.32           C  
ATOM    207  N   GLY A  40      73.933  71.024  57.293  1.00 34.02           N  
ATOM    208  CA  GLY A  40      75.340  70.809  57.584  1.00 33.10           C  
ATOM    209  C   GLY A  40      75.601  69.472  58.326  1.00 34.36           C  
ATOM    210  O   GLY A  40      76.708  68.917  58.288  1.00 32.95           O  
ATOM    211  N   ILE A  41      74.596  68.952  59.020  1.00 34.66           N  
ATOM    212  CA  ILE A  41      74.772  67.684  59.733  1.00 36.21           C  
ATOM    213  C   ILE A  41      74.661  66.544  58.661  1.00 35.63           C  
ATOM    214  O   ILE A  41      75.628  65.813  58.425  1.00 35.19           O  
ATOM    215  CB  ILE A  41      73.762  67.586  60.910  1.00 37.01           C  
ATOM    216  CG1 ILE A  41      74.290  68.362  62.160  1.00 39.98           C  
ATOM    217  CG2 ILE A  41      73.501  66.104  61.316  1.00 41.69           C  
ATOM    218  CD1 ILE A  41      73.200  69.042  62.902  1.00 40.70           C  
ATOM    219  N   VAL A  42      73.515  66.456  57.994  1.00 34.07           N  
ATOM    220  CA  VAL A  42      73.435  65.693  56.783  1.00 34.67           C  
ATOM    221  C   VAL A  42      74.636  65.731  55.862  1.00 35.30           C  
ATOM    222  O   VAL A  42      75.150  64.665  55.481  1.00 38.75           O  
ATOM    223  CB  VAL A  42      72.220  65.958  56.058  1.00 33.31           C  
ATOM    224  CG1 VAL A  42      72.076  64.959  54.975  1.00 34.49           C  
ATOM    225  CG2 VAL A  42      71.114  65.808  57.040  1.00 34.42           C  
ATOM    226  N   GLY A  43      75.134  66.902  55.516  1.00 34.35           N  
ATOM    227  CA  GLY A  43      76.358  66.948  54.744  1.00 32.25           C  
ATOM    228  C   GLY A  43      77.585  66.334  55.368  1.00 32.05           C  
ATOM    229  O   GLY A  43      78.473  65.854  54.680  1.00 32.67           O  
ATOM    230  N   LEU A  44      77.699  66.434  56.687  1.00 33.06           N  
ATOM    231  CA  LEU A  44      78.816  65.816  57.443  1.00 32.22           C  
ATOM    232  C   LEU A  44      78.749  64.255  57.318  1.00 32.14           C  
ATOM    233  O   LEU A  44      79.793  63.596  57.125  1.00 31.91           O  
ATOM    234  CB  LEU A  44      78.755  66.239  58.901  1.00 30.06           C  
ATOM    235  CG  LEU A  44      79.687  65.439  59.825  1.00 34.85           C  
ATOM    236  CD1 LEU A  44      81.173  65.466  59.437  1.00 32.91           C  
ATOM    237  CD2 LEU A  44      79.481  65.895  61.285  1.00 36.30           C  
ATOM    238  N   ILE A  45      77.520  63.728  57.392  1.00 31.39           N  
ATOM    239  CA  ILE A  45      77.275  62.324  57.396  1.00 32.95           C  
ATOM    240  C   ILE A  45      77.651  61.892  55.985  1.00 34.39           C  
ATOM    241  O   ILE A  45      78.436  60.896  55.793  1.00 33.60           O  
ATOM    242  CB  ILE A  45      75.777  62.029  57.635  1.00 33.87           C  
ATOM    243  CG1 ILE A  45      75.378  62.159  59.112  1.00 29.98           C  
ATOM    244  CG2 ILE A  45      75.390  60.577  57.156  1.00 32.18           C  
ATOM    245  CD1 ILE A  45      73.788  62.213  59.249  1.00 29.22           C  
ATOM    246  N   SER A  46      77.114  62.661  55.009  1.00 33.42           N  
ATOM    247  CA  SER A  46      77.417  62.376  53.632  1.00 32.50           C  
ATOM    248  C   SER A  46      78.873  62.374  53.232  1.00 32.20           C  
ATOM    249  O   SER A  46      79.292  61.561  52.405  1.00 34.45           O  
ATOM    250  CB  SER A  46      76.525  63.070  52.629  1.00 33.42           C  
ATOM    251  OG  SER A  46      76.901  62.534  51.382  1.00 33.59           O  
ATOM    252  N   VAL A  47      79.662  63.212  53.851  1.00 29.74           N  
ATOM    253  CA  VAL A  47      81.091  63.273  53.594  1.00 30.05           C  
ATOM    254  C   VAL A  47      81.792  62.167  54.357  1.00 30.95           C  
ATOM    255  O   VAL A  47      82.971  61.836  54.136  1.00 33.11           O  
ATOM    256  CB  VAL A  47      81.654  64.732  54.097  1.00 28.77           C  
ATOM    257  CG1 VAL A  47      83.178  64.808  54.284  1.00 27.93           C  
ATOM    258  CG2 VAL A  47      81.216  65.853  53.221  1.00 31.06           C  
ATOM    259  N   CYS A  48      81.158  61.692  55.408  1.00 32.23           N  
ATOM    260  CA  CYS A  48      81.733  60.556  56.139  1.00 32.07           C  
ATOM    261  C   CYS A  48      81.788  59.300  55.178  1.00 29.28           C  
ATOM    262  O   CYS A  48      82.873  58.794  54.912  1.00 29.03           O  
ATOM    263  CB  CYS A  48      80.971  60.362  57.463  1.00 33.41           C  
ATOM    264  SG  CYS A  48      81.661  61.514  58.704  1.00 38.77           S  
ATOM    265  N   PHE A  49      80.677  58.972  54.536  1.00 26.65           N  
ATOM    266  CA  PHE A  49      80.678  58.013  53.419  1.00 28.12           C  
ATOM    267  C   PHE A  49      81.867  58.126  52.448  1.00 30.09           C  
ATOM    268  O   PHE A  49      82.650  57.141  52.217  1.00 32.76           O  
ATOM    269  CB  PHE A  49      79.377  58.064  52.659  1.00 25.10           C  
ATOM    270  CG  PHE A  49      78.172  57.761  53.515  1.00 26.43           C  
ATOM    271  CD1 PHE A  49      78.335  57.345  54.844  1.00 24.31           C  
ATOM    272  CD2 PHE A  49      76.894  57.883  53.021  1.00 21.20           C  
ATOM    273  CE1 PHE A  49      77.245  57.086  55.672  1.00 22.03           C  
ATOM    274  CE2 PHE A  49      75.821  57.596  53.842  1.00 31.52           C  
ATOM    275  CZ  PHE A  49      76.015  57.168  55.203  1.00 22.14           C  
ATOM    276  N   THR A  50      82.071  59.349  51.965  1.00 28.86           N  
ATOM    277  CA  THR A  50      83.020  59.698  50.907  1.00 25.55           C  
ATOM    278  C   THR A  50      84.380  59.358  51.378  1.00 24.52           C  
ATOM    279  O   THR A  50      85.303  59.030  50.603  1.00 24.22           O  
ATOM    280  CB  THR A  50      82.867  61.303  50.868  1.00 27.07           C  
ATOM    281  OG1 THR A  50      81.956  61.734  49.856  1.00 25.84           O  
ATOM    282  CG2 THR A  50      84.113  62.056  50.822  1.00 21.64           C  
ATOM    283  N   VAL A  51      84.597  59.543  52.669  1.00 24.71           N  
ATOM    284  CA  VAL A  51      85.969  59.282  53.181  1.00 24.45           C  
ATOM    285  C   VAL A  51      86.155  57.741  53.208  1.00 25.70           C  
ATOM    286  O   VAL A  51      87.310  57.258  53.064  1.00 25.86           O  
ATOM    287  CB  VAL A  51      86.130  59.852  54.651  1.00 24.02           C  
ATOM    288  CG1 VAL A  51      87.487  59.523  55.253  1.00 19.91           C  
ATOM    289  CG2 VAL A  51      85.956  61.497  54.650  1.00 27.51           C  
ATOM    290  N   TYR A  52      85.047  57.022  53.455  1.00 25.08           N  
ATOM    291  CA  TYR A  52      85.081  55.527  53.566  1.00 29.91           C  
ATOM    292  C   TYR A  52      85.336  55.047  52.101  1.00 30.24           C  
ATOM    293  O   TYR A  52      86.442  54.413  51.804  1.00 30.51           O  
ATOM    294  CB  TYR A  52      83.785  54.926  54.242  1.00 29.20           C  
ATOM    295  CG  TYR A  52      83.962  53.472  54.680  1.00 33.39           C  
ATOM    296  CD1 TYR A  52      85.220  53.004  55.063  1.00 34.91           C  
ATOM    297  CD2 TYR A  52      82.882  52.541  54.645  1.00 34.40           C  
ATOM    298  CE1 TYR A  52      85.418  51.684  55.417  1.00 36.15           C  
ATOM    299  CE2 TYR A  52      83.070  51.170  55.033  1.00 33.92           C  
ATOM    300  CZ  TYR A  52      84.347  50.779  55.393  1.00 36.67           C  
ATOM    301  OH  TYR A  52      84.588  49.478  55.748  1.00 40.17           O  
ATOM    302  N   MET A  53      84.425  55.496  51.193  1.00 29.96           N  
ATOM    303  CA  MET A  53      84.639  55.434  49.694  1.00 29.35           C  
ATOM    304  C   MET A  53      86.103  55.513  49.284  1.00 30.02           C  
ATOM    305  O   MET A  53      86.667  54.562  48.774  1.00 32.82           O  
ATOM    306  CB  MET A  53      83.769  56.398  48.914  1.00 27.80           C  
ATOM    307  CG  MET A  53      82.403  56.155  49.202  1.00 21.69           C  
ATOM    308  SD  MET A  53      81.192  57.301  48.550  1.00 32.13           S  
ATOM    309  CE  MET A  53      82.009  57.885  47.100  1.00 28.36           C  
ATOM    310  N   ARG A  54      86.763  56.559  49.668  1.00 29.75           N  
ATOM    311  CA  ARG A  54      88.090  56.819  49.179  1.00 29.87           C  
ATOM    312  C   ARG A  54      89.118  56.013  49.871  1.00 30.32           C  
ATOM    313  O   ARG A  54      90.293  55.865  49.411  1.00 31.87           O  
ATOM    314  CB  ARG A  54      88.382  58.327  49.484  1.00 30.63           C  
ATOM    315  CG  ARG A  54      87.970  59.272  48.353  1.00 33.13           C  
ATOM    316  CD  ARG A  54      89.079  59.100  47.312  1.00 33.60           C  
ATOM    317  NE  ARG A  54      88.436  58.865  46.056  1.00 36.64           N  
ATOM    318  CZ  ARG A  54      88.999  58.345  44.998  1.00 27.70           C  
ATOM    319  NH1 ARG A  54      90.286  57.961  44.957  1.00 25.92           N  
ATOM    320  NH2 ARG A  54      88.224  58.335  43.968  1.00 23.89           N  
ATOM    321  N   MET A  55      88.758  55.602  51.071  1.00 29.73           N  
ATOM    322  CA  MET A  55      89.656  54.815  51.863  1.00 28.39           C  
ATOM    323  C   MET A  55      89.837  53.552  51.034  1.00 27.73           C  
ATOM    324  O   MET A  55      90.977  53.131  50.819  1.00 25.68           O  
ATOM    325  CB  MET A  55      89.065  54.550  53.281  1.00 28.50           C  
ATOM    326  CG  MET A  55      89.763  55.416  54.441  1.00 26.62           C  
ATOM    327  SD  MET A  55      88.668  55.407  55.864  1.00 33.53           S  
ATOM    328  CE  MET A  55      89.656  54.021  56.579  1.00 29.49           C  
ATOM    329  N   GLU A  56      88.726  53.041  50.504  1.00 28.43           N  
ATOM    330  CA  GLU A  56      88.702  51.872  49.610  1.00 30.06           C  
ATOM    331  C   GLU A  56      89.331  52.162  48.239  1.00 31.64           C  
ATOM    332  O   GLU A  56      90.123  51.290  47.715  1.00 32.33           O  
ATOM    333  CB  GLU A  56      87.278  51.329  49.409  1.00 30.03           C  
ATOM    334  CG  GLU A  56      87.253  49.926  48.699  1.00 34.18           C  
ATOM    335  CD  GLU A  56      88.015  48.847  49.481  1.00 34.45           C  
ATOM    336  OE1 GLU A  56      87.459  48.272  50.464  1.00 32.52           O  
ATOM    337  OE2 GLU A  56      89.188  48.638  49.183  1.00 30.67           O  
ATOM    338  N   LEU A  57      89.036  53.367  47.669  1.00 30.41           N  
ATOM    339  CA  LEU A  57      89.583  53.625  46.302  1.00 28.12           C  
ATOM    340  C   LEU A  57      90.971  53.966  46.380  1.00 28.75           C  
ATOM    341  O   LEU A  57      91.651  54.030  45.361  1.00 30.68           O  
ATOM    342  CB  LEU A  57      88.880  54.617  45.529  1.00 24.98           C  
ATOM    343  CG  LEU A  57      87.593  54.256  44.815  1.00 28.92           C  
ATOM    344  CD1 LEU A  57      87.270  52.775  44.676  1.00 33.72           C  
ATOM    345  CD2 LEU A  57      86.420  55.025  45.194  1.00 24.89           C  
ATOM    346  N   GLN A  58      91.467  54.155  47.594  1.00 29.30           N  
ATOM    347  CA  GLN A  58      92.849  54.608  47.652  1.00 29.82           C  
ATOM    348  C   GLN A  58      93.708  53.600  46.957  1.00 32.49           C  
ATOM    349  O   GLN A  58      94.642  53.976  46.249  1.00 34.70           O  
ATOM    350  CB  GLN A  58      93.365  54.861  49.096  1.00 27.67           C  
ATOM    351  CG  GLN A  58      94.811  55.417  49.095  1.00 24.26           C  
ATOM    352  CD  GLN A  58      95.224  55.909  50.515  1.00 26.80           C  
ATOM    353  OE1 GLN A  58      94.413  55.801  51.443  1.00 24.24           O  
ATOM    354  NE2 GLN A  58      96.499  56.380  50.696  1.00 28.64           N  
ATOM    355  N   HIS A  59      93.526  52.292  47.255  1.00 34.50           N  
ATOM    356  CA  HIS A  59      94.474  51.312  46.626  1.00 35.32           C  
ATOM    357  C   HIS A  59      93.701  50.210  45.932  1.00 34.58           C  
ATOM    358  O   HIS A  59      92.554  49.908  46.395  1.00 33.70           O  
ATOM    359  CB  HIS A  59      95.408  50.693  47.628  1.00 35.55           C  
ATOM    360  CG  HIS A  59      96.320  51.651  48.306  1.00 36.31           C  
ATOM    361  ND1 HIS A  59      96.087  52.103  49.598  1.00 33.48           N  
ATOM    362  CD2 HIS A  59      97.539  52.125  47.940  1.00 34.95           C  
ATOM    363  CE1 HIS A  59      97.111  52.856  49.969  1.00 33.63           C  
ATOM    364  NE2 HIS A  59      98.011  52.872  48.995  1.00 31.39           N  
ATOM    365  N   PRO A  60      94.297  49.624  44.871  1.00 33.64           N  
ATOM    366  CA  PRO A  60      93.661  48.491  44.151  1.00 35.40           C  
ATOM    367  C   PRO A  60      93.606  47.270  45.177  1.00 36.27           C  
ATOM    368  O   PRO A  60      94.491  47.126  46.083  1.00 35.18           O  
ATOM    369  CB  PRO A  60      94.631  48.214  42.972  1.00 33.64           C  
ATOM    370  CG  PRO A  60      96.027  48.685  43.508  1.00 34.99           C  
ATOM    371  CD  PRO A  60      95.664  49.892  44.373  1.00 34.96           C  
ATOM    372  N   GLY A  61      92.540  46.488  45.079  1.00 37.04           N  
ATOM    373  CA  GLY A  61      92.352  45.343  45.957  1.00 38.36           C  
ATOM    374  C   GLY A  61      91.258  45.883  46.841  1.00 39.20           C  
ATOM    375  O   GLY A  61      91.349  47.021  47.115  1.00 38.90           O  
ATOM    376  N   VAL A  62      90.226  45.131  47.220  1.00 39.30           N  
ATOM    377  CA  VAL A  62      89.371  45.520  48.344  1.00 39.41           C  
ATOM    378  C   VAL A  62      89.948  45.228  49.774  1.00 40.34           C  
ATOM    379  O   VAL A  62      90.360  44.106  50.055  1.00 43.26           O  
ATOM    380  CB  VAL A  62      88.038  44.919  48.147  1.00 39.90           C  
ATOM    381  CG1 VAL A  62      87.092  45.174  49.348  1.00 36.18           C  
ATOM    382  CG2 VAL A  62      87.485  45.493  46.832  1.00 39.61           C  
ATOM    383  N   GLN A  63      90.050  46.250  50.643  1.00 39.40           N  
ATOM    384  CA  GLN A  63      90.520  46.101  52.006  1.00 37.32           C  
ATOM    385  C   GLN A  63      89.535  46.508  53.056  1.00 37.65           C  
ATOM    386  O   GLN A  63      89.830  46.387  54.214  1.00 39.56           O  
ATOM    387  CB  GLN A  63      91.813  46.828  52.252  1.00 36.86           C  
ATOM    388  CG  GLN A  63      92.910  46.431  51.316  1.00 40.13           C  
ATOM    389  CD  GLN A  63      92.837  47.165  49.950  1.00 42.92           C  
ATOM    390  OE1 GLN A  63      91.866  47.919  49.640  1.00 38.37           O  
ATOM    391  NE2 GLN A  63      93.873  46.949  49.137  1.00 42.94           N  
ATOM    392  N   TYR A  64      88.340  46.941  52.702  1.00 37.15           N  
ATOM    393  CA  TYR A  64      87.510  47.537  53.708  1.00 35.96           C  
ATOM    394  C   TYR A  64      86.223  46.960  53.545  1.00 37.10           C  
ATOM    395  O   TYR A  64      85.695  46.504  54.528  1.00 38.43           O  
ATOM    396  CB  TYR A  64      87.377  49.106  53.607  1.00 34.41           C  
ATOM    397  CG  TYR A  64      88.697  49.741  53.928  1.00 30.86           C  
ATOM    398  CD1 TYR A  64      89.114  49.942  55.239  1.00 29.86           C  
ATOM    399  CD2 TYR A  64      89.572  50.071  52.928  1.00 32.40           C  
ATOM    400  CE1 TYR A  64      90.404  50.489  55.508  1.00 27.42           C  
ATOM    401  CE2 TYR A  64      90.846  50.606  53.190  1.00 31.89           C  
ATOM    402  CZ  TYR A  64      91.241  50.821  54.494  1.00 34.78           C  
ATOM    403  OH  TYR A  64      92.511  51.381  54.746  1.00 37.24           O  
ATOM    404  N   MET A  65      85.663  46.989  52.351  1.00 37.87           N  
ATOM    405  CA  MET A  65      84.248  46.533  52.211  1.00 40.12           C  
ATOM    406  C   MET A  65      84.160  45.013  51.867  1.00 41.89           C  
ATOM    407  O   MET A  65      83.678  44.591  50.799  1.00 42.53           O  
ATOM    408  CB  MET A  65      83.437  47.425  51.275  1.00 39.06           C  
ATOM    409  CG  MET A  65      84.066  48.881  51.040  1.00 38.57           C  
ATOM    410  SD  MET A  65      82.788  50.017  50.508  1.00 34.06           S  
ATOM    411  CE  MET A  65      83.855  51.735  50.750  1.00 28.66           C  
ATOM    412  N   CYS A  66      84.721  44.233  52.814  1.00 43.71           N  
ATOM    413  CA  CYS A  66      84.828  42.779  52.859  1.00 43.05           C  
ATOM    414  C   CYS A  66      83.488  42.277  53.204  1.00 43.05           C  
ATOM    415  O   CYS A  66      82.851  42.803  54.051  1.00 43.32           O  
ATOM    416  CB  CYS A  66      85.704  42.427  53.996  1.00 42.44           C  
ATOM    417  SG  CYS A  66      87.243  43.317  53.929  1.00 45.72           S  
ATOM    418  N   LEU A  67      83.035  41.288  52.469  1.00 45.13           N  
ATOM    419  CA  LEU A  67      81.881  40.460  52.799  1.00 46.67           C  
ATOM    420  C   LEU A  67      81.997  39.772  54.196  1.00 46.65           C  
ATOM    421  O   LEU A  67      80.958  39.543  54.856  1.00 46.44           O  
ATOM    422  CB  LEU A  67      81.732  39.417  51.700  1.00 46.96           C  
ATOM    423  CG  LEU A  67      80.381  39.010  51.120  1.00 49.01           C  
ATOM    424  CD1 LEU A  67      79.419  40.168  50.806  1.00 46.67           C  
ATOM    425  CD2 LEU A  67      80.762  38.201  49.882  1.00 50.14           C  
ATOM    426  N   GLU A  68      83.230  39.506  54.642  1.00 45.98           N  
ATOM    427  CA  GLU A  68      83.507  39.058  56.012  1.00 48.03           C  
ATOM    428  C   GLU A  68      82.931  40.009  57.083  1.00 48.78           C  
ATOM    429  O   GLU A  68      82.970  39.698  58.317  1.00 49.28           O  
ATOM    430  CB  GLU A  68      85.017  38.992  56.293  1.00 48.12           C  
ATOM    431  CG  GLU A  68      85.851  37.998  55.494  1.00 51.08           C  
ATOM    432  CD  GLU A  68      85.534  38.054  54.016  1.00 55.93           C  
ATOM    433  OE1 GLU A  68      85.287  39.221  53.501  1.00 51.94           O  
ATOM    434  OE2 GLU A  68      85.494  36.929  53.403  1.00 52.17           O  
ATOM    435  N   GLY A  69      82.383  41.138  56.616  1.00 48.58           N  
ATOM    436  CA  GLY A  69      82.130  42.321  57.443  1.00 47.53           C  
ATOM    437  C   GLY A  69      83.122  43.471  57.194  1.00 46.75           C  
ATOM    438  O   GLY A  69      84.389  43.315  57.114  1.00 46.15           O  
ATOM    439  N   ALA A  70      82.496  44.641  57.116  1.00 46.39           N  
ATOM    440  CA  ALA A  70      83.148  45.927  56.891  1.00 46.40           C  
ATOM    441  C   ALA A  70      84.281  46.167  57.884  1.00 46.23           C  
ATOM    442  O   ALA A  70      84.063  46.024  59.052  1.00 46.57           O  
ATOM    443  CB  ALA A  70      82.045  47.047  56.970  1.00 44.68           C  
ATOM    444  N   ARG A  71      85.489  46.453  57.429  1.00 47.36           N  
ATOM    445  CA  ARG A  71      86.599  46.791  58.318  1.00 48.71           C  
ATOM    446  C   ARG A  71      86.870  48.299  58.231  1.00 51.79           C  
ATOM    447  O   ARG A  71      86.232  49.029  57.417  1.00 53.01           O  
ATOM    448  CB  ARG A  71      87.905  46.071  57.972  1.00 47.47           C  
ATOM    449  CG  ARG A  71      87.786  44.592  57.667  1.00 47.47           C  
ATOM    450  CD  ARG A  71      89.132  43.879  57.370  1.00 45.16           C  
ATOM    451  NE  ARG A  71      88.856  42.469  57.028  1.00 45.76           N  
ATOM    452  CZ  ARG A  71      89.729  41.577  56.478  1.00 46.05           C  
ATOM    453  NH1 ARG A  71      91.032  41.843  56.177  1.00 37.06           N  
ATOM    454  NH2 ARG A  71      89.258  40.374  56.228  1.00 47.80           N  
ATOM    455  N   LEU A  72      87.832  48.752  59.048  1.00 52.62           N  
ATOM    456  CA  LEU A  72      88.049  50.144  59.292  1.00 53.71           C  
ATOM    457  C   LEU A  72      89.541  50.334  59.191  1.00 54.43           C  
ATOM    458  O   LEU A  72      90.001  51.371  58.720  1.00 55.40           O  
ATOM    459  CB  LEU A  72      87.514  50.474  60.667  1.00 54.15           C  
ATOM    460  CG  LEU A  72      87.294  51.889  61.196  1.00 57.27           C  
ATOM    461  CD1 LEU A  72      88.640  52.644  61.495  1.00 56.72           C  
ATOM    462  CD2 LEU A  72      86.352  52.684  60.248  1.00 60.12           C  
ATOM    463  N   ILE A  73      90.298  49.324  59.594  1.00 55.24           N  
ATOM    464  CA  ILE A  73      91.722  49.250  59.287  1.00 57.26           C  
ATOM    465  C   ILE A  73      91.879  48.055  58.358  1.00 58.53           C  
ATOM    466  O   ILE A  73      91.070  47.101  58.426  1.00 59.04           O  
ATOM    467  CB  ILE A  73      92.587  49.008  60.572  1.00 57.70           C  
ATOM    468  CG1 ILE A  73      92.159  49.907  61.732  1.00 58.62           C  
ATOM    469  CG2 ILE A  73      94.079  49.266  60.310  1.00 58.65           C  
ATOM    470  CD1 ILE A  73      92.400  51.458  61.480  1.00 58.80           C  
ATOM    471  N   ALA A  74      92.908  48.128  57.503  1.00 59.63           N  
ATOM    472  CA  ALA A  74      93.240  47.120  56.500  1.00 59.81           C  
ATOM    473  C   ALA A  74      94.061  46.017  57.155  1.00 61.06           C  
ATOM    474  O   ALA A  74      95.157  46.282  57.710  1.00 60.87           O  
ATOM    475  CB  ALA A  74      94.046  47.735  55.335  1.00 59.25           C  
ATOM    476  N   ASP A  75      93.552  44.785  57.067  1.00 61.16           N  
ATOM    477  CA  ASP A  75      94.290  43.640  57.568  1.00 61.59           C  
ATOM    478  C   ASP A  75      94.700  42.618  56.481  1.00 61.88           C  
ATOM    479  O   ASP A  75      93.868  41.802  56.013  1.00 60.08           O  
ATOM    480  CB  ASP A  75      93.507  42.997  58.705  1.00 61.59           C  
ATOM    481  CG  ASP A  75      94.293  41.899  59.408  1.00 61.70           C  
ATOM    482  OD1 ASP A  75      95.546  41.878  59.328  1.00 61.84           O  
ATOM    483  OD2 ASP A  75      93.720  40.988  60.048  1.00 63.48           O  
ATOM    484  N   ALA A  76      95.989  42.692  56.094  1.00 62.85           N  
ATOM    485  CA  ALA A  76      96.585  41.847  55.012  1.00 63.75           C  
ATOM    486  C   ALA A  76      96.366  40.347  55.196  1.00 64.71           C  
ATOM    487  O   ALA A  76      96.164  39.605  54.201  1.00 66.14           O  
ATOM    488  CB  ALA A  76      98.071  42.097  54.884  1.00 63.27           C  
ATOM    489  N   SER A  77      96.422  39.918  56.464  1.00 64.25           N  
ATOM    490  CA  SER A  77      96.370  38.519  56.848  1.00 63.55           C  
ATOM    491  C   SER A  77      94.964  38.037  57.224  1.00 62.38           C  
ATOM    492  O   SER A  77      94.815  37.013  57.894  1.00 63.67           O  
ATOM    493  CB  SER A  77      97.393  38.231  57.966  1.00 64.38           C  
ATOM    494  OG  SER A  77      97.092  38.978  59.136  1.00 65.17           O  
ATOM    495  N   ALA A  78      93.933  38.763  56.826  1.00 59.57           N  
ATOM    496  CA  ALA A  78      92.636  38.161  56.811  1.00 57.75           C  
ATOM    497  C   ALA A  78      92.026  38.437  55.475  1.00 57.76           C  
ATOM    498  O   ALA A  78      91.857  39.557  55.050  1.00 57.61           O  
ATOM    499  CB  ALA A  78      91.772  38.621  57.903  1.00 57.00           C  
ATOM    500  N   GLU A  79      91.785  37.359  54.778  1.00 57.61           N  
ATOM    501  CA  GLU A  79      90.927  37.368  53.646  1.00 57.89           C  
ATOM    502  C   GLU A  79      89.810  38.438  53.753  1.00 56.04           C  
ATOM    503  O   GLU A  79      88.975  38.438  54.668  1.00 54.81           O  
ATOM    504  CB  GLU A  79      90.317  35.972  53.450  1.00 58.47           C  
ATOM    505  CG  GLU A  79      89.539  35.832  52.164  1.00 63.00           C  
ATOM    506  CD  GLU A  79      89.655  34.434  51.613  1.00 70.88           C  
ATOM    507  OE1 GLU A  79      90.586  34.192  50.782  1.00 72.95           O  
ATOM    508  OE2 GLU A  79      88.826  33.582  52.045  1.00 71.91           O  
ATOM    509  N   CYS A  80      89.826  39.304  52.739  1.00 53.95           N  
ATOM    510  CA  CYS A  80      88.782  40.254  52.455  1.00 51.48           C  
ATOM    511  C   CYS A  80      88.115  39.881  51.128  1.00 50.10           C  
ATOM    512  O   CYS A  80      88.764  39.844  50.080  1.00 50.40           O  
ATOM    513  CB  CYS A  80      89.401  41.670  52.361  1.00 52.65           C  
ATOM    514  SG  CYS A  80      88.131  42.922  52.151  1.00 50.46           S  
ATOM    515  N   THR A  81      86.816  39.638  51.161  1.00 47.70           N  
ATOM    516  CA  THR A  81      86.129  39.216  49.980  1.00 45.89           C  
ATOM    517  C   THR A  81      85.288  40.355  49.502  1.00 44.52           C  
ATOM    518  O   THR A  81      84.361  40.717  50.221  1.00 44.77           O  
ATOM    519  CB  THR A  81      85.211  38.021  50.356  1.00 46.42           C  
ATOM    520  OG1 THR A  81      86.025  36.872  50.631  1.00 48.45           O  
ATOM    521  CG2 THR A  81      84.216  37.570  49.170  1.00 44.68           C  
ATOM    522  N   PRO A  82      85.519  40.869  48.277  1.00 42.89           N  
ATOM    523  CA  PRO A  82      84.840  42.111  47.797  1.00 40.11           C  
ATOM    524  C   PRO A  82      83.358  42.097  48.087  1.00 38.76           C  
ATOM    525  O   PRO A  82      82.757  41.056  47.820  1.00 37.93           O  
ATOM    526  CB  PRO A  82      85.000  42.067  46.274  1.00 39.06           C  
ATOM    527  CG  PRO A  82      86.265  41.263  46.031  1.00 40.48           C  
ATOM    528  CD  PRO A  82      86.433  40.296  47.259  1.00 42.50           C  
ATOM    529  N   ASN A  83      82.781  43.212  48.594  1.00 35.86           N  
ATOM    530  CA  ASN A  83      81.328  43.308  48.854  1.00 32.11           C  
ATOM    531  C   ASN A  83      80.799  44.485  48.040  1.00 33.62           C  
ATOM    532  O   ASN A  83      80.444  45.609  48.558  1.00 33.54           O  
ATOM    533  CB  ASN A  83      81.047  43.514  50.359  1.00 28.56           C  
ATOM    534  CG  ASN A  83      79.555  43.627  50.652  1.00 27.35           C  
ATOM    535  OD1 ASN A  83      78.706  43.430  49.739  1.00 21.47           O  
ATOM    536  ND2 ASN A  83      79.204  44.055  51.915  1.00 24.59           N  
ATOM    537  N   GLY A  84      80.791  44.283  46.747  1.00 33.89           N  
ATOM    538  CA  GLY A  84      80.182  45.246  45.883  1.00 33.56           C  
ATOM    539  C   GLY A  84      78.888  45.802  46.482  1.00 34.98           C  
ATOM    540  O   GLY A  84      78.551  46.969  46.204  1.00 34.30           O  
ATOM    541  N   HIS A  85      78.140  45.051  47.272  1.00 32.67           N  
ATOM    542  CA  HIS A  85      76.921  45.684  47.723  1.00 34.09           C  
ATOM    543  C   HIS A  85      77.201  46.906  48.597  1.00 35.80           C  
ATOM    544  O   HIS A  85      76.441  47.857  48.620  1.00 37.14           O  
ATOM    545  CB  HIS A  85      76.138  44.771  48.627  1.00 33.72           C  
ATOM    546  CG  HIS A  85      74.803  45.309  49.039  1.00 34.32           C  
ATOM    547  ND1 HIS A  85      73.780  45.520  48.134  1.00 37.09           N  
ATOM    548  CD2 HIS A  85      74.297  45.612  50.273  1.00 29.99           C  
ATOM    549  CE1 HIS A  85      72.680  45.895  48.791  1.00 37.83           C  
ATOM    550  NE2 HIS A  85      72.965  45.936  50.097  1.00 33.06           N  
ATOM    551  N   LEU A  86      78.217  46.845  49.425  1.00 37.27           N  
ATOM    552  CA  LEU A  86      78.331  47.915  50.400  1.00 38.70           C  
ATOM    553  C   LEU A  86      78.801  49.190  49.627  1.00 38.95           C  
ATOM    554  O   LEU A  86      78.265  50.296  49.818  1.00 38.84           O  
ATOM    555  CB  LEU A  86      79.295  47.527  51.503  1.00 37.49           C  
ATOM    556  CG  LEU A  86      79.172  48.207  52.888  1.00 37.73           C  
ATOM    557  CD1 LEU A  86      80.560  48.614  53.306  1.00 29.57           C  
ATOM    558  CD2 LEU A  86      78.159  49.305  53.063  1.00 26.46           C  
ATOM    559  N   TRP A  87      79.801  48.986  48.771  1.00 38.56           N  
ATOM    560  CA  TRP A  87      80.182  49.982  47.811  1.00 38.53           C  
ATOM    561  C   TRP A  87      78.994  50.699  47.196  1.00 38.46           C  
ATOM    562  O   TRP A  87      78.906  51.940  47.261  1.00 39.81           O  
ATOM    563  CB  TRP A  87      80.955  49.414  46.668  1.00 37.70           C  
ATOM    564  CG  TRP A  87      81.320  50.568  45.832  1.00 38.08           C  
ATOM    565  CD1 TRP A  87      80.704  50.988  44.692  1.00 32.30           C  
ATOM    566  CD2 TRP A  87      82.384  51.519  46.112  1.00 35.00           C  
ATOM    567  NE1 TRP A  87      81.345  52.113  44.230  1.00 30.92           N  
ATOM    568  CE2 TRP A  87      82.376  52.458  45.076  1.00 32.16           C  
ATOM    569  CE3 TRP A  87      83.293  51.688  47.177  1.00 32.70           C  
ATOM    570  CZ2 TRP A  87      83.236  53.583  45.058  1.00 35.96           C  
ATOM    571  CZ3 TRP A  87      84.200  52.775  47.147  1.00 41.74           C  
ATOM    572  CH2 TRP A  87      84.136  53.738  46.079  1.00 37.95           C  
ATOM    573  N   ASN A  88      78.122  49.955  46.542  1.00 36.62           N  
ATOM    574  CA  ASN A  88      77.091  50.600  45.767  1.00 36.89           C  
ATOM    575  C   ASN A  88      76.125  51.394  46.653  1.00 36.45           C  
ATOM    576  O   ASN A  88      75.376  52.339  46.188  1.00 36.76           O  
ATOM    577  CB  ASN A  88      76.298  49.608  44.865  1.00 37.20           C  
ATOM    578  CG  ASN A  88      77.188  48.782  43.872  1.00 36.89           C  
ATOM    579  OD1 ASN A  88      78.403  49.032  43.638  1.00 33.21           O  
ATOM    580  ND2 ASN A  88      76.561  47.711  43.350  1.00 37.25           N  
ATOM    581  N   VAL A  89      76.099  50.951  47.903  1.00 35.52           N  
ATOM    582  CA  VAL A  89      75.200  51.447  48.914  1.00 34.87           C  
ATOM    583  C   VAL A  89      75.738  52.857  49.332  1.00 32.85           C  
ATOM    584  O   VAL A  89      74.984  53.781  49.432  1.00 32.66           O  
ATOM    585  CB  VAL A  89      75.159  50.452  50.130  1.00 35.25           C  
ATOM    586  CG1 VAL A  89      74.810  51.153  51.489  1.00 37.25           C  
ATOM    587  CG2 VAL A  89      74.119  49.258  49.880  1.00 35.82           C  
ATOM    588  N   MET A  90      77.020  52.928  49.621  1.00 29.89           N  
ATOM    589  CA  MET A  90      77.674  54.098  49.987  1.00 30.51           C  
ATOM    590  C   MET A  90      77.433  55.177  48.876  1.00 33.47           C  
ATOM    591  O   MET A  90      76.761  56.238  49.166  1.00 33.86           O  
ATOM    592  CB  MET A  90      79.126  53.825  50.099  1.00 28.76           C  
ATOM    593  CG  MET A  90      79.534  53.138  51.320  1.00 31.58           C  
ATOM    594  SD  MET A  90      79.022  53.897  52.910  1.00 40.65           S  
ATOM    595  CE  MET A  90      80.656  54.227  53.295  1.00 38.12           C  
ATOM    596  N   ILE A  91      77.922  54.905  47.637  1.00 30.99           N  
ATOM    597  CA  ILE A  91      77.794  55.861  46.572  1.00 29.20           C  
ATOM    598  C   ILE A  91      76.392  56.306  46.341  1.00 30.88           C  
ATOM    599  O   ILE A  91      76.144  57.481  46.028  1.00 32.73           O  
ATOM    600  CB  ILE A  91      78.567  55.502  45.326  1.00 27.08           C  
ATOM    601  CG1 ILE A  91      77.907  54.413  44.519  1.00 29.80           C  
ATOM    602  CG2 ILE A  91      80.035  55.042  45.724  1.00 22.38           C  
ATOM    603  CD1 ILE A  91      76.611  54.693  43.896  1.00 29.35           C  
ATOM    604  N   THR A  92      75.426  55.431  46.537  1.00 31.28           N  
ATOM    605  CA  THR A  92      74.049  55.807  46.201  1.00 30.27           C  
ATOM    606  C   THR A  92      73.526  56.778  47.269  1.00 31.51           C  
ATOM    607  O   THR A  92      72.570  57.571  47.023  1.00 29.70           O  
ATOM    608  CB  THR A  92      73.119  54.534  46.289  1.00 30.63           C  
ATOM    609  OG1 THR A  92      73.432  53.569  45.254  1.00 29.31           O  
ATOM    610  CG2 THR A  92      71.664  54.880  46.112  1.00 25.27           C  
ATOM    611  N   TYR A  93      74.000  56.567  48.508  1.00 31.98           N  
ATOM    612  CA  TYR A  93      73.403  57.301  49.621  1.00 32.95           C  
ATOM    613  C   TYR A  93      74.246  58.609  49.772  1.00 31.38           C  
ATOM    614  O   TYR A  93      73.688  59.601  50.149  1.00 30.46           O  
ATOM    615  CB  TYR A  93      73.232  56.485  50.962  1.00 33.70           C  
ATOM    616  CG  TYR A  93      72.063  55.536  50.955  1.00 35.91           C  
ATOM    617  CD1 TYR A  93      70.779  56.000  51.238  1.00 37.98           C  
ATOM    618  CD2 TYR A  93      72.241  54.137  50.645  1.00 33.09           C  
ATOM    619  CE1 TYR A  93      69.687  55.138  51.214  1.00 37.89           C  
ATOM    620  CE2 TYR A  93      71.129  53.264  50.601  1.00 30.78           C  
ATOM    621  CZ  TYR A  93      69.877  53.768  50.874  1.00 38.94           C  
ATOM    622  OH  TYR A  93      68.762  52.934  50.813  1.00 42.44           O  
ATOM    623  N   HIS A  94      75.535  58.587  49.475  1.00 30.44           N  
ATOM    624  CA  HIS A  94      76.281  59.826  49.290  1.00 33.09           C  
ATOM    625  C   HIS A  94      75.537  60.777  48.361  1.00 34.20           C  
ATOM    626  O   HIS A  94      75.143  61.899  48.767  1.00 38.24           O  
ATOM    627  CB  HIS A  94      77.684  59.580  48.802  1.00 32.52           C  
ATOM    628  CG  HIS A  94      78.344  60.782  48.180  1.00 37.01           C  
ATOM    629  ND1 HIS A  94      78.916  61.793  48.915  1.00 38.18           N  
ATOM    630  CD2 HIS A  94      78.610  61.082  46.884  1.00 42.32           C  
ATOM    631  CE1 HIS A  94      79.513  62.649  48.100  1.00 42.03           C  
ATOM    632  NE2 HIS A  94      79.325  62.256  46.855  1.00 38.73           N  
ATOM    633  N   GLY A  95      75.219  60.303  47.176  1.00 34.10           N  
ATOM    634  CA  GLY A  95      74.500  61.058  46.199  1.00 32.52           C  
ATOM    635  C   GLY A  95      73.086  61.399  46.519  1.00 33.41           C  
ATOM    636  O   GLY A  95      72.586  62.507  46.157  1.00 34.20           O  
ATOM    637  N   VAL A  96      72.353  60.500  47.132  1.00 31.29           N  
ATOM    638  CA  VAL A  96      70.995  60.876  47.352  1.00 30.80           C  
ATOM    639  C   VAL A  96      71.031  61.970  48.475  1.00 31.56           C  
ATOM    640  O   VAL A  96      70.220  62.894  48.478  1.00 30.09           O  
ATOM    641  CB  VAL A  96      70.167  59.730  47.841  1.00 30.67           C  
ATOM    642  CG1 VAL A  96      68.785  60.220  48.432  1.00 30.98           C  
ATOM    643  CG2 VAL A  96      69.896  58.777  46.702  1.00 34.78           C  
ATOM    644  N   LEU A  97      71.946  61.832  49.430  1.00 30.64           N  
ATOM    645  CA  LEU A  97      71.919  62.781  50.512  1.00 31.66           C  
ATOM    646  C   LEU A  97      72.369  64.175  49.988  1.00 31.52           C  
ATOM    647  O   LEU A  97      71.655  65.129  50.176  1.00 31.78           O  
ATOM    648  CB  LEU A  97      72.696  62.353  51.782  1.00 29.71           C  
ATOM    649  CG  LEU A  97      72.264  61.142  52.645  1.00 30.06           C  
ATOM    650  CD1 LEU A  97      73.472  60.748  53.564  1.00 28.55           C  
ATOM    651  CD2 LEU A  97      70.960  61.236  53.409  1.00 24.41           C  
ATOM    652  N   MET A  98      73.512  64.255  49.310  1.00 33.52           N  
ATOM    653  CA  MET A  98      73.996  65.532  48.753  1.00 31.26           C  
ATOM    654  C   MET A  98      72.903  66.184  47.960  1.00 32.11           C  
ATOM    655  O   MET A  98      72.677  67.340  48.223  1.00 33.29           O  
ATOM    656  CB  MET A  98      75.101  65.319  47.816  1.00 29.26           C  
ATOM    657  CG  MET A  98      76.422  65.227  48.466  1.00 27.24           C  
ATOM    658  SD  MET A  98      76.592  66.024  49.989  1.00 24.73           S  
ATOM    659  CE  MET A  98      78.189  65.765  50.293  1.00  6.65           C  
ATOM    660  N   MET A  99      72.184  65.460  47.084  1.00 31.90           N  
ATOM    661  CA  MET A  99      71.238  66.035  46.110  1.00 31.26           C  
ATOM    662  C   MET A  99      69.841  66.267  46.487  1.00 32.48           C  
ATOM    663  O   MET A  99      69.207  67.069  45.826  1.00 33.38           O  
ATOM    664  CB  MET A  99      71.129  65.265  44.756  1.00 32.15           C  
ATOM    665  CG  MET A  99      72.387  64.795  44.190  1.00 31.76           C  
ATOM    666  SD  MET A  99      73.549  66.045  43.540  1.00 31.39           S  
ATOM    667  CE  MET A  99      72.421  66.339  42.251  1.00 19.09           C  
ATOM    668  N   PHE A 100      69.287  65.555  47.455  1.00 33.24           N  
ATOM    669  CA  PHE A 100      68.004  65.985  47.960  1.00 33.89           C  
ATOM    670  C   PHE A 100      68.097  66.476  49.403  1.00 33.24           C  
ATOM    671  O   PHE A 100      67.136  67.058  49.897  1.00 31.31           O  
ATOM    672  CB  PHE A 100      66.912  64.929  47.829  1.00 36.84           C  
ATOM    673  CG  PHE A 100      66.839  64.265  46.471  1.00 39.07           C  
ATOM    674  CD1 PHE A 100      65.699  64.424  45.659  1.00 38.22           C  
ATOM    675  CD2 PHE A 100      67.885  63.439  46.016  1.00 40.90           C  
ATOM    676  CE1 PHE A 100      65.646  63.797  44.364  1.00 39.59           C  
ATOM    677  CE2 PHE A 100      67.815  62.827  44.729  1.00 38.21           C  
ATOM    678  CZ  PHE A 100      66.691  62.999  43.926  1.00 36.96           C  
ATOM    679  N   PHE A 101      69.229  66.290  50.091  1.00 33.14           N  
ATOM    680  CA  PHE A 101      69.156  66.613  51.542  1.00 33.88           C  
ATOM    681  C   PHE A 101      70.289  67.495  52.115  1.00 34.17           C  
ATOM    682  O   PHE A 101      70.333  67.675  53.330  1.00 34.91           O  
ATOM    683  CB  PHE A 101      69.027  65.272  52.408  1.00 33.00           C  
ATOM    684  CG  PHE A 101      67.814  64.493  52.098  1.00 33.69           C  
ATOM    685  CD1 PHE A 101      66.539  64.983  52.432  1.00 31.07           C  
ATOM    686  CD2 PHE A 101      67.903  63.305  51.333  1.00 34.28           C  
ATOM    687  CE1 PHE A 101      65.359  64.268  52.062  1.00 34.23           C  
ATOM    688  CE2 PHE A 101      66.733  62.577  50.980  1.00 27.38           C  
ATOM    689  CZ  PHE A 101      65.453  63.072  51.321  1.00 30.95           C  
ATOM    690  N   VAL A 102      71.230  67.931  51.280  1.00 32.62           N  
ATOM    691  CA  VAL A 102      72.317  68.832  51.660  1.00 32.90           C  
ATOM    692  C   VAL A 102      72.198  70.215  50.859  1.00 34.01           C  
ATOM    693  O   VAL A 102      71.414  71.055  51.235  1.00 34.68           O  
ATOM    694  CB  VAL A 102      73.671  68.110  51.652  1.00 33.43           C  
ATOM    695  CG1 VAL A 102      74.927  69.040  51.923  1.00 25.12           C  
ATOM    696  CG2 VAL A 102      73.593  66.877  52.647  1.00 33.12           C  
ATOM    697  N   VAL A 103      72.838  70.367  49.710  1.00 33.55           N  
ATOM    698  CA  VAL A 103      73.033  71.666  49.109  1.00 31.24           C  
ATOM    699  C   VAL A 103      71.789  72.412  48.800  1.00 33.06           C  
ATOM    700  O   VAL A 103      71.739  73.625  49.025  1.00 35.70           O  
ATOM    701  CB  VAL A 103      74.023  71.643  47.987  1.00 30.29           C  
ATOM    702  CG1 VAL A 103      75.437  71.132  48.540  1.00 23.57           C  
ATOM    703  CG2 VAL A 103      73.495  70.885  46.761  1.00 30.18           C  
ATOM    704  N   ILE A 104      70.740  71.752  48.360  1.00 33.10           N  
ATOM    705  CA  ILE A 104      69.587  72.557  48.081  1.00 32.67           C  
ATOM    706  C   ILE A 104      68.891  73.035  49.385  1.00 34.89           C  
ATOM    707  O   ILE A 104      68.382  74.197  49.488  1.00 33.24           O  
ATOM    708  CB  ILE A 104      68.644  71.870  47.115  1.00 32.31           C  
ATOM    709  CG1 ILE A 104      69.283  71.747  45.700  1.00 34.49           C  
ATOM    710  CG2 ILE A 104      67.289  72.536  47.073  1.00 29.87           C  
ATOM    711  CD1 ILE A 104      68.448  70.905  44.641  1.00 31.19           C  
ATOM    712  N   PRO A 105      68.759  72.156  50.369  1.00 36.18           N  
ATOM    713  CA  PRO A 105      68.210  72.619  51.653  1.00 35.43           C  
ATOM    714  C   PRO A 105      69.028  73.748  52.233  1.00 34.01           C  
ATOM    715  O   PRO A 105      68.448  74.611  52.926  1.00 34.99           O  
ATOM    716  CB  PRO A 105      68.310  71.349  52.526  1.00 34.30           C  
ATOM    717  CG  PRO A 105      68.072  70.307  51.525  1.00 36.14           C  
ATOM    718  CD  PRO A 105      68.973  70.685  50.408  1.00 36.79           C  
ATOM    719  N   ALA A 106      70.340  73.699  52.021  1.00 32.05           N  
ATOM    720  CA  ALA A 106      71.246  74.717  52.554  1.00 31.74           C  
ATOM    721  C   ALA A 106      70.889  76.062  51.821  1.00 33.64           C  
ATOM    722  O   ALA A 106      70.256  76.899  52.437  1.00 35.63           O  
ATOM    723  CB  ALA A 106      72.670  74.329  52.370  1.00 26.48           C  
ATOM    724  N   LEU A 107      71.110  76.128  50.487  1.00 33.40           N  
ATOM    725  CA  LEU A 107      70.993  77.313  49.656  1.00 33.38           C  
ATOM    726  C   LEU A 107      69.572  77.872  49.532  1.00 34.49           C  
ATOM    727  O   LEU A 107      69.387  79.073  49.654  1.00 35.47           O  
ATOM    728  CB  LEU A 107      71.538  77.046  48.249  1.00 31.00           C  
ATOM    729  CG  LEU A 107      73.039  76.799  48.209  1.00 30.19           C  
ATOM    730  CD1 LEU A 107      73.473  76.227  46.819  1.00 28.60           C  
ATOM    731  CD2 LEU A 107      73.767  78.135  48.450  1.00 30.12           C  
ATOM    732  N   PHE A 108      68.624  77.027  49.171  1.00 34.43           N  
ATOM    733  CA  PHE A 108      67.275  77.421  48.923  1.00 34.13           C  
ATOM    734  C   PHE A 108      66.514  77.511  50.249  1.00 36.13           C  
ATOM    735  O   PHE A 108      65.751  78.489  50.495  1.00 36.19           O  
ATOM    736  CB  PHE A 108      66.602  76.391  48.053  1.00 33.17           C  
ATOM    737  CG  PHE A 108      65.215  76.803  47.556  1.00 31.74           C  
ATOM    738  CD1 PHE A 108      65.063  77.782  46.597  1.00 28.88           C  
ATOM    739  CD2 PHE A 108      64.091  76.192  48.047  1.00 32.42           C  
ATOM    740  CE1 PHE A 108      63.792  78.165  46.182  1.00 30.40           C  
ATOM    741  CE2 PHE A 108      62.819  76.542  47.622  1.00 32.05           C  
ATOM    742  CZ  PHE A 108      62.675  77.533  46.669  1.00 32.55           C  
ATOM    743  N   GLY A 109      66.687  76.474  51.088  1.00 35.52           N  
ATOM    744  CA  GLY A 109      65.934  76.361  52.322  1.00 34.82           C  
ATOM    745  C   GLY A 109      66.580  77.211  53.405  1.00 34.83           C  
ATOM    746  O   GLY A 109      65.849  77.715  54.231  1.00 35.00           O  
ATOM    747  N   GLY A 110      67.930  77.294  53.417  1.00 33.03           N  
ATOM    748  CA  GLY A 110      68.677  78.015  54.397  1.00 34.19           C  
ATOM    749  C   GLY A 110      68.803  79.516  54.012  1.00 35.26           C  
ATOM    750  O   GLY A 110      67.948  80.334  54.425  1.00 35.62           O  
ATOM    751  N   PHE A 111      69.759  79.852  53.162  1.00 33.34           N  
ATOM    752  CA  PHE A 111      69.895  81.251  52.737  1.00 34.42           C  
ATOM    753  C   PHE A 111      68.670  81.863  52.054  1.00 35.63           C  
ATOM    754  O   PHE A 111      68.291  83.012  52.322  1.00 37.04           O  
ATOM    755  CB  PHE A 111      71.141  81.405  51.937  1.00 32.17           C  
ATOM    756  CG  PHE A 111      72.377  81.047  52.717  1.00 28.95           C  
ATOM    757  CD1 PHE A 111      72.662  81.694  53.898  1.00 30.18           C  
ATOM    758  CD2 PHE A 111      73.197  80.039  52.309  1.00 26.22           C  
ATOM    759  CE1 PHE A 111      73.814  81.401  54.605  1.00 29.66           C  
ATOM    760  CE2 PHE A 111      74.305  79.700  52.989  1.00 24.55           C  
ATOM    761  CZ  PHE A 111      74.662  80.407  54.130  1.00 32.02           C  
ATOM    762  N   GLY A 112      67.953  81.070  51.306  1.00 35.61           N  
ATOM    763  CA  GLY A 112      66.795  81.587  50.639  1.00 37.67           C  
ATOM    764  C   GLY A 112      65.671  81.929  51.603  1.00 39.28           C  
ATOM    765  O   GLY A 112      64.943  82.881  51.359  1.00 40.76           O  
ATOM    766  N   ASN A 113      65.503  81.182  52.690  1.00 39.19           N  
ATOM    767  CA  ASN A 113      64.440  81.537  53.618  1.00 39.13           C  
ATOM    768  C   ASN A 113      64.899  82.730  54.504  1.00 38.73           C  
ATOM    769  O   ASN A 113      64.093  83.493  54.969  1.00 36.93           O  
ATOM    770  CB  ASN A 113      64.169  80.377  54.573  1.00 39.06           C  
ATOM    771  CG  ASN A 113      63.069  79.478  54.118  1.00 42.04           C  
ATOM    772  OD1 ASN A 113      61.943  79.908  53.717  1.00 40.91           O  
ATOM    773  ND2 ASN A 113      63.365  78.177  54.200  1.00 41.73           N  
ATOM    774  N   TYR A 114      66.188  82.803  54.820  1.00 37.97           N  
ATOM    775  CA  TYR A 114      66.626  83.804  55.763  1.00 39.85           C  
ATOM    776  C   TYR A 114      66.671  85.190  55.089  1.00 40.31           C  
ATOM    777  O   TYR A 114      66.088  86.128  55.605  1.00 38.96           O  
ATOM    778  CB  TYR A 114      68.010  83.461  56.307  1.00 39.92           C  
ATOM    779  CG  TYR A 114      68.369  84.229  57.580  1.00 43.03           C  
ATOM    780  CD1 TYR A 114      68.839  85.541  57.519  1.00 44.69           C  
ATOM    781  CD2 TYR A 114      68.243  83.649  58.845  1.00 41.80           C  
ATOM    782  CE1 TYR A 114      69.196  86.242  58.694  1.00 41.19           C  
ATOM    783  CE2 TYR A 114      68.628  84.325  59.999  1.00 42.41           C  
ATOM    784  CZ  TYR A 114      69.091  85.647  59.913  1.00 42.75           C  
ATOM    785  OH  TYR A 114      69.468  86.363  61.049  1.00 36.60           O  
ATOM    786  N   PHE A 115      67.326  85.251  53.912  1.00 39.78           N  
ATOM    787  CA  PHE A 115      67.635  86.464  53.243  1.00 39.22           C  
ATOM    788  C   PHE A 115      66.636  86.880  52.176  1.00 41.16           C  
ATOM    789  O   PHE A 115      66.483  88.032  51.887  1.00 42.82           O  
ATOM    790  CB  PHE A 115      69.069  86.400  52.782  1.00 38.30           C  
ATOM    791  CG  PHE A 115      70.054  86.390  53.938  1.00 36.28           C  
ATOM    792  CD1 PHE A 115      70.328  87.556  54.648  1.00 37.57           C  
ATOM    793  CD2 PHE A 115      70.661  85.231  54.348  1.00 35.82           C  
ATOM    794  CE1 PHE A 115      71.212  87.566  55.684  1.00 35.59           C  
ATOM    795  CE2 PHE A 115      71.559  85.193  55.476  1.00 34.33           C  
ATOM    796  CZ  PHE A 115      71.831  86.368  56.141  1.00 36.64           C  
ATOM    797  N   MET A 116      65.873  85.990  51.587  1.00 42.30           N  
ATOM    798  CA  MET A 116      65.049  86.533  50.543  1.00 40.93           C  
ATOM    799  C   MET A 116      64.109  87.565  51.160  1.00 41.09           C  
ATOM    800  O   MET A 116      63.999  88.579  50.588  1.00 40.74           O  
ATOM    801  CB  MET A 116      64.337  85.487  49.666  1.00 41.39           C  
ATOM    802  CG  MET A 116      63.718  86.004  48.358  1.00 38.99           C  
ATOM    803  SD  MET A 116      61.990  85.482  48.257  1.00 50.23           S  
ATOM    804  CE  MET A 116      61.890  85.035  46.654  1.00 43.84           C  
ATOM    805  N   PRO A 117      63.403  87.327  52.262  1.00 41.83           N  
ATOM    806  CA  PRO A 117      62.470  88.372  52.727  1.00 43.10           C  
ATOM    807  C   PRO A 117      63.221  89.650  53.143  1.00 43.79           C  
ATOM    808  O   PRO A 117      62.752  90.734  52.803  1.00 44.10           O  
ATOM    809  CB  PRO A 117      61.669  87.702  53.899  1.00 41.85           C  
ATOM    810  CG  PRO A 117      61.790  86.252  53.617  1.00 41.00           C  
ATOM    811  CD  PRO A 117      63.290  86.102  53.096  1.00 41.84           C  
ATOM    812  N   LEU A 118      64.385  89.511  53.785  1.00 44.26           N  
ATOM    813  CA  LEU A 118      65.201  90.661  54.131  1.00 43.66           C  
ATOM    814  C   LEU A 118      65.463  91.458  52.883  1.00 44.76           C  
ATOM    815  O   LEU A 118      65.265  92.701  52.846  1.00 46.22           O  
ATOM    816  CB  LEU A 118      66.495  90.251  54.834  1.00 42.26           C  
ATOM    817  CG  LEU A 118      66.264  89.498  56.142  1.00 40.70           C  
ATOM    818  CD1 LEU A 118      67.513  89.435  56.979  1.00 38.63           C  
ATOM    819  CD2 LEU A 118      65.077  90.044  56.975  1.00 42.24           C  
ATOM    820  N   HIS A 119      65.830  90.751  51.829  1.00 44.44           N  
ATOM    821  CA  HIS A 119      66.256  91.401  50.591  1.00 44.47           C  
ATOM    822  C   HIS A 119      65.164  92.225  49.876  1.00 44.97           C  
ATOM    823  O   HIS A 119      65.480  93.160  49.150  1.00 45.04           O  
ATOM    824  CB  HIS A 119      66.875  90.367  49.668  1.00 43.70           C  
ATOM    825  CG  HIS A 119      68.276  90.026  50.041  1.00 41.06           C  
ATOM    826  ND1 HIS A 119      69.005  89.036  49.410  1.00 41.62           N  
ATOM    827  CD2 HIS A 119      69.078  90.534  50.996  1.00 36.99           C  
ATOM    828  CE1 HIS A 119      70.205  88.952  49.963  1.00 41.50           C  
ATOM    829  NE2 HIS A 119      70.280  89.853  50.928  1.00 41.02           N  
ATOM    830  N   ILE A 120      63.904  91.864  50.056  1.00 45.10           N  
ATOM    831  CA  ILE A 120      62.836  92.607  49.412  1.00 47.09           C  
ATOM    832  C   ILE A 120      62.021  93.333  50.458  1.00 47.74           C  
ATOM    833  O   ILE A 120      60.880  93.725  50.192  1.00 48.30           O  
ATOM    834  CB  ILE A 120      61.915  91.679  48.602  1.00 47.10           C  
ATOM    835  CG1 ILE A 120      61.065  90.786  49.525  1.00 47.16           C  
ATOM    836  CG2 ILE A 120      62.746  90.905  47.568  1.00 47.86           C  
ATOM    837  CD1 ILE A 120      60.104  89.838  48.766  1.00 48.38           C  
ATOM    838  N   GLY A 121      62.594  93.446  51.657  1.00 47.95           N  
ATOM    839  CA  GLY A 121      61.919  94.044  52.778  1.00 49.37           C  
ATOM    840  C   GLY A 121      60.523  93.517  52.959  1.00 50.80           C  
ATOM    841  O   GLY A 121      59.549  94.296  53.030  1.00 51.84           O  
ATOM    842  N   ALA A 122      60.410  92.194  53.012  1.00 51.44           N  
ATOM    843  CA  ALA A 122      59.191  91.562  53.528  1.00 51.76           C  
ATOM    844  C   ALA A 122      59.391  91.144  54.994  1.00 51.67           C  
ATOM    845  O   ALA A 122      60.507  90.783  55.414  1.00 51.71           O  
ATOM    846  CB  ALA A 122      58.764  90.392  52.675  1.00 52.19           C  
ATOM    847  N   PRO A 123      58.338  91.316  55.775  1.00 51.28           N  
ATOM    848  CA  PRO A 123      58.324  90.904  57.185  1.00 52.47           C  
ATOM    849  C   PRO A 123      58.533  89.362  57.382  1.00 53.15           C  
ATOM    850  O   PRO A 123      59.473  88.983  58.117  1.00 54.04           O  
ATOM    851  CB  PRO A 123      56.933  91.337  57.670  1.00 51.74           C  
ATOM    852  CG  PRO A 123      56.121  91.537  56.362  1.00 52.96           C  
ATOM    853  CD  PRO A 123      57.098  91.987  55.349  1.00 51.39           C  
ATOM    854  N   ASP A 124      57.690  88.531  56.746  1.00 52.56           N  
ATOM    855  CA  ASP A 124      57.858  87.074  56.717  1.00 52.82           C  
ATOM    856  C   ASP A 124      57.585  86.484  55.321  1.00 52.89           C  
ATOM    857  O   ASP A 124      57.471  87.244  54.341  1.00 53.68           O  
ATOM    858  CB  ASP A 124      56.990  86.384  57.785  1.00 52.27           C  
ATOM    859  CG  ASP A 124      57.763  85.370  58.569  1.00 50.79           C  
ATOM    860  OD1 ASP A 124      58.565  84.626  57.973  1.00 54.79           O  
ATOM    861  OD2 ASP A 124      57.690  85.247  59.796  1.00 51.31           O  
ATOM    862  N   MET A 125      57.493  85.154  55.205  1.00 51.82           N  
ATOM    863  CA  MET A 125      57.067  84.592  53.923  1.00 51.17           C  
ATOM    864  C   MET A 125      55.551  84.647  53.936  1.00 51.56           C  
ATOM    865  O   MET A 125      54.932  84.794  54.989  1.00 51.55           O  
ATOM    866  CB  MET A 125      57.582  83.148  53.664  1.00 51.09           C  
ATOM    867  CG  MET A 125      59.082  82.888  53.817  1.00 47.46           C  
ATOM    868  SD  MET A 125      60.119  83.244  52.347  1.00 47.00           S  
ATOM    869  CE  MET A 125      58.897  83.554  51.348  1.00 35.51           C  
ATOM    870  N   ALA A 126      54.944  84.557  52.767  1.00 52.21           N  
ATOM    871  CA  ALA A 126      53.494  84.573  52.683  1.00 53.29           C  
ATOM    872  C   ALA A 126      52.775  83.631  53.681  1.00 54.58           C  
ATOM    873  O   ALA A 126      51.880  84.060  54.385  1.00 55.72           O  
ATOM    874  CB  ALA A 126      53.064  84.279  51.257  1.00 53.14           C  
ATOM    875  N   PHE A 127      53.171  82.354  53.734  1.00 55.73           N  
ATOM    876  CA  PHE A 127      52.512  81.348  54.567  1.00 55.71           C  
ATOM    877  C   PHE A 127      53.518  80.723  55.509  1.00 56.35           C  
ATOM    878  O   PHE A 127      54.172  79.724  55.159  1.00 56.83           O  
ATOM    879  CB  PHE A 127      51.896  80.278  53.692  1.00 55.58           C  
ATOM    880  CG  PHE A 127      51.176  80.828  52.476  1.00 55.37           C  
ATOM    881  CD1 PHE A 127      49.956  81.497  52.614  1.00 55.74           C  
ATOM    882  CD2 PHE A 127      51.730  80.693  51.203  1.00 53.29           C  
ATOM    883  CE1 PHE A 127      49.289  82.020  51.491  1.00 55.80           C  
ATOM    884  CE2 PHE A 127      51.068  81.199  50.081  1.00 54.26           C  
ATOM    885  CZ  PHE A 127      49.832  81.856  50.229  1.00 52.59           C  
ATOM    886  N   PRO A 128      53.679  81.336  56.683  1.00 56.47           N  
ATOM    887  CA  PRO A 128      54.765  80.950  57.611  1.00 56.91           C  
ATOM    888  C   PRO A 128      54.550  79.565  58.213  1.00 56.95           C  
ATOM    889  O   PRO A 128      55.476  78.816  58.517  1.00 56.92           O  
ATOM    890  CB  PRO A 128      54.720  82.072  58.686  1.00 56.66           C  
ATOM    891  CG  PRO A 128      53.932  83.183  58.020  1.00 55.36           C  
ATOM    892  CD  PRO A 128      52.917  82.509  57.169  1.00 55.28           C  
ATOM    893  N   ARG A 129      53.281  79.295  58.434  1.00 58.58           N  
ATOM    894  CA  ARG A 129      52.681  77.994  58.734  1.00 59.56           C  
ATOM    895  C   ARG A 129      53.276  76.888  57.828  1.00 58.53           C  
ATOM    896  O   ARG A 129      53.975  75.946  58.276  1.00 57.29           O  
ATOM    897  CB  ARG A 129      51.196  78.196  58.402  1.00 61.39           C  
ATOM    898  CG  ARG A 129      50.939  79.504  57.443  1.00 64.03           C  
ATOM    899  CD  ARG A 129      49.433  79.879  57.163  1.00 73.94           C  
ATOM    900  NE  ARG A 129      48.905  79.430  55.845  1.00 78.38           N  
ATOM    901  CZ  ARG A 129      48.288  78.246  55.572  1.00 81.67           C  
ATOM    902  NH1 ARG A 129      48.075  77.316  56.521  1.00 82.09           N  
ATOM    903  NH2 ARG A 129      47.888  77.988  54.319  1.00 81.23           N  
ATOM    904  N   LEU A 130      53.025  77.071  56.536  1.00 57.35           N  
ATOM    905  CA  LEU A 130      53.500  76.190  55.519  1.00 56.94           C  
ATOM    906  C   LEU A 130      55.013  76.059  55.577  1.00 55.86           C  
ATOM    907  O   LEU A 130      55.569  74.998  55.294  1.00 56.24           O  
ATOM    908  CB  LEU A 130      53.022  76.677  54.155  1.00 57.68           C  
ATOM    909  CG  LEU A 130      51.739  76.012  53.581  1.00 61.79           C  
ATOM    910  CD1 LEU A 130      51.551  76.291  52.077  1.00 63.82           C  
ATOM    911  CD2 LEU A 130      51.657  74.492  53.813  1.00 62.61           C  
ATOM    912  N   ASN A 131      55.682  77.122  55.967  1.00 53.79           N  
ATOM    913  CA  ASN A 131      57.112  77.140  55.860  1.00 53.11           C  
ATOM    914  C   ASN A 131      57.701  76.247  56.938  1.00 51.61           C  
ATOM    915  O   ASN A 131      58.684  75.518  56.708  1.00 51.37           O  
ATOM    916  CB  ASN A 131      57.620  78.596  55.884  1.00 53.83           C  
ATOM    917  CG  ASN A 131      59.123  78.724  55.706  1.00 54.73           C  
ATOM    918  OD1 ASN A 131      59.713  79.648  56.243  1.00 60.22           O  
ATOM    919  ND2 ASN A 131      59.739  77.832  54.961  1.00 52.97           N  
ATOM    920  N   ASN A 132      57.062  76.233  58.091  1.00 50.38           N  
ATOM    921  CA  ASN A 132      57.518  75.344  59.156  1.00 49.33           C  
ATOM    922  C   ASN A 132      57.296  73.860  58.787  1.00 48.56           C  
ATOM    923  O   ASN A 132      58.156  73.008  59.057  1.00 46.86           O  
ATOM    924  CB  ASN A 132      56.859  75.736  60.475  1.00 49.99           C  
ATOM    925  CG  ASN A 132      57.355  74.912  61.661  1.00 50.76           C  
ATOM    926  OD1 ASN A 132      56.757  73.924  62.017  1.00 51.30           O  
ATOM    927  ND2 ASN A 132      58.465  75.328  62.264  1.00 55.11           N  
ATOM    928  N   LEU A 133      56.163  73.602  58.125  1.00 47.98           N  
ATOM    929  CA  LEU A 133      55.752  72.289  57.638  1.00 48.97           C  
ATOM    930  C   LEU A 133      56.842  71.727  56.708  1.00 49.73           C  
ATOM    931  O   LEU A 133      57.384  70.623  56.966  1.00 51.06           O  
ATOM    932  CB  LEU A 133      54.422  72.403  56.887  1.00 48.57           C  
ATOM    933  CG  LEU A 133      53.833  71.138  56.226  1.00 50.95           C  
ATOM    934  CD1 LEU A 133      53.972  69.906  57.147  1.00 52.92           C  
ATOM    935  CD2 LEU A 133      52.378  71.283  55.773  1.00 46.98           C  
ATOM    936  N   SER A 134      57.135  72.498  55.653  1.00 48.07           N  
ATOM    937  CA  SER A 134      58.287  72.366  54.761  1.00 47.02           C  
ATOM    938  C   SER A 134      59.579  71.888  55.420  1.00 45.59           C  
ATOM    939  O   SER A 134      60.359  71.141  54.813  1.00 45.56           O  
ATOM    940  CB  SER A 134      58.570  73.745  54.055  1.00 47.91           C  
ATOM    941  OG  SER A 134      59.841  74.368  54.430  1.00 46.01           O  
ATOM    942  N   TYR A 135      59.856  72.393  56.612  1.00 44.14           N  
ATOM    943  CA  TYR A 135      61.092  72.023  57.303  1.00 43.05           C  
ATOM    944  C   TYR A 135      60.891  70.617  57.883  1.00 45.28           C  
ATOM    945  O   TYR A 135      61.854  69.840  57.967  1.00 45.62           O  
ATOM    946  CB  TYR A 135      61.466  73.011  58.433  1.00 39.55           C  
ATOM    947  CG  TYR A 135      62.587  72.459  59.252  1.00 33.26           C  
ATOM    948  CD1 TYR A 135      63.872  72.433  58.749  1.00 27.72           C  
ATOM    949  CD2 TYR A 135      62.369  71.889  60.512  1.00 26.68           C  
ATOM    950  CE1 TYR A 135      64.940  71.910  59.496  1.00 27.75           C  
ATOM    951  CE2 TYR A 135      63.441  71.336  61.257  1.00 22.46           C  
ATOM    952  CZ  TYR A 135      64.690  71.302  60.716  1.00 27.57           C  
ATOM    953  OH  TYR A 135      65.783  70.801  61.385  1.00 30.04           O  
ATOM    954  N   TRP A 136      59.653  70.333  58.326  1.00 47.30           N  
ATOM    955  CA  TRP A 136      59.353  69.081  59.008  1.00 50.14           C  
ATOM    956  C   TRP A 136      59.411  67.933  57.992  1.00 50.39           C  
ATOM    957  O   TRP A 136      60.104  66.945  58.240  1.00 50.47           O  
ATOM    958  CB  TRP A 136      58.054  69.154  59.848  1.00 51.32           C  
ATOM    959  CG  TRP A 136      58.345  69.752  61.270  1.00 56.52           C  
ATOM    960  CD1 TRP A 136      57.746  70.861  61.854  1.00 57.82           C  
ATOM    961  CD2 TRP A 136      59.339  69.305  62.223  1.00 60.10           C  
ATOM    962  NE1 TRP A 136      58.296  71.096  63.091  1.00 58.55           N  
ATOM    963  CE2 TRP A 136      59.273  70.163  63.341  1.00 61.13           C  
ATOM    964  CE3 TRP A 136      60.273  68.256  62.248  1.00 62.83           C  
ATOM    965  CZ2 TRP A 136      60.120  70.015  64.448  1.00 62.59           C  
ATOM    966  CZ3 TRP A 136      61.114  68.103  63.367  1.00 62.37           C  
ATOM    967  CH2 TRP A 136      61.039  68.985  64.434  1.00 63.65           C  
ATOM    968  N   MET A 137      58.753  68.106  56.833  1.00 50.69           N  
ATOM    969  CA  MET A 137      59.034  67.274  55.665  1.00 50.81           C  
ATOM    970  C   MET A 137      60.520  67.118  55.458  1.00 50.14           C  
ATOM    971  O   MET A 137      61.031  66.000  55.331  1.00 51.47           O  
ATOM    972  CB  MET A 137      58.469  67.869  54.405  1.00 51.40           C  
ATOM    973  CG  MET A 137      57.225  68.593  54.619  1.00 54.82           C  
ATOM    974  SD  MET A 137      55.890  67.567  54.229  1.00 67.01           S  
ATOM    975  CE  MET A 137      54.875  68.666  53.134  1.00 59.70           C  
ATOM    976  N   TYR A 138      61.266  68.208  55.421  1.00 48.48           N  
ATOM    977  CA  TYR A 138      62.692  68.000  55.125  1.00 45.54           C  
ATOM    978  C   TYR A 138      63.184  66.951  56.110  1.00 45.78           C  
ATOM    979  O   TYR A 138      63.897  66.016  55.727  1.00 45.30           O  
ATOM    980  CB  TYR A 138      63.483  69.294  55.190  1.00 42.64           C  
ATOM    981  CG  TYR A 138      64.971  69.182  55.220  1.00 37.87           C  
ATOM    982  CD1 TYR A 138      65.659  68.329  54.400  1.00 35.68           C  
ATOM    983  CD2 TYR A 138      65.733  70.003  56.051  1.00 37.75           C  
ATOM    984  CE1 TYR A 138      67.095  68.279  54.407  1.00 31.64           C  
ATOM    985  CE2 TYR A 138      67.109  69.948  56.043  1.00 30.59           C  
ATOM    986  CZ  TYR A 138      67.776  69.101  55.210  1.00 29.12           C  
ATOM    987  OH  TYR A 138      69.158  69.025  55.251  1.00 31.87           O  
ATOM    988  N   VAL A 139      62.811  67.102  57.379  1.00 45.74           N  
ATOM    989  CA  VAL A 139      63.348  66.207  58.408  1.00 46.64           C  
ATOM    990  C   VAL A 139      62.863  64.714  58.226  1.00 46.25           C  
ATOM    991  O   VAL A 139      63.668  63.766  58.331  1.00 43.87           O  
ATOM    992  CB  VAL A 139      63.081  66.742  59.822  1.00 46.61           C  
ATOM    993  CG1 VAL A 139      63.876  65.962  60.830  1.00 47.27           C  
ATOM    994  CG2 VAL A 139      63.530  68.180  59.907  1.00 49.63           C  
ATOM    995  N   CYS A 140      61.570  64.548  57.931  1.00 46.16           N  
ATOM    996  CA  CYS A 140      61.013  63.246  57.690  1.00 48.19           C  
ATOM    997  C   CYS A 140      61.812  62.564  56.586  1.00 48.11           C  
ATOM    998  O   CYS A 140      62.324  61.427  56.761  1.00 47.92           O  
ATOM    999  CB  CYS A 140      59.554  63.370  57.272  1.00 49.22           C  
ATOM   1000  SG  CYS A 140      58.493  63.822  58.697  1.00 56.60           S  
ATOM   1001  N   GLY A 141      61.928  63.298  55.465  1.00 46.81           N  
ATOM   1002  CA  GLY A 141      62.523  62.814  54.269  1.00 44.14           C  
ATOM   1003  C   GLY A 141      63.873  62.341  54.643  1.00 44.08           C  
ATOM   1004  O   GLY A 141      64.296  61.253  54.174  1.00 43.47           O  
ATOM   1005  N   VAL A 142      64.579  63.120  55.476  1.00 43.04           N  
ATOM   1006  CA  VAL A 142      65.909  62.638  55.919  1.00 43.13           C  
ATOM   1007  C   VAL A 142      65.806  61.330  56.726  1.00 43.11           C  
ATOM   1008  O   VAL A 142      66.724  60.539  56.745  1.00 42.00           O  
ATOM   1009  CB  VAL A 142      66.715  63.660  56.705  1.00 42.71           C  
ATOM   1010  CG1 VAL A 142      68.075  63.092  57.100  1.00 40.60           C  
ATOM   1011  CG2 VAL A 142      66.863  64.911  55.870  1.00 43.99           C  
ATOM   1012  N   ALA A 143      64.673  61.130  57.391  1.00 44.29           N  
ATOM   1013  CA  ALA A 143      64.581  60.055  58.383  1.00 44.46           C  
ATOM   1014  C   ALA A 143      64.237  58.804  57.533  1.00 44.24           C  
ATOM   1015  O   ALA A 143      64.889  57.749  57.660  1.00 45.22           O  
ATOM   1016  CB  ALA A 143      63.538  60.368  59.444  1.00 42.24           C  
ATOM   1017  N   LEU A 144      63.289  58.978  56.624  1.00 43.58           N  
ATOM   1018  CA  LEU A 144      62.964  57.976  55.617  1.00 43.61           C  
ATOM   1019  C   LEU A 144      64.204  57.512  54.863  1.00 44.66           C  
ATOM   1020  O   LEU A 144      64.377  56.325  54.581  1.00 46.15           O  
ATOM   1021  CB  LEU A 144      61.956  58.518  54.651  1.00 42.58           C  
ATOM   1022  CG  LEU A 144      60.582  58.700  55.231  1.00 41.43           C  
ATOM   1023  CD1 LEU A 144      59.684  59.300  54.191  1.00 38.35           C  
ATOM   1024  CD2 LEU A 144      60.040  57.303  55.654  1.00 46.11           C  
ATOM   1025  N   GLY A 145      65.115  58.419  54.585  1.00 45.21           N  
ATOM   1026  CA  GLY A 145      66.309  58.015  53.884  1.00 44.22           C  
ATOM   1027  C   GLY A 145      67.231  57.198  54.752  1.00 45.05           C  
ATOM   1028  O   GLY A 145      67.909  56.338  54.223  1.00 44.76           O  
ATOM   1029  N   VAL A 146      67.342  57.497  56.049  1.00 45.10           N  
ATOM   1030  CA  VAL A 146      68.247  56.732  56.918  1.00 45.96           C  
ATOM   1031  C   VAL A 146      67.626  55.298  57.139  1.00 44.48           C  
ATOM   1032  O   VAL A 146      68.303  54.296  57.087  1.00 42.44           O  
ATOM   1033  CB  VAL A 146      68.602  57.539  58.270  1.00 47.45           C  
ATOM   1034  CG1 VAL A 146      69.582  56.790  59.215  1.00 47.31           C  
ATOM   1035  CG2 VAL A 146      69.268  58.904  57.938  1.00 48.58           C  
ATOM   1036  N   ALA A 147      66.309  55.263  57.284  1.00 44.39           N  
ATOM   1037  CA  ALA A 147      65.535  54.052  57.371  1.00 44.87           C  
ATOM   1038  C   ALA A 147      65.891  53.164  56.126  1.00 46.05           C  
ATOM   1039  O   ALA A 147      66.532  52.090  56.337  1.00 46.41           O  
ATOM   1040  CB  ALA A 147      64.051  54.370  57.443  1.00 43.25           C  
ATOM   1041  N   SER A 148      65.536  53.617  54.892  1.00 44.69           N  
ATOM   1042  CA  SER A 148      66.061  53.045  53.648  1.00 44.39           C  
ATOM   1043  C   SER A 148      67.503  52.533  53.774  1.00 44.60           C  
ATOM   1044  O   SER A 148      67.763  51.341  53.569  1.00 45.77           O  
ATOM   1045  CB  SER A 148      65.916  53.988  52.444  1.00 44.02           C  
ATOM   1046  OG  SER A 148      66.575  53.489  51.259  1.00 42.86           O  
ATOM   1047  N   LEU A 149      68.453  53.361  54.155  1.00 44.36           N  
ATOM   1048  CA  LEU A 149      69.814  52.848  54.255  1.00 44.44           C  
ATOM   1049  C   LEU A 149      69.926  51.643  55.199  1.00 46.64           C  
ATOM   1050  O   LEU A 149      70.918  50.876  55.146  1.00 47.72           O  
ATOM   1051  CB  LEU A 149      70.783  53.934  54.673  1.00 43.67           C  
ATOM   1052  CG  LEU A 149      72.199  53.531  55.077  1.00 43.04           C  
ATOM   1053  CD1 LEU A 149      73.148  53.246  53.921  1.00 44.55           C  
ATOM   1054  CD2 LEU A 149      72.837  54.553  56.043  1.00 43.00           C  
ATOM   1055  N   LEU A 150      68.965  51.496  56.114  1.00 47.10           N  
ATOM   1056  CA  LEU A 150      69.182  50.570  57.218  1.00 47.43           C  
ATOM   1057  C   LEU A 150      68.271  49.377  57.061  1.00 47.57           C  
ATOM   1058  O   LEU A 150      68.450  48.386  57.759  1.00 48.28           O  
ATOM   1059  CB  LEU A 150      68.924  51.244  58.579  1.00 47.16           C  
ATOM   1060  CG  LEU A 150      70.072  52.120  59.088  1.00 48.39           C  
ATOM   1061  CD1 LEU A 150      69.627  52.792  60.399  1.00 50.17           C  
ATOM   1062  CD2 LEU A 150      71.424  51.390  59.275  1.00 48.74           C  
ATOM   1063  N   ALA A 151      67.286  49.537  56.175  1.00 47.33           N  
ATOM   1064  CA  ALA A 151      66.309  48.552  55.764  1.00 47.52           C  
ATOM   1065  C   ALA A 151      66.924  47.382  54.903  1.00 48.43           C  
ATOM   1066  O   ALA A 151      68.124  47.416  54.472  1.00 48.68           O  
ATOM   1067  CB  ALA A 151      65.149  49.242  55.047  1.00 46.00           C  
ATOM   1068  N   PRO A 152      66.177  46.287  54.759  1.00 49.12           N  
ATOM   1069  CA  PRO A 152      66.666  45.209  53.907  1.00 49.06           C  
ATOM   1070  C   PRO A 152      66.549  45.599  52.449  1.00 48.30           C  
ATOM   1071  O   PRO A 152      65.468  45.993  51.956  1.00 46.29           O  
ATOM   1072  CB  PRO A 152      65.742  44.045  54.287  1.00 48.99           C  
ATOM   1073  CG  PRO A 152      65.285  44.411  55.672  1.00 49.34           C  
ATOM   1074  CD  PRO A 152      64.922  45.883  55.443  1.00 50.18           C  
ATOM   1075  N   GLY A 153      67.692  45.506  51.783  1.00 48.95           N  
ATOM   1076  CA  GLY A 153      67.709  45.563  50.323  1.00 52.91           C  
ATOM   1077  C   GLY A 153      68.366  44.338  49.655  1.00 54.75           C  
ATOM   1078  O   GLY A 153      68.198  43.177  50.088  1.00 54.66           O  
ATOM   1079  N   GLY A 154      69.134  44.587  48.603  1.00 55.25           N  
ATOM   1080  CA  GLY A 154      69.704  43.496  47.847  1.00 57.00           C  
ATOM   1081  C   GLY A 154      70.650  42.681  48.710  1.00 58.23           C  
ATOM   1082  O   GLY A 154      71.117  43.168  49.769  1.00 58.07           O  
ATOM   1083  N   ASN A 155      70.890  41.432  48.263  1.00 58.64           N  
ATOM   1084  CA  ASN A 155      72.010  40.562  48.708  1.00 58.55           C  
ATOM   1085  C   ASN A 155      72.019  40.064  50.140  1.00 57.92           C  
ATOM   1086  O   ASN A 155      73.122  39.778  50.681  1.00 57.36           O  
ATOM   1087  CB  ASN A 155      73.365  41.213  48.471  1.00 58.53           C  
ATOM   1088  CG  ASN A 155      73.628  41.487  47.042  1.00 61.50           C  
ATOM   1089  OD1 ASN A 155      72.777  41.263  46.186  1.00 64.28           O  
ATOM   1090  ND2 ASN A 155      74.839  41.973  46.752  1.00 65.70           N  
ATOM   1091  N   ASP A 156      70.832  39.956  50.741  1.00 56.96           N  
ATOM   1092  CA  ASP A 156      70.717  39.634  52.176  1.00 58.07           C  
ATOM   1093  C   ASP A 156      71.552  40.680  52.959  1.00 56.77           C  
ATOM   1094  O   ASP A 156      72.418  40.364  53.825  1.00 56.38           O  
ATOM   1095  CB  ASP A 156      71.059  38.136  52.549  1.00 58.83           C  
ATOM   1096  CG  ASP A 156      70.948  37.150  51.328  1.00 63.02           C  
ATOM   1097  OD1 ASP A 156      69.787  36.975  50.793  1.00 61.86           O  
ATOM   1098  OD2 ASP A 156      71.977  36.526  50.845  1.00 64.44           O  
ATOM   1099  N   GLN A 157      71.287  41.936  52.607  1.00 54.88           N  
ATOM   1100  CA  GLN A 157      72.075  43.047  53.104  1.00 52.77           C  
ATOM   1101  C   GLN A 157      71.227  44.314  53.221  1.00 51.20           C  
ATOM   1102  O   GLN A 157      70.079  44.420  52.673  1.00 49.65           O  
ATOM   1103  CB  GLN A 157      73.313  43.228  52.229  1.00 52.64           C  
ATOM   1104  CG  GLN A 157      74.577  42.777  52.898  1.00 54.00           C  
ATOM   1105  CD  GLN A 157      75.805  42.963  52.009  1.00 61.07           C  
ATOM   1106  OE1 GLN A 157      75.940  42.300  50.978  1.00 64.19           O  
ATOM   1107  NE2 GLN A 157      76.694  43.873  52.395  1.00 60.08           N  
ATOM   1108  N   MET A 158      71.788  45.261  53.973  1.00 50.49           N  
ATOM   1109  CA  MET A 158      71.121  46.545  54.263  1.00 51.22           C  
ATOM   1110  C   MET A 158      71.224  47.565  53.094  1.00 49.06           C  
ATOM   1111  O   MET A 158      72.319  47.801  52.612  1.00 47.63           O  
ATOM   1112  CB  MET A 158      71.745  47.147  55.544  1.00 51.88           C  
ATOM   1113  CG  MET A 158      71.695  46.278  56.812  1.00 57.37           C  
ATOM   1114  SD  MET A 158      71.751  47.349  58.315  1.00 69.68           S  
ATOM   1115  CE  MET A 158      70.779  46.257  59.650  1.00 71.38           C  
ATOM   1116  N   GLY A 159      70.105  48.150  52.675  1.00 49.03           N  
ATOM   1117  CA  GLY A 159      70.104  49.360  51.832  1.00 50.59           C  
ATOM   1118  C   GLY A 159      70.287  49.229  50.292  1.00 50.84           C  
ATOM   1119  O   GLY A 159      70.997  48.284  49.857  1.00 51.99           O  
ATOM   1120  N   SER A 160      69.672  50.133  49.484  1.00 49.04           N  
ATOM   1121  CA  SER A 160      69.847  50.139  48.006  1.00 47.84           C  
ATOM   1122  C   SER A 160      71.265  50.363  47.526  1.00 46.63           C  
ATOM   1123  O   SER A 160      72.049  51.002  48.202  1.00 47.70           O  
ATOM   1124  CB  SER A 160      68.868  51.037  47.310  1.00 46.34           C  
ATOM   1125  OG  SER A 160      67.616  50.801  47.913  1.00 50.89           O  
ATOM   1126  N   GLY A 161      71.615  49.746  46.402  1.00 46.09           N  
ATOM   1127  CA  GLY A 161      72.920  49.946  45.741  1.00 44.63           C  
ATOM   1128  C   GLY A 161      72.722  50.244  44.254  1.00 43.44           C  
ATOM   1129  O   GLY A 161      73.558  49.914  43.422  1.00 44.22           O  
ATOM   1130  N   VAL A 162      71.598  50.888  43.969  1.00 41.25           N  
ATOM   1131  CA  VAL A 162      71.138  51.231  42.661  1.00 41.05           C  
ATOM   1132  C   VAL A 162      71.622  52.554  42.001  1.00 40.73           C  
ATOM   1133  O   VAL A 162      71.024  52.946  40.979  1.00 40.11           O  
ATOM   1134  CB  VAL A 162      69.603  51.296  42.650  1.00 39.44           C  
ATOM   1135  CG1 VAL A 162      69.019  49.915  42.843  1.00 40.37           C  
ATOM   1136  CG2 VAL A 162      69.081  52.295  43.671  1.00 39.53           C  
ATOM   1137  N   GLY A 163      72.638  53.232  42.591  1.00 40.71           N  
ATOM   1138  CA  GLY A 163      73.003  54.633  42.294  1.00 38.20           C  
ATOM   1139  C   GLY A 163      71.916  55.698  42.563  1.00 37.34           C  
ATOM   1140  O   GLY A 163      70.679  55.401  42.644  1.00 35.70           O  
ATOM   1141  N   TRP A 164      72.357  56.965  42.627  1.00 36.43           N  
ATOM   1142  CA  TRP A 164      71.482  58.026  43.170  1.00 36.61           C  
ATOM   1143  C   TRP A 164      70.228  58.316  42.379  1.00 36.34           C  
ATOM   1144  O   TRP A 164      69.288  58.855  42.922  1.00 35.53           O  
ATOM   1145  CB  TRP A 164      72.255  59.315  43.439  1.00 37.33           C  
ATOM   1146  CG  TRP A 164      72.406  60.262  42.244  1.00 34.39           C  
ATOM   1147  CD1 TRP A 164      73.409  60.256  41.332  1.00 36.09           C  
ATOM   1148  CD2 TRP A 164      71.560  61.348  41.906  1.00 34.53           C  
ATOM   1149  NE1 TRP A 164      73.227  61.263  40.418  1.00 36.38           N  
ATOM   1150  CE2 TRP A 164      72.113  61.978  40.775  1.00 35.26           C  
ATOM   1151  CE3 TRP A 164      70.381  61.883  42.456  1.00 33.38           C  
ATOM   1152  CZ2 TRP A 164      71.548  63.142  40.202  1.00 28.86           C  
ATOM   1153  CZ3 TRP A 164      69.794  63.010  41.840  1.00 28.87           C  
ATOM   1154  CH2 TRP A 164      70.384  63.612  40.723  1.00 28.67           C  
ATOM   1155  N   VAL A 165      70.219  57.944  41.097  1.00 36.39           N  
ATOM   1156  CA  VAL A 165      68.995  58.061  40.285  1.00 37.09           C  
ATOM   1157  C   VAL A 165      68.105  56.799  40.017  1.00 37.69           C  
ATOM   1158  O   VAL A 165      67.159  56.876  39.218  1.00 36.07           O  
ATOM   1159  CB  VAL A 165      69.234  58.877  38.948  1.00 37.95           C  
ATOM   1160  CG1 VAL A 165      69.566  60.327  39.280  1.00 34.87           C  
ATOM   1161  CG2 VAL A 165      70.315  58.231  38.078  1.00 36.77           C  
ATOM   1162  N   LEU A 166      68.300  55.713  40.799  1.00 39.40           N  
ATOM   1163  CA  LEU A 166      67.341  54.537  40.760  1.00 39.64           C  
ATOM   1164  C   LEU A 166      66.976  53.960  39.358  1.00 39.99           C  
ATOM   1165  O   LEU A 166      65.774  53.799  39.065  1.00 40.82           O  
ATOM   1166  CB  LEU A 166      66.033  54.891  41.481  1.00 37.53           C  
ATOM   1167  CG  LEU A 166      66.093  56.085  42.486  1.00 37.14           C  
ATOM   1168  CD1 LEU A 166      64.684  56.687  42.841  1.00 31.70           C  
ATOM   1169  CD2 LEU A 166      66.825  55.709  43.688  1.00 31.50           C  
ATOM   1170  N   TYR A 167      67.957  53.679  38.492  1.00 40.87           N  
ATOM   1171  CA  TYR A 167      67.625  53.118  37.167  1.00 43.24           C  
ATOM   1172  C   TYR A 167      67.008  51.704  37.299  1.00 43.21           C  
ATOM   1173  O   TYR A 167      67.591  50.819  37.967  1.00 41.78           O  
ATOM   1174  CB  TYR A 167      68.850  52.968  36.270  1.00 44.41           C  
ATOM   1175  CG  TYR A 167      69.332  54.174  35.446  1.00 46.80           C  
ATOM   1176  CD1 TYR A 167      68.854  55.486  35.694  1.00 51.13           C  
ATOM   1177  CD2 TYR A 167      70.281  53.989  34.427  1.00 46.14           C  
ATOM   1178  CE1 TYR A 167      69.305  56.586  34.947  1.00 51.80           C  
ATOM   1179  CE2 TYR A 167      70.731  55.078  33.680  1.00 53.39           C  
ATOM   1180  CZ  TYR A 167      70.237  56.375  33.960  1.00 52.17           C  
ATOM   1181  OH  TYR A 167      70.696  57.435  33.243  1.00 55.03           O  
ATOM   1182  N   PRO A 168      65.816  51.539  36.724  1.00 43.39           N  
ATOM   1183  CA  PRO A 168      65.263  50.213  36.440  1.00 44.26           C  
ATOM   1184  C   PRO A 168      66.089  49.522  35.308  1.00 45.52           C  
ATOM   1185  O   PRO A 168      66.825  50.206  34.606  1.00 44.84           O  
ATOM   1186  CB  PRO A 168      63.832  50.511  35.972  1.00 43.64           C  
ATOM   1187  CG  PRO A 168      63.932  51.928  35.443  1.00 45.19           C  
ATOM   1188  CD  PRO A 168      64.900  52.628  36.346  1.00 42.17           C  
ATOM   1189  N   PRO A 169      65.986  48.187  35.156  1.00 46.64           N  
ATOM   1190  CA  PRO A 169      65.181  47.342  36.060  1.00 45.27           C  
ATOM   1191  C   PRO A 169      65.955  47.023  37.350  1.00 44.76           C  
ATOM   1192  O   PRO A 169      65.331  46.510  38.268  1.00 44.96           O  
ATOM   1193  CB  PRO A 169      64.929  46.055  35.195  1.00 46.28           C  
ATOM   1194  CG  PRO A 169      65.320  46.480  33.740  1.00 46.58           C  
ATOM   1195  CD  PRO A 169      66.574  47.370  34.046  1.00 46.91           C  
ATOM   1196  N   LEU A 170      67.259  47.335  37.422  1.00 42.59           N  
ATOM   1197  CA  LEU A 170      68.016  47.161  38.638  1.00 42.17           C  
ATOM   1198  C   LEU A 170      67.268  47.648  39.919  1.00 44.37           C  
ATOM   1199  O   LEU A 170      67.272  46.961  40.979  1.00 46.93           O  
ATOM   1200  CB  LEU A 170      69.384  47.782  38.506  1.00 39.67           C  
ATOM   1201  CG  LEU A 170      70.290  47.498  39.690  1.00 38.08           C  
ATOM   1202  CD1 LEU A 170      70.963  46.022  39.782  1.00 37.27           C  
ATOM   1203  CD2 LEU A 170      71.334  48.559  39.782  1.00 28.10           C  
ATOM   1204  N   SER A 171      66.569  48.760  39.816  1.00 43.74           N  
ATOM   1205  CA  SER A 171      65.963  49.344  40.983  1.00 44.68           C  
ATOM   1206  C   SER A 171      64.564  48.826  41.254  1.00 45.88           C  
ATOM   1207  O   SER A 171      64.100  48.848  42.427  1.00 45.94           O  
ATOM   1208  CB  SER A 171      65.919  50.862  40.823  1.00 43.55           C  
ATOM   1209  OG  SER A 171      64.932  51.209  39.892  1.00 41.90           O  
ATOM   1210  N   THR A 172      63.847  48.397  40.208  1.00 46.98           N  
ATOM   1211  CA  THR A 172      62.565  47.711  40.454  1.00 48.53           C  
ATOM   1212  C   THR A 172      62.774  46.188  40.773  1.00 49.73           C  
ATOM   1213  O   THR A 172      61.829  45.480  41.075  1.00 49.08           O  
ATOM   1214  CB  THR A 172      61.667  47.822  39.296  1.00 48.30           C  
ATOM   1215  OG1 THR A 172      62.460  47.589  38.122  1.00 48.97           O  
ATOM   1216  CG2 THR A 172      61.113  49.226  39.186  1.00 47.94           C  
ATOM   1217  N   THR A 173      64.028  45.744  40.757  1.00 50.54           N  
ATOM   1218  CA  THR A 173      64.386  44.356  40.909  1.00 52.55           C  
ATOM   1219  C   THR A 173      64.966  44.121  42.305  1.00 54.01           C  
ATOM   1220  O   THR A 173      64.788  43.038  42.866  1.00 54.26           O  
ATOM   1221  CB  THR A 173      65.430  44.016  39.787  1.00 52.63           C  
ATOM   1222  OG1 THR A 173      64.770  43.346  38.715  1.00 53.46           O  
ATOM   1223  CG2 THR A 173      66.549  43.068  40.227  1.00 52.94           C  
ATOM   1224  N   GLU A 174      65.680  45.115  42.864  1.00 54.58           N  
ATOM   1225  CA  GLU A 174      66.274  44.938  44.166  1.00 54.48           C  
ATOM   1226  C   GLU A 174      65.353  44.287  45.216  1.00 55.51           C  
ATOM   1227  O   GLU A 174      64.118  44.390  45.160  1.00 54.76           O  
ATOM   1228  CB  GLU A 174      66.840  46.223  44.679  1.00 54.04           C  
ATOM   1229  CG  GLU A 174      68.267  46.053  45.159  1.00 53.04           C  
ATOM   1230  CD  GLU A 174      68.714  47.260  45.941  1.00 54.57           C  
ATOM   1231  OE1 GLU A 174      67.793  47.977  46.457  1.00 53.36           O  
ATOM   1232  OE2 GLU A 174      69.961  47.471  46.036  1.00 54.41           O  
ATOM   1233  N   ALA A 175      65.987  43.591  46.158  1.00 56.29           N  
ATOM   1234  CA  ALA A 175      65.273  42.616  46.959  1.00 57.74           C  
ATOM   1235  C   ALA A 175      64.378  43.253  48.038  1.00 58.08           C  
ATOM   1236  O   ALA A 175      63.152  43.146  47.912  1.00 60.22           O  
ATOM   1237  CB  ALA A 175      66.232  41.446  47.519  1.00 56.46           C  
ATOM   1238  N   GLY A 176      64.927  43.941  49.040  1.00 56.98           N  
ATOM   1239  CA  GLY A 176      64.125  44.198  50.230  1.00 54.93           C  
ATOM   1240  C   GLY A 176      62.998  45.219  50.093  1.00 53.93           C  
ATOM   1241  O   GLY A 176      62.214  45.166  49.144  1.00 52.34           O  
ATOM   1242  N   TYR A 177      62.895  46.149  51.053  1.00 53.51           N  
ATOM   1243  CA  TYR A 177      61.991  47.317  50.869  1.00 53.85           C  
ATOM   1244  C   TYR A 177      62.802  48.653  51.092  1.00 52.48           C  
ATOM   1245  O   TYR A 177      62.232  49.771  51.130  1.00 51.64           O  
ATOM   1246  CB  TYR A 177      60.641  47.200  51.677  1.00 54.15           C  
ATOM   1247  CG  TYR A 177      60.931  46.993  53.139  1.00 57.67           C  
ATOM   1248  CD1 TYR A 177      61.076  45.706  53.676  1.00 60.78           C  
ATOM   1249  CD2 TYR A 177      61.155  48.088  53.981  1.00 61.59           C  
ATOM   1250  CE1 TYR A 177      61.420  45.516  55.033  1.00 64.56           C  
ATOM   1251  CE2 TYR A 177      61.502  47.911  55.334  1.00 65.63           C  
ATOM   1252  CZ  TYR A 177      61.631  46.624  55.850  1.00 65.73           C  
ATOM   1253  OH  TYR A 177      61.984  46.475  57.161  1.00 66.03           O  
ATOM   1254  N   SER A 178      64.127  48.509  51.211  1.00 50.54           N  
ATOM   1255  CA  SER A 178      64.982  49.667  51.314  1.00 50.40           C  
ATOM   1256  C   SER A 178      64.737  50.627  50.122  1.00 51.49           C  
ATOM   1257  O   SER A 178      64.692  51.840  50.302  1.00 52.20           O  
ATOM   1258  CB  SER A 178      66.432  49.270  51.474  1.00 48.92           C  
ATOM   1259  OG  SER A 178      67.227  50.065  50.667  1.00 49.44           O  
ATOM   1260  N   MET A 179      64.478  50.080  48.939  1.00 51.76           N  
ATOM   1261  CA  MET A 179      64.216  50.871  47.761  1.00 51.20           C  
ATOM   1262  C   MET A 179      62.863  51.561  47.806  1.00 51.25           C  
ATOM   1263  O   MET A 179      62.683  52.668  47.226  1.00 51.32           O  
ATOM   1264  CB  MET A 179      64.269  50.005  46.494  1.00 50.71           C  
ATOM   1265  CG  MET A 179      65.399  50.409  45.526  1.00 49.19           C  
ATOM   1266  SD  MET A 179      65.271  52.001  44.628  1.00 42.01           S  
ATOM   1267  CE  MET A 179      63.627  52.064  44.144  1.00 39.98           C  
ATOM   1268  N   ASP A 180      61.877  50.931  48.419  1.00 50.55           N  
ATOM   1269  CA  ASP A 180      60.574  51.643  48.486  1.00 50.16           C  
ATOM   1270  C   ASP A 180      60.656  52.783  49.524  1.00 49.64           C  
ATOM   1271  O   ASP A 180      59.886  53.761  49.472  1.00 49.55           O  
ATOM   1272  CB  ASP A 180      59.410  50.709  48.820  1.00 50.52           C  
ATOM   1273  CG  ASP A 180      59.458  49.407  48.028  1.00 49.03           C  
ATOM   1274  OD1 ASP A 180      58.789  49.280  46.957  1.00 45.93           O  
ATOM   1275  OD2 ASP A 180      60.173  48.480  48.439  1.00 44.54           O  
ATOM   1276  N   LEU A 181      61.591  52.653  50.462  1.00 48.05           N  
ATOM   1277  CA  LEU A 181      61.728  53.693  51.443  1.00 47.80           C  
ATOM   1278  C   LEU A 181      62.435  54.891  50.772  1.00 48.02           C  
ATOM   1279  O   LEU A 181      61.975  56.050  50.932  1.00 49.18           O  
ATOM   1280  CB  LEU A 181      62.426  53.188  52.715  1.00 46.97           C  
ATOM   1281  CG  LEU A 181      61.522  52.406  53.687  1.00 46.08           C  
ATOM   1282  CD1 LEU A 181      62.255  51.911  54.903  1.00 42.41           C  
ATOM   1283  CD2 LEU A 181      60.335  53.238  54.110  1.00 46.94           C  
ATOM   1284  N   ALA A 182      63.520  54.607  50.036  1.00 46.16           N  
ATOM   1285  CA  ALA A 182      64.165  55.581  49.143  1.00 44.52           C  
ATOM   1286  C   ALA A 182      63.141  56.409  48.431  1.00 44.20           C  
ATOM   1287  O   ALA A 182      63.180  57.637  48.469  1.00 44.30           O  
ATOM   1288  CB  ALA A 182      65.038  54.931  48.163  1.00 42.79           C  
ATOM   1289  N   ILE A 183      62.189  55.729  47.831  1.00 44.60           N  
ATOM   1290  CA  ILE A 183      61.217  56.386  47.012  1.00 44.51           C  
ATOM   1291  C   ILE A 183      60.389  57.301  47.897  1.00 45.08           C  
ATOM   1292  O   ILE A 183      59.930  58.393  47.454  1.00 44.94           O  
ATOM   1293  CB  ILE A 183      60.309  55.357  46.302  1.00 44.57           C  
ATOM   1294  CG1 ILE A 183      61.025  54.679  45.128  1.00 44.36           C  
ATOM   1295  CG2 ILE A 183      58.980  55.997  45.824  1.00 43.91           C  
ATOM   1296  CD1 ILE A 183      60.110  53.578  44.394  1.00 40.55           C  
ATOM   1297  N   PHE A 184      60.148  56.862  49.131  1.00 45.30           N  
ATOM   1298  CA  PHE A 184      59.305  57.685  49.983  1.00 45.69           C  
ATOM   1299  C   PHE A 184      60.121  58.913  50.443  1.00 44.34           C  
ATOM   1300  O   PHE A 184      59.570  59.981  50.523  1.00 42.46           O  
ATOM   1301  CB  PHE A 184      58.628  56.908  51.136  1.00 46.73           C  
ATOM   1302  CG  PHE A 184      57.503  55.970  50.666  1.00 51.11           C  
ATOM   1303  CD1 PHE A 184      56.556  56.392  49.728  1.00 53.97           C  
ATOM   1304  CD2 PHE A 184      57.414  54.649  51.156  1.00 55.99           C  
ATOM   1305  CE1 PHE A 184      55.530  55.515  49.289  1.00 56.17           C  
ATOM   1306  CE2 PHE A 184      56.385  53.787  50.738  1.00 56.23           C  
ATOM   1307  CZ  PHE A 184      55.450  54.226  49.802  1.00 55.12           C  
ATOM   1308  N   ALA A 185      61.428  58.733  50.668  1.00 42.62           N  
ATOM   1309  CA  ALA A 185      62.301  59.785  51.115  1.00 41.98           C  
ATOM   1310  C   ALA A 185      62.359  60.853  50.022  1.00 43.48           C  
ATOM   1311  O   ALA A 185      62.090  62.065  50.273  1.00 44.34           O  
ATOM   1312  CB  ALA A 185      63.681  59.234  51.439  1.00 41.82           C  
ATOM   1313  N   VAL A 186      62.641  60.403  48.800  1.00 43.19           N  
ATOM   1314  CA  VAL A 186      62.739  61.301  47.668  1.00 42.94           C  
ATOM   1315  C   VAL A 186      61.432  62.077  47.489  1.00 44.66           C  
ATOM   1316  O   VAL A 186      61.469  63.275  47.155  1.00 44.92           O  
ATOM   1317  CB  VAL A 186      63.247  60.596  46.385  1.00 42.64           C  
ATOM   1318  CG1 VAL A 186      63.134  61.487  45.186  1.00 40.86           C  
ATOM   1319  CG2 VAL A 186      64.734  60.191  46.566  1.00 37.93           C  
ATOM   1320  N   HIS A 187      60.305  61.404  47.728  1.00 44.72           N  
ATOM   1321  CA  HIS A 187      58.993  62.018  47.569  1.00 45.26           C  
ATOM   1322  C   HIS A 187      58.754  63.090  48.636  1.00 45.56           C  
ATOM   1323  O   HIS A 187      58.011  64.067  48.387  1.00 45.25           O  
ATOM   1324  CB  HIS A 187      57.903  60.994  47.792  1.00 45.83           C  
ATOM   1325  CG  HIS A 187      57.119  60.645  46.575  1.00 49.14           C  
ATOM   1326  ND1 HIS A 187      57.014  59.345  46.112  1.00 50.14           N  
ATOM   1327  CD2 HIS A 187      56.351  61.403  45.757  1.00 49.17           C  
ATOM   1328  CE1 HIS A 187      56.226  59.327  45.049  1.00 49.63           C  
ATOM   1329  NE2 HIS A 187      55.804  60.559  44.820  1.00 50.75           N  
ATOM   1330  N   VAL A 188      59.356  62.891  49.811  1.00 44.87           N  
ATOM   1331  CA  VAL A 188      59.068  63.712  50.977  1.00 45.86           C  
ATOM   1332  C   VAL A 188      59.863  65.017  50.801  1.00 46.47           C  
ATOM   1333  O   VAL A 188      59.266  66.105  50.894  1.00 46.37           O  
ATOM   1334  CB  VAL A 188      59.268  62.939  52.354  1.00 45.57           C  
ATOM   1335  CG1 VAL A 188      59.341  63.847  53.550  1.00 44.64           C  
ATOM   1336  CG2 VAL A 188      58.091  62.007  52.590  1.00 48.23           C  
ATOM   1337  N   SER A 189      61.176  64.888  50.531  1.00 46.51           N  
ATOM   1338  CA  SER A 189      61.990  65.948  49.908  1.00 46.90           C  
ATOM   1339  C   SER A 189      61.221  66.817  48.846  1.00 47.51           C  
ATOM   1340  O   SER A 189      61.059  68.050  48.994  1.00 47.59           O  
ATOM   1341  CB  SER A 189      63.238  65.341  49.280  1.00 45.57           C  
ATOM   1342  OG  SER A 189      64.104  66.324  48.748  1.00 42.58           O  
ATOM   1343  N   GLY A 190      60.751  66.167  47.789  1.00 47.41           N  
ATOM   1344  CA  GLY A 190      59.971  66.821  46.747  1.00 47.10           C  
ATOM   1345  C   GLY A 190      58.855  67.715  47.256  1.00 46.60           C  
ATOM   1346  O   GLY A 190      58.572  68.753  46.690  1.00 48.47           O  
ATOM   1347  N   ALA A 191      58.216  67.339  48.336  1.00 46.07           N  
ATOM   1348  CA  ALA A 191      57.072  68.109  48.809  1.00 45.35           C  
ATOM   1349  C   ALA A 191      57.569  69.288  49.655  1.00 44.15           C  
ATOM   1350  O   ALA A 191      56.991  70.336  49.640  1.00 45.73           O  
ATOM   1351  CB  ALA A 191      56.016  67.211  49.557  1.00 44.15           C  
ATOM   1352  N   SER A 192      58.650  69.109  50.367  1.00 43.63           N  
ATOM   1353  CA  SER A 192      59.299  70.179  51.093  1.00 43.06           C  
ATOM   1354  C   SER A 192      59.706  71.270  50.127  1.00 43.91           C  
ATOM   1355  O   SER A 192      59.225  72.421  50.202  1.00 44.69           O  
ATOM   1356  CB  SER A 192      60.535  69.623  51.762  1.00 42.96           C  
ATOM   1357  OG  SER A 192      61.419  70.644  52.117  1.00 42.96           O  
ATOM   1358  N   SER A 193      60.589  70.893  49.213  1.00 44.08           N  
ATOM   1359  CA  SER A 193      60.984  71.693  48.082  1.00 43.49           C  
ATOM   1360  C   SER A 193      59.810  72.421  47.456  1.00 44.81           C  
ATOM   1361  O   SER A 193      59.828  73.648  47.322  1.00 43.38           O  
ATOM   1362  CB  SER A 193      61.596  70.795  47.061  1.00 43.42           C  
ATOM   1363  OG  SER A 193      62.906  70.447  47.447  1.00 41.90           O  
ATOM   1364  N   ILE A 194      58.790  71.675  47.045  1.00 45.07           N  
ATOM   1365  CA  ILE A 194      57.638  72.334  46.448  1.00 46.12           C  
ATOM   1366  C   ILE A 194      57.025  73.409  47.424  1.00 46.38           C  
ATOM   1367  O   ILE A 194      56.569  74.490  46.971  1.00 45.56           O  
ATOM   1368  CB  ILE A 194      56.547  71.302  45.954  1.00 46.07           C  
ATOM   1369  CG1 ILE A 194      57.141  70.364  44.871  1.00 47.73           C  
ATOM   1370  CG2 ILE A 194      55.274  72.022  45.455  1.00 45.40           C  
ATOM   1371  CD1 ILE A 194      56.089  69.504  44.105  1.00 43.53           C  
ATOM   1372  N   LEU A 195      56.973  73.086  48.720  1.00 45.64           N  
ATOM   1373  CA  LEU A 195      56.416  74.019  49.680  1.00 46.58           C  
ATOM   1374  C   LEU A 195      57.279  75.280  49.762  1.00 46.48           C  
ATOM   1375  O   LEU A 195      56.736  76.348  49.948  1.00 47.42           O  
ATOM   1376  CB  LEU A 195      56.334  73.395  51.068  1.00 46.71           C  
ATOM   1377  CG  LEU A 195      55.160  72.471  51.427  1.00 48.34           C  
ATOM   1378  CD1 LEU A 195      55.275  72.070  52.892  1.00 49.58           C  
ATOM   1379  CD2 LEU A 195      53.754  73.036  51.145  1.00 48.97           C  
ATOM   1380  N   GLY A 196      58.613  75.126  49.680  1.00 46.12           N  
ATOM   1381  CA  GLY A 196      59.554  76.209  49.712  1.00 44.99           C  
ATOM   1382  C   GLY A 196      59.122  77.091  48.577  1.00 46.15           C  
ATOM   1383  O   GLY A 196      58.876  78.270  48.745  1.00 45.68           O  
ATOM   1384  N   ALA A 197      58.954  76.489  47.417  1.00 46.97           N  
ATOM   1385  CA  ALA A 197      58.697  77.213  46.197  1.00 47.65           C  
ATOM   1386  C   ALA A 197      57.441  78.059  46.292  1.00 48.41           C  
ATOM   1387  O   ALA A 197      57.411  79.190  45.784  1.00 47.50           O  
ATOM   1388  CB  ALA A 197      58.622  76.251  44.970  1.00 47.76           C  
ATOM   1389  N   ILE A 198      56.400  77.540  46.938  1.00 49.13           N  
ATOM   1390  CA  ILE A 198      55.129  78.275  46.921  1.00 49.75           C  
ATOM   1391  C   ILE A 198      55.318  79.616  47.670  1.00 49.38           C  
ATOM   1392  O   ILE A 198      54.977  80.710  47.179  1.00 48.71           O  
ATOM   1393  CB  ILE A 198      53.968  77.438  47.466  1.00 49.64           C  
ATOM   1394  CG1 ILE A 198      53.456  76.498  46.358  1.00 51.48           C  
ATOM   1395  CG2 ILE A 198      52.835  78.337  47.811  1.00 51.30           C  
ATOM   1396  CD1 ILE A 198      53.332  75.073  46.776  1.00 52.39           C  
ATOM   1397  N   ASN A 199      55.920  79.501  48.831  1.00 48.20           N  
ATOM   1398  CA  ASN A 199      56.314  80.649  49.581  1.00 48.72           C  
ATOM   1399  C   ASN A 199      57.256  81.606  48.836  1.00 47.77           C  
ATOM   1400  O   ASN A 199      56.905  82.765  48.650  1.00 48.54           O  
ATOM   1401  CB  ASN A 199      56.882  80.197  50.930  1.00 48.57           C  
ATOM   1402  CG  ASN A 199      55.853  80.263  51.992  1.00 50.80           C  
ATOM   1403  OD1 ASN A 199      54.860  80.986  51.850  1.00 48.74           O  
ATOM   1404  ND2 ASN A 199      56.035  79.477  53.058  1.00 55.59           N  
ATOM   1405  N   ILE A 200      58.432  81.144  48.419  1.00 46.85           N  
ATOM   1406  CA  ILE A 200      59.374  82.009  47.730  1.00 46.10           C  
ATOM   1407  C   ILE A 200      58.631  82.736  46.591  1.00 47.32           C  
ATOM   1408  O   ILE A 200      58.972  83.874  46.262  1.00 48.68           O  
ATOM   1409  CB  ILE A 200      60.585  81.228  47.157  1.00 45.49           C  
ATOM   1410  CG1 ILE A 200      61.788  81.225  48.082  1.00 43.98           C  
ATOM   1411  CG2 ILE A 200      61.080  81.864  45.903  1.00 42.66           C  
ATOM   1412  CD1 ILE A 200      61.520  81.553  49.517  1.00 45.82           C  
ATOM   1413  N   ILE A 201      57.602  82.141  46.011  1.00 46.42           N  
ATOM   1414  CA  ILE A 201      57.033  82.759  44.821  1.00 46.64           C  
ATOM   1415  C   ILE A 201      55.974  83.757  45.164  1.00 47.48           C  
ATOM   1416  O   ILE A 201      55.716  84.729  44.417  1.00 48.52           O  
ATOM   1417  CB  ILE A 201      56.436  81.732  43.868  1.00 46.81           C  
ATOM   1418  CG1 ILE A 201      57.516  81.033  43.046  1.00 47.80           C  
ATOM   1419  CG2 ILE A 201      55.367  82.370  42.935  1.00 46.70           C  
ATOM   1420  CD1 ILE A 201      57.033  79.644  42.495  1.00 46.18           C  
ATOM   1421  N   THR A 202      55.280  83.493  46.240  1.00 48.07           N  
ATOM   1422  CA  THR A 202      54.167  84.336  46.573  1.00 48.65           C  
ATOM   1423  C   THR A 202      54.818  85.536  47.222  1.00 48.82           C  
ATOM   1424  O   THR A 202      54.714  86.657  46.742  1.00 49.72           O  
ATOM   1425  CB  THR A 202      53.219  83.588  47.504  1.00 48.55           C  
ATOM   1426  OG1 THR A 202      52.707  82.471  46.774  1.00 50.74           O  
ATOM   1427  CG2 THR A 202      51.960  84.415  47.841  1.00 46.07           C  
ATOM   1428  N   THR A 203      55.546  85.296  48.286  1.00 48.84           N  
ATOM   1429  CA  THR A 203      56.255  86.370  48.937  1.00 48.79           C  
ATOM   1430  C   THR A 203      56.834  87.337  47.895  1.00 49.42           C  
ATOM   1431  O   THR A 203      56.346  88.468  47.781  1.00 50.54           O  
ATOM   1432  CB  THR A 203      57.261  85.737  49.821  1.00 48.48           C  
ATOM   1433  OG1 THR A 203      56.525  84.961  50.814  1.00 49.21           O  
ATOM   1434  CG2 THR A 203      58.141  86.798  50.550  1.00 46.90           C  
ATOM   1435  N   PHE A 204      57.782  86.871  47.089  1.00 49.39           N  
ATOM   1436  CA  PHE A 204      58.460  87.682  46.088  1.00 49.77           C  
ATOM   1437  C   PHE A 204      57.459  88.470  45.240  1.00 52.32           C  
ATOM   1438  O   PHE A 204      57.634  89.660  45.048  1.00 52.20           O  
ATOM   1439  CB  PHE A 204      59.344  86.803  45.216  1.00 48.74           C  
ATOM   1440  CG  PHE A 204      60.146  87.528  44.168  1.00 43.65           C  
ATOM   1441  CD1 PHE A 204      59.568  87.930  42.985  1.00 40.99           C  
ATOM   1442  CD2 PHE A 204      61.495  87.741  44.344  1.00 41.00           C  
ATOM   1443  CE1 PHE A 204      60.323  88.564  41.998  1.00 39.28           C  
ATOM   1444  CE2 PHE A 204      62.256  88.389  43.363  1.00 43.03           C  
ATOM   1445  CZ  PHE A 204      61.655  88.790  42.174  1.00 37.63           C  
ATOM   1446  N   LEU A 205      56.402  87.822  44.760  1.00 55.17           N  
ATOM   1447  CA  LEU A 205      55.420  88.503  43.901  1.00 57.38           C  
ATOM   1448  C   LEU A 205      54.622  89.573  44.627  1.00 58.46           C  
ATOM   1449  O   LEU A 205      54.414  90.663  44.064  1.00 59.31           O  
ATOM   1450  CB  LEU A 205      54.457  87.526  43.208  1.00 57.16           C  
ATOM   1451  CG  LEU A 205      54.997  86.796  41.965  1.00 59.76           C  
ATOM   1452  CD1 LEU A 205      53.891  85.871  41.326  1.00 60.08           C  
ATOM   1453  CD2 LEU A 205      55.646  87.773  40.938  1.00 56.11           C  
ATOM   1454  N   ASN A 206      54.232  89.286  45.872  1.00 59.38           N  
ATOM   1455  CA  ASN A 206      53.202  90.079  46.581  1.00 60.15           C  
ATOM   1456  C   ASN A 206      53.627  90.938  47.756  1.00 59.67           C  
ATOM   1457  O   ASN A 206      52.837  91.751  48.204  1.00 59.82           O  
ATOM   1458  CB  ASN A 206      52.085  89.172  47.108  1.00 60.34           C  
ATOM   1459  CG  ASN A 206      51.249  88.540  45.997  1.00 61.80           C  
ATOM   1460  OD1 ASN A 206      51.307  88.920  44.821  1.00 59.62           O  
ATOM   1461  ND2 ASN A 206      50.439  87.565  46.390  1.00 65.03           N  
ATOM   1462  N   MET A 207      54.834  90.740  48.276  1.00 59.02           N  
ATOM   1463  CA  MET A 207      55.200  91.305  49.584  1.00 57.99           C  
ATOM   1464  C   MET A 207      56.511  92.065  49.524  1.00 57.33           C  
ATOM   1465  O   MET A 207      57.215  92.210  50.507  1.00 56.36           O  
ATOM   1466  CB  MET A 207      55.267  90.203  50.631  1.00 58.30           C  
ATOM   1467  CG  MET A 207      53.972  89.383  50.746  1.00 58.78           C  
ATOM   1468  SD  MET A 207      54.151  88.076  51.967  1.00 62.73           S  
ATOM   1469  CE  MET A 207      54.600  88.968  53.555  1.00 57.09           C  
ATOM   1470  N   ARG A 208      56.824  92.543  48.339  1.00 57.76           N  
ATOM   1471  CA  ARG A 208      57.922  93.437  48.156  1.00 59.66           C  
ATOM   1472  C   ARG A 208      57.545  94.764  48.788  1.00 60.18           C  
ATOM   1473  O   ARG A 208      56.405  95.199  48.627  1.00 60.49           O  
ATOM   1474  CB  ARG A 208      58.133  93.636  46.665  1.00 59.40           C  
ATOM   1475  CG  ARG A 208      59.459  93.144  46.215  1.00 61.42           C  
ATOM   1476  CD  ARG A 208      59.591  93.058  44.735  1.00 64.49           C  
ATOM   1477  NE  ARG A 208      58.398  92.419  44.230  1.00 66.55           N  
ATOM   1478  CZ  ARG A 208      57.603  92.948  43.340  1.00 67.73           C  
ATOM   1479  NH1 ARG A 208      57.900  94.140  42.821  1.00 67.47           N  
ATOM   1480  NH2 ARG A 208      56.516  92.270  42.964  1.00 68.86           N  
ATOM   1481  N   ALA A 209      58.475  95.394  49.505  1.00 61.06           N  
ATOM   1482  CA  ALA A 209      58.218  96.717  50.091  1.00 62.95           C  
ATOM   1483  C   ALA A 209      58.040  97.741  48.972  1.00 64.27           C  
ATOM   1484  O   ALA A 209      58.777  97.687  47.967  1.00 64.10           O  
ATOM   1485  CB  ALA A 209      59.335  97.159  51.045  1.00 62.91           C  
ATOM   1486  N   PRO A 210      57.069  98.667  49.142  1.00 65.39           N  
ATOM   1487  CA  PRO A 210      56.780  99.711  48.118  1.00 65.10           C  
ATOM   1488  C   PRO A 210      58.058 100.475  47.723  1.00 64.72           C  
ATOM   1489  O   PRO A 210      58.864 100.836  48.602  1.00 64.19           O  
ATOM   1490  CB  PRO A 210      55.748 100.634  48.805  1.00 65.22           C  
ATOM   1491  CG  PRO A 210      55.774 100.261  50.296  1.00 66.17           C  
ATOM   1492  CD  PRO A 210      56.207  98.793  50.344  1.00 65.43           C  
ATOM   1493  N   GLY A 211      58.259 100.676  46.420  1.00 64.38           N  
ATOM   1494  CA  GLY A 211      59.503 101.263  45.956  1.00 64.99           C  
ATOM   1495  C   GLY A 211      60.532 100.268  45.421  1.00 65.29           C  
ATOM   1496  O   GLY A 211      61.561 100.654  44.839  1.00 66.03           O  
ATOM   1497  N   MET A 212      60.241  98.977  45.592  1.00 64.81           N  
ATOM   1498  CA  MET A 212      61.150  97.903  45.245  1.00 63.20           C  
ATOM   1499  C   MET A 212      60.530  97.303  43.983  1.00 63.10           C  
ATOM   1500  O   MET A 212      59.709  96.377  44.033  1.00 63.43           O  
ATOM   1501  CB  MET A 212      61.241  96.972  46.480  1.00 63.25           C  
ATOM   1502  CG  MET A 212      61.874  95.576  46.356  1.00 59.75           C  
ATOM   1503  SD  MET A 212      63.649  95.473  46.504  1.00 52.78           S  
ATOM   1504  CE  MET A 212      64.174  96.273  48.124  1.00 47.93           C  
ATOM   1505  N   THR A 213      60.859  97.907  42.847  1.00 62.64           N  
ATOM   1506  CA  THR A 213      60.417  97.378  41.549  1.00 62.79           C  
ATOM   1507  C   THR A 213      61.156  96.074  41.208  1.00 61.54           C  
ATOM   1508  O   THR A 213      62.299  95.828  41.685  1.00 60.74           O  
ATOM   1509  CB  THR A 213      60.640  98.393  40.351  1.00 63.31           C  
ATOM   1510  OG1 THR A 213      61.892  99.094  40.487  1.00 63.74           O  
ATOM   1511  CG2 THR A 213      59.559  99.490  40.320  1.00 66.01           C  
ATOM   1512  N   LEU A 214      60.524  95.262  40.358  1.00 59.47           N  
ATOM   1513  CA  LEU A 214      61.204  94.089  39.840  1.00 58.29           C  
ATOM   1514  C   LEU A 214      62.660  94.445  39.498  1.00 57.40           C  
ATOM   1515  O   LEU A 214      63.574  93.659  39.744  1.00 57.70           O  
ATOM   1516  CB  LEU A 214      60.494  93.562  38.602  1.00 57.64           C  
ATOM   1517  CG  LEU A 214      59.611  92.317  38.623  1.00 56.83           C  
ATOM   1518  CD1 LEU A 214      58.841  92.122  39.898  1.00 53.42           C  
ATOM   1519  CD2 LEU A 214      58.669  92.366  37.412  1.00 53.64           C  
ATOM   1520  N   PHE A 215      62.906  95.638  38.972  1.00 55.97           N  
ATOM   1521  CA  PHE A 215      64.267  95.904  38.535  1.00 54.64           C  
ATOM   1522  C   PHE A 215      65.242  96.557  39.529  1.00 51.78           C  
ATOM   1523  O   PHE A 215      66.406  96.799  39.243  1.00 50.80           O  
ATOM   1524  CB  PHE A 215      64.285  96.224  37.023  1.00 56.56           C  
ATOM   1525  CG  PHE A 215      63.699  95.051  36.203  1.00 62.33           C  
ATOM   1526  CD1 PHE A 215      64.471  93.859  35.967  1.00 65.74           C  
ATOM   1527  CD2APHE A 215      62.343  95.050  35.791  1.00 69.02           C  
ATOM   1528  CE1 PHE A 215      63.927  92.706  35.253  1.00 67.92           C  
ATOM   1529  CE2 PHE A 215      61.769  93.873  35.054  1.00 70.95           C  
ATOM   1530  CZ  PHE A 215      62.580  92.714  34.794  1.00 68.43           C  
ATOM   1531  N   LYS A 216      64.752  96.663  40.766  1.00 49.90           N  
ATOM   1532  CA  LYS A 216      65.516  97.018  41.967  1.00 48.67           C  
ATOM   1533  C   LYS A 216      65.685  95.833  42.976  1.00 46.83           C  
ATOM   1534  O   LYS A 216      66.419  95.964  43.979  1.00 46.59           O  
ATOM   1535  CB  LYS A 216      64.847  98.206  42.715  1.00 50.11           C  
ATOM   1536  CG  LYS A 216      64.884  99.599  41.994  1.00 52.69           C  
ATOM   1537  CD  LYS A 216      65.536 100.703  42.908  1.00 57.95           C  
ATOM   1538  CE  LYS A 216      67.019 101.062  42.477  1.00 60.04           C  
ATOM   1539  NZ  LYS A 216      68.056  99.965  42.748  1.00 55.91           N  
ATOM   1540  N   VAL A 217      65.051  94.688  42.718  1.00 44.45           N  
ATOM   1541  CA  VAL A 217      65.250  93.462  43.565  1.00 42.71           C  
ATOM   1542  C   VAL A 217      66.697  92.920  43.514  1.00 39.19           C  
ATOM   1543  O   VAL A 217      67.265  92.811  42.467  1.00 37.80           O  
ATOM   1544  CB  VAL A 217      64.304  92.298  43.201  1.00 43.35           C  
ATOM   1545  CG1 VAL A 217      64.676  91.120  44.043  1.00 45.12           C  
ATOM   1546  CG2 VAL A 217      62.822  92.680  43.440  1.00 41.32           C  
ATOM   1547  N   PRO A 218      67.316  92.671  44.652  1.00 37.53           N  
ATOM   1548  CA  PRO A 218      68.691  92.123  44.626  1.00 37.73           C  
ATOM   1549  C   PRO A 218      68.781  90.705  43.896  1.00 37.74           C  
ATOM   1550  O   PRO A 218      67.821  89.923  43.843  1.00 38.25           O  
ATOM   1551  CB  PRO A 218      69.115  92.087  46.124  1.00 38.58           C  
ATOM   1552  CG  PRO A 218      67.924  92.838  46.942  1.00 35.40           C  
ATOM   1553  CD  PRO A 218      66.761  92.868  46.018  1.00 36.82           C  
ATOM   1554  N   LEU A 219      69.888  90.492  43.203  1.00 36.54           N  
ATOM   1555  CA  LEU A 219      70.197  89.294  42.462  1.00 37.12           C  
ATOM   1556  C   LEU A 219      69.821  87.973  43.294  1.00 39.27           C  
ATOM   1557  O   LEU A 219      69.151  87.060  42.743  1.00 38.83           O  
ATOM   1558  CB  LEU A 219      71.704  89.359  42.002  1.00 35.83           C  
ATOM   1559  CG  LEU A 219      71.915  90.413  40.900  1.00 32.01           C  
ATOM   1560  CD1 LEU A 219      73.287  90.393  40.320  1.00 32.14           C  
ATOM   1561  CD2 LEU A 219      70.930  90.216  39.773  1.00 31.69           C  
ATOM   1562  N   PHE A 220      70.191  87.925  44.598  1.00 39.08           N  
ATOM   1563  CA  PHE A 220      69.970  86.737  45.378  1.00 38.77           C  
ATOM   1564  C   PHE A 220      68.474  86.505  45.416  1.00 39.38           C  
ATOM   1565  O   PHE A 220      68.010  85.405  45.118  1.00 40.46           O  
ATOM   1566  CB  PHE A 220      70.599  86.770  46.752  1.00 38.32           C  
ATOM   1567  CG  PHE A 220      70.316  85.527  47.577  1.00 38.59           C  
ATOM   1568  CD1 PHE A 220      71.015  84.322  47.343  1.00 43.36           C  
ATOM   1569  CD2 PHE A 220      69.340  85.544  48.539  1.00 39.86           C  
ATOM   1570  CE1 PHE A 220      70.746  83.178  48.078  1.00 44.64           C  
ATOM   1571  CE2 PHE A 220      69.033  84.409  49.301  1.00 43.18           C  
ATOM   1572  CZ  PHE A 220      69.739  83.221  49.083  1.00 46.27           C  
ATOM   1573  N   ALA A 221      67.690  87.520  45.703  1.00 38.73           N  
ATOM   1574  CA  ALA A 221      66.221  87.321  45.643  1.00 38.63           C  
ATOM   1575  C   ALA A 221      65.762  86.736  44.295  1.00 38.32           C  
ATOM   1576  O   ALA A 221      64.829  85.922  44.201  1.00 38.38           O  
ATOM   1577  CB  ALA A 221      65.493  88.621  45.931  1.00 38.58           C  
ATOM   1578  N   TRP A 222      66.435  87.176  43.254  1.00 38.02           N  
ATOM   1579  CA  TRP A 222      66.045  86.804  41.912  1.00 39.32           C  
ATOM   1580  C   TRP A 222      66.401  85.294  41.749  1.00 39.34           C  
ATOM   1581  O   TRP A 222      65.516  84.484  41.423  1.00 39.29           O  
ATOM   1582  CB  TRP A 222      66.797  87.661  40.888  1.00 38.17           C  
ATOM   1583  CG  TRP A 222      66.007  88.845  40.361  1.00 43.16           C  
ATOM   1584  CD1 TRP A 222      66.344  90.192  40.487  1.00 43.01           C  
ATOM   1585  CD2 TRP A 222      64.771  88.810  39.602  1.00 45.10           C  
ATOM   1586  NE1 TRP A 222      65.397  90.953  39.851  1.00 47.04           N  
ATOM   1587  CE2 TRP A 222      64.423  90.153  39.307  1.00 45.36           C  
ATOM   1588  CE3 TRP A 222      63.936  87.777  39.123  1.00 45.40           C  
ATOM   1589  CZ2 TRP A 222      63.262  90.495  38.596  1.00 45.17           C  
ATOM   1590  CZ3 TRP A 222      62.772  88.116  38.411  1.00 47.42           C  
ATOM   1591  CH2 TRP A 222      62.455  89.470  38.149  1.00 48.37           C  
ATOM   1592  N   SER A 223      67.678  84.962  42.047  1.00 38.36           N  
ATOM   1593  CA  SER A 223      68.249  83.642  41.816  1.00 38.75           C  
ATOM   1594  C   SER A 223      67.302  82.541  42.376  1.00 39.37           C  
ATOM   1595  O   SER A 223      67.036  81.537  41.721  1.00 39.90           O  
ATOM   1596  CB  SER A 223      69.697  83.557  42.332  1.00 37.81           C  
ATOM   1597  OG  SER A 223      69.754  83.610  43.714  1.00 36.43           O  
ATOM   1598  N   VAL A 224      66.678  82.867  43.491  1.00 39.23           N  
ATOM   1599  CA  VAL A 224      65.942  81.977  44.336  1.00 39.42           C  
ATOM   1600  C   VAL A 224      64.486  81.918  43.902  1.00 40.96           C  
ATOM   1601  O   VAL A 224      63.755  80.909  44.122  1.00 41.41           O  
ATOM   1602  CB  VAL A 224      66.076  82.561  45.709  1.00 38.98           C  
ATOM   1603  CG1 VAL A 224      64.867  82.482  46.450  1.00 36.62           C  
ATOM   1604  CG2 VAL A 224      67.277  81.943  46.418  1.00 36.94           C  
ATOM   1605  N   PHE A 225      64.058  82.995  43.249  1.00 40.69           N  
ATOM   1606  CA  PHE A 225      62.688  83.095  42.875  1.00 39.45           C  
ATOM   1607  C   PHE A 225      62.560  82.321  41.550  1.00 39.58           C  
ATOM   1608  O   PHE A 225      61.543  81.683  41.254  1.00 39.57           O  
ATOM   1609  CB  PHE A 225      62.335  84.596  42.755  1.00 39.96           C  
ATOM   1610  CG  PHE A 225      61.151  84.883  41.857  1.00 37.33           C  
ATOM   1611  CD1 PHE A 225      59.840  84.623  42.290  1.00 37.91           C  
ATOM   1612  CD2 PHE A 225      61.345  85.404  40.601  1.00 36.97           C  
ATOM   1613  CE1 PHE A 225      58.735  84.893  41.459  1.00 39.67           C  
ATOM   1614  CE2 PHE A 225      60.239  85.661  39.734  1.00 41.18           C  
ATOM   1615  CZ  PHE A 225      58.930  85.411  40.175  1.00 39.80           C  
ATOM   1616  N   ILE A 226      63.611  82.396  40.753  1.00 39.48           N  
ATOM   1617  CA  ILE A 226      63.669  81.729  39.495  1.00 39.66           C  
ATOM   1618  C   ILE A 226      63.780  80.200  39.804  1.00 40.59           C  
ATOM   1619  O   ILE A 226      63.087  79.353  39.203  1.00 39.74           O  
ATOM   1620  CB  ILE A 226      64.898  82.256  38.712  1.00 39.89           C  
ATOM   1621  CG1 ILE A 226      64.611  83.631  38.076  1.00 37.54           C  
ATOM   1622  CG2 ILE A 226      65.325  81.233  37.625  1.00 41.69           C  
ATOM   1623  CD1 ILE A 226      65.796  84.197  37.427  1.00 30.80           C  
ATOM   1624  N   THR A 227      64.669  79.879  40.753  1.00 41.43           N  
ATOM   1625  CA  THR A 227      64.870  78.526  41.250  1.00 40.89           C  
ATOM   1626  C   THR A 227      63.539  77.886  41.622  1.00 41.47           C  
ATOM   1627  O   THR A 227      63.307  76.712  41.281  1.00 42.81           O  
ATOM   1628  CB  THR A 227      65.833  78.576  42.375  1.00 40.42           C  
ATOM   1629  OG1 THR A 227      67.103  78.812  41.795  1.00 40.58           O  
ATOM   1630  CG2 THR A 227      66.018  77.192  43.052  1.00 41.20           C  
ATOM   1631  N   ALA A 228      62.639  78.654  42.232  1.00 40.44           N  
ATOM   1632  CA  ALA A 228      61.385  78.105  42.720  1.00 39.83           C  
ATOM   1633  C   ALA A 228      60.536  77.733  41.536  1.00 40.60           C  
ATOM   1634  O   ALA A 228      59.731  76.803  41.575  1.00 39.75           O  
ATOM   1635  CB  ALA A 228      60.684  79.103  43.613  1.00 38.19           C  
ATOM   1636  N   TRP A 229      60.709  78.472  40.453  1.00 41.70           N  
ATOM   1637  CA  TRP A 229      59.931  78.133  39.290  1.00 42.51           C  
ATOM   1638  C   TRP A 229      60.443  76.812  38.726  1.00 41.88           C  
ATOM   1639  O   TRP A 229      59.664  75.947  38.380  1.00 40.62           O  
ATOM   1640  CB  TRP A 229      59.976  79.267  38.262  1.00 44.16           C  
ATOM   1641  CG  TRP A 229      58.980  80.358  38.570  1.00 47.40           C  
ATOM   1642  CD1 TRP A 229      59.263  81.629  39.035  1.00 49.20           C  
ATOM   1643  CD2 TRP A 229      57.554  80.266  38.512  1.00 50.13           C  
ATOM   1644  NE1 TRP A 229      58.094  82.332  39.236  1.00 49.75           N  
ATOM   1645  CE2 TRP A 229      57.028  81.529  38.933  1.00 49.67           C  
ATOM   1646  CE3 TRP A 229      56.653  79.271  38.100  1.00 52.56           C  
ATOM   1647  CZ2 TRP A 229      55.646  81.812  38.962  1.00 52.45           C  
ATOM   1648  CZ3 TRP A 229      55.248  79.551  38.140  1.00 55.34           C  
ATOM   1649  CH2 TRP A 229      54.769  80.815  38.568  1.00 54.51           C  
ATOM   1650  N   LEU A 230      61.765  76.641  38.678  1.00 42.85           N  
ATOM   1651  CA  LEU A 230      62.361  75.397  38.220  1.00 43.63           C  
ATOM   1652  C   LEU A 230      61.814  74.210  39.064  1.00 45.48           C  
ATOM   1653  O   LEU A 230      61.455  73.159  38.515  1.00 46.22           O  
ATOM   1654  CB  LEU A 230      63.855  75.490  38.307  1.00 43.50           C  
ATOM   1655  CG  LEU A 230      64.547  76.685  37.619  1.00 42.34           C  
ATOM   1656  CD1 LEU A 230      66.084  76.488  37.716  1.00 38.27           C  
ATOM   1657  CD2 LEU A 230      64.094  76.864  36.209  1.00 34.51           C  
ATOM   1658  N   ILE A 231      61.688  74.422  40.381  1.00 45.53           N  
ATOM   1659  CA  ILE A 231      61.151  73.435  41.269  1.00 45.28           C  
ATOM   1660  C   ILE A 231      59.718  73.022  40.933  1.00 46.87           C  
ATOM   1661  O   ILE A 231      59.429  71.814  40.855  1.00 47.38           O  
ATOM   1662  CB  ILE A 231      61.295  73.878  42.723  1.00 44.55           C  
ATOM   1663  CG1 ILE A 231      62.731  73.694  43.180  1.00 40.48           C  
ATOM   1664  CG2 ILE A 231      60.379  73.085  43.627  1.00 43.85           C  
ATOM   1665  CD1 ILE A 231      62.974  74.221  44.597  1.00 35.97           C  
ATOM   1666  N   LEU A 232      58.822  73.981  40.744  1.00 47.82           N  
ATOM   1667  CA  LEU A 232      57.410  73.660  40.546  1.00 49.15           C  
ATOM   1668  C   LEU A 232      57.204  72.791  39.303  1.00 50.28           C  
ATOM   1669  O   LEU A 232      56.224  72.017  39.180  1.00 49.87           O  
ATOM   1670  CB  LEU A 232      56.607  74.944  40.352  1.00 48.49           C  
ATOM   1671  CG  LEU A 232      56.389  75.687  41.647  1.00 50.07           C  
ATOM   1672  CD1 LEU A 232      55.324  76.746  41.448  1.00 48.30           C  
ATOM   1673  CD2 LEU A 232      56.012  74.656  42.741  1.00 47.76           C  
ATOM   1674  N   LEU A 233      58.124  72.975  38.362  1.00 51.22           N  
ATOM   1675  CA  LEU A 233      57.976  72.398  37.060  1.00 52.59           C  
ATOM   1676  C   LEU A 233      58.569  70.999  37.009  1.00 52.35           C  
ATOM   1677  O   LEU A 233      57.981  70.100  36.420  1.00 53.23           O  
ATOM   1678  CB  LEU A 233      58.691  73.295  36.079  1.00 53.63           C  
ATOM   1679  CG  LEU A 233      57.766  73.535  34.905  1.00 57.76           C  
ATOM   1680  CD1 LEU A 233      57.579  75.070  34.705  1.00 59.06           C  
ATOM   1681  CD2 LEU A 233      58.297  72.770  33.636  1.00 58.93           C  
ATOM   1682  N   SER A 234      59.732  70.840  37.641  1.00 51.18           N  
ATOM   1683  CA  SER A 234      60.512  69.635  37.549  1.00 50.61           C  
ATOM   1684  C   SER A 234      60.224  68.567  38.632  1.00 51.68           C  
ATOM   1685  O   SER A 234      60.280  67.353  38.329  1.00 53.11           O  
ATOM   1686  CB  SER A 234      61.990  69.961  37.493  1.00 49.65           C  
ATOM   1687  OG  SER A 234      62.560  70.072  38.778  1.00 48.20           O  
ATOM   1688  N   LEU A 235      59.923  68.982  39.870  1.00 50.97           N  
ATOM   1689  CA  LEU A 235      59.774  68.020  40.961  1.00 49.77           C  
ATOM   1690  C   LEU A 235      58.533  67.090  40.795  1.00 49.86           C  
ATOM   1691  O   LEU A 235      58.658  65.886  41.102  1.00 50.28           O  
ATOM   1692  CB  LEU A 235      59.887  68.691  42.322  1.00 47.86           C  
ATOM   1693  CG  LEU A 235      61.243  68.598  43.061  1.00 48.51           C  
ATOM   1694  CD1 LEU A 235      61.718  67.150  43.268  1.00 49.93           C  
ATOM   1695  CD2 LEU A 235      62.376  69.368  42.437  1.00 44.18           C  
ATOM   1696  N   PRO A 236      57.390  67.593  40.277  1.00 49.53           N  
ATOM   1697  CA  PRO A 236      56.238  66.724  39.907  1.00 49.33           C  
ATOM   1698  C   PRO A 236      56.589  65.651  38.866  1.00 49.35           C  
ATOM   1699  O   PRO A 236      55.950  64.595  38.791  1.00 49.34           O  
ATOM   1700  CB  PRO A 236      55.237  67.714  39.272  1.00 48.73           C  
ATOM   1701  CG  PRO A 236      55.571  69.025  39.961  1.00 49.14           C  
ATOM   1702  CD  PRO A 236      57.078  69.014  40.024  1.00 49.27           C  
ATOM   1703  N   VAL A 237      57.598  65.932  38.051  1.00 48.47           N  
ATOM   1704  CA  VAL A 237      57.970  64.990  37.028  1.00 48.47           C  
ATOM   1705  C   VAL A 237      58.709  63.836  37.729  1.00 47.82           C  
ATOM   1706  O   VAL A 237      58.390  62.649  37.500  1.00 46.79           O  
ATOM   1707  CB  VAL A 237      58.769  65.676  35.869  1.00 48.39           C  
ATOM   1708  CG1 VAL A 237      59.147  64.639  34.790  1.00 48.65           C  
ATOM   1709  CG2 VAL A 237      57.938  66.777  35.262  1.00 47.21           C  
ATOM   1710  N   LEU A 238      59.637  64.206  38.620  1.00 46.81           N  
ATOM   1711  CA  LEU A 238      60.309  63.243  39.466  1.00 47.56           C  
ATOM   1712  C   LEU A 238      59.283  62.381  40.228  1.00 48.52           C  
ATOM   1713  O   LEU A 238      59.465  61.150  40.381  1.00 48.33           O  
ATOM   1714  CB  LEU A 238      61.276  63.914  40.419  1.00 46.04           C  
ATOM   1715  CG  LEU A 238      62.005  62.963  41.365  1.00 46.39           C  
ATOM   1716  CD1 LEU A 238      63.003  61.951  40.679  1.00 45.82           C  
ATOM   1717  CD2 LEU A 238      62.733  63.763  42.359  1.00 42.56           C  
ATOM   1718  N   ALA A 239      58.208  63.037  40.658  1.00 48.49           N  
ATOM   1719  CA  ALA A 239      57.178  62.385  41.409  1.00 50.03           C  
ATOM   1720  C   ALA A 239      56.556  61.269  40.537  1.00 50.82           C  
ATOM   1721  O   ALA A 239      56.297  60.166  41.036  1.00 51.78           O  
ATOM   1722  CB  ALA A 239      56.128  63.401  41.886  1.00 49.16           C  
ATOM   1723  N   GLY A 240      56.359  61.538  39.248  1.00 50.98           N  
ATOM   1724  CA  GLY A 240      55.782  60.551  38.342  1.00 50.97           C  
ATOM   1725  C   GLY A 240      56.710  59.354  38.278  1.00 50.54           C  
ATOM   1726  O   GLY A 240      56.357  58.273  38.710  1.00 51.13           O  
ATOM   1727  N   ALA A 241      57.927  59.611  37.793  1.00 50.18           N  
ATOM   1728  CA  ALA A 241      58.995  58.648  37.623  1.00 49.35           C  
ATOM   1729  C   ALA A 241      59.099  57.695  38.780  1.00 49.79           C  
ATOM   1730  O   ALA A 241      59.186  56.474  38.573  1.00 50.39           O  
ATOM   1731  CB  ALA A 241      60.349  59.360  37.414  1.00 48.01           C  
ATOM   1732  N   ILE A 242      59.149  58.229  39.999  1.00 49.45           N  
ATOM   1733  CA  ILE A 242      59.396  57.348  41.118  1.00 48.58           C  
ATOM   1734  C   ILE A 242      58.117  56.671  41.592  1.00 49.23           C  
ATOM   1735  O   ILE A 242      58.205  55.620  42.238  1.00 48.92           O  
ATOM   1736  CB  ILE A 242      60.164  58.011  42.279  1.00 48.30           C  
ATOM   1737  CG1 ILE A 242      59.312  59.056  43.031  1.00 46.68           C  
ATOM   1738  CG2 ILE A 242      61.528  58.498  41.810  1.00 49.82           C  
ATOM   1739  CD1 ILE A 242      60.130  59.766  44.095  1.00 40.46           C  
ATOM   1740  N   THR A 243      56.940  57.216  41.290  1.00 48.98           N  
ATOM   1741  CA  THR A 243      55.809  56.422  41.691  1.00 51.01           C  
ATOM   1742  C   THR A 243      55.522  55.321  40.641  1.00 51.43           C  
ATOM   1743  O   THR A 243      54.937  54.273  40.951  1.00 52.62           O  
ATOM   1744  CB  THR A 243      54.549  57.217  42.240  1.00 51.84           C  
ATOM   1745  OG1 THR A 243      53.423  57.097  41.345  1.00 54.58           O  
ATOM   1746  CG2 THR A 243      54.791  58.712  42.406  1.00 50.85           C  
ATOM   1747  N   MET A 244      56.007  55.528  39.430  1.00 50.61           N  
ATOM   1748  CA  MET A 244      56.090  54.449  38.480  1.00 50.80           C  
ATOM   1749  C   MET A 244      57.017  53.311  38.968  1.00 50.48           C  
ATOM   1750  O   MET A 244      56.736  52.123  38.744  1.00 48.93           O  
ATOM   1751  CB  MET A 244      56.505  54.989  37.119  1.00 50.94           C  
ATOM   1752  CG  MET A 244      55.423  55.888  36.510  1.00 53.31           C  
ATOM   1753  SD  MET A 244      56.002  56.630  34.937  1.00 57.56           S  
ATOM   1754  CE  MET A 244      54.314  56.628  33.924  1.00 61.45           C  
ATOM   1755  N   LEU A 245      58.104  53.665  39.643  1.00 50.43           N  
ATOM   1756  CA  LEU A 245      59.030  52.628  40.086  1.00 51.71           C  
ATOM   1757  C   LEU A 245      58.319  51.835  41.167  1.00 53.18           C  
ATOM   1758  O   LEU A 245      58.502  50.580  41.296  1.00 53.57           O  
ATOM   1759  CB  LEU A 245      60.308  53.201  40.697  1.00 51.44           C  
ATOM   1760  CG  LEU A 245      61.219  54.015  39.795  1.00 50.25           C  
ATOM   1761  CD1 LEU A 245      62.434  54.488  40.603  1.00 45.34           C  
ATOM   1762  CD2 LEU A 245      61.565  53.180  38.570  1.00 47.02           C  
ATOM   1763  N   LEU A 246      57.521  52.581  41.943  1.00 52.20           N  
ATOM   1764  CA  LEU A 246      56.891  52.041  43.141  1.00 51.33           C  
ATOM   1765  C   LEU A 246      55.733  51.088  42.744  1.00 51.31           C  
ATOM   1766  O   LEU A 246      55.408  50.141  43.469  1.00 50.54           O  
ATOM   1767  CB  LEU A 246      56.427  53.180  44.078  1.00 49.40           C  
ATOM   1768  CG  LEU A 246      55.885  52.766  45.431  1.00 46.59           C  
ATOM   1769  CD1 LEU A 246      56.990  52.668  46.506  1.00 45.14           C  
ATOM   1770  CD2 LEU A 246      54.674  53.580  45.874  1.00 41.27           C  
ATOM   1771  N   MET A 247      55.127  51.355  41.596  1.00 51.62           N  
ATOM   1772  CA  MET A 247      54.070  50.486  41.081  1.00 52.06           C  
ATOM   1773  C   MET A 247      54.676  49.201  40.459  1.00 51.72           C  
ATOM   1774  O   MET A 247      54.434  48.082  40.953  1.00 51.35           O  
ATOM   1775  CB  MET A 247      53.214  51.297  40.144  1.00 52.78           C  
ATOM   1776  CG  MET A 247      52.744  52.561  40.842  1.00 55.26           C  
ATOM   1777  SD  MET A 247      51.565  53.513  39.914  1.00 66.01           S  
ATOM   1778  CE  MET A 247      49.981  52.582  40.478  1.00 64.59           C  
ATOM   1779  N   ASP A 248      55.558  49.379  39.472  1.00 51.06           N  
ATOM   1780  CA  ASP A 248      56.414  48.306  38.977  1.00 50.48           C  
ATOM   1781  C   ASP A 248      56.859  47.317  40.093  1.00 51.34           C  
ATOM   1782  O   ASP A 248      56.934  46.111  39.834  1.00 51.06           O  
ATOM   1783  CB  ASP A 248      57.626  48.862  38.234  1.00 48.63           C  
ATOM   1784  CG  ASP A 248      57.399  48.982  36.757  1.00 46.41           C  
ATOM   1785  OD1 ASP A 248      56.300  49.363  36.271  1.00 39.93           O  
ATOM   1786  OD2 ASP A 248      58.310  48.722  35.964  1.00 48.97           O  
ATOM   1787  N   ARG A 249      57.129  47.826  41.300  1.00 51.59           N  
ATOM   1788  CA  ARG A 249      57.625  47.006  42.416  1.00 52.88           C  
ATOM   1789  C   ARG A 249      56.591  46.334  43.349  1.00 53.87           C  
ATOM   1790  O   ARG A 249      56.919  45.371  44.027  1.00 53.22           O  
ATOM   1791  CB  ARG A 249      58.552  47.812  43.320  1.00 52.77           C  
ATOM   1792  CG  ARG A 249      59.739  48.413  42.662  1.00 54.29           C  
ATOM   1793  CD  ARG A 249      60.653  49.066  43.639  1.00 53.43           C  
ATOM   1794  NE  ARG A 249      61.755  48.177  43.956  1.00 56.82           N  
ATOM   1795  CZ  ARG A 249      61.948  47.675  45.169  1.00 55.06           C  
ATOM   1796  NH1 ARG A 249      61.116  47.996  46.140  1.00 54.42           N  
ATOM   1797  NH2 ARG A 249      62.969  46.880  45.415  1.00 49.30           N  
ATOM   1798  N   ASN A 250      55.375  46.862  43.410  1.00 55.64           N  
ATOM   1799  CA  ASN A 250      54.452  46.490  44.459  1.00 58.23           C  
ATOM   1800  C   ASN A 250      53.040  46.379  43.930  1.00 60.30           C  
ATOM   1801  O   ASN A 250      52.190  45.733  44.555  1.00 61.11           O  
ATOM   1802  CB  ASN A 250      54.442  47.534  45.586  1.00 57.54           C  
ATOM   1803  CG  ASN A 250      55.817  47.849  46.099  1.00 58.91           C  
ATOM   1804  OD1 ASN A 250      56.395  47.095  46.901  1.00 60.50           O  
ATOM   1805  ND2 ASN A 250      56.370  48.977  45.636  1.00 57.72           N  
ATOM   1806  N   PHE A 251      52.763  47.032  42.804  1.00 61.72           N  
ATOM   1807  CA  PHE A 251      51.370  47.149  42.376  1.00 63.10           C  
ATOM   1808  C   PHE A 251      51.120  46.465  41.039  1.00 63.58           C  
ATOM   1809  O   PHE A 251      49.996  46.500  40.506  1.00 64.55           O  
ATOM   1810  CB  PHE A 251      50.854  48.614  42.475  1.00 63.86           C  
ATOM   1811  CG  PHE A 251      50.856  49.169  43.916  1.00 66.73           C  
ATOM   1812  CD1 PHE A 251      49.929  48.718  44.865  1.00 69.15           C  
ATOM   1813  CD2 PHE A 251      51.814  50.110  44.325  1.00 68.67           C  
ATOM   1814  CE1 PHE A 251      49.950  49.213  46.203  1.00 70.58           C  
ATOM   1815  CE2 PHE A 251      51.854  50.617  45.669  1.00 69.67           C  
ATOM   1816  CZ  PHE A 251      50.930  50.165  46.602  1.00 70.47           C  
ATOM   1817  N   GLY A 252      52.153  45.800  40.529  1.00 63.43           N  
ATOM   1818  CA  GLY A 252      51.976  44.881  39.435  1.00 64.14           C  
ATOM   1819  C   GLY A 252      52.203  45.416  38.029  1.00 64.93           C  
ATOM   1820  O   GLY A 252      52.252  44.614  37.074  1.00 65.69           O  
ATOM   1821  N   THR A 253      52.362  46.732  37.877  1.00 63.95           N  
ATOM   1822  CA  THR A 253      52.610  47.312  36.555  1.00 63.02           C  
ATOM   1823  C   THR A 253      53.964  46.867  35.966  1.00 62.16           C  
ATOM   1824  O   THR A 253      54.857  46.322  36.664  1.00 61.66           O  
ATOM   1825  CB  THR A 253      52.569  48.866  36.618  1.00 63.27           C  
ATOM   1826  OG1 THR A 253      53.521  49.320  37.604  1.00 63.75           O  
ATOM   1827  CG2 THR A 253      51.212  49.387  37.095  1.00 61.89           C  
ATOM   1828  N   GLN A 254      54.111  47.094  34.667  1.00 61.55           N  
ATOM   1829  CA  GLN A 254      55.409  46.931  34.028  1.00 61.15           C  
ATOM   1830  C   GLN A 254      55.687  48.156  33.128  1.00 60.68           C  
ATOM   1831  O   GLN A 254      55.867  48.044  31.895  1.00 60.70           O  
ATOM   1832  CB  GLN A 254      55.466  45.587  33.289  1.00 62.00           C  
ATOM   1833  CG  GLN A 254      55.080  44.346  34.172  1.00 62.98           C  
ATOM   1834  CD  GLN A 254      54.271  43.312  33.412  1.00 63.63           C  
ATOM   1835  OE1 GLN A 254      54.849  42.403  32.840  1.00 63.90           O  
ATOM   1836  NE2 GLN A 254      52.940  43.466  33.378  1.00 62.97           N  
ATOM   1837  N   PHE A 255      55.677  49.340  33.752  1.00 59.35           N  
ATOM   1838  CA  PHE A 255      55.988  50.571  33.042  1.00 58.63           C  
ATOM   1839  C   PHE A 255      57.376  50.428  32.429  1.00 57.80           C  
ATOM   1840  O   PHE A 255      57.571  50.862  31.297  1.00 57.20           O  
ATOM   1841  CB  PHE A 255      55.937  51.804  33.964  1.00 58.96           C  
ATOM   1842  CG  PHE A 255      54.541  52.250  34.301  1.00 59.68           C  
ATOM   1843  CD1 PHE A 255      53.621  52.541  33.291  1.00 58.79           C  
ATOM   1844  CD2 PHE A 255      54.136  52.364  35.634  1.00 60.15           C  
ATOM   1845  CE1 PHE A 255      52.315  52.957  33.580  1.00 58.27           C  
ATOM   1846  CE2 PHE A 255      52.842  52.772  35.937  1.00 59.98           C  
ATOM   1847  CZ  PHE A 255      51.917  53.068  34.897  1.00 60.43           C  
ATOM   1848  N   PHE A 256      58.301  49.775  33.146  1.00 56.55           N  
ATOM   1849  CA  PHE A 256      59.679  49.652  32.673  1.00 56.60           C  
ATOM   1850  C   PHE A 256      60.156  48.198  32.553  1.00 56.34           C  
ATOM   1851  O   PHE A 256      61.368  47.875  32.567  1.00 54.66           O  
ATOM   1852  CB  PHE A 256      60.662  50.526  33.523  1.00 56.75           C  
ATOM   1853  CG  PHE A 256      60.070  51.824  34.013  1.00 56.01           C  
ATOM   1854  CD1 PHE A 256      59.801  52.864  33.124  1.00 55.38           C  
ATOM   1855  CD2 PHE A 256      59.779  52.001  35.360  1.00 55.82           C  
ATOM   1856  CE1 PHE A 256      59.253  54.058  33.557  1.00 56.46           C  
ATOM   1857  CE2 PHE A 256      59.221  53.194  35.806  1.00 56.26           C  
ATOM   1858  CZ  PHE A 256      58.972  54.232  34.910  1.00 56.84           C  
ATOM   1859  N   ASP A 257      59.175  47.319  32.453  1.00 57.78           N  
ATOM   1860  CA  ASP A 257      59.441  45.869  32.378  1.00 59.31           C  
ATOM   1861  C   ASP A 257      59.185  45.434  30.930  1.00 59.17           C  
ATOM   1862  O   ASP A 257      58.016  45.425  30.502  1.00 59.34           O  
ATOM   1863  CB  ASP A 257      58.523  45.139  33.398  1.00 60.22           C  
ATOM   1864  CG  ASP A 257      58.821  43.622  33.556  1.00 61.88           C  
ATOM   1865  OD1 ASP A 257      57.910  42.917  34.071  1.00 64.35           O  
ATOM   1866  OD2 ASP A 257      59.892  43.048  33.239  1.00 61.35           O  
ATOM   1867  N   PRO A 258      60.248  45.123  30.161  1.00 59.32           N  
ATOM   1868  CA  PRO A 258      60.071  44.634  28.773  1.00 59.47           C  
ATOM   1869  C   PRO A 258      59.217  43.326  28.742  1.00 59.88           C  
ATOM   1870  O   PRO A 258      58.330  43.231  27.873  1.00 59.35           O  
ATOM   1871  CB  PRO A 258      61.506  44.386  28.263  1.00 59.34           C  
ATOM   1872  CG  PRO A 258      62.381  44.273  29.511  1.00 60.52           C  
ATOM   1873  CD  PRO A 258      61.673  45.136  30.571  1.00 59.60           C  
ATOM   1874  N   ALA A 259      59.421  42.390  29.691  1.00 59.91           N  
ATOM   1875  CA  ALA A 259      58.582  41.172  29.729  1.00 60.90           C  
ATOM   1876  C   ALA A 259      57.070  41.474  29.623  1.00 61.28           C  
ATOM   1877  O   ALA A 259      56.296  40.606  29.272  1.00 61.59           O  
ATOM   1878  CB  ALA A 259      58.908  40.272  30.955  1.00 60.75           C  
ATOM   1879  N   GLY A 260      56.665  42.721  29.870  1.00 61.28           N  
ATOM   1880  CA  GLY A 260      55.270  43.100  29.777  1.00 60.99           C  
ATOM   1881  C   GLY A 260      55.054  44.284  28.882  1.00 61.20           C  
ATOM   1882  O   GLY A 260      54.091  45.016  29.045  1.00 61.60           O  
ATOM   1883  N   GLY A 261      55.952  44.493  27.931  1.00 60.71           N  
ATOM   1884  CA  GLY A 261      55.758  45.574  26.979  1.00 60.90           C  
ATOM   1885  C   GLY A 261      56.323  46.982  27.260  1.00 60.58           C  
ATOM   1886  O   GLY A 261      56.202  47.849  26.401  1.00 61.17           O  
ATOM   1887  N   GLY A 262      56.919  47.235  28.428  1.00 59.24           N  
ATOM   1888  CA  GLY A 262      57.483  48.548  28.689  1.00 57.20           C  
ATOM   1889  C   GLY A 262      58.988  48.562  28.497  1.00 55.95           C  
ATOM   1890  O   GLY A 262      59.579  47.606  27.992  1.00 56.22           O  
ATOM   1891  N   ASP A 263      59.610  49.627  28.961  1.00 54.24           N  
ATOM   1892  CA  ASP A 263      60.931  50.054  28.498  1.00 53.40           C  
ATOM   1893  C   ASP A 263      61.703  50.677  29.664  1.00 51.49           C  
ATOM   1894  O   ASP A 263      61.238  51.666  30.243  1.00 51.06           O  
ATOM   1895  CB  ASP A 263      60.645  51.148  27.479  1.00 54.24           C  
ATOM   1896  CG  ASP A 263      61.833  51.510  26.628  1.00 56.87           C  
ATOM   1897  OD1 ASP A 263      62.975  51.072  26.899  1.00 58.10           O  
ATOM   1898  OD2 ASP A 263      61.675  52.275  25.635  1.00 61.22           O  
ATOM   1899  N   PRO A 264      62.826  50.103  30.073  1.00 49.89           N  
ATOM   1900  CA  PRO A 264      63.662  50.740  31.100  1.00 49.46           C  
ATOM   1901  C   PRO A 264      64.146  52.172  30.742  1.00 49.12           C  
ATOM   1902  O   PRO A 264      64.553  52.924  31.629  1.00 49.98           O  
ATOM   1903  CB  PRO A 264      64.859  49.778  31.239  1.00 48.75           C  
ATOM   1904  CG  PRO A 264      64.358  48.507  30.810  1.00 48.38           C  
ATOM   1905  CD  PRO A 264      63.364  48.799  29.696  1.00 50.20           C  
ATOM   1906  N   VAL A 265      64.134  52.525  29.462  1.00 48.95           N  
ATOM   1907  CA  VAL A 265      64.657  53.802  29.016  1.00 47.54           C  
ATOM   1908  C   VAL A 265      63.547  54.881  29.070  1.00 47.66           C  
ATOM   1909  O   VAL A 265      63.852  56.081  29.184  1.00 47.46           O  
ATOM   1910  CB  VAL A 265      65.444  53.652  27.659  1.00 47.55           C  
ATOM   1911  CG1 VAL A 265      65.534  54.969  26.856  1.00 45.96           C  
ATOM   1912  CG2 VAL A 265      66.885  53.098  27.928  1.00 47.18           C  
ATOM   1913  N   LEU A 266      62.268  54.479  29.051  1.00 46.14           N  
ATOM   1914  CA  LEU A 266      61.261  55.488  29.278  1.00 45.81           C  
ATOM   1915  C   LEU A 266      61.570  56.185  30.632  1.00 46.86           C  
ATOM   1916  O   LEU A 266      61.495  57.417  30.717  1.00 47.52           O  
ATOM   1917  CB  LEU A 266      59.837  54.936  29.270  1.00 45.01           C  
ATOM   1918  CG  LEU A 266      58.732  55.926  29.684  1.00 44.52           C  
ATOM   1919  CD1 LEU A 266      58.658  57.173  28.766  1.00 43.50           C  
ATOM   1920  CD2 LEU A 266      57.338  55.262  29.693  1.00 44.92           C  
ATOM   1921  N   TYR A 267      61.941  55.400  31.662  1.00 45.69           N  
ATOM   1922  CA  TYR A 267      62.218  55.957  32.980  1.00 44.46           C  
ATOM   1923  C   TYR A 267      63.316  57.033  32.937  1.00 45.07           C  
ATOM   1924  O   TYR A 267      63.160  58.072  33.576  1.00 44.38           O  
ATOM   1925  CB  TYR A 267      62.620  54.864  34.019  1.00 43.81           C  
ATOM   1926  CG  TYR A 267      63.155  55.438  35.339  1.00 39.70           C  
ATOM   1927  CD1 TYR A 267      62.267  55.842  36.390  1.00 37.34           C  
ATOM   1928  CD2 TYR A 267      64.525  55.654  35.513  1.00 34.49           C  
ATOM   1929  CE1 TYR A 267      62.773  56.411  37.640  1.00 36.29           C  
ATOM   1930  CE2 TYR A 267      65.029  56.200  36.749  1.00 36.00           C  
ATOM   1931  CZ  TYR A 267      64.141  56.580  37.790  1.00 35.16           C  
ATOM   1932  OH  TYR A 267      64.677  57.107  38.966  1.00 36.95           O  
ATOM   1933  N   GLN A 268      64.436  56.748  32.265  1.00 43.88           N  
ATOM   1934  CA  GLN A 268      65.505  57.699  32.230  1.00 44.27           C  
ATOM   1935  C   GLN A 268      65.040  59.048  31.605  1.00 45.39           C  
ATOM   1936  O   GLN A 268      65.509  60.126  32.001  1.00 45.87           O  
ATOM   1937  CB  GLN A 268      66.651  57.154  31.448  1.00 43.99           C  
ATOM   1938  CG  GLN A 268      67.009  55.744  31.761  1.00 43.72           C  
ATOM   1939  CD  GLN A 268      68.146  55.242  30.885  1.00 45.20           C  
ATOM   1940  OE1 GLN A 268      68.409  54.046  30.809  1.00 44.46           O  
ATOM   1941  NE2 GLN A 268      68.855  56.170  30.258  1.00 44.27           N  
ATOM   1942  N   HIS A 269      64.119  59.006  30.658  1.00 44.49           N  
ATOM   1943  CA  HIS A 269      63.675  60.245  30.070  1.00 44.46           C  
ATOM   1944  C   HIS A 269      62.922  61.063  31.125  1.00 44.95           C  
ATOM   1945  O   HIS A 269      63.206  62.259  31.310  1.00 45.01           O  
ATOM   1946  CB  HIS A 269      62.783  60.013  28.855  1.00 43.84           C  
ATOM   1947  CG  HIS A 269      63.543  59.967  27.583  1.00 45.80           C  
ATOM   1948  ND1 HIS A 269      63.382  58.958  26.654  1.00 46.66           N  
ATOM   1949  CD2 HIS A 269      64.523  60.775  27.103  1.00 49.56           C  
ATOM   1950  CE1 HIS A 269      64.221  59.153  25.650  1.00 48.71           C  
ATOM   1951  NE2 HIS A 269      64.933  60.242  25.902  1.00 52.39           N  
ATOM   1952  N   ILE A 270      61.938  60.433  31.776  1.00 43.96           N  
ATOM   1953  CA  ILE A 270      61.144  61.090  32.793  1.00 43.26           C  
ATOM   1954  C   ILE A 270      62.089  61.522  33.922  1.00 43.08           C  
ATOM   1955  O   ILE A 270      62.050  62.655  34.457  1.00 43.67           O  
ATOM   1956  CB  ILE A 270      60.081  60.120  33.353  1.00 42.92           C  
ATOM   1957  CG1 ILE A 270      59.259  59.498  32.204  1.00 42.92           C  
ATOM   1958  CG2 ILE A 270      59.218  60.862  34.367  1.00 43.35           C  
ATOM   1959  CD1 ILE A 270      58.205  58.429  32.602  1.00 38.23           C  
ATOM   1960  N   LEU A 271      62.973  60.621  34.281  1.00 41.72           N  
ATOM   1961  CA  LEU A 271      63.836  60.926  35.370  1.00 40.98           C  
ATOM   1962  C   LEU A 271      64.677  62.165  35.025  1.00 40.74           C  
ATOM   1963  O   LEU A 271      64.849  63.068  35.833  1.00 40.39           O  
ATOM   1964  CB  LEU A 271      64.750  59.744  35.704  1.00 40.23           C  
ATOM   1965  CG  LEU A 271      65.682  60.282  36.766  1.00 39.64           C  
ATOM   1966  CD1 LEU A 271      65.091  60.109  38.180  1.00 38.82           C  
ATOM   1967  CD2 LEU A 271      67.046  59.804  36.578  1.00 39.10           C  
ATOM   1968  N   TRP A 272      65.256  62.158  33.847  1.00 39.67           N  
ATOM   1969  CA  TRP A 272      66.264  63.122  33.550  1.00 39.69           C  
ATOM   1970  C   TRP A 272      65.537  64.421  33.224  1.00 40.19           C  
ATOM   1971  O   TRP A 272      66.081  65.513  33.378  1.00 40.13           O  
ATOM   1972  CB  TRP A 272      67.137  62.634  32.391  1.00 38.83           C  
ATOM   1973  CG  TRP A 272      68.242  61.768  32.923  1.00 38.01           C  
ATOM   1974  CD1 TRP A 272      68.503  60.464  32.585  1.00 32.09           C  
ATOM   1975  CD2 TRP A 272      69.240  62.137  33.910  1.00 33.22           C  
ATOM   1976  NE1 TRP A 272      69.594  60.008  33.295  1.00 29.44           N  
ATOM   1977  CE2 TRP A 272      70.063  60.991  34.120  1.00 30.79           C  
ATOM   1978  CE3 TRP A 272      69.498  63.301  34.660  1.00 30.38           C  
ATOM   1979  CZ2 TRP A 272      71.129  60.982  35.019  1.00 31.26           C  
ATOM   1980  CZ3 TRP A 272      70.566  63.302  35.583  1.00 29.50           C  
ATOM   1981  CH2 TRP A 272      71.377  62.160  35.744  1.00 36.06           C  
ATOM   1982  N   PHE A 273      64.285  64.299  32.845  1.00 39.88           N  
ATOM   1983  CA  PHE A 273      63.509  65.490  32.715  1.00 41.24           C  
ATOM   1984  C   PHE A 273      63.538  66.373  34.000  1.00 41.61           C  
ATOM   1985  O   PHE A 273      63.445  67.602  33.923  1.00 42.73           O  
ATOM   1986  CB  PHE A 273      62.085  65.180  32.286  1.00 40.20           C  
ATOM   1987  CG  PHE A 273      61.359  66.410  31.890  1.00 42.32           C  
ATOM   1988  CD1 PHE A 273      60.729  67.228  32.882  1.00 43.68           C  
ATOM   1989  CD2 PHE A 273      61.402  66.859  30.574  1.00 41.49           C  
ATOM   1990  CE1 PHE A 273      60.075  68.434  32.519  1.00 41.94           C  
ATOM   1991  CE2 PHE A 273      60.725  68.062  30.205  1.00 42.37           C  
ATOM   1992  CZ  PHE A 273      60.080  68.843  31.189  1.00 42.16           C  
ATOM   1993  N   PHE A 274      63.645  65.728  35.156  1.00 41.48           N  
ATOM   1994  CA  PHE A 274      63.787  66.368  36.433  1.00 41.13           C  
ATOM   1995  C   PHE A 274      65.268  66.671  36.711  1.00 40.51           C  
ATOM   1996  O   PHE A 274      65.616  67.676  37.328  1.00 41.61           O  
ATOM   1997  CB  PHE A 274      63.270  65.445  37.549  1.00 41.97           C  
ATOM   1998  CG  PHE A 274      64.121  65.508  38.806  1.00 42.99           C  
ATOM   1999  CD1 PHE A 274      63.887  66.538  39.770  1.00 42.18           C  
ATOM   2000  CD2 PHE A 274      65.197  64.600  38.992  1.00 41.35           C  
ATOM   2001  CE1 PHE A 274      64.674  66.641  40.914  1.00 45.44           C  
ATOM   2002  CE2 PHE A 274      66.038  64.698  40.111  1.00 42.22           C  
ATOM   2003  CZ  PHE A 274      65.771  65.734  41.098  1.00 46.32           C  
ATOM   2004  N   GLY A 275      66.140  65.780  36.296  1.00 39.36           N  
ATOM   2005  CA  GLY A 275      67.474  65.722  36.871  1.00 37.27           C  
ATOM   2006  C   GLY A 275      68.420  66.681  36.215  1.00 36.58           C  
ATOM   2007  O   GLY A 275      69.481  66.974  36.766  1.00 37.56           O  
ATOM   2008  N   HIS A 276      68.116  67.119  35.004  1.00 35.82           N  
ATOM   2009  CA  HIS A 276      68.792  68.352  34.544  1.00 35.36           C  
ATOM   2010  C   HIS A 276      68.442  69.658  35.365  1.00 34.62           C  
ATOM   2011  O   HIS A 276      69.359  70.243  36.014  1.00 33.94           O  
ATOM   2012  CB  HIS A 276      68.847  68.642  33.037  1.00 34.93           C  
ATOM   2013  CG  HIS A 276      69.890  69.666  32.769  1.00 37.19           C  
ATOM   2014  ND1 HIS A 276      71.231  69.336  32.696  1.00 44.06           N  
ATOM   2015  CD2 HIS A 276      69.835  71.019  32.827  1.00 36.89           C  
ATOM   2016  CE1 HIS A 276      71.954  70.454  32.607  1.00 41.98           C  
ATOM   2017  NE2 HIS A 276      71.140  71.491  32.742  1.00 43.36           N  
ATOM   2018  N   PRO A 277      67.171  70.063  35.384  1.00 33.96           N  
ATOM   2019  CA  PRO A 277      66.729  71.192  36.222  1.00 35.24           C  
ATOM   2020  C   PRO A 277      67.327  71.078  37.673  1.00 36.97           C  
ATOM   2021  O   PRO A 277      67.988  72.012  38.167  1.00 39.42           O  
ATOM   2022  CB  PRO A 277      65.205  71.073  36.189  1.00 34.47           C  
ATOM   2023  CG  PRO A 277      64.924  70.491  34.740  1.00 33.27           C  
ATOM   2024  CD  PRO A 277      66.035  69.438  34.661  1.00 35.40           C  
ATOM   2025  N   GLU A 278      67.234  69.887  38.270  1.00 36.51           N  
ATOM   2026  CA  GLU A 278      67.863  69.610  39.520  1.00 33.78           C  
ATOM   2027  C   GLU A 278      69.195  70.296  39.620  1.00 33.78           C  
ATOM   2028  O   GLU A 278      69.465  70.917  40.655  1.00 34.31           O  
ATOM   2029  CB  GLU A 278      67.986  68.078  39.730  1.00 34.17           C  
ATOM   2030  CG  GLU A 278      69.077  67.656  40.695  1.00 27.97           C  
ATOM   2031  CD  GLU A 278      68.750  67.868  42.182  1.00 30.31           C  
ATOM   2032  OE1 GLU A 278      67.560  68.170  42.642  1.00 31.54           O  
ATOM   2033  OE2 GLU A 278      69.717  67.661  42.945  1.00 38.18           O  
ATOM   2034  N   VAL A 279      70.071  70.176  38.632  1.00 33.49           N  
ATOM   2035  CA  VAL A 279      71.421  70.733  38.863  1.00 33.86           C  
ATOM   2036  C   VAL A 279      71.400  72.286  38.644  1.00 34.05           C  
ATOM   2037  O   VAL A 279      72.326  72.985  39.042  1.00 30.98           O  
ATOM   2038  CB  VAL A 279      72.489  70.175  37.923  1.00 34.21           C  
ATOM   2039  CG1 VAL A 279      72.462  68.607  37.905  1.00 36.21           C  
ATOM   2040  CG2 VAL A 279      72.315  70.791  36.478  1.00 33.17           C  
ATOM   2041  N   TYR A 280      70.364  72.800  37.981  1.00 34.60           N  
ATOM   2042  CA  TYR A 280      70.315  74.265  37.777  1.00 36.89           C  
ATOM   2043  C   TYR A 280      69.799  74.904  39.119  1.00 36.36           C  
ATOM   2044  O   TYR A 280      70.451  75.806  39.645  1.00 36.84           O  
ATOM   2045  CB  TYR A 280      69.709  74.686  36.356  1.00 36.10           C  
ATOM   2046  CG  TYR A 280      70.763  74.306  35.254  1.00 36.31           C  
ATOM   2047  CD1 TYR A 280      72.005  74.927  35.240  1.00 31.59           C  
ATOM   2048  CD2 TYR A 280      70.554  73.223  34.318  1.00 33.09           C  
ATOM   2049  CE1 TYR A 280      72.972  74.568  34.307  1.00 30.87           C  
ATOM   2050  CE2 TYR A 280      71.591  72.810  33.351  1.00 31.98           C  
ATOM   2051  CZ  TYR A 280      72.769  73.516  33.382  1.00 34.46           C  
ATOM   2052  OH  TYR A 280      73.845  73.293  32.540  1.00 41.06           O  
ATOM   2053  N   ILE A 281      68.779  74.255  39.722  1.00 36.61           N  
ATOM   2054  CA  ILE A 281      68.279  74.439  41.123  1.00 34.90           C  
ATOM   2055  C   ILE A 281      69.438  74.424  42.145  1.00 34.83           C  
ATOM   2056  O   ILE A 281      69.551  75.256  43.039  1.00 35.51           O  
ATOM   2057  CB  ILE A 281      67.267  73.367  41.396  1.00 33.83           C  
ATOM   2058  CG1 ILE A 281      66.151  73.499  40.352  1.00 36.12           C  
ATOM   2059  CG2 ILE A 281      66.620  73.475  42.781  1.00 34.92           C  
ATOM   2060  CD1 ILE A 281      65.000  72.494  40.460  1.00 34.89           C  
ATOM   2061  N   ILE A 282      70.390  73.556  41.966  1.00 32.86           N  
ATOM   2062  CA  ILE A 282      71.444  73.589  42.904  1.00 30.86           C  
ATOM   2063  C   ILE A 282      72.159  74.934  42.759  1.00 31.62           C  
ATOM   2064  O   ILE A 282      72.428  75.591  43.777  1.00 31.67           O  
ATOM   2065  CB  ILE A 282      72.432  72.446  42.618  1.00 31.10           C  
ATOM   2066  CG1 ILE A 282      71.665  71.076  42.757  1.00 31.43           C  
ATOM   2067  CG2 ILE A 282      73.731  72.663  43.406  1.00 20.43           C  
ATOM   2068  CD1 ILE A 282      72.528  69.780  42.925  1.00 26.20           C  
ATOM   2069  N   ILE A 283      72.521  75.287  41.523  1.00 30.43           N  
ATOM   2070  CA  ILE A 283      73.632  76.192  41.312  1.00 30.13           C  
ATOM   2071  C   ILE A 283      73.162  77.711  41.318  1.00 31.34           C  
ATOM   2072  O   ILE A 283      74.007  78.569  41.514  1.00 30.12           O  
ATOM   2073  CB  ILE A 283      74.385  75.843  40.031  1.00 29.12           C  
ATOM   2074  CG1 ILE A 283      75.833  76.329  40.030  1.00 27.20           C  
ATOM   2075  CG2 ILE A 283      73.553  76.206  38.714  1.00 27.44           C  
ATOM   2076  CD1 ILE A 283      76.639  76.037  41.310  1.00 22.87           C  
ATOM   2077  N   LEU A 284      71.854  77.971  41.194  1.00 31.52           N  
ATOM   2078  CA  LEU A 284      71.341  79.325  40.853  1.00 33.02           C  
ATOM   2079  C   LEU A 284      71.407  80.241  42.116  1.00 32.60           C  
ATOM   2080  O   LEU A 284      72.020  81.284  42.046  1.00 32.92           O  
ATOM   2081  CB  LEU A 284      69.950  79.260  40.223  1.00 31.71           C  
ATOM   2082  CG  LEU A 284      69.893  79.110  38.673  1.00 34.98           C  
ATOM   2083  CD1 LEU A 284      68.561  79.637  38.171  1.00 30.20           C  
ATOM   2084  CD2 LEU A 284      70.988  79.742  37.809  1.00 34.84           C  
ATOM   2085  N   PRO A 285      70.883  79.783  43.271  1.00 32.69           N  
ATOM   2086  CA  PRO A 285      71.068  80.485  44.546  1.00 30.96           C  
ATOM   2087  C   PRO A 285      72.527  80.631  44.799  1.00 31.25           C  
ATOM   2088  O   PRO A 285      72.923  81.571  45.429  1.00 32.98           O  
ATOM   2089  CB  PRO A 285      70.467  79.509  45.556  1.00 32.62           C  
ATOM   2090  CG  PRO A 285      69.301  78.807  44.735  1.00 31.19           C  
ATOM   2091  CD  PRO A 285      70.075  78.546  43.447  1.00 31.85           C  
ATOM   2092  N   GLY A 286      73.365  79.729  44.324  1.00 31.44           N  
ATOM   2093  CA  GLY A 286      74.776  79.880  44.612  1.00 30.07           C  
ATOM   2094  C   GLY A 286      75.232  81.062  43.800  1.00 31.62           C  
ATOM   2095  O   GLY A 286      76.016  81.890  44.313  1.00 31.71           O  
ATOM   2096  N   PHE A 287      74.755  81.108  42.527  1.00 30.92           N  
ATOM   2097  CA  PHE A 287      74.973  82.215  41.617  1.00 32.60           C  
ATOM   2098  C   PHE A 287      74.609  83.593  42.317  1.00 32.33           C  
ATOM   2099  O   PHE A 287      75.418  84.484  42.362  1.00 32.65           O  
ATOM   2100  CB  PHE A 287      74.146  82.005  40.317  1.00 31.17           C  
ATOM   2101  CG  PHE A 287      74.842  81.125  39.281  1.00 27.71           C  
ATOM   2102  CD1 PHE A 287      76.083  80.638  39.504  1.00 26.45           C  
ATOM   2103  CD2 PHE A 287      74.184  80.759  38.112  1.00 29.67           C  
ATOM   2104  CE1 PHE A 287      76.703  79.779  38.549  1.00 33.73           C  
ATOM   2105  CE2 PHE A 287      74.762  79.950  37.177  1.00 28.81           C  
ATOM   2106  CZ  PHE A 287      76.039  79.450  37.382  1.00 27.10           C  
ATOM   2107  N   GLY A 288      73.415  83.662  42.876  1.00 33.24           N  
ATOM   2108  CA  GLY A 288      72.934  84.769  43.665  1.00 35.36           C  
ATOM   2109  C   GLY A 288      73.884  85.245  44.755  1.00 35.61           C  
ATOM   2110  O   GLY A 288      74.037  86.439  44.890  1.00 36.29           O  
ATOM   2111  N   ILE A 289      74.545  84.334  45.480  1.00 33.46           N  
ATOM   2112  CA  ILE A 289      75.318  84.715  46.618  1.00 31.88           C  
ATOM   2113  C   ILE A 289      76.633  85.207  46.115  1.00 32.43           C  
ATOM   2114  O   ILE A 289      77.306  86.039  46.742  1.00 31.69           O  
ATOM   2115  CB  ILE A 289      75.528  83.474  47.629  1.00 32.98           C  
ATOM   2116  CG1 ILE A 289      74.174  83.011  48.250  1.00 33.21           C  
ATOM   2117  CG2 ILE A 289      76.698  83.682  48.675  1.00 25.19           C  
ATOM   2118  CD1 ILE A 289      74.272  81.639  49.181  1.00 28.14           C  
ATOM   2119  N   ILE A 290      77.068  84.630  45.011  1.00 30.98           N  
ATOM   2120  CA  ILE A 290      78.366  84.983  44.574  1.00 28.73           C  
ATOM   2121  C   ILE A 290      78.317  86.506  44.135  1.00 28.66           C  
ATOM   2122  O   ILE A 290      79.291  87.223  44.304  1.00 26.19           O  
ATOM   2123  CB  ILE A 290      78.740  84.017  43.460  1.00 30.37           C  
ATOM   2124  CG1 ILE A 290      79.074  82.601  44.050  1.00 29.70           C  
ATOM   2125  CG2 ILE A 290      79.896  84.576  42.534  1.00 24.03           C  
ATOM   2126  CD1 ILE A 290      80.495  82.526  44.797  1.00 31.84           C  
ATOM   2127  N   SER A 291      77.203  86.917  43.536  1.00 27.56           N  
ATOM   2128  CA  SER A 291      76.972  88.292  43.069  1.00 30.04           C  
ATOM   2129  C   SER A 291      77.086  89.312  44.248  1.00 30.38           C  
ATOM   2130  O   SER A 291      77.979  90.169  44.242  1.00 30.71           O  
ATOM   2131  CB  SER A 291      75.587  88.385  42.451  1.00 29.66           C  
ATOM   2132  OG  SER A 291      75.674  87.994  41.083  1.00 31.20           O  
ATOM   2133  N   HIS A 292      76.254  89.139  45.281  1.00 29.11           N  
ATOM   2134  CA  HIS A 292      76.463  89.864  46.522  1.00 27.96           C  
ATOM   2135  C   HIS A 292      77.828  89.870  47.079  1.00 29.66           C  
ATOM   2136  O   HIS A 292      78.352  90.925  47.392  1.00 33.39           O  
ATOM   2137  CB  HIS A 292      75.490  89.460  47.513  1.00 26.75           C  
ATOM   2138  CG  HIS A 292      74.088  89.670  47.064  1.00 25.57           C  
ATOM   2139  ND1 HIS A 292      73.096  90.120  47.900  1.00 31.92           N  
ATOM   2140  CD2 HIS A 292      73.495  89.442  45.877  1.00 29.26           C  
ATOM   2141  CE1 HIS A 292      71.935  90.142  47.255  1.00 30.88           C  
ATOM   2142  NE2 HIS A 292      72.157  89.773  46.010  1.00 31.60           N  
ATOM   2143  N   VAL A 293      78.513  88.749  47.129  1.00 29.50           N  
ATOM   2144  CA  VAL A 293      79.780  88.752  47.825  1.00 27.91           C  
ATOM   2145  C   VAL A 293      80.825  89.482  47.017  1.00 29.27           C  
ATOM   2146  O   VAL A 293      81.762  90.081  47.568  1.00 28.97           O  
ATOM   2147  CB  VAL A 293      80.265  87.294  48.185  1.00 26.84           C  
ATOM   2148  CG1 VAL A 293      81.701  87.241  48.767  1.00 19.60           C  
ATOM   2149  CG2 VAL A 293      79.314  86.687  49.112  1.00 25.41           C  
ATOM   2150  N   ILE A 294      80.728  89.316  45.695  1.00 31.34           N  
ATOM   2151  CA  ILE A 294      81.728  89.882  44.804  1.00 30.81           C  
ATOM   2152  C   ILE A 294      81.563  91.438  44.761  1.00 30.85           C  
ATOM   2153  O   ILE A 294      82.555  92.138  44.864  1.00 29.97           O  
ATOM   2154  CB  ILE A 294      81.726  89.226  43.434  1.00 31.49           C  
ATOM   2155  CG1 ILE A 294      82.321  87.824  43.547  1.00 31.46           C  
ATOM   2156  CG2 ILE A 294      82.593  90.068  42.381  1.00 25.25           C  
ATOM   2157  CD1 ILE A 294      82.283  87.124  42.242  1.00 30.94           C  
ATOM   2158  N   SER A 295      80.330  91.933  44.644  1.00 30.75           N  
ATOM   2159  CA  SER A 295      80.063  93.351  44.760  1.00 32.20           C  
ATOM   2160  C   SER A 295      80.673  93.929  46.076  1.00 32.03           C  
ATOM   2161  O   SER A 295      81.598  94.746  46.057  1.00 33.43           O  
ATOM   2162  CB  SER A 295      78.591  93.563  44.579  1.00 33.84           C  
ATOM   2163  OG  SER A 295      78.212  94.915  44.785  1.00 42.01           O  
ATOM   2164  N   THR A 296      80.361  93.319  47.214  1.00 32.14           N  
ATOM   2165  CA  THR A 296      80.799  93.818  48.484  1.00 27.22           C  
ATOM   2166  C   THR A 296      82.238  93.952  48.584  1.00 29.29           C  
ATOM   2167  O   THR A 296      82.666  94.976  49.132  1.00 30.18           O  
ATOM   2168  CB  THR A 296      80.289  92.975  49.604  1.00 28.09           C  
ATOM   2169  OG1 THR A 296      78.869  93.227  49.847  1.00 24.93           O  
ATOM   2170  CG2 THR A 296      80.956  93.328  50.855  1.00 19.36           C  
ATOM   2171  N   PHE A 297      83.045  92.993  48.113  1.00 29.16           N  
ATOM   2172  CA  PHE A 297      84.510  93.033  48.395  1.00 28.91           C  
ATOM   2173  C   PHE A 297      85.290  93.625  47.276  1.00 29.59           C  
ATOM   2174  O   PHE A 297      86.554  93.895  47.383  1.00 29.57           O  
ATOM   2175  CB  PHE A 297      85.090  91.621  48.766  1.00 30.94           C  
ATOM   2176  CG  PHE A 297      84.523  91.086  50.069  1.00 32.23           C  
ATOM   2177  CD1 PHE A 297      83.272  90.413  50.088  1.00 28.18           C  
ATOM   2178  CD2 PHE A 297      85.174  91.371  51.311  1.00 32.24           C  
ATOM   2179  CE1 PHE A 297      82.705  89.975  51.357  1.00 26.45           C  
ATOM   2180  CE2 PHE A 297      84.616  90.967  52.522  1.00 27.16           C  
ATOM   2181  CZ  PHE A 297      83.391  90.265  52.530  1.00 24.02           C  
ATOM   2182  N   ALA A 298      84.577  93.812  46.169  1.00 31.19           N  
ATOM   2183  CA  ALA A 298      85.176  94.557  45.040  1.00 34.48           C  
ATOM   2184  C   ALA A 298      85.011  96.088  45.334  1.00 35.72           C  
ATOM   2185  O   ALA A 298      85.919  96.869  44.965  1.00 36.86           O  
ATOM   2186  CB  ALA A 298      84.529  94.197  43.661  1.00 32.99           C  
ATOM   2187  N   LYS A 299      83.863  96.438  45.935  1.00 36.12           N  
ATOM   2188  CA  LYS A 299      83.522  97.767  46.523  1.00 39.36           C  
ATOM   2189  C   LYS A 299      83.107  98.572  45.351  1.00 39.11           C  
ATOM   2190  O   LYS A 299      83.772  99.508  45.019  1.00 39.75           O  
ATOM   2191  CB  LYS A 299      84.722  98.489  47.198  1.00 37.66           C  
ATOM   2192  CG  LYS A 299      85.110  97.932  48.559  1.00 39.38           C  
ATOM   2193  CD  LYS A 299      86.274  98.704  49.261  1.00 38.86           C  
ATOM   2194  CE  LYS A 299      85.690 100.032  49.837  1.00 43.28           C  
ATOM   2195  NZ  LYS A 299      86.568 100.751  50.830  1.00 44.49           N  
ATOM   2196  N   LYS A 300      82.051  98.142  44.688  1.00 39.70           N  
ATOM   2197  CA  LYS A 300      81.902  98.383  43.271  1.00 39.72           C  
ATOM   2198  C   LYS A 300      80.637  97.629  42.893  1.00 39.75           C  
ATOM   2199  O   LYS A 300      80.511  96.464  43.266  1.00 40.63           O  
ATOM   2200  CB  LYS A 300      83.169  97.868  42.565  1.00 39.08           C  
ATOM   2201  CG  LYS A 300      83.202  98.337  41.158  1.00 40.66           C  
ATOM   2202  CD  LYS A 300      84.578  98.324  40.509  1.00 32.94           C  
ATOM   2203  CE  LYS A 300      84.206  98.537  39.028  1.00 36.07           C  
ATOM   2204  NZ  LYS A 300      83.799  97.192  38.298  1.00 28.35           N  
ATOM   2205  N   PRO A 301      79.628  98.275  42.296  1.00 39.08           N  
ATOM   2206  CA  PRO A 301      78.357  97.570  42.099  1.00 38.47           C  
ATOM   2207  C   PRO A 301      78.385  96.466  41.013  1.00 38.69           C  
ATOM   2208  O   PRO A 301      79.387  96.224  40.299  1.00 37.93           O  
ATOM   2209  CB  PRO A 301      77.351  98.681  41.740  1.00 37.92           C  
ATOM   2210  CG  PRO A 301      78.172  99.762  41.319  1.00 37.76           C  
ATOM   2211  CD  PRO A 301      79.589  99.656  41.795  1.00 36.53           C  
ATOM   2212  N   ILE A 302      77.251  95.792  40.883  1.00 38.92           N  
ATOM   2213  CA  ILE A 302      77.272  94.581  40.087  1.00 41.06           C  
ATOM   2214  C   ILE A 302      77.213  94.999  38.625  1.00 41.29           C  
ATOM   2215  O   ILE A 302      76.372  95.783  38.225  1.00 41.16           O  
ATOM   2216  CB  ILE A 302      76.193  93.553  40.510  1.00 40.41           C  
ATOM   2217  CG1 ILE A 302      76.450  92.162  39.882  1.00 42.65           C  
ATOM   2218  CG2 ILE A 302      74.805  94.012  40.097  1.00 42.16           C  
ATOM   2219  CD1 ILE A 302      77.582  91.244  40.625  1.00 37.11           C  
ATOM   2220  N   PHE A 303      78.173  94.494  37.861  1.00 42.47           N  
ATOM   2221  CA  PHE A 303      78.225  94.720  36.435  1.00 41.80           C  
ATOM   2222  C   PHE A 303      77.110  94.066  35.727  1.00 42.14           C  
ATOM   2223  O   PHE A 303      76.816  92.901  35.933  1.00 45.07           O  
ATOM   2224  CB  PHE A 303      79.535  94.288  35.879  1.00 41.23           C  
ATOM   2225  CG  PHE A 303      79.723  94.705  34.481  1.00 43.75           C  
ATOM   2226  CD1 PHE A 303      78.976  94.124  33.469  1.00 45.43           C  
ATOM   2227  CD2 PHE A 303      80.652  95.721  34.154  1.00 42.57           C  
ATOM   2228  CE1 PHE A 303      79.170  94.507  32.119  1.00 44.39           C  
ATOM   2229  CE2 PHE A 303      80.844  96.135  32.821  1.00 39.63           C  
ATOM   2230  CZ  PHE A 303      80.106  95.518  31.797  1.00 42.78           C  
ATOM   2231  N   GLY A 304      76.454  94.835  34.897  1.00 42.36           N  
ATOM   2232  CA  GLY A 304      75.313  94.421  34.121  1.00 41.31           C  
ATOM   2233  C   GLY A 304      74.230  93.691  34.841  1.00 40.81           C  
ATOM   2234  O   GLY A 304      73.871  92.571  34.462  1.00 43.13           O  
ATOM   2235  N   TYR A 305      73.716  94.297  35.878  1.00 39.50           N  
ATOM   2236  CA  TYR A 305      72.523  93.805  36.513  1.00 38.48           C  
ATOM   2237  C   TYR A 305      71.491  93.122  35.591  1.00 40.93           C  
ATOM   2238  O   TYR A 305      71.065  91.978  35.861  1.00 40.47           O  
ATOM   2239  CB  TYR A 305      71.835  94.913  37.306  1.00 36.86           C  
ATOM   2240  CG  TYR A 305      70.522  94.557  37.969  1.00 30.77           C  
ATOM   2241  CD1 TYR A 305      69.298  94.820  37.366  1.00 28.81           C  
ATOM   2242  CD2 TYR A 305      70.505  94.018  39.242  1.00 29.28           C  
ATOM   2243  CE1 TYR A 305      68.038  94.491  38.027  1.00 26.18           C  
ATOM   2244  CE2 TYR A 305      69.288  93.694  39.903  1.00 25.95           C  
ATOM   2245  CZ  TYR A 305      68.081  93.922  39.312  1.00 27.03           C  
ATOM   2246  OH  TYR A 305      66.922  93.611  40.018  1.00 27.10           O  
ATOM   2247  N   LEU A 306      71.047  93.793  34.540  1.00 42.00           N  
ATOM   2248  CA  LEU A 306      69.847  93.263  33.883  1.00 44.23           C  
ATOM   2249  C   LEU A 306      70.203  91.933  33.160  1.00 44.20           C  
ATOM   2250  O   LEU A 306      69.502  90.936  33.268  1.00 43.58           O  
ATOM   2251  CB  LEU A 306      69.197  94.287  32.967  1.00 42.99           C  
ATOM   2252  CG  LEU A 306      67.844  93.823  32.382  1.00 48.69           C  
ATOM   2253  CD1 LEU A 306      66.716  93.642  33.409  1.00 48.80           C  
ATOM   2254  CD2 LEU A 306      67.362  94.719  31.193  1.00 51.43           C  
ATOM   2255  N   PRO A 307      71.304  91.957  32.441  1.00 44.53           N  
ATOM   2256  CA  PRO A 307      71.927  90.732  31.971  1.00 44.75           C  
ATOM   2257  C   PRO A 307      72.080  89.669  33.075  1.00 43.25           C  
ATOM   2258  O   PRO A 307      72.027  88.508  32.736  1.00 42.63           O  
ATOM   2259  CB  PRO A 307      73.309  91.200  31.460  1.00 44.87           C  
ATOM   2260  CG  PRO A 307      73.053  92.621  30.955  1.00 46.17           C  
ATOM   2261  CD  PRO A 307      72.031  93.159  31.981  1.00 45.59           C  
ATOM   2262  N   MET A 308      72.280  90.040  34.332  1.00 42.31           N  
ATOM   2263  CA  MET A 308      72.506  88.998  35.328  1.00 39.69           C  
ATOM   2264  C   MET A 308      71.199  88.327  35.562  1.00 39.86           C  
ATOM   2265  O   MET A 308      71.156  87.092  35.642  1.00 39.71           O  
ATOM   2266  CB  MET A 308      73.072  89.503  36.600  1.00 37.03           C  
ATOM   2267  CG  MET A 308      74.556  89.805  36.567  1.00 36.38           C  
ATOM   2268  SD  MET A 308      75.589  88.506  35.994  1.00 38.17           S  
ATOM   2269  CE  MET A 308      77.159  88.759  36.753  1.00 36.47           C  
ATOM   2270  N   VAL A 309      70.129  89.097  35.628  1.00 39.30           N  
ATOM   2271  CA  VAL A 309      68.856  88.486  35.900  1.00 41.17           C  
ATOM   2272  C   VAL A 309      68.470  87.618  34.719  1.00 42.42           C  
ATOM   2273  O   VAL A 309      67.950  86.489  34.870  1.00 43.90           O  
ATOM   2274  CB  VAL A 309      67.757  89.513  36.102  1.00 40.97           C  
ATOM   2275  CG1 VAL A 309      66.419  88.881  35.909  1.00 40.43           C  
ATOM   2276  CG2 VAL A 309      67.852  90.147  37.491  1.00 43.07           C  
ATOM   2277  N   LEU A 310      68.709  88.153  33.529  1.00 41.90           N  
ATOM   2278  CA  LEU A 310      68.179  87.538  32.342  1.00 41.08           C  
ATOM   2279  C   LEU A 310      68.982  86.271  32.067  1.00 40.21           C  
ATOM   2280  O   LEU A 310      68.407  85.265  31.701  1.00 38.51           O  
ATOM   2281  CB  LEU A 310      68.264  88.483  31.151  1.00 40.67           C  
ATOM   2282  CG  LEU A 310      67.300  89.663  31.050  1.00 40.19           C  
ATOM   2283  CD1 LEU A 310      67.899  90.240  29.780  1.00 42.28           C  
ATOM   2284  CD2 LEU A 310      65.663  89.412  31.006  1.00 31.09           C  
ATOM   2285  N   ALA A 311      70.299  86.336  32.273  1.00 39.09           N  
ATOM   2286  CA  ALA A 311      71.142  85.161  32.155  1.00 40.02           C  
ATOM   2287  C   ALA A 311      70.636  83.973  33.063  1.00 41.09           C  
ATOM   2288  O   ALA A 311      70.649  82.798  32.603  1.00 41.56           O  
ATOM   2289  CB  ALA A 311      72.556  85.499  32.429  1.00 39.31           C  
ATOM   2290  N   MET A 312      70.128  84.292  34.265  1.00 40.20           N  
ATOM   2291  CA  MET A 312      69.630  83.280  35.196  1.00 42.15           C  
ATOM   2292  C   MET A 312      68.350  82.655  34.666  1.00 43.36           C  
ATOM   2293  O   MET A 312      68.237  81.416  34.687  1.00 46.18           O  
ATOM   2294  CB  MET A 312      69.460  83.771  36.658  1.00 40.18           C  
ATOM   2295  CG  MET A 312      70.794  84.023  37.353  1.00 39.61           C  
ATOM   2296  SD  MET A 312      70.474  84.345  39.140  1.00 39.92           S  
ATOM   2297  CE  MET A 312      69.482  86.089  38.960  1.00 37.64           C  
ATOM   2298  N   ALA A 313      67.420  83.474  34.183  1.00 43.47           N  
ATOM   2299  CA  ALA A 313      66.174  82.989  33.604  1.00 43.21           C  
ATOM   2300  C   ALA A 313      66.452  82.089  32.375  1.00 44.23           C  
ATOM   2301  O   ALA A 313      65.707  81.083  32.138  1.00 44.93           O  
ATOM   2302  CB  ALA A 313      65.287  84.154  33.219  1.00 42.03           C  
ATOM   2303  N   ALA A 314      67.483  82.457  31.587  1.00 43.58           N  
ATOM   2304  CA  ALA A 314      67.801  81.732  30.344  1.00 43.77           C  
ATOM   2305  C   ALA A 314      68.413  80.362  30.725  1.00 43.16           C  
ATOM   2306  O   ALA A 314      67.911  79.365  30.276  1.00 43.29           O  
ATOM   2307  CB  ALA A 314      68.725  82.531  29.400  1.00 43.15           C  
ATOM   2308  N   ILE A 315      69.451  80.329  31.570  1.00 42.94           N  
ATOM   2309  CA  ILE A 315      69.951  79.066  32.150  1.00 43.24           C  
ATOM   2310  C   ILE A 315      68.757  78.230  32.654  1.00 44.28           C  
ATOM   2311  O   ILE A 315      68.649  77.035  32.354  1.00 45.05           O  
ATOM   2312  CB  ILE A 315      71.027  79.349  33.226  1.00 42.81           C  
ATOM   2313  CG1 ILE A 315      72.294  79.791  32.538  1.00 39.96           C  
ATOM   2314  CG2 ILE A 315      71.357  78.134  34.124  1.00 40.91           C  
ATOM   2315  CD1 ILE A 315      72.952  80.906  33.254  1.00 47.06           C  
ATOM   2316  N   GLY A 316      67.810  78.892  33.301  1.00 44.38           N  
ATOM   2317  CA  GLY A 316      66.643  78.225  33.861  1.00 44.61           C  
ATOM   2318  C   GLY A 316      65.795  77.484  32.873  1.00 44.59           C  
ATOM   2319  O   GLY A 316      65.553  76.314  33.042  1.00 43.88           O  
ATOM   2320  N   ILE A 317      65.319  78.173  31.835  1.00 46.46           N  
ATOM   2321  CA  ILE A 317      64.446  77.511  30.868  1.00 46.88           C  
ATOM   2322  C   ILE A 317      65.229  76.575  29.867  1.00 46.49           C  
ATOM   2323  O   ILE A 317      64.671  75.550  29.406  1.00 45.15           O  
ATOM   2324  CB  ILE A 317      63.414  78.478  30.169  1.00 47.20           C  
ATOM   2325  CG1 ILE A 317      63.959  78.939  28.838  1.00 48.26           C  
ATOM   2326  CG2 ILE A 317      62.923  79.667  31.068  1.00 48.34           C  
ATOM   2327  CD1 ILE A 317      63.136  78.363  27.711  1.00 51.49           C  
ATOM   2328  N   LEU A 318      66.491  76.934  29.559  1.00 45.56           N  
ATOM   2329  CA  LEU A 318      67.321  76.094  28.696  1.00 46.50           C  
ATOM   2330  C   LEU A 318      67.559  74.726  29.441  1.00 47.41           C  
ATOM   2331  O   LEU A 318      67.469  73.656  28.809  1.00 46.53           O  
ATOM   2332  CB  LEU A 318      68.646  76.778  28.304  1.00 46.42           C  
ATOM   2333  CG  LEU A 318      68.863  77.844  27.176  1.00 46.68           C  
ATOM   2334  CD1 LEU A 318      70.344  78.373  27.199  1.00 45.93           C  
ATOM   2335  CD2 LEU A 318      68.515  77.357  25.754  1.00 43.32           C  
ATOM   2336  N   GLY A 319      67.781  74.756  30.773  1.00 46.71           N  
ATOM   2337  CA  GLY A 319      67.916  73.525  31.574  1.00 46.78           C  
ATOM   2338  C   GLY A 319      66.736  72.499  31.482  1.00 47.19           C  
ATOM   2339  O   GLY A 319      66.820  71.393  32.068  1.00 45.79           O  
ATOM   2340  N   PHE A 320      65.670  72.878  30.750  1.00 45.91           N  
ATOM   2341  CA  PHE A 320      64.498  72.039  30.537  1.00 46.38           C  
ATOM   2342  C   PHE A 320      64.418  71.370  29.151  1.00 45.74           C  
ATOM   2343  O   PHE A 320      63.482  70.607  28.882  1.00 46.17           O  
ATOM   2344  CB  PHE A 320      63.206  72.820  30.770  1.00 46.36           C  
ATOM   2345  CG  PHE A 320      62.711  72.722  32.166  1.00 50.26           C  
ATOM   2346  CD1 PHE A 320      63.217  73.594  33.165  1.00 54.01           C  
ATOM   2347  CD2 PHE A 320      61.768  71.759  32.519  1.00 50.92           C  
ATOM   2348  CE1 PHE A 320      62.784  73.507  34.517  1.00 53.25           C  
ATOM   2349  CE2 PHE A 320      61.333  71.645  33.847  1.00 52.41           C  
ATOM   2350  CZ  PHE A 320      61.831  72.537  34.860  1.00 54.64           C  
ATOM   2351  N   VAL A 321      65.362  71.647  28.271  1.00 43.64           N  
ATOM   2352  CA  VAL A 321      65.235  71.102  26.916  1.00 43.02           C  
ATOM   2353  C   VAL A 321      66.561  70.415  26.527  1.00 43.23           C  
ATOM   2354  O   VAL A 321      66.915  70.339  25.338  1.00 42.84           O  
ATOM   2355  CB  VAL A 321      64.773  72.195  25.864  1.00 41.27           C  
ATOM   2356  CG1 VAL A 321      63.426  72.770  26.249  1.00 42.41           C  
ATOM   2357  CG2 VAL A 321      65.799  73.256  25.734  1.00 39.15           C  
ATOM   2358  N   VAL A 322      67.288  69.908  27.535  1.00 42.51           N  
ATOM   2359  CA  VAL A 322      68.626  69.373  27.272  1.00 42.39           C  
ATOM   2360  C   VAL A 322      68.931  68.069  28.010  1.00 41.66           C  
ATOM   2361  O   VAL A 322      70.071  67.621  28.099  1.00 41.92           O  
ATOM   2362  CB  VAL A 322      69.680  70.413  27.636  1.00 42.76           C  
ATOM   2363  CG1 VAL A 322      69.481  71.714  26.782  1.00 44.82           C  
ATOM   2364  CG2 VAL A 322      69.658  70.672  29.137  1.00 39.81           C  
ATOM   2365  N   TRP A 323      67.902  67.468  28.555  1.00 42.01           N  
ATOM   2366  CA  TRP A 323      68.101  66.379  29.489  1.00 42.70           C  
ATOM   2367  C   TRP A 323      68.807  65.105  28.967  1.00 43.31           C  
ATOM   2368  O   TRP A 323      69.485  64.429  29.734  1.00 43.70           O  
ATOM   2369  CB  TRP A 323      66.768  66.036  30.077  1.00 41.55           C  
ATOM   2370  CG  TRP A 323      65.852  65.316  29.169  1.00 45.24           C  
ATOM   2371  CD1 TRP A 323      65.751  63.947  29.012  1.00 43.80           C  
ATOM   2372  CD2 TRP A 323      64.835  65.889  28.327  1.00 49.35           C  
ATOM   2373  NE1 TRP A 323      64.748  63.649  28.126  1.00 45.00           N  
ATOM   2374  CE2 TRP A 323      64.178  64.811  27.671  1.00 47.86           C  
ATOM   2375  CE3 TRP A 323      64.437  67.212  28.021  1.00 49.86           C  
ATOM   2376  CZ2 TRP A 323      63.119  65.007  26.760  1.00 51.14           C  
ATOM   2377  CZ3 TRP A 323      63.384  67.406  27.104  1.00 51.16           C  
ATOM   2378  CH2 TRP A 323      62.735  66.303  26.489  1.00 52.08           C  
ATOM   2379  N   ALA A 324      68.633  64.757  27.690  1.00 42.97           N  
ATOM   2380  CA  ALA A 324      69.049  63.418  27.245  1.00 42.29           C  
ATOM   2381  C   ALA A 324      70.533  63.363  26.961  1.00 41.80           C  
ATOM   2382  O   ALA A 324      71.005  62.431  26.329  1.00 41.29           O  
ATOM   2383  CB  ALA A 324      68.276  63.002  26.053  1.00 41.86           C  
ATOM   2384  N   HIS A 325      71.278  64.378  27.429  1.00 41.09           N  
ATOM   2385  CA  HIS A 325      72.754  64.343  27.382  1.00 37.72           C  
ATOM   2386  C   HIS A 325      73.285  63.450  28.515  1.00 36.29           C  
ATOM   2387  O   HIS A 325      74.479  63.144  28.580  1.00 33.48           O  
ATOM   2388  CB  HIS A 325      73.327  65.786  27.440  1.00 38.46           C  
ATOM   2389  CG  HIS A 325      72.982  66.578  28.695  1.00 41.26           C  
ATOM   2390  ND1 HIS A 325      72.487  67.865  28.647  1.00 37.00           N  
ATOM   2391  CD2 HIS A 325      73.110  66.276  30.024  1.00 45.18           C  
ATOM   2392  CE1 HIS A 325      72.293  68.308  29.881  1.00 42.69           C  
ATOM   2393  NE2 HIS A 325      72.662  67.370  30.743  1.00 45.48           N  
ATOM   2394  N   HIS A 326      72.401  63.105  29.468  1.00 36.19           N  
ATOM   2395  CA  HIS A 326      72.705  62.060  30.473  1.00 37.19           C  
ATOM   2396  C   HIS A 326      72.417  60.576  29.869  1.00 38.31           C  
ATOM   2397  O   HIS A 326      72.453  59.596  30.576  1.00 38.43           O  
ATOM   2398  CB  HIS A 326      71.854  62.284  31.713  1.00 36.64           C  
ATOM   2399  CG  HIS A 326      72.088  63.599  32.390  1.00 37.79           C  
ATOM   2400  ND1 HIS A 326      73.166  63.826  33.201  1.00 37.10           N  
ATOM   2401  CD2 HIS A 326      71.380  64.759  32.377  1.00 37.29           C  
ATOM   2402  CE1 HIS A 326      73.167  65.082  33.605  1.00 38.10           C  
ATOM   2403  NE2 HIS A 326      72.090  65.673  33.117  1.00 44.20           N  
ATOM   2404  N   MET A 327      72.099  60.471  28.569  1.00 38.58           N  
ATOM   2405  CA  MET A 327      71.437  59.329  27.987  1.00 38.63           C  
ATOM   2406  C   MET A 327      71.982  59.071  26.578  1.00 39.98           C  
ATOM   2407  O   MET A 327      71.292  58.435  25.757  1.00 41.18           O  
ATOM   2408  CB  MET A 327      69.972  59.639  27.844  1.00 37.91           C  
ATOM   2409  CG  MET A 327      69.269  59.638  29.113  1.00 38.71           C  
ATOM   2410  SD  MET A 327      67.568  59.782  28.770  1.00 44.11           S  
ATOM   2411  CE  MET A 327      67.288  58.547  27.535  1.00 48.94           C  
ATOM   2412  N   TYR A 328      73.171  59.598  26.271  1.00 39.47           N  
ATOM   2413  CA  TYR A 328      73.695  59.506  24.938  1.00 40.37           C  
ATOM   2414  C   TYR A 328      73.965  58.015  24.523  1.00 41.00           C  
ATOM   2415  O   TYR A 328      73.984  57.673  23.310  1.00 39.38           O  
ATOM   2416  CB  TYR A 328      75.014  60.293  24.842  1.00 40.40           C  
ATOM   2417  CG  TYR A 328      74.936  61.836  24.625  1.00 40.32           C  
ATOM   2418  CD1 TYR A 328      73.815  62.468  24.045  1.00 36.76           C  
ATOM   2419  CD2 TYR A 328      76.032  62.656  25.015  1.00 39.46           C  
ATOM   2420  CE1 TYR A 328      73.811  63.858  23.840  1.00 36.39           C  
ATOM   2421  CE2 TYR A 328      76.021  64.026  24.843  1.00 36.43           C  
ATOM   2422  CZ  TYR A 328      74.922  64.637  24.246  1.00 37.21           C  
ATOM   2423  OH  TYR A 328      74.974  66.049  24.049  1.00 37.99           O  
ATOM   2424  N   THR A 329      74.254  57.158  25.519  1.00 40.40           N  
ATOM   2425  CA  THR A 329      74.680  55.821  25.168  1.00 39.60           C  
ATOM   2426  C   THR A 329      73.589  54.894  25.496  1.00 40.97           C  
ATOM   2427  O   THR A 329      73.784  53.719  25.401  1.00 41.93           O  
ATOM   2428  CB  THR A 329      75.986  55.348  25.824  1.00 39.68           C  
ATOM   2429  OG1 THR A 329      75.748  55.078  27.218  1.00 37.26           O  
ATOM   2430  CG2 THR A 329      77.165  56.398  25.707  1.00 33.47           C  
ATOM   2431  N   ALA A 330      72.415  55.426  25.779  1.00 41.32           N  
ATOM   2432  CA  ALA A 330      71.352  54.641  26.337  1.00 42.48           C  
ATOM   2433  C   ALA A 330      70.484  54.014  25.263  1.00 44.33           C  
ATOM   2434  O   ALA A 330      69.623  53.105  25.535  1.00 43.98           O  
ATOM   2435  CB  ALA A 330      70.511  55.510  27.297  1.00 41.83           C  
ATOM   2436  N   GLY A 331      70.721  54.476  24.032  1.00 45.48           N  
ATOM   2437  CA  GLY A 331      70.060  53.941  22.849  1.00 45.60           C  
ATOM   2438  C   GLY A 331      69.166  55.021  22.308  1.00 46.47           C  
ATOM   2439  O   GLY A 331      67.949  54.942  22.327  1.00 46.84           O  
ATOM   2440  N   MET A 332      69.775  56.094  21.867  1.00 46.66           N  
ATOM   2441  CA  MET A 332      68.962  57.141  21.257  1.00 46.59           C  
ATOM   2442  C   MET A 332      69.362  57.304  19.803  1.00 44.97           C  
ATOM   2443  O   MET A 332      70.523  57.056  19.426  1.00 43.70           O  
ATOM   2444  CB  MET A 332      68.954  58.470  22.106  1.00 47.59           C  
ATOM   2445  CG  MET A 332      70.255  58.960  22.761  1.00 47.55           C  
ATOM   2446  SD  MET A 332      69.942  60.558  23.737  1.00 50.21           S  
ATOM   2447  CE  MET A 332      67.982  60.355  23.855  1.00 47.11           C  
ATOM   2448  N   SER A 333      68.406  57.673  18.963  1.00 44.99           N  
ATOM   2449  CA  SER A 333      68.746  57.975  17.561  1.00 44.66           C  
ATOM   2450  C   SER A 333      69.830  59.064  17.433  1.00 45.66           C  
ATOM   2451  O   SER A 333      70.043  59.921  18.327  1.00 44.55           O  
ATOM   2452  CB  SER A 333      67.539  58.392  16.764  1.00 44.22           C  
ATOM   2453  OG  SER A 333      67.040  59.620  17.257  1.00 43.63           O  
ATOM   2454  N   LEU A 334      70.557  58.960  16.336  1.00 46.46           N  
ATOM   2455  CA  LEU A 334      71.536  59.944  15.941  1.00 48.01           C  
ATOM   2456  C   LEU A 334      70.879  61.348  15.990  1.00 48.36           C  
ATOM   2457  O   LEU A 334      71.469  62.314  16.564  1.00 47.20           O  
ATOM   2458  CB  LEU A 334      71.975  59.620  14.536  1.00 47.45           C  
ATOM   2459  CG  LEU A 334      73.070  60.383  13.834  1.00 48.53           C  
ATOM   2460  CD1 LEU A 334      74.217  60.850  14.735  1.00 49.27           C  
ATOM   2461  CD2 LEU A 334      73.578  59.457  12.758  1.00 44.82           C  
ATOM   2462  N   THR A 335      69.662  61.420  15.441  1.00 47.78           N  
ATOM   2463  CA  THR A 335      68.910  62.673  15.396  1.00 49.08           C  
ATOM   2464  C   THR A 335      68.756  63.363  16.786  1.00 48.08           C  
ATOM   2465  O   THR A 335      69.136  64.556  16.970  1.00 47.47           O  
ATOM   2466  CB  THR A 335      67.578  62.468  14.630  1.00 48.96           C  
ATOM   2467  OG1 THR A 335      67.872  62.596  13.245  1.00 53.96           O  
ATOM   2468  CG2 THR A 335      66.616  63.629  14.790  1.00 50.52           C  
ATOM   2469  N   GLN A 336      68.212  62.593  17.735  1.00 47.53           N  
ATOM   2470  CA  GLN A 336      68.136  62.957  19.135  1.00 46.69           C  
ATOM   2471  C   GLN A 336      69.497  63.304  19.761  1.00 45.37           C  
ATOM   2472  O   GLN A 336      69.598  64.276  20.491  1.00 46.47           O  
ATOM   2473  CB  GLN A 336      67.486  61.838  19.889  1.00 47.79           C  
ATOM   2474  CG  GLN A 336      65.981  61.638  19.615  1.00 52.41           C  
ATOM   2475  CD  GLN A 336      65.523  60.193  20.039  1.00 60.41           C  
ATOM   2476  OE1 GLN A 336      66.356  59.341  20.490  1.00 58.58           O  
ATOM   2477  NE2 GLN A 336      64.205  59.921  19.886  1.00 61.30           N  
ATOM   2478  N   GLN A 337      70.546  62.549  19.474  1.00 43.45           N  
ATOM   2479  CA  GLN A 337      71.855  62.867  19.992  1.00 42.35           C  
ATOM   2480  C   GLN A 337      72.373  64.245  19.501  1.00 43.35           C  
ATOM   2481  O   GLN A 337      72.915  65.037  20.317  1.00 43.33           O  
ATOM   2482  CB  GLN A 337      72.882  61.770  19.669  1.00 41.09           C  
ATOM   2483  CG  GLN A 337      72.762  60.471  20.491  1.00 39.80           C  
ATOM   2484  CD  GLN A 337      73.646  59.396  19.918  1.00 37.00           C  
ATOM   2485  OE1 GLN A 337      74.901  59.526  19.896  1.00 40.19           O  
ATOM   2486  NE2 GLN A 337      73.023  58.364  19.385  1.00 30.24           N  
ATOM   2487  N   ALA A 338      72.302  64.479  18.177  1.00 43.29           N  
ATOM   2488  CA  ALA A 338      72.645  65.780  17.544  1.00 42.87           C  
ATOM   2489  C   ALA A 338      71.761  66.906  18.090  1.00 43.42           C  
ATOM   2490  O   ALA A 338      72.269  67.928  18.499  1.00 43.67           O  
ATOM   2491  CB  ALA A 338      72.509  65.716  16.043  1.00 42.32           C  
ATOM   2492  N   TYR A 339      70.457  66.717  18.156  1.00 42.98           N  
ATOM   2493  CA  TYR A 339      69.681  67.777  18.731  1.00 43.87           C  
ATOM   2494  C   TYR A 339      70.155  68.191  20.153  1.00 43.46           C  
ATOM   2495  O   TYR A 339      70.639  69.351  20.357  1.00 44.49           O  
ATOM   2496  CB  TYR A 339      68.209  67.439  18.774  1.00 44.19           C  
ATOM   2497  CG  TYR A 339      67.539  68.356  19.774  1.00 50.33           C  
ATOM   2498  CD1 TYR A 339      67.361  69.731  19.475  1.00 54.92           C  
ATOM   2499  CD2 TYR A 339      67.113  67.883  21.016  1.00 52.79           C  
ATOM   2500  CE1 TYR A 339      66.742  70.607  20.383  1.00 57.20           C  
ATOM   2501  CE2 TYR A 339      66.477  68.750  21.953  1.00 57.38           C  
ATOM   2502  CZ  TYR A 339      66.308  70.120  21.613  1.00 58.54           C  
ATOM   2503  OH  TYR A 339      65.735  71.004  22.494  1.00 59.56           O  
ATOM   2504  N   PHE A 340      69.988  67.262  21.119  1.00 41.32           N  
ATOM   2505  CA  PHE A 340      70.424  67.423  22.521  1.00 38.57           C  
ATOM   2506  C   PHE A 340      71.858  67.938  22.640  1.00 37.93           C  
ATOM   2507  O   PHE A 340      72.159  68.638  23.585  1.00 37.19           O  
ATOM   2508  CB  PHE A 340      70.218  66.144  23.330  1.00 37.42           C  
ATOM   2509  CG  PHE A 340      68.808  65.929  23.706  1.00 37.27           C  
ATOM   2510  CD1 PHE A 340      68.225  66.640  24.778  1.00 35.74           C  
ATOM   2511  CD2 PHE A 340      68.024  65.075  22.969  1.00 33.50           C  
ATOM   2512  CE1 PHE A 340      66.882  66.473  25.092  1.00 36.67           C  
ATOM   2513  CE2 PHE A 340      66.640  64.910  23.241  1.00 37.32           C  
ATOM   2514  CZ  PHE A 340      66.053  65.593  24.307  1.00 38.51           C  
ATOM   2515  N   MET A 341      72.730  67.612  21.691  1.00 36.68           N  
ATOM   2516  CA  MET A 341      74.105  68.098  21.813  1.00 37.25           C  
ATOM   2517  C   MET A 341      74.144  69.623  21.546  1.00 39.60           C  
ATOM   2518  O   MET A 341      74.886  70.360  22.221  1.00 39.13           O  
ATOM   2519  CB  MET A 341      75.022  67.365  20.852  1.00 35.23           C  
ATOM   2520  CG  MET A 341      76.314  67.940  20.763  1.00 33.10           C  
ATOM   2521  SD  MET A 341      77.451  67.049  19.638  1.00 37.24           S  
ATOM   2522  CE  MET A 341      76.753  67.310  18.048  1.00 29.96           C  
ATOM   2523  N   LEU A 342      73.357  70.083  20.557  1.00 39.36           N  
ATOM   2524  CA  LEU A 342      73.369  71.502  20.178  1.00 40.09           C  
ATOM   2525  C   LEU A 342      72.621  72.330  21.197  1.00 39.52           C  
ATOM   2526  O   LEU A 342      73.101  73.392  21.594  1.00 38.64           O  
ATOM   2527  CB  LEU A 342      72.763  71.736  18.781  1.00 40.62           C  
ATOM   2528  CG  LEU A 342      73.413  70.956  17.619  1.00 40.53           C  
ATOM   2529  CD1 LEU A 342      72.528  71.172  16.415  1.00 42.92           C  
ATOM   2530  CD2 LEU A 342      74.834  71.424  17.273  1.00 39.93           C  
ATOM   2531  N   ALA A 343      71.456  71.832  21.617  1.00 39.86           N  
ATOM   2532  CA  ALA A 343      70.661  72.519  22.620  1.00 39.91           C  
ATOM   2533  C   ALA A 343      71.488  72.761  23.891  1.00 40.86           C  
ATOM   2534  O   ALA A 343      71.376  73.859  24.464  1.00 40.96           O  
ATOM   2535  CB  ALA A 343      69.385  71.785  22.936  1.00 40.13           C  
ATOM   2536  N   THR A 344      72.341  71.785  24.266  1.00 38.81           N  
ATOM   2537  CA  THR A 344      73.054  71.753  25.534  1.00 38.46           C  
ATOM   2538  C   THR A 344      74.185  72.747  25.419  1.00 39.07           C  
ATOM   2539  O   THR A 344      74.622  73.437  26.375  1.00 39.26           O  
ATOM   2540  CB  THR A 344      73.639  70.269  25.856  1.00 38.59           C  
ATOM   2541  OG1 THR A 344      72.556  69.363  26.202  1.00 36.64           O  
ATOM   2542  CG2 THR A 344      74.589  70.254  27.079  1.00 33.25           C  
ATOM   2543  N   MET A 345      74.705  72.808  24.229  1.00 39.72           N  
ATOM   2544  CA  MET A 345      75.805  73.740  23.959  1.00 40.28           C  
ATOM   2545  C   MET A 345      75.431  75.240  24.279  1.00 39.80           C  
ATOM   2546  O   MET A 345      76.285  76.013  24.801  1.00 39.12           O  
ATOM   2547  CB  MET A 345      76.219  73.556  22.514  1.00 40.76           C  
ATOM   2548  CG  MET A 345      77.225  72.412  22.343  1.00 41.33           C  
ATOM   2549  SD  MET A 345      77.915  72.270  20.634  1.00 43.50           S  
ATOM   2550  CE  MET A 345      76.483  71.712  20.009  1.00 41.98           C  
ATOM   2551  N   THR A 346      74.158  75.610  24.039  1.00 38.39           N  
ATOM   2552  CA  THR A 346      73.767  76.998  24.179  1.00 38.62           C  
ATOM   2553  C   THR A 346      73.919  77.557  25.619  1.00 38.84           C  
ATOM   2554  O   THR A 346      74.214  78.769  25.845  1.00 38.50           O  
ATOM   2555  CB  THR A 346      72.405  77.216  23.672  1.00 38.56           C  
ATOM   2556  OG1 THR A 346      71.469  76.496  24.483  1.00 39.93           O  
ATOM   2557  CG2 THR A 346      72.281  76.622  22.254  1.00 38.57           C  
ATOM   2558  N   ILE A 347      73.855  76.635  26.573  1.00 37.56           N  
ATOM   2559  CA  ILE A 347      73.857  76.970  27.976  1.00 36.85           C  
ATOM   2560  C   ILE A 347      75.163  77.648  28.327  1.00 35.05           C  
ATOM   2561  O   ILE A 347      75.173  78.460  29.241  1.00 34.88           O  
ATOM   2562  CB  ILE A 347      73.495  75.716  28.895  1.00 36.61           C  
ATOM   2563  CG1 ILE A 347      72.084  75.258  28.514  1.00 39.58           C  
ATOM   2564  CG2 ILE A 347      73.479  76.122  30.406  1.00 39.05           C  
ATOM   2565  CD1 ILE A 347      71.346  74.272  29.495  1.00 40.39           C  
ATOM   2566  N   ALA A 348      76.248  77.328  27.621  1.00 32.81           N  
ATOM   2567  CA  ALA A 348      77.499  78.006  27.902  1.00 34.36           C  
ATOM   2568  C   ALA A 348      77.430  79.556  27.658  1.00 35.20           C  
ATOM   2569  O   ALA A 348      78.374  80.259  27.996  1.00 34.11           O  
ATOM   2570  CB  ALA A 348      78.665  77.412  27.059  1.00 33.17           C  
ATOM   2571  N   VAL A 349      76.384  80.040  26.982  1.00 35.07           N  
ATOM   2572  CA  VAL A 349      76.449  81.413  26.565  1.00 36.72           C  
ATOM   2573  C   VAL A 349      75.946  82.325  27.761  1.00 35.48           C  
ATOM   2574  O   VAL A 349      76.742  83.071  28.347  1.00 36.00           O  
ATOM   2575  CB  VAL A 349      75.745  81.601  25.083  1.00 38.52           C  
ATOM   2576  CG1 VAL A 349      75.296  83.041  24.798  1.00 39.00           C  
ATOM   2577  CG2 VAL A 349      76.625  81.034  23.960  1.00 35.14           C  
ATOM   2578  N   PRO A 350      74.713  82.166  28.226  1.00 34.24           N  
ATOM   2579  CA  PRO A 350      74.241  82.964  29.385  1.00 35.33           C  
ATOM   2580  C   PRO A 350      75.143  82.780  30.661  1.00 36.21           C  
ATOM   2581  O   PRO A 350      75.245  83.677  31.489  1.00 37.78           O  
ATOM   2582  CB  PRO A 350      72.824  82.448  29.651  1.00 35.82           C  
ATOM   2583  CG  PRO A 350      72.462  81.441  28.540  1.00 32.39           C  
ATOM   2584  CD  PRO A 350      73.705  81.219  27.726  1.00 34.22           C  
ATOM   2585  N   THR A 351      75.879  81.672  30.734  1.00 33.50           N  
ATOM   2586  CA  THR A 351      76.683  81.372  31.875  1.00 30.73           C  
ATOM   2587  C   THR A 351      77.957  82.131  31.773  1.00 29.74           C  
ATOM   2588  O   THR A 351      78.536  82.545  32.794  1.00 28.34           O  
ATOM   2589  CB  THR A 351      76.928  79.784  31.962  1.00 29.48           C  
ATOM   2590  OG1 THR A 351      75.653  79.118  32.037  1.00 29.65           O  
ATOM   2591  CG2 THR A 351      77.516  79.458  33.216  1.00 26.46           C  
ATOM   2592  N   GLY A 352      78.442  82.252  30.542  1.00 30.01           N  
ATOM   2593  CA  GLY A 352      79.636  83.062  30.300  1.00 30.58           C  
ATOM   2594  C   GLY A 352      79.290  84.547  30.655  1.00 30.68           C  
ATOM   2595  O   GLY A 352      80.062  85.250  31.234  1.00 29.77           O  
ATOM   2596  N   ILE A 353      78.078  84.983  30.358  1.00 32.45           N  
ATOM   2597  CA  ILE A 353      77.693  86.341  30.650  1.00 33.55           C  
ATOM   2598  C   ILE A 353      77.977  86.552  32.158  1.00 35.26           C  
ATOM   2599  O   ILE A 353      78.903  87.417  32.550  1.00 35.62           O  
ATOM   2600  CB  ILE A 353      76.227  86.589  30.114  1.00 36.01           C  
ATOM   2601  CG1 ILE A 353      76.215  86.627  28.512  1.00 32.43           C  
ATOM   2602  CG2 ILE A 353      75.464  87.781  30.899  1.00 35.70           C  
ATOM   2603  CD1 ILE A 353      74.807  86.883  27.914  1.00 30.30           C  
ATOM   2604  N   LYS A 354      77.396  85.654  32.995  1.00 34.55           N  
ATOM   2605  CA  LYS A 354      77.594  85.773  34.423  1.00 32.09           C  
ATOM   2606  C   LYS A 354      79.049  85.704  34.745  1.00 32.47           C  
ATOM   2607  O   LYS A 354      79.569  86.559  35.476  1.00 34.30           O  
ATOM   2608  CB  LYS A 354      76.746  84.819  35.203  1.00 32.37           C  
ATOM   2609  CG  LYS A 354      75.309  84.762  34.676  1.00 33.71           C  
ATOM   2610  CD  LYS A 354      74.336  84.017  35.626  1.00 26.98           C  
ATOM   2611  CE  LYS A 354      74.457  84.483  37.029  1.00 36.96           C  
ATOM   2612  NZ  LYS A 354      74.049  85.944  37.288  1.00 41.66           N  
ATOM   2613  N   VAL A 355      79.777  84.753  34.210  1.00 31.68           N  
ATOM   2614  CA  VAL A 355      81.160  84.620  34.709  1.00 29.93           C  
ATOM   2615  C   VAL A 355      82.001  85.901  34.398  1.00 31.38           C  
ATOM   2616  O   VAL A 355      82.865  86.385  35.191  1.00 31.92           O  
ATOM   2617  CB  VAL A 355      81.894  83.370  34.111  1.00 28.63           C  
ATOM   2618  CG1 VAL A 355      83.491  83.354  34.436  1.00 13.86           C  
ATOM   2619  CG2 VAL A 355      81.274  82.198  34.655  1.00 31.90           C  
ATOM   2620  N   PHE A 356      81.828  86.326  33.174  1.00 30.94           N  
ATOM   2621  CA  PHE A 356      82.450  87.560  32.654  1.00 31.93           C  
ATOM   2622  C   PHE A 356      82.050  88.863  33.459  1.00 31.07           C  
ATOM   2623  O   PHE A 356      82.923  89.532  34.011  1.00 32.47           O  
ATOM   2624  CB  PHE A 356      82.206  87.615  31.122  1.00 30.01           C  
ATOM   2625  CG  PHE A 356      82.999  86.586  30.374  1.00 28.43           C  
ATOM   2626  CD1 PHE A 356      84.312  86.304  30.754  1.00 26.57           C  
ATOM   2627  CD2 PHE A 356      82.420  85.840  29.335  1.00 30.81           C  
ATOM   2628  CE1 PHE A 356      85.084  85.320  30.064  1.00 27.23           C  
ATOM   2629  CE2 PHE A 356      83.149  84.886  28.615  1.00 25.20           C  
ATOM   2630  CZ  PHE A 356      84.505  84.624  28.975  1.00 24.96           C  
ATOM   2631  N   SER A 357      80.766  89.093  33.590  1.00 29.97           N  
ATOM   2632  CA  SER A 357      80.221  90.046  34.484  1.00 31.97           C  
ATOM   2633  C   SER A 357      80.833  90.059  35.849  1.00 34.00           C  
ATOM   2634  O   SER A 357      81.370  91.123  36.241  1.00 36.61           O  
ATOM   2635  CB  SER A 357      78.734  89.827  34.616  1.00 32.82           C  
ATOM   2636  OG  SER A 357      78.120  90.155  33.381  1.00 33.17           O  
ATOM   2637  N   TRP A 358      80.828  88.915  36.570  1.00 33.99           N  
ATOM   2638  CA  TRP A 358      81.505  88.831  37.867  1.00 31.72           C  
ATOM   2639  C   TRP A 358      82.891  89.305  37.742  1.00 31.18           C  
ATOM   2640  O   TRP A 358      83.364  89.987  38.621  1.00 32.28           O  
ATOM   2641  CB  TRP A 358      81.496  87.401  38.568  1.00 31.95           C  
ATOM   2642  CG  TRP A 358      80.118  86.982  39.049  1.00 30.31           C  
ATOM   2643  CD1 TRP A 358      79.212  87.761  39.706  1.00 30.33           C  
ATOM   2644  CD2 TRP A 358      79.459  85.729  38.816  1.00 31.04           C  
ATOM   2645  NE1 TRP A 358      78.032  87.088  39.914  1.00 31.04           N  
ATOM   2646  CE2 TRP A 358      78.153  85.829  39.379  1.00 30.14           C  
ATOM   2647  CE3 TRP A 358      79.859  84.493  38.227  1.00 33.19           C  
ATOM   2648  CZ2 TRP A 358      77.234  84.783  39.341  1.00 30.80           C  
ATOM   2649  CZ3 TRP A 358      78.935  83.460  38.163  1.00 31.78           C  
ATOM   2650  CH2 TRP A 358      77.631  83.609  38.722  1.00 32.02           C  
ATOM   2651  N   ILE A 359      83.631  88.912  36.726  1.00 32.55           N  
ATOM   2652  CA  ILE A 359      85.014  89.449  36.626  1.00 32.87           C  
ATOM   2653  C   ILE A 359      84.969  90.999  36.312  1.00 34.37           C  
ATOM   2654  O   ILE A 359      85.873  91.711  36.649  1.00 33.55           O  
ATOM   2655  CB  ILE A 359      85.689  88.833  35.460  1.00 32.36           C  
ATOM   2656  CG1 ILE A 359      85.628  87.300  35.553  1.00 34.20           C  
ATOM   2657  CG2 ILE A 359      87.118  89.363  35.340  1.00 28.92           C  
ATOM   2658  CD1 ILE A 359      86.888  86.588  34.942  1.00 28.97           C  
ATOM   2659  N   ALA A 360      83.915  91.451  35.621  1.00 34.01           N  
ATOM   2660  CA  ALA A 360      83.797  92.837  35.201  1.00 34.89           C  
ATOM   2661  C   ALA A 360      83.544  93.636  36.527  1.00 35.59           C  
ATOM   2662  O   ALA A 360      84.133  94.699  36.734  1.00 34.61           O  
ATOM   2663  CB  ALA A 360      82.647  93.029  34.193  1.00 32.03           C  
ATOM   2664  N   THR A 361      82.696  93.082  37.425  1.00 35.03           N  
ATOM   2665  CA  THR A 361      82.515  93.680  38.726  1.00 32.18           C  
ATOM   2666  C   THR A 361      83.852  93.809  39.373  1.00 33.15           C  
ATOM   2667  O   THR A 361      84.160  94.814  39.863  1.00 35.52           O  
ATOM   2668  CB  THR A 361      81.660  92.849  39.489  1.00 30.85           C  
ATOM   2669  OG1 THR A 361      80.402  92.893  38.844  1.00 31.66           O  
ATOM   2670  CG2 THR A 361      81.434  93.461  40.885  1.00 30.02           C  
ATOM   2671  N   MET A 362      84.689  92.807  39.407  1.00 33.80           N  
ATOM   2672  CA  MET A 362      85.902  93.046  40.136  1.00 33.39           C  
ATOM   2673  C   MET A 362      86.831  93.980  39.408  1.00 33.84           C  
ATOM   2674  O   MET A 362      87.808  94.478  40.002  1.00 32.80           O  
ATOM   2675  CB  MET A 362      86.601  91.765  40.438  1.00 32.42           C  
ATOM   2676  CG  MET A 362      85.647  90.697  41.057  1.00 37.74           C  
ATOM   2677  SD  MET A 362      86.700  89.349  41.566  1.00 46.82           S  
ATOM   2678  CE  MET A 362      87.004  88.547  40.076  1.00 36.75           C  
ATOM   2679  N   TRP A 363      86.554  94.204  38.116  1.00 33.97           N  
ATOM   2680  CA  TRP A 363      87.495  94.971  37.296  1.00 35.71           C  
ATOM   2681  C   TRP A 363      87.461  96.458  37.771  1.00 34.82           C  
ATOM   2682  O   TRP A 363      86.359  97.049  37.857  1.00 32.88           O  
ATOM   2683  CB  TRP A 363      87.126  94.851  35.811  1.00 36.08           C  
ATOM   2684  CG  TRP A 363      88.221  95.382  34.922  1.00 41.28           C  
ATOM   2685  CD1 TRP A 363      88.262  96.637  34.323  1.00 45.16           C  
ATOM   2686  CD2 TRP A 363      89.403  94.703  34.488  1.00 44.75           C  
ATOM   2687  NE1 TRP A 363      89.409  96.768  33.581  1.00 47.27           N  
ATOM   2688  CE2 TRP A 363      90.121  95.604  33.635  1.00 46.21           C  
ATOM   2689  CE3 TRP A 363      89.925  93.413  34.690  1.00 44.88           C  
ATOM   2690  CZ2 TRP A 363      91.333  95.273  33.045  1.00 44.94           C  
ATOM   2691  CZ3 TRP A 363      91.135  93.088  34.118  1.00 43.66           C  
ATOM   2692  CH2 TRP A 363      91.831  94.009  33.294  1.00 44.69           C  
ATOM   2693  N   GLY A 364      88.649  96.989  38.057  1.00 35.25           N  
ATOM   2694  CA  GLY A 364      88.851  98.271  38.722  1.00 37.68           C  
ATOM   2695  C   GLY A 364      88.260  98.496  40.154  1.00 38.70           C  
ATOM   2696  O   GLY A 364      87.830  99.595  40.525  1.00 38.72           O  
ATOM   2697  N   GLY A 365      88.246  97.466  40.984  1.00 37.78           N  
ATOM   2698  CA  GLY A 365      87.616  97.599  42.263  1.00 33.98           C  
ATOM   2699  C   GLY A 365      88.781  97.726  43.176  1.00 34.25           C  
ATOM   2700  O   GLY A 365      89.971  97.966  42.762  1.00 31.55           O  
ATOM   2701  N   SER A 366      88.448  97.539  44.449  1.00 34.58           N  
ATOM   2702  CA  SER A 366      89.404  97.783  45.499  1.00 35.89           C  
ATOM   2703  C   SER A 366      89.081  96.631  46.448  1.00 35.71           C  
ATOM   2704  O   SER A 366      88.047  96.691  47.105  1.00 37.48           O  
ATOM   2705  CB  SER A 366      89.144  99.176  46.197  1.00 35.67           C  
ATOM   2706  OG  SER A 366      90.308  99.570  46.951  1.00 36.01           O  
ATOM   2707  N   ILE A 367      89.959  95.625  46.537  1.00 35.86           N  
ATOM   2708  CA  ILE A 367      89.504  94.241  46.896  1.00 31.84           C  
ATOM   2709  C   ILE A 367      90.272  93.840  48.063  1.00 30.21           C  
ATOM   2710  O   ILE A 367      91.560  93.841  48.100  1.00 25.21           O  
ATOM   2711  CB  ILE A 367      89.789  93.191  45.787  1.00 32.82           C  
ATOM   2712  CG1 ILE A 367      89.015  93.489  44.524  1.00 32.15           C  
ATOM   2713  CG2 ILE A 367      89.548  91.594  46.370  1.00 32.64           C  
ATOM   2714  CD1 ILE A 367      89.554  92.719  43.279  1.00 28.76           C  
ATOM   2715  N   GLU A 368      89.485  93.472  49.023  1.00 30.89           N  
ATOM   2716  CA  GLU A 368      90.066  92.820  50.159  1.00 35.94           C  
ATOM   2717  C   GLU A 368      89.758  91.330  50.070  1.00 35.35           C  
ATOM   2718  O   GLU A 368      88.611  90.931  49.890  1.00 35.29           O  
ATOM   2719  CB  GLU A 368      89.488  93.375  51.441  1.00 37.74           C  
ATOM   2720  CG  GLU A 368      88.880  94.782  51.278  1.00 47.48           C  
ATOM   2721  CD  GLU A 368      88.889  95.572  52.589  1.00 57.51           C  
ATOM   2722  OE1 GLU A 368      89.939  95.500  53.326  1.00 55.98           O  
ATOM   2723  OE2 GLU A 368      87.825  96.220  52.880  1.00 59.92           O  
ATOM   2724  N   PHE A 369      90.800  90.537  50.224  1.00 36.66           N  
ATOM   2725  CA  PHE A 369      90.696  89.086  50.200  1.00 38.16           C  
ATOM   2726  C   PHE A 369      90.274  88.479  51.566  1.00 38.69           C  
ATOM   2727  O   PHE A 369      90.909  87.587  52.129  1.00 38.66           O  
ATOM   2728  CB  PHE A 369      91.955  88.506  49.575  1.00 38.44           C  
ATOM   2729  CG  PHE A 369      92.087  88.897  48.164  1.00 42.40           C  
ATOM   2730  CD1 PHE A 369      91.229  88.300  47.197  1.00 42.13           C  
ATOM   2731  CD2 PHE A 369      92.956  89.976  47.792  1.00 42.47           C  
ATOM   2732  CE1 PHE A 369      91.282  88.730  45.870  1.00 43.30           C  
ATOM   2733  CE2 PHE A 369      93.016  90.409  46.474  1.00 37.53           C  
ATOM   2734  CZ  PHE A 369      92.178  89.802  45.510  1.00 40.89           C  
ATOM   2735  N   LYS A 370      89.165  89.004  52.047  1.00 38.67           N  
ATOM   2736  CA  LYS A 370      88.464  88.409  53.132  1.00 40.58           C  
ATOM   2737  C   LYS A 370      87.779  87.053  52.733  1.00 39.03           C  
ATOM   2738  O   LYS A 370      87.484  86.765  51.577  1.00 38.93           O  
ATOM   2739  CB  LYS A 370      87.462  89.423  53.707  1.00 41.62           C  
ATOM   2740  CG  LYS A 370      88.167  90.646  54.428  1.00 45.09           C  
ATOM   2741  CD  LYS A 370      88.755  90.338  55.796  1.00 50.27           C  
ATOM   2742  CE  LYS A 370      89.258  91.628  56.590  1.00 53.89           C  
ATOM   2743  NZ  LYS A 370      88.762  91.711  58.036  1.00 54.79           N  
ATOM   2744  N   THR A 371      87.547  86.250  53.748  1.00 36.91           N  
ATOM   2745  CA  THR A 371      87.238  84.861  53.557  1.00 34.82           C  
ATOM   2746  C   THR A 371      86.103  84.692  52.553  1.00 33.72           C  
ATOM   2747  O   THR A 371      86.275  83.916  51.564  1.00 34.57           O  
ATOM   2748  CB  THR A 371      87.023  84.163  54.919  1.00 34.44           C  
ATOM   2749  OG1 THR A 371      88.314  83.799  55.457  1.00 31.41           O  
ATOM   2750  CG2 THR A 371      86.301  82.871  54.741  1.00 33.55           C  
ATOM   2751  N   PRO A 372      85.027  85.467  52.699  1.00 31.26           N  
ATOM   2752  CA  PRO A 372      83.915  85.298  51.781  1.00 29.55           C  
ATOM   2753  C   PRO A 372      84.404  85.451  50.353  1.00 30.04           C  
ATOM   2754  O   PRO A 372      83.768  84.845  49.499  1.00 28.19           O  
ATOM   2755  CB  PRO A 372      82.961  86.442  52.150  1.00 26.97           C  
ATOM   2756  CG  PRO A 372      83.168  86.645  53.605  1.00 27.62           C  
ATOM   2757  CD  PRO A 372      84.730  86.526  53.700  1.00 31.26           C  
ATOM   2758  N   MET A 373      85.473  86.232  50.127  1.00 28.35           N  
ATOM   2759  CA  MET A 373      85.878  86.618  48.781  1.00 28.52           C  
ATOM   2760  C   MET A 373      86.895  85.566  48.281  1.00 28.96           C  
ATOM   2761  O   MET A 373      87.053  85.362  47.033  1.00 28.84           O  
ATOM   2762  CB  MET A 373      86.564  88.069  48.725  1.00 26.32           C  
ATOM   2763  CG  MET A 373      87.186  88.500  47.315  1.00 19.29           C  
ATOM   2764  SD  MET A 373      85.682  88.689  46.283  1.00 24.64           S  
ATOM   2765  CE  MET A 373      86.138  90.357  45.226  1.00 23.61           C  
ATOM   2766  N   LEU A 374      87.699  85.041  49.209  1.00 28.24           N  
ATOM   2767  CA  LEU A 374      88.454  83.847  48.896  1.00 28.30           C  
ATOM   2768  C   LEU A 374      87.487  82.824  48.254  1.00 29.47           C  
ATOM   2769  O   LEU A 374      87.748  82.365  47.172  1.00 30.47           O  
ATOM   2770  CB  LEU A 374      89.087  83.257  50.108  1.00 26.43           C  
ATOM   2771  CG  LEU A 374      90.140  84.202  50.601  1.00 27.06           C  
ATOM   2772  CD1 LEU A 374      90.886  83.601  51.812  1.00 23.01           C  
ATOM   2773  CD2 LEU A 374      91.113  84.546  49.539  1.00 20.21           C  
ATOM   2774  N   TRP A 375      86.347  82.557  48.871  1.00 30.09           N  
ATOM   2775  CA  TRP A 375      85.421  81.613  48.323  1.00 31.84           C  
ATOM   2776  C   TRP A 375      84.828  81.974  47.013  1.00 32.72           C  
ATOM   2777  O   TRP A 375      84.496  81.055  46.200  1.00 33.54           O  
ATOM   2778  CB  TRP A 375      84.251  81.338  49.279  1.00 30.64           C  
ATOM   2779  CG  TRP A 375      84.713  80.655  50.549  1.00 35.21           C  
ATOM   2780  CD1 TRP A 375      84.766  81.222  51.825  1.00 38.79           C  
ATOM   2781  CD2 TRP A 375      85.166  79.296  50.705  1.00 35.70           C  
ATOM   2782  NE1 TRP A 375      85.280  80.315  52.714  1.00 41.29           N  
ATOM   2783  CE2 TRP A 375      85.489  79.115  52.081  1.00 40.15           C  
ATOM   2784  CE3 TRP A 375      85.343  78.228  49.838  1.00 34.19           C  
ATOM   2785  CZ2 TRP A 375      85.994  77.903  52.595  1.00 41.83           C  
ATOM   2786  CZ3 TRP A 375      85.837  77.015  50.348  1.00 37.93           C  
ATOM   2787  CH2 TRP A 375      86.160  76.864  51.715  1.00 40.38           C  
ATOM   2788  N   ALA A 376      84.522  83.250  46.812  1.00 32.47           N  
ATOM   2789  CA  ALA A 376      83.812  83.627  45.553  1.00 30.49           C  
ATOM   2790  C   ALA A 376      84.870  83.620  44.424  1.00 28.74           C  
ATOM   2791  O   ALA A 376      84.642  83.236  43.314  1.00 26.16           O  
ATOM   2792  CB  ALA A 376      83.203  84.918  45.703  1.00 30.13           C  
ATOM   2793  N   PHE A 377      86.080  83.910  44.778  1.00 29.18           N  
ATOM   2794  CA  PHE A 377      87.103  83.901  43.800  1.00 32.40           C  
ATOM   2795  C   PHE A 377      87.391  82.511  43.277  1.00 34.09           C  
ATOM   2796  O   PHE A 377      87.441  82.292  42.058  1.00 36.07           O  
ATOM   2797  CB  PHE A 377      88.360  84.367  44.440  1.00 33.56           C  
ATOM   2798  CG  PHE A 377      89.021  85.426  43.675  1.00 40.15           C  
ATOM   2799  CD1 PHE A 377      88.505  86.757  43.702  1.00 44.80           C  
ATOM   2800  CD2 PHE A 377      90.139  85.145  42.923  1.00 42.14           C  
ATOM   2801  CE1 PHE A 377      89.141  87.775  42.993  1.00 42.79           C  
ATOM   2802  CE2 PHE A 377      90.766  86.169  42.192  1.00 46.12           C  
ATOM   2803  CZ  PHE A 377      90.262  87.471  42.236  1.00 43.96           C  
ATOM   2804  N   GLY A 378      87.676  81.611  44.227  1.00 34.16           N  
ATOM   2805  CA  GLY A 378      87.761  80.197  44.030  1.00 32.62           C  
ATOM   2806  C   GLY A 378      86.633  79.704  43.169  1.00 30.84           C  
ATOM   2807  O   GLY A 378      86.933  79.073  42.233  1.00 31.14           O  
ATOM   2808  N   PHE A 379      85.380  79.980  43.505  1.00 29.19           N  
ATOM   2809  CA  PHE A 379      84.275  79.639  42.702  1.00 29.41           C  
ATOM   2810  C   PHE A 379      84.303  80.110  41.272  1.00 33.22           C  
ATOM   2811  O   PHE A 379      83.726  79.462  40.379  1.00 34.00           O  
ATOM   2812  CB  PHE A 379      83.064  80.182  43.301  1.00 28.17           C  
ATOM   2813  CG  PHE A 379      81.863  80.039  42.478  1.00 26.86           C  
ATOM   2814  CD1 PHE A 379      81.658  80.834  41.373  1.00 27.47           C  
ATOM   2815  CD2 PHE A 379      80.847  79.141  42.871  1.00 27.65           C  
ATOM   2816  CE1 PHE A 379      80.379  80.696  40.596  1.00 25.94           C  
ATOM   2817  CE2 PHE A 379      79.630  78.946  42.111  1.00 26.06           C  
ATOM   2818  CZ  PHE A 379      79.398  79.759  40.949  1.00 27.79           C  
ATOM   2819  N   LEU A 380      84.900  81.261  41.023  1.00 34.13           N  
ATOM   2820  CA  LEU A 380      84.905  81.656  39.669  1.00 34.21           C  
ATOM   2821  C   LEU A 380      85.875  80.740  38.832  1.00 33.76           C  
ATOM   2822  O   LEU A 380      85.583  80.475  37.681  1.00 31.76           O  
ATOM   2823  CB  LEU A 380      85.314  83.111  39.574  1.00 33.95           C  
ATOM   2824  CG  LEU A 380      84.352  84.267  39.415  1.00 31.53           C  
ATOM   2825  CD1 LEU A 380      82.879  84.076  39.538  1.00 25.91           C  
ATOM   2826  CD2 LEU A 380      84.894  85.156  40.480  1.00 35.14           C  
ATOM   2827  N   PHE A 381      87.055  80.412  39.361  1.00 33.38           N  
ATOM   2828  CA  PHE A 381      87.995  79.553  38.654  1.00 34.79           C  
ATOM   2829  C   PHE A 381      87.407  78.079  38.538  1.00 33.99           C  
ATOM   2830  O   PHE A 381      87.032  77.610  37.469  1.00 32.01           O  
ATOM   2831  CB  PHE A 381      89.304  79.590  39.383  1.00 34.98           C  
ATOM   2832  CG  PHE A 381      90.275  78.521  38.967  1.00 41.50           C  
ATOM   2833  CD1 PHE A 381      90.704  78.404  37.671  1.00 45.31           C  
ATOM   2834  CD2 PHE A 381      90.838  77.674  39.906  1.00 47.70           C  
ATOM   2835  CE1 PHE A 381      91.681  77.448  37.307  1.00 42.79           C  
ATOM   2836  CE2 PHE A 381      91.824  76.704  39.539  1.00 45.26           C  
ATOM   2837  CZ  PHE A 381      92.219  76.609  38.228  1.00 43.02           C  
ATOM   2838  N   LEU A 382      87.191  77.465  39.689  1.00 33.93           N  
ATOM   2839  CA  LEU A 382      86.633  76.131  39.784  1.00 33.69           C  
ATOM   2840  C   LEU A 382      85.287  75.932  39.082  1.00 32.58           C  
ATOM   2841  O   LEU A 382      85.075  74.868  38.454  1.00 30.58           O  
ATOM   2842  CB  LEU A 382      86.600  75.691  41.269  1.00 35.37           C  
ATOM   2843  CG  LEU A 382      87.995  75.927  41.899  1.00 36.15           C  
ATOM   2844  CD1 LEU A 382      87.952  75.725  43.426  1.00 38.34           C  
ATOM   2845  CD2 LEU A 382      89.213  75.197  41.215  1.00 34.02           C  
ATOM   2846  N   PHE A 383      84.392  76.933  39.107  1.00 30.64           N  
ATOM   2847  CA  PHE A 383      83.151  76.696  38.390  1.00 28.14           C  
ATOM   2848  C   PHE A 383      83.445  76.893  36.911  1.00 29.87           C  
ATOM   2849  O   PHE A 383      82.703  76.391  36.067  1.00 30.63           O  
ATOM   2850  CB  PHE A 383      82.035  77.575  38.838  1.00 26.96           C  
ATOM   2851  CG  PHE A 383      80.831  77.466  38.019  1.00 25.94           C  
ATOM   2852  CD1 PHE A 383      79.819  76.554  38.340  1.00 25.19           C  
ATOM   2853  CD2 PHE A 383      80.679  78.252  36.893  1.00 27.77           C  
ATOM   2854  CE1 PHE A 383      78.685  76.468  37.542  1.00 22.86           C  
ATOM   2855  CE2 PHE A 383      79.541  78.147  36.100  1.00 24.23           C  
ATOM   2856  CZ  PHE A 383      78.547  77.301  36.434  1.00 24.00           C  
ATOM   2857  N   THR A 384      84.571  77.504  36.570  1.00 27.81           N  
ATOM   2858  CA  THR A 384      84.851  77.526  35.151  1.00 28.27           C  
ATOM   2859  C   THR A 384      85.418  76.155  34.627  1.00 29.16           C  
ATOM   2860  O   THR A 384      84.996  75.679  33.537  1.00 30.21           O  
ATOM   2861  CB  THR A 384      85.758  78.815  34.728  1.00 26.72           C  
ATOM   2862  OG1 THR A 384      84.949  79.987  34.910  1.00 28.58           O  
ATOM   2863  CG2 THR A 384      86.065  78.807  33.182  1.00 24.31           C  
ATOM   2864  N   VAL A 385      86.412  75.601  35.331  1.00 28.79           N  
ATOM   2865  CA  VAL A 385      86.941  74.272  35.063  1.00 30.06           C  
ATOM   2866  C   VAL A 385      85.807  73.225  34.935  1.00 29.06           C  
ATOM   2867  O   VAL A 385      85.714  72.515  33.953  1.00 33.23           O  
ATOM   2868  CB  VAL A 385      87.898  73.879  36.132  1.00 30.53           C  
ATOM   2869  CG1 VAL A 385      88.381  72.508  35.868  1.00 32.05           C  
ATOM   2870  CG2 VAL A 385      89.052  74.797  36.101  1.00 28.96           C  
ATOM   2871  N   GLY A 386      84.827  73.269  35.781  1.00 28.45           N  
ATOM   2872  CA  GLY A 386      83.686  72.407  35.635  1.00 27.48           C  
ATOM   2873  C   GLY A 386      82.670  72.685  34.561  1.00 29.41           C  
ATOM   2874  O   GLY A 386      81.943  71.733  34.019  1.00 29.98           O  
ATOM   2875  N   GLY A 387      82.419  73.981  34.278  1.00 28.34           N  
ATOM   2876  CA  GLY A 387      81.391  74.236  33.259  1.00 24.07           C  
ATOM   2877  C   GLY A 387      81.908  73.829  31.897  1.00 22.46           C  
ATOM   2878  O   GLY A 387      81.188  73.456  31.055  1.00 23.98           O  
ATOM   2879  N   VAL A 388      83.162  74.034  31.692  1.00 22.53           N  
ATOM   2880  CA  VAL A 388      83.925  73.670  30.509  1.00 24.73           C  
ATOM   2881  C   VAL A 388      84.085  72.063  30.223  1.00 26.76           C  
ATOM   2882  O   VAL A 388      83.828  71.628  29.099  1.00 26.94           O  
ATOM   2883  CB  VAL A 388      85.149  74.514  30.659  1.00 23.37           C  
ATOM   2884  CG1 VAL A 388      86.414  73.888  30.800  1.00 22.11           C  
ATOM   2885  CG2 VAL A 388      85.112  75.572  29.620  1.00 29.46           C  
ATOM   2886  N   THR A 389      84.318  71.230  31.267  1.00 25.99           N  
ATOM   2887  CA  THR A 389      84.231  69.747  31.199  1.00 24.66           C  
ATOM   2888  C   THR A 389      82.766  69.345  30.903  1.00 27.61           C  
ATOM   2889  O   THR A 389      82.473  68.448  30.085  1.00 30.02           O  
ATOM   2890  CB  THR A 389      84.878  69.236  32.408  1.00 23.15           C  
ATOM   2891  OG1 THR A 389      86.307  69.393  32.407  1.00 24.04           O  
ATOM   2892  CG2 THR A 389      84.284  69.443  33.715  1.00 19.66           C  
ATOM   2893  N   GLY A 390      81.809  70.103  31.381  1.00 29.13           N  
ATOM   2894  CA  GLY A 390      80.454  69.914  30.925  1.00 29.15           C  
ATOM   2895  C   GLY A 390      80.330  70.328  29.462  1.00 31.81           C  
ATOM   2896  O   GLY A 390      79.463  69.775  28.768  1.00 33.54           O  
ATOM   2897  N   VAL A 391      81.137  71.268  28.927  1.00 30.69           N  
ATOM   2898  CA  VAL A 391      80.957  71.498  27.489  1.00 31.08           C  
ATOM   2899  C   VAL A 391      81.510  70.283  26.605  1.00 30.64           C  
ATOM   2900  O   VAL A 391      80.909  69.903  25.572  1.00 29.14           O  
ATOM   2901  CB  VAL A 391      81.483  72.917  27.026  1.00 31.33           C  
ATOM   2902  CG1 VAL A 391      81.794  72.964  25.512  1.00 27.00           C  
ATOM   2903  CG2 VAL A 391      80.363  73.976  27.347  1.00 34.84           C  
ATOM   2904  N   VAL A 392      82.692  69.811  26.995  1.00 28.89           N  
ATOM   2905  CA  VAL A 392      83.311  68.640  26.451  1.00 29.59           C  
ATOM   2906  C   VAL A 392      82.271  67.469  26.510  1.00 30.32           C  
ATOM   2907  O   VAL A 392      81.833  66.945  25.438  1.00 29.48           O  
ATOM   2908  CB  VAL A 392      84.474  68.334  27.344  1.00 30.57           C  
ATOM   2909  CG1 VAL A 392      85.026  66.941  27.077  1.00 25.47           C  
ATOM   2910  CG2 VAL A 392      85.544  69.451  27.248  1.00 25.85           C  
ATOM   2911  N   LEU A 393      81.805  67.132  27.732  1.00 28.84           N  
ATOM   2912  CA  LEU A 393      80.697  66.156  27.847  1.00 29.81           C  
ATOM   2913  C   LEU A 393      79.556  66.317  26.855  1.00 29.04           C  
ATOM   2914  O   LEU A 393      78.856  65.341  26.617  1.00 30.33           O  
ATOM   2915  CB  LEU A 393      80.117  65.982  29.287  1.00 28.55           C  
ATOM   2916  CG  LEU A 393      81.258  65.525  30.208  1.00 31.52           C  
ATOM   2917  CD1 LEU A 393      80.848  65.384  31.713  1.00 33.00           C  
ATOM   2918  CD2 LEU A 393      81.874  64.245  29.713  1.00 25.97           C  
ATOM   2919  N   SER A 394      79.334  67.503  26.258  1.00 27.69           N  
ATOM   2920  CA  SER A 394      77.994  67.766  25.678  1.00 23.75           C  
ATOM   2921  C   SER A 394      78.190  67.201  24.283  1.00 23.36           C  
ATOM   2922  O   SER A 394      77.224  67.009  23.563  1.00 23.09           O  
ATOM   2923  CB  SER A 394      77.635  69.323  25.512  1.00 22.49           C  
ATOM   2924  OG  SER A 394      78.751  70.067  24.868  1.00 15.45           O  
ATOM   2925  N   GLN A 395      79.439  67.173  23.857  1.00 23.24           N  
ATOM   2926  CA  GLN A 395      79.804  66.622  22.533  1.00 27.43           C  
ATOM   2927  C   GLN A 395      79.658  65.040  22.548  1.00 27.39           C  
ATOM   2928  O   GLN A 395      80.531  64.317  23.061  1.00 28.11           O  
ATOM   2929  CB  GLN A 395      81.275  66.988  22.238  1.00 26.16           C  
ATOM   2930  CG  GLN A 395      81.626  68.416  22.027  1.00 28.72           C  
ATOM   2931  CD  GLN A 395      80.501  69.203  21.392  1.00 30.22           C  
ATOM   2932  OE1 GLN A 395      80.460  69.307  20.199  1.00 33.91           O  
ATOM   2933  NE2 GLN A 395      79.545  69.697  22.193  1.00 27.83           N  
ATOM   2934  N   ALA A 396      78.552  64.541  22.040  1.00 29.34           N  
ATOM   2935  CA  ALA A 396      78.274  63.097  22.014  1.00 29.43           C  
ATOM   2936  C   ALA A 396      79.445  62.181  21.587  1.00 29.26           C  
ATOM   2937  O   ALA A 396      79.692  61.197  22.276  1.00 31.43           O  
ATOM   2938  CB  ALA A 396      76.979  62.805  21.276  1.00 28.95           C  
ATOM   2939  N   PRO A 397      80.249  62.510  20.578  1.00 28.27           N  
ATOM   2940  CA  PRO A 397      81.447  61.690  20.275  1.00 26.42           C  
ATOM   2941  C   PRO A 397      82.400  61.590  21.379  1.00 27.26           C  
ATOM   2942  O   PRO A 397      83.279  60.694  21.378  1.00 26.30           O  
ATOM   2943  CB  PRO A 397      82.166  62.473  19.162  1.00 24.78           C  
ATOM   2944  CG  PRO A 397      80.938  63.229  18.459  1.00 24.90           C  
ATOM   2945  CD  PRO A 397      80.091  63.639  19.630  1.00 28.82           C  
ATOM   2946  N   LEU A 398      82.378  62.604  22.242  1.00 28.29           N  
ATOM   2947  CA  LEU A 398      83.406  62.731  23.258  1.00 27.91           C  
ATOM   2948  C   LEU A 398      82.795  62.077  24.478  1.00 27.42           C  
ATOM   2949  O   LEU A 398      83.431  61.303  25.166  1.00 27.94           O  
ATOM   2950  CB  LEU A 398      83.664  64.190  23.530  1.00 30.74           C  
ATOM   2951  CG  LEU A 398      84.891  64.838  22.859  1.00 31.45           C  
ATOM   2952  CD1 LEU A 398      84.779  64.510  21.469  1.00 26.66           C  
ATOM   2953  CD2 LEU A 398      84.846  66.372  23.014  1.00 28.05           C  
ATOM   2954  N   ASP A 399      81.540  62.368  24.721  1.00 25.35           N  
ATOM   2955  CA  ASP A 399      80.808  61.599  25.656  1.00 26.08           C  
ATOM   2956  C   ASP A 399      80.768  59.989  25.500  1.00 28.50           C  
ATOM   2957  O   ASP A 399      80.715  59.268  26.529  1.00 29.78           O  
ATOM   2958  CB  ASP A 399      79.391  62.088  25.689  1.00 24.71           C  
ATOM   2959  CG  ASP A 399      78.743  61.671  26.965  1.00 28.34           C  
ATOM   2960  OD1 ASP A 399      79.477  61.768  28.003  1.00 24.56           O  
ATOM   2961  OD2 ASP A 399      77.596  61.170  27.053  1.00 30.94           O  
ATOM   2962  N   ARG A 400      80.701  59.459  24.266  1.00 29.01           N  
ATOM   2963  CA  ARG A 400      80.849  58.022  23.986  1.00 28.89           C  
ATOM   2964  C   ARG A 400      81.959  57.508  24.834  1.00 28.05           C  
ATOM   2965  O   ARG A 400      81.722  56.591  25.562  1.00 28.39           O  
ATOM   2966  CB  ARG A 400      81.256  57.701  22.509  1.00 29.35           C  
ATOM   2967  CG  ARG A 400      80.752  56.342  21.973  1.00 28.41           C  
ATOM   2968  CD  ARG A 400      79.251  56.283  21.789  1.00 22.10           C  
ATOM   2969  NE  ARG A 400      78.878  57.389  20.974  1.00 28.51           N  
ATOM   2970  CZ  ARG A 400      77.653  57.947  20.930  1.00 31.71           C  
ATOM   2971  NH1 ARG A 400      76.719  57.454  21.701  1.00 24.13           N  
ATOM   2972  NH2 ARG A 400      77.388  59.049  20.135  1.00 27.31           N  
ATOM   2973  N   VAL A 401      83.151  58.089  24.778  1.00 26.36           N  
ATOM   2974  CA  VAL A 401      84.202  57.565  25.622  1.00 25.47           C  
ATOM   2975  C   VAL A 401      84.139  57.940  27.120  1.00 28.20           C  
ATOM   2976  O   VAL A 401      84.705  57.192  27.985  1.00 28.20           O  
ATOM   2977  CB  VAL A 401      85.543  57.999  25.116  1.00 24.80           C  
ATOM   2978  CG1 VAL A 401      86.648  57.637  26.070  1.00 22.76           C  
ATOM   2979  CG2 VAL A 401      85.824  57.394  23.758  1.00 27.31           C  
ATOM   2980  N   TYR A 402      83.546  59.117  27.429  1.00 26.03           N  
ATOM   2981  CA  TYR A 402      83.640  59.737  28.796  1.00 24.32           C  
ATOM   2982  C   TYR A 402      82.457  59.221  29.654  1.00 23.70           C  
ATOM   2983  O   TYR A 402      82.578  59.155  30.904  1.00 23.86           O  
ATOM   2984  CB  TYR A 402      83.631  61.368  28.795  1.00 19.14           C  
ATOM   2985  CG  TYR A 402      85.050  62.027  28.519  1.00 14.56           C  
ATOM   2986  CD1 TYR A 402      86.163  61.554  29.077  1.00  7.64           C  
ATOM   2987  CD2 TYR A 402      85.191  63.097  27.606  1.00 11.43           C  
ATOM   2988  CE1 TYR A 402      87.507  62.094  28.763  1.00 13.89           C  
ATOM   2989  CE2 TYR A 402      86.487  63.681  27.319  1.00 13.81           C  
ATOM   2990  CZ  TYR A 402      87.609  63.239  27.901  1.00 16.14           C  
ATOM   2991  OH  TYR A 402      88.861  63.911  27.608  1.00 25.72           O  
ATOM   2992  N   HIS A 403      81.323  58.992  29.019  1.00 22.99           N  
ATOM   2993  CA  HIS A 403      80.186  58.433  29.779  1.00 26.01           C  
ATOM   2994  C   HIS A 403      80.487  57.243  30.640  1.00 26.79           C  
ATOM   2995  O   HIS A 403      81.260  56.346  30.236  1.00 28.14           O  
ATOM   2996  CB  HIS A 403      79.052  58.087  28.925  1.00 25.62           C  
ATOM   2997  CG  HIS A 403      77.868  57.601  29.695  1.00 32.45           C  
ATOM   2998  ND1 HIS A 403      76.790  58.388  29.986  1.00 34.68           N  
ATOM   2999  CD2 HIS A 403      77.536  56.354  30.109  1.00 38.77           C  
ATOM   3000  CE1 HIS A 403      75.873  57.681  30.605  1.00 34.10           C  
ATOM   3001  NE2 HIS A 403      76.290  56.424  30.665  1.00 39.49           N  
ATOM   3002  N   ASP A 404      79.895  57.262  31.839  1.00 27.18           N  
ATOM   3003  CA  ASP A 404      80.158  56.392  32.938  1.00 27.48           C  
ATOM   3004  C   ASP A 404      81.572  56.183  33.172  1.00 28.97           C  
ATOM   3005  O   ASP A 404      81.966  55.029  33.522  1.00 31.07           O  
ATOM   3006  CB  ASP A 404      79.606  55.002  32.730  1.00 27.92           C  
ATOM   3007  CG  ASP A 404      78.260  54.838  33.318  1.00 33.04           C  
ATOM   3008  OD1 ASP A 404      77.184  55.072  32.594  1.00 24.49           O  
ATOM   3009  OD2 ASP A 404      78.247  54.408  34.530  1.00 32.15           O  
ATOM   3010  N   THR A 405      82.372  57.218  32.985  1.00 28.46           N  
ATOM   3011  CA  THR A 405      83.686  57.204  33.615  1.00 28.30           C  
ATOM   3012  C   THR A 405      83.880  58.301  34.659  1.00 27.90           C  
ATOM   3013  O   THR A 405      83.014  59.140  34.882  1.00 25.75           O  
ATOM   3014  CB  THR A 405      84.810  57.347  32.587  1.00 30.56           C  
ATOM   3015  OG1 THR A 405      84.966  58.751  32.210  1.00 29.81           O  
ATOM   3016  CG2 THR A 405      84.422  56.506  31.287  1.00 28.90           C  
ATOM   3017  N   TYR A 406      85.062  58.245  35.270  1.00 27.79           N  
ATOM   3018  CA  TYR A 406      85.488  59.216  36.258  1.00 28.65           C  
ATOM   3019  C   TYR A 406      85.647  60.667  35.704  1.00 29.20           C  
ATOM   3020  O   TYR A 406      85.664  61.611  36.523  1.00 28.51           O  
ATOM   3021  CB  TYR A 406      86.720  58.740  37.113  1.00 28.22           C  
ATOM   3022  CG  TYR A 406      86.247  58.133  38.426  1.00 31.34           C  
ATOM   3023  CD1 TYR A 406      85.827  56.761  38.487  1.00 31.88           C  
ATOM   3024  CD2 TYR A 406      86.189  58.907  39.622  1.00 32.49           C  
ATOM   3025  CE1 TYR A 406      85.353  56.170  39.723  1.00 30.52           C  
ATOM   3026  CE2 TYR A 406      85.797  58.333  40.839  1.00 32.77           C  
ATOM   3027  CZ  TYR A 406      85.348  56.954  40.875  1.00 34.47           C  
ATOM   3028  OH  TYR A 406      84.835  56.421  42.033  1.00 35.16           O  
ATOM   3029  N   TYR A 407      85.696  60.838  34.366  1.00 27.86           N  
ATOM   3030  CA  TYR A 407      85.685  62.163  33.781  1.00 25.88           C  
ATOM   3031  C   TYR A 407      84.385  62.758  34.149  1.00 26.66           C  
ATOM   3032  O   TYR A 407      84.399  63.921  34.535  1.00 27.27           O  
ATOM   3033  CB  TYR A 407      85.875  62.205  32.256  1.00 25.15           C  
ATOM   3034  CG  TYR A 407      86.180  63.587  31.607  1.00 22.26           C  
ATOM   3035  CD1 TYR A 407      87.526  64.000  31.365  1.00 20.81           C  
ATOM   3036  CD2 TYR A 407      85.148  64.402  31.221  1.00 17.48           C  
ATOM   3037  CE1 TYR A 407      87.846  65.166  30.724  1.00 25.05           C  
ATOM   3038  CE2 TYR A 407      85.425  65.634  30.573  1.00 24.87           C  
ATOM   3039  CZ  TYR A 407      86.739  66.016  30.384  1.00 27.12           C  
ATOM   3040  OH  TYR A 407      86.958  67.154  29.736  1.00 29.84           O  
ATOM   3041  N   VAL A 408      83.262  62.042  34.024  1.00 26.02           N  
ATOM   3042  CA  VAL A 408      81.991  62.649  34.399  1.00 26.20           C  
ATOM   3043  C   VAL A 408      81.878  63.024  35.893  1.00 30.26           C  
ATOM   3044  O   VAL A 408      81.224  64.054  36.256  1.00 31.34           O  
ATOM   3045  CB  VAL A 408      80.727  62.079  33.792  1.00 26.24           C  
ATOM   3046  CG1 VAL A 408      80.870  60.999  32.711  1.00 33.61           C  
ATOM   3047  CG2 VAL A 408      79.454  62.144  34.593  1.00 18.83           C  
ATOM   3048  N   VAL A 409      82.596  62.247  36.727  1.00 28.71           N  
ATOM   3049  CA  VAL A 409      82.510  62.423  38.112  1.00 28.41           C  
ATOM   3050  C   VAL A 409      83.310  63.766  38.409  1.00 28.91           C  
ATOM   3051  O   VAL A 409      82.932  64.520  39.281  1.00 29.08           O  
ATOM   3052  CB  VAL A 409      83.109  61.133  38.878  1.00 27.89           C  
ATOM   3053  CG1 VAL A 409      83.191  61.374  40.348  1.00 21.41           C  
ATOM   3054  CG2 VAL A 409      82.254  59.889  38.583  1.00 27.97           C  
ATOM   3055  N   ALA A 410      84.459  63.916  37.781  1.00 29.25           N  
ATOM   3056  CA  ALA A 410      85.249  65.126  37.777  1.00 30.69           C  
ATOM   3057  C   ALA A 410      84.412  66.408  37.384  1.00 31.24           C  
ATOM   3058  O   ALA A 410      84.266  67.374  38.206  1.00 31.76           O  
ATOM   3059  CB  ALA A 410      86.443  64.925  36.965  1.00 29.60           C  
ATOM   3060  N   HIS A 411      83.760  66.375  36.228  1.00 30.93           N  
ATOM   3061  CA  HIS A 411      82.804  67.400  35.884  1.00 29.37           C  
ATOM   3062  C   HIS A 411      81.991  67.700  37.160  1.00 30.93           C  
ATOM   3063  O   HIS A 411      82.113  68.802  37.671  1.00 32.64           O  
ATOM   3064  CB  HIS A 411      81.864  67.045  34.717  1.00 26.72           C  
ATOM   3065  CG  HIS A 411      80.604  67.883  34.614  1.00 23.53           C  
ATOM   3066  ND1 HIS A 411      80.635  69.181  34.191  1.00 23.77           N  
ATOM   3067  CD2 HIS A 411      79.281  67.581  34.734  1.00 27.25           C  
ATOM   3068  CE1 HIS A 411      79.383  69.645  34.089  1.00 28.79           C  
ATOM   3069  NE2 HIS A 411      78.530  68.700  34.408  1.00  8.75           N  
ATOM   3070  N   PHE A 412      81.167  66.780  37.655  1.00 29.30           N  
ATOM   3071  CA  PHE A 412      80.065  67.277  38.393  1.00 28.89           C  
ATOM   3072  C   PHE A 412      80.498  67.673  39.824  1.00 28.23           C  
ATOM   3073  O   PHE A 412      79.836  68.446  40.442  1.00 28.74           O  
ATOM   3074  CB  PHE A 412      78.792  66.444  38.263  1.00 29.05           C  
ATOM   3075  CG  PHE A 412      78.874  65.065  38.873  1.00 33.73           C  
ATOM   3076  CD1 PHE A 412      79.022  64.878  40.255  1.00 35.92           C  
ATOM   3077  CD2 PHE A 412      78.797  63.930  38.053  1.00 42.42           C  
ATOM   3078  CE1 PHE A 412      79.085  63.587  40.829  1.00 39.87           C  
ATOM   3079  CE2 PHE A 412      78.859  62.610  38.595  1.00 41.39           C  
ATOM   3080  CZ  PHE A 412      78.993  62.438  39.972  1.00 41.57           C  
ATOM   3081  N   HIS A 413      81.620  67.159  40.276  1.00 28.13           N  
ATOM   3082  CA  HIS A 413      82.206  67.532  41.499  1.00 30.42           C  
ATOM   3083  C   HIS A 413      82.806  68.983  41.352  1.00 30.64           C  
ATOM   3084  O   HIS A 413      82.644  69.769  42.250  1.00 29.76           O  
ATOM   3085  CB  HIS A 413      83.212  66.457  42.029  1.00 32.09           C  
ATOM   3086  CG  HIS A 413      82.542  65.292  42.761  1.00 36.46           C  
ATOM   3087  ND1 HIS A 413      82.130  64.146  42.118  1.00 41.34           N  
ATOM   3088  CD2 HIS A 413      82.198  65.119  44.060  1.00 40.89           C  
ATOM   3089  CE1 HIS A 413      81.536  63.337  42.978  1.00 43.17           C  
ATOM   3090  NE2 HIS A 413      81.627  63.870  44.179  1.00 42.39           N  
ATOM   3091  N   TYR A 414      83.410  69.329  40.219  1.00 29.88           N  
ATOM   3092  CA  TYR A 414      83.853  70.707  39.985  1.00 28.54           C  
ATOM   3093  C   TYR A 414      82.723  71.678  40.105  1.00 30.74           C  
ATOM   3094  O   TYR A 414      82.848  72.680  40.854  1.00 32.32           O  
ATOM   3095  CB  TYR A 414      84.743  70.936  38.767  1.00 24.23           C  
ATOM   3096  CG  TYR A 414      86.199  70.742  39.079  1.00 22.09           C  
ATOM   3097  CD1 TYR A 414      86.990  71.812  39.501  1.00 21.51           C  
ATOM   3098  CD2 TYR A 414      86.787  69.501  39.039  1.00 24.07           C  
ATOM   3099  CE1 TYR A 414      88.351  71.667  39.811  1.00 17.87           C  
ATOM   3100  CE2 TYR A 414      88.164  69.335  39.336  1.00 23.70           C  
ATOM   3101  CZ  TYR A 414      88.923  70.421  39.783  1.00 24.86           C  
ATOM   3102  OH  TYR A 414      90.298  70.305  40.088  1.00 21.37           O  
ATOM   3103  N   VAL A 415      81.610  71.416  39.471  1.00 31.81           N  
ATOM   3104  CA  VAL A 415      80.560  72.391  39.578  1.00 33.21           C  
ATOM   3105  C   VAL A 415      79.743  72.257  40.896  1.00 36.05           C  
ATOM   3106  O   VAL A 415      78.986  73.214  41.235  1.00 36.87           O  
ATOM   3107  CB  VAL A 415      79.692  72.406  38.334  1.00 33.07           C  
ATOM   3108  CG1 VAL A 415      80.548  72.651  37.132  1.00 33.35           C  
ATOM   3109  CG2 VAL A 415      79.044  71.098  38.113  1.00 35.94           C  
ATOM   3110  N   MET A 416      79.841  71.104  41.646  1.00 35.74           N  
ATOM   3111  CA  MET A 416      79.057  70.973  42.889  1.00 33.95           C  
ATOM   3112  C   MET A 416      79.868  71.091  44.144  1.00 33.87           C  
ATOM   3113  O   MET A 416      79.403  71.577  45.141  1.00 32.61           O  
ATOM   3114  CB  MET A 416      78.227  69.724  42.940  1.00 34.73           C  
ATOM   3115  CG  MET A 416      77.215  69.607  41.808  1.00 35.77           C  
ATOM   3116  SD  MET A 416      75.970  68.329  42.146  1.00 37.28           S  
ATOM   3117  CE  MET A 416      77.139  66.919  42.263  1.00 29.39           C  
ATOM   3118  N   SER A 417      81.100  70.689  44.106  1.00 34.01           N  
ATOM   3119  CA  SER A 417      81.789  70.584  45.365  1.00 34.89           C  
ATOM   3120  C   SER A 417      82.954  71.505  45.410  1.00 34.78           C  
ATOM   3121  O   SER A 417      83.440  71.808  46.533  1.00 34.90           O  
ATOM   3122  CB  SER A 417      82.184  69.099  45.761  1.00 33.59           C  
ATOM   3123  OG  SER A 417      83.443  69.029  46.488  1.00 35.52           O  
ATOM   3124  N   LEU A 418      83.417  71.917  44.231  1.00 34.07           N  
ATOM   3125  CA  LEU A 418      84.134  73.186  44.109  1.00 35.13           C  
ATOM   3126  C   LEU A 418      83.179  74.313  43.588  1.00 34.38           C  
ATOM   3127  O   LEU A 418      83.629  75.341  43.067  1.00 35.83           O  
ATOM   3128  CB  LEU A 418      85.436  73.032  43.287  1.00 35.41           C  
ATOM   3129  CG  LEU A 418      86.485  72.070  43.898  1.00 38.63           C  
ATOM   3130  CD1 LEU A 418      85.890  70.730  44.140  1.00 38.10           C  
ATOM   3131  CD2 LEU A 418      87.674  71.851  43.013  1.00 42.16           C  
ATOM   3132  N   GLY A 419      81.874  74.121  43.717  1.00 32.22           N  
ATOM   3133  CA  GLY A 419      80.973  74.922  42.961  1.00 30.20           C  
ATOM   3134  C   GLY A 419      79.907  75.426  43.872  1.00 31.49           C  
ATOM   3135  O   GLY A 419      80.142  76.400  44.656  1.00 32.09           O  
ATOM   3136  N   ALA A 420      78.744  74.793  43.817  1.00 29.93           N  
ATOM   3137  CA  ALA A 420      77.645  75.175  44.708  1.00 30.90           C  
ATOM   3138  C   ALA A 420      78.117  75.238  46.203  1.00 31.30           C  
ATOM   3139  O   ALA A 420      77.508  75.902  47.038  1.00 32.50           O  
ATOM   3140  CB  ALA A 420      76.471  74.198  44.554  1.00 29.47           C  
ATOM   3141  N   VAL A 421      79.185  74.532  46.536  1.00 28.25           N  
ATOM   3142  CA  VAL A 421      79.491  74.371  47.913  1.00 27.94           C  
ATOM   3143  C   VAL A 421      80.386  75.559  48.305  1.00 27.24           C  
ATOM   3144  O   VAL A 421      80.372  76.031  49.469  1.00 25.67           O  
ATOM   3145  CB  VAL A 421      80.152  72.944  48.258  1.00 27.60           C  
ATOM   3146  CG1 VAL A 421      81.037  73.010  49.400  1.00 25.66           C  
ATOM   3147  CG2 VAL A 421      79.082  71.910  48.546  1.00 27.20           C  
ATOM   3148  N   PHE A 422      81.213  75.973  47.356  1.00 27.86           N  
ATOM   3149  CA  PHE A 422      81.942  77.300  47.481  1.00 26.97           C  
ATOM   3150  C   PHE A 422      80.971  78.509  47.706  1.00 27.15           C  
ATOM   3151  O   PHE A 422      81.237  79.374  48.483  1.00 29.10           O  
ATOM   3152  CB  PHE A 422      82.918  77.505  46.352  1.00 24.03           C  
ATOM   3153  CG  PHE A 422      84.178  76.822  46.586  1.00 16.58           C  
ATOM   3154  CD1 PHE A 422      84.170  75.499  47.063  1.00 21.03           C  
ATOM   3155  CD2 PHE A 422      85.335  77.426  46.332  1.00  9.70           C  
ATOM   3156  CE1 PHE A 422      85.364  74.810  47.284  1.00 19.87           C  
ATOM   3157  CE2 PHE A 422      86.616  76.767  46.502  1.00 22.15           C  
ATOM   3158  CZ  PHE A 422      86.645  75.446  46.992  1.00 22.13           C  
ATOM   3159  N   GLY A 423      79.822  78.434  47.105  1.00 27.77           N  
ATOM   3160  CA  GLY A 423      78.719  79.330  47.306  1.00 29.42           C  
ATOM   3161  C   GLY A 423      78.267  79.252  48.723  1.00 30.91           C  
ATOM   3162  O   GLY A 423      78.057  80.319  49.382  1.00 32.51           O  
ATOM   3163  N   ILE A 424      78.106  78.014  49.227  1.00 29.61           N  
ATOM   3164  CA  ILE A 424      77.616  77.825  50.577  1.00 24.83           C  
ATOM   3165  C   ILE A 424      78.604  78.418  51.554  1.00 23.16           C  
ATOM   3166  O   ILE A 424      78.180  79.103  52.460  1.00 22.71           O  
ATOM   3167  CB  ILE A 424      77.315  76.319  50.897  1.00 25.81           C  
ATOM   3168  CG1 ILE A 424      76.021  75.931  50.138  1.00 27.75           C  
ATOM   3169  CG2 ILE A 424      77.015  76.124  52.468  1.00 20.52           C  
ATOM   3170  CD1 ILE A 424      75.703  74.406  49.978  1.00 27.98           C  
ATOM   3171  N   PHE A 425      79.879  78.166  51.407  1.00 20.85           N  
ATOM   3172  CA  PHE A 425      80.778  78.674  52.354  1.00 24.49           C  
ATOM   3173  C   PHE A 425      80.972  80.243  52.229  1.00 28.98           C  
ATOM   3174  O   PHE A 425      81.203  80.942  53.259  1.00 30.06           O  
ATOM   3175  CB  PHE A 425      82.114  78.046  52.177  1.00 24.25           C  
ATOM   3176  CG  PHE A 425      82.196  76.605  52.654  1.00 30.02           C  
ATOM   3177  CD1 PHE A 425      81.654  76.205  53.864  1.00 26.71           C  
ATOM   3178  CD2 PHE A 425      82.883  75.627  51.856  1.00 33.05           C  
ATOM   3179  CE1 PHE A 425      81.765  74.880  54.275  1.00 33.34           C  
ATOM   3180  CE2 PHE A 425      82.986  74.304  52.265  1.00 32.59           C  
ATOM   3181  CZ  PHE A 425      82.415  73.914  53.484  1.00 29.99           C  
ATOM   3182  N   ALA A 426      80.928  80.756  50.981  1.00 29.54           N  
ATOM   3183  CA  ALA A 426      80.865  82.167  50.734  1.00 30.56           C  
ATOM   3184  C   ALA A 426      79.727  82.721  51.571  1.00 31.22           C  
ATOM   3185  O   ALA A 426      80.007  83.579  52.354  1.00 31.14           O  
ATOM   3186  CB  ALA A 426      80.671  82.460  49.209  1.00 29.71           C  
ATOM   3187  N   GLY A 427      78.471  82.232  51.393  1.00 32.07           N  
ATOM   3188  CA  GLY A 427      77.345  82.585  52.208  1.00 32.31           C  
ATOM   3189  C   GLY A 427      77.597  82.515  53.730  1.00 36.88           C  
ATOM   3190  O   GLY A 427      77.166  83.430  54.534  1.00 37.85           O  
ATOM   3191  N   VAL A 428      78.302  81.464  54.177  1.00 35.51           N  
ATOM   3192  CA  VAL A 428      78.368  81.246  55.578  1.00 34.42           C  
ATOM   3193  C   VAL A 428      79.289  82.333  56.102  1.00 35.31           C  
ATOM   3194  O   VAL A 428      78.921  83.001  57.032  1.00 36.24           O  
ATOM   3195  CB  VAL A 428      78.890  79.797  56.018  1.00 33.27           C  
ATOM   3196  CG1 VAL A 428      79.275  79.787  57.520  1.00 29.67           C  
ATOM   3197  CG2 VAL A 428      77.866  78.753  55.779  1.00 31.10           C  
ATOM   3198  N   TYR A 429      80.511  82.436  55.602  1.00 34.96           N  
ATOM   3199  CA  TYR A 429      81.376  83.472  56.095  1.00 36.41           C  
ATOM   3200  C   TYR A 429      80.813  84.943  55.962  1.00 37.11           C  
ATOM   3201  O   TYR A 429      81.167  85.830  56.735  1.00 38.07           O  
ATOM   3202  CB  TYR A 429      82.759  83.355  55.484  1.00 35.43           C  
ATOM   3203  CG  TYR A 429      83.506  82.204  56.058  1.00 39.40           C  
ATOM   3204  CD1 TYR A 429      84.346  82.366  57.156  1.00 40.65           C  
ATOM   3205  CD2 TYR A 429      83.338  80.925  55.545  1.00 42.57           C  
ATOM   3206  CE1 TYR A 429      85.050  81.293  57.688  1.00 41.68           C  
ATOM   3207  CE2 TYR A 429      84.034  79.856  56.060  1.00 40.40           C  
ATOM   3208  CZ  TYR A 429      84.867  80.023  57.127  1.00 42.08           C  
ATOM   3209  OH  TYR A 429      85.528  78.933  57.625  1.00 39.64           O  
ATOM   3210  N   TYR A 430      79.913  85.162  55.036  1.00 37.57           N  
ATOM   3211  CA  TYR A 430      79.490  86.496  54.700  1.00 38.12           C  
ATOM   3212  C   TYR A 430      78.486  86.892  55.751  1.00 38.20           C  
ATOM   3213  O   TYR A 430      78.569  87.956  56.347  1.00 38.45           O  
ATOM   3214  CB  TYR A 430      78.764  86.425  53.353  1.00 37.14           C  
ATOM   3215  CG  TYR A 430      78.259  87.702  52.735  1.00 36.42           C  
ATOM   3216  CD1 TYR A 430      79.116  88.813  52.498  1.00 32.91           C  
ATOM   3217  CD2 TYR A 430      76.924  87.796  52.376  1.00 33.47           C  
ATOM   3218  CE1 TYR A 430      78.659  89.937  51.890  1.00 32.73           C  
ATOM   3219  CE2 TYR A 430      76.436  88.932  51.775  1.00 33.96           C  
ATOM   3220  CZ  TYR A 430      77.308  90.012  51.533  1.00 34.06           C  
ATOM   3221  OH  TYR A 430      76.788  91.119  50.887  1.00 28.94           O  
ATOM   3222  N   TRP A 431      77.537  86.008  55.982  1.00 36.90           N  
ATOM   3223  CA  TRP A 431      76.337  86.360  56.744  1.00 35.48           C  
ATOM   3224  C   TRP A 431      76.309  85.869  58.173  1.00 34.67           C  
ATOM   3225  O   TRP A 431      75.297  85.986  58.798  1.00 36.63           O  
ATOM   3226  CB  TRP A 431      75.159  85.746  56.053  1.00 33.35           C  
ATOM   3227  CG  TRP A 431      74.615  86.523  54.974  1.00 36.34           C  
ATOM   3228  CD1 TRP A 431      74.366  87.895  54.968  1.00 36.53           C  
ATOM   3229  CD2 TRP A 431      74.121  86.033  53.720  1.00 36.89           C  
ATOM   3230  NE1 TRP A 431      73.736  88.258  53.802  1.00 37.08           N  
ATOM   3231  CE2 TRP A 431      73.585  87.151  53.008  1.00 39.71           C  
ATOM   3232  CE3 TRP A 431      74.110  84.777  53.093  1.00 36.84           C  
ATOM   3233  CZ2 TRP A 431      73.007  87.024  51.720  1.00 41.86           C  
ATOM   3234  CZ3 TRP A 431      73.515  84.647  51.825  1.00 38.13           C  
ATOM   3235  CH2 TRP A 431      72.997  85.766  51.146  1.00 39.85           C  
ATOM   3236  N   ILE A 432      77.386  85.320  58.715  1.00 35.47           N  
ATOM   3237  CA  ILE A 432      77.302  84.695  60.056  1.00 35.54           C  
ATOM   3238  C   ILE A 432      77.207  85.713  61.198  1.00 35.01           C  
ATOM   3239  O   ILE A 432      76.269  85.615  62.023  1.00 35.34           O  
ATOM   3240  CB  ILE A 432      78.387  83.521  60.317  1.00 35.52           C  
ATOM   3241  CG1 ILE A 432      77.992  82.645  61.535  1.00 35.88           C  
ATOM   3242  CG2 ILE A 432      79.865  83.958  60.323  1.00 31.49           C  
ATOM   3243  CD1 ILE A 432      79.104  81.592  62.006  1.00 38.64           C  
ATOM   3244  N   GLY A 433      78.141  86.690  61.215  1.00 35.35           N  
ATOM   3245  CA  GLY A 433      77.974  87.992  61.917  1.00 31.70           C  
ATOM   3246  C   GLY A 433      76.493  88.397  61.904  1.00 30.41           C  
ATOM   3247  O   GLY A 433      75.807  88.583  62.904  1.00 29.43           O  
ATOM   3248  N   LYS A 434      75.934  88.421  60.750  1.00 28.91           N  
ATOM   3249  CA  LYS A 434      74.646  89.005  60.656  1.00 31.12           C  
ATOM   3250  C   LYS A 434      73.609  88.145  61.281  1.00 34.14           C  
ATOM   3251  O   LYS A 434      72.610  88.651  61.816  1.00 35.38           O  
ATOM   3252  CB  LYS A 434      74.303  89.228  59.178  1.00 29.00           C  
ATOM   3253  CG  LYS A 434      72.815  89.389  58.970  1.00 28.22           C  
ATOM   3254  CD  LYS A 434      72.259  90.783  59.383  1.00 32.96           C  
ATOM   3255  CE  LYS A 434      73.297  91.944  59.152  1.00 30.47           C  
ATOM   3256  NZ  LYS A 434      73.092  92.988  60.165  1.00 35.41           N  
ATOM   3257  N   MET A 435      73.778  86.818  61.116  1.00 36.44           N  
ATOM   3258  CA  MET A 435      72.736  85.876  61.542  1.00 36.68           C  
ATOM   3259  C   MET A 435      72.875  85.625  63.011  1.00 35.17           C  
ATOM   3260  O   MET A 435      71.882  85.384  63.651  1.00 35.49           O  
ATOM   3261  CB  MET A 435      72.874  84.545  60.798  1.00 37.91           C  
ATOM   3262  CG  MET A 435      72.581  84.689  59.311  1.00 37.99           C  
ATOM   3263  SD  MET A 435      72.634  83.035  58.395  1.00 33.44           S  
ATOM   3264  CE  MET A 435      74.380  82.762  58.757  1.00 19.49           C  
ATOM   3265  N   SER A 436      74.090  85.718  63.523  1.00 34.16           N  
ATOM   3266  CA  SER A 436      74.370  85.357  64.881  1.00 36.33           C  
ATOM   3267  C   SER A 436      74.727  86.466  65.887  1.00 38.07           C  
ATOM   3268  O   SER A 436      74.645  86.240  67.098  1.00 39.99           O  
ATOM   3269  CB  SER A 436      75.555  84.429  64.905  1.00 36.24           C  
ATOM   3270  OG  SER A 436      76.739  85.083  64.509  1.00 37.80           O  
ATOM   3271  N   GLY A 437      75.189  87.620  65.437  1.00 37.80           N  
ATOM   3272  CA  GLY A 437      75.719  88.578  66.379  1.00 36.61           C  
ATOM   3273  C   GLY A 437      77.214  88.471  66.590  1.00 36.04           C  
ATOM   3274  O   GLY A 437      77.783  89.337  67.263  1.00 35.97           O  
ATOM   3275  N   ARG A 438      77.863  87.428  66.070  1.00 35.59           N  
ATOM   3276  CA  ARG A 438      79.323  87.314  66.247  1.00 37.17           C  
ATOM   3277  C   ARG A 438      80.025  86.916  65.003  1.00 38.08           C  
ATOM   3278  O   ARG A 438      79.393  86.471  64.037  1.00 37.56           O  
ATOM   3279  CB  ARG A 438      79.801  86.364  67.365  1.00 37.81           C  
ATOM   3280  CG  ARG A 438      78.731  85.513  67.938  1.00 41.02           C  
ATOM   3281  CD  ARG A 438      78.457  85.841  69.380  1.00 46.38           C  
ATOM   3282  NE  ARG A 438      79.690  85.813  70.165  1.00 48.61           N  
ATOM   3283  CZ  ARG A 438      79.738  85.577  71.481  1.00 53.52           C  
ATOM   3284  NH1 ARG A 438      78.615  85.346  72.136  1.00 54.46           N  
ATOM   3285  NH2 ARG A 438      80.912  85.570  72.144  1.00 53.50           N  
ATOM   3286  N   GLN A 439      81.339  87.104  65.028  1.00 38.25           N  
ATOM   3287  CA  GLN A 439      82.062  87.120  63.813  1.00 39.58           C  
ATOM   3288  C   GLN A 439      83.137  86.043  63.950  1.00 40.06           C  
ATOM   3289  O   GLN A 439      83.792  85.938  65.038  1.00 40.56           O  
ATOM   3290  CB  GLN A 439      82.701  88.528  63.580  1.00 40.97           C  
ATOM   3291  CG  GLN A 439      83.796  88.605  62.357  1.00 44.06           C  
ATOM   3292  CD  GLN A 439      83.192  88.527  60.868  1.00 47.40           C  
ATOM   3293  OE1 GLN A 439      82.064  87.981  60.610  1.00 42.70           O  
ATOM   3294  NE2 GLN A 439      83.956  89.108  59.909  1.00 45.06           N  
ATOM   3295  N   TYR A 440      83.330  85.293  62.848  1.00 37.12           N  
ATOM   3296  CA  TYR A 440      84.258  84.191  62.759  1.00 35.15           C  
ATOM   3297  C   TYR A 440      85.624  84.789  62.826  1.00 36.01           C  
ATOM   3298  O   TYR A 440      85.784  85.925  62.508  1.00 35.30           O  
ATOM   3299  CB  TYR A 440      84.011  83.435  61.409  1.00 34.97           C  
ATOM   3300  CG  TYR A 440      84.426  84.233  60.195  1.00 29.52           C  
ATOM   3301  CD1 TYR A 440      85.742  84.247  59.809  1.00 25.69           C  
ATOM   3302  CD2 TYR A 440      83.531  85.044  59.520  1.00 26.12           C  
ATOM   3303  CE1 TYR A 440      86.157  85.044  58.799  1.00 24.13           C  
ATOM   3304  CE2 TYR A 440      83.957  85.838  58.428  1.00 23.06           C  
ATOM   3305  CZ  TYR A 440      85.263  85.837  58.118  1.00 24.02           C  
ATOM   3306  OH  TYR A 440      85.769  86.607  57.055  1.00 27.93           O  
ATOM   3307  N   PRO A 441      86.632  84.042  63.224  1.00 37.93           N  
ATOM   3308  CA  PRO A 441      88.018  84.514  63.129  1.00 39.57           C  
ATOM   3309  C   PRO A 441      88.564  84.420  61.728  1.00 42.52           C  
ATOM   3310  O   PRO A 441      88.569  83.345  61.039  1.00 44.08           O  
ATOM   3311  CB  PRO A 441      88.798  83.523  63.926  1.00 38.02           C  
ATOM   3312  CG  PRO A 441      87.767  82.825  64.602  1.00 39.51           C  
ATOM   3313  CD  PRO A 441      86.530  82.727  63.840  1.00 38.23           C  
ATOM   3314  N   GLU A 442      89.084  85.559  61.289  1.00 42.89           N  
ATOM   3315  CA  GLU A 442      89.524  85.672  59.910  1.00 40.51           C  
ATOM   3316  C   GLU A 442      90.649  84.685  59.607  1.00 39.78           C  
ATOM   3317  O   GLU A 442      90.655  84.084  58.525  1.00 39.81           O  
ATOM   3318  CB  GLU A 442      89.950  87.127  59.625  1.00 39.46           C  
ATOM   3319  CG  GLU A 442      90.254  87.435  58.178  1.00 34.71           C  
ATOM   3320  CD  GLU A 442      89.146  87.092  57.230  1.00 33.82           C  
ATOM   3321  OE1 GLU A 442      87.933  87.263  57.496  1.00 26.34           O  
ATOM   3322  OE2 GLU A 442      89.541  86.700  56.116  1.00 40.39           O  
ATOM   3323  N   TRP A 443      91.615  84.528  60.496  1.00 37.80           N  
ATOM   3324  CA  TRP A 443      92.732  83.701  60.092  1.00 38.41           C  
ATOM   3325  C   TRP A 443      92.195  82.256  59.924  1.00 38.24           C  
ATOM   3326  O   TRP A 443      92.726  81.501  59.132  1.00 36.61           O  
ATOM   3327  CB  TRP A 443      93.850  83.673  61.108  1.00 37.49           C  
ATOM   3328  CG  TRP A 443      93.360  82.982  62.373  1.00 42.12           C  
ATOM   3329  CD1 TRP A 443      92.664  83.567  63.380  1.00 42.97           C  
ATOM   3330  CD2 TRP A 443      93.524  81.600  62.743  1.00 43.36           C  
ATOM   3331  NE1 TRP A 443      92.382  82.648  64.354  1.00 45.05           N  
ATOM   3332  CE2 TRP A 443      92.903  81.434  64.003  1.00 45.40           C  
ATOM   3333  CE3 TRP A 443      94.121  80.476  62.125  1.00 46.38           C  
ATOM   3334  CZ2 TRP A 443      92.826  80.193  64.659  1.00 44.19           C  
ATOM   3335  CZ3 TRP A 443      94.075  79.240  62.771  1.00 45.13           C  
ATOM   3336  CH2 TRP A 443      93.431  79.108  64.035  1.00 47.52           C  
ATOM   3337  N   ALA A 444      91.135  81.915  60.660  1.00 37.73           N  
ATOM   3338  CA  ALA A 444      90.600  80.570  60.617  1.00 38.76           C  
ATOM   3339  C   ALA A 444      89.903  80.300  59.272  1.00 38.44           C  
ATOM   3340  O   ALA A 444      90.220  79.307  58.605  1.00 38.94           O  
ATOM   3341  CB  ALA A 444      89.662  80.289  61.807  1.00 37.61           C  
ATOM   3342  N   GLY A 445      88.941  81.146  58.927  1.00 37.20           N  
ATOM   3343  CA  GLY A 445      88.319  81.181  57.618  1.00 36.78           C  
ATOM   3344  C   GLY A 445      89.349  81.027  56.500  1.00 36.81           C  
ATOM   3345  O   GLY A 445      89.148  80.362  55.458  1.00 36.76           O  
ATOM   3346  N   GLN A 446      90.507  81.568  56.714  1.00 35.36           N  
ATOM   3347  CA  GLN A 446      91.441  81.492  55.612  1.00 36.06           C  
ATOM   3348  C   GLN A 446      92.205  80.193  55.462  1.00 35.29           C  
ATOM   3349  O   GLN A 446      92.383  79.738  54.325  1.00 35.86           O  
ATOM   3350  CB  GLN A 446      92.404  82.662  55.671  1.00 35.88           C  
ATOM   3351  CG  GLN A 446      91.562  83.888  55.400  1.00 40.34           C  
ATOM   3352  CD  GLN A 446      92.344  85.022  54.761  1.00 45.21           C  
ATOM   3353  OE1 GLN A 446      93.555  84.905  54.436  1.00 46.75           O  
ATOM   3354  NE2 GLN A 446      91.660  86.136  54.600  1.00 46.98           N  
ATOM   3355  N   LEU A 447      92.763  79.678  56.560  1.00 33.03           N  
ATOM   3356  CA  LEU A 447      93.217  78.304  56.609  1.00 32.57           C  
ATOM   3357  C   LEU A 447      92.181  77.293  56.034  1.00 32.05           C  
ATOM   3358  O   LEU A 447      92.581  76.444  55.231  1.00 29.06           O  
ATOM   3359  CB  LEU A 447      93.467  77.879  58.023  1.00 33.58           C  
ATOM   3360  CG  LEU A 447      94.314  76.591  58.032  1.00 32.72           C  
ATOM   3361  CD1 LEU A 447      95.604  76.692  57.189  1.00 32.21           C  
ATOM   3362  CD2 LEU A 447      94.608  76.227  59.434  1.00 31.62           C  
ATOM   3363  N   HIS A 448      90.887  77.456  56.422  1.00 30.29           N  
ATOM   3364  CA  HIS A 448      89.836  76.571  56.038  1.00 31.11           C  
ATOM   3365  C   HIS A 448      89.758  76.590  54.547  1.00 33.38           C  
ATOM   3366  O   HIS A 448      89.704  75.503  53.922  1.00 35.74           O  
ATOM   3367  CB  HIS A 448      88.500  76.879  56.689  1.00 29.27           C  
ATOM   3368  CG  HIS A 448      87.313  76.263  55.998  1.00 29.55           C  
ATOM   3369  ND1 HIS A 448      86.043  76.827  56.050  1.00 28.56           N  
ATOM   3370  CD2 HIS A 448      87.176  75.120  55.266  1.00 24.75           C  
ATOM   3371  CE1 HIS A 448      85.181  76.077  55.377  1.00 27.72           C  
ATOM   3372  NE2 HIS A 448      85.840  75.050  54.871  1.00 27.85           N  
ATOM   3373  N   PHE A 449      89.875  77.795  53.971  1.00 33.63           N  
ATOM   3374  CA  PHE A 449      89.822  77.973  52.517  1.00 30.69           C  
ATOM   3375  C   PHE A 449      90.953  77.316  51.795  1.00 30.48           C  
ATOM   3376  O   PHE A 449      90.710  76.640  50.849  1.00 30.17           O  
ATOM   3377  CB  PHE A 449      89.636  79.446  52.040  1.00 29.66           C  
ATOM   3378  CG  PHE A 449      89.805  79.605  50.550  1.00 22.55           C  
ATOM   3379  CD1 PHE A 449      88.727  79.577  49.733  1.00 16.24           C  
ATOM   3380  CD2 PHE A 449      91.032  79.757  50.016  1.00 19.88           C  
ATOM   3381  CE1 PHE A 449      88.873  79.644  48.368  1.00 15.75           C  
ATOM   3382  CE2 PHE A 449      91.182  79.841  48.669  1.00 21.35           C  
ATOM   3383  CZ  PHE A 449      90.088  79.767  47.855  1.00 14.27           C  
ATOM   3384  N   TRP A 450      92.186  77.582  52.167  1.00 31.86           N  
ATOM   3385  CA  TRP A 450      93.290  76.986  51.474  1.00 33.53           C  
ATOM   3386  C   TRP A 450      93.344  75.445  51.667  1.00 36.65           C  
ATOM   3387  O   TRP A 450      93.825  74.750  50.757  1.00 38.47           O  
ATOM   3388  CB  TRP A 450      94.632  77.619  51.842  1.00 32.29           C  
ATOM   3389  CG  TRP A 450      94.741  78.988  51.211  1.00 39.91           C  
ATOM   3390  CD1 TRP A 450      94.643  80.203  51.867  1.00 40.09           C  
ATOM   3391  CD2 TRP A 450      94.839  79.306  49.800  1.00 45.11           C  
ATOM   3392  NE1 TRP A 450      94.680  81.223  50.956  1.00 44.25           N  
ATOM   3393  CE2 TRP A 450      94.795  80.722  49.690  1.00 45.58           C  
ATOM   3394  CE3 TRP A 450      94.972  78.540  48.614  1.00 42.37           C  
ATOM   3395  CZ2 TRP A 450      94.888  81.388  48.463  1.00 45.25           C  
ATOM   3396  CZ3 TRP A 450      95.049  79.212  47.390  1.00 46.29           C  
ATOM   3397  CH2 TRP A 450      95.012  80.618  47.324  1.00 45.81           C  
ATOM   3398  N   MET A 451      92.931  74.914  52.836  1.00 36.32           N  
ATOM   3399  CA  MET A 451      92.988  73.477  53.026  1.00 35.79           C  
ATOM   3400  C   MET A 451      91.969  72.894  52.028  1.00 35.37           C  
ATOM   3401  O   MET A 451      92.313  71.969  51.318  1.00 33.82           O  
ATOM   3402  CB  MET A 451      92.611  73.045  54.450  1.00 33.92           C  
ATOM   3403  CG  MET A 451      93.694  73.238  55.416  1.00 37.76           C  
ATOM   3404  SD  MET A 451      93.161  72.849  57.117  1.00 44.24           S  
ATOM   3405  CE  MET A 451      92.884  71.022  57.093  1.00 45.25           C  
ATOM   3406  N   MET A 452      90.736  73.437  52.010  1.00 33.25           N  
ATOM   3407  CA  MET A 452      89.673  72.906  51.188  1.00 33.31           C  
ATOM   3408  C   MET A 452      89.965  73.027  49.680  1.00 35.74           C  
ATOM   3409  O   MET A 452      89.466  72.268  48.876  1.00 35.82           O  
ATOM   3410  CB  MET A 452      88.388  73.623  51.466  1.00 30.53           C  
ATOM   3411  CG  MET A 452      87.342  73.317  50.475  1.00 29.08           C  
ATOM   3412  SD  MET A 452      86.429  71.722  50.758  1.00 29.97           S  
ATOM   3413  CE  MET A 452      84.819  71.886  50.034  1.00 19.72           C  
ATOM   3414  N   PHE A 453      90.762  74.018  49.308  1.00 36.30           N  
ATOM   3415  CA  PHE A 453      90.853  74.378  47.923  1.00 35.48           C  
ATOM   3416  C   PHE A 453      91.897  73.407  47.471  1.00 35.79           C  
ATOM   3417  O   PHE A 453      91.794  72.823  46.378  1.00 35.10           O  
ATOM   3418  CB  PHE A 453      91.276  75.876  47.764  1.00 34.52           C  
ATOM   3419  CG  PHE A 453      91.718  76.269  46.372  1.00 29.67           C  
ATOM   3420  CD1 PHE A 453      90.827  76.751  45.469  1.00 29.48           C  
ATOM   3421  CD2 PHE A 453      93.039  76.181  46.002  1.00 29.64           C  
ATOM   3422  CE1 PHE A 453      91.253  77.118  44.197  1.00 26.06           C  
ATOM   3423  CE2 PHE A 453      93.463  76.518  44.700  1.00 29.33           C  
ATOM   3424  CZ  PHE A 453      92.568  77.012  43.841  1.00 24.90           C  
ATOM   3425  N   ILE A 454      92.923  73.251  48.290  1.00 35.90           N  
ATOM   3426  CA  ILE A 454      94.028  72.447  47.874  1.00 38.03           C  
ATOM   3427  C   ILE A 454      93.633  70.951  47.878  1.00 39.44           C  
ATOM   3428  O   ILE A 454      93.840  70.197  46.909  1.00 39.47           O  
ATOM   3429  CB  ILE A 454      95.186  72.668  48.750  1.00 39.16           C  
ATOM   3430  CG1 ILE A 454      95.840  73.946  48.293  1.00 38.72           C  
ATOM   3431  CG2 ILE A 454      96.193  71.417  48.693  1.00 35.54           C  
ATOM   3432  CD1 ILE A 454      96.943  74.380  49.252  1.00 42.80           C  
ATOM   3433  N   GLY A 455      93.012  70.560  48.962  1.00 39.07           N  
ATOM   3434  CA  GLY A 455      92.539  69.228  49.082  1.00 39.48           C  
ATOM   3435  C   GLY A 455      91.588  68.817  47.987  1.00 39.54           C  
ATOM   3436  O   GLY A 455      91.716  67.689  47.420  1.00 38.93           O  
ATOM   3437  N   SER A 456      90.659  69.697  47.682  1.00 38.19           N  
ATOM   3438  CA  SER A 456      89.562  69.356  46.809  1.00 37.39           C  
ATOM   3439  C   SER A 456      89.974  69.187  45.360  1.00 37.49           C  
ATOM   3440  O   SER A 456      89.295  68.493  44.577  1.00 36.55           O  
ATOM   3441  CB  SER A 456      88.569  70.445  46.882  1.00 37.97           C  
ATOM   3442  OG  SER A 456      87.451  69.981  47.573  1.00 43.24           O  
ATOM   3443  N   ASN A 457      91.082  69.828  45.006  1.00 36.72           N  
ATOM   3444  CA  ASN A 457      91.558  69.805  43.644  1.00 35.75           C  
ATOM   3445  C   ASN A 457      92.359  68.534  43.484  1.00 34.08           C  
ATOM   3446  O   ASN A 457      92.415  67.929  42.379  1.00 33.99           O  
ATOM   3447  CB  ASN A 457      92.375  71.087  43.259  1.00 36.03           C  
ATOM   3448  CG  ASN A 457      91.467  72.238  42.783  1.00 35.68           C  
ATOM   3449  OD1 ASN A 457      90.864  72.166  41.724  1.00 38.40           O  
ATOM   3450  ND2 ASN A 457      91.308  73.260  43.609  1.00 36.03           N  
ATOM   3451  N   LEU A 458      92.995  68.137  44.572  1.00 32.13           N  
ATOM   3452  CA  LEU A 458      93.722  66.840  44.613  1.00 31.22           C  
ATOM   3453  C   LEU A 458      92.715  65.658  44.528  1.00 31.94           C  
ATOM   3454  O   LEU A 458      92.988  64.671  43.886  1.00 34.38           O  
ATOM   3455  CB  LEU A 458      94.591  66.734  45.819  1.00 28.84           C  
ATOM   3456  CG  LEU A 458      95.884  67.525  45.732  1.00 29.47           C  
ATOM   3457  CD1 LEU A 458      96.325  67.726  47.177  1.00 30.07           C  
ATOM   3458  CD2 LEU A 458      97.035  66.903  44.946  1.00 26.68           C  
ATOM   3459  N   ILE A 459      91.507  65.799  45.058  1.00 31.33           N  
ATOM   3460  CA  ILE A 459      90.536  64.786  44.850  1.00 30.69           C  
ATOM   3461  C   ILE A 459      90.097  64.740  43.379  1.00 31.90           C  
ATOM   3462  O   ILE A 459      90.241  63.726  42.752  1.00 32.47           O  
ATOM   3463  CB  ILE A 459      89.340  64.996  45.674  1.00 29.93           C  
ATOM   3464  CG1 ILE A 459      89.583  65.230  47.193  1.00 29.98           C  
ATOM   3465  CG2 ILE A 459      88.442  63.814  45.547  1.00 33.02           C  
ATOM   3466  CD1 ILE A 459      88.149  65.745  47.796  1.00 24.82           C  
ATOM   3467  N   PHE A 460      89.523  65.822  42.833  1.00 31.24           N  
ATOM   3468  CA  PHE A 460      88.875  65.736  41.542  1.00 29.25           C  
ATOM   3469  C   PHE A 460      89.727  65.962  40.333  1.00 28.85           C  
ATOM   3470  O   PHE A 460      89.501  65.389  39.290  1.00 29.39           O  
ATOM   3471  CB  PHE A 460      87.524  66.435  41.490  1.00 28.99           C  
ATOM   3472  CG  PHE A 460      86.662  66.131  42.651  1.00 31.79           C  
ATOM   3473  CD1 PHE A 460      85.956  64.917  42.719  1.00 28.03           C  
ATOM   3474  CD2 PHE A 460      86.564  67.047  43.739  1.00 33.69           C  
ATOM   3475  CE1 PHE A 460      85.107  64.608  43.837  1.00 30.31           C  
ATOM   3476  CE2 PHE A 460      85.704  66.770  44.874  1.00 34.37           C  
ATOM   3477  CZ  PHE A 460      84.951  65.509  44.921  1.00 32.78           C  
ATOM   3478  N   PHE A 461      90.774  66.739  40.425  1.00 29.08           N  
ATOM   3479  CA  PHE A 461      91.440  66.955  39.162  1.00 28.09           C  
ATOM   3480  C   PHE A 461      91.907  65.589  38.573  1.00 27.20           C  
ATOM   3481  O   PHE A 461      91.730  65.348  37.402  1.00 28.90           O  
ATOM   3482  CB  PHE A 461      92.608  67.974  39.141  1.00 27.04           C  
ATOM   3483  CG  PHE A 461      92.786  68.545  37.806  1.00 24.90           C  
ATOM   3484  CD1 PHE A 461      91.803  69.381  37.286  1.00 29.81           C  
ATOM   3485  CD2 PHE A 461      93.812  68.128  37.004  1.00 28.90           C  
ATOM   3486  CE1 PHE A 461      91.862  69.859  35.995  1.00 31.38           C  
ATOM   3487  CE2 PHE A 461      93.935  68.605  35.666  1.00 30.73           C  
ATOM   3488  CZ  PHE A 461      92.972  69.508  35.152  1.00 26.03           C  
ATOM   3489  N   PRO A 462      92.548  64.757  39.359  1.00 26.64           N  
ATOM   3490  CA  PRO A 462      93.026  63.442  38.852  1.00 25.66           C  
ATOM   3491  C   PRO A 462      91.936  62.572  38.304  1.00 24.38           C  
ATOM   3492  O   PRO A 462      92.255  61.870  37.411  1.00 25.27           O  
ATOM   3493  CB  PRO A 462      93.835  62.875  40.039  1.00 26.51           C  
ATOM   3494  CG  PRO A 462      94.386  64.261  40.696  1.00 24.23           C  
ATOM   3495  CD  PRO A 462      93.005  65.004  40.750  1.00 25.73           C  
ATOM   3496  N   GLN A 463      90.693  62.752  38.693  1.00 22.93           N  
ATOM   3497  CA  GLN A 463      89.602  62.019  38.137  1.00 23.85           C  
ATOM   3498  C   GLN A 463      89.308  62.190  36.636  1.00 26.90           C  
ATOM   3499  O   GLN A 463      88.347  61.502  36.103  1.00 28.40           O  
ATOM   3500  CB  GLN A 463      88.304  62.178  38.992  1.00 21.56           C  
ATOM   3501  CG  GLN A 463      88.544  61.748  40.445  1.00 21.23           C  
ATOM   3502  CD  GLN A 463      87.325  61.748  41.311  1.00 24.15           C  
ATOM   3503  OE1 GLN A 463      86.266  62.214  40.887  1.00 18.41           O  
ATOM   3504  NE2 GLN A 463      87.485  61.301  42.618  1.00 23.76           N  
ATOM   3505  N   HIS A 464      90.023  63.153  36.006  1.00 25.96           N  
ATOM   3506  CA  HIS A 464      89.890  63.465  34.577  1.00 24.47           C  
ATOM   3507  C   HIS A 464      90.829  62.512  33.941  1.00 23.38           C  
ATOM   3508  O   HIS A 464      90.456  62.016  32.936  1.00 21.30           O  
ATOM   3509  CB  HIS A 464      90.373  64.954  34.111  1.00 24.11           C  
ATOM   3510  CG  HIS A 464      89.484  66.056  34.600  1.00 24.95           C  
ATOM   3511  ND1 HIS A 464      89.856  66.879  35.663  1.00 23.41           N  
ATOM   3512  CD2 HIS A 464      88.196  66.383  34.283  1.00 17.52           C  
ATOM   3513  CE1 HIS A 464      88.823  67.670  35.954  1.00 16.29           C  
ATOM   3514  NE2 HIS A 464      87.801  67.361  35.172  1.00 18.32           N  
ATOM   3515  N   PHE A 465      92.079  62.429  34.459  1.00 24.07           N  
ATOM   3516  CA  PHE A 465      93.058  61.447  34.109  1.00 25.75           C  
ATOM   3517  C   PHE A 465      92.446  60.032  34.141  1.00 27.95           C  
ATOM   3518  O   PHE A 465      92.425  59.339  33.088  1.00 27.43           O  
ATOM   3519  CB  PHE A 465      94.225  61.476  35.016  1.00 27.10           C  
ATOM   3520  CG  PHE A 465      94.944  62.821  35.126  1.00 29.97           C  
ATOM   3521  CD1 PHE A 465      94.953  63.772  34.069  1.00 34.01           C  
ATOM   3522  CD2 PHE A 465      95.603  63.143  36.310  1.00 31.80           C  
ATOM   3523  CE1 PHE A 465      95.614  64.977  34.171  1.00 30.73           C  
ATOM   3524  CE2 PHE A 465      96.293  64.392  36.451  1.00 35.63           C  
ATOM   3525  CZ  PHE A 465      96.292  65.320  35.330  1.00 37.05           C  
ATOM   3526  N   LEU A 466      91.843  59.652  35.284  1.00 27.99           N  
ATOM   3527  CA  LEU A 466      91.248  58.328  35.430  1.00 28.31           C  
ATOM   3528  C   LEU A 466      90.280  58.076  34.321  1.00 29.72           C  
ATOM   3529  O   LEU A 466      90.342  56.972  33.742  1.00 32.73           O  
ATOM   3530  CB  LEU A 466      90.533  58.060  36.797  1.00 25.84           C  
ATOM   3531  CG  LEU A 466      91.554  58.022  37.940  1.00 24.64           C  
ATOM   3532  CD1 LEU A 466      90.866  57.924  39.370  1.00 23.74           C  
ATOM   3533  CD2 LEU A 466      92.579  57.036  37.728  1.00 19.69           C  
ATOM   3534  N   GLY A 467      89.368  59.008  34.078  1.00 27.93           N  
ATOM   3535  CA  GLY A 467      88.289  58.835  33.113  1.00 28.02           C  
ATOM   3536  C   GLY A 467      88.856  58.778  31.695  1.00 29.32           C  
ATOM   3537  O   GLY A 467      88.337  58.046  30.780  1.00 27.54           O  
ATOM   3538  N   ARG A 468      89.958  59.523  31.480  1.00 27.86           N  
ATOM   3539  CA  ARG A 468      90.461  59.612  30.104  1.00 26.43           C  
ATOM   3540  C   ARG A 468      91.065  58.183  29.884  1.00 27.16           C  
ATOM   3541  O   ARG A 468      91.043  57.654  28.772  1.00 26.81           O  
ATOM   3542  CB  ARG A 468      91.608  60.648  29.927  1.00 25.67           C  
ATOM   3543  CG  ARG A 468      91.310  62.245  30.058  1.00 26.27           C  
ATOM   3544  CD  ARG A 468      92.543  63.189  29.558  1.00 22.46           C  
ATOM   3545  NE  ARG A 468      91.811  63.857  28.496  1.00 28.34           N  
ATOM   3546  CZ  ARG A 468      92.326  64.208  27.393  1.00 24.96           C  
ATOM   3547  NH1 ARG A 468      93.638  63.993  27.179  1.00 17.39           N  
ATOM   3548  NH2 ARG A 468      91.510  64.766  26.520  1.00 24.19           N  
ATOM   3549  N   GLN A 469      91.683  57.621  30.915  1.00 26.27           N  
ATOM   3550  CA  GLN A 469      92.325  56.341  30.757  1.00 27.15           C  
ATOM   3551  C   GLN A 469      91.313  55.197  30.805  1.00 26.97           C  
ATOM   3552  O   GLN A 469      91.744  54.084  30.694  1.00 28.87           O  
ATOM   3553  CB  GLN A 469      93.296  56.082  31.823  1.00 24.69           C  
ATOM   3554  CG  GLN A 469      94.497  56.722  31.555  1.00 28.33           C  
ATOM   3555  CD  GLN A 469      95.417  55.903  30.760  1.00 30.99           C  
ATOM   3556  OE1 GLN A 469      95.442  55.993  29.512  1.00 31.39           O  
ATOM   3557  NE2 GLN A 469      96.231  55.135  31.448  1.00 28.53           N  
ATOM   3558  N   GLY A 470      90.027  55.454  31.051  1.00 26.93           N  
ATOM   3559  CA  GLY A 470      89.031  54.438  30.956  1.00 27.77           C  
ATOM   3560  C   GLY A 470      88.446  53.844  32.232  1.00 30.39           C  
ATOM   3561  O   GLY A 470      87.668  52.882  32.154  1.00 31.22           O  
ATOM   3562  N   MET A 471      88.700  54.445  33.397  1.00 30.69           N  
ATOM   3563  CA  MET A 471      88.103  53.984  34.655  1.00 29.00           C  
ATOM   3564  C   MET A 471      86.597  54.168  34.807  1.00 27.94           C  
ATOM   3565  O   MET A 471      86.126  55.239  34.935  1.00 29.60           O  
ATOM   3566  CB  MET A 471      88.847  54.599  35.828  1.00 30.07           C  
ATOM   3567  CG  MET A 471      88.227  54.208  37.207  1.00 31.78           C  
ATOM   3568  SD  MET A 471      89.201  54.831  38.592  1.00 32.46           S  
ATOM   3569  CE  MET A 471      88.071  54.281  39.843  1.00 27.52           C  
ATOM   3570  N   PRO A 472      85.792  53.115  34.848  1.00 28.24           N  
ATOM   3571  CA  PRO A 472      84.341  53.375  34.867  1.00 26.24           C  
ATOM   3572  C   PRO A 472      83.955  53.993  36.164  1.00 26.49           C  
ATOM   3573  O   PRO A 472      84.731  53.961  37.117  1.00 26.38           O  
ATOM   3574  CB  PRO A 472      83.716  51.964  34.747  1.00 25.81           C  
ATOM   3575  CG  PRO A 472      84.889  51.155  34.250  1.00 24.97           C  
ATOM   3576  CD  PRO A 472      86.144  51.658  34.800  1.00 25.00           C  
ATOM   3577  N   ARG A 473      82.717  54.430  36.258  1.00 26.47           N  
ATOM   3578  CA  ARG A 473      82.301  54.870  37.530  1.00 28.76           C  
ATOM   3579  C   ARG A 473      81.545  53.742  38.277  1.00 30.43           C  
ATOM   3580  O   ARG A 473      81.132  52.690  37.643  1.00 30.53           O  
ATOM   3581  CB  ARG A 473      81.570  56.225  37.386  1.00 29.54           C  
ATOM   3582  CG  ARG A 473      80.176  56.242  36.905  1.00 29.58           C  
ATOM   3583  CD  ARG A 473      79.756  57.685  36.507  1.00 32.65           C  
ATOM   3584  NE  ARG A 473      78.868  58.183  37.530  1.00 35.12           N  
ATOM   3585  CZ  ARG A 473      77.844  58.987  37.419  1.00 36.75           C  
ATOM   3586  NH1 ARG A 473      77.481  59.567  36.272  1.00 34.97           N  
ATOM   3587  NH2 ARG A 473      77.164  59.206  38.537  1.00 35.56           N  
ATOM   3588  N   ARG A 474      81.401  53.895  39.602  1.00 27.80           N  
ATOM   3589  CA  ARG A 474      80.440  53.099  40.331  1.00 25.62           C  
ATOM   3590  C   ARG A 474      81.092  51.714  40.627  1.00 24.25           C  
ATOM   3591  O   ARG A 474      80.449  50.775  40.768  1.00 24.67           O  
ATOM   3592  CB  ARG A 474      79.147  53.051  39.531  1.00 23.10           C  
ATOM   3593  CG  ARG A 474      78.136  54.131  39.968  1.00 26.12           C  
ATOM   3594  CD  ARG A 474      77.346  54.760  38.901  1.00 25.92           C  
ATOM   3595  NE  ARG A 474      76.270  55.563  39.425  1.00 24.56           N  
ATOM   3596  CZ  ARG A 474      75.084  55.701  38.865  1.00 27.27           C  
ATOM   3597  NH1 ARG A 474      74.774  55.102  37.714  1.00 29.74           N  
ATOM   3598  NH2 ARG A 474      74.170  56.447  39.437  1.00 26.26           N  
ATOM   3599  N   TYR A 475      82.397  51.669  40.718  1.00 23.80           N  
ATOM   3600  CA  TYR A 475      83.188  50.514  40.969  1.00 22.52           C  
ATOM   3601  C   TYR A 475      83.843  50.370  42.319  1.00 24.86           C  
ATOM   3602  O   TYR A 475      84.786  51.180  42.632  1.00 24.62           O  
ATOM   3603  CB  TYR A 475      84.434  50.512  39.994  1.00 22.54           C  
ATOM   3604  CG  TYR A 475      84.194  49.776  38.616  1.00 17.62           C  
ATOM   3605  CD1 TYR A 475      82.917  49.646  38.129  1.00 13.31           C  
ATOM   3606  CD2 TYR A 475      85.242  49.312  37.814  1.00 16.98           C  
ATOM   3607  CE1 TYR A 475      82.633  49.007  36.935  1.00 15.51           C  
ATOM   3608  CE2 TYR A 475      84.935  48.625  36.559  1.00 17.31           C  
ATOM   3609  CZ  TYR A 475      83.640  48.519  36.173  1.00 18.15           C  
ATOM   3610  OH  TYR A 475      83.247  47.976  34.946  1.00 22.35           O  
ATOM   3611  N   ILE A 476      83.569  49.250  43.038  1.00 23.99           N  
ATOM   3612  CA  ILE A 476      84.385  48.968  44.230  1.00 22.79           C  
ATOM   3613  C   ILE A 476      85.846  48.853  44.012  1.00 22.18           C  
ATOM   3614  O   ILE A 476      86.670  49.077  44.988  1.00 23.26           O  
ATOM   3615  CB  ILE A 476      83.829  47.661  45.025  1.00 26.76           C  
ATOM   3616  CG1 ILE A 476      84.346  47.583  46.465  1.00 26.12           C  
ATOM   3617  CG2 ILE A 476      84.110  46.342  44.180  1.00 22.61           C  
ATOM   3618  CD1 ILE A 476      83.667  46.373  47.343  1.00 29.28           C  
ATOM   3619  N   ASP A 477      86.310  48.402  42.844  1.00 21.17           N  
ATOM   3620  CA  ASP A 477      87.798  48.059  42.807  1.00 19.32           C  
ATOM   3621  C   ASP A 477      88.250  48.185  41.376  1.00 18.22           C  
ATOM   3622  O   ASP A 477      87.362  48.229  40.507  1.00 15.31           O  
ATOM   3623  CB  ASP A 477      88.115  46.561  43.269  1.00 21.47           C  
ATOM   3624  CG  ASP A 477      89.609  46.316  43.377  1.00 28.12           C  
ATOM   3625  OD1 ASP A 477      90.306  47.363  43.485  1.00 31.84           O  
ATOM   3626  OD2 ASP A 477      90.214  45.173  43.317  1.00 37.96           O  
ATOM   3627  N   TYR A 478      89.571  48.211  41.080  1.00 15.82           N  
ATOM   3628  CA  TYR A 478      89.798  48.608  39.715  1.00 19.90           C  
ATOM   3629  C   TYR A 478      91.170  48.103  39.294  1.00 21.63           C  
ATOM   3630  O   TYR A 478      92.010  47.864  40.169  1.00 23.30           O  
ATOM   3631  CB  TYR A 478      89.782  50.189  39.647  1.00 21.02           C  
ATOM   3632  CG  TYR A 478      90.693  50.813  40.711  1.00 23.49           C  
ATOM   3633  CD1 TYR A 478      92.063  50.829  40.543  1.00 21.84           C  
ATOM   3634  CD2 TYR A 478      90.153  51.288  41.953  1.00 24.47           C  
ATOM   3635  CE1 TYR A 478      92.900  51.372  41.527  1.00 27.26           C  
ATOM   3636  CE2 TYR A 478      91.000  51.862  42.937  1.00 24.52           C  
ATOM   3637  CZ  TYR A 478      92.344  51.901  42.722  1.00 27.58           C  
ATOM   3638  OH  TYR A 478      93.208  52.414  43.731  1.00 27.63           O  
ATOM   3639  N   PRO A 479      91.422  47.931  37.992  1.00 20.24           N  
ATOM   3640  CA  PRO A 479      92.733  47.555  37.529  1.00 21.01           C  
ATOM   3641  C   PRO A 479      93.832  48.373  38.120  1.00 25.81           C  
ATOM   3642  O   PRO A 479      93.720  49.616  38.266  1.00 30.50           O  
ATOM   3643  CB  PRO A 479      92.648  47.761  36.043  1.00 19.75           C  
ATOM   3644  CG  PRO A 479      91.177  47.584  35.675  1.00 18.47           C  
ATOM   3645  CD  PRO A 479      90.408  47.935  36.928  1.00 21.00           C  
ATOM   3646  N   VAL A 480      94.983  47.769  38.287  1.00 27.86           N  
ATOM   3647  CA  VAL A 480      95.973  48.382  39.096  1.00 29.90           C  
ATOM   3648  C   VAL A 480      96.564  49.588  38.406  1.00 30.51           C  
ATOM   3649  O   VAL A 480      97.403  50.307  38.979  1.00 29.16           O  
ATOM   3650  CB  VAL A 480      97.122  47.355  39.636  1.00 30.98           C  
ATOM   3651  CG1 VAL A 480      96.541  46.106  40.346  1.00 31.96           C  
ATOM   3652  CG2 VAL A 480      98.152  46.958  38.540  1.00 33.62           C  
ATOM   3653  N   GLU A 481      96.187  49.784  37.156  1.00 31.14           N  
ATOM   3654  CA  GLU A 481      96.857  50.843  36.349  1.00 31.01           C  
ATOM   3655  C   GLU A 481      96.282  52.293  36.661  1.00 31.15           C  
ATOM   3656  O   GLU A 481      96.902  53.276  36.368  1.00 31.62           O  
ATOM   3657  CB  GLU A 481      96.629  50.547  34.867  1.00 29.86           C  
ATOM   3658  CG  GLU A 481      97.480  49.352  34.386  1.00 31.07           C  
ATOM   3659  CD  GLU A 481      96.775  47.985  34.529  1.00 24.17           C  
ATOM   3660  OE1 GLU A 481      95.504  47.805  34.814  1.00 26.73           O  
ATOM   3661  OE2 GLU A 481      97.530  47.110  34.293  1.00 30.88           O  
ATOM   3662  N   PHE A 482      95.036  52.333  37.107  1.00 28.94           N  
ATOM   3663  CA  PHE A 482      94.480  53.364  37.862  1.00 29.75           C  
ATOM   3664  C   PHE A 482      95.004  53.643  39.289  1.00 31.32           C  
ATOM   3665  O   PHE A 482      94.320  54.332  40.058  1.00 32.22           O  
ATOM   3666  CB  PHE A 482      93.048  53.009  37.960  1.00 28.91           C  
ATOM   3667  CG  PHE A 482      92.445  52.787  36.635  1.00 30.60           C  
ATOM   3668  CD1 PHE A 482      92.693  53.726  35.599  1.00 29.09           C  
ATOM   3669  CD2 PHE A 482      91.658  51.634  36.370  1.00 31.59           C  
ATOM   3670  CE1 PHE A 482      92.093  53.587  34.308  1.00 32.78           C  
ATOM   3671  CE2 PHE A 482      91.046  51.450  35.054  1.00 34.07           C  
ATOM   3672  CZ  PHE A 482      91.271  52.445  34.023  1.00 34.91           C  
ATOM   3673  N   ALA A 483      96.157  53.146  39.684  1.00 31.89           N  
ATOM   3674  CA  ALA A 483      96.372  53.221  41.138  1.00 35.31           C  
ATOM   3675  C   ALA A 483      96.917  54.590  41.589  1.00 36.49           C  
ATOM   3676  O   ALA A 483      96.445  55.167  42.554  1.00 37.44           O  
ATOM   3677  CB  ALA A 483      97.282  52.048  41.669  1.00 34.10           C  
ATOM   3678  N   TYR A 484      97.988  55.004  40.913  1.00 38.49           N  
ATOM   3679  CA  TYR A 484      98.643  56.312  41.028  1.00 38.95           C  
ATOM   3680  C   TYR A 484      97.689  57.477  41.240  1.00 37.73           C  
ATOM   3681  O   TYR A 484      97.765  58.103  42.272  1.00 37.84           O  
ATOM   3682  CB  TYR A 484      99.445  56.582  39.802  1.00 38.63           C  
ATOM   3683  CG  TYR A 484     100.332  57.703  40.058  1.00 43.39           C  
ATOM   3684  CD1 TYR A 484     101.580  57.474  40.602  1.00 48.34           C  
ATOM   3685  CD2 TYR A 484      99.938  59.015  39.804  1.00 44.70           C  
ATOM   3686  CE1 TYR A 484     102.437  58.535  40.883  1.00 48.55           C  
ATOM   3687  CE2 TYR A 484     100.792  60.059  40.057  1.00 43.91           C  
ATOM   3688  CZ  TYR A 484     102.030  59.812  40.607  1.00 46.11           C  
ATOM   3689  OH  TYR A 484     102.928  60.815  40.905  1.00 49.08           O  
ATOM   3690  N   TRP A 485      96.754  57.709  40.319  1.00 35.24           N  
ATOM   3691  CA  TRP A 485      95.835  58.801  40.529  1.00 33.73           C  
ATOM   3692  C   TRP A 485      94.791  58.580  41.570  1.00 33.67           C  
ATOM   3693  O   TRP A 485      94.252  59.585  42.149  1.00 33.97           O  
ATOM   3694  CB  TRP A 485      95.217  59.350  39.229  1.00 33.71           C  
ATOM   3695  CG  TRP A 485      96.274  60.006  38.378  1.00 34.60           C  
ATOM   3696  CD1 TRP A 485      96.598  59.674  37.132  1.00 36.57           C  
ATOM   3697  CD2 TRP A 485      97.134  61.123  38.728  1.00 37.64           C  
ATOM   3698  NE1 TRP A 485      97.663  60.427  36.686  1.00 38.70           N  
ATOM   3699  CE2 TRP A 485      98.003  61.333  37.649  1.00 37.50           C  
ATOM   3700  CE3 TRP A 485      97.239  61.979  39.849  1.00 39.00           C  
ATOM   3701  CZ2 TRP A 485      98.943  62.367  37.626  1.00 40.18           C  
ATOM   3702  CZ3 TRP A 485      98.212  62.965  39.849  1.00 36.59           C  
ATOM   3703  CH2 TRP A 485      99.044  63.156  38.742  1.00 39.36           C  
ATOM   3704  N   ASN A 486      94.411  57.322  41.817  1.00 32.39           N  
ATOM   3705  CA  ASN A 486      93.361  57.081  42.835  1.00 30.40           C  
ATOM   3706  C   ASN A 486      93.979  57.282  44.238  1.00 30.02           C  
ATOM   3707  O   ASN A 486      93.238  57.638  45.130  1.00 30.04           O  
ATOM   3708  CB  ASN A 486      92.795  55.690  42.750  1.00 29.33           C  
ATOM   3709  CG  ASN A 486      91.716  55.574  41.806  1.00 27.90           C  
ATOM   3710  OD1 ASN A 486      91.940  55.068  40.667  1.00 33.23           O  
ATOM   3711  ND2 ASN A 486      90.482  55.886  42.250  1.00 20.97           N  
ATOM   3712  N   ASN A 487      95.296  57.062  44.373  1.00 27.65           N  
ATOM   3713  CA  ASN A 487      96.032  57.305  45.574  1.00 31.65           C  
ATOM   3714  C   ASN A 487      96.012  58.809  45.976  1.00 32.99           C  
ATOM   3715  O   ASN A 487      95.611  59.130  47.096  1.00 33.14           O  
ATOM   3716  CB  ASN A 487      97.493  56.887  45.421  1.00 31.10           C  
ATOM   3717  CG  ASN A 487      98.293  57.101  46.712  1.00 36.36           C  
ATOM   3718  OD1 ASN A 487      97.829  56.822  47.852  1.00 40.12           O  
ATOM   3719  ND2 ASN A 487      99.502  57.585  46.551  1.00 35.20           N  
ATOM   3720  N   ILE A 488      96.492  59.690  45.060  1.00 33.28           N  
ATOM   3721  CA  ILE A 488      96.458  61.153  45.189  1.00 31.47           C  
ATOM   3722  C   ILE A 488      95.037  61.570  45.450  1.00 30.78           C  
ATOM   3723  O   ILE A 488      94.729  62.275  46.421  1.00 31.34           O  
ATOM   3724  CB  ILE A 488      97.037  61.819  43.913  1.00 32.44           C  
ATOM   3725  CG1 ILE A 488      98.373  61.186  43.525  1.00 31.03           C  
ATOM   3726  CG2 ILE A 488      97.049  63.341  43.972  1.00 34.33           C  
ATOM   3727  CD1 ILE A 488      99.659  61.657  44.100  1.00 34.07           C  
ATOM   3728  N   SER A 489      94.103  61.103  44.664  1.00 29.42           N  
ATOM   3729  CA  SER A 489      92.770  61.600  44.874  1.00 27.40           C  
ATOM   3730  C   SER A 489      92.242  61.284  46.287  1.00 31.49           C  
ATOM   3731  O   SER A 489      91.307  61.955  46.805  1.00 34.49           O  
ATOM   3732  CB  SER A 489      91.916  61.022  43.811  1.00 25.47           C  
ATOM   3733  OG  SER A 489      90.527  61.137  44.052  1.00 19.83           O  
ATOM   3734  N   SER A 490      92.711  60.188  46.883  1.00 31.92           N  
ATOM   3735  CA  SER A 490      92.186  59.793  48.156  1.00 30.80           C  
ATOM   3736  C   SER A 490      92.834  60.664  49.235  1.00 30.68           C  
ATOM   3737  O   SER A 490      92.175  61.031  50.200  1.00 27.84           O  
ATOM   3738  CB  SER A 490      92.444  58.302  48.379  1.00 30.27           C  
ATOM   3739  OG  SER A 490      91.315  57.575  47.878  1.00 33.32           O  
ATOM   3740  N   ILE A 491      94.129  60.951  49.069  1.00 30.84           N  
ATOM   3741  CA  ILE A 491      94.847  61.735  49.993  1.00 33.96           C  
ATOM   3742  C   ILE A 491      94.137  63.115  50.076  1.00 36.54           C  
ATOM   3743  O   ILE A 491      93.542  63.456  51.128  1.00 38.80           O  
ATOM   3744  CB  ILE A 491      96.249  61.796  49.565  1.00 34.53           C  
ATOM   3745  CG1 ILE A 491      96.920  60.482  49.970  1.00 35.70           C  
ATOM   3746  CG2 ILE A 491      97.039  62.998  50.246  1.00 36.13           C  
ATOM   3747  CD1 ILE A 491      98.412  60.356  49.483  1.00 34.96           C  
ATOM   3748  N   GLY A 492      94.060  63.827  48.966  1.00 36.16           N  
ATOM   3749  CA  GLY A 492      93.111  64.885  48.804  1.00 36.03           C  
ATOM   3750  C   GLY A 492      91.841  64.826  49.592  1.00 38.14           C  
ATOM   3751  O   GLY A 492      91.365  65.873  50.094  1.00 39.85           O  
ATOM   3752  N   ALA A 493      91.222  63.655  49.682  1.00 37.62           N  
ATOM   3753  CA  ALA A 493      89.913  63.538  50.354  1.00 36.53           C  
ATOM   3754  C   ALA A 493      90.157  63.673  51.811  1.00 36.84           C  
ATOM   3755  O   ALA A 493      89.241  63.951  52.575  1.00 36.84           O  
ATOM   3756  CB  ALA A 493      89.334  62.181  50.118  1.00 35.50           C  
ATOM   3757  N   TYR A 494      91.394  63.386  52.221  1.00 36.51           N  
ATOM   3758  CA  TYR A 494      91.607  63.246  53.634  1.00 37.74           C  
ATOM   3759  C   TYR A 494      91.760  64.705  54.076  1.00 37.97           C  
ATOM   3760  O   TYR A 494      91.040  65.176  55.023  1.00 39.07           O  
ATOM   3761  CB  TYR A 494      92.792  62.284  54.061  1.00 37.05           C  
ATOM   3762  CG  TYR A 494      92.646  60.837  53.550  1.00 36.75           C  
ATOM   3763  CD1 TYR A 494      91.375  60.249  53.386  1.00 31.38           C  
ATOM   3764  CD2 TYR A 494      93.791  60.077  53.193  1.00 34.16           C  
ATOM   3765  CE1 TYR A 494      91.242  58.965  52.856  1.00 30.64           C  
ATOM   3766  CE2 TYR A 494      93.662  58.753  52.669  1.00 32.47           C  
ATOM   3767  CZ  TYR A 494      92.384  58.213  52.500  1.00 30.07           C  
ATOM   3768  OH  TYR A 494      92.211  56.892  51.995  1.00 37.01           O  
ATOM   3769  N   ILE A 495      92.665  65.377  53.353  1.00 37.28           N  
ATOM   3770  CA  ILE A 495      92.931  66.813  53.435  1.00 36.12           C  
ATOM   3771  C   ILE A 495      91.636  67.592  53.528  1.00 35.87           C  
ATOM   3772  O   ILE A 495      91.455  68.327  54.500  1.00 38.17           O  
ATOM   3773  CB  ILE A 495      93.778  67.246  52.299  1.00 35.50           C  
ATOM   3774  CG1 ILE A 495      95.152  66.627  52.492  1.00 30.98           C  
ATOM   3775  CG2 ILE A 495      93.845  68.775  52.288  1.00 36.61           C  
ATOM   3776  CD1 ILE A 495      96.214  66.993  51.405  1.00 22.38           C  
ATOM   3777  N   SER A 496      90.680  67.336  52.656  1.00 34.40           N  
ATOM   3778  CA  SER A 496      89.414  68.077  52.743  1.00 34.06           C  
ATOM   3779  C   SER A 496      88.488  67.746  53.853  1.00 33.30           C  
ATOM   3780  O   SER A 496      87.583  68.569  54.156  1.00 33.58           O  
ATOM   3781  CB  SER A 496      88.581  68.048  51.446  1.00 33.50           C  
ATOM   3782  OG  SER A 496      89.109  67.119  50.551  1.00 41.12           O  
ATOM   3783  N   PHE A 497      88.581  66.513  54.370  1.00 31.40           N  
ATOM   3784  CA  PHE A 497      87.695  66.108  55.422  1.00 28.58           C  
ATOM   3785  C   PHE A 497      88.165  66.916  56.659  1.00 28.33           C  
ATOM   3786  O   PHE A 497      87.376  67.447  57.352  1.00 26.82           O  
ATOM   3787  CB  PHE A 497      87.906  64.625  55.707  1.00 29.80           C  
ATOM   3788  CG  PHE A 497      87.015  64.060  56.792  1.00 26.74           C  
ATOM   3789  CD1 PHE A 497      85.652  64.305  56.782  1.00 28.74           C  
ATOM   3790  CD2 PHE A 497      87.562  63.249  57.814  1.00 29.26           C  
ATOM   3791  CE1 PHE A 497      84.788  63.774  57.788  1.00 28.29           C  
ATOM   3792  CE2 PHE A 497      86.723  62.663  58.771  1.00 25.76           C  
ATOM   3793  CZ  PHE A 497      85.302  62.928  58.754  1.00 28.58           C  
ATOM   3794  N   ALA A 498      89.468  66.932  56.890  1.00 27.62           N  
ATOM   3795  CA  ALA A 498      90.111  67.713  57.894  1.00 29.21           C  
ATOM   3796  C   ALA A 498      89.613  69.193  57.838  1.00 31.69           C  
ATOM   3797  O   ALA A 498      89.180  69.759  58.865  1.00 35.30           O  
ATOM   3798  CB  ALA A 498      91.616  67.652  57.678  1.00 27.44           C  
ATOM   3799  N   SER A 499      89.686  69.802  56.651  1.00 30.86           N  
ATOM   3800  CA  SER A 499      89.377  71.187  56.439  1.00 29.25           C  
ATOM   3801  C   SER A 499      87.941  71.307  56.871  1.00 28.65           C  
ATOM   3802  O   SER A 499      87.503  72.358  57.293  1.00 30.66           O  
ATOM   3803  CB  SER A 499      89.532  71.575  54.941  1.00 27.84           C  
ATOM   3804  OG  SER A 499      88.211  71.544  54.320  1.00 25.21           O  
ATOM   3805  N   PHE A 500      87.154  70.264  56.777  1.00 28.08           N  
ATOM   3806  CA  PHE A 500      85.722  70.532  56.993  1.00 26.39           C  
ATOM   3807  C   PHE A 500      85.373  70.374  58.481  1.00 28.54           C  
ATOM   3808  O   PHE A 500      84.364  70.858  58.985  1.00 29.33           O  
ATOM   3809  CB  PHE A 500      84.970  69.522  56.248  1.00 23.45           C  
ATOM   3810  CG  PHE A 500      83.460  69.669  56.363  1.00 24.12           C  
ATOM   3811  CD1 PHE A 500      82.814  70.837  55.986  1.00 21.36           C  
ATOM   3812  CD2 PHE A 500      82.681  68.631  56.825  1.00 19.79           C  
ATOM   3813  CE1 PHE A 500      81.377  70.957  56.085  1.00 23.50           C  
ATOM   3814  CE2 PHE A 500      81.226  68.742  56.906  1.00 21.69           C  
ATOM   3815  CZ  PHE A 500      80.583  69.896  56.562  1.00 23.21           C  
ATOM   3816  N   LEU A 501      86.132  69.563  59.173  1.00 29.95           N  
ATOM   3817  CA  LEU A 501      85.862  69.345  60.573  1.00 32.88           C  
ATOM   3818  C   LEU A 501      86.333  70.726  61.262  1.00 33.92           C  
ATOM   3819  O   LEU A 501      85.561  71.326  62.012  1.00 34.49           O  
ATOM   3820  CB  LEU A 501      86.643  68.087  61.075  1.00 31.81           C  
ATOM   3821  CG  LEU A 501      86.169  66.676  60.668  1.00 31.97           C  
ATOM   3822  CD1 LEU A 501      87.239  65.648  61.112  1.00 30.07           C  
ATOM   3823  CD2 LEU A 501      84.658  66.277  61.155  1.00 28.95           C  
ATOM   3824  N   PHE A 502      87.570  71.170  60.961  1.00 34.38           N  
ATOM   3825  CA  PHE A 502      87.984  72.558  61.137  1.00 36.37           C  
ATOM   3826  C   PHE A 502      86.821  73.544  60.919  1.00 36.14           C  
ATOM   3827  O   PHE A 502      86.394  74.217  61.828  1.00 38.32           O  
ATOM   3828  CB  PHE A 502      89.098  72.907  60.187  1.00 36.67           C  
ATOM   3829  CG  PHE A 502      89.876  74.108  60.610  1.00 40.80           C  
ATOM   3830  CD1 PHE A 502      90.325  74.240  61.934  1.00 43.72           C  
ATOM   3831  CD2 PHE A 502      90.206  75.103  59.695  1.00 40.59           C  
ATOM   3832  CE1 PHE A 502      91.081  75.340  62.331  1.00 44.69           C  
ATOM   3833  CE2 PHE A 502      90.984  76.219  60.088  1.00 43.70           C  
ATOM   3834  CZ  PHE A 502      91.394  76.348  61.400  1.00 44.31           C  
ATOM   3835  N   PHE A 503      86.266  73.589  59.749  1.00 33.49           N  
ATOM   3836  CA  PHE A 503      85.064  74.368  59.595  1.00 33.42           C  
ATOM   3837  C   PHE A 503      83.965  74.227  60.661  1.00 33.87           C  
ATOM   3838  O   PHE A 503      83.356  75.241  61.070  1.00 33.43           O  
ATOM   3839  CB  PHE A 503      84.458  74.170  58.196  1.00 29.92           C  
ATOM   3840  CG  PHE A 503      83.178  74.880  58.003  1.00 26.59           C  
ATOM   3841  CD1 PHE A 503      83.139  76.272  57.760  1.00 22.03           C  
ATOM   3842  CD2 PHE A 503      82.004  74.213  58.103  1.00 22.58           C  
ATOM   3843  CE1 PHE A 503      81.889  76.921  57.545  1.00 21.66           C  
ATOM   3844  CE2 PHE A 503      80.756  74.870  57.941  1.00 24.50           C  
ATOM   3845  CZ  PHE A 503      80.714  76.253  57.629  1.00 21.97           C  
ATOM   3846  N   ILE A 504      83.637  73.007  61.082  1.00 35.76           N  
ATOM   3847  CA  ILE A 504      82.567  72.861  62.100  1.00 35.54           C  
ATOM   3848  C   ILE A 504      83.115  73.483  63.397  1.00 35.56           C  
ATOM   3849  O   ILE A 504      82.414  74.138  64.129  1.00 35.23           O  
ATOM   3850  CB  ILE A 504      82.097  71.392  62.248  1.00 37.11           C  
ATOM   3851  CG1 ILE A 504      81.481  70.894  60.912  1.00 38.11           C  
ATOM   3852  CG2 ILE A 504      80.959  71.215  63.372  1.00 34.28           C  
ATOM   3853  CD1 ILE A 504      81.158  69.368  60.873  1.00 38.75           C  
ATOM   3854  N   GLY A 505      84.411  73.364  63.599  1.00 35.82           N  
ATOM   3855  CA  GLY A 505      85.031  73.906  64.774  1.00 38.15           C  
ATOM   3856  C   GLY A 505      84.951  75.438  64.808  1.00 39.08           C  
ATOM   3857  O   GLY A 505      84.608  76.063  65.863  1.00 37.58           O  
ATOM   3858  N   ILE A 506      85.216  76.026  63.616  1.00 38.38           N  
ATOM   3859  CA  ILE A 506      85.095  77.460  63.395  1.00 34.89           C  
ATOM   3860  C   ILE A 506      83.700  77.879  63.616  1.00 34.23           C  
ATOM   3861  O   ILE A 506      83.496  78.812  64.327  1.00 34.67           O  
ATOM   3862  CB  ILE A 506      85.570  77.822  62.015  1.00 35.73           C  
ATOM   3863  CG1 ILE A 506      87.083  77.654  61.991  1.00 31.22           C  
ATOM   3864  CG2 ILE A 506      85.030  79.219  61.598  1.00 35.75           C  
ATOM   3865  CD1 ILE A 506      87.589  77.432  60.636  1.00 27.96           C  
ATOM   3866  N   VAL A 507      82.712  77.182  63.077  1.00 34.18           N  
ATOM   3867  CA  VAL A 507      81.361  77.632  63.291  1.00 33.69           C  
ATOM   3868  C   VAL A 507      81.109  77.638  64.798  1.00 38.33           C  
ATOM   3869  O   VAL A 507      80.453  78.556  65.317  1.00 38.04           O  
ATOM   3870  CB  VAL A 507      80.324  76.753  62.640  1.00 32.48           C  
ATOM   3871  CG1 VAL A 507      78.908  77.180  63.042  1.00 27.91           C  
ATOM   3872  CG2 VAL A 507      80.430  76.833  61.106  1.00 31.46           C  
ATOM   3873  N   PHE A 508      81.614  76.615  65.525  1.00 40.37           N  
ATOM   3874  CA  PHE A 508      81.234  76.529  66.938  1.00 42.51           C  
ATOM   3875  C   PHE A 508      81.918  77.575  67.871  1.00 41.40           C  
ATOM   3876  O   PHE A 508      81.245  78.205  68.657  1.00 39.36           O  
ATOM   3877  CB  PHE A 508      81.095  75.063  67.470  1.00 43.58           C  
ATOM   3878  CG  PHE A 508      79.682  74.485  67.173  1.00 50.40           C  
ATOM   3879  CD1 PHE A 508      78.591  74.744  68.040  1.00 56.33           C  
ATOM   3880  CD2 PHE A 508      79.417  73.778  65.961  1.00 54.55           C  
ATOM   3881  CE1 PHE A 508      77.249  74.283  67.724  1.00 59.27           C  
ATOM   3882  CE2 PHE A 508      78.094  73.307  65.645  1.00 54.81           C  
ATOM   3883  CZ  PHE A 508      77.024  73.561  66.522  1.00 58.94           C  
ATOM   3884  N   TYR A 509      83.214  77.781  67.690  1.00 41.08           N  
ATOM   3885  CA  TYR A 509      83.933  78.823  68.341  1.00 42.76           C  
ATOM   3886  C   TYR A 509      83.286  80.178  67.982  1.00 42.57           C  
ATOM   3887  O   TYR A 509      83.051  81.001  68.830  1.00 40.91           O  
ATOM   3888  CB  TYR A 509      85.388  78.800  67.900  1.00 42.86           C  
ATOM   3889  CG  TYR A 509      86.092  80.000  68.413  1.00 46.98           C  
ATOM   3890  CD1 TYR A 509      85.973  81.220  67.770  1.00 51.00           C  
ATOM   3891  CD2 TYR A 509      86.877  79.929  69.567  1.00 53.34           C  
ATOM   3892  CE1 TYR A 509      86.624  82.357  68.258  1.00 55.01           C  
ATOM   3893  CE2 TYR A 509      87.547  81.069  70.092  1.00 55.36           C  
ATOM   3894  CZ  TYR A 509      87.413  82.288  69.433  1.00 58.89           C  
ATOM   3895  OH  TYR A 509      88.054  83.441  69.928  1.00 60.89           O  
ATOM   3896  N   THR A 510      82.958  80.380  66.721  1.00 42.45           N  
ATOM   3897  CA  THR A 510      82.309  81.610  66.365  1.00 42.16           C  
ATOM   3898  C   THR A 510      81.111  81.837  67.218  1.00 42.90           C  
ATOM   3899  O   THR A 510      80.982  82.929  67.814  1.00 44.09           O  
ATOM   3900  CB  THR A 510      81.994  81.702  64.829  1.00 41.42           C  
ATOM   3901  OG1 THR A 510      83.232  81.864  64.130  1.00 41.04           O  
ATOM   3902  CG2 THR A 510      81.265  82.967  64.498  1.00 39.18           C  
ATOM   3903  N   LEU A 511      80.222  80.864  67.290  1.00 43.11           N  
ATOM   3904  CA  LEU A 511      78.953  81.129  67.926  1.00 44.94           C  
ATOM   3905  C   LEU A 511      79.037  81.193  69.477  1.00 46.01           C  
ATOM   3906  O   LEU A 511      78.085  81.602  70.134  1.00 46.55           O  
ATOM   3907  CB  LEU A 511      77.924  80.103  67.509  1.00 44.69           C  
ATOM   3908  CG  LEU A 511      77.144  80.166  66.192  1.00 48.38           C  
ATOM   3909  CD1 LEU A 511      76.524  78.767  65.903  1.00 42.19           C  
ATOM   3910  CD2 LEU A 511      76.009  81.226  66.192  1.00 46.91           C  
ATOM   3911  N   PHE A 512      80.156  80.796  70.073  1.00 46.08           N  
ATOM   3912  CA  PHE A 512      80.215  80.781  71.525  1.00 47.48           C  
ATOM   3913  C   PHE A 512      81.241  81.744  72.064  1.00 47.72           C  
ATOM   3914  O   PHE A 512      81.143  82.064  73.198  1.00 49.71           O  
ATOM   3915  CB  PHE A 512      80.448  79.335  72.113  1.00 47.69           C  
ATOM   3916  CG  PHE A 512      79.188  78.494  72.127  1.00 52.23           C  
ATOM   3917  CD1 PHE A 512      78.118  78.810  72.986  1.00 57.94           C  
ATOM   3918  CD2 PHE A 512      79.015  77.439  71.228  1.00 53.74           C  
ATOM   3919  CE1 PHE A 512      76.875  78.056  72.966  1.00 59.53           C  
ATOM   3920  CE2 PHE A 512      77.822  76.678  71.208  1.00 57.10           C  
ATOM   3921  CZ  PHE A 512      76.737  76.993  72.069  1.00 58.33           C  
ATOM   3922  N   ALA A 513      82.220  82.171  71.272  1.00 47.12           N  
ATOM   3923  CA  ALA A 513      83.333  82.972  71.695  1.00 46.66           C  
ATOM   3924  C   ALA A 513      83.827  83.895  70.575  1.00 47.56           C  
ATOM   3925  O   ALA A 513      85.012  84.309  70.551  1.00 47.48           O  
ATOM   3926  CB  ALA A 513      84.484  82.070  72.151  1.00 46.98           C  
ATOM   3927  N   GLY A 514      82.971  84.190  69.605  1.00 47.96           N  
ATOM   3928  CA  GLY A 514      83.442  85.031  68.521  1.00 49.52           C  
ATOM   3929  C   GLY A 514      83.233  86.494  68.905  1.00 49.88           C  
ATOM   3930  O   GLY A 514      82.236  86.766  69.529  1.00 49.31           O  
ATOM   3931  N   LYS A 515      84.136  87.409  68.537  1.00 50.88           N  
ATOM   3932  CA  LYS A 515      83.923  88.862  68.830  1.00 52.34           C  
ATOM   3933  C   LYS A 515      82.448  89.280  68.612  1.00 51.42           C  
ATOM   3934  O   LYS A 515      81.906  89.044  67.533  1.00 50.70           O  
ATOM   3935  CB  LYS A 515      84.882  89.753  68.003  1.00 53.26           C  
ATOM   3936  CG  LYS A 515      84.705  91.271  68.204  1.00 56.28           C  
ATOM   3937  CD  LYS A 515      85.770  91.864  69.103  1.00 63.43           C  
ATOM   3938  CE  LYS A 515      85.714  93.391  69.003  1.00 66.76           C  
ATOM   3939  NZ  LYS A 515      85.868  93.913  67.564  1.00 68.12           N  
ATOM   3940  N   ARG A 516      81.779  89.827  69.642  1.00 51.64           N  
ATOM   3941  CA  ARG A 516      80.364  90.252  69.466  1.00 51.78           C  
ATOM   3942  C   ARG A 516      80.325  91.431  68.458  1.00 52.25           C  
ATOM   3943  O   ARG A 516      81.292  92.215  68.364  1.00 52.76           O  
ATOM   3944  CB AARG A 516      79.631  90.593  70.766  0.30 50.95           C  
ATOM   3945  CB BARG A 516      79.750  90.637  70.828  0.70 52.61           C  
ATOM   3946  CG AARG A 516      78.113  90.280  70.712  0.30 47.41           C  
ATOM   3947  CG BARG A 516      80.309  89.824  72.067  0.70 55.79           C  
ATOM   3948  CD AARG A 516      77.229  91.501  70.516  0.30 41.71           C  
ATOM   3949  CD BARG A 516      79.479  89.900  73.393  0.70 59.54           C  
ATOM   3950  NE AARG A 516      75.807  91.206  70.330  0.30 37.23           N  
ATOM   3951  NE BARG A 516      78.024  89.866  73.144  0.70 63.61           N  
ATOM   3952  CZ AARG A 516      75.196  91.107  69.150  0.30 32.22           C  
ATOM   3953  CZ BARG A 516      77.167  88.932  73.609  0.70 65.00           C  
ATOM   3954  NH1AARG A 516      75.880  91.250  68.030  0.30 30.10           N  
ATOM   3955  NH1BARG A 516      77.595  87.934  74.390  0.70 65.51           N  
ATOM   3956  NH2AARG A 516      73.902  90.845  69.089  0.30 26.97           N  
ATOM   3957  NH2BARG A 516      75.871  88.993  73.275  0.70 63.54           N  
ATOM   3958  N   VAL A 517      79.308  91.508  67.607  1.00 51.10           N  
ATOM   3959  CA  VAL A 517      79.287  92.634  66.720  1.00 50.08           C  
ATOM   3960  C   VAL A 517      77.873  92.960  66.265  1.00 51.00           C  
ATOM   3961  O   VAL A 517      77.373  92.361  65.302  1.00 52.45           O  
ATOM   3962  CB  VAL A 517      80.335  92.373  65.640  1.00 50.63           C  
ATOM   3963  CG1 VAL A 517      80.040  93.064  64.359  1.00 47.67           C  
ATOM   3964  CG2 VAL A 517      81.767  92.717  66.205  1.00 49.39           C  
ATOM   3965  N   ASN A 518      77.213  93.894  66.978  1.00 51.37           N  
ATOM   3966  CA  ASN A 518      75.753  94.181  66.805  1.00 51.07           C  
ATOM   3967  C   ASN A 518      75.354  95.165  65.733  1.00 49.45           C  
ATOM   3968  O   ASN A 518      74.109  95.306  65.411  1.00 50.28           O  
ATOM   3969  CB  ASN A 518      74.962  94.558  68.101  1.00 52.04           C  
ATOM   3970  CG  ASN A 518      75.845  94.821  69.309  1.00 57.30           C  
ATOM   3971  OD1 ASN A 518      75.342  95.251  70.369  1.00 61.83           O  
ATOM   3972  ND2 ASN A 518      77.160  94.545  69.188  1.00 60.23           N  
ATOM   3973  N   VAL A 519      76.366  95.832  65.188  1.00 46.71           N  
ATOM   3974  CA  VAL A 519      76.158  96.885  64.177  1.00 44.76           C  
ATOM   3975  C   VAL A 519      75.479  96.326  62.927  1.00 44.09           C  
ATOM   3976  O   VAL A 519      75.582  95.124  62.644  1.00 44.23           O  
ATOM   3977  CB  VAL A 519      77.465  97.509  63.776  1.00 44.18           C  
ATOM   3978  CG1 VAL A 519      78.267  97.910  65.021  1.00 44.15           C  
ATOM   3979  CG2 VAL A 519      78.275  96.552  62.911  1.00 42.60           C  
ATOM   3980  N   PRO A 520      74.751  97.178  62.200  1.00 43.13           N  
ATOM   3981  CA  PRO A 520      74.046  96.750  60.980  1.00 40.36           C  
ATOM   3982  C   PRO A 520      75.024  96.254  59.913  1.00 38.66           C  
ATOM   3983  O   PRO A 520      74.627  95.331  59.184  1.00 37.88           O  
ATOM   3984  CB  PRO A 520      73.289  98.025  60.559  1.00 40.84           C  
ATOM   3985  CG  PRO A 520      73.085  98.722  61.889  1.00 39.63           C  
ATOM   3986  CD  PRO A 520      74.473  98.600  62.506  1.00 41.88           C  
ATOM   3987  N   ASN A 521      76.275  96.726  59.897  1.00 35.68           N  
ATOM   3988  CA  ASN A 521      77.137  96.430  58.774  1.00 33.83           C  
ATOM   3989  C   ASN A 521      78.552  96.347  59.165  1.00 33.15           C  
ATOM   3990  O   ASN A 521      79.116  97.374  59.487  1.00 32.60           O  
ATOM   3991  CB  ASN A 521      77.000  97.591  57.772  1.00 34.86           C  
ATOM   3992  CG  ASN A 521      77.717  97.334  56.443  1.00 35.57           C  
ATOM   3993  OD1 ASN A 521      78.723  96.607  56.352  1.00 40.33           O  
ATOM   3994  ND2 ASN A 521      77.211  97.964  55.409  1.00 35.42           N  
ATOM   3995  N   TYR A 522      79.197  95.158  59.112  1.00 31.83           N  
ATOM   3996  CA  TYR A 522      80.568  95.029  59.634  1.00 29.48           C  
ATOM   3997  C   TYR A 522      81.453  94.827  58.442  1.00 28.44           C  
ATOM   3998  O   TYR A 522      82.689  94.544  58.510  1.00 28.56           O  
ATOM   3999  CB  TYR A 522      80.697  93.867  60.677  1.00 32.51           C  
ATOM   4000  CG  TYR A 522      79.972  92.586  60.188  1.00 34.41           C  
ATOM   4001  CD1 TYR A 522      78.603  92.448  60.411  1.00 35.37           C  
ATOM   4002  CD2 TYR A 522      80.627  91.624  59.426  1.00 32.15           C  
ATOM   4003  CE1 TYR A 522      77.913  91.398  59.979  1.00 39.47           C  
ATOM   4004  CE2 TYR A 522      79.943  90.506  58.975  1.00 34.70           C  
ATOM   4005  CZ  TYR A 522      78.564  90.394  59.251  1.00 40.35           C  
ATOM   4006  OH  TYR A 522      77.755  89.334  58.801  1.00 35.07           O  
ATOM   4007  N   TRP A 523      80.855  94.996  57.287  1.00 27.21           N  
ATOM   4008  CA  TRP A 523      81.710  95.032  56.068  1.00 26.18           C  
ATOM   4009  C   TRP A 523      82.212  96.427  55.485  1.00 24.53           C  
ATOM   4010  O   TRP A 523      83.430  96.786  55.573  1.00 24.43           O  
ATOM   4011  CB  TRP A 523      81.004  94.154  54.936  1.00 27.21           C  
ATOM   4012  CG  TRP A 523      80.844  92.654  55.284  1.00 23.68           C  
ATOM   4013  CD1 TRP A 523      79.675  91.923  55.324  1.00 24.78           C  
ATOM   4014  CD2 TRP A 523      81.909  91.746  55.644  1.00 17.44           C  
ATOM   4015  NE1 TRP A 523      79.961  90.613  55.654  1.00 21.51           N  
ATOM   4016  CE2 TRP A 523      81.317  90.473  55.852  1.00 16.56           C  
ATOM   4017  CE3 TRP A 523      83.311  91.889  55.789  1.00 17.25           C  
ATOM   4018  CZ2 TRP A 523      82.068  89.350  56.239  1.00 20.63           C  
ATOM   4019  CZ3 TRP A 523      84.095  90.789  56.151  1.00 24.78           C  
ATOM   4020  CH2 TRP A 523      83.470  89.497  56.367  1.00 21.04           C  
ATOM   4021  N   ASN A 524      81.321  97.069  54.755  1.00 24.12           N  
ATOM   4022  CA  ASN A 524      81.599  98.230  53.904  1.00 26.09           C  
ATOM   4023  C   ASN A 524      80.365  98.617  53.214  1.00 27.37           C  
ATOM   4024  O   ASN A 524      79.297  97.935  53.383  1.00 28.53           O  
ATOM   4025  CB  ASN A 524      82.809  98.135  52.965  1.00 28.15           C  
ATOM   4026  CG  ASN A 524      82.579  97.256  51.676  1.00 29.68           C  
ATOM   4027  OD1 ASN A 524      81.513  97.196  51.027  1.00 31.91           O  
ATOM   4028  ND2 ASN A 524      83.622  96.614  51.322  1.00 27.81           N  
ATOM   4029  N   GLU A 525      80.416  99.755  52.523  1.00 27.20           N  
ATOM   4030  CA  GLU A 525      79.137 100.427  52.170  1.00 27.44           C  
ATOM   4031  C   GLU A 525      78.540  99.779  50.980  1.00 28.15           C  
ATOM   4032  O   GLU A 525      77.339 100.004  50.640  1.00 27.68           O  
ATOM   4033  CB  GLU A 525      79.236 102.030  52.016  1.00 26.76           C  
ATOM   4034  CG  GLU A 525      80.092 102.577  50.852  1.00 22.45           C  
ATOM   4035  CD  GLU A 525      81.588 102.475  51.070  1.00 21.71           C  
ATOM   4036  OE1 GLU A 525      82.029 101.660  51.927  1.00 30.08           O  
ATOM   4037  OE2 GLU A 525      82.418 103.104  50.349  1.00 21.05           O  
ATOM   4038  N   HIS A 526      79.380  99.005  50.290  1.00 30.42           N  
ATOM   4039  CA  HIS A 526      78.887  98.155  49.148  1.00 33.04           C  
ATOM   4040  C   HIS A 526      78.146  96.901  49.606  1.00 32.81           C  
ATOM   4041  O   HIS A 526      77.310  96.363  48.865  1.00 32.60           O  
ATOM   4042  CB  HIS A 526      79.994  97.914  48.130  1.00 35.40           C  
ATOM   4043  CG  HIS A 526      80.652  99.203  47.718  1.00 39.20           C  
ATOM   4044  ND1 HIS A 526      80.109 100.019  46.751  1.00 39.56           N  
ATOM   4045  CD2 HIS A 526      81.664  99.910  48.291  1.00 39.20           C  
ATOM   4046  CE1 HIS A 526      80.832 101.130  46.675  1.00 42.55           C  
ATOM   4047  NE2 HIS A 526      81.785 101.080  47.594  1.00 39.38           N  
ATOM   4048  N   ALA A 527      78.275  96.569  50.886  1.00 32.09           N  
ATOM   4049  CA  ALA A 527      77.191  95.764  51.427  1.00 34.43           C  
ATOM   4050  C   ALA A 527      75.840  96.549  51.573  1.00 35.57           C  
ATOM   4051  O   ALA A 527      75.556  97.116  52.602  1.00 38.06           O  
ATOM   4052  CB  ALA A 527      77.657  94.994  52.722  1.00 32.85           C  
ATOM   4053  N   ASP A 528      74.981  96.551  50.567  1.00 37.26           N  
ATOM   4054  CA  ASP A 528      73.998  97.619  50.472  1.00 38.84           C  
ATOM   4055  C   ASP A 528      72.543  97.209  50.319  1.00 37.95           C  
ATOM   4056  O   ASP A 528      71.696  98.025  49.887  1.00 37.13           O  
ATOM   4057  CB  ASP A 528      74.388  98.566  49.317  1.00 39.51           C  
ATOM   4058  CG  ASP A 528      74.389  97.866  47.969  1.00 46.99           C  
ATOM   4059  OD1 ASP A 528      74.254  96.598  47.932  1.00 52.01           O  
ATOM   4060  OD2 ASP A 528      74.513  98.486  46.888  1.00 51.50           O  
ATOM   4061  N   THR A 529      72.213  95.983  50.743  1.00 36.61           N  
ATOM   4062  CA  THR A 529      70.797  95.522  50.670  1.00 33.70           C  
ATOM   4063  C   THR A 529      70.295  95.567  52.083  1.00 32.71           C  
ATOM   4064  O   THR A 529      71.132  95.692  53.005  1.00 30.94           O  
ATOM   4065  CB  THR A 529      70.741  94.062  50.041  1.00 35.00           C  
ATOM   4066  OG1 THR A 529      71.909  93.340  50.465  1.00 34.71           O  
ATOM   4067  CG2 THR A 529      70.997  94.125  48.533  1.00 33.42           C  
ATOM   4068  N   LEU A 530      68.978  95.408  52.264  1.00 32.37           N  
ATOM   4069  CA  LEU A 530      68.300  95.706  53.523  1.00 34.30           C  
ATOM   4070  C   LEU A 530      68.832  95.036  54.794  1.00 36.37           C  
ATOM   4071  O   LEU A 530      68.931  95.676  55.851  1.00 37.66           O  
ATOM   4072  CB  LEU A 530      66.799  95.510  53.380  1.00 33.54           C  
ATOM   4073  CG  LEU A 530      66.159  96.493  52.357  1.00 36.07           C  
ATOM   4074  CD1 LEU A 530      64.585  96.296  51.999  1.00 31.73           C  
ATOM   4075  CD2 LEU A 530      66.458  98.010  52.754  1.00 40.81           C  
ATOM   4076  N   GLU A 531      69.249  93.767  54.706  1.00 37.81           N  
ATOM   4077  CA  GLU A 531      69.805  93.065  55.877  1.00 36.89           C  
ATOM   4078  C   GLU A 531      70.864  93.913  56.584  1.00 36.92           C  
ATOM   4079  O   GLU A 531      71.069  93.781  57.828  1.00 36.05           O  
ATOM   4080  CB  GLU A 531      70.381  91.688  55.501  1.00 37.75           C  
ATOM   4081  CG  GLU A 531      71.777  91.596  54.817  1.00 36.12           C  
ATOM   4082  CD  GLU A 531      71.642  91.498  53.291  1.00 40.51           C  
ATOM   4083  OE1 GLU A 531      70.768  92.266  52.705  1.00 32.78           O  
ATOM   4084  OE2 GLU A 531      72.410  90.678  52.672  1.00 42.20           O  
ATOM   4085  N   TRP A 532      71.547  94.753  55.793  1.00 36.54           N  
ATOM   4086  CA  TRP A 532      72.746  95.414  56.306  1.00 37.46           C  
ATOM   4087  C   TRP A 532      72.389  96.776  56.976  1.00 37.74           C  
ATOM   4088  O   TRP A 532      73.266  97.465  57.532  1.00 36.86           O  
ATOM   4089  CB  TRP A 532      73.763  95.599  55.214  1.00 36.66           C  
ATOM   4090  CG  TRP A 532      74.278  94.320  54.644  1.00 41.85           C  
ATOM   4091  CD1 TRP A 532      74.063  93.841  53.377  1.00 39.71           C  
ATOM   4092  CD2 TRP A 532      75.114  93.340  55.305  1.00 43.70           C  
ATOM   4093  NE1 TRP A 532      74.703  92.646  53.218  1.00 40.92           N  
ATOM   4094  CE2 TRP A 532      75.381  92.322  54.365  1.00 41.48           C  
ATOM   4095  CE3 TRP A 532      75.684  93.236  56.594  1.00 41.51           C  
ATOM   4096  CZ2 TRP A 532      76.175  91.195  54.666  1.00 38.78           C  
ATOM   4097  CZ3 TRP A 532      76.485  92.124  56.891  1.00 43.43           C  
ATOM   4098  CH2 TRP A 532      76.720  91.103  55.907  1.00 40.33           C  
ATOM   4099  N   THR A 533      71.102  97.119  56.878  1.00 37.63           N  
ATOM   4100  CA  THR A 533      70.497  98.216  57.578  1.00 37.97           C  
ATOM   4101  C   THR A 533      69.820  97.812  58.910  1.00 40.23           C  
ATOM   4102  O   THR A 533      69.398  98.696  59.707  1.00 40.96           O  
ATOM   4103  CB  THR A 533      69.499  98.918  56.645  1.00 37.59           C  
ATOM   4104  OG1 THR A 533      68.297  98.195  56.578  1.00 36.89           O  
ATOM   4105  CG2 THR A 533      69.945  98.900  55.192  1.00 34.42           C  
ATOM   4106  N   LEU A 534      69.729  96.488  59.181  1.00 40.52           N  
ATOM   4107  CA  LEU A 534      69.127  95.957  60.435  1.00 38.72           C  
ATOM   4108  C   LEU A 534      70.228  95.615  61.367  1.00 37.57           C  
ATOM   4109  O   LEU A 534      71.369  95.543  60.910  1.00 38.32           O  
ATOM   4110  CB  LEU A 534      68.240  94.755  60.171  1.00 38.86           C  
ATOM   4111  CG  LEU A 534      67.164  95.152  59.168  1.00 43.77           C  
ATOM   4112  CD1 LEU A 534      66.415  93.956  58.586  1.00 44.60           C  
ATOM   4113  CD2 LEU A 534      66.174  96.122  59.818  1.00 45.96           C  
ATOM   4114  N   PRO A 535      69.945  95.429  62.676  1.00 36.69           N  
ATOM   4115  CA  PRO A 535      71.009  95.019  63.605  1.00 36.75           C  
ATOM   4116  C   PRO A 535      71.413  93.550  63.306  1.00 37.12           C  
ATOM   4117  O   PRO A 535      70.686  92.869  62.547  1.00 34.22           O  
ATOM   4118  CB  PRO A 535      70.339  95.046  64.978  1.00 35.35           C  
ATOM   4119  CG  PRO A 535      69.005  95.709  64.753  1.00 35.74           C  
ATOM   4120  CD  PRO A 535      68.629  95.505  63.354  1.00 36.43           C  
ATOM   4121  N   SER A 536      72.520  93.138  63.929  1.00 37.21           N  
ATOM   4122  CA  SER A 536      73.037  91.798  63.877  1.00 39.90           C  
ATOM   4123  C   SER A 536      72.920  91.100  65.221  1.00 40.83           C  
ATOM   4124  O   SER A 536      73.775  91.307  66.103  1.00 42.06           O  
ATOM   4125  CB  SER A 536      74.474  91.880  63.449  1.00 37.60           C  
ATOM   4126  OG  SER A 536      74.391  92.510  62.190  1.00 42.60           O  
ATOM   4127  N   PRO A 537      71.969  90.193  65.361  1.00 41.37           N  
ATOM   4128  CA  PRO A 537      71.125  89.708  64.286  1.00 42.85           C  
ATOM   4129  C   PRO A 537      69.878  90.472  64.228  1.00 44.18           C  
ATOM   4130  O   PRO A 537      69.696  91.237  65.093  1.00 44.20           O  
ATOM   4131  CB  PRO A 537      70.778  88.296  64.765  1.00 42.25           C  
ATOM   4132  CG  PRO A 537      70.742  88.420  66.221  1.00 40.87           C  
ATOM   4133  CD  PRO A 537      71.783  89.401  66.599  1.00 41.72           C  
ATOM   4134  N   PRO A 538      69.074  90.321  63.204  1.00 46.60           N  
ATOM   4135  CA  PRO A 538      67.824  91.055  63.144  1.00 50.04           C  
ATOM   4136  C   PRO A 538      66.963  90.770  64.356  1.00 53.90           C  
ATOM   4137  O   PRO A 538      67.169  89.780  65.019  1.00 54.68           O  
ATOM   4138  CB  PRO A 538      67.206  90.562  61.852  1.00 48.15           C  
ATOM   4139  CG  PRO A 538      68.353  90.323  61.086  1.00 46.62           C  
ATOM   4140  CD  PRO A 538      69.316  89.579  61.965  1.00 46.16           C  
ATOM   4141  N   PRO A 539      66.059  91.669  64.691  1.00 58.01           N  
ATOM   4142  CA  PRO A 539      65.139  91.403  65.792  1.00 61.57           C  
ATOM   4143  C   PRO A 539      64.091  90.422  65.267  1.00 65.14           C  
ATOM   4144  O   PRO A 539      63.923  90.396  64.038  1.00 65.91           O  
ATOM   4145  CB  PRO A 539      64.507  92.775  66.038  1.00 60.37           C  
ATOM   4146  CG  PRO A 539      64.509  93.411  64.730  1.00 59.20           C  
ATOM   4147  CD  PRO A 539      65.827  92.999  64.090  1.00 58.06           C  
ATOM   4148  N   GLU A 540      63.419  89.674  66.149  1.00 68.79           N  
ATOM   4149  CA  GLU A 540      62.358  88.732  65.773  1.00 72.82           C  
ATOM   4150  C   GLU A 540      61.431  89.249  64.704  1.00 74.97           C  
ATOM   4151  O   GLU A 540      61.154  88.559  63.727  1.00 75.74           O  
ATOM   4152  CB  GLU A 540      61.484  88.403  66.974  1.00 73.07           C  
ATOM   4153  CG  GLU A 540      62.182  87.634  68.069  1.00 76.35           C  
ATOM   4154  CD  GLU A 540      61.201  86.864  68.931  1.00 81.44           C  
ATOM   4155  OE1 GLU A 540      59.968  87.123  68.849  1.00 83.39           O  
ATOM   4156  OE2 GLU A 540      61.674  85.980  69.682  1.00 84.32           O  
ATOM   4157  N   HIS A 541      60.921  90.452  64.910  1.00 77.92           N  
ATOM   4158  CA  HIS A 541      59.943  91.014  63.986  1.00 80.91           C  
ATOM   4159  C   HIS A 541      60.568  92.165  63.238  1.00 82.55           C  
ATOM   4160  O   HIS A 541      61.148  93.074  63.849  1.00 83.32           O  
ATOM   4161  CB  HIS A 541      58.669  91.391  64.729  1.00 80.73           C  
ATOM   4162  CG  HIS A 541      58.014  90.213  65.379  1.00 82.25           C  
ATOM   4163  ND1 HIS A 541      56.932  89.562  64.825  1.00 82.18           N  
ATOM   4164  CD2 HIS A 541      58.330  89.526  66.504  1.00 84.19           C  
ATOM   4165  CE1 HIS A 541      56.584  88.549  65.600  1.00 83.56           C  
ATOM   4166  NE2 HIS A 541      57.422  88.500  66.621  1.00 85.16           N  
ATOM   4167  N   THR A 542      60.497  92.092  61.912  1.00 84.24           N  
ATOM   4168  CA  THR A 542      61.255  92.997  61.054  1.00 86.02           C  
ATOM   4169  C   THR A 542      60.345  93.648  60.032  1.00 87.53           C  
ATOM   4170  O   THR A 542      59.296  93.068  59.687  1.00 87.72           O  
ATOM   4171  CB  THR A 542      62.411  92.247  60.337  1.00 86.09           C  
ATOM   4172  OG1 THR A 542      61.930  91.006  59.795  1.00 86.86           O  
ATOM   4173  CG2 THR A 542      63.517  91.849  61.333  1.00 85.09           C  
ATOM   4174  N   PHE A 543      60.742  94.844  59.566  1.00 89.24           N  
ATOM   4175  CA  PHE A 543      59.965  95.623  58.589  1.00 91.05           C  
ATOM   4176  C   PHE A 543      58.483  95.811  59.019  1.00 92.65           C  
ATOM   4177  O   PHE A 543      57.574  95.174  58.447  1.00 92.40           O  
ATOM   4178  CB  PHE A 543      60.057  94.980  57.193  1.00 90.52           C  
ATOM   4179  CG  PHE A 543      61.472  94.777  56.700  1.00 90.12           C  
ATOM   4180  CD1 PHE A 543      62.254  95.865  56.300  1.00 88.04           C  
ATOM   4181  CD2 PHE A 543      62.022  93.492  56.624  1.00 88.59           C  
ATOM   4182  CE1 PHE A 543      63.547  95.675  55.844  1.00 86.39           C  
ATOM   4183  CE2 PHE A 543      63.318  93.302  56.170  1.00 86.79           C  
ATOM   4184  CZ  PHE A 543      64.080  94.393  55.782  1.00 85.87           C  
ATOM   4185  N   GLU A 544      58.271  96.712  59.994  1.00 94.60           N  
ATOM   4186  CA  GLU A 544      57.078  96.719  60.885  1.00 96.49           C  
ATOM   4187  C   GLU A 544      55.683  96.431  60.259  1.00 97.81           C  
ATOM   4188  O   GLU A 544      55.309  95.233  60.110  1.00 98.21           O  
ATOM   4189  CB  GLU A 544      57.077  97.950  61.819  1.00 96.21           C  
ATOM   4190  CG  GLU A 544      57.336  97.593  63.293  1.00 96.87           C  
ATOM   4191  CD  GLU A 544      58.407  96.501  63.513  1.00 97.20           C  
ATOM   4192  OE1 GLU A 544      58.081  95.415  64.060  1.00 95.67           O  
ATOM   4193  OE2 GLU A 544      59.589  96.725  63.149  1.00 97.59           O  
ATOM   4194  N   THR A 545      54.907  97.483  59.938  1.00 98.85           N  
ATOM   4195  CA  THR A 545      53.731  97.327  59.029  1.00 99.49           C  
ATOM   4196  C   THR A 545      53.709  98.339  57.823  1.00 99.72           C  
ATOM   4197  O   THR A 545      52.848  99.206  57.569  1.00100.16           O  
ATOM   4198  CB  THR A 545      52.283  97.092  59.780  1.00 99.55           C  
ATOM   4199  OG1 THR A 545      52.041  98.042  60.834  1.00 99.28           O  
ATOM   4200  CG2 THR A 545      52.165  95.689  60.477  1.00 99.14           C  
