# Supplementary material for: Alignment of Helical Membrane Protein Sequences Using AlignMe
Source: PLoS One. 2013 Mar 4;8(3):e57731. doi: 10.1371/journal.pone.0057731 (PMC3587630; doi:10.1371/journal.pone.0057731)
Supplement: File S2 — Dataset of HOMEP2 homologous membrane proteins. (GZ) [file pone.0057731.s002.gz › HOMEP2010_pdbs/cytochrome_c_oxidases_12TM-helix_subunit/2GSM_A.pdb]

ATOM      1  N   PHE A  17     -18.385  -2.996  -3.091  1.00 57.63           N  
ATOM      2  CA  PHE A  17     -17.537  -3.582  -4.180  1.00 57.26           C  
ATOM      3  C   PHE A  17     -16.164  -4.045  -3.672  1.00 57.71           C  
ATOM      4  O   PHE A  17     -15.952  -5.239  -3.425  1.00 58.46           O  
ATOM      5  CB  PHE A  17     -17.396  -2.613  -5.379  1.00 56.81           C  
ATOM      6  CG  PHE A  17     -17.195  -1.160  -4.997  0.00100.00           C  
ATOM      7  CD1 PHE A  17     -15.924  -0.591  -5.029  0.00100.00           C  
ATOM      8  CD2 PHE A  17     -18.279  -0.355  -4.645  0.00100.00           C  
ATOM      9  CE1 PHE A  17     -15.728   0.748  -4.690  0.00100.00           C  
ATOM     10  CE2 PHE A  17     -18.093   0.985  -4.303  0.00100.00           C  
ATOM     11  CZ  PHE A  17     -16.815   1.537  -4.328  0.00100.00           C  
ATOM     12  N   THR A  18     -15.247  -3.092  -3.521  1.00 57.86           N  
ATOM     13  CA  THR A  18     -13.856  -3.351  -3.138  1.00 57.46           C  
ATOM     14  C   THR A  18     -13.564  -2.692  -1.802  1.00 57.24           C  
ATOM     15  O   THR A  18     -12.519  -2.927  -1.202  1.00 57.46           O  
ATOM     16  CB  THR A  18     -12.878  -2.809  -4.214  1.00 57.76           C  
ATOM     17  OG1 THR A  18     -13.321  -1.523  -4.670  0.00100.00           O  
ATOM     18  CG2 THR A  18     -12.930  -3.666  -5.477  0.00100.00           C  
ATOM     19  N   ARG A  19     -14.497  -1.855  -1.349  1.00 56.91           N  
ATOM     20  CA  ARG A  19     -14.451  -1.293  -0.001  1.00 56.36           C  
ATOM     21  C   ARG A  19     -14.974  -2.287   1.056  1.00 56.53           C  
ATOM     22  O   ARG A  19     -15.198  -1.900   2.211  1.00 57.04           O  
ATOM     23  CB  ARG A  19     -15.231   0.022   0.067  1.00 56.01           C  
ATOM     24  CG  ARG A  19     -14.609   1.179  -0.725  0.00100.00           C  
ATOM     25  CD  ARG A  19     -15.403   2.483  -0.671  0.00100.00           C  
ATOM     26  NE  ARG A  19     -14.781   3.548  -1.461  0.00100.00           N  
ATOM     27  CZ  ARG A  19     -15.298   4.760  -1.643  0.00100.00           C  
ATOM     28  NH1 ARG A  19     -16.462   5.090  -1.096  0.00100.00           N  
ATOM     29  NH2 ARG A  19     -14.646   5.651  -2.380  0.00100.00           N  
ATOM     30  N   TRP A  20     -15.179  -3.550   0.660  1.00 56.05           N  
ATOM     31  CA  TRP A  20     -15.528  -4.622   1.604  1.00 55.58           C  
ATOM     32  C   TRP A  20     -14.356  -4.855   2.548  1.00 54.87           C  
ATOM     33  O   TRP A  20     -14.514  -5.388   3.657  1.00 55.42           O  
ATOM     34  CB  TRP A  20     -15.873  -5.926   0.862  1.00 55.77           C  
ATOM     35  CG  TRP A  20     -17.306  -6.313   1.060  1.00 56.60           C  
ATOM     36  CD1 TRP A  20     -18.343  -6.120   0.183  1.00 57.51           C  
ATOM     37  CD2 TRP A  20     -17.879  -6.914   2.231  1.00 57.35           C  
ATOM     38  NE1 TRP A  20     -19.520  -6.576   0.733  1.00 59.16           N  
ATOM     39  CE2 TRP A  20     -19.267  -7.069   1.990  1.00 57.92           C  
ATOM     40  CE3 TRP A  20     -17.360  -7.340   3.468  1.00 56.87           C  
ATOM     41  CZ2 TRP A  20     -20.141  -7.637   2.934  1.00 57.91           C  
ATOM     42  CZ3 TRP A  20     -18.228  -7.907   4.405  1.00 56.33           C  
ATOM     43  CH2 TRP A  20     -19.605  -8.046   4.133  1.00 56.87           C  
ATOM     44  N   PHE A  21     -13.187  -4.412   2.090  1.00 53.66           N  
ATOM     45  CA  PHE A  21     -11.916  -4.766   2.678  1.00 52.44           C  
ATOM     46  C   PHE A  21     -11.369  -3.605   3.474  1.00 51.71           C  
ATOM     47  O   PHE A  21     -10.500  -3.784   4.333  1.00 51.54           O  
ATOM     48  CB  PHE A  21     -10.944  -5.133   1.563  1.00 52.37           C  
ATOM     49  CG  PHE A  21     -11.114  -6.539   1.046  1.00 52.49           C  
ATOM     50  CD1 PHE A  21     -10.689  -7.630   1.801  1.00 51.94           C  
ATOM     51  CD2 PHE A  21     -11.683  -6.772  -0.199  1.00 52.00           C  
ATOM     52  CE1 PHE A  21     -10.833  -8.932   1.326  1.00 52.05           C  
ATOM     53  CE2 PHE A  21     -11.832  -8.075  -0.680  1.00 52.96           C  
ATOM     54  CZ  PHE A  21     -11.404  -9.157   0.089  1.00 52.14           C  
ATOM     55  N   MET A  22     -11.880  -2.412   3.184  1.00 50.69           N  
ATOM     56  CA  MET A  22     -11.473  -1.227   3.924  1.00 50.13           C  
ATOM     57  C   MET A  22     -12.474  -0.875   5.037  1.00 48.75           C  
ATOM     58  O   MET A  22     -12.327   0.149   5.710  1.00 48.72           O  
ATOM     59  CB  MET A  22     -11.226  -0.051   2.971  1.00 50.79           C  
ATOM     60  CG  MET A  22      -9.906  -0.147   2.173  1.00 53.66           C  
ATOM     61  SD  MET A  22      -8.407  -0.614   3.155  1.00 62.40           S  
ATOM     62  CE  MET A  22      -7.515  -1.700   1.945  1.00 59.97           C  
ATOM     63  N   SER A  23     -13.465  -1.744   5.248  1.00 46.72           N  
ATOM     64  CA  SER A  23     -14.496  -1.506   6.259  1.00 45.03           C  
ATOM     65  C   SER A  23     -13.965  -1.733   7.659  1.00 44.00           C  
ATOM     66  O   SER A  23     -13.097  -2.588   7.874  1.00 44.00           O  
ATOM     67  CB  SER A  23     -15.730  -2.385   6.025  1.00 45.22           C  
ATOM     68  OG  SER A  23     -16.722  -2.147   7.021  1.00 44.75           O  
ATOM     69  N   THR A  24     -14.491  -0.962   8.608  1.00 42.09           N  
ATOM     70  CA  THR A  24     -14.036  -1.032   9.986  1.00 40.62           C  
ATOM     71  C   THR A  24     -15.128  -1.569  10.879  1.00 39.84           C  
ATOM     72  O   THR A  24     -14.915  -1.761  12.076  1.00 40.13           O  
ATOM     73  CB  THR A  24     -13.551   0.342  10.484  1.00 40.63           C  
ATOM     74  OG1 THR A  24     -14.610   1.301  10.370  1.00 40.60           O  
ATOM     75  CG2 THR A  24     -12.453   0.900   9.565  1.00 39.28           C  
ATOM     76  N   ASN A  25     -16.295  -1.833  10.296  1.00 38.90           N  
ATOM     77  CA  ASN A  25     -17.399  -2.390  11.067  1.00 38.35           C  
ATOM     78  C   ASN A  25     -17.184  -3.864  11.448  1.00 37.44           C  
ATOM     79  O   ASN A  25     -16.837  -4.679  10.600  1.00 37.06           O  
ATOM     80  CB  ASN A  25     -18.730  -2.215  10.333  1.00 38.44           C  
ATOM     81  CG  ASN A  25     -19.911  -2.541  11.216  1.00 39.27           C  
ATOM     82  OD1 ASN A  25     -20.375  -3.682  11.245  1.00 38.98           O  
ATOM     83  ND2 ASN A  25     -20.388  -1.547  11.979  1.00 41.03           N  
ATOM     84  N   HIS A  26     -17.415  -4.182  12.721  1.00 36.62           N  
ATOM     85  CA  HIS A  26     -17.177  -5.511  13.262  1.00 35.98           C  
ATOM     86  C   HIS A  26     -17.892  -6.619  12.488  1.00 35.95           C  
ATOM     87  O   HIS A  26     -17.397  -7.750  12.427  1.00 35.22           O  
ATOM     88  CB  HIS A  26     -17.542  -5.573  14.741  1.00 35.88           C  
ATOM     89  CG  HIS A  26     -19.013  -5.527  15.008  1.00 35.68           C  
ATOM     90  ND1 HIS A  26     -19.737  -6.638  15.377  1.00 34.53           N  
ATOM     91  CD2 HIS A  26     -19.896  -4.498  14.975  1.00 35.96           C  
ATOM     92  CE1 HIS A  26     -21.003  -6.300  15.551  1.00 35.01           C  
ATOM     93  NE2 HIS A  26     -21.126  -5.008  15.312  1.00 33.85           N  
ATOM     94  N   LYS A  27     -19.043  -6.291  11.896  1.00 35.33           N  
ATOM     95  CA  LYS A  27     -19.816  -7.279  11.142  1.00 34.94           C  
ATOM     96  C   LYS A  27     -19.153  -7.602   9.816  1.00 34.44           C  
ATOM     97  O   LYS A  27     -19.069  -8.772   9.444  1.00 34.33           O  
ATOM     98  CB  LYS A  27     -21.268  -6.840  10.942  1.00 34.65           C  
ATOM     99  CG  LYS A  27     -22.074  -6.828  12.250  1.00 35.86           C  
ATOM    100  CD  LYS A  27     -23.581  -6.597  12.053  1.00 37.36           C  
ATOM    101  CE  LYS A  27     -23.894  -5.510  11.003  1.00 38.97           C  
ATOM    102  NZ  LYS A  27     -23.341  -4.180  11.363  1.00 37.92           N  
ATOM    103  N   ASP A  28     -18.672  -6.574   9.119  1.00 33.53           N  
ATOM    104  CA  ASP A  28     -17.943  -6.780   7.872  1.00 33.47           C  
ATOM    105  C   ASP A  28     -16.600  -7.497   8.052  1.00 32.98           C  
ATOM    106  O   ASP A  28     -16.237  -8.322   7.219  1.00 32.71           O  
ATOM    107  CB  ASP A  28     -17.716  -5.469   7.137  1.00 33.81           C  
ATOM    108  CG  ASP A  28     -19.005  -4.723   6.852  1.00 35.65           C  
ATOM    109  OD1 ASP A  28     -20.065  -5.361   6.614  1.00 37.78           O  
ATOM    110  OD2 ASP A  28     -19.038  -3.485   6.846  1.00 33.59           O  
ATOM    111  N   ILE A  29     -15.866  -7.146   9.114  1.00 32.19           N  
ATOM    112  CA  ILE A  29     -14.598  -7.791   9.450  1.00 31.79           C  
ATOM    113  C   ILE A  29     -14.851  -9.274   9.734  1.00 30.96           C  
ATOM    114  O   ILE A  29     -14.129 -10.135   9.234  1.00 31.07           O  
ATOM    115  CB  ILE A  29     -13.931  -7.118  10.707  1.00 32.15           C  
ATOM    116  CG1 ILE A  29     -13.602  -5.633  10.471  1.00 32.94           C  
ATOM    117  CG2 ILE A  29     -12.683  -7.880  11.150  1.00 31.53           C  
ATOM    118  CD1 ILE A  29     -12.788  -5.374   9.271  1.00 32.16           C  
ATOM    119  N   GLY A  30     -15.877  -9.545  10.539  1.00 30.27           N  
ATOM    120  CA  GLY A  30     -16.283 -10.894  10.889  1.00 30.12           C  
ATOM    121  C   GLY A  30     -16.593 -11.750   9.674  1.00 29.97           C  
ATOM    122  O   GLY A  30     -16.163 -12.897   9.600  1.00 29.57           O  
ATOM    123  N   VAL A  31     -17.333 -11.183   8.722  1.00 29.42           N  
ATOM    124  CA  VAL A  31     -17.665 -11.872   7.469  1.00 29.17           C  
ATOM    125  C   VAL A  31     -16.404 -12.166   6.635  1.00 29.23           C  
ATOM    126  O   VAL A  31     -16.257 -13.265   6.093  1.00 29.27           O  
ATOM    127  CB  VAL A  31     -18.751 -11.083   6.655  1.00 29.28           C  
ATOM    128  CG1 VAL A  31     -18.863 -11.576   5.220  1.00 28.18           C  
ATOM    129  CG2 VAL A  31     -20.120 -11.162   7.365  1.00 28.93           C  
ATOM    130  N   LEU A  32     -15.508 -11.186   6.533  1.00 28.78           N  
ATOM    131  CA  LEU A  32     -14.230 -11.369   5.842  1.00 28.90           C  
ATOM    132  C   LEU A  32     -13.369 -12.495   6.467  1.00 28.74           C  
ATOM    133  O   LEU A  32     -12.771 -13.300   5.756  1.00 28.84           O  
ATOM    134  CB  LEU A  32     -13.419 -10.060   5.841  1.00 29.07           C  
ATOM    135  CG  LEU A  32     -13.818  -8.877   4.951  1.00 29.08           C  
ATOM    136  CD1 LEU A  32     -12.968  -7.674   5.341  1.00 28.94           C  
ATOM    137  CD2 LEU A  32     -13.636  -9.190   3.468  1.00 29.18           C  
ATOM    138  N   TYR A  33     -13.292 -12.531   7.791  1.00 27.90           N  
ATOM    139  CA  TYR A  33     -12.579 -13.614   8.459  1.00 28.45           C  
ATOM    140  C   TYR A  33     -13.221 -14.964   8.160  1.00 28.61           C  
ATOM    141  O   TYR A  33     -12.518 -15.947   7.908  1.00 28.40           O  
ATOM    142  CB  TYR A  33     -12.564 -13.390   9.966  1.00 28.52           C  
ATOM    143  CG  TYR A  33     -11.357 -12.639  10.499  1.00 28.79           C  
ATOM    144  CD1 TYR A  33     -11.476 -11.316  10.942  1.00 30.28           C  
ATOM    145  CD2 TYR A  33     -10.105 -13.263  10.606  1.00 28.31           C  
ATOM    146  CE1 TYR A  33     -10.369 -10.622  11.466  1.00 30.37           C  
ATOM    147  CE2 TYR A  33      -9.000 -12.580  11.125  1.00 29.10           C  
ATOM    148  CZ  TYR A  33      -9.145 -11.269  11.555  1.00 29.78           C  
ATOM    149  OH  TYR A  33      -8.072 -10.594  12.053  1.00 30.54           O  
ATOM    150  N   LEU A  34     -14.551 -15.027   8.190  1.00 28.73           N  
ATOM    151  CA  LEU A  34     -15.235 -16.296   7.952  1.00 29.58           C  
ATOM    152  C   LEU A  34     -14.980 -16.822   6.537  1.00 29.28           C  
ATOM    153  O   LEU A  34     -14.637 -18.005   6.350  1.00 28.85           O  
ATOM    154  CB  LEU A  34     -16.739 -16.158   8.165  1.00 29.72           C  
ATOM    155  CG  LEU A  34     -17.340 -16.409   9.539  1.00 32.00           C  
ATOM    156  CD1 LEU A  34     -18.864 -16.226   9.425  1.00 32.59           C  
ATOM    157  CD2 LEU A  34     -16.979 -17.802  10.111  1.00 33.44           C  
ATOM    158  N   PHE A  35     -15.167 -15.946   5.547  1.00 29.06           N  
ATOM    159  CA  PHE A  35     -14.955 -16.319   4.143  1.00 29.03           C  
ATOM    160  C   PHE A  35     -13.508 -16.732   3.872  1.00 28.23           C  
ATOM    161  O   PHE A  35     -13.253 -17.730   3.180  1.00 27.34           O  
ATOM    162  CB  PHE A  35     -15.350 -15.179   3.191  1.00 29.58           C  
ATOM    163  CG  PHE A  35     -16.789 -15.210   2.760  1.00 31.26           C  
ATOM    164  CD1 PHE A  35     -17.340 -16.353   2.189  1.00 33.68           C  
ATOM    165  CD2 PHE A  35     -17.596 -14.085   2.925  1.00 32.55           C  
ATOM    166  CE1 PHE A  35     -18.692 -16.366   1.781  1.00 35.56           C  
ATOM    167  CE2 PHE A  35     -18.935 -14.087   2.523  1.00 33.01           C  
ATOM    168  CZ  PHE A  35     -19.484 -15.224   1.955  1.00 34.47           C  
ATOM    169  N   THR A  36     -12.571 -15.947   4.398  1.00 27.91           N  
ATOM    170  CA  THR A  36     -11.145 -16.192   4.179  1.00 27.98           C  
ATOM    171  C   THR A  36     -10.716 -17.500   4.850  1.00 27.50           C  
ATOM    172  O   THR A  36      -9.988 -18.300   4.268  1.00 26.65           O  
ATOM    173  CB  THR A  36     -10.305 -14.995   4.679  1.00 28.45           C  
ATOM    174  OG1 THR A  36     -10.819 -13.777   4.109  1.00 28.48           O  
ATOM    175  CG2 THR A  36      -8.865 -15.062   4.166  1.00 27.61           C  
ATOM    176  N   GLY A  37     -11.198 -17.709   6.071  1.00 27.59           N  
ATOM    177  CA  GLY A  37     -10.899 -18.910   6.820  1.00 27.61           C  
ATOM    178  C   GLY A  37     -11.426 -20.119   6.084  1.00 27.01           C  
ATOM    179  O   GLY A  37     -10.791 -21.172   6.058  1.00 26.30           O  
ATOM    180  N   GLY A  38     -12.593 -19.941   5.476  1.00 26.84           N  
ATOM    181  CA  GLY A  38     -13.214 -20.978   4.674  1.00 27.71           C  
ATOM    182  C   GLY A  38     -12.385 -21.331   3.451  1.00 27.63           C  
ATOM    183  O   GLY A  38     -12.238 -22.513   3.119  1.00 27.62           O  
ATOM    184  N   LEU A  39     -11.832 -20.313   2.793  1.00 27.43           N  
ATOM    185  CA  LEU A  39     -11.056 -20.529   1.570  1.00 27.18           C  
ATOM    186  C   LEU A  39      -9.699 -21.169   1.883  1.00 26.22           C  
ATOM    187  O   LEU A  39      -9.285 -22.106   1.218  1.00 24.93           O  
ATOM    188  CB  LEU A  39     -10.896 -19.228   0.776  1.00 27.86           C  
ATOM    189  CG  LEU A  39      -9.745 -19.072  -0.231  1.00 30.87           C  
ATOM    190  CD1 LEU A  39      -9.992 -19.879  -1.496  1.00 33.17           C  
ATOM    191  CD2 LEU A  39      -9.483 -17.586  -0.583  1.00 35.60           C  
ATOM    192  N   VAL A  40      -9.010 -20.655   2.898  1.00 25.61           N  
ATOM    193  CA  VAL A  40      -7.777 -21.302   3.353  1.00 25.17           C  
ATOM    194  C   VAL A  40      -8.067 -22.744   3.815  1.00 24.86           C  
ATOM    195  O   VAL A  40      -7.272 -23.660   3.539  1.00 24.91           O  
ATOM    196  CB  VAL A  40      -7.053 -20.476   4.457  1.00 24.87           C  
ATOM    197  CG1 VAL A  40      -5.717 -21.108   4.837  1.00 23.09           C  
ATOM    198  CG2 VAL A  40      -6.833 -19.045   3.961  1.00 26.00           C  
ATOM    199  N   GLY A  41      -9.199 -22.943   4.500  1.00 23.69           N  
ATOM    200  CA  GLY A  41      -9.616 -24.279   4.906  1.00 23.06           C  
ATOM    201  C   GLY A  41      -9.730 -25.228   3.710  1.00 23.44           C  
ATOM    202  O   GLY A  41      -9.249 -26.372   3.773  1.00 21.99           O  
ATOM    203  N   LEU A  42     -10.335 -24.742   2.617  1.00 22.85           N  
ATOM    204  CA  LEU A  42     -10.421 -25.525   1.370  1.00 23.95           C  
ATOM    205  C   LEU A  42      -9.036 -25.928   0.875  1.00 23.84           C  
ATOM    206  O   LEU A  42      -8.820 -27.083   0.514  1.00 24.77           O  
ATOM    207  CB  LEU A  42     -11.162 -24.756   0.257  1.00 23.26           C  
ATOM    208  CG  LEU A  42     -11.248 -25.403  -1.140  1.00 23.95           C  
ATOM    209  CD1 LEU A  42     -11.954 -26.780  -1.119  1.00 22.52           C  
ATOM    210  CD2 LEU A  42     -11.959 -24.472  -2.127  1.00 24.31           C  
ATOM    211  N   ILE A  43      -8.108 -24.972   0.859  1.00 23.67           N  
ATOM    212  CA  ILE A  43      -6.742 -25.234   0.439  1.00 24.40           C  
ATOM    213  C   ILE A  43      -6.088 -26.304   1.334  1.00 24.03           C  
ATOM    214  O   ILE A  43      -5.518 -27.265   0.836  1.00 23.09           O  
ATOM    215  CB  ILE A  43      -5.905 -23.919   0.391  1.00 24.52           C  
ATOM    216  CG1 ILE A  43      -6.488 -22.975  -0.696  1.00 26.24           C  
ATOM    217  CG2 ILE A  43      -4.397 -24.231   0.117  1.00 25.33           C  
ATOM    218  CD1 ILE A  43      -5.806 -21.604  -0.787  1.00 26.14           C  
ATOM    219  N   SER A  44      -6.211 -26.142   2.652  1.00 23.22           N  
ATOM    220  CA  SER A  44      -5.582 -27.075   3.572  1.00 23.38           C  
ATOM    221  C   SER A  44      -6.211 -28.469   3.500  1.00 22.69           C  
ATOM    222  O   SER A  44      -5.507 -29.480   3.522  1.00 23.61           O  
ATOM    223  CB  SER A  44      -5.598 -26.525   5.015  1.00 22.56           C  
ATOM    224  OG  SER A  44      -4.765 -27.346   5.822  1.00 23.18           O  
ATOM    225  N   VAL A  45      -7.528 -28.525   3.403  1.00 23.21           N  
ATOM    226  CA  VAL A  45      -8.224 -29.790   3.129  1.00 23.40           C  
ATOM    227  C   VAL A  45      -7.777 -30.437   1.794  1.00 23.11           C  
ATOM    228  O   VAL A  45      -7.581 -31.648   1.742  1.00 23.78           O  
ATOM    229  CB  VAL A  45      -9.761 -29.624   3.192  1.00 23.57           C  
ATOM    230  CG1 VAL A  45     -10.479 -30.809   2.558  1.00 23.67           C  
ATOM    231  CG2 VAL A  45     -10.216 -29.449   4.657  1.00 24.46           C  
ATOM    232  N   ALA A  46      -7.623 -29.650   0.729  1.00 23.71           N  
ATOM    233  CA  ALA A  46      -7.127 -30.210  -0.554  1.00 23.76           C  
ATOM    234  C   ALA A  46      -5.752 -30.891  -0.395  1.00 23.65           C  
ATOM    235  O   ALA A  46      -5.529 -31.975  -0.944  1.00 23.03           O  
ATOM    236  CB  ALA A  46      -7.090 -29.144  -1.656  1.00 24.47           C  
ATOM    237  N   PHE A  47      -4.856 -30.270   0.387  1.00 23.69           N  
ATOM    238  CA  PHE A  47      -3.573 -30.877   0.762  1.00 23.43           C  
ATOM    239  C   PHE A  47      -3.766 -32.254   1.412  1.00 23.15           C  
ATOM    240  O   PHE A  47      -2.990 -33.166   1.140  1.00 23.04           O  
ATOM    241  CB  PHE A  47      -2.757 -30.005   1.759  1.00 23.74           C  
ATOM    242  CG  PHE A  47      -2.194 -28.706   1.186  1.00 26.01           C  
ATOM    243  CD1 PHE A  47      -2.437 -28.303  -0.132  1.00 24.14           C  
ATOM    244  CD2 PHE A  47      -1.415 -27.878   1.996  1.00 26.94           C  
ATOM    245  CE1 PHE A  47      -1.916 -27.092  -0.629  1.00 25.94           C  
ATOM    246  CE2 PHE A  47      -0.885 -26.668   1.505  1.00 26.19           C  
ATOM    247  CZ  PHE A  47      -1.141 -26.282   0.175  1.00 26.22           C  
ATOM    248  N   THR A  48      -4.727 -32.384   2.334  1.00 23.00           N  
ATOM    249  CA  THR A  48      -4.964 -33.675   3.013  1.00 21.92           C  
ATOM    250  C   THR A  48      -5.518 -34.749   2.079  1.00 21.82           C  
ATOM    251  O   THR A  48      -5.304 -35.934   2.296  1.00 19.91           O  
ATOM    252  CB  THR A  48      -5.898 -33.571   4.261  1.00 22.69           C  
ATOM    253  OG1 THR A  48      -7.267 -33.334   3.872  1.00 22.69           O  
ATOM    254  CG2 THR A  48      -5.516 -32.395   5.182  1.00 20.51           C  
ATOM    255  N   VAL A  49      -6.253 -34.324   1.060  1.00 21.59           N  
ATOM    256  CA  VAL A  49      -6.720 -35.261   0.049  1.00 22.69           C  
ATOM    257  C   VAL A  49      -5.531 -35.901  -0.683  1.00 23.09           C  
ATOM    258  O   VAL A  49      -5.490 -37.116  -0.907  1.00 23.56           O  
ATOM    259  CB  VAL A  49      -7.669 -34.536  -0.939  1.00 23.43           C  
ATOM    260  CG1 VAL A  49      -7.958 -35.382  -2.170  1.00 23.28           C  
ATOM    261  CG2 VAL A  49      -8.980 -34.135  -0.218  1.00 21.42           C  
ATOM    262  N   TYR A  50      -4.582 -35.065  -1.083  1.00 23.45           N  
ATOM    263  CA  TYR A  50      -3.376 -35.515  -1.746  1.00 23.49           C  
ATOM    264  C   TYR A  50      -2.533 -36.372  -0.789  1.00 23.18           C  
ATOM    265  O   TYR A  50      -2.057 -37.453  -1.158  1.00 22.75           O  
ATOM    266  CB  TYR A  50      -2.584 -34.299  -2.251  1.00 23.67           C  
ATOM    267  CG  TYR A  50      -1.423 -34.683  -3.159  1.00 26.11           C  
ATOM    268  CD1 TYR A  50      -1.597 -35.599  -4.200  1.00 27.69           C  
ATOM    269  CD2 TYR A  50      -0.155 -34.128  -2.971  1.00 27.08           C  
ATOM    270  CE1 TYR A  50      -0.540 -35.960  -5.012  1.00 28.74           C  
ATOM    271  CE2 TYR A  50       0.913 -34.484  -3.769  1.00 29.47           C  
ATOM    272  CZ  TYR A  50       0.710 -35.402  -4.799  1.00 31.15           C  
ATOM    273  OH  TYR A  50       1.765 -35.754  -5.615  1.00 32.96           O  
ATOM    274  N   MET A  51      -2.380 -35.908   0.458  1.00 21.95           N  
ATOM    275  CA  MET A  51      -1.781 -36.744   1.516  1.00 21.42           C  
ATOM    276  C   MET A  51      -2.398 -38.136   1.586  1.00 20.75           C  
ATOM    277  O   MET A  51      -1.677 -39.146   1.606  1.00 20.29           O  
ATOM    278  CB  MET A  51      -1.893 -36.061   2.895  1.00 20.49           C  
ATOM    279  CG  MET A  51      -0.901 -34.898   3.078  1.00 20.47           C  
ATOM    280  SD  MET A  51      -1.507 -33.642   4.233  1.00 22.08           S  
ATOM    281  CE  MET A  51      -1.790 -34.678   5.693  1.00 19.11           C  
ATOM    282  N   ARG A  52      -3.726 -38.193   1.632  1.00 21.06           N  
ATOM    283  CA  ARG A  52      -4.410 -39.484   1.761  1.00 21.63           C  
ATOM    284  C   ARG A  52      -4.426 -40.289   0.457  1.00 22.06           C  
ATOM    285  O   ARG A  52      -4.585 -41.517   0.488  1.00 22.87           O  
ATOM    286  CB  ARG A  52      -5.815 -39.327   2.331  1.00 20.94           C  
ATOM    287  CG  ARG A  52      -5.785 -38.767   3.744  1.00 22.29           C  
ATOM    288  CD  ARG A  52      -5.980 -39.776   4.867  1.00 18.68           C  
ATOM    289  NE  ARG A  52      -5.450 -41.138   4.689  1.00 20.18           N  
ATOM    290  CZ  ARG A  52      -4.617 -41.746   5.535  1.00 21.93           C  
ATOM    291  NH1 ARG A  52      -4.280 -43.016   5.330  1.00 19.26           N  
ATOM    292  NH2 ARG A  52      -4.128 -41.093   6.607  1.00 18.36           N  
ATOM    293  N   MET A  53      -4.251 -39.619  -0.672  1.00 22.51           N  
ATOM    294  CA  MET A  53      -3.975 -40.357  -1.917  1.00 23.09           C  
ATOM    295  C   MET A  53      -2.674 -41.157  -1.777  1.00 23.19           C  
ATOM    296  O   MET A  53      -2.671 -42.353  -2.015  1.00 23.78           O  
ATOM    297  CB  MET A  53      -3.938 -39.421  -3.115  1.00 23.21           C  
ATOM    298  CG  MET A  53      -5.329 -39.058  -3.618  1.00 24.18           C  
ATOM    299  SD  MET A  53      -5.338 -37.531  -4.546  1.00 27.93           S  
ATOM    300  CE  MET A  53      -4.473 -38.025  -6.074  1.00 27.50           C  
ATOM    301  N   GLU A  54      -1.589 -40.510  -1.330  1.00 23.57           N  
ATOM    302  CA  GLU A  54      -0.326 -41.200  -1.078  1.00 23.16           C  
ATOM    303  C   GLU A  54      -0.392 -42.227   0.068  1.00 23.07           C  
ATOM    304  O   GLU A  54       0.262 -43.253   0.005  1.00 22.17           O  
ATOM    305  CB  GLU A  54       0.851 -40.220  -0.874  1.00 23.23           C  
ATOM    306  CG  GLU A  54       2.238 -40.883  -0.942  1.00 22.58           C  
ATOM    307  CD  GLU A  54       2.492 -41.528  -2.318  1.00 23.87           C  
ATOM    308  OE1 GLU A  54       2.288 -42.756  -2.453  1.00 23.80           O  
ATOM    309  OE2 GLU A  54       2.828 -40.783  -3.266  1.00 23.62           O  
ATOM    310  N   LEU A  55      -1.160 -41.962   1.120  1.00 23.15           N  
ATOM    311  CA  LEU A  55      -1.223 -42.949   2.203  1.00 23.17           C  
ATOM    312  C   LEU A  55      -2.191 -44.102   1.919  1.00 23.31           C  
ATOM    313  O   LEU A  55      -2.191 -45.095   2.631  1.00 22.70           O  
ATOM    314  CB  LEU A  55      -1.526 -42.287   3.557  1.00 23.18           C  
ATOM    315  CG  LEU A  55      -0.392 -41.436   4.163  1.00 23.49           C  
ATOM    316  CD1 LEU A  55      -0.791 -40.875   5.551  1.00 21.74           C  
ATOM    317  CD2 LEU A  55       0.952 -42.190   4.255  1.00 23.39           C  
ATOM    318  N   MET A  56      -2.992 -43.990   0.863  1.00 23.73           N  
ATOM    319  CA  MET A  56      -4.015 -45.002   0.586  1.00 24.70           C  
ATOM    320  C   MET A  56      -3.409 -46.394   0.418  1.00 23.94           C  
ATOM    321  O   MET A  56      -4.028 -47.389   0.776  1.00 24.79           O  
ATOM    322  CB  MET A  56      -4.817 -44.621  -0.654  1.00 25.17           C  
ATOM    323  CG  MET A  56      -6.008 -45.519  -0.923  1.00 29.76           C  
ATOM    324  SD  MET A  56      -6.878 -45.043  -2.447  1.00 35.51           S  
ATOM    325  CE  MET A  56      -5.614 -43.965  -3.182  1.00 31.12           C  
ATOM    326  N   ALA A  57      -2.195 -46.454  -0.100  1.00 23.82           N  
ATOM    327  CA  ALA A  57      -1.497 -47.740  -0.307  1.00 24.32           C  
ATOM    328  C   ALA A  57       0.009 -47.653  -0.048  1.00 23.82           C  
ATOM    329  O   ALA A  57       0.628 -46.623  -0.319  1.00 24.67           O  
ATOM    330  CB  ALA A  57      -1.776 -48.281  -1.739  1.00 24.15           C  
ATOM    331  N   PRO A  58       0.602 -48.733   0.465  1.00 23.52           N  
ATOM    332  CA  PRO A  58       2.050 -48.771   0.683  1.00 23.20           C  
ATOM    333  C   PRO A  58       2.825 -48.685  -0.642  1.00 23.34           C  
ATOM    334  O   PRO A  58       2.278 -48.999  -1.721  1.00 23.36           O  
ATOM    335  CB  PRO A  58       2.279 -50.108   1.378  1.00 23.09           C  
ATOM    336  CG  PRO A  58       1.045 -50.963   1.042  1.00 23.54           C  
ATOM    337  CD  PRO A  58      -0.072 -49.988   0.858  1.00 23.19           C  
ATOM    338  N   GLY A  59       4.063 -48.212  -0.570  1.00 22.51           N  
ATOM    339  CA  GLY A  59       4.801 -47.850  -1.780  1.00 22.29           C  
ATOM    340  C   GLY A  59       4.418 -46.435  -2.151  1.00 21.91           C  
ATOM    341  O   GLY A  59       3.284 -46.023  -1.894  1.00 21.44           O  
ATOM    342  N   VAL A  60       5.364 -45.678  -2.712  1.00 22.20           N  
ATOM    343  CA  VAL A  60       5.113 -44.312  -3.157  1.00 21.99           C  
ATOM    344  C   VAL A  60       4.726 -44.292  -4.644  1.00 23.51           C  
ATOM    345  O   VAL A  60       5.454 -44.829  -5.486  1.00 23.46           O  
ATOM    346  CB  VAL A  60       6.363 -43.423  -2.931  1.00 22.27           C  
ATOM    347  CG1 VAL A  60       6.095 -41.990  -3.400  1.00 19.44           C  
ATOM    348  CG2 VAL A  60       6.756 -43.462  -1.429  1.00 20.85           C  
ATOM    349  N   GLN A  61       3.586 -43.686  -4.961  1.00 24.29           N  
ATOM    350  CA  GLN A  61       3.051 -43.736  -6.327  1.00 25.46           C  
ATOM    351  C   GLN A  61       2.809 -42.342  -6.911  1.00 26.20           C  
ATOM    352  O   GLN A  61       2.681 -42.194  -8.133  1.00 26.83           O  
ATOM    353  CB  GLN A  61       1.731 -44.529  -6.359  1.00 24.58           C  
ATOM    354  CG  GLN A  61       1.885 -46.039  -6.124  1.00 25.42           C  
ATOM    355  CD  GLN A  61       1.722 -46.437  -4.667  1.00 27.35           C  
ATOM    356  OE1 GLN A  61       2.016 -47.576  -4.280  1.00 27.73           O  
ATOM    357  NE2 GLN A  61       1.269 -45.498  -3.852  1.00 21.53           N  
ATOM    358  N   PHE A  62       2.711 -41.337  -6.040  1.00 26.37           N  
ATOM    359  CA  PHE A  62       2.308 -39.994  -6.439  1.00 26.87           C  
ATOM    360  C   PHE A  62       3.454 -38.988  -6.302  1.00 27.49           C  
ATOM    361  O   PHE A  62       3.715 -38.200  -7.215  1.00 27.92           O  
ATOM    362  CB  PHE A  62       1.103 -39.513  -5.599  1.00 27.02           C  
ATOM    363  CG  PHE A  62      -0.179 -40.240  -5.878  1.00 26.23           C  
ATOM    364  CD1 PHE A  62      -0.547 -41.347  -5.112  1.00 26.28           C  
ATOM    365  CD2 PHE A  62      -1.023 -39.819  -6.913  1.00 26.19           C  
ATOM    366  CE1 PHE A  62      -1.721 -42.052  -5.382  1.00 26.84           C  
ATOM    367  CE2 PHE A  62      -2.206 -40.501  -7.186  1.00 26.02           C  
ATOM    368  CZ  PHE A  62      -2.567 -41.619  -6.411  1.00 27.46           C  
ATOM    369  N   MET A  63       4.127 -39.019  -5.155  1.00 27.92           N  
ATOM    370  CA  MET A  63       5.197 -38.069  -4.815  1.00 28.39           C  
ATOM    371  C   MET A  63       6.578 -38.566  -5.295  1.00 29.29           C  
ATOM    372  O   MET A  63       7.450 -38.980  -4.508  1.00 28.71           O  
ATOM    373  CB  MET A  63       5.174 -37.778  -3.315  1.00 28.20           C  
ATOM    374  CG  MET A  63       3.847 -37.151  -2.860  1.00 28.25           C  
ATOM    375  SD  MET A  63       3.875 -36.713  -1.104  1.00 29.18           S  
ATOM    376  CE  MET A  63       2.243 -35.958  -0.941  1.00 27.19           C  
ATOM    377  N   CYS A  64       6.736 -38.503  -6.616  1.00 29.90           N  
ATOM    378  CA  CYS A  64       7.893 -39.018  -7.351  1.00 30.62           C  
ATOM    379  C   CYS A  64       8.858 -37.890  -7.648  1.00 30.36           C  
ATOM    380  O   CYS A  64       8.445 -36.830  -8.128  1.00 30.52           O  
ATOM    381  CB  CYS A  64       7.422 -39.618  -8.691  1.00 30.16           C  
ATOM    382  SG  CYS A  64       6.045 -40.774  -8.535  1.00 31.80           S  
ATOM    383  N   ALA A  65      10.135 -38.121  -7.379  1.00 31.13           N  
ATOM    384  CA  ALA A  65      11.197 -37.160  -7.732  1.00 32.53           C  
ATOM    385  C   ALA A  65      11.177 -36.810  -9.234  1.00 33.44           C  
ATOM    386  O   ALA A  65      11.532 -35.696  -9.615  1.00 33.63           O  
ATOM    387  CB  ALA A  65      12.569 -37.695  -7.351  1.00 31.53           C  
ATOM    388  N   GLU A  66      10.736 -37.755 -10.062  1.00 35.08           N  
ATOM    389  CA  GLU A  66      10.634 -37.558 -11.517  1.00 36.98           C  
ATOM    390  C   GLU A  66       9.763 -36.358 -11.902  1.00 38.51           C  
ATOM    391  O   GLU A  66      10.001 -35.711 -12.930  1.00 39.43           O  
ATOM    392  CB  GLU A  66      10.110 -38.829 -12.203  1.00 36.56           C  
ATOM    393  CG  GLU A  66      11.111 -39.972 -12.274  1.00 36.43           C  
ATOM    394  CD  GLU A  66      11.199 -40.798 -10.994  1.00 38.31           C  
ATOM    395  OE1 GLU A  66      10.451 -40.532 -10.003  1.00 38.10           O  
ATOM    396  OE2 GLU A  66      12.031 -41.731 -10.974  1.00 37.22           O  
ATOM    397  N   HIS A  67       8.749 -36.054 -11.096  1.00 39.62           N  
ATOM    398  CA  HIS A  67       7.901 -34.899 -11.375  1.00 40.75           C  
ATOM    399  C   HIS A  67       8.611 -33.554 -11.179  1.00 42.08           C  
ATOM    400  O   HIS A  67       8.093 -32.538 -11.623  1.00 42.94           O  
ATOM    401  CB  HIS A  67       6.624 -34.926 -10.531  1.00 40.36           C  
ATOM    402  CG  HIS A  67       5.851 -36.203 -10.629  1.00 39.97           C  
ATOM    403  ND1 HIS A  67       5.805 -36.967 -11.778  1.00 40.02           N  
ATOM    404  CD2 HIS A  67       5.086 -36.849  -9.719  1.00 37.93           C  
ATOM    405  CE1 HIS A  67       5.043 -38.027 -11.570  1.00 38.89           C  
ATOM    406  NE2 HIS A  67       4.590 -37.978 -10.329  1.00 37.61           N  
ATOM    407  N   LEU A  68       9.774 -33.540 -10.521  1.00 43.65           N  
ATOM    408  CA  LEU A  68      10.509 -32.288 -10.272  1.00 45.32           C  
ATOM    409  C   LEU A  68      11.148 -31.676 -11.518  1.00 47.37           C  
ATOM    410  O   LEU A  68      11.416 -30.475 -11.546  1.00 47.87           O  
ATOM    411  CB  LEU A  68      11.604 -32.470  -9.212  1.00 44.92           C  
ATOM    412  CG  LEU A  68      11.220 -32.944  -7.807  1.00 43.73           C  
ATOM    413  CD1 LEU A  68      12.459 -33.390  -7.038  1.00 42.49           C  
ATOM    414  CD2 LEU A  68      10.462 -31.859  -7.059  1.00 42.19           C  
ATOM    415  N   GLU A  69      11.403 -32.496 -12.532  1.00 49.40           N  
ATOM    416  CA  GLU A  69      12.110 -32.048 -13.736  1.00 51.68           C  
ATOM    417  C   GLU A  69      11.172 -31.487 -14.813  1.00 52.48           C  
ATOM    418  O   GLU A  69      11.604 -31.194 -15.936  1.00 52.98           O  
ATOM    419  CB  GLU A  69      12.993 -33.172 -14.300  1.00 52.07           C  
ATOM    420  CG  GLU A  69      14.248 -33.451 -13.474  1.00 55.09           C  
ATOM    421  CD  GLU A  69      15.344 -32.400 -13.660  1.00 59.84           C  
ATOM    422  OE1 GLU A  69      15.241 -31.291 -13.073  1.00 61.25           O  
ATOM    423  OE2 GLU A  69      16.324 -32.686 -14.392  1.00 61.42           O  
ATOM    424  N   SER A  70       9.895 -31.341 -14.461  1.00 53.17           N  
ATOM    425  CA  SER A  70       8.889 -30.789 -15.357  1.00 53.68           C  
ATOM    426  C   SER A  70       8.677 -29.322 -15.011  1.00 54.29           C  
ATOM    427  O   SER A  70       9.406 -28.756 -14.186  1.00 54.86           O  
ATOM    428  CB  SER A  70       7.564 -31.546 -15.210  1.00 53.52           C  
ATOM    429  OG  SER A  70       7.765 -32.945 -15.116  1.00 54.08           O  
ATOM    430  N   GLY A  71       7.683 -28.699 -15.640  1.00 54.66           N  
ATOM    431  CA  GLY A  71       7.255 -27.375 -15.223  1.00 54.84           C  
ATOM    432  C   GLY A  71       6.682 -27.438 -13.812  1.00 54.95           C  
ATOM    433  O   GLY A  71       6.453 -28.534 -13.265  1.00 55.03           O  
ATOM    434  N   LEU A  72       6.465 -26.268 -13.215  1.00 54.67           N  
ATOM    435  CA  LEU A  72       5.761 -26.168 -11.935  1.00 54.33           C  
ATOM    436  C   LEU A  72       4.331 -26.658 -12.143  1.00 53.94           C  
ATOM    437  O   LEU A  72       3.832 -27.484 -11.373  1.00 53.99           O  
ATOM    438  CB  LEU A  72       5.774 -24.721 -11.425  1.00 54.54           C  
ATOM    439  CG  LEU A  72       5.395 -24.415  -9.971  1.00 55.06           C  
ATOM    440  CD1 LEU A  72       6.636 -24.361  -9.067  1.00 54.91           C  
ATOM    441  CD2 LEU A  72       4.618 -23.101  -9.897  1.00 55.44           C  
ATOM    442  N   VAL A  73       3.703 -26.161 -13.211  1.00 53.44           N  
ATOM    443  CA  VAL A  73       2.347 -26.556 -13.614  1.00 52.93           C  
ATOM    444  C   VAL A  73       2.252 -28.016 -14.083  1.00 52.31           C  
ATOM    445  O   VAL A  73       1.392 -28.758 -13.608  1.00 52.74           O  
ATOM    446  CB  VAL A  73       1.772 -25.617 -14.728  1.00 53.05           C  
ATOM    447  CG1 VAL A  73       0.422 -26.134 -15.250  1.00 52.42           C  
ATOM    448  CG2 VAL A  73       1.643 -24.174 -14.223  1.00 53.44           C  
ATOM    449  N   LYS A  74       3.109 -28.417 -15.025  1.00 51.47           N  
ATOM    450  CA  LYS A  74       3.086 -29.790 -15.543  1.00 50.70           C  
ATOM    451  C   LYS A  74       3.360 -30.817 -14.434  1.00 50.36           C  
ATOM    452  O   LYS A  74       2.621 -31.799 -14.297  1.00 50.32           O  
ATOM    453  CB  LYS A  74       4.080 -29.962 -16.704  1.00 50.58           C  
ATOM    454  CG  LYS A  74       3.694 -31.044 -17.703  0.00100.00           C  
ATOM    455  CD  LYS A  74       4.521 -30.942 -18.976  0.00100.00           C  
ATOM    456  CE  LYS A  74       5.507 -32.094 -19.091  0.00100.00           C  
ATOM    457  NZ  LYS A  74       6.334 -32.003 -20.326  0.00100.00           N  
ATOM    458  N   GLY A  75       4.416 -30.573 -13.653  1.00 49.79           N  
ATOM    459  CA  GLY A  75       4.772 -31.402 -12.508  1.00 49.66           C  
ATOM    460  C   GLY A  75       3.630 -31.605 -11.517  1.00 49.25           C  
ATOM    461  O   GLY A  75       3.396 -32.727 -11.059  1.00 49.20           O  
ATOM    462  N   PHE A  76       2.913 -30.520 -11.214  1.00 49.08           N  
ATOM    463  CA  PHE A  76       1.704 -30.561 -10.392  1.00 48.86           C  
ATOM    464  C   PHE A  76       0.675 -31.556 -10.943  1.00 48.56           C  
ATOM    465  O   PHE A  76       0.166 -32.405 -10.208  1.00 48.45           O  
ATOM    466  CB  PHE A  76       1.092 -29.147 -10.260  1.00 49.10           C  
ATOM    467  CG  PHE A  76      -0.356 -29.137  -9.807  1.00 49.77           C  
ATOM    468  CD1 PHE A  76      -0.680 -29.289  -8.457  1.00 50.03           C  
ATOM    469  CD2 PHE A  76      -1.393 -28.991 -10.733  1.00 49.85           C  
ATOM    470  CE1 PHE A  76      -2.015 -29.295  -8.034  1.00 49.74           C  
ATOM    471  CE2 PHE A  76      -2.727 -28.996 -10.326  1.00 50.17           C  
ATOM    472  CZ  PHE A  76      -3.041 -29.148  -8.970  1.00 50.23           C  
ATOM    473  N   PHE A  77       0.376 -31.455 -12.236  1.00 48.19           N  
ATOM    474  CA  PHE A  77      -0.655 -32.291 -12.844  1.00 47.84           C  
ATOM    475  C   PHE A  77      -0.243 -33.755 -12.985  1.00 47.34           C  
ATOM    476  O   PHE A  77      -1.092 -34.649 -12.980  1.00 47.40           O  
ATOM    477  CB  PHE A  77      -1.081 -31.727 -14.207  1.00 48.27           C  
ATOM    478  CG  PHE A  77      -2.213 -30.745 -14.127  1.00 49.65           C  
ATOM    479  CD1 PHE A  77      -3.434 -31.112 -13.557  1.00 50.34           C  
ATOM    480  CD2 PHE A  77      -2.057 -29.440 -14.615  1.00 51.56           C  
ATOM    481  CE1 PHE A  77      -4.489 -30.196 -13.473  1.00 51.81           C  
ATOM    482  CE2 PHE A  77      -3.103 -28.514 -14.540  1.00 51.66           C  
ATOM    483  CZ  PHE A  77      -4.321 -28.889 -13.965  1.00 51.93           C  
ATOM    484  N   GLN A  78       1.056 -33.990 -13.121  1.00 46.80           N  
ATOM    485  CA  GLN A  78       1.593 -35.350 -13.221  1.00 46.18           C  
ATOM    486  C   GLN A  78       1.553 -36.049 -11.868  1.00 45.23           C  
ATOM    487  O   GLN A  78       1.328 -37.263 -11.777  1.00 44.68           O  
ATOM    488  CB  GLN A  78       3.034 -35.304 -13.709  1.00 46.60           C  
ATOM    489  CG  GLN A  78       3.178 -35.285 -15.215  1.00 48.65           C  
ATOM    490  CD  GLN A  78       4.565 -34.851 -15.666  1.00 51.63           C  
ATOM    491  OE1 GLN A  78       5.476 -34.667 -14.846  1.00 53.49           O  
ATOM    492  NE2 GLN A  78       4.729 -34.683 -16.973  1.00 52.99           N  
ATOM    493  N   SER A  79       1.760 -35.259 -10.818  1.00 44.07           N  
ATOM    494  CA  SER A  79       1.808 -35.768  -9.458  1.00 43.32           C  
ATOM    495  C   SER A  79       0.431 -36.177  -8.907  1.00 42.21           C  
ATOM    496  O   SER A  79       0.347 -36.734  -7.810  1.00 42.00           O  
ATOM    497  CB  SER A  79       2.472 -34.728  -8.558  1.00 43.46           C  
ATOM    498  OG  SER A  79       1.640 -33.588  -8.467  1.00 45.47           O  
ATOM    499  N   LEU A  80      -0.630 -35.906  -9.673  1.00 40.88           N  
ATOM    500  CA  LEU A  80      -1.996 -36.254  -9.297  1.00 40.05           C  
ATOM    501  C   LEU A  80      -2.441 -37.591  -9.867  1.00 39.60           C  
ATOM    502  O   LEU A  80      -3.488 -38.119  -9.495  1.00 39.68           O  
ATOM    503  CB  LEU A  80      -2.968 -35.140  -9.697  1.00 40.06           C  
ATOM    504  CG  LEU A  80      -2.871 -33.886  -8.824  1.00 40.03           C  
ATOM    505  CD1 LEU A  80      -3.760 -32.789  -9.363  1.00 39.23           C  
ATOM    506  CD2 LEU A  80      -3.207 -34.187  -7.337  1.00 38.87           C  
ATOM    507  N   TRP A  81      -1.626 -38.138 -10.765  1.00 39.10           N  
ATOM    508  CA  TRP A  81      -1.850 -39.455 -11.342  1.00 38.44           C  
ATOM    509  C   TRP A  81      -0.822 -40.463 -10.823  1.00 36.70           C  
ATOM    510  O   TRP A  81       0.357 -40.178 -10.812  1.00 36.14           O  
ATOM    511  CB  TRP A  81      -1.776 -39.381 -12.882  1.00 39.24           C  
ATOM    512  CG  TRP A  81      -2.574 -40.450 -13.515  1.00 42.52           C  
ATOM    513  CD1 TRP A  81      -2.113 -41.653 -14.003  1.00 46.19           C  
ATOM    514  CD2 TRP A  81      -3.994 -40.464 -13.695  1.00 46.06           C  
ATOM    515  NE1 TRP A  81      -3.164 -42.403 -14.483  1.00 47.37           N  
ATOM    516  CE2 TRP A  81      -4.329 -41.698 -14.312  1.00 47.46           C  
ATOM    517  CE3 TRP A  81      -5.024 -39.556 -13.403  1.00 47.71           C  
ATOM    518  CZ2 TRP A  81      -5.646 -42.040 -14.646  1.00 48.84           C  
ATOM    519  CZ3 TRP A  81      -6.333 -39.895 -13.735  1.00 49.83           C  
ATOM    520  CH2 TRP A  81      -6.631 -41.128 -14.352  1.00 50.20           C  
ATOM    521  N   PRO A  82      -1.262 -41.646 -10.410  1.00 35.94           N  
ATOM    522  CA  PRO A  82      -0.346 -42.649  -9.852  1.00 35.41           C  
ATOM    523  C   PRO A  82       0.650 -43.233 -10.867  1.00 35.04           C  
ATOM    524  O   PRO A  82       0.313 -43.438 -12.039  1.00 35.38           O  
ATOM    525  CB  PRO A  82      -1.293 -43.730  -9.327  1.00 35.11           C  
ATOM    526  CG  PRO A  82      -2.514 -43.583 -10.172  1.00 35.53           C  
ATOM    527  CD  PRO A  82      -2.659 -42.113 -10.418  1.00 35.91           C  
ATOM    528  N   SER A  83       1.874 -43.472 -10.404  1.00 33.94           N  
ATOM    529  CA  SER A  83       2.905 -44.144 -11.181  1.00 32.96           C  
ATOM    530  C   SER A  83       3.123 -45.506 -10.554  1.00 32.90           C  
ATOM    531  O   SER A  83       2.821 -45.718  -9.372  1.00 32.23           O  
ATOM    532  CB  SER A  83       4.235 -43.369 -11.148  1.00 32.86           C  
ATOM    533  OG  SER A  83       4.137 -42.070 -11.718  1.00 31.70           O  
ATOM    534  N   ALA A  84       3.650 -46.436 -11.349  1.00 32.42           N  
ATOM    535  CA  ALA A  84       4.191 -47.681 -10.816  1.00 31.69           C  
ATOM    536  C   ALA A  84       5.367 -47.349  -9.897  1.00 30.79           C  
ATOM    537  O   ALA A  84       6.066 -46.365 -10.125  1.00 30.57           O  
ATOM    538  CB  ALA A  84       4.665 -48.569 -11.962  1.00 31.81           C  
ATOM    539  N   VAL A  85       5.592 -48.168  -8.869  1.00 30.19           N  
ATOM    540  CA  VAL A  85       6.736 -47.965  -7.969  1.00 29.92           C  
ATOM    541  C   VAL A  85       8.085 -47.898  -8.711  1.00 30.74           C  
ATOM    542  O   VAL A  85       8.906 -47.012  -8.447  1.00 30.04           O  
ATOM    543  CB  VAL A  85       6.743 -49.012  -6.838  1.00 29.62           C  
ATOM    544  CG1 VAL A  85       8.095 -49.064  -6.143  1.00 28.44           C  
ATOM    545  CG2 VAL A  85       5.598 -48.704  -5.839  1.00 28.55           C  
ATOM    546  N   GLU A  86       8.282 -48.803  -9.672  1.00 31.50           N  
ATOM    547  CA  GLU A  86       9.516 -48.860 -10.463  1.00 32.87           C  
ATOM    548  C   GLU A  86       9.784 -47.575 -11.281  1.00 32.51           C  
ATOM    549  O   GLU A  86      10.913 -47.338 -11.722  1.00 32.64           O  
ATOM    550  CB  GLU A  86       9.541 -50.122 -11.362  1.00 33.69           C  
ATOM    551  CG  GLU A  86       8.177 -50.784 -11.619  1.00 38.33           C  
ATOM    552  CD  GLU A  86       7.524 -51.395 -10.361  1.00 43.48           C  
ATOM    553  OE1 GLU A  86       6.336 -51.100 -10.107  1.00 42.70           O  
ATOM    554  OE2 GLU A  86       8.193 -52.171  -9.614  1.00 47.33           O  
ATOM    555  N   ASN A  87       8.758 -46.739 -11.454  1.00 32.30           N  
ATOM    556  CA  ASN A  87       8.903 -45.453 -12.139  1.00 32.22           C  
ATOM    557  C   ASN A  87       8.789 -44.246 -11.196  1.00 32.22           C  
ATOM    558  O   ASN A  87       8.718 -43.107 -11.646  1.00 32.29           O  
ATOM    559  CB  ASN A  87       7.870 -45.325 -13.260  1.00 32.84           C  
ATOM    560  CG  ASN A  87       8.004 -46.421 -14.307  1.00 33.72           C  
ATOM    561  OD1 ASN A  87       9.118 -46.781 -14.689  1.00 35.30           O  
ATOM    562  ND2 ASN A  87       6.877 -46.955 -14.767  1.00 33.85           N  
ATOM    563  N   CYS A  88       8.773 -44.500  -9.889  1.00 31.42           N  
ATOM    564  CA  CYS A  88       8.534 -43.442  -8.915  1.00 30.73           C  
ATOM    565  C   CYS A  88       9.631 -43.422  -7.847  1.00 30.14           C  
ATOM    566  O   CYS A  88       9.629 -44.261  -6.948  1.00 29.56           O  
ATOM    567  CB  CYS A  88       7.159 -43.651  -8.265  1.00 30.98           C  
ATOM    568  SG  CYS A  88       6.605 -42.250  -7.257  1.00 32.10           S  
ATOM    569  N   THR A  89      10.577 -42.483  -7.962  1.00 29.25           N  
ATOM    570  CA  THR A  89      11.587 -42.291  -6.923  1.00 28.52           C  
ATOM    571  C   THR A  89      10.934 -41.497  -5.777  1.00 27.89           C  
ATOM    572  O   THR A  89      10.542 -40.344  -5.977  1.00 27.60           O  
ATOM    573  CB  THR A  89      12.807 -41.497  -7.443  1.00 29.41           C  
ATOM    574  OG1 THR A  89      13.367 -42.129  -8.606  1.00 30.92           O  
ATOM    575  CG2 THR A  89      13.964 -41.514  -6.400  1.00 28.23           C  
ATOM    576  N   PRO A  90      10.820 -42.098  -4.591  1.00 26.50           N  
ATOM    577  CA  PRO A  90      10.123 -41.441  -3.474  1.00 26.31           C  
ATOM    578  C   PRO A  90      10.729 -40.076  -3.179  1.00 25.46           C  
ATOM    579  O   PRO A  90      11.948 -39.952  -3.070  1.00 26.12           O  
ATOM    580  CB  PRO A  90      10.369 -42.389  -2.304  1.00 26.52           C  
ATOM    581  CG  PRO A  90      10.557 -43.736  -2.932  1.00 25.63           C  
ATOM    582  CD  PRO A  90      11.335 -43.424  -4.212  1.00 26.46           C  
ATOM    583  N   ASN A  91       9.884 -39.059  -3.084  1.00 24.88           N  
ATOM    584  CA  ASN A  91      10.337 -37.732  -2.710  1.00 24.37           C  
ATOM    585  C   ASN A  91       9.810 -37.364  -1.311  1.00 23.84           C  
ATOM    586  O   ASN A  91       8.764 -36.731  -1.182  1.00 22.69           O  
ATOM    587  CB  ASN A  91       9.876 -36.688  -3.729  1.00 25.06           C  
ATOM    588  CG  ASN A  91      10.443 -35.305  -3.425  1.00 26.23           C  
ATOM    589  OD1 ASN A  91      11.295 -35.164  -2.550  1.00 28.27           O  
ATOM    590  ND2 ASN A  91       9.986 -34.292  -4.145  1.00 26.16           N  
ATOM    591  N   GLY A  92      10.537 -37.771  -0.277  1.00 23.60           N  
ATOM    592  CA  GLY A  92      10.130 -37.488   1.094  1.00 23.36           C  
ATOM    593  C   GLY A  92       9.948 -36.014   1.415  1.00 23.69           C  
ATOM    594  O   GLY A  92       9.127 -35.644   2.276  1.00 23.39           O  
ATOM    595  N   HIS A  93      10.722 -35.161   0.743  1.00 23.61           N  
ATOM    596  CA  HIS A  93      10.643 -33.732   0.982  1.00 23.70           C  
ATOM    597  C   HIS A  93       9.257 -33.177   0.667  1.00 23.64           C  
ATOM    598  O   HIS A  93       8.727 -32.349   1.420  1.00 23.82           O  
ATOM    599  CB  HIS A  93      11.733 -32.934   0.220  1.00 23.97           C  
ATOM    600  CG  HIS A  93      11.688 -31.466   0.509  1.00 25.20           C  
ATOM    601  ND1 HIS A  93      12.131 -30.933   1.704  1.00 25.34           N  
ATOM    602  CD2 HIS A  93      11.179 -30.431  -0.199  1.00 24.15           C  
ATOM    603  CE1 HIS A  93      11.923 -29.628   1.707  1.00 23.62           C  
ATOM    604  NE2 HIS A  93      11.346 -29.299   0.564  1.00 25.61           N  
ATOM    605  N   LEU A  94       8.655 -33.619  -0.432  1.00 23.64           N  
ATOM    606  CA  LEU A  94       7.310 -33.152  -0.769  1.00 23.98           C  
ATOM    607  C   LEU A  94       6.253 -33.587   0.271  1.00 23.82           C  
ATOM    608  O   LEU A  94       5.349 -32.818   0.597  1.00 24.30           O  
ATOM    609  CB  LEU A  94       6.901 -33.588  -2.186  1.00 23.93           C  
ATOM    610  CG  LEU A  94       5.480 -33.241  -2.652  1.00 24.63           C  
ATOM    611  CD1 LEU A  94       5.210 -31.720  -2.662  1.00 26.86           C  
ATOM    612  CD2 LEU A  94       5.207 -33.848  -4.051  1.00 25.39           C  
ATOM    613  N   TRP A  95       6.352 -34.814   0.774  1.00 23.80           N  
ATOM    614  CA  TRP A  95       5.471 -35.246   1.862  1.00 23.04           C  
ATOM    615  C   TRP A  95       5.597 -34.256   3.029  1.00 23.01           C  
ATOM    616  O   TRP A  95       4.604 -33.714   3.511  1.00 23.25           O  
ATOM    617  CB  TRP A  95       5.829 -36.642   2.374  1.00 22.00           C  
ATOM    618  CG  TRP A  95       4.900 -37.015   3.485  1.00 22.21           C  
ATOM    619  CD1 TRP A  95       5.132 -36.917   4.838  1.00 21.23           C  
ATOM    620  CD2 TRP A  95       3.558 -37.463   3.342  1.00 22.55           C  
ATOM    621  NE1 TRP A  95       4.011 -37.290   5.541  1.00 21.58           N  
ATOM    622  CE2 TRP A  95       3.029 -37.641   4.649  1.00 23.73           C  
ATOM    623  CE3 TRP A  95       2.734 -37.742   2.235  1.00 24.28           C  
ATOM    624  CZ2 TRP A  95       1.724 -38.084   4.874  1.00 22.81           C  
ATOM    625  CZ3 TRP A  95       1.442 -38.186   2.454  1.00 23.45           C  
ATOM    626  CH2 TRP A  95       0.944 -38.348   3.764  1.00 24.35           C  
ATOM    627  N   ASN A  96       6.834 -34.035   3.466  1.00 23.44           N  
ATOM    628  CA  ASN A  96       7.124 -33.192   4.626  1.00 23.25           C  
ATOM    629  C   ASN A  96       6.626 -31.756   4.441  1.00 23.56           C  
ATOM    630  O   ASN A  96       6.075 -31.162   5.367  1.00 24.27           O  
ATOM    631  CB  ASN A  96       8.625 -33.228   4.949  1.00 22.62           C  
ATOM    632  CG  ASN A  96       9.127 -34.631   5.286  1.00 22.21           C  
ATOM    633  OD1 ASN A  96       8.336 -35.554   5.488  1.00 22.84           O  
ATOM    634  ND2 ASN A  96      10.451 -34.793   5.348  1.00 20.15           N  
ATOM    635  N   VAL A  97       6.807 -31.208   3.245  1.00 23.14           N  
ATOM    636  CA  VAL A  97       6.248 -29.899   2.893  1.00 23.27           C  
ATOM    637  C   VAL A  97       4.715 -29.849   2.964  1.00 22.88           C  
ATOM    638  O   VAL A  97       4.163 -28.898   3.509  1.00 22.38           O  
ATOM    639  CB  VAL A  97       6.753 -29.419   1.492  1.00 23.28           C  
ATOM    640  CG1 VAL A  97       5.953 -28.205   0.977  1.00 22.95           C  
ATOM    641  CG2 VAL A  97       8.219 -29.045   1.572  1.00 24.33           C  
ATOM    642  N   MET A  98       4.036 -30.849   2.384  1.00 23.88           N  
ATOM    643  CA  MET A  98       2.575 -30.900   2.382  1.00 24.71           C  
ATOM    644  C   MET A  98       2.017 -30.920   3.802  1.00 23.91           C  
ATOM    645  O   MET A  98       1.052 -30.225   4.124  1.00 23.28           O  
ATOM    646  CB  MET A  98       2.061 -32.151   1.669  1.00 25.65           C  
ATOM    647  CG  MET A  98       2.379 -32.243   0.175  1.00 31.46           C  
ATOM    648  SD  MET A  98       1.879 -30.816  -0.784  1.00 42.23           S  
ATOM    649  CE  MET A  98       0.110 -31.078  -0.870  1.00 38.75           C  
ATOM    650  N   ILE A  99       2.623 -31.755   4.630  1.00 23.90           N  
ATOM    651  CA  ILE A  99       2.191 -31.973   6.012  1.00 24.58           C  
ATOM    652  C   ILE A  99       2.361 -30.717   6.838  1.00 23.92           C  
ATOM    653  O   ILE A  99       1.483 -30.346   7.609  1.00 24.28           O  
ATOM    654  CB  ILE A  99       2.998 -33.215   6.561  1.00 25.31           C  
ATOM    655  CG1 ILE A  99       2.027 -34.304   6.788  1.00 26.65           C  
ATOM    656  CG2 ILE A  99       4.005 -32.961   7.712  1.00 25.04           C  
ATOM    657  CD1 ILE A  99       1.722 -34.895   5.537  1.00 24.62           C  
ATOM    658  N   THR A 100       3.500 -30.066   6.638  1.00 23.54           N  
ATOM    659  CA  THR A 100       3.852 -28.828   7.326  1.00 23.05           C  
ATOM    660  C   THR A 100       2.894 -27.710   6.902  1.00 22.94           C  
ATOM    661  O   THR A 100       2.379 -26.978   7.743  1.00 23.01           O  
ATOM    662  CB  THR A 100       5.335 -28.473   7.025  1.00 22.75           C  
ATOM    663  OG1 THR A 100       6.184 -29.528   7.497  1.00 23.97           O  
ATOM    664  CG2 THR A 100       5.810 -27.243   7.797  1.00 21.51           C  
ATOM    665  N   GLY A 101       2.649 -27.601   5.599  1.00 22.39           N  
ATOM    666  CA  GLY A 101       1.668 -26.666   5.102  1.00 22.66           C  
ATOM    667  C   GLY A 101       0.268 -26.899   5.652  1.00 22.10           C  
ATOM    668  O   GLY A 101      -0.428 -25.946   6.029  1.00 21.91           O  
ATOM    669  N   HIS A 102      -0.167 -28.158   5.659  1.00 21.41           N  
ATOM    670  CA  HIS A 102      -1.490 -28.507   6.167  1.00 20.85           C  
ATOM    671  C   HIS A 102      -1.641 -28.009   7.614  1.00 21.08           C  
ATOM    672  O   HIS A 102      -2.589 -27.292   7.927  1.00 20.81           O  
ATOM    673  CB  HIS A 102      -1.695 -30.021   6.091  1.00 20.87           C  
ATOM    674  CG  HIS A 102      -2.873 -30.516   6.871  1.00 19.70           C  
ATOM    675  ND1 HIS A 102      -4.121 -29.943   6.785  1.00 19.20           N  
ATOM    676  CD2 HIS A 102      -2.983 -31.520   7.770  1.00 18.11           C  
ATOM    677  CE1 HIS A 102      -4.955 -30.586   7.581  1.00 18.85           C  
ATOM    678  NE2 HIS A 102      -4.294 -31.558   8.176  1.00 17.64           N  
ATOM    679  N   GLY A 103      -0.677 -28.377   8.457  1.00 20.96           N  
ATOM    680  CA  GLY A 103      -0.663 -27.996   9.871  1.00 21.85           C  
ATOM    681  C   GLY A 103      -0.586 -26.503  10.130  1.00 21.72           C  
ATOM    682  O   GLY A 103      -1.409 -25.978  10.864  1.00 22.08           O  
ATOM    683  N   ILE A 104       0.356 -25.806   9.489  1.00 22.75           N  
ATOM    684  CA  ILE A 104       0.472 -24.353   9.657  1.00 23.24           C  
ATOM    685  C   ILE A 104      -0.810 -23.637   9.242  1.00 22.91           C  
ATOM    686  O   ILE A 104      -1.332 -22.816   9.998  1.00 22.65           O  
ATOM    687  CB  ILE A 104       1.702 -23.769   8.867  1.00 23.66           C  
ATOM    688  CG1 ILE A 104       3.034 -24.252   9.459  1.00 26.21           C  
ATOM    689  CG2 ILE A 104       1.627 -22.227   8.760  1.00 23.91           C  
ATOM    690  CD1 ILE A 104       3.318 -23.755  10.855  1.00 32.65           C  
ATOM    691  N   LEU A 105      -1.334 -23.951   8.049  1.00 22.82           N  
ATOM    692  CA  LEU A 105      -2.597 -23.343   7.612  1.00 22.77           C  
ATOM    693  C   LEU A 105      -3.713 -23.568   8.621  1.00 22.73           C  
ATOM    694  O   LEU A 105      -4.410 -22.637   8.972  1.00 22.60           O  
ATOM    695  CB  LEU A 105      -3.024 -23.821   6.212  1.00 22.64           C  
ATOM    696  CG  LEU A 105      -2.063 -23.418   5.084  1.00 23.94           C  
ATOM    697  CD1 LEU A 105      -2.569 -23.957   3.732  1.00 24.40           C  
ATOM    698  CD2 LEU A 105      -1.867 -21.906   5.045  1.00 24.51           C  
ATOM    699  N   MET A 106      -3.896 -24.801   9.097  1.00 22.81           N  
ATOM    700  CA  MET A 106      -4.987 -25.067  10.047  1.00 22.55           C  
ATOM    701  C   MET A 106      -4.820 -24.301  11.371  1.00 22.90           C  
ATOM    702  O   MET A 106      -5.761 -23.651  11.833  1.00 21.84           O  
ATOM    703  CB  MET A 106      -5.125 -26.567  10.343  1.00 22.03           C  
ATOM    704  CG  MET A 106      -5.730 -27.404   9.184  1.00 23.25           C  
ATOM    705  SD  MET A 106      -7.267 -26.751   8.475  1.00 23.93           S  
ATOM    706  CE  MET A 106      -7.826 -28.209   7.468  1.00 21.60           C  
ATOM    707  N   MET A 107      -3.636 -24.397  11.968  1.00 23.32           N  
ATOM    708  CA  MET A 107      -3.418 -23.877  13.331  1.00 24.36           C  
ATOM    709  C   MET A 107      -3.282 -22.359  13.380  1.00 25.42           C  
ATOM    710  O   MET A 107      -3.605 -21.740  14.408  1.00 26.88           O  
ATOM    711  CB  MET A 107      -2.208 -24.549  13.988  1.00 24.36           C  
ATOM    712  CG  MET A 107      -2.310 -26.074  14.055  1.00 23.30           C  
ATOM    713  SD  MET A 107      -3.807 -26.756  14.785  1.00 22.82           S  
ATOM    714  CE  MET A 107      -3.299 -26.735  16.578  1.00 21.37           C  
ATOM    715  N   PHE A 108      -2.817 -21.760  12.283  1.00 24.93           N  
ATOM    716  CA  PHE A 108      -2.657 -20.309  12.236  1.00 25.09           C  
ATOM    717  C   PHE A 108      -3.635 -19.578  11.332  1.00 25.50           C  
ATOM    718  O   PHE A 108      -4.006 -18.450  11.632  1.00 25.49           O  
ATOM    719  CB  PHE A 108      -1.212 -19.928  11.897  1.00 25.17           C  
ATOM    720  CG  PHE A 108      -0.236 -20.344  12.956  1.00 24.49           C  
ATOM    721  CD1 PHE A 108      -0.134 -19.615  14.156  1.00 25.41           C  
ATOM    722  CD2 PHE A 108       0.540 -21.493  12.795  1.00 23.67           C  
ATOM    723  CE1 PHE A 108       0.756 -20.019  15.165  1.00 24.93           C  
ATOM    724  CE2 PHE A 108       1.444 -21.913  13.821  1.00 25.31           C  
ATOM    725  CZ  PHE A 108       1.548 -21.168  14.998  1.00 23.90           C  
ATOM    726  N   PHE A 109      -4.082 -20.227  10.253  1.00 25.00           N  
ATOM    727  CA  PHE A 109      -4.790 -19.504   9.196  1.00 24.81           C  
ATOM    728  C   PHE A 109      -6.216 -19.965   8.846  1.00 24.06           C  
ATOM    729  O   PHE A 109      -6.811 -19.480   7.879  1.00 24.93           O  
ATOM    730  CB  PHE A 109      -3.865 -19.400   7.960  1.00 24.94           C  
ATOM    731  CG  PHE A 109      -2.553 -18.732   8.268  1.00 25.35           C  
ATOM    732  CD1 PHE A 109      -2.511 -17.364   8.543  1.00 26.17           C  
ATOM    733  CD2 PHE A 109      -1.366 -19.468   8.320  1.00 25.85           C  
ATOM    734  CE1 PHE A 109      -1.310 -16.724   8.843  1.00 26.39           C  
ATOM    735  CE2 PHE A 109      -0.146 -18.829   8.624  1.00 27.22           C  
ATOM    736  CZ  PHE A 109      -0.128 -17.454   8.899  1.00 26.32           C  
ATOM    737  N   VAL A 110      -6.789 -20.853   9.653  1.00 23.13           N  
ATOM    738  CA  VAL A 110      -8.133 -21.362   9.372  1.00 22.70           C  
ATOM    739  C   VAL A 110      -9.100 -21.215  10.545  1.00 23.18           C  
ATOM    740  O   VAL A 110      -9.977 -20.361  10.552  1.00 22.82           O  
ATOM    741  CB  VAL A 110      -8.080 -22.832   8.822  1.00 23.15           C  
ATOM    742  CG1 VAL A 110      -9.503 -23.453   8.610  1.00 22.27           C  
ATOM    743  CG2 VAL A 110      -7.287 -22.854   7.504  1.00 21.31           C  
ATOM    744  N   VAL A 111      -8.884 -22.027  11.554  1.00 22.63           N  
ATOM    745  CA  VAL A 111      -9.893 -22.349  12.521  1.00 24.46           C  
ATOM    746  C   VAL A 111     -10.071 -21.207  13.585  1.00 25.00           C  
ATOM    747  O   VAL A 111     -11.201 -20.849  13.947  1.00 25.42           O  
ATOM    748  CB  VAL A 111      -9.514 -23.769  13.017  1.00 25.10           C  
ATOM    749  CG1 VAL A 111      -8.920 -23.816  14.403  1.00 25.83           C  
ATOM    750  CG2 VAL A 111     -10.550 -24.836  12.665  1.00 24.04           C  
ATOM    751  N   ILE A 112      -8.970 -20.591  14.013  1.00 25.04           N  
ATOM    752  CA  ILE A 112      -9.042 -19.470  14.963  1.00 24.92           C  
ATOM    753  C   ILE A 112      -9.563 -18.228  14.249  1.00 24.73           C  
ATOM    754  O   ILE A 112     -10.491 -17.597  14.745  1.00 24.29           O  
ATOM    755  CB  ILE A 112      -7.698 -19.240  15.702  1.00 24.52           C  
ATOM    756  CG1 ILE A 112      -7.347 -20.478  16.548  1.00 23.67           C  
ATOM    757  CG2 ILE A 112      -7.735 -17.915  16.546  1.00 25.65           C  
ATOM    758  CD1 ILE A 112      -5.900 -20.496  17.089  1.00 20.72           C  
ATOM    759  N   PRO A 113      -9.019 -17.888  13.076  1.00 24.85           N  
ATOM    760  CA  PRO A 113      -9.622 -16.828  12.261  1.00 25.21           C  
ATOM    761  C   PRO A 113     -11.129 -17.005  12.062  1.00 25.53           C  
ATOM    762  O   PRO A 113     -11.847 -15.997  12.124  1.00 25.34           O  
ATOM    763  CB  PRO A 113      -8.879 -16.936  10.932  1.00 24.90           C  
ATOM    764  CG  PRO A 113      -7.509 -17.443  11.321  1.00 25.08           C  
ATOM    765  CD  PRO A 113      -7.803 -18.423  12.443  1.00 24.98           C  
ATOM    766  N   ALA A 114     -11.597 -18.239  11.856  1.00 25.26           N  
ATOM    767  CA  ALA A 114     -13.026 -18.490  11.672  1.00 25.65           C  
ATOM    768  C   ALA A 114     -13.828 -18.261  12.943  1.00 26.03           C  
ATOM    769  O   ALA A 114     -14.853 -17.567  12.919  1.00 25.97           O  
ATOM    770  CB  ALA A 114     -13.282 -19.903  11.131  1.00 25.13           C  
ATOM    771  N   LEU A 115     -13.375 -18.871  14.039  1.00 25.97           N  
ATOM    772  CA  LEU A 115     -14.095 -18.810  15.315  1.00 26.46           C  
ATOM    773  C   LEU A 115     -13.938 -17.474  16.015  1.00 26.95           C  
ATOM    774  O   LEU A 115     -14.932 -16.821  16.368  1.00 27.06           O  
ATOM    775  CB  LEU A 115     -13.633 -19.934  16.252  1.00 25.49           C  
ATOM    776  CG  LEU A 115     -14.171 -21.297  15.828  1.00 23.13           C  
ATOM    777  CD1 LEU A 115     -13.388 -22.458  16.500  1.00 23.70           C  
ATOM    778  CD2 LEU A 115     -15.672 -21.385  16.058  1.00 22.00           C  
ATOM    779  N   PHE A 116     -12.683 -17.075  16.206  1.00 27.74           N  
ATOM    780  CA  PHE A 116     -12.341 -15.864  16.945  1.00 27.71           C  
ATOM    781  C   PHE A 116     -12.447 -14.617  16.072  1.00 28.10           C  
ATOM    782  O   PHE A 116     -13.161 -13.674  16.419  1.00 28.42           O  
ATOM    783  CB  PHE A 116     -10.929 -16.017  17.530  1.00 27.23           C  
ATOM    784  CG  PHE A 116     -10.505 -14.902  18.462  1.00 27.32           C  
ATOM    785  CD1 PHE A 116     -10.955 -14.862  19.782  1.00 27.99           C  
ATOM    786  CD2 PHE A 116      -9.600 -13.926  18.033  1.00 25.43           C  
ATOM    787  CE1 PHE A 116     -10.513 -13.847  20.662  1.00 26.81           C  
ATOM    788  CE2 PHE A 116      -9.160 -12.916  18.906  1.00 25.51           C  
ATOM    789  CZ  PHE A 116      -9.620 -12.880  20.217  1.00 24.64           C  
ATOM    790  N   GLY A 117     -11.751 -14.614  14.936  1.00 28.03           N  
ATOM    791  CA  GLY A 117     -11.794 -13.491  14.026  1.00 28.33           C  
ATOM    792  C   GLY A 117     -13.151 -13.331  13.353  1.00 28.87           C  
ATOM    793  O   GLY A 117     -13.558 -12.214  13.043  1.00 28.98           O  
ATOM    794  N   GLY A 118     -13.850 -14.444  13.124  1.00 28.71           N  
ATOM    795  CA  GLY A 118     -15.095 -14.435  12.369  1.00 27.79           C  
ATOM    796  C   GLY A 118     -16.323 -14.281  13.254  1.00 27.92           C  
ATOM    797  O   GLY A 118     -16.898 -13.185  13.354  1.00 27.54           O  
ATOM    798  N   PHE A 119     -16.731 -15.368  13.898  1.00 27.06           N  
ATOM    799  CA  PHE A 119     -17.885 -15.311  14.785  1.00 27.54           C  
ATOM    800  C   PHE A 119     -17.652 -14.374  15.984  1.00 27.89           C  
ATOM    801  O   PHE A 119     -18.571 -13.659  16.409  1.00 27.73           O  
ATOM    802  CB  PHE A 119     -18.321 -16.710  15.224  1.00 27.10           C  
ATOM    803  CG  PHE A 119     -18.916 -17.551  14.104  1.00 26.95           C  
ATOM    804  CD1 PHE A 119     -19.951 -17.063  13.316  1.00 27.70           C  
ATOM    805  CD2 PHE A 119     -18.432 -18.830  13.847  1.00 27.20           C  
ATOM    806  CE1 PHE A 119     -20.513 -17.847  12.274  1.00 27.42           C  
ATOM    807  CE2 PHE A 119     -18.988 -19.620  12.824  1.00 25.93           C  
ATOM    808  CZ  PHE A 119     -20.021 -19.125  12.047  1.00 27.79           C  
ATOM    809  N   GLY A 120     -16.430 -14.373  16.505  1.00 27.90           N  
ATOM    810  CA  GLY A 120     -16.045 -13.461  17.578  1.00 28.78           C  
ATOM    811  C   GLY A 120     -16.290 -11.997  17.228  1.00 29.17           C  
ATOM    812  O   GLY A 120     -17.029 -11.311  17.929  1.00 29.35           O  
ATOM    813  N   ASN A 121     -15.690 -11.517  16.146  1.00 29.55           N  
ATOM    814  CA  ASN A 121     -15.910 -10.137  15.705  1.00 30.76           C  
ATOM    815  C   ASN A 121     -17.365  -9.832  15.347  1.00 31.15           C  
ATOM    816  O   ASN A 121     -17.846  -8.727  15.621  1.00 31.17           O  
ATOM    817  CB  ASN A 121     -15.008  -9.760  14.519  1.00 30.74           C  
ATOM    818  CG  ASN A 121     -13.617  -9.301  14.954  1.00 32.32           C  
ATOM    819  OD1 ASN A 121     -13.478  -8.412  15.811  1.00 33.77           O  
ATOM    820  ND2 ASN A 121     -12.579  -9.900  14.360  1.00 29.47           N  
ATOM    821  N   TYR A 122     -18.060 -10.786  14.722  1.00 31.26           N  
ATOM    822  CA  TYR A 122     -19.444 -10.531  14.323  1.00 31.58           C  
ATOM    823  C   TYR A 122     -20.361 -10.473  15.541  1.00 31.80           C  
ATOM    824  O   TYR A 122     -21.076  -9.490  15.729  1.00 31.77           O  
ATOM    825  CB  TYR A 122     -19.974 -11.565  13.313  1.00 31.33           C  
ATOM    826  CG  TYR A 122     -21.208 -11.090  12.555  1.00 31.93           C  
ATOM    827  CD1 TYR A 122     -22.444 -10.957  13.195  1.00 30.85           C  
ATOM    828  CD2 TYR A 122     -21.132 -10.759  11.198  1.00 32.84           C  
ATOM    829  CE1 TYR A 122     -23.565 -10.502  12.513  1.00 31.06           C  
ATOM    830  CE2 TYR A 122     -22.248 -10.322  10.503  1.00 32.06           C  
ATOM    831  CZ  TYR A 122     -23.455 -10.186  11.167  1.00 33.35           C  
ATOM    832  OH  TYR A 122     -24.556  -9.752  10.473  1.00 33.06           O  
ATOM    833  N   PHE A 123     -20.322 -11.518  16.364  1.00 31.54           N  
ATOM    834  CA  PHE A 123     -21.319 -11.705  17.408  1.00 32.14           C  
ATOM    835  C   PHE A 123     -21.048 -11.188  18.815  1.00 32.75           C  
ATOM    836  O   PHE A 123     -22.004 -10.824  19.519  1.00 32.35           O  
ATOM    837  CB  PHE A 123     -21.811 -13.152  17.421  1.00 31.18           C  
ATOM    838  CG  PHE A 123     -22.626 -13.468  16.218  1.00 32.37           C  
ATOM    839  CD1 PHE A 123     -23.939 -12.995  16.118  1.00 30.02           C  
ATOM    840  CD2 PHE A 123     -22.049 -14.113  15.121  1.00 30.81           C  
ATOM    841  CE1 PHE A 123     -24.689 -13.231  14.985  1.00 30.69           C  
ATOM    842  CE2 PHE A 123     -22.793 -14.355  13.977  1.00 30.15           C  
ATOM    843  CZ  PHE A 123     -24.114 -13.910  13.905  1.00 30.46           C  
ATOM    844  N   MET A 124     -19.780 -11.129  19.226  1.00 33.53           N  
ATOM    845  CA  MET A 124     -19.485 -10.655  20.581  1.00 34.05           C  
ATOM    846  C   MET A 124     -20.058  -9.252  20.855  1.00 33.77           C  
ATOM    847  O   MET A 124     -20.754  -9.091  21.839  1.00 33.55           O  
ATOM    848  CB  MET A 124     -18.001 -10.760  20.944  1.00 34.52           C  
ATOM    849  CG  MET A 124     -17.715 -10.545  22.436  1.00 36.55           C  
ATOM    850  SD  MET A 124     -17.465  -8.791  22.785  1.00 41.05           S  
ATOM    851  CE  MET A 124     -15.764  -8.629  22.410  1.00 38.66           C  
ATOM    852  N   PRO A 125     -19.800  -8.255  20.002  1.00 33.85           N  
ATOM    853  CA  PRO A 125     -20.405  -6.928  20.197  1.00 34.17           C  
ATOM    854  C   PRO A 125     -21.928  -6.992  20.237  1.00 34.62           C  
ATOM    855  O   PRO A 125     -22.532  -6.364  21.116  1.00 34.77           O  
ATOM    856  CB  PRO A 125     -19.933  -6.145  18.972  1.00 34.59           C  
ATOM    857  CG  PRO A 125     -18.656  -6.834  18.582  1.00 33.80           C  
ATOM    858  CD  PRO A 125     -18.934  -8.276  18.813  1.00 33.84           C  
ATOM    859  N   LEU A 126     -22.539  -7.749  19.320  1.00 34.66           N  
ATOM    860  CA  LEU A 126     -23.991  -7.959  19.360  1.00 34.63           C  
ATOM    861  C   LEU A 126     -24.462  -8.540  20.678  1.00 34.32           C  
ATOM    862  O   LEU A 126     -25.463  -8.085  21.220  1.00 34.63           O  
ATOM    863  CB  LEU A 126     -24.498  -8.814  18.185  1.00 34.04           C  
ATOM    864  CG  LEU A 126     -24.170  -8.270  16.793  1.00 34.05           C  
ATOM    865  CD1 LEU A 126     -24.755  -9.140  15.680  1.00 32.90           C  
ATOM    866  CD2 LEU A 126     -24.623  -6.829  16.647  1.00 36.55           C  
ATOM    867  N   HIS A 127     -23.740  -9.532  21.196  1.00 34.20           N  
ATOM    868  CA  HIS A 127     -24.131 -10.215  22.428  1.00 34.18           C  
ATOM    869  C   HIS A 127     -24.036  -9.330  23.691  1.00 34.61           C  
ATOM    870  O   HIS A 127     -24.729  -9.578  24.687  1.00 33.90           O  
ATOM    871  CB  HIS A 127     -23.293 -11.497  22.623  1.00 33.89           C  
ATOM    872  CG  HIS A 127     -23.673 -12.623  21.703  1.00 34.61           C  
ATOM    873  ND1 HIS A 127     -22.845 -13.699  21.459  1.00 34.06           N  
ATOM    874  CD2 HIS A 127     -24.786 -12.833  20.959  1.00 33.48           C  
ATOM    875  CE1 HIS A 127     -23.436 -14.525  20.613  1.00 33.52           C  
ATOM    876  NE2 HIS A 127     -24.619 -14.029  20.303  1.00 32.29           N  
ATOM    877  N   ILE A 128     -23.161  -8.329  23.663  1.00 35.12           N  
ATOM    878  CA  ILE A 128     -22.999  -7.445  24.826  1.00 36.15           C  
ATOM    879  C   ILE A 128     -23.649  -6.071  24.588  1.00 37.18           C  
ATOM    880  O   ILE A 128     -23.581  -5.184  25.449  1.00 37.35           O  
ATOM    881  CB  ILE A 128     -21.506  -7.298  25.242  1.00 35.46           C  
ATOM    882  CG1 ILE A 128     -20.716  -6.501  24.205  1.00 35.04           C  
ATOM    883  CG2 ILE A 128     -20.884  -8.665  25.532  1.00 36.08           C  
ATOM    884  CD1 ILE A 128     -19.361  -5.996  24.705  1.00 33.95           C  
ATOM    885  N   GLY A 129     -24.265  -5.912  23.415  1.00 37.86           N  
ATOM    886  CA  GLY A 129     -24.946  -4.685  23.041  1.00 39.16           C  
ATOM    887  C   GLY A 129     -24.010  -3.519  22.785  1.00 40.13           C  
ATOM    888  O   GLY A 129     -24.385  -2.359  22.998  1.00 40.43           O  
ATOM    889  N   ALA A 130     -22.791  -3.816  22.350  1.00 40.22           N  
ATOM    890  CA  ALA A 130     -21.849  -2.776  21.960  1.00 40.99           C  
ATOM    891  C   ALA A 130     -22.126  -2.444  20.506  1.00 41.57           C  
ATOM    892  O   ALA A 130     -22.535  -3.324  19.762  1.00 42.08           O  
ATOM    893  CB  ALA A 130     -20.410  -3.261  22.136  1.00 40.93           C  
ATOM    894  N   PRO A 131     -21.940  -1.191  20.089  1.00 42.12           N  
ATOM    895  CA  PRO A 131     -22.202  -0.814  18.691  1.00 42.08           C  
ATOM    896  C   PRO A 131     -21.076  -1.223  17.753  1.00 41.94           C  
ATOM    897  O   PRO A 131     -21.308  -1.425  16.563  1.00 42.20           O  
ATOM    898  CB  PRO A 131     -22.302   0.713  18.755  1.00 42.28           C  
ATOM    899  CG  PRO A 131     -22.312   1.043  20.235  1.00 42.60           C  
ATOM    900  CD  PRO A 131     -21.515  -0.033  20.893  1.00 42.11           C  
ATOM    901  N   ASP A 132     -19.864  -1.308  18.289  1.00 41.74           N  
ATOM    902  CA  ASP A 132     -18.684  -1.722  17.537  1.00 41.50           C  
ATOM    903  C   ASP A 132     -17.585  -2.114  18.519  1.00 41.41           C  
ATOM    904  O   ASP A 132     -17.777  -2.011  19.739  1.00 41.22           O  
ATOM    905  CB  ASP A 132     -18.201  -0.607  16.595  1.00 41.23           C  
ATOM    906  CG  ASP A 132     -17.617  -1.150  15.291  1.00 41.75           C  
ATOM    907  OD1 ASP A 132     -17.062  -2.274  15.296  1.00 40.81           O  
ATOM    908  OD2 ASP A 132     -17.661  -0.520  14.212  1.00 40.45           O  
ATOM    909  N   MET A 133     -16.459  -2.601  17.990  1.00 41.04           N  
ATOM    910  CA  MET A 133     -15.263  -2.839  18.789  1.00 40.65           C  
ATOM    911  C   MET A 133     -14.668  -1.483  19.226  1.00 40.97           C  
ATOM    912  O   MET A 133     -14.867  -0.468  18.549  1.00 40.33           O  
ATOM    913  CB  MET A 133     -14.232  -3.651  17.997  1.00 40.46           C  
ATOM    914  CG  MET A 133     -14.653  -5.095  17.677  1.00 39.33           C  
ATOM    915  SD  MET A 133     -14.797  -6.111  19.149  1.00 39.95           S  
ATOM    916  CE  MET A 133     -15.325  -7.643  18.482  1.00 40.55           C  
ATOM    917  N   ALA A 134     -13.949  -1.479  20.351  1.00 40.54           N  
ATOM    918  CA  ALA A 134     -13.277  -0.274  20.862  1.00 40.65           C  
ATOM    919  C   ALA A 134     -12.445   0.467  19.815  1.00 40.75           C  
ATOM    920  O   ALA A 134     -12.551   1.681  19.692  1.00 40.79           O  
ATOM    921  CB  ALA A 134     -12.431  -0.612  22.074  1.00 40.12           C  
ATOM    922  N   PHE A 135     -11.638  -0.269  19.049  1.00 41.19           N  
ATOM    923  CA  PHE A 135     -10.774   0.311  18.025  1.00 40.97           C  
ATOM    924  C   PHE A 135     -11.024  -0.353  16.667  1.00 41.41           C  
ATOM    925  O   PHE A 135     -10.323  -1.299  16.287  1.00 41.17           O  
ATOM    926  CB  PHE A 135      -9.290   0.189  18.429  1.00 41.49           C  
ATOM    927  CG  PHE A 135      -9.044   0.397  19.901  1.00 42.10           C  
ATOM    928  CD1 PHE A 135      -9.060   1.678  20.446  1.00 43.69           C  
ATOM    929  CD2 PHE A 135      -8.828  -0.690  20.746  1.00 42.12           C  
ATOM    930  CE1 PHE A 135      -8.853   1.880  21.819  1.00 44.43           C  
ATOM    931  CE2 PHE A 135      -8.617  -0.501  22.116  1.00 43.68           C  
ATOM    932  CZ  PHE A 135      -8.635   0.788  22.655  1.00 44.12           C  
ATOM    933  N   PRO A 136     -12.024   0.138  15.935  1.00 41.53           N  
ATOM    934  CA  PRO A 136     -12.393  -0.446  14.641  1.00 41.55           C  
ATOM    935  C   PRO A 136     -11.273  -0.440  13.612  1.00 41.92           C  
ATOM    936  O   PRO A 136     -11.182  -1.380  12.819  1.00 41.96           O  
ATOM    937  CB  PRO A 136     -13.559   0.442  14.176  1.00 41.77           C  
ATOM    938  CG  PRO A 136     -14.122   1.002  15.451  1.00 41.27           C  
ATOM    939  CD  PRO A 136     -12.914   1.258  16.306  1.00 41.54           C  
ATOM    940  N   ARG A 137     -10.447   0.602  13.601  1.00 41.94           N  
ATOM    941  CA  ARG A 137      -9.352   0.691  12.628  1.00 42.41           C  
ATOM    942  C   ARG A 137      -8.296  -0.390  12.894  1.00 41.59           C  
ATOM    943  O   ARG A 137      -7.699  -0.935  11.961  1.00 41.52           O  
ATOM    944  CB  ARG A 137      -8.692   2.081  12.629  1.00 42.65           C  
ATOM    945  CG  ARG A 137      -9.213   3.071  13.686  1.00 46.31           C  
ATOM    946  CD  ARG A 137      -8.847   2.748  15.155  1.00 48.16           C  
ATOM    947  NE  ARG A 137      -9.990   3.005  16.031  1.00 51.06           N  
ATOM    948  CZ  ARG A 137     -10.219   4.155  16.688  1.00 54.58           C  
ATOM    949  NH1 ARG A 137      -9.368   5.183  16.589  1.00 55.29           N  
ATOM    950  NH2 ARG A 137     -11.303   4.279  17.459  1.00 53.39           N  
ATOM    951  N   MET A 138      -8.073  -0.678  14.174  1.00 40.78           N  
ATOM    952  CA  MET A 138      -7.187  -1.747  14.594  1.00 40.13           C  
ATOM    953  C   MET A 138      -7.747  -3.098  14.121  1.00 39.54           C  
ATOM    954  O   MET A 138      -6.994  -3.974  13.668  1.00 38.67           O  
ATOM    955  CB  MET A 138      -7.060  -1.744  16.110  1.00 40.41           C  
ATOM    956  CG  MET A 138      -6.059  -2.738  16.640  1.00 42.88           C  
ATOM    957  SD  MET A 138      -5.975  -2.729  18.431  1.00 47.28           S  
ATOM    958  CE  MET A 138      -4.997  -1.182  18.655  1.00 46.66           C  
ATOM    959  N   ASN A 139      -9.068  -3.244  14.238  1.00 38.69           N  
ATOM    960  CA  ASN A 139      -9.772  -4.432  13.776  1.00 38.38           C  
ATOM    961  C   ASN A 139      -9.579  -4.673  12.289  1.00 38.15           C  
ATOM    962  O   ASN A 139      -9.357  -5.808  11.856  1.00 38.06           O  
ATOM    963  CB  ASN A 139     -11.257  -4.349  14.108  1.00 38.18           C  
ATOM    964  CG  ASN A 139     -11.883  -5.719  14.320  1.00 38.14           C  
ATOM    965  OD1 ASN A 139     -11.196  -6.741  14.301  1.00 37.76           O  
ATOM    966  ND2 ASN A 139     -13.188  -5.741  14.531  1.00 35.99           N  
ATOM    967  N   ASN A 140      -9.656  -3.612  11.497  1.00 37.65           N  
ATOM    968  CA  ASN A 140      -9.412  -3.767  10.067  1.00 37.52           C  
ATOM    969  C   ASN A 140      -7.968  -4.212   9.784  1.00 37.48           C  
ATOM    970  O   ASN A 140      -7.713  -5.006   8.864  1.00 37.28           O  
ATOM    971  CB  ASN A 140      -9.720  -2.475   9.332  1.00 37.88           C  
ATOM    972  CG  ASN A 140      -9.380  -2.558   7.866  1.00 38.11           C  
ATOM    973  OD1 ASN A 140     -10.175  -3.033   7.066  1.00 41.25           O  
ATOM    974  ND2 ASN A 140      -8.199  -2.108   7.509  1.00 39.34           N  
ATOM    975  N   LEU A 141      -7.031  -3.690  10.580  1.00 37.00           N  
ATOM    976  CA  LEU A 141      -5.631  -4.029  10.436  1.00 36.69           C  
ATOM    977  C   LEU A 141      -5.360  -5.478  10.850  1.00 36.23           C  
ATOM    978  O   LEU A 141      -4.570  -6.153  10.202  1.00 36.53           O  
ATOM    979  CB  LEU A 141      -4.736  -3.045  11.202  1.00 36.77           C  
ATOM    980  CG  LEU A 141      -3.242  -3.371  11.260  1.00 36.46           C  
ATOM    981  CD1 LEU A 141      -2.562  -3.124   9.918  1.00 37.24           C  
ATOM    982  CD2 LEU A 141      -2.548  -2.593  12.392  1.00 37.95           C  
ATOM    983  N   SER A 142      -6.016  -5.941  11.914  1.00 35.87           N  
ATOM    984  CA  SER A 142      -6.043  -7.356  12.287  1.00 35.76           C  
ATOM    985  C   SER A 142      -6.231  -8.258  11.074  1.00 35.18           C  
ATOM    986  O   SER A 142      -5.476  -9.233  10.883  1.00 34.00           O  
ATOM    987  CB  SER A 142      -7.214  -7.632  13.234  1.00 36.58           C  
ATOM    988  OG  SER A 142      -6.779  -7.542  14.575  1.00 40.67           O  
ATOM    989  N   TYR A 143      -7.261  -7.937  10.283  1.00 34.10           N  
ATOM    990  CA  TYR A 143      -7.624  -8.738   9.118  1.00 33.66           C  
ATOM    991  C   TYR A 143      -6.530  -8.749   8.068  1.00 33.72           C  
ATOM    992  O   TYR A 143      -6.214  -9.812   7.507  1.00 33.74           O  
ATOM    993  CB  TYR A 143      -8.955  -8.315   8.476  1.00 32.59           C  
ATOM    994  CG  TYR A 143      -9.239  -9.125   7.229  1.00 30.93           C  
ATOM    995  CD1 TYR A 143      -9.668 -10.464   7.312  1.00 28.27           C  
ATOM    996  CD2 TYR A 143      -9.032  -8.568   5.965  1.00 28.49           C  
ATOM    997  CE1 TYR A 143      -9.906 -11.217   6.155  1.00 28.01           C  
ATOM    998  CE2 TYR A 143      -9.259  -9.290   4.821  1.00 28.16           C  
ATOM    999  CZ  TYR A 143      -9.697 -10.610   4.910  1.00 28.04           C  
ATOM   1000  OH  TYR A 143      -9.907 -11.297   3.748  1.00 26.73           O  
ATOM   1001  N   TRP A 144      -5.956  -7.579   7.791  1.00 33.56           N  
ATOM   1002  CA  TRP A 144      -4.896  -7.496   6.781  1.00 33.91           C  
ATOM   1003  C   TRP A 144      -3.617  -8.225   7.215  1.00 32.85           C  
ATOM   1004  O   TRP A 144      -2.909  -8.787   6.391  1.00 32.14           O  
ATOM   1005  CB  TRP A 144      -4.623  -6.041   6.371  1.00 35.07           C  
ATOM   1006  CG  TRP A 144      -5.738  -5.541   5.536  1.00 38.66           C  
ATOM   1007  CD1 TRP A 144      -6.635  -4.567   5.859  1.00 40.43           C  
ATOM   1008  CD2 TRP A 144      -6.122  -6.031   4.244  1.00 42.05           C  
ATOM   1009  NE1 TRP A 144      -7.544  -4.404   4.840  1.00 41.83           N  
ATOM   1010  CE2 TRP A 144      -7.257  -5.295   3.837  1.00 43.33           C  
ATOM   1011  CE3 TRP A 144      -5.617  -7.020   3.380  1.00 43.65           C  
ATOM   1012  CZ2 TRP A 144      -7.892  -5.508   2.599  1.00 44.80           C  
ATOM   1013  CZ3 TRP A 144      -6.257  -7.242   2.149  1.00 44.44           C  
ATOM   1014  CH2 TRP A 144      -7.381  -6.487   1.775  1.00 45.28           C  
ATOM   1015  N   LEU A 145      -3.346  -8.239   8.514  1.00 31.89           N  
ATOM   1016  CA  LEU A 145      -2.195  -8.990   9.010  1.00 31.52           C  
ATOM   1017  C   LEU A 145      -2.412 -10.495   8.812  1.00 30.71           C  
ATOM   1018  O   LEU A 145      -1.484 -11.215   8.444  1.00 30.81           O  
ATOM   1019  CB  LEU A 145      -1.884  -8.640  10.471  1.00 31.20           C  
ATOM   1020  CG  LEU A 145      -1.379  -7.205  10.711  1.00 31.30           C  
ATOM   1021  CD1 LEU A 145      -1.236  -6.951  12.181  1.00 29.62           C  
ATOM   1022  CD2 LEU A 145      -0.053  -6.960  10.010  1.00 32.22           C  
ATOM   1023  N   TYR A 146      -3.647 -10.951   9.029  1.00 30.40           N  
ATOM   1024  CA  TYR A 146      -4.028 -12.346   8.773  1.00 29.74           C  
ATOM   1025  C   TYR A 146      -3.809 -12.705   7.300  1.00 29.30           C  
ATOM   1026  O   TYR A 146      -3.178 -13.713   6.989  1.00 29.39           O  
ATOM   1027  CB  TYR A 146      -5.472 -12.577   9.220  1.00 29.48           C  
ATOM   1028  CG  TYR A 146      -6.160 -13.809   8.662  1.00 29.53           C  
ATOM   1029  CD1 TYR A 146      -5.535 -15.067   8.684  1.00 28.58           C  
ATOM   1030  CD2 TYR A 146      -7.451 -13.723   8.140  1.00 29.36           C  
ATOM   1031  CE1 TYR A 146      -6.168 -16.187   8.174  1.00 28.19           C  
ATOM   1032  CE2 TYR A 146      -8.106 -14.847   7.646  1.00 29.62           C  
ATOM   1033  CZ  TYR A 146      -7.451 -16.079   7.666  1.00 28.68           C  
ATOM   1034  OH  TYR A 146      -8.083 -17.197   7.182  1.00 27.61           O  
ATOM   1035  N   VAL A 147      -4.264 -11.845   6.399  1.00 29.37           N  
ATOM   1036  CA  VAL A 147      -4.080 -12.074   4.961  1.00 29.93           C  
ATOM   1037  C   VAL A 147      -2.609 -12.066   4.547  1.00 29.91           C  
ATOM   1038  O   VAL A 147      -2.192 -12.886   3.726  1.00 30.06           O  
ATOM   1039  CB  VAL A 147      -4.846 -11.049   4.105  1.00 29.99           C  
ATOM   1040  CG1 VAL A 147      -4.544 -11.251   2.617  1.00 30.84           C  
ATOM   1041  CG2 VAL A 147      -6.325 -11.154   4.365  1.00 30.42           C  
ATOM   1042  N   ALA A 148      -1.843 -11.122   5.098  1.00 29.74           N  
ATOM   1043  CA  ALA A 148      -0.407 -11.041   4.862  1.00 29.52           C  
ATOM   1044  C   ALA A 148       0.306 -12.304   5.370  1.00 29.02           C  
ATOM   1045  O   ALA A 148       1.154 -12.858   4.688  1.00 29.31           O  
ATOM   1046  CB  ALA A 148       0.184  -9.779   5.535  1.00 29.54           C  
ATOM   1047  N   GLY A 149      -0.034 -12.735   6.581  1.00 29.15           N  
ATOM   1048  CA  GLY A 149       0.496 -13.977   7.133  1.00 29.48           C  
ATOM   1049  C   GLY A 149       0.198 -15.165   6.216  1.00 29.79           C  
ATOM   1050  O   GLY A 149       1.091 -15.982   5.923  1.00 29.31           O  
ATOM   1051  N   THR A 150      -1.049 -15.250   5.744  1.00 29.93           N  
ATOM   1052  CA  THR A 150      -1.470 -16.371   4.890  1.00 29.89           C  
ATOM   1053  C   THR A 150      -0.678 -16.390   3.587  1.00 30.76           C  
ATOM   1054  O   THR A 150      -0.195 -17.440   3.141  1.00 31.28           O  
ATOM   1055  CB  THR A 150      -2.983 -16.296   4.597  1.00 29.89           C  
ATOM   1056  OG1 THR A 150      -3.698 -16.322   5.826  1.00 27.68           O  
ATOM   1057  CG2 THR A 150      -3.484 -17.552   3.858  1.00 28.57           C  
ATOM   1058  N   SER A 151      -0.545 -15.216   2.985  1.00 31.71           N  
ATOM   1059  CA  SER A 151       0.218 -15.056   1.752  1.00 31.79           C  
ATOM   1060  C   SER A 151       1.665 -15.503   1.928  1.00 31.77           C  
ATOM   1061  O   SER A 151       2.195 -16.178   1.066  1.00 32.42           O  
ATOM   1062  CB  SER A 151       0.149 -13.613   1.274  1.00 31.85           C  
ATOM   1063  OG  SER A 151      -1.205 -13.194   1.169  1.00 32.65           O  
ATOM   1064  N   LEU A 152       2.291 -15.140   3.047  1.00 31.82           N  
ATOM   1065  CA  LEU A 152       3.655 -15.582   3.339  1.00 32.00           C  
ATOM   1066  C   LEU A 152       3.760 -17.103   3.521  1.00 31.56           C  
ATOM   1067  O   LEU A 152       4.690 -17.731   2.977  1.00 31.46           O  
ATOM   1068  CB  LEU A 152       4.248 -14.834   4.551  1.00 31.80           C  
ATOM   1069  CG  LEU A 152       4.698 -13.385   4.313  1.00 34.41           C  
ATOM   1070  CD1 LEU A 152       5.726 -12.942   5.337  1.00 35.41           C  
ATOM   1071  CD2 LEU A 152       5.246 -13.170   2.896  1.00 35.14           C  
ATOM   1072  N   ALA A 153       2.819 -17.689   4.273  1.00 30.85           N  
ATOM   1073  CA  ALA A 153       2.755 -19.146   4.411  1.00 30.66           C  
ATOM   1074  C   ALA A 153       2.681 -19.844   3.058  1.00 30.52           C  
ATOM   1075  O   ALA A 153       3.433 -20.783   2.788  1.00 31.19           O  
ATOM   1076  CB  ALA A 153       1.582 -19.580   5.326  1.00 30.29           C  
ATOM   1077  N   VAL A 154       1.777 -19.381   2.213  1.00 30.66           N  
ATOM   1078  CA  VAL A 154       1.601 -19.930   0.875  1.00 31.33           C  
ATOM   1079  C   VAL A 154       2.852 -19.757   0.004  1.00 31.16           C  
ATOM   1080  O   VAL A 154       3.295 -20.709  -0.659  1.00 31.12           O  
ATOM   1081  CB  VAL A 154       0.319 -19.359   0.196  1.00 31.60           C  
ATOM   1082  CG1 VAL A 154       0.269 -19.711  -1.295  1.00 31.77           C  
ATOM   1083  CG2 VAL A 154      -0.931 -19.859   0.931  1.00 31.23           C  
ATOM   1084  N   ALA A 155       3.433 -18.560   0.032  1.00 31.22           N  
ATOM   1085  CA  ALA A 155       4.669 -18.281  -0.705  1.00 31.40           C  
ATOM   1086  C   ALA A 155       5.833 -19.176  -0.272  1.00 31.34           C  
ATOM   1087  O   ALA A 155       6.668 -19.542  -1.088  1.00 31.59           O  
ATOM   1088  CB  ALA A 155       5.062 -16.798  -0.557  1.00 31.39           C  
ATOM   1089  N   SER A 156       5.893 -19.514   1.014  1.00 31.22           N  
ATOM   1090  CA  SER A 156       6.944 -20.402   1.523  1.00 30.94           C  
ATOM   1091  C   SER A 156       6.964 -21.746   0.783  1.00 31.21           C  
ATOM   1092  O   SER A 156       8.019 -22.367   0.659  1.00 31.13           O  
ATOM   1093  CB  SER A 156       6.802 -20.614   3.031  1.00 29.97           C  
ATOM   1094  OG  SER A 156       5.812 -21.588   3.333  1.00 30.72           O  
ATOM   1095  N   LEU A 157       5.801 -22.172   0.285  1.00 31.65           N  
ATOM   1096  CA  LEU A 157       5.673 -23.438  -0.441  1.00 31.98           C  
ATOM   1097  C   LEU A 157       6.347 -23.376  -1.807  1.00 32.90           C  
ATOM   1098  O   LEU A 157       6.695 -24.416  -2.380  1.00 32.95           O  
ATOM   1099  CB  LEU A 157       4.203 -23.856  -0.591  1.00 31.93           C  
ATOM   1100  CG  LEU A 157       3.341 -24.005   0.673  1.00 31.15           C  
ATOM   1101  CD1 LEU A 157       1.872 -23.896   0.303  1.00 30.92           C  
ATOM   1102  CD2 LEU A 157       3.614 -25.346   1.334  1.00 30.35           C  
ATOM   1103  N   PHE A 158       6.543 -22.161  -2.316  1.00 33.48           N  
ATOM   1104  CA  PHE A 158       7.130 -21.969  -3.640  1.00 34.09           C  
ATOM   1105  C   PHE A 158       8.528 -21.352  -3.587  1.00 34.10           C  
ATOM   1106  O   PHE A 158       9.124 -21.078  -4.625  1.00 34.36           O  
ATOM   1107  CB  PHE A 158       6.176 -21.148  -4.532  1.00 34.66           C  
ATOM   1108  CG  PHE A 158       4.837 -21.793  -4.711  1.00 36.04           C  
ATOM   1109  CD1 PHE A 158       4.658 -22.800  -5.661  1.00 38.40           C  
ATOM   1110  CD2 PHE A 158       3.759 -21.428  -3.900  1.00 36.79           C  
ATOM   1111  CE1 PHE A 158       3.417 -23.428  -5.809  1.00 39.66           C  
ATOM   1112  CE2 PHE A 158       2.520 -22.038  -4.035  1.00 38.16           C  
ATOM   1113  CZ  PHE A 158       2.342 -23.041  -4.987  1.00 40.39           C  
ATOM   1114  N   ALA A 159       9.049 -21.149  -2.378  1.00 33.43           N  
ATOM   1115  CA  ALA A 159      10.378 -20.569  -2.195  1.00 33.41           C  
ATOM   1116  C   ALA A 159      11.444 -21.668  -2.058  1.00 33.46           C  
ATOM   1117  O   ALA A 159      11.125 -22.788  -1.652  1.00 33.40           O  
ATOM   1118  CB  ALA A 159      10.391 -19.664  -0.987  1.00 33.23           C  
ATOM   1119  N   PRO A 160      12.699 -21.371  -2.417  1.00 33.60           N  
ATOM   1120  CA  PRO A 160      13.803 -22.306  -2.156  1.00 33.39           C  
ATOM   1121  C   PRO A 160      13.800 -22.735  -0.685  1.00 32.99           C  
ATOM   1122  O   PRO A 160      13.800 -21.886   0.223  1.00 32.42           O  
ATOM   1123  CB  PRO A 160      15.055 -21.480  -2.507  1.00 33.51           C  
ATOM   1124  CG  PRO A 160      14.569 -20.537  -3.562  1.00 33.63           C  
ATOM   1125  CD  PRO A 160      13.162 -20.164  -3.130  1.00 33.41           C  
ATOM   1126  N   GLY A 161      13.748 -24.048  -0.478  1.00 32.28           N  
ATOM   1127  CA  GLY A 161      13.677 -24.638   0.838  1.00 31.42           C  
ATOM   1128  C   GLY A 161      14.634 -25.811   0.981  1.00 31.60           C  
ATOM   1129  O   GLY A 161      15.732 -25.799   0.416  1.00 31.04           O  
ATOM   1130  N   GLY A 162      14.210 -26.832   1.732  1.00 31.10           N  
ATOM   1131  CA  GLY A 162      15.096 -27.914   2.108  1.00 31.41           C  
ATOM   1132  C   GLY A 162      15.465 -28.812   0.954  1.00 31.73           C  
ATOM   1133  O   GLY A 162      14.706 -28.937  -0.022  1.00 31.02           O  
ATOM   1134  N   ASN A 163      16.647 -29.421   1.070  1.00 32.67           N  
ATOM   1135  CA  ASN A 163      17.104 -30.459   0.141  1.00 33.44           C  
ATOM   1136  C   ASN A 163      17.212 -30.020  -1.307  1.00 33.33           C  
ATOM   1137  O   ASN A 163      17.041 -30.837  -2.208  1.00 33.92           O  
ATOM   1138  CB  ASN A 163      16.183 -31.681   0.235  1.00 33.66           C  
ATOM   1139  CG  ASN A 163      16.028 -32.168   1.657  1.00 34.89           C  
ATOM   1140  OD1 ASN A 163      16.974 -32.681   2.253  1.00 37.83           O  
ATOM   1141  ND2 ASN A 163      14.837 -32.013   2.208  1.00 36.82           N  
ATOM   1142  N   GLY A 164      17.467 -28.731  -1.527  1.00 33.78           N  
ATOM   1143  CA  GLY A 164      17.560 -28.172  -2.868  1.00 33.54           C  
ATOM   1144  C   GLY A 164      16.251 -28.148  -3.633  1.00 33.69           C  
ATOM   1145  O   GLY A 164      16.243 -28.079  -4.872  1.00 34.31           O  
ATOM   1146  N   GLN A 165      15.136 -28.220  -2.905  1.00 33.15           N  
ATOM   1147  CA  GLN A 165      13.805 -28.154  -3.506  1.00 32.34           C  
ATOM   1148  C   GLN A 165      13.076 -26.910  -2.963  1.00 31.68           C  
ATOM   1149  O   GLN A 165      13.676 -26.071  -2.282  1.00 32.50           O  
ATOM   1150  CB  GLN A 165      12.996 -29.436  -3.195  1.00 32.82           C  
ATOM   1151  CG  GLN A 165      13.563 -30.773  -3.722  1.00 32.35           C  
ATOM   1152  CD  GLN A 165      12.712 -31.984  -3.303  1.00 31.62           C  
ATOM   1153  OE1 GLN A 165      11.478 -31.966  -3.422  1.00 31.39           O  
ATOM   1154  NE2 GLN A 165      13.365 -33.019  -2.804  1.00 29.82           N  
ATOM   1155  N   LEU A 166      11.791 -26.791  -3.256  1.00 30.61           N  
ATOM   1156  CA  LEU A 166      10.966 -25.716  -2.709  1.00 29.95           C  
ATOM   1157  C   LEU A 166      10.252 -26.187  -1.432  1.00 29.63           C  
ATOM   1158  O   LEU A 166       9.978 -27.380  -1.290  1.00 29.05           O  
ATOM   1159  CB  LEU A 166       9.940 -25.256  -3.745  1.00 30.01           C  
ATOM   1160  CG  LEU A 166      10.415 -24.963  -5.188  1.00 30.96           C  
ATOM   1161  CD1 LEU A 166       9.236 -24.586  -6.068  1.00 30.84           C  
ATOM   1162  CD2 LEU A 166      11.486 -23.880  -5.234  1.00 31.77           C  
ATOM   1163  N   GLY A 167       9.969 -25.254  -0.524  1.00 28.99           N  
ATOM   1164  CA  GLY A 167       9.134 -25.505   0.647  1.00 28.66           C  
ATOM   1165  C   GLY A 167       9.895 -25.991   1.867  1.00 28.49           C  
ATOM   1166  O   GLY A 167      10.955 -26.586   1.725  1.00 28.21           O  
ATOM   1167  N   SER A 168       9.353 -25.743   3.061  1.00 28.56           N  
ATOM   1168  CA  SER A 168       9.935 -26.236   4.313  1.00 28.96           C  
ATOM   1169  C   SER A 168       9.275 -27.540   4.762  1.00 28.55           C  
ATOM   1170  O   SER A 168       8.061 -27.590   4.925  1.00 29.14           O  
ATOM   1171  CB  SER A 168       9.755 -25.202   5.437  1.00 29.28           C  
ATOM   1172  OG  SER A 168      10.238 -23.946   5.025  1.00 32.48           O  
ATOM   1173  N   GLY A 169      10.072 -28.577   4.989  1.00 28.04           N  
ATOM   1174  CA  GLY A 169       9.546 -29.856   5.441  1.00 27.37           C  
ATOM   1175  C   GLY A 169       9.929 -30.105   6.892  1.00 26.83           C  
ATOM   1176  O   GLY A 169      10.691 -31.017   7.181  1.00 27.17           O  
ATOM   1177  N   ILE A 170       9.423 -29.266   7.790  1.00 26.24           N  
ATOM   1178  CA  ILE A 170       9.971 -29.189   9.145  1.00 26.10           C  
ATOM   1179  C   ILE A 170       8.939 -29.431  10.243  1.00 25.50           C  
ATOM   1180  O   ILE A 170       9.290 -29.435  11.439  1.00 26.13           O  
ATOM   1181  CB  ILE A 170      10.750 -27.846   9.359  1.00 26.02           C  
ATOM   1182  CG1 ILE A 170       9.794 -26.639   9.336  1.00 26.00           C  
ATOM   1183  CG2 ILE A 170      11.905 -27.698   8.313  1.00 25.91           C  
ATOM   1184  CD1 ILE A 170      10.479 -25.295   9.609  1.00 27.03           C  
ATOM   1185  N   GLY A 171       7.680 -29.664   9.858  1.00 24.96           N  
ATOM   1186  CA  GLY A 171       6.615 -29.893  10.840  1.00 24.22           C  
ATOM   1187  C   GLY A 171       6.039 -28.547  11.287  1.00 24.25           C  
ATOM   1188  O   GLY A 171       6.747 -27.534  11.261  1.00 24.44           O  
ATOM   1189  N   TRP A 172       4.767 -28.510  11.674  1.00 23.49           N  
ATOM   1190  CA  TRP A 172       4.125 -27.225  11.960  1.00 23.94           C  
ATOM   1191  C   TRP A 172       4.724 -26.516  13.202  1.00 24.15           C  
ATOM   1192  O   TRP A 172       4.559 -25.321  13.361  1.00 23.77           O  
ATOM   1193  CB  TRP A 172       2.607 -27.352  12.084  1.00 23.03           C  
ATOM   1194  CG  TRP A 172       2.081 -27.847  13.453  1.00 23.49           C  
ATOM   1195  CD1 TRP A 172       1.995 -29.142  13.883  1.00 24.23           C  
ATOM   1196  CD2 TRP A 172       1.558 -27.043  14.519  1.00 24.46           C  
ATOM   1197  NE1 TRP A 172       1.449 -29.196  15.144  1.00 25.12           N  
ATOM   1198  CE2 TRP A 172       1.175 -27.919  15.563  1.00 24.94           C  
ATOM   1199  CE3 TRP A 172       1.390 -25.661  14.708  1.00 22.65           C  
ATOM   1200  CZ2 TRP A 172       0.621 -27.460  16.770  1.00 22.60           C  
ATOM   1201  CZ3 TRP A 172       0.834 -25.208  15.899  1.00 23.39           C  
ATOM   1202  CH2 TRP A 172       0.460 -26.105  16.915  1.00 22.23           C  
ATOM   1203  N   VAL A 173       5.422 -27.272  14.046  1.00 24.32           N  
ATOM   1204  CA  VAL A 173       6.040 -26.710  15.255  1.00 24.98           C  
ATOM   1205  C   VAL A 173       7.537 -26.344  15.140  1.00 24.92           C  
ATOM   1206  O   VAL A 173       8.153 -25.926  16.126  1.00 24.50           O  
ATOM   1207  CB  VAL A 173       5.799 -27.596  16.488  1.00 24.99           C  
ATOM   1208  CG1 VAL A 173       4.324 -27.556  16.881  1.00 25.44           C  
ATOM   1209  CG2 VAL A 173       6.282 -29.045  16.245  1.00 25.24           C  
ATOM   1210  N   LEU A 174       8.104 -26.506  13.942  1.00 25.26           N  
ATOM   1211  CA  LEU A 174       9.443 -25.992  13.594  1.00 26.11           C  
ATOM   1212  C   LEU A 174      10.615 -26.359  14.537  1.00 26.29           C  
ATOM   1213  O   LEU A 174      11.442 -25.494  14.856  1.00 27.13           O  
ATOM   1214  CB  LEU A 174       9.397 -24.461  13.397  1.00 26.13           C  
ATOM   1215  CG  LEU A 174       8.067 -23.794  12.989  1.00 28.04           C  
ATOM   1216  CD1 LEU A 174       8.121 -22.294  13.268  1.00 30.93           C  
ATOM   1217  CD2 LEU A 174       7.734 -24.052  11.511  1.00 27.83           C  
ATOM   1218  N   TYR A 175      10.712 -27.617  14.955  1.00 25.57           N  
ATOM   1219  CA  TYR A 175      11.789 -28.027  15.859  1.00 24.94           C  
ATOM   1220  C   TYR A 175      13.187 -27.805  15.295  1.00 25.32           C  
ATOM   1221  O   TYR A 175      13.465 -28.238  14.172  1.00 24.80           O  
ATOM   1222  CB  TYR A 175      11.679 -29.501  16.198  1.00 25.00           C  
ATOM   1223  CG  TYR A 175      10.696 -29.879  17.286  1.00 23.78           C  
ATOM   1224  CD1 TYR A 175       9.674 -29.006  17.695  1.00 24.19           C  
ATOM   1225  CD2 TYR A 175      10.792 -31.131  17.904  1.00 22.04           C  
ATOM   1226  CE1 TYR A 175       8.774 -29.379  18.699  1.00 22.43           C  
ATOM   1227  CE2 TYR A 175       9.912 -31.512  18.888  1.00 21.05           C  
ATOM   1228  CZ  TYR A 175       8.901 -30.625  19.284  1.00 21.94           C  
ATOM   1229  OH  TYR A 175       8.031 -31.020  20.267  1.00 22.05           O  
ATOM   1230  N   PRO A 176      14.068 -27.136  16.063  1.00 24.95           N  
ATOM   1231  CA  PRO A 176      15.493 -27.091  15.733  1.00 24.79           C  
ATOM   1232  C   PRO A 176      16.166 -28.349  16.310  1.00 24.65           C  
ATOM   1233  O   PRO A 176      15.538 -29.013  17.137  1.00 24.12           O  
ATOM   1234  CB  PRO A 176      15.976 -25.811  16.452  1.00 24.98           C  
ATOM   1235  CG  PRO A 176      15.123 -25.759  17.723  1.00 24.27           C  
ATOM   1236  CD  PRO A 176      13.777 -26.375  17.302  1.00 25.74           C  
ATOM   1237  N   PRO A 177      17.372 -28.714  15.883  1.00 25.12           N  
ATOM   1238  CA  PRO A 177      18.100 -28.054  14.801  1.00 25.11           C  
ATOM   1239  C   PRO A 177      17.555 -28.284  13.394  1.00 25.10           C  
ATOM   1240  O   PRO A 177      18.098 -27.670  12.483  1.00 25.36           O  
ATOM   1241  CB  PRO A 177      19.516 -28.655  14.932  1.00 25.74           C  
ATOM   1242  CG  PRO A 177      19.556 -29.212  16.317  1.00 25.21           C  
ATOM   1243  CD  PRO A 177      18.179 -29.792  16.494  1.00 24.90           C  
ATOM   1244  N   LEU A 178      16.534 -29.119  13.201  1.00 25.13           N  
ATOM   1245  CA  LEU A 178      16.048 -29.368  11.836  1.00 24.72           C  
ATOM   1246  C   LEU A 178      15.614 -28.045  11.190  1.00 25.02           C  
ATOM   1247  O   LEU A 178      16.037 -27.725  10.087  1.00 24.51           O  
ATOM   1248  CB  LEU A 178      14.924 -30.438  11.776  1.00 24.24           C  
ATOM   1249  CG  LEU A 178      14.337 -30.739  10.367  1.00 24.10           C  
ATOM   1250  CD1 LEU A 178      15.357 -31.460   9.430  1.00 23.67           C  
ATOM   1251  CD2 LEU A 178      13.001 -31.530  10.393  1.00 21.20           C  
ATOM   1252  N   SER A 179      14.808 -27.266  11.903  1.00 24.99           N  
ATOM   1253  CA  SER A 179      14.289 -26.018  11.352  1.00 26.35           C  
ATOM   1254  C   SER A 179      15.354 -24.949  11.098  1.00 27.03           C  
ATOM   1255  O   SER A 179      15.219 -24.145  10.160  1.00 27.64           O  
ATOM   1256  CB  SER A 179      13.169 -25.460  12.225  1.00 25.95           C  
ATOM   1257  OG  SER A 179      13.653 -25.075  13.493  1.00 27.22           O  
ATOM   1258  N   THR A 180      16.420 -24.969  11.897  1.00 27.91           N  
ATOM   1259  CA  THR A 180      17.481 -23.960  11.791  1.00 28.90           C  
ATOM   1260  C   THR A 180      18.535 -24.321  10.741  1.00 29.75           C  
ATOM   1261  O   THR A 180      19.247 -23.449  10.234  1.00 29.89           O  
ATOM   1262  CB  THR A 180      18.135 -23.676  13.171  1.00 28.58           C  
ATOM   1263  OG1 THR A 180      18.415 -24.896  13.847  1.00 28.90           O  
ATOM   1264  CG2 THR A 180      17.147 -22.987  14.124  1.00 28.31           C  
ATOM   1265  N   SER A 181      18.604 -25.600  10.386  1.00 30.15           N  
ATOM   1266  CA  SER A 181      19.539 -26.052   9.359  1.00 31.23           C  
ATOM   1267  C   SER A 181      18.909 -26.235   7.966  1.00 31.50           C  
ATOM   1268  O   SER A 181      19.628 -26.483   6.986  1.00 31.83           O  
ATOM   1269  CB  SER A 181      20.270 -27.325   9.812  1.00 30.86           C  
ATOM   1270  OG  SER A 181      19.385 -28.435   9.775  1.00 33.10           O  
ATOM   1271  N   GLU A 182      17.584 -26.102   7.858  1.00 31.84           N  
ATOM   1272  CA  GLU A 182      16.924 -26.264   6.548  1.00 32.70           C  
ATOM   1273  C   GLU A 182      17.413 -25.205   5.564  1.00 32.86           C  
ATOM   1274  O   GLU A 182      17.389 -24.009   5.865  1.00 32.92           O  
ATOM   1275  CB  GLU A 182      15.391 -26.272   6.657  1.00 32.25           C  
ATOM   1276  CG  GLU A 182      14.666 -26.578   5.348  1.00 34.80           C  
ATOM   1277  CD  GLU A 182      13.922 -27.910   5.324  1.00 37.39           C  
ATOM   1278  OE1 GLU A 182      14.382 -28.914   5.928  1.00 39.55           O  
ATOM   1279  OE2 GLU A 182      12.862 -27.972   4.681  1.00 35.99           O  
ATOM   1280  N   SER A 183      17.854 -25.649   4.391  1.00 33.20           N  
ATOM   1281  CA  SER A 183      18.384 -24.730   3.387  1.00 33.89           C  
ATOM   1282  C   SER A 183      17.296 -23.821   2.782  1.00 33.88           C  
ATOM   1283  O   SER A 183      16.094 -24.051   2.971  1.00 33.24           O  
ATOM   1284  CB  SER A 183      19.193 -25.472   2.304  1.00 34.19           C  
ATOM   1285  OG  SER A 183      18.523 -26.633   1.858  1.00 36.55           O  
ATOM   1286  N   GLY A 184      17.746 -22.777   2.082  1.00 33.78           N  
ATOM   1287  CA  GLY A 184      16.870 -21.820   1.440  1.00 33.12           C  
ATOM   1288  C   GLY A 184      16.289 -20.861   2.440  1.00 32.84           C  
ATOM   1289  O   GLY A 184      16.701 -20.833   3.609  1.00 32.93           O  
ATOM   1290  N   TYR A 185      15.310 -20.079   1.992  1.00 32.69           N  
ATOM   1291  CA  TYR A 185      14.649 -19.110   2.877  1.00 32.34           C  
ATOM   1292  C   TYR A 185      13.143 -19.379   3.089  1.00 31.58           C  
ATOM   1293  O   TYR A 185      12.449 -18.631   3.798  1.00 31.47           O  
ATOM   1294  CB  TYR A 185      14.919 -17.672   2.398  1.00 32.55           C  
ATOM   1295  CG  TYR A 185      14.533 -17.399   0.962  1.00 33.59           C  
ATOM   1296  CD1 TYR A 185      15.438 -17.596  -0.083  1.00 35.64           C  
ATOM   1297  CD2 TYR A 185      13.269 -16.910   0.651  1.00 34.71           C  
ATOM   1298  CE1 TYR A 185      15.070 -17.323  -1.420  1.00 34.64           C  
ATOM   1299  CE2 TYR A 185      12.891 -16.642  -0.666  1.00 35.44           C  
ATOM   1300  CZ  TYR A 185      13.791 -16.840  -1.689  1.00 36.02           C  
ATOM   1301  OH  TYR A 185      13.379 -16.560  -2.976  1.00 37.06           O  
ATOM   1302  N   SER A 186      12.654 -20.469   2.503  1.00 30.84           N  
ATOM   1303  CA  SER A 186      11.281 -20.916   2.714  1.00 30.20           C  
ATOM   1304  C   SER A 186      10.893 -20.868   4.211  1.00 29.78           C  
ATOM   1305  O   SER A 186       9.833 -20.344   4.569  1.00 29.19           O  
ATOM   1306  CB  SER A 186      11.130 -22.332   2.176  1.00 30.40           C  
ATOM   1307  OG  SER A 186       9.859 -22.833   2.493  1.00 33.18           O  
ATOM   1308  N   THR A 187      11.773 -21.389   5.067  1.00 29.20           N  
ATOM   1309  CA  THR A 187      11.545 -21.441   6.511  1.00 29.20           C  
ATOM   1310  C   THR A 187      11.465 -20.044   7.123  1.00 29.61           C  
ATOM   1311  O   THR A 187      10.703 -19.821   8.075  1.00 28.90           O  
ATOM   1312  CB  THR A 187      12.648 -22.279   7.197  1.00 29.63           C  
ATOM   1313  OG1 THR A 187      12.460 -23.657   6.864  1.00 30.89           O  
ATOM   1314  CG2 THR A 187      12.503 -22.278   8.723  1.00 27.93           C  
ATOM   1315  N   ASP A 188      12.251 -19.110   6.582  1.00 29.31           N  
ATOM   1316  CA  ASP A 188      12.200 -17.731   7.066  1.00 30.09           C  
ATOM   1317  C   ASP A 188      10.845 -17.129   6.730  1.00 29.73           C  
ATOM   1318  O   ASP A 188      10.234 -16.497   7.584  1.00 29.59           O  
ATOM   1319  CB  ASP A 188      13.363 -16.873   6.527  1.00 29.59           C  
ATOM   1320  CG  ASP A 188      14.712 -17.507   6.785  1.00 31.26           C  
ATOM   1321  OD1 ASP A 188      15.376 -17.888   5.799  1.00 33.12           O  
ATOM   1322  OD2 ASP A 188      15.172 -17.701   7.936  1.00 29.82           O  
ATOM   1323  N   LEU A 189      10.366 -17.374   5.506  1.00 30.07           N  
ATOM   1324  CA  LEU A 189       9.033 -16.928   5.089  1.00 30.36           C  
ATOM   1325  C   LEU A 189       7.950 -17.516   5.994  1.00 30.20           C  
ATOM   1326  O   LEU A 189       6.995 -16.834   6.341  1.00 29.96           O  
ATOM   1327  CB  LEU A 189       8.750 -17.306   3.632  1.00 30.68           C  
ATOM   1328  CG  LEU A 189       9.491 -16.520   2.546  1.00 31.95           C  
ATOM   1329  CD1 LEU A 189       9.142 -17.045   1.167  1.00 31.87           C  
ATOM   1330  CD2 LEU A 189       9.144 -15.042   2.645  1.00 33.97           C  
ATOM   1331  N   ALA A 190       8.103 -18.778   6.382  1.00 30.08           N  
ATOM   1332  CA  ALA A 190       7.143 -19.402   7.297  1.00 30.14           C  
ATOM   1333  C   ALA A 190       7.153 -18.726   8.664  1.00 30.21           C  
ATOM   1334  O   ALA A 190       6.089 -18.535   9.274  1.00 30.58           O  
ATOM   1335  CB  ALA A 190       7.409 -20.898   7.441  1.00 30.09           C  
ATOM   1336  N   ILE A 191       8.345 -18.379   9.151  1.00 30.06           N  
ATOM   1337  CA  ILE A 191       8.471 -17.743  10.470  1.00 30.21           C  
ATOM   1338  C   ILE A 191       7.791 -16.363  10.435  1.00 30.52           C  
ATOM   1339  O   ILE A 191       7.044 -16.020  11.341  1.00 30.62           O  
ATOM   1340  CB  ILE A 191       9.959 -17.661  10.925  1.00 30.11           C  
ATOM   1341  CG1 ILE A 191      10.487 -19.056  11.265  1.00 30.75           C  
ATOM   1342  CG2 ILE A 191      10.141 -16.720  12.159  1.00 29.71           C  
ATOM   1343  CD1 ILE A 191      12.008 -19.139  11.426  1.00 29.99           C  
ATOM   1344  N   PHE A 192       8.034 -15.598   9.371  1.00 30.59           N  
ATOM   1345  CA  PHE A 192       7.378 -14.297   9.191  1.00 31.71           C  
ATOM   1346  C   PHE A 192       5.848 -14.414   9.090  1.00 31.00           C  
ATOM   1347  O   PHE A 192       5.127 -13.580   9.648  1.00 31.42           O  
ATOM   1348  CB  PHE A 192       7.925 -13.576   7.944  1.00 32.38           C  
ATOM   1349  CG  PHE A 192       9.340 -13.081   8.092  1.00 35.61           C  
ATOM   1350  CD1 PHE A 192       9.844 -12.711   9.340  1.00 39.72           C  
ATOM   1351  CD2 PHE A 192      10.170 -12.984   6.977  1.00 38.89           C  
ATOM   1352  CE1 PHE A 192      11.159 -12.245   9.475  1.00 41.20           C  
ATOM   1353  CE2 PHE A 192      11.485 -12.529   7.099  1.00 40.78           C  
ATOM   1354  CZ  PHE A 192      11.977 -12.158   8.354  1.00 41.59           C  
ATOM   1355  N   ALA A 193       5.365 -15.437   8.377  1.00 29.41           N  
ATOM   1356  CA  ALA A 193       3.933 -15.760   8.336  1.00 28.93           C  
ATOM   1357  C   ALA A 193       3.348 -15.892   9.734  1.00 28.60           C  
ATOM   1358  O   ALA A 193       2.319 -15.286  10.062  1.00 28.02           O  
ATOM   1359  CB  ALA A 193       3.705 -17.056   7.568  1.00 28.05           C  
ATOM   1360  N   VAL A 194       4.009 -16.705  10.552  1.00 28.16           N  
ATOM   1361  CA  VAL A 194       3.562 -16.943  11.920  1.00 28.95           C  
ATOM   1362  C   VAL A 194       3.590 -15.680  12.819  1.00 29.25           C  
ATOM   1363  O   VAL A 194       2.674 -15.490  13.631  1.00 28.58           O  
ATOM   1364  CB  VAL A 194       4.340 -18.113  12.557  1.00 28.70           C  
ATOM   1365  CG1 VAL A 194       4.066 -18.218  14.039  1.00 28.58           C  
ATOM   1366  CG2 VAL A 194       3.976 -19.445  11.848  1.00 29.96           C  
ATOM   1367  N   HIS A 195       4.648 -14.857  12.691  1.00 29.59           N  
ATOM   1368  CA  HIS A 195       4.706 -13.530  13.330  1.00 30.29           C  
ATOM   1369  C   HIS A 195       3.467 -12.693  12.977  1.00 30.08           C  
ATOM   1370  O   HIS A 195       2.853 -12.100  13.847  1.00 29.50           O  
ATOM   1371  CB  HIS A 195       5.938 -12.730  12.853  1.00 30.63           C  
ATOM   1372  CG  HIS A 195       7.161 -12.940  13.680  1.00 32.14           C  
ATOM   1373  ND1 HIS A 195       7.168 -12.804  15.054  1.00 34.75           N  
ATOM   1374  CD2 HIS A 195       8.420 -13.293  13.329  1.00 31.92           C  
ATOM   1375  CE1 HIS A 195       8.381 -13.059  15.511  1.00 33.36           C  
ATOM   1376  NE2 HIS A 195       9.158 -13.362  14.485  1.00 32.58           N  
ATOM   1377  N   LEU A 196       3.132 -12.639  11.687  1.00 30.03           N  
ATOM   1378  CA  LEU A 196       1.982 -11.870  11.213  1.00 30.68           C  
ATOM   1379  C   LEU A 196       0.671 -12.420  11.765  1.00 31.03           C  
ATOM   1380  O   LEU A 196      -0.209 -11.647  12.172  1.00 31.38           O  
ATOM   1381  CB  LEU A 196       1.961 -11.795   9.678  1.00 30.90           C  
ATOM   1382  CG  LEU A 196       3.067 -10.961   9.009  1.00 32.34           C  
ATOM   1383  CD1 LEU A 196       3.239 -11.336   7.540  1.00 32.95           C  
ATOM   1384  CD2 LEU A 196       2.794  -9.468   9.121  1.00 33.88           C  
ATOM   1385  N   SER A 197       0.548 -13.749  11.810  1.00 30.36           N  
ATOM   1386  CA  SER A 197      -0.600 -14.368  12.460  1.00 30.01           C  
ATOM   1387  C   SER A 197      -0.722 -13.958  13.936  1.00 30.05           C  
ATOM   1388  O   SER A 197      -1.801 -13.572  14.386  1.00 29.91           O  
ATOM   1389  CB  SER A 197      -0.543 -15.897  12.351  1.00 29.10           C  
ATOM   1390  OG  SER A 197      -1.585 -16.474  13.108  1.00 29.64           O  
ATOM   1391  N   GLY A 198       0.381 -14.064  14.680  1.00 30.00           N  
ATOM   1392  CA  GLY A 198       0.400 -13.687  16.086  1.00 29.88           C  
ATOM   1393  C   GLY A 198      -0.025 -12.234  16.296  1.00 29.94           C  
ATOM   1394  O   GLY A 198      -0.766 -11.923  17.226  1.00 29.61           O  
ATOM   1395  N   ALA A 199       0.450 -11.357  15.424  1.00 29.96           N  
ATOM   1396  CA  ALA A 199       0.134  -9.931  15.481  1.00 30.94           C  
ATOM   1397  C   ALA A 199      -1.373  -9.708  15.259  1.00 31.21           C  
ATOM   1398  O   ALA A 199      -2.032  -8.999  16.035  1.00 31.28           O  
ATOM   1399  CB  ALA A 199       0.961  -9.167  14.445  1.00 30.13           C  
ATOM   1400  N   SER A 200      -1.909 -10.330  14.206  1.00 31.03           N  
ATOM   1401  CA  SER A 200      -3.348 -10.330  13.958  1.00 30.81           C  
ATOM   1402  C   SER A 200      -4.138 -10.804  15.180  1.00 30.42           C  
ATOM   1403  O   SER A 200      -5.130 -10.179  15.572  1.00 30.68           O  
ATOM   1404  CB  SER A 200      -3.679 -11.215  12.754  1.00 30.59           C  
ATOM   1405  OG  SER A 200      -5.066 -11.500  12.721  1.00 30.38           O  
ATOM   1406  N   SER A 201      -3.706 -11.906  15.779  1.00 30.23           N  
ATOM   1407  CA  SER A 201      -4.382 -12.442  16.959  1.00 30.53           C  
ATOM   1408  C   SER A 201      -4.323 -11.500  18.158  1.00 31.13           C  
ATOM   1409  O   SER A 201      -5.311 -11.357  18.883  1.00 31.30           O  
ATOM   1410  CB  SER A 201      -3.817 -13.818  17.350  1.00 30.49           C  
ATOM   1411  OG  SER A 201      -3.965 -14.758  16.299  1.00 31.31           O  
ATOM   1412  N   ILE A 202      -3.160 -10.888  18.386  1.00 31.84           N  
ATOM   1413  CA  ILE A 202      -2.966  -9.995  19.539  1.00 31.89           C  
ATOM   1414  C   ILE A 202      -3.837  -8.739  19.386  1.00 32.41           C  
ATOM   1415  O   ILE A 202      -4.546  -8.361  20.313  1.00 32.49           O  
ATOM   1416  CB  ILE A 202      -1.461  -9.661  19.743  1.00 31.52           C  
ATOM   1417  CG1 ILE A 202      -0.741 -10.859  20.365  1.00 31.26           C  
ATOM   1418  CG2 ILE A 202      -1.260  -8.400  20.632  1.00 31.02           C  
ATOM   1419  CD1 ILE A 202       0.756 -10.919  20.039  1.00 31.31           C  
ATOM   1420  N   LEU A 203      -3.828  -8.126  18.202  1.00 32.87           N  
ATOM   1421  CA  LEU A 203      -4.692  -6.976  17.958  1.00 33.78           C  
ATOM   1422  C   LEU A 203      -6.155  -7.318  18.209  1.00 34.15           C  
ATOM   1423  O   LEU A 203      -6.894  -6.526  18.816  1.00 34.65           O  
ATOM   1424  CB  LEU A 203      -4.502  -6.430  16.540  1.00 33.83           C  
ATOM   1425  CG  LEU A 203      -3.150  -5.773  16.258  1.00 34.54           C  
ATOM   1426  CD1 LEU A 203      -3.147  -5.116  14.869  1.00 36.21           C  
ATOM   1427  CD2 LEU A 203      -2.764  -4.773  17.357  1.00 35.23           C  
ATOM   1428  N   GLY A 204      -6.570  -8.502  17.752  1.00 34.01           N  
ATOM   1429  CA  GLY A 204      -7.925  -8.965  17.954  1.00 33.42           C  
ATOM   1430  C   GLY A 204      -8.236  -9.079  19.427  1.00 33.66           C  
ATOM   1431  O   GLY A 204      -9.280  -8.615  19.910  1.00 32.87           O  
ATOM   1432  N   ALA A 205      -7.323  -9.714  20.147  1.00 33.85           N  
ATOM   1433  CA  ALA A 205      -7.487  -9.906  21.575  1.00 34.48           C  
ATOM   1434  C   ALA A 205      -7.598  -8.571  22.347  1.00 35.00           C  
ATOM   1435  O   ALA A 205      -8.393  -8.489  23.274  1.00 35.04           O  
ATOM   1436  CB  ALA A 205      -6.360 -10.784  22.129  1.00 34.25           C  
ATOM   1437  N   ILE A 206      -6.815  -7.554  21.947  1.00 35.71           N  
ATOM   1438  CA  ILE A 206      -6.835  -6.217  22.569  1.00 36.60           C  
ATOM   1439  C   ILE A 206      -8.252  -5.652  22.419  1.00 36.50           C  
ATOM   1440  O   ILE A 206      -8.871  -5.212  23.404  1.00 35.73           O  
ATOM   1441  CB  ILE A 206      -5.808  -5.228  21.901  1.00 37.05           C  
ATOM   1442  CG1 ILE A 206      -4.335  -5.653  22.089  1.00 38.06           C  
ATOM   1443  CG2 ILE A 206      -6.034  -3.771  22.376  1.00 36.64           C  
ATOM   1444  CD1 ILE A 206      -3.937  -6.013  23.499  1.00 41.71           C  
ATOM   1445  N   ASN A 207      -8.758  -5.710  21.183  1.00 36.05           N  
ATOM   1446  CA  ASN A 207     -10.098  -5.255  20.861  1.00 36.13           C  
ATOM   1447  C   ASN A 207     -11.174  -5.989  21.633  1.00 36.13           C  
ATOM   1448  O   ASN A 207     -12.094  -5.362  22.162  1.00 36.30           O  
ATOM   1449  CB  ASN A 207     -10.364  -5.339  19.355  1.00 36.71           C  
ATOM   1450  CG  ASN A 207     -10.658  -3.981  18.736  1.00 38.14           C  
ATOM   1451  OD1 ASN A 207     -11.258  -3.111  19.377  1.00 40.78           O  
ATOM   1452  ND2 ASN A 207     -10.222  -3.783  17.500  1.00 38.79           N  
ATOM   1453  N   MET A 208     -11.067  -7.310  21.729  1.00 35.76           N  
ATOM   1454  CA  MET A 208     -12.122  -8.081  22.375  1.00 35.55           C  
ATOM   1455  C   MET A 208     -12.195  -7.735  23.845  1.00 35.45           C  
ATOM   1456  O   MET A 208     -13.286  -7.661  24.407  1.00 35.79           O  
ATOM   1457  CB  MET A 208     -11.921  -9.600  22.249  1.00 35.51           C  
ATOM   1458  CG  MET A 208     -11.700 -10.120  20.850  1.00 36.13           C  
ATOM   1459  SD  MET A 208     -13.178  -9.993  19.853  1.00 36.09           S  
ATOM   1460  CE  MET A 208     -12.684 -11.047  18.400  1.00 34.07           C  
ATOM   1461  N   ILE A 209     -11.031  -7.577  24.470  1.00 35.01           N  
ATOM   1462  CA  ILE A 209     -10.959  -7.383  25.918  1.00 34.81           C  
ATOM   1463  C   ILE A 209     -11.471  -5.987  26.297  1.00 35.00           C  
ATOM   1464  O   ILE A 209     -12.281  -5.857  27.211  1.00 34.96           O  
ATOM   1465  CB  ILE A 209      -9.518  -7.680  26.449  1.00 34.95           C  
ATOM   1466  CG1 ILE A 209      -9.347  -9.191  26.674  1.00 34.00           C  
ATOM   1467  CG2 ILE A 209      -9.180  -6.871  27.734  1.00 33.59           C  
ATOM   1468  CD1 ILE A 209      -7.893  -9.651  26.659  1.00 32.02           C  
ATOM   1469  N   THR A 210     -11.014  -4.974  25.562  1.00 35.20           N  
ATOM   1470  CA  THR A 210     -11.404  -3.584  25.783  1.00 36.36           C  
ATOM   1471  C   THR A 210     -12.905  -3.399  25.582  1.00 36.58           C  
ATOM   1472  O   THR A 210     -13.581  -2.781  26.411  1.00 36.75           O  
ATOM   1473  CB  THR A 210     -10.629  -2.650  24.821  1.00 36.32           C  
ATOM   1474  OG1 THR A 210      -9.223  -2.840  25.001  1.00 36.14           O  
ATOM   1475  CG2 THR A 210     -10.848  -1.169  25.191  1.00 36.84           C  
ATOM   1476  N   THR A 211     -13.415  -3.940  24.474  1.00 36.36           N  
ATOM   1477  CA  THR A 211     -14.832  -3.879  24.155  1.00 36.05           C  
ATOM   1478  C   THR A 211     -15.664  -4.557  25.225  1.00 36.25           C  
ATOM   1479  O   THR A 211     -16.659  -3.991  25.697  1.00 36.46           O  
ATOM   1480  CB  THR A 211     -15.078  -4.527  22.783  1.00 36.11           C  
ATOM   1481  OG1 THR A 211     -14.361  -3.793  21.790  1.00 34.91           O  
ATOM   1482  CG2 THR A 211     -16.535  -4.409  22.354  1.00 36.66           C  
ATOM   1483  N   PHE A 212     -15.257  -5.766  25.609  1.00 35.92           N  
ATOM   1484  CA  PHE A 212     -15.975  -6.535  26.621  1.00 35.98           C  
ATOM   1485  C   PHE A 212     -16.051  -5.780  27.964  1.00 37.23           C  
ATOM   1486  O   PHE A 212     -17.079  -5.819  28.653  1.00 37.11           O  
ATOM   1487  CB  PHE A 212     -15.286  -7.888  26.823  1.00 35.27           C  
ATOM   1488  CG  PHE A 212     -16.045  -8.849  27.692  1.00 33.18           C  
ATOM   1489  CD1 PHE A 212     -15.929  -8.808  29.079  1.00 33.23           C  
ATOM   1490  CD2 PHE A 212     -16.840  -9.834  27.120  1.00 32.56           C  
ATOM   1491  CE1 PHE A 212     -16.617  -9.718  29.886  1.00 33.21           C  
ATOM   1492  CE2 PHE A 212     -17.526 -10.750  27.908  1.00 32.19           C  
ATOM   1493  CZ  PHE A 212     -17.428 -10.686  29.305  1.00 32.92           C  
ATOM   1494  N   LEU A 213     -14.952  -5.123  28.337  1.00 37.93           N  
ATOM   1495  CA  LEU A 213     -14.853  -4.518  29.662  1.00 38.91           C  
ATOM   1496  C   LEU A 213     -15.534  -3.149  29.748  1.00 39.79           C  
ATOM   1497  O   LEU A 213     -16.096  -2.805  30.784  1.00 40.33           O  
ATOM   1498  CB  LEU A 213     -13.392  -4.431  30.125  1.00 38.26           C  
ATOM   1499  CG  LEU A 213     -12.739  -5.749  30.557  1.00 37.34           C  
ATOM   1500  CD1 LEU A 213     -11.259  -5.563  30.800  1.00 37.48           C  
ATOM   1501  CD2 LEU A 213     -13.411  -6.371  31.775  1.00 37.07           C  
ATOM   1502  N   ASN A 214     -15.487  -2.396  28.658  1.00 40.57           N  
ATOM   1503  CA  ASN A 214     -15.876  -0.992  28.660  1.00 41.76           C  
ATOM   1504  C   ASN A 214     -17.223  -0.718  27.991  1.00 42.42           C  
ATOM   1505  O   ASN A 214     -17.951   0.179  28.417  1.00 42.59           O  
ATOM   1506  CB  ASN A 214     -14.782  -0.133  28.005  1.00 41.82           C  
ATOM   1507  CG  ASN A 214     -13.469  -0.129  28.802  1.00 43.26           C  
ATOM   1508  OD1 ASN A 214     -13.456  -0.316  30.026  1.00 45.27           O  
ATOM   1509  ND2 ASN A 214     -12.362   0.085  28.105  1.00 42.70           N  
ATOM   1510  N   MET A 215     -17.565  -1.512  26.972  1.00 42.50           N  
ATOM   1511  CA  MET A 215     -18.637  -1.141  26.049  1.00 42.87           C  
ATOM   1512  C   MET A 215     -19.901  -1.976  26.122  1.00 43.07           C  
ATOM   1513  O   MET A 215     -20.713  -1.940  25.196  1.00 43.24           O  
ATOM   1514  CB  MET A 215     -18.113  -1.106  24.612  1.00 43.13           C  
ATOM   1515  CG  MET A 215     -17.052  -0.052  24.377  1.00 44.06           C  
ATOM   1516  SD  MET A 215     -16.302  -0.238  22.779  1.00 47.72           S  
ATOM   1517  CE  MET A 215     -17.459   0.626  21.707  1.00 46.72           C  
ATOM   1518  N   ARG A 216     -20.075  -2.717  27.211  1.00 43.14           N  
ATOM   1519  CA  ARG A 216     -21.347  -3.363  27.482  1.00 44.33           C  
ATOM   1520  C   ARG A 216     -22.466  -2.316  27.612  1.00 45.17           C  
ATOM   1521  O   ARG A 216     -22.234  -1.178  28.052  1.00 45.35           O  
ATOM   1522  CB  ARG A 216     -21.270  -4.190  28.765  1.00 44.16           C  
ATOM   1523  CG  ARG A 216     -20.591  -5.541  28.618  1.00 45.35           C  
ATOM   1524  CD  ARG A 216     -20.349  -6.235  29.943  1.00 46.95           C  
ATOM   1525  NE  ARG A 216     -19.140  -5.708  30.585  1.00 49.73           N  
ATOM   1526  CZ  ARG A 216     -19.046  -5.357  31.861  1.00 49.97           C  
ATOM   1527  NH1 ARG A 216     -20.089  -5.479  32.674  1.00 49.18           N  
ATOM   1528  NH2 ARG A 216     -17.889  -4.893  32.327  1.00 52.24           N  
ATOM   1529  N   ALA A 217     -23.672  -2.713  27.220  1.00 45.95           N  
ATOM   1530  CA  ALA A 217     -24.859  -1.875  27.331  1.00 46.50           C  
ATOM   1531  C   ALA A 217     -25.266  -1.735  28.803  1.00 47.18           C  
ATOM   1532  O   ALA A 217     -24.994  -2.635  29.613  1.00 46.95           O  
ATOM   1533  CB  ALA A 217     -26.004  -2.474  26.511  1.00 46.30           C  
ATOM   1534  N   PRO A 218     -25.893  -0.603  29.155  1.00 47.65           N  
ATOM   1535  CA  PRO A 218     -26.442  -0.405  30.506  1.00 47.69           C  
ATOM   1536  C   PRO A 218     -27.295  -1.593  30.942  1.00 47.85           C  
ATOM   1537  O   PRO A 218     -28.181  -2.014  30.196  1.00 47.84           O  
ATOM   1538  CB  PRO A 218     -27.331   0.836  30.339  1.00 47.90           C  
ATOM   1539  CG  PRO A 218     -26.703   1.607  29.213  1.00 47.49           C  
ATOM   1540  CD  PRO A 218     -26.089   0.585  28.296  1.00 47.69           C  
ATOM   1541  N   GLY A 219     -27.027  -2.120  32.135  1.00 48.16           N  
ATOM   1542  CA  GLY A 219     -27.767  -3.258  32.653  1.00 48.38           C  
ATOM   1543  C   GLY A 219     -27.026  -4.560  32.418  1.00 48.88           C  
ATOM   1544  O   GLY A 219     -27.156  -5.508  33.205  1.00 48.88           O  
ATOM   1545  N   MET A 220     -26.245  -4.594  31.336  1.00 48.77           N  
ATOM   1546  CA  MET A 220     -25.473  -5.774  30.954  1.00 48.98           C  
ATOM   1547  C   MET A 220     -24.320  -5.933  31.939  1.00 49.00           C  
ATOM   1548  O   MET A 220     -23.216  -5.414  31.738  1.00 48.98           O  
ATOM   1549  CB  MET A 220     -25.004  -5.663  29.493  1.00 48.49           C  
ATOM   1550  CG  MET A 220     -24.158  -6.834  28.954  1.00 49.27           C  
ATOM   1551  SD  MET A 220     -25.069  -8.342  28.545  1.00 48.86           S  
ATOM   1552  CE  MET A 220     -26.317  -7.780  27.334  1.00 46.09           C  
ATOM   1553  N   THR A 221     -24.617  -6.629  33.031  1.00 49.32           N  
ATOM   1554  CA  THR A 221     -23.630  -6.919  34.049  1.00 49.83           C  
ATOM   1555  C   THR A 221     -22.825  -8.171  33.670  1.00 49.89           C  
ATOM   1556  O   THR A 221     -23.280  -9.000  32.866  1.00 49.66           O  
ATOM   1557  CB  THR A 221     -24.311  -7.089  35.425  1.00 50.09           C  
ATOM   1558  OG1 THR A 221     -23.306  -7.265  36.428  1.00 51.93           O  
ATOM   1559  CG2 THR A 221     -25.108  -8.400  35.506  1.00 50.08           C  
ATOM   1560  N   MET A 222     -21.642  -8.295  34.270  1.00 49.51           N  
ATOM   1561  CA  MET A 222     -20.725  -9.408  34.032  1.00 49.49           C  
ATOM   1562  C   MET A 222     -21.408 -10.780  34.028  1.00 48.87           C  
ATOM   1563  O   MET A 222     -21.090 -11.649  33.204  1.00 49.14           O  
ATOM   1564  CB  MET A 222     -19.615  -9.383  35.080  1.00 50.05           C  
ATOM   1565  CG  MET A 222     -18.271  -9.824  34.576  1.00 52.16           C  
ATOM   1566  SD  MET A 222     -17.139  -8.462  34.318  1.00 57.22           S  
ATOM   1567  CE  MET A 222     -17.602  -7.987  32.693  1.00 54.92           C  
ATOM   1568  N   HIS A 223     -22.361 -10.970  34.930  1.00 47.61           N  
ATOM   1569  CA  HIS A 223     -23.021 -12.258  35.044  1.00 46.57           C  
ATOM   1570  C   HIS A 223     -24.333 -12.322  34.247  1.00 45.00           C  
ATOM   1571  O   HIS A 223     -25.152 -13.224  34.453  1.00 44.46           O  
ATOM   1572  CB  HIS A 223     -23.186 -12.643  36.530  1.00 47.29           C  
ATOM   1573  CG  HIS A 223     -21.883 -12.908  37.235  1.00 50.19           C  
ATOM   1574  ND1 HIS A 223     -21.762 -12.911  38.612  1.00 52.39           N  
ATOM   1575  CD2 HIS A 223     -20.642 -13.182  36.751  1.00 52.45           C  
ATOM   1576  CE1 HIS A 223     -20.507 -13.168  38.945  1.00 53.20           C  
ATOM   1577  NE2 HIS A 223     -19.806 -13.337  37.834  1.00 53.91           N  
ATOM   1578  N   LYS A 224     -24.515 -11.372  33.327  1.00 43.65           N  
ATOM   1579  CA  LYS A 224     -25.626 -11.425  32.358  1.00 42.64           C  
ATOM   1580  C   LYS A 224     -25.153 -11.674  30.907  1.00 41.49           C  
ATOM   1581  O   LYS A 224     -25.958 -11.972  30.024  1.00 41.44           O  
ATOM   1582  CB  LYS A 224     -26.491 -10.154  32.427  1.00 42.77           C  
ATOM   1583  CG  LYS A 224     -27.261 -10.011  33.735  0.00100.00           C  
ATOM   1584  CD  LYS A 224     -28.112  -8.752  33.756  0.00100.00           C  
ATOM   1585  CE  LYS A 224     -28.861  -8.621  35.076  0.00100.00           C  
ATOM   1586  NZ  LYS A 224     -29.696  -7.386  35.127  0.00100.00           N  
ATOM   1587  N   VAL A 225     -23.847 -11.558  30.697  1.00 39.72           N  
ATOM   1588  CA  VAL A 225     -23.202 -11.749  29.400  1.00 38.09           C  
ATOM   1589  C   VAL A 225     -23.443 -13.175  28.877  1.00 36.84           C  
ATOM   1590  O   VAL A 225     -23.331 -14.133  29.633  1.00 36.77           O  
ATOM   1591  CB  VAL A 225     -21.690 -11.429  29.522  1.00 38.14           C  
ATOM   1592  CG1 VAL A 225     -20.947 -11.728  28.240  1.00 38.12           C  
ATOM   1593  CG2 VAL A 225     -21.499  -9.953  29.909  1.00 38.31           C  
ATOM   1594  N   PRO A 226     -23.837 -13.316  27.610  1.00 35.37           N  
ATOM   1595  CA  PRO A 226     -23.990 -14.648  27.008  1.00 34.54           C  
ATOM   1596  C   PRO A 226     -22.668 -15.439  26.989  1.00 32.91           C  
ATOM   1597  O   PRO A 226     -21.585 -14.864  26.877  1.00 32.79           O  
ATOM   1598  CB  PRO A 226     -24.457 -14.335  25.572  1.00 34.08           C  
ATOM   1599  CG  PRO A 226     -25.039 -12.991  25.662  1.00 35.16           C  
ATOM   1600  CD  PRO A 226     -24.175 -12.246  26.651  1.00 35.38           C  
ATOM   1601  N   LEU A 227     -22.783 -16.750  27.109  1.00 31.83           N  
ATOM   1602  CA  LEU A 227     -21.627 -17.651  27.182  1.00 31.21           C  
ATOM   1603  C   LEU A 227     -20.665 -17.556  25.993  1.00 30.67           C  
ATOM   1604  O   LEU A 227     -19.461 -17.712  26.164  1.00 30.61           O  
ATOM   1605  CB  LEU A 227     -22.107 -19.083  27.332  1.00 30.69           C  
ATOM   1606  CG  LEU A 227     -22.636 -19.404  28.721  1.00 29.99           C  
ATOM   1607  CD1 LEU A 227     -23.354 -20.729  28.687  1.00 30.49           C  
ATOM   1608  CD2 LEU A 227     -21.488 -19.417  29.713  1.00 29.77           C  
ATOM   1609  N   PHE A 228     -21.193 -17.307  24.797  1.00 29.88           N  
ATOM   1610  CA  PHE A 228     -20.318 -17.128  23.653  1.00 29.15           C  
ATOM   1611  C   PHE A 228     -19.401 -15.918  23.832  1.00 29.25           C  
ATOM   1612  O   PHE A 228     -18.223 -15.985  23.484  1.00 29.00           O  
ATOM   1613  CB  PHE A 228     -21.070 -17.017  22.324  1.00 28.91           C  
ATOM   1614  CG  PHE A 228     -20.150 -16.798  21.158  1.00 28.07           C  
ATOM   1615  CD1 PHE A 228     -19.327 -17.833  20.706  1.00 26.88           C  
ATOM   1616  CD2 PHE A 228     -20.056 -15.554  20.563  1.00 26.68           C  
ATOM   1617  CE1 PHE A 228     -18.435 -17.635  19.651  1.00 27.05           C  
ATOM   1618  CE2 PHE A 228     -19.192 -15.340  19.501  1.00 27.68           C  
ATOM   1619  CZ  PHE A 228     -18.365 -16.400  19.042  1.00 27.10           C  
ATOM   1620  N   ALA A 229     -19.951 -14.817  24.350  1.00 28.92           N  
ATOM   1621  CA  ALA A 229     -19.166 -13.609  24.598  1.00 29.07           C  
ATOM   1622  C   ALA A 229     -18.094 -13.856  25.647  1.00 29.24           C  
ATOM   1623  O   ALA A 229     -16.980 -13.346  25.533  1.00 29.59           O  
ATOM   1624  CB  ALA A 229     -20.071 -12.454  25.023  1.00 29.24           C  
ATOM   1625  N   TRP A 230     -18.444 -14.623  26.675  1.00 30.00           N  
ATOM   1626  CA  TRP A 230     -17.489 -15.067  27.686  1.00 30.93           C  
ATOM   1627  C   TRP A 230     -16.360 -15.917  27.075  1.00 30.42           C  
ATOM   1628  O   TRP A 230     -15.194 -15.722  27.404  1.00 30.11           O  
ATOM   1629  CB  TRP A 230     -18.201 -15.906  28.747  1.00 31.87           C  
ATOM   1630  CG  TRP A 230     -18.678 -15.109  29.933  1.00 35.97           C  
ATOM   1631  CD1 TRP A 230     -19.976 -14.915  30.321  1.00 37.49           C  
ATOM   1632  CD2 TRP A 230     -17.866 -14.400  30.880  1.00 39.16           C  
ATOM   1633  NE1 TRP A 230     -20.020 -14.135  31.452  1.00 40.49           N  
ATOM   1634  CE2 TRP A 230     -18.743 -13.796  31.815  1.00 40.63           C  
ATOM   1635  CE3 TRP A 230     -16.486 -14.206  31.034  1.00 40.44           C  
ATOM   1636  CZ2 TRP A 230     -18.285 -13.026  32.894  1.00 41.29           C  
ATOM   1637  CZ3 TRP A 230     -16.028 -13.436  32.106  1.00 41.98           C  
ATOM   1638  CH2 TRP A 230     -16.932 -12.851  33.019  1.00 42.34           C  
ATOM   1639  N   SER A 231     -16.723 -16.875  26.209  1.00 29.69           N  
ATOM   1640  CA  SER A 231     -15.738 -17.770  25.578  1.00 28.99           C  
ATOM   1641  C   SER A 231     -14.710 -16.953  24.800  1.00 28.76           C  
ATOM   1642  O   SER A 231     -13.521 -17.233  24.876  1.00 29.06           O  
ATOM   1643  CB  SER A 231     -16.420 -18.823  24.685  1.00 28.77           C  
ATOM   1644  OG  SER A 231     -16.855 -18.267  23.450  1.00 28.15           O  
ATOM   1645  N   ILE A 232     -15.166 -15.901  24.118  1.00 28.88           N  
ATOM   1646  CA  ILE A 232     -14.291 -15.008  23.345  1.00 28.51           C  
ATOM   1647  C   ILE A 232     -13.401 -14.178  24.272  1.00 29.26           C  
ATOM   1648  O   ILE A 232     -12.223 -13.956  24.001  1.00 28.61           O  
ATOM   1649  CB  ILE A 232     -15.125 -14.058  22.485  1.00 28.70           C  
ATOM   1650  CG1 ILE A 232     -15.804 -14.825  21.356  1.00 30.96           C  
ATOM   1651  CG2 ILE A 232     -14.275 -12.915  21.888  1.00 26.42           C  
ATOM   1652  CD1 ILE A 232     -17.122 -14.224  21.098  1.00 36.07           C  
ATOM   1653  N   PHE A 233     -13.992 -13.720  25.366  1.00 29.71           N  
ATOM   1654  CA  PHE A 233     -13.254 -12.951  26.360  1.00 29.97           C  
ATOM   1655  C   PHE A 233     -12.103 -13.775  26.930  1.00 29.46           C  
ATOM   1656  O   PHE A 233     -10.956 -13.343  26.869  1.00 30.07           O  
ATOM   1657  CB  PHE A 233     -14.199 -12.475  27.468  1.00 29.96           C  
ATOM   1658  CG  PHE A 233     -13.576 -11.490  28.413  1.00 30.94           C  
ATOM   1659  CD1 PHE A 233     -12.996 -10.314  27.938  1.00 29.27           C  
ATOM   1660  CD2 PHE A 233     -13.586 -11.727  29.780  1.00 31.79           C  
ATOM   1661  CE1 PHE A 233     -12.426  -9.389  28.815  1.00 30.82           C  
ATOM   1662  CE2 PHE A 233     -13.023 -10.797  30.668  1.00 31.52           C  
ATOM   1663  CZ  PHE A 233     -12.450  -9.637  30.186  1.00 29.51           C  
ATOM   1664  N   VAL A 234     -12.412 -14.955  27.459  1.00 29.91           N  
ATOM   1665  CA  VAL A 234     -11.389 -15.834  28.037  1.00 30.60           C  
ATOM   1666  C   VAL A 234     -10.307 -16.163  27.003  1.00 30.58           C  
ATOM   1667  O   VAL A 234      -9.117 -15.994  27.280  1.00 31.62           O  
ATOM   1668  CB  VAL A 234     -11.986 -17.110  28.641  1.00 30.54           C  
ATOM   1669  CG1 VAL A 234     -10.874 -18.046  29.170  1.00 30.61           C  
ATOM   1670  CG2 VAL A 234     -12.961 -16.749  29.770  1.00 31.50           C  
ATOM   1671  N   THR A 235     -10.731 -16.583  25.811  1.00 30.08           N  
ATOM   1672  CA  THR A 235      -9.820 -16.851  24.687  1.00 29.38           C  
ATOM   1673  C   THR A 235      -8.848 -15.714  24.450  1.00 29.62           C  
ATOM   1674  O   THR A 235      -7.646 -15.944  24.237  1.00 29.49           O  
ATOM   1675  CB  THR A 235     -10.637 -17.117  23.399  1.00 28.98           C  
ATOM   1676  OG1 THR A 235     -11.417 -18.309  23.587  1.00 29.75           O  
ATOM   1677  CG2 THR A 235      -9.737 -17.423  22.208  1.00 28.02           C  
ATOM   1678  N   ALA A 236      -9.368 -14.488  24.484  1.00 29.28           N  
ATOM   1679  CA  ALA A 236      -8.560 -13.302  24.234  1.00 29.77           C  
ATOM   1680  C   ALA A 236      -7.434 -13.131  25.251  1.00 30.19           C  
ATOM   1681  O   ALA A 236      -6.369 -12.637  24.916  1.00 30.82           O  
ATOM   1682  CB  ALA A 236      -9.437 -12.061  24.217  1.00 29.87           C  
ATOM   1683  N   TRP A 237      -7.680 -13.536  26.490  1.00 31.34           N  
ATOM   1684  CA  TRP A 237      -6.661 -13.446  27.540  1.00 31.91           C  
ATOM   1685  C   TRP A 237      -5.561 -14.480  27.263  1.00 31.69           C  
ATOM   1686  O   TRP A 237      -4.367 -14.172  27.392  1.00 30.91           O  
ATOM   1687  CB  TRP A 237      -7.291 -13.663  28.914  1.00 31.96           C  
ATOM   1688  CG  TRP A 237      -7.929 -12.403  29.452  1.00 34.51           C  
ATOM   1689  CD1 TRP A 237      -9.262 -12.178  29.657  1.00 34.98           C  
ATOM   1690  CD2 TRP A 237      -7.256 -11.192  29.836  1.00 35.46           C  
ATOM   1691  NE1 TRP A 237      -9.460 -10.907  30.146  1.00 37.07           N  
ATOM   1692  CE2 TRP A 237      -8.247 -10.278  30.267  1.00 36.74           C  
ATOM   1693  CE3 TRP A 237      -5.911 -10.787  29.867  1.00 36.32           C  
ATOM   1694  CZ2 TRP A 237      -7.940  -8.985  30.723  1.00 36.81           C  
ATOM   1695  CZ3 TRP A 237      -5.604  -9.495  30.323  1.00 37.58           C  
ATOM   1696  CH2 TRP A 237      -6.621  -8.616  30.748  1.00 36.14           C  
ATOM   1697  N   LEU A 238      -5.970 -15.676  26.824  1.00 30.97           N  
ATOM   1698  CA  LEU A 238      -5.021 -16.752  26.525  1.00 30.77           C  
ATOM   1699  C   LEU A 238      -4.083 -16.323  25.409  1.00 30.37           C  
ATOM   1700  O   LEU A 238      -2.894 -16.638  25.439  1.00 30.65           O  
ATOM   1701  CB  LEU A 238      -5.734 -18.061  26.143  1.00 30.63           C  
ATOM   1702  CG  LEU A 238      -6.876 -18.623  27.001  1.00 31.57           C  
ATOM   1703  CD1 LEU A 238      -7.219 -20.065  26.601  1.00 31.09           C  
ATOM   1704  CD2 LEU A 238      -6.546 -18.536  28.493  1.00 32.49           C  
ATOM   1705  N   ILE A 239      -4.622 -15.594  24.433  1.00 30.13           N  
ATOM   1706  CA  ILE A 239      -3.844 -15.112  23.293  1.00 29.99           C  
ATOM   1707  C   ILE A 239      -2.784 -14.117  23.734  1.00 31.08           C  
ATOM   1708  O   ILE A 239      -1.666 -14.112  23.203  1.00 31.44           O  
ATOM   1709  CB  ILE A 239      -4.758 -14.473  22.207  1.00 29.28           C  
ATOM   1710  CG1 ILE A 239      -5.578 -15.562  21.496  1.00 28.73           C  
ATOM   1711  CG2 ILE A 239      -3.920 -13.680  21.197  1.00 27.70           C  
ATOM   1712  CD1 ILE A 239      -6.665 -15.004  20.548  1.00 28.47           C  
ATOM   1713  N   LEU A 240      -3.138 -13.265  24.698  1.00 32.02           N  
ATOM   1714  CA  LEU A 240      -2.217 -12.216  25.174  1.00 32.67           C  
ATOM   1715  C   LEU A 240      -0.982 -12.793  25.882  1.00 32.32           C  
ATOM   1716  O   LEU A 240       0.111 -12.245  25.778  1.00 32.31           O  
ATOM   1717  CB  LEU A 240      -2.956 -11.260  26.112  1.00 33.18           C  
ATOM   1718  CG  LEU A 240      -3.209  -9.826  25.655  1.00 34.58           C  
ATOM   1719  CD1 LEU A 240      -3.554  -9.738  24.183  1.00 32.11           C  
ATOM   1720  CD2 LEU A 240      -4.302  -9.198  26.512  1.00 33.24           C  
ATOM   1721  N   LEU A 241      -1.162 -13.890  26.604  1.00 32.59           N  
ATOM   1722  CA  LEU A 241      -0.020 -14.561  27.223  1.00 33.58           C  
ATOM   1723  C   LEU A 241       0.728 -15.491  26.241  1.00 33.01           C  
ATOM   1724  O   LEU A 241       1.960 -15.475  26.186  1.00 33.54           O  
ATOM   1725  CB  LEU A 241      -0.446 -15.330  28.477  1.00 34.27           C  
ATOM   1726  CG  LEU A 241       0.495 -15.350  29.706  1.00 37.40           C  
ATOM   1727  CD1 LEU A 241       0.360 -16.675  30.467  1.00 38.52           C  
ATOM   1728  CD2 LEU A 241       1.986 -15.032  29.426  1.00 37.41           C  
ATOM   1729  N   ALA A 242      -0.010 -16.268  25.452  1.00 31.77           N  
ATOM   1730  CA  ALA A 242       0.603 -17.314  24.633  1.00 30.90           C  
ATOM   1731  C   ALA A 242       1.346 -16.810  23.409  1.00 30.73           C  
ATOM   1732  O   ALA A 242       2.440 -17.292  23.112  1.00 30.54           O  
ATOM   1733  CB  ALA A 242      -0.431 -18.363  24.239  1.00 30.81           C  
ATOM   1734  N   LEU A 243       0.762 -15.851  22.694  1.00 30.57           N  
ATOM   1735  CA  LEU A 243       1.316 -15.417  21.415  1.00 30.62           C  
ATOM   1736  C   LEU A 243       2.654 -14.658  21.467  1.00 30.96           C  
ATOM   1737  O   LEU A 243       3.491 -14.849  20.578  1.00 30.76           O  
ATOM   1738  CB  LEU A 243       0.264 -14.699  20.554  1.00 30.81           C  
ATOM   1739  CG  LEU A 243      -0.512 -15.576  19.539  1.00 30.96           C  
ATOM   1740  CD1 LEU A 243       0.437 -16.295  18.562  1.00 31.42           C  
ATOM   1741  CD2 LEU A 243      -1.429 -16.592  20.237  1.00 28.77           C  
ATOM   1742  N   PRO A 244       2.846 -13.765  22.447  1.00 30.88           N  
ATOM   1743  CA  PRO A 244       4.172 -13.173  22.697  1.00 30.52           C  
ATOM   1744  C   PRO A 244       5.274 -14.204  22.966  1.00 29.56           C  
ATOM   1745  O   PRO A 244       6.391 -14.004  22.508  1.00 28.75           O  
ATOM   1746  CB  PRO A 244       3.933 -12.318  23.950  1.00 30.21           C  
ATOM   1747  CG  PRO A 244       2.498 -11.871  23.773  1.00 31.37           C  
ATOM   1748  CD  PRO A 244       1.823 -13.164  23.330  1.00 31.07           C  
ATOM   1749  N   VAL A 245       4.965 -15.267  23.700  1.00 29.32           N  
ATOM   1750  CA  VAL A 245       5.937 -16.325  23.958  1.00 29.75           C  
ATOM   1751  C   VAL A 245       6.354 -16.996  22.637  1.00 30.41           C  
ATOM   1752  O   VAL A 245       7.538 -17.253  22.408  1.00 31.12           O  
ATOM   1753  CB  VAL A 245       5.401 -17.343  24.983  1.00 29.73           C  
ATOM   1754  CG1 VAL A 245       6.415 -18.437  25.242  1.00 27.60           C  
ATOM   1755  CG2 VAL A 245       5.071 -16.637  26.295  1.00 30.86           C  
ATOM   1756  N   LEU A 246       5.379 -17.247  21.763  1.00 30.21           N  
ATOM   1757  CA  LEU A 246       5.651 -17.839  20.464  1.00 29.91           C  
ATOM   1758  C   LEU A 246       6.528 -16.910  19.642  1.00 29.79           C  
ATOM   1759  O   LEU A 246       7.457 -17.359  18.981  1.00 29.48           O  
ATOM   1760  CB  LEU A 246       4.353 -18.171  19.707  1.00 29.18           C  
ATOM   1761  CG  LEU A 246       4.579 -18.753  18.294  1.00 29.73           C  
ATOM   1762  CD1 LEU A 246       5.327 -20.086  18.345  1.00 27.21           C  
ATOM   1763  CD2 LEU A 246       3.279 -18.878  17.503  1.00 28.51           C  
ATOM   1764  N   ALA A 247       6.224 -15.615  19.684  1.00 30.26           N  
ATOM   1765  CA  ALA A 247       7.013 -14.611  18.965  1.00 30.61           C  
ATOM   1766  C   ALA A 247       8.491 -14.678  19.379  1.00 30.37           C  
ATOM   1767  O   ALA A 247       9.390 -14.583  18.543  1.00 29.76           O  
ATOM   1768  CB  ALA A 247       6.433 -13.213  19.198  1.00 31.15           C  
ATOM   1769  N   GLY A 248       8.732 -14.899  20.664  1.00 30.31           N  
ATOM   1770  CA  GLY A 248      10.088 -15.102  21.153  1.00 31.16           C  
ATOM   1771  C   GLY A 248      10.751 -16.366  20.595  1.00 30.84           C  
ATOM   1772  O   GLY A 248      11.841 -16.302  20.023  1.00 30.38           O  
ATOM   1773  N   ALA A 249      10.077 -17.505  20.755  1.00 31.12           N  
ATOM   1774  CA  ALA A 249      10.572 -18.796  20.243  1.00 30.40           C  
ATOM   1775  C   ALA A 249      10.993 -18.737  18.784  1.00 30.35           C  
ATOM   1776  O   ALA A 249      12.103 -19.144  18.443  1.00 30.48           O  
ATOM   1777  CB  ALA A 249       9.543 -19.906  20.464  1.00 30.28           C  
ATOM   1778  N   ILE A 250      10.132 -18.201  17.926  1.00 30.35           N  
ATOM   1779  CA  ILE A 250      10.414 -18.214  16.498  1.00 30.76           C  
ATOM   1780  C   ILE A 250      11.402 -17.124  16.070  1.00 31.00           C  
ATOM   1781  O   ILE A 250      12.058 -17.264  15.029  1.00 30.37           O  
ATOM   1782  CB  ILE A 250       9.108 -18.190  15.650  1.00 30.74           C  
ATOM   1783  CG1 ILE A 250       8.429 -16.808  15.728  1.00 32.05           C  
ATOM   1784  CG2 ILE A 250       8.189 -19.339  16.092  1.00 30.90           C  
ATOM   1785  CD1 ILE A 250       7.165 -16.646  14.911  1.00 33.38           C  
ATOM   1786  N   THR A 251      11.506 -16.043  16.854  1.00 30.99           N  
ATOM   1787  CA  THR A 251      12.530 -15.008  16.576  1.00 31.73           C  
ATOM   1788  C   THR A 251      13.934 -15.581  16.811  1.00 31.55           C  
ATOM   1789  O   THR A 251      14.861 -15.335  16.030  1.00 31.81           O  
ATOM   1790  CB  THR A 251      12.305 -13.734  17.426  1.00 31.85           C  
ATOM   1791  OG1 THR A 251      11.012 -13.194  17.131  1.00 33.53           O  
ATOM   1792  CG2 THR A 251      13.256 -12.622  16.992  1.00 32.02           C  
ATOM   1793  N   MET A 252      14.060 -16.354  17.887  1.00 31.39           N  
ATOM   1794  CA  MET A 252      15.275 -17.100  18.201  1.00 31.65           C  
ATOM   1795  C   MET A 252      15.663 -18.110  17.122  1.00 31.74           C  
ATOM   1796  O   MET A 252      16.852 -18.350  16.914  1.00 31.66           O  
ATOM   1797  CB  MET A 252      15.129 -17.802  19.547  1.00 31.58           C  
ATOM   1798  CG  MET A 252      14.711 -16.860  20.677  1.00 33.09           C  
ATOM   1799  SD  MET A 252      14.602 -17.665  22.258  1.00 36.10           S  
ATOM   1800  CE  MET A 252      13.088 -18.287  22.372  1.00 39.26           C  
ATOM   1801  N   LEU A 253      14.667 -18.706  16.451  1.00 31.34           N  
ATOM   1802  CA  LEU A 253      14.928 -19.568  15.303  1.00 31.30           C  
ATOM   1803  C   LEU A 253      15.479 -18.731  14.174  1.00 31.35           C  
ATOM   1804  O   LEU A 253      16.417 -19.144  13.475  1.00 31.03           O  
ATOM   1805  CB  LEU A 253      13.651 -20.266  14.800  1.00 30.70           C  
ATOM   1806  CG  LEU A 253      12.953 -21.354  15.614  1.00 30.35           C  
ATOM   1807  CD1 LEU A 253      11.711 -21.814  14.858  1.00 27.42           C  
ATOM   1808  CD2 LEU A 253      13.883 -22.543  15.888  1.00 28.73           C  
ATOM   1809  N   LEU A 254      14.872 -17.562  13.982  1.00 31.69           N  
ATOM   1810  CA  LEU A 254      15.288 -16.661  12.916  1.00 32.95           C  
ATOM   1811  C   LEU A 254      16.735 -16.193  13.092  1.00 32.84           C  
ATOM   1812  O   LEU A 254      17.480 -16.137  12.110  1.00 33.01           O  
ATOM   1813  CB  LEU A 254      14.337 -15.466  12.785  1.00 32.99           C  
ATOM   1814  CG  LEU A 254      14.462 -14.779  11.419  1.00 35.48           C  
ATOM   1815  CD1 LEU A 254      13.601 -15.465  10.354  1.00 34.95           C  
ATOM   1816  CD2 LEU A 254      14.125 -13.292  11.540  1.00 37.80           C  
ATOM   1817  N   THR A 255      17.125 -15.885  14.330  1.00 32.77           N  
ATOM   1818  CA  THR A 255      18.484 -15.390  14.591  1.00 33.70           C  
ATOM   1819  C   THR A 255      19.522 -16.520  14.534  1.00 34.40           C  
ATOM   1820  O   THR A 255      20.652 -16.296  14.076  1.00 35.15           O  
ATOM   1821  CB  THR A 255      18.599 -14.573  15.910  1.00 32.84           C  
ATOM   1822  OG1 THR A 255      18.156 -15.352  17.029  1.00 33.70           O  
ATOM   1823  CG2 THR A 255      17.646 -13.370  15.905  1.00 33.71           C  
ATOM   1824  N   ASP A 256      19.127 -17.725  14.961  1.00 34.45           N  
ATOM   1825  CA  ASP A 256      19.966 -18.917  14.775  1.00 34.46           C  
ATOM   1826  C   ASP A 256      20.239 -19.167  13.298  1.00 34.62           C  
ATOM   1827  O   ASP A 256      21.348 -19.538  12.937  1.00 35.08           O  
ATOM   1828  CB  ASP A 256      19.331 -20.161  15.404  1.00 34.53           C  
ATOM   1829  CG  ASP A 256      19.704 -20.342  16.852  1.00 35.16           C  
ATOM   1830  OD1 ASP A 256      20.048 -19.332  17.509  1.00 35.84           O  
ATOM   1831  OD2 ASP A 256      19.662 -21.452  17.437  1.00 34.28           O  
ATOM   1832  N   ARG A 257      19.238 -18.950  12.448  1.00 34.59           N  
ATOM   1833  CA  ARG A 257      19.386 -19.167  11.005  1.00 34.84           C  
ATOM   1834  C   ARG A 257      20.182 -18.067  10.265  1.00 35.73           C  
ATOM   1835  O   ARG A 257      20.940 -18.371   9.330  1.00 35.71           O  
ATOM   1836  CB  ARG A 257      18.005 -19.288  10.340  1.00 34.47           C  
ATOM   1837  CG  ARG A 257      17.191 -20.530  10.697  1.00 32.92           C  
ATOM   1838  CD  ARG A 257      15.807 -20.577  10.042  1.00 30.95           C  
ATOM   1839  NE  ARG A 257      15.889 -20.418   8.585  1.00 27.76           N  
ATOM   1840  CZ  ARG A 257      16.170 -21.393   7.721  1.00 28.74           C  
ATOM   1841  NH1 ARG A 257      16.406 -22.650   8.133  1.00 27.59           N  
ATOM   1842  NH2 ARG A 257      16.237 -21.106   6.428  1.00 28.09           N  
ATOM   1843  N   ASN A 258      19.991 -16.808  10.663  1.00 36.53           N  
ATOM   1844  CA  ASN A 258      20.448 -15.657   9.872  1.00 38.41           C  
ATOM   1845  C   ASN A 258      21.425 -14.678  10.544  1.00 39.53           C  
ATOM   1846  O   ASN A 258      22.157 -13.987   9.840  1.00 39.70           O  
ATOM   1847  CB  ASN A 258      19.252 -14.838   9.371  1.00 38.01           C  
ATOM   1848  CG  ASN A 258      18.300 -15.649   8.529  1.00 38.16           C  
ATOM   1849  OD1 ASN A 258      18.586 -15.946   7.368  1.00 36.15           O  
ATOM   1850  ND2 ASN A 258      17.154 -16.021   9.116  1.00 35.24           N  
ATOM   1851  N   PHE A 259      21.409 -14.599  11.879  1.00 40.70           N  
ATOM   1852  CA  PHE A 259      22.172 -13.573  12.599  1.00 41.91           C  
ATOM   1853  C   PHE A 259      23.142 -14.131  13.636  1.00 42.15           C  
ATOM   1854  O   PHE A 259      23.418 -13.477  14.641  1.00 43.04           O  
ATOM   1855  CB  PHE A 259      21.235 -12.537  13.245  1.00 42.18           C  
ATOM   1856  CG  PHE A 259      20.272 -11.912  12.274  1.00 44.06           C  
ATOM   1857  CD1 PHE A 259      20.737 -11.111  11.223  1.00 46.30           C  
ATOM   1858  CD2 PHE A 259      18.908 -12.156  12.378  1.00 44.73           C  
ATOM   1859  CE1 PHE A 259      19.847 -10.545  10.300  1.00 46.49           C  
ATOM   1860  CE2 PHE A 259      18.010 -11.600  11.467  1.00 46.43           C  
ATOM   1861  CZ  PHE A 259      18.483 -10.794  10.418  1.00 46.56           C  
ATOM   1862  N   GLY A 260      23.639 -15.341  13.394  1.00 41.89           N  
ATOM   1863  CA  GLY A 260      24.759 -15.892  14.140  1.00 41.46           C  
ATOM   1864  C   GLY A 260      24.553 -16.397  15.553  1.00 41.01           C  
ATOM   1865  O   GLY A 260      25.522 -16.850  16.176  1.00 41.59           O  
ATOM   1866  N   THR A 261      23.325 -16.345  16.073  1.00 40.28           N  
ATOM   1867  CA  THR A 261      23.085 -16.815  17.440  1.00 39.05           C  
ATOM   1868  C   THR A 261      23.109 -18.330  17.512  1.00 38.40           C  
ATOM   1869  O   THR A 261      23.141 -19.018  16.500  1.00 38.63           O  
ATOM   1870  CB  THR A 261      21.761 -16.289  18.038  1.00 39.41           C  
ATOM   1871  OG1 THR A 261      20.656 -16.692  17.208  1.00 38.82           O  
ATOM   1872  CG2 THR A 261      21.739 -14.747  18.041  1.00 39.29           C  
ATOM   1873  N   THR A 262      23.003 -18.836  18.728  1.00 37.40           N  
ATOM   1874  CA  THR A 262      23.365 -20.192  19.015  1.00 36.75           C  
ATOM   1875  C   THR A 262      22.441 -20.741  20.122  1.00 35.82           C  
ATOM   1876  O   THR A 262      22.810 -21.643  20.877  1.00 35.31           O  
ATOM   1877  CB  THR A 262      24.914 -20.146  19.357  1.00 37.40           C  
ATOM   1878  OG1 THR A 262      25.659 -20.922  18.401  1.00 38.15           O  
ATOM   1879  CG2 THR A 262      25.254 -20.684  20.720  1.00 36.09           C  
ATOM   1880  N   PHE A 263      21.218 -20.204  20.188  1.00 35.11           N  
ATOM   1881  CA  PHE A 263      20.260 -20.550  21.250  1.00 34.49           C  
ATOM   1882  C   PHE A 263      19.968 -22.045  21.310  1.00 34.29           C  
ATOM   1883  O   PHE A 263      19.777 -22.614  22.394  1.00 33.83           O  
ATOM   1884  CB  PHE A 263      18.920 -19.814  21.066  1.00 34.58           C  
ATOM   1885  CG  PHE A 263      18.980 -18.321  21.300  1.00 34.56           C  
ATOM   1886  CD1 PHE A 263      19.257 -17.802  22.570  1.00 36.49           C  
ATOM   1887  CD2 PHE A 263      18.728 -17.438  20.255  1.00 34.95           C  
ATOM   1888  CE1 PHE A 263      19.293 -16.420  22.792  1.00 36.74           C  
ATOM   1889  CE2 PHE A 263      18.766 -16.047  20.456  1.00 36.84           C  
ATOM   1890  CZ  PHE A 263      19.051 -15.541  21.736  1.00 36.72           C  
ATOM   1891  N   PHE A 264      19.913 -22.676  20.142  1.00 33.94           N  
ATOM   1892  CA  PHE A 264      19.462 -24.059  20.057  1.00 34.29           C  
ATOM   1893  C   PHE A 264      20.500 -25.002  19.433  1.00 34.89           C  
ATOM   1894  O   PHE A 264      20.173 -26.130  19.036  1.00 34.62           O  
ATOM   1895  CB  PHE A 264      18.129 -24.122  19.280  1.00 33.70           C  
ATOM   1896  CG  PHE A 264      17.082 -23.134  19.764  1.00 32.32           C  
ATOM   1897  CD1 PHE A 264      16.691 -23.104  21.099  1.00 29.06           C  
ATOM   1898  CD2 PHE A 264      16.485 -22.245  18.877  1.00 28.34           C  
ATOM   1899  CE1 PHE A 264      15.733 -22.202  21.534  1.00 29.03           C  
ATOM   1900  CE2 PHE A 264      15.515 -21.355  19.308  1.00 28.47           C  
ATOM   1901  CZ  PHE A 264      15.135 -21.334  20.637  1.00 28.30           C  
ATOM   1902  N   GLN A 265      21.744 -24.533  19.353  1.00 35.60           N  
ATOM   1903  CA  GLN A 265      22.817 -25.283  18.721  1.00 36.77           C  
ATOM   1904  C   GLN A 265      23.867 -25.672  19.763  1.00 38.03           C  
ATOM   1905  O   GLN A 265      24.531 -24.804  20.335  1.00 37.32           O  
ATOM   1906  CB  GLN A 265      23.442 -24.470  17.583  1.00 37.00           C  
ATOM   1907  CG  GLN A 265      22.471 -23.505  16.867  1.00 37.15           C  
ATOM   1908  CD  GLN A 265      21.433 -24.245  16.027  1.00 39.21           C  
ATOM   1909  OE1 GLN A 265      21.739 -25.299  15.448  1.00 39.60           O  
ATOM   1910  NE2 GLN A 265      20.210 -23.701  15.956  1.00 34.97           N  
ATOM   1911  N   PRO A 266      24.006 -26.979  20.009  1.00 39.14           N  
ATOM   1912  CA  PRO A 266      24.937 -27.505  21.023  1.00 40.17           C  
ATOM   1913  C   PRO A 266      26.409 -27.092  20.850  1.00 40.76           C  
ATOM   1914  O   PRO A 266      27.102 -27.020  21.864  1.00 41.09           O  
ATOM   1915  CB  PRO A 266      24.799 -29.031  20.881  1.00 40.25           C  
ATOM   1916  CG  PRO A 266      23.479 -29.228  20.230  1.00 40.03           C  
ATOM   1917  CD  PRO A 266      23.268 -28.055  19.328  1.00 39.18           C  
ATOM   1918  N   SER A 267      26.858 -26.822  19.628  1.00 41.19           N  
ATOM   1919  CA  SER A 267      28.230 -26.365  19.381  1.00 42.61           C  
ATOM   1920  C   SER A 267      28.535 -24.992  20.011  1.00 43.40           C  
ATOM   1921  O   SER A 267      29.702 -24.654  20.248  1.00 44.17           O  
ATOM   1922  CB  SER A 267      28.541 -26.337  17.878  1.00 42.89           C  
ATOM   1923  OG  SER A 267      27.820 -25.296  17.224  1.00 44.68           O  
ATOM   1924  N   GLY A 268      27.496 -24.200  20.275  1.00 43.49           N  
ATOM   1925  CA  GLY A 268      27.658 -22.933  20.962  1.00 42.95           C  
ATOM   1926  C   GLY A 268      27.112 -22.956  22.377  1.00 43.28           C  
ATOM   1927  O   GLY A 268      26.875 -21.901  22.953  1.00 44.20           O  
ATOM   1928  N   GLY A 269      26.906 -24.143  22.942  1.00 42.95           N  
ATOM   1929  CA  GLY A 269      26.326 -24.265  24.271  1.00 42.67           C  
ATOM   1930  C   GLY A 269      24.812 -24.062  24.311  1.00 42.37           C  
ATOM   1931  O   GLY A 269      24.241 -23.793  25.371  1.00 42.22           O  
ATOM   1932  N   GLY A 270      24.158 -24.190  23.153  1.00 41.87           N  
ATOM   1933  CA  GLY A 270      22.708 -24.087  23.070  1.00 40.36           C  
ATOM   1934  C   GLY A 270      22.042 -25.414  23.358  1.00 39.79           C  
ATOM   1935  O   GLY A 270      22.710 -26.425  23.556  1.00 40.27           O  
ATOM   1936  N   ASP A 271      20.715 -25.421  23.372  1.00 38.53           N  
ATOM   1937  CA  ASP A 271      19.962 -26.609  23.727  1.00 37.28           C  
ATOM   1938  C   ASP A 271      18.658 -26.641  22.914  1.00 35.99           C  
ATOM   1939  O   ASP A 271      17.804 -25.776  23.096  1.00 34.97           O  
ATOM   1940  CB  ASP A 271      19.672 -26.593  25.227  1.00 37.61           C  
ATOM   1941  CG  ASP A 271      18.833 -27.764  25.680  1.00 39.68           C  
ATOM   1942  OD1 ASP A 271      18.750 -28.792  24.967  1.00 41.75           O  
ATOM   1943  OD2 ASP A 271      18.217 -27.749  26.762  1.00 43.40           O  
ATOM   1944  N   PRO A 272      18.512 -27.617  22.008  1.00 35.22           N  
ATOM   1945  CA  PRO A 272      17.299 -27.708  21.179  1.00 34.08           C  
ATOM   1946  C   PRO A 272      16.057 -27.887  22.045  1.00 33.33           C  
ATOM   1947  O   PRO A 272      14.994 -27.358  21.696  1.00 33.39           O  
ATOM   1948  CB  PRO A 272      17.537 -28.961  20.321  1.00 33.93           C  
ATOM   1949  CG  PRO A 272      18.989 -29.232  20.380  1.00 34.35           C  
ATOM   1950  CD  PRO A 272      19.480 -28.684  21.689  1.00 35.28           C  
ATOM   1951  N   VAL A 273      16.188 -28.608  23.156  1.00 32.40           N  
ATOM   1952  CA  VAL A 273      15.058 -28.829  24.057  1.00 32.12           C  
ATOM   1953  C   VAL A 273      14.491 -27.518  24.654  1.00 31.85           C  
ATOM   1954  O   VAL A 273      13.309 -27.456  25.008  1.00 31.62           O  
ATOM   1955  CB  VAL A 273      15.381 -29.891  25.159  1.00 32.52           C  
ATOM   1956  CG1 VAL A 273      14.264 -29.989  26.197  1.00 31.92           C  
ATOM   1957  CG2 VAL A 273      15.606 -31.289  24.526  1.00 31.58           C  
ATOM   1958  N   LEU A 274      15.326 -26.482  24.765  1.00 30.94           N  
ATOM   1959  CA  LEU A 274      14.861 -25.190  25.259  1.00 30.11           C  
ATOM   1960  C   LEU A 274      13.787 -24.644  24.321  1.00 29.59           C  
ATOM   1961  O   LEU A 274      12.786 -24.102  24.780  1.00 29.16           O  
ATOM   1962  CB  LEU A 274      16.017 -24.178  25.404  1.00 30.12           C  
ATOM   1963  CG  LEU A 274      15.649 -22.710  25.717  1.00 31.32           C  
ATOM   1964  CD1 LEU A 274      14.909 -22.562  27.040  1.00 31.28           C  
ATOM   1965  CD2 LEU A 274      16.871 -21.785  25.703  1.00 31.37           C  
ATOM   1966  N   TYR A 275      13.998 -24.787  23.011  1.00 28.79           N  
ATOM   1967  CA  TYR A 275      12.996 -24.343  22.044  1.00 28.12           C  
ATOM   1968  C   TYR A 275      11.647 -25.021  22.292  1.00 27.68           C  
ATOM   1969  O   TYR A 275      10.600 -24.368  22.243  1.00 28.23           O  
ATOM   1970  CB  TYR A 275      13.441 -24.564  20.600  1.00 27.73           C  
ATOM   1971  CG  TYR A 275      12.294 -24.318  19.639  1.00 27.10           C  
ATOM   1972  CD1 TYR A 275      12.095 -23.058  19.073  1.00 26.79           C  
ATOM   1973  CD2 TYR A 275      11.379 -25.331  19.342  1.00 25.45           C  
ATOM   1974  CE1 TYR A 275      11.026 -22.815  18.230  1.00 26.87           C  
ATOM   1975  CE2 TYR A 275      10.306 -25.094  18.467  1.00 26.17           C  
ATOM   1976  CZ  TYR A 275      10.142 -23.837  17.924  1.00 24.56           C  
ATOM   1977  OH  TYR A 275       9.101 -23.581  17.069  1.00 25.94           O  
ATOM   1978  N   GLN A 276      11.680 -26.313  22.584  1.00 27.45           N  
ATOM   1979  CA  GLN A 276      10.465 -27.080  22.859  1.00 27.46           C  
ATOM   1980  C   GLN A 276       9.669 -26.556  24.072  1.00 27.51           C  
ATOM   1981  O   GLN A 276       8.436 -26.526  24.036  1.00 26.43           O  
ATOM   1982  CB  GLN A 276      10.802 -28.556  23.063  1.00 27.35           C  
ATOM   1983  CG  GLN A 276      11.132 -29.277  21.776  1.00 27.09           C  
ATOM   1984  CD  GLN A 276      11.477 -30.731  21.989  1.00 27.09           C  
ATOM   1985  OE1 GLN A 276      10.823 -31.429  22.770  1.00 28.73           O  
ATOM   1986  NE2 GLN A 276      12.480 -31.207  21.265  1.00 28.00           N  
ATOM   1987  N   HIS A 277      10.365 -26.168  25.141  1.00 27.27           N  
ATOM   1988  CA  HIS A 277       9.675 -25.589  26.312  1.00 27.68           C  
ATOM   1989  C   HIS A 277       8.974 -24.287  25.942  1.00 27.73           C  
ATOM   1990  O   HIS A 277       7.825 -24.089  26.299  1.00 28.05           O  
ATOM   1991  CB  HIS A 277      10.623 -25.359  27.505  1.00 27.39           C  
ATOM   1992  CG  HIS A 277      10.958 -26.606  28.256  1.00 28.13           C  
ATOM   1993  ND1 HIS A 277      10.035 -27.290  29.013  1.00 28.56           N  
ATOM   1994  CD2 HIS A 277      12.119 -27.300  28.357  1.00 27.68           C  
ATOM   1995  CE1 HIS A 277      10.610 -28.350  29.552  1.00 29.59           C  
ATOM   1996  NE2 HIS A 277      11.872 -28.383  29.160  1.00 29.43           N  
ATOM   1997  N   ILE A 278       9.663 -23.421  25.205  1.00 28.71           N  
ATOM   1998  CA  ILE A 278       9.108 -22.136  24.817  1.00 29.05           C  
ATOM   1999  C   ILE A 278       7.955 -22.316  23.818  1.00 29.38           C  
ATOM   2000  O   ILE A 278       6.889 -21.691  23.962  1.00 29.45           O  
ATOM   2001  CB  ILE A 278      10.192 -21.210  24.210  1.00 29.32           C  
ATOM   2002  CG1 ILE A 278      11.491 -21.173  25.050  1.00 31.22           C  
ATOM   2003  CG2 ILE A 278       9.639 -19.776  24.027  1.00 29.66           C  
ATOM   2004  CD1 ILE A 278      11.267 -21.043  26.577  1.00 36.53           C  
ATOM   2005  N   LEU A 279       8.186 -23.146  22.798  1.00 28.78           N  
ATOM   2006  CA  LEU A 279       7.179 -23.398  21.782  1.00 28.23           C  
ATOM   2007  C   LEU A 279       5.904 -23.984  22.388  1.00 27.84           C  
ATOM   2008  O   LEU A 279       4.814 -23.496  22.100  1.00 27.71           O  
ATOM   2009  CB  LEU A 279       7.713 -24.309  20.658  1.00 28.56           C  
ATOM   2010  CG  LEU A 279       6.451 -24.632  19.838  1.00 29.74           C  
ATOM   2011  CD1 LEU A 279       6.319 -23.840  18.553  1.00 28.86           C  
ATOM   2012  CD2 LEU A 279       6.196 -26.113  19.719  1.00 28.62           C  
ATOM   2013  N   TRP A 280       6.034 -25.012  23.231  1.00 27.55           N  
ATOM   2014  CA  TRP A 280       4.862 -25.645  23.839  1.00 27.76           C  
ATOM   2015  C   TRP A 280       4.160 -24.790  24.914  1.00 28.55           C  
ATOM   2016  O   TRP A 280       2.969 -24.982  25.161  1.00 28.13           O  
ATOM   2017  CB  TRP A 280       5.149 -27.080  24.330  1.00 27.13           C  
ATOM   2018  CG  TRP A 280       5.346 -27.999  23.182  1.00 27.99           C  
ATOM   2019  CD1 TRP A 280       6.497 -28.655  22.835  1.00 27.09           C  
ATOM   2020  CD2 TRP A 280       4.375 -28.331  22.167  1.00 27.68           C  
ATOM   2021  NE1 TRP A 280       6.299 -29.380  21.684  1.00 26.78           N  
ATOM   2022  CE2 TRP A 280       5.014 -29.201  21.244  1.00 27.68           C  
ATOM   2023  CE3 TRP A 280       3.036 -27.971  21.939  1.00 26.26           C  
ATOM   2024  CZ2 TRP A 280       4.363 -29.717  20.112  1.00 25.79           C  
ATOM   2025  CZ3 TRP A 280       2.376 -28.488  20.807  1.00 27.44           C  
ATOM   2026  CH2 TRP A 280       3.047 -29.354  19.913  1.00 26.59           C  
ATOM   2027  N   PHE A 281       4.892 -23.854  25.528  1.00 28.96           N  
ATOM   2028  CA  PHE A 281       4.265 -22.831  26.358  1.00 29.31           C  
ATOM   2029  C   PHE A 281       3.172 -22.075  25.595  1.00 28.78           C  
ATOM   2030  O   PHE A 281       2.144 -21.753  26.177  1.00 28.65           O  
ATOM   2031  CB  PHE A 281       5.279 -21.833  26.952  1.00 30.07           C  
ATOM   2032  CG  PHE A 281       4.727 -21.067  28.131  1.00 31.33           C  
ATOM   2033  CD1 PHE A 281       4.153 -19.815  27.959  1.00 32.44           C  
ATOM   2034  CD2 PHE A 281       4.729 -21.631  29.402  1.00 32.81           C  
ATOM   2035  CE1 PHE A 281       3.604 -19.126  29.051  1.00 34.71           C  
ATOM   2036  CE2 PHE A 281       4.175 -20.947  30.504  1.00 33.92           C  
ATOM   2037  CZ  PHE A 281       3.618 -19.702  30.323  1.00 33.58           C  
ATOM   2038  N   PHE A 282       3.405 -21.802  24.307  1.00 28.19           N  
ATOM   2039  CA  PHE A 282       2.356 -21.325  23.408  1.00 27.98           C  
ATOM   2040  C   PHE A 282       1.475 -22.483  22.922  1.00 27.41           C  
ATOM   2041  O   PHE A 282       0.258 -22.363  22.839  1.00 26.90           O  
ATOM   2042  CB  PHE A 282       2.955 -20.620  22.188  1.00 27.83           C  
ATOM   2043  CG  PHE A 282       2.142 -20.810  20.927  1.00 28.50           C  
ATOM   2044  CD1 PHE A 282       2.483 -21.806  20.000  1.00 28.28           C  
ATOM   2045  CD2 PHE A 282       1.020 -20.007  20.672  1.00 28.29           C  
ATOM   2046  CE1 PHE A 282       1.708 -21.999  18.839  1.00 26.51           C  
ATOM   2047  CE2 PHE A 282       0.243 -20.192  19.519  1.00 28.70           C  
ATOM   2048  CZ  PHE A 282       0.601 -21.186  18.598  1.00 27.58           C  
ATOM   2049  N   GLY A 283       2.116 -23.603  22.596  1.00 27.61           N  
ATOM   2050  CA  GLY A 283       1.496 -24.696  21.876  1.00 26.91           C  
ATOM   2051  C   GLY A 283       0.325 -25.359  22.524  1.00 27.09           C  
ATOM   2052  O   GLY A 283      -0.659 -25.695  21.826  1.00 27.39           O  
ATOM   2053  N   HIS A 284       0.402 -25.597  23.836  1.00 26.72           N  
ATOM   2054  CA  HIS A 284      -0.819 -26.015  24.489  1.00 26.26           C  
ATOM   2055  C   HIS A 284      -1.948 -24.954  24.532  1.00 26.52           C  
ATOM   2056  O   HIS A 284      -3.065 -25.240  24.091  1.00 25.89           O  
ATOM   2057  CB  HIS A 284      -0.712 -26.734  25.845  1.00 26.16           C  
ATOM   2058  CG  HIS A 284      -2.036 -27.302  26.209  1.00 27.12           C  
ATOM   2059  ND1 HIS A 284      -2.371 -28.618  25.960  1.00 26.64           N  
ATOM   2060  CD2 HIS A 284      -3.190 -26.666  26.552  1.00 27.84           C  
ATOM   2061  CE1 HIS A 284      -3.647 -28.816  26.223  1.00 26.46           C  
ATOM   2062  NE2 HIS A 284      -4.186 -27.611  26.592  1.00 27.34           N  
ATOM   2063  N   PRO A 285      -1.714 -23.770  25.108  1.00 26.47           N  
ATOM   2064  CA  PRO A 285      -2.765 -22.734  25.103  1.00 26.43           C  
ATOM   2065  C   PRO A 285      -3.423 -22.599  23.720  1.00 26.06           C  
ATOM   2066  O   PRO A 285      -4.638 -22.462  23.666  1.00 25.57           O  
ATOM   2067  CB  PRO A 285      -2.005 -21.465  25.494  1.00 26.12           C  
ATOM   2068  CG  PRO A 285      -0.980 -21.975  26.454  1.00 26.12           C  
ATOM   2069  CD  PRO A 285      -0.525 -23.329  25.864  1.00 26.31           C  
ATOM   2070  N   GLU A 286      -2.635 -22.695  22.645  1.00 25.89           N  
ATOM   2071  CA  GLU A 286      -3.158 -22.671  21.268  1.00 25.86           C  
ATOM   2072  C   GLU A 286      -4.417 -23.533  21.068  1.00 25.38           C  
ATOM   2073  O   GLU A 286      -5.373 -23.090  20.420  1.00 25.68           O  
ATOM   2074  CB  GLU A 286      -2.056 -23.059  20.267  1.00 26.04           C  
ATOM   2075  CG  GLU A 286      -2.548 -23.667  18.946  1.00 26.28           C  
ATOM   2076  CD  GLU A 286      -2.890 -22.626  17.886  1.00 26.40           C  
ATOM   2077  OE1 GLU A 286      -2.632 -21.416  18.090  1.00 24.61           O  
ATOM   2078  OE2 GLU A 286      -3.437 -23.020  16.825  1.00 27.35           O  
ATOM   2079  N   VAL A 287      -4.436 -24.748  21.617  1.00 25.15           N  
ATOM   2080  CA  VAL A 287      -5.586 -25.641  21.398  1.00 25.28           C  
ATOM   2081  C   VAL A 287      -6.823 -25.222  22.203  1.00 25.42           C  
ATOM   2082  O   VAL A 287      -7.955 -25.534  21.834  1.00 24.59           O  
ATOM   2083  CB  VAL A 287      -5.262 -27.175  21.622  1.00 25.74           C  
ATOM   2084  CG1 VAL A 287      -3.972 -27.598  20.899  1.00 23.68           C  
ATOM   2085  CG2 VAL A 287      -5.215 -27.569  23.120  1.00 25.37           C  
ATOM   2086  N   TYR A 288      -6.603 -24.527  23.316  1.00 25.47           N  
ATOM   2087  CA  TYR A 288      -7.723 -24.038  24.096  1.00 25.05           C  
ATOM   2088  C   TYR A 288      -8.224 -22.731  23.480  1.00 24.38           C  
ATOM   2089  O   TYR A 288      -9.398 -22.422  23.557  1.00 24.88           O  
ATOM   2090  CB  TYR A 288      -7.354 -23.978  25.601  1.00 25.18           C  
ATOM   2091  CG  TYR A 288      -7.070 -25.379  26.091  1.00 25.78           C  
ATOM   2092  CD1 TYR A 288      -8.116 -26.270  26.329  1.00 26.61           C  
ATOM   2093  CD2 TYR A 288      -5.756 -25.841  26.223  1.00 24.91           C  
ATOM   2094  CE1 TYR A 288      -7.871 -27.563  26.730  1.00 26.73           C  
ATOM   2095  CE2 TYR A 288      -5.476 -27.122  26.662  1.00 26.28           C  
ATOM   2096  CZ  TYR A 288      -6.543 -28.005  26.870  1.00 26.94           C  
ATOM   2097  OH  TYR A 288      -6.338 -29.309  27.275  1.00 25.72           O  
ATOM   2098  N   ILE A 289      -7.336 -21.993  22.828  1.00 23.73           N  
ATOM   2099  CA  ILE A 289      -7.734 -20.830  22.039  1.00 23.75           C  
ATOM   2100  C   ILE A 289      -8.639 -21.258  20.854  1.00 24.34           C  
ATOM   2101  O   ILE A 289      -9.618 -20.572  20.496  1.00 24.52           O  
ATOM   2102  CB  ILE A 289      -6.473 -20.076  21.568  1.00 23.10           C  
ATOM   2103  CG1 ILE A 289      -5.749 -19.422  22.763  1.00 22.82           C  
ATOM   2104  CG2 ILE A 289      -6.811 -19.042  20.513  1.00 23.63           C  
ATOM   2105  CD1 ILE A 289      -4.372 -18.879  22.422  1.00 18.69           C  
ATOM   2106  N   ILE A 290      -8.315 -22.404  20.263  1.00 24.08           N  
ATOM   2107  CA  ILE A 290      -9.154 -23.004  19.228  1.00 23.95           C  
ATOM   2108  C   ILE A 290     -10.524 -23.416  19.747  1.00 24.14           C  
ATOM   2109  O   ILE A 290     -11.548 -23.055  19.167  1.00 24.40           O  
ATOM   2110  CB  ILE A 290      -8.457 -24.259  18.609  1.00 24.23           C  
ATOM   2111  CG1 ILE A 290      -7.239 -23.865  17.774  1.00 23.42           C  
ATOM   2112  CG2 ILE A 290      -9.464 -25.082  17.790  1.00 23.99           C  
ATOM   2113  CD1 ILE A 290      -6.347 -25.066  17.399  1.00 25.25           C  
ATOM   2114  N   VAL A 291     -10.565 -24.193  20.826  1.00 24.22           N  
ATOM   2115  CA  VAL A 291     -11.824 -24.841  21.181  1.00 25.10           C  
ATOM   2116  C   VAL A 291     -12.807 -23.999  22.050  1.00 25.99           C  
ATOM   2117  O   VAL A 291     -14.005 -24.263  22.042  1.00 25.80           O  
ATOM   2118  CB  VAL A 291     -11.588 -26.222  21.812  1.00 25.31           C  
ATOM   2119  CG1 VAL A 291     -11.357 -26.091  23.325  1.00 25.46           C  
ATOM   2120  CG2 VAL A 291     -12.770 -27.173  21.497  1.00 24.73           C  
ATOM   2121  N   LEU A 292     -12.306 -23.017  22.800  1.00 26.25           N  
ATOM   2122  CA  LEU A 292     -13.193 -22.257  23.708  1.00 26.83           C  
ATOM   2123  C   LEU A 292     -14.362 -21.574  22.982  1.00 25.87           C  
ATOM   2124  O   LEU A 292     -15.508 -21.779  23.377  1.00 26.35           O  
ATOM   2125  CB  LEU A 292     -12.422 -21.271  24.604  1.00 27.04           C  
ATOM   2126  CG  LEU A 292     -11.673 -21.910  25.785  1.00 29.60           C  
ATOM   2127  CD1 LEU A 292     -10.895 -20.859  26.553  1.00 32.62           C  
ATOM   2128  CD2 LEU A 292     -12.607 -22.666  26.726  1.00 29.91           C  
ATOM   2129  N   PRO A 293     -14.117 -20.814  21.915  1.00 25.59           N  
ATOM   2130  CA  PRO A 293     -15.247 -20.211  21.183  1.00 25.54           C  
ATOM   2131  C   PRO A 293     -16.217 -21.276  20.650  1.00 25.90           C  
ATOM   2132  O   PRO A 293     -17.424 -20.997  20.526  1.00 25.99           O  
ATOM   2133  CB  PRO A 293     -14.560 -19.421  20.073  1.00 25.08           C  
ATOM   2134  CG  PRO A 293     -13.200 -19.113  20.647  1.00 24.98           C  
ATOM   2135  CD  PRO A 293     -12.826 -20.436  21.303  1.00 25.07           C  
ATOM   2136  N   ALA A 294     -15.722 -22.489  20.392  1.00 25.63           N  
ATOM   2137  CA  ALA A 294     -16.606 -23.561  19.926  1.00 26.17           C  
ATOM   2138  C   ALA A 294     -17.491 -24.045  21.088  1.00 26.36           C  
ATOM   2139  O   ALA A 294     -18.670 -24.364  20.875  1.00 26.17           O  
ATOM   2140  CB  ALA A 294     -15.814 -24.713  19.318  1.00 26.06           C  
ATOM   2141  N   PHE A 295     -16.929 -24.073  22.308  1.00 26.77           N  
ATOM   2142  CA  PHE A 295     -17.728 -24.327  23.518  1.00 26.66           C  
ATOM   2143  C   PHE A 295     -18.840 -23.267  23.608  1.00 26.47           C  
ATOM   2144  O   PHE A 295     -19.986 -23.597  23.892  1.00 25.84           O  
ATOM   2145  CB  PHE A 295     -16.883 -24.264  24.807  1.00 26.91           C  
ATOM   2146  CG  PHE A 295     -15.923 -25.432  25.004  1.00 27.77           C  
ATOM   2147  CD1 PHE A 295     -15.962 -26.558  24.194  1.00 27.43           C  
ATOM   2148  CD2 PHE A 295     -14.973 -25.383  26.035  1.00 28.48           C  
ATOM   2149  CE1 PHE A 295     -15.077 -27.622  24.401  1.00 27.10           C  
ATOM   2150  CE2 PHE A 295     -14.087 -26.443  26.251  1.00 28.38           C  
ATOM   2151  CZ  PHE A 295     -14.142 -27.566  25.428  1.00 28.10           C  
ATOM   2152  N   GLY A 296     -18.485 -22.004  23.353  1.00 26.55           N  
ATOM   2153  CA  GLY A 296     -19.434 -20.899  23.405  1.00 27.49           C  
ATOM   2154  C   GLY A 296     -20.611 -21.074  22.452  1.00 27.78           C  
ATOM   2155  O   GLY A 296     -21.761 -20.895  22.848  1.00 27.70           O  
ATOM   2156  N   ILE A 297     -20.312 -21.413  21.196  1.00 27.67           N  
ATOM   2157  CA  ILE A 297     -21.333 -21.684  20.182  1.00 27.13           C  
ATOM   2158  C   ILE A 297     -22.222 -22.872  20.542  1.00 27.26           C  
ATOM   2159  O   ILE A 297     -23.429 -22.832  20.332  1.00 27.63           O  
ATOM   2160  CB  ILE A 297     -20.678 -21.899  18.799  1.00 27.64           C  
ATOM   2161  CG1 ILE A 297     -20.139 -20.561  18.261  1.00 26.39           C  
ATOM   2162  CG2 ILE A 297     -21.684 -22.568  17.829  1.00 25.63           C  
ATOM   2163  CD1 ILE A 297     -19.106 -20.687  17.158  1.00 24.60           C  
ATOM   2164  N   VAL A 298     -21.632 -23.929  21.085  1.00 27.54           N  
ATOM   2165  CA  VAL A 298     -22.403 -25.101  21.465  1.00 27.95           C  
ATOM   2166  C   VAL A 298     -23.430 -24.726  22.561  1.00 28.34           C  
ATOM   2167  O   VAL A 298     -24.565 -25.212  22.542  1.00 27.74           O  
ATOM   2168  CB  VAL A 298     -21.495 -26.308  21.869  1.00 27.97           C  
ATOM   2169  CG1 VAL A 298     -22.287 -27.387  22.575  1.00 26.86           C  
ATOM   2170  CG2 VAL A 298     -20.802 -26.917  20.614  1.00 27.67           C  
ATOM   2171  N   SER A 299     -23.033 -23.866  23.500  1.00 28.07           N  
ATOM   2172  CA  SER A 299     -23.963 -23.462  24.555  1.00 28.58           C  
ATOM   2173  C   SER A 299     -25.185 -22.718  24.011  1.00 28.45           C  
ATOM   2174  O   SER A 299     -26.324 -23.039  24.378  1.00 28.43           O  
ATOM   2175  CB  SER A 299     -23.256 -22.659  25.640  1.00 28.37           C  
ATOM   2176  OG  SER A 299     -22.496 -23.550  26.442  1.00 29.08           O  
ATOM   2177  N   HIS A 300     -24.949 -21.758  23.118  1.00 28.34           N  
ATOM   2178  CA  HIS A 300     -26.040 -21.034  22.472  1.00 28.44           C  
ATOM   2179  C   HIS A 300     -26.959 -21.949  21.656  1.00 28.39           C  
ATOM   2180  O   HIS A 300     -28.192 -21.824  21.722  1.00 27.49           O  
ATOM   2181  CB  HIS A 300     -25.489 -19.934  21.589  1.00 28.71           C  
ATOM   2182  CG  HIS A 300     -24.980 -18.761  22.351  1.00 29.15           C  
ATOM   2183  ND1 HIS A 300     -25.343 -17.468  22.045  1.00 30.90           N  
ATOM   2184  CD2 HIS A 300     -24.143 -18.679  23.415  1.00 29.48           C  
ATOM   2185  CE1 HIS A 300     -24.751 -16.638  22.886  1.00 31.65           C  
ATOM   2186  NE2 HIS A 300     -24.020 -17.347  23.729  1.00 30.22           N  
ATOM   2187  N   VAL A 301     -26.356 -22.885  20.919  1.00 27.97           N  
ATOM   2188  CA  VAL A 301     -27.110 -23.750  20.009  1.00 27.82           C  
ATOM   2189  C   VAL A 301     -27.938 -24.757  20.787  1.00 28.28           C  
ATOM   2190  O   VAL A 301     -29.114 -24.954  20.489  1.00 28.71           O  
ATOM   2191  CB  VAL A 301     -26.174 -24.488  18.979  1.00 27.85           C  
ATOM   2192  CG1 VAL A 301     -26.915 -25.592  18.227  1.00 26.18           C  
ATOM   2193  CG2 VAL A 301     -25.538 -23.502  18.007  1.00 25.11           C  
ATOM   2194  N   ILE A 302     -27.331 -25.416  21.769  1.00 28.91           N  
ATOM   2195  CA  ILE A 302     -28.061 -26.424  22.521  1.00 29.59           C  
ATOM   2196  C   ILE A 302     -29.231 -25.775  23.292  1.00 30.12           C  
ATOM   2197  O   ILE A 302     -30.329 -26.319  23.323  1.00 30.59           O  
ATOM   2198  CB  ILE A 302     -27.133 -27.248  23.437  1.00 29.65           C  
ATOM   2199  CG1 ILE A 302     -26.231 -28.166  22.589  1.00 29.45           C  
ATOM   2200  CG2 ILE A 302     -27.958 -28.085  24.424  1.00 29.29           C  
ATOM   2201  CD1 ILE A 302     -25.429 -29.200  23.376  1.00 27.40           C  
ATOM   2202  N   ALA A 303     -29.000 -24.607  23.877  1.00 30.51           N  
ATOM   2203  CA  ALA A 303     -30.075 -23.890  24.580  1.00 30.99           C  
ATOM   2204  C   ALA A 303     -31.251 -23.592  23.638  1.00 31.76           C  
ATOM   2205  O   ALA A 303     -32.415 -23.850  23.980  1.00 32.02           O  
ATOM   2206  CB  ALA A 303     -29.554 -22.619  25.207  1.00 30.98           C  
ATOM   2207  N   THR A 304     -30.932 -23.108  22.433  1.00 31.81           N  
ATOM   2208  CA  THR A 304     -31.936 -22.782  21.425  1.00 31.46           C  
ATOM   2209  C   THR A 304     -32.796 -23.981  21.032  1.00 31.52           C  
ATOM   2210  O   THR A 304     -34.020 -23.903  21.093  1.00 31.47           O  
ATOM   2211  CB  THR A 304     -31.268 -22.153  20.187  1.00 31.52           C  
ATOM   2212  OG1 THR A 304     -30.797 -20.841  20.518  1.00 31.70           O  
ATOM   2213  CG2 THR A 304     -32.297 -21.885  19.079  1.00 30.51           C  
ATOM   2214  N   PHE A 305     -32.158 -25.089  20.656  1.00 31.37           N  
ATOM   2215  CA  PHE A 305     -32.873 -26.216  20.071  1.00 31.15           C  
ATOM   2216  C   PHE A 305     -33.376 -27.219  21.089  1.00 31.31           C  
ATOM   2217  O   PHE A 305     -34.196 -28.069  20.774  1.00 31.56           O  
ATOM   2218  CB  PHE A 305     -32.048 -26.853  18.941  1.00 31.28           C  
ATOM   2219  CG  PHE A 305     -31.845 -25.918  17.771  1.00 30.96           C  
ATOM   2220  CD1 PHE A 305     -32.878 -25.690  16.861  1.00 30.59           C  
ATOM   2221  CD2 PHE A 305     -30.655 -25.212  17.623  1.00 29.23           C  
ATOM   2222  CE1 PHE A 305     -32.715 -24.784  15.798  1.00 30.37           C  
ATOM   2223  CE2 PHE A 305     -30.475 -24.318  16.565  1.00 28.30           C  
ATOM   2224  CZ  PHE A 305     -31.507 -24.105  15.649  1.00 29.12           C  
ATOM   2225  N   ALA A 306     -32.899 -27.104  22.319  1.00 31.81           N  
ATOM   2226  CA  ALA A 306     -33.513 -27.829  23.423  1.00 32.68           C  
ATOM   2227  C   ALA A 306     -34.714 -27.036  23.965  1.00 33.21           C  
ATOM   2228  O   ALA A 306     -35.543 -27.590  24.679  1.00 34.17           O  
ATOM   2229  CB  ALA A 306     -32.483 -28.116  24.532  1.00 32.43           C  
ATOM   2230  N   LYS A 307     -34.792 -25.758  23.592  1.00 33.86           N  
ATOM   2231  CA  LYS A 307     -35.804 -24.799  24.058  1.00 34.86           C  
ATOM   2232  C   LYS A 307     -35.798 -24.669  25.587  1.00 35.43           C  
ATOM   2233  O   LYS A 307     -36.837 -24.713  26.243  1.00 35.60           O  
ATOM   2234  CB  LYS A 307     -37.195 -25.150  23.524  1.00 34.65           C  
ATOM   2235  CG  LYS A 307     -37.277 -25.144  21.992  1.00 36.57           C  
ATOM   2236  CD  LYS A 307     -38.682 -24.821  21.493  1.00 37.79           C  
ATOM   2237  CE  LYS A 307     -39.536 -26.080  21.465  1.00 39.18           C  
ATOM   2238  NZ  LYS A 307     -39.055 -27.054  20.437  1.00 41.70           N  
ATOM   2239  N   LYS A 308     -34.607 -24.505  26.140  1.00 35.73           N  
ATOM   2240  CA  LYS A 308     -34.405 -24.649  27.569  1.00 36.02           C  
ATOM   2241  C   LYS A 308     -33.149 -23.886  27.904  1.00 36.38           C  
ATOM   2242  O   LYS A 308     -32.152 -24.031  27.198  1.00 37.15           O  
ATOM   2243  CB  LYS A 308     -34.259 -26.133  27.920  1.00 35.94           C  
ATOM   2244  CG  LYS A 308     -34.164 -26.431  29.402  1.00 35.94           C  
ATOM   2245  CD  LYS A 308     -34.639 -27.842  29.695  1.00 37.22           C  
ATOM   2246  CE  LYS A 308     -34.223 -28.249  31.090  1.00 37.49           C  
ATOM   2247  NZ  LYS A 308     -32.764 -28.556  31.139  1.00 38.69           N  
ATOM   2248  N   PRO A 309     -33.161 -23.088  28.975  1.00 36.38           N  
ATOM   2249  CA  PRO A 309     -31.996 -22.264  29.305  1.00 35.84           C  
ATOM   2250  C   PRO A 309     -30.801 -23.160  29.598  1.00 35.14           C  
ATOM   2251  O   PRO A 309     -30.978 -24.298  30.039  1.00 34.35           O  
ATOM   2252  CB  PRO A 309     -32.434 -21.524  30.580  1.00 36.15           C  
ATOM   2253  CG  PRO A 309     -33.899 -21.603  30.583  1.00 36.79           C  
ATOM   2254  CD  PRO A 309     -34.233 -22.935  29.978  1.00 36.43           C  
ATOM   2255  N   ILE A 310     -29.602 -22.647  29.351  1.00 35.19           N  
ATOM   2256  CA  ILE A 310     -28.392 -23.429  29.571  1.00 35.46           C  
ATOM   2257  C   ILE A 310     -28.310 -23.825  31.052  1.00 35.37           C  
ATOM   2258  O   ILE A 310     -28.577 -23.005  31.921  1.00 34.95           O  
ATOM   2259  CB  ILE A 310     -27.146 -22.636  29.089  1.00 35.77           C  
ATOM   2260  CG1 ILE A 310     -25.921 -23.555  28.907  1.00 36.47           C  
ATOM   2261  CG2 ILE A 310     -26.835 -21.466  30.032  1.00 34.99           C  
ATOM   2262  CD1 ILE A 310     -25.969 -24.453  27.684  1.00 35.25           C  
ATOM   2263  N   PHE A 311     -28.009 -25.095  31.316  1.00 35.30           N  
ATOM   2264  CA  PHE A 311     -27.837 -25.594  32.675  1.00 35.49           C  
ATOM   2265  C   PHE A 311     -26.529 -25.058  33.260  1.00 36.09           C  
ATOM   2266  O   PHE A 311     -25.495 -25.048  32.578  1.00 36.07           O  
ATOM   2267  CB  PHE A 311     -27.857 -27.126  32.680  1.00 35.50           C  
ATOM   2268  CG  PHE A 311     -27.812 -27.736  34.054  1.00 35.59           C  
ATOM   2269  CD1 PHE A 311     -26.621 -27.776  34.778  1.00 35.37           C  
ATOM   2270  CD2 PHE A 311     -28.963 -28.281  34.624  1.00 35.88           C  
ATOM   2271  CE1 PHE A 311     -26.573 -28.343  36.065  1.00 35.81           C  
ATOM   2272  CE2 PHE A 311     -28.926 -28.860  35.897  1.00 35.78           C  
ATOM   2273  CZ  PHE A 311     -27.726 -28.886  36.618  1.00 35.37           C  
ATOM   2274  N   GLY A 312     -26.586 -24.593  34.513  1.00 36.24           N  
ATOM   2275  CA  GLY A 312     -25.423 -24.094  35.230  1.00 35.40           C  
ATOM   2276  C   GLY A 312     -24.649 -22.962  34.578  1.00 35.57           C  
ATOM   2277  O   GLY A 312     -23.431 -23.062  34.400  1.00 35.90           O  
ATOM   2278  N   TYR A 313     -25.317 -21.869  34.243  1.00 35.07           N  
ATOM   2279  CA  TYR A 313     -24.619 -20.730  33.629  1.00 35.26           C  
ATOM   2280  C   TYR A 313     -23.272 -20.390  34.300  1.00 35.92           C  
ATOM   2281  O   TYR A 313     -22.238 -20.285  33.634  1.00 35.42           O  
ATOM   2282  CB  TYR A 313     -25.539 -19.498  33.558  1.00 35.11           C  
ATOM   2283  CG  TYR A 313     -24.837 -18.201  33.188  1.00 34.41           C  
ATOM   2284  CD1 TYR A 313     -24.348 -17.343  34.180  1.00 34.95           C  
ATOM   2285  CD2 TYR A 313     -24.663 -17.832  31.856  1.00 35.12           C  
ATOM   2286  CE1 TYR A 313     -23.685 -16.153  33.843  1.00 34.76           C  
ATOM   2287  CE2 TYR A 313     -24.010 -16.643  31.510  1.00 34.96           C  
ATOM   2288  CZ  TYR A 313     -23.534 -15.809  32.516  1.00 34.72           C  
ATOM   2289  OH  TYR A 313     -22.897 -14.634  32.201  1.00 34.78           O  
ATOM   2290  N   LEU A 314     -23.288 -20.210  35.621  1.00 36.51           N  
ATOM   2291  CA  LEU A 314     -22.081 -19.832  36.357  1.00 36.65           C  
ATOM   2292  C   LEU A 314     -20.937 -20.858  36.310  1.00 35.97           C  
ATOM   2293  O   LEU A 314     -19.804 -20.469  36.011  1.00 35.71           O  
ATOM   2294  CB  LEU A 314     -22.416 -19.440  37.809  1.00 37.47           C  
ATOM   2295  CG  LEU A 314     -21.847 -18.095  38.294  1.00 39.70           C  
ATOM   2296  CD1 LEU A 314     -21.815 -17.028  37.189  1.00 40.07           C  
ATOM   2297  CD2 LEU A 314     -22.636 -17.578  39.518  1.00 40.75           C  
ATOM   2298  N   PRO A 315     -21.195 -22.132  36.632  1.00 35.65           N  
ATOM   2299  CA  PRO A 315     -20.194 -23.190  36.397  1.00 35.65           C  
ATOM   2300  C   PRO A 315     -19.688 -23.267  34.936  1.00 35.68           C  
ATOM   2301  O   PRO A 315     -18.528 -23.604  34.737  1.00 35.22           O  
ATOM   2302  CB  PRO A 315     -20.933 -24.476  36.774  1.00 35.65           C  
ATOM   2303  CG  PRO A 315     -22.001 -24.034  37.764  1.00 36.32           C  
ATOM   2304  CD  PRO A 315     -22.409 -22.666  37.284  1.00 35.55           C  
ATOM   2305  N   MET A 316     -20.522 -22.940  33.951  1.00 35.70           N  
ATOM   2306  CA  MET A 316     -20.075 -22.908  32.551  1.00 35.40           C  
ATOM   2307  C   MET A 316     -18.989 -21.852  32.339  1.00 35.83           C  
ATOM   2308  O   MET A 316     -17.957 -22.127  31.708  1.00 35.64           O  
ATOM   2309  CB  MET A 316     -21.243 -22.686  31.595  1.00 35.24           C  
ATOM   2310  CG  MET A 316     -22.212 -23.851  31.479  1.00 34.74           C  
ATOM   2311  SD  MET A 316     -21.439 -25.442  30.964  1.00 36.37           S  
ATOM   2312  CE  MET A 316     -22.326 -25.686  29.343  1.00 36.67           C  
ATOM   2313  N   VAL A 317     -19.205 -20.656  32.886  1.00 35.82           N  
ATOM   2314  CA  VAL A 317     -18.220 -19.580  32.786  1.00 36.23           C  
ATOM   2315  C   VAL A 317     -16.919 -19.965  33.508  1.00 36.93           C  
ATOM   2316  O   VAL A 317     -15.821 -19.834  32.943  1.00 36.98           O  
ATOM   2317  CB  VAL A 317     -18.755 -18.233  33.367  1.00 36.00           C  
ATOM   2318  CG1 VAL A 317     -17.664 -17.157  33.356  1.00 35.19           C  
ATOM   2319  CG2 VAL A 317     -19.975 -17.755  32.599  1.00 35.98           C  
ATOM   2320  N   TYR A 318     -17.055 -20.445  34.746  1.00 37.03           N  
ATOM   2321  CA  TYR A 318     -15.910 -20.745  35.594  1.00 37.67           C  
ATOM   2322  C   TYR A 318     -15.145 -21.966  35.092  1.00 36.69           C  
ATOM   2323  O   TYR A 318     -13.960 -22.086  35.344  1.00 36.36           O  
ATOM   2324  CB  TYR A 318     -16.358 -21.013  37.035  1.00 38.85           C  
ATOM   2325  CG  TYR A 318     -16.797 -19.788  37.807  1.00 43.45           C  
ATOM   2326  CD1 TYR A 318     -16.322 -18.517  37.476  1.00 47.45           C  
ATOM   2327  CD2 TYR A 318     -17.683 -19.907  38.885  1.00 47.77           C  
ATOM   2328  CE1 TYR A 318     -16.732 -17.385  38.187  1.00 50.59           C  
ATOM   2329  CE2 TYR A 318     -18.094 -18.784  39.611  1.00 50.52           C  
ATOM   2330  CZ  TYR A 318     -17.611 -17.530  39.259  1.00 51.81           C  
ATOM   2331  OH  TYR A 318     -18.006 -16.420  39.979  1.00 53.89           O  
ATOM   2332  N   ALA A 319     -15.843 -22.884  34.429  1.00 35.77           N  
ATOM   2333  CA  ALA A 319     -15.192 -24.021  33.795  1.00 34.84           C  
ATOM   2334  C   ALA A 319     -14.317 -23.556  32.637  1.00 34.25           C  
ATOM   2335  O   ALA A 319     -13.220 -24.080  32.468  1.00 34.26           O  
ATOM   2336  CB  ALA A 319     -16.206 -25.064  33.338  1.00 34.46           C  
ATOM   2337  N   MET A 320     -14.787 -22.566  31.865  1.00 33.74           N  
ATOM   2338  CA  MET A 320     -13.982 -21.989  30.793  1.00 33.43           C  
ATOM   2339  C   MET A 320     -12.771 -21.260  31.334  1.00 33.27           C  
ATOM   2340  O   MET A 320     -11.688 -21.331  30.739  1.00 32.85           O  
ATOM   2341  CB  MET A 320     -14.796 -21.093  29.838  1.00 33.45           C  
ATOM   2342  CG  MET A 320     -15.783 -21.888  28.982  1.00 32.80           C  
ATOM   2343  SD  MET A 320     -16.487 -21.018  27.574  1.00 35.45           S  
ATOM   2344  CE  MET A 320     -17.686 -19.857  28.387  1.00 31.97           C  
ATOM   2345  N   VAL A 321     -12.943 -20.571  32.464  1.00 33.30           N  
ATOM   2346  CA  VAL A 321     -11.825 -19.837  33.070  1.00 33.06           C  
ATOM   2347  C   VAL A 321     -10.754 -20.831  33.556  1.00 32.99           C  
ATOM   2348  O   VAL A 321      -9.555 -20.633  33.323  1.00 32.83           O  
ATOM   2349  CB  VAL A 321     -12.285 -18.899  34.237  1.00 33.25           C  
ATOM   2350  CG1 VAL A 321     -11.078 -18.266  34.939  1.00 33.23           C  
ATOM   2351  CG2 VAL A 321     -13.219 -17.801  33.723  1.00 33.43           C  
ATOM   2352  N   ALA A 322     -11.217 -21.899  34.204  1.00 32.70           N  
ATOM   2353  CA  ALA A 322     -10.366 -22.956  34.729  1.00 33.39           C  
ATOM   2354  C   ALA A 322      -9.591 -23.692  33.622  1.00 33.65           C  
ATOM   2355  O   ALA A 322      -8.382 -23.930  33.761  1.00 33.76           O  
ATOM   2356  CB  ALA A 322     -11.204 -23.940  35.536  1.00 32.62           C  
ATOM   2357  N   ILE A 323     -10.293 -24.051  32.540  1.00 33.37           N  
ATOM   2358  CA  ILE A 323      -9.659 -24.680  31.375  1.00 32.95           C  
ATOM   2359  C   ILE A 323      -8.550 -23.768  30.875  1.00 32.31           C  
ATOM   2360  O   ILE A 323      -7.434 -24.223  30.618  1.00 32.33           O  
ATOM   2361  CB  ILE A 323     -10.672 -24.895  30.200  1.00 33.09           C  
ATOM   2362  CG1 ILE A 323     -11.911 -25.699  30.614  1.00 34.46           C  
ATOM   2363  CG2 ILE A 323      -9.970 -25.489  28.980  1.00 31.60           C  
ATOM   2364  CD1 ILE A 323     -11.705 -27.146  30.754  1.00 38.36           C  
ATOM   2365  N   GLY A 324      -8.873 -22.483  30.733  1.00 32.07           N  
ATOM   2366  CA  GLY A 324      -7.936 -21.496  30.234  1.00 32.13           C  
ATOM   2367  C   GLY A 324      -6.682 -21.380  31.076  1.00 33.27           C  
ATOM   2368  O   GLY A 324      -5.548 -21.364  30.543  1.00 33.20           O  
ATOM   2369  N   VAL A 325      -6.879 -21.318  32.395  1.00 33.17           N  
ATOM   2370  CA  VAL A 325      -5.767 -21.169  33.340  1.00 33.76           C  
ATOM   2371  C   VAL A 325      -4.908 -22.448  33.371  1.00 33.29           C  
ATOM   2372  O   VAL A 325      -3.682 -22.381  33.225  1.00 33.30           O  
ATOM   2373  CB  VAL A 325      -6.271 -20.792  34.773  1.00 33.63           C  
ATOM   2374  CG1 VAL A 325      -5.161 -20.988  35.822  1.00 34.11           C  
ATOM   2375  CG2 VAL A 325      -6.802 -19.351  34.798  1.00 34.29           C  
ATOM   2376  N   LEU A 326      -5.561 -23.594  33.552  1.00 33.25           N  
ATOM   2377  CA  LEU A 326      -4.880 -24.878  33.536  1.00 33.59           C  
ATOM   2378  C   LEU A 326      -4.104 -25.121  32.213  1.00 33.48           C  
ATOM   2379  O   LEU A 326      -3.059 -25.760  32.209  1.00 33.15           O  
ATOM   2380  CB  LEU A 326      -5.864 -26.016  33.801  1.00 33.65           C  
ATOM   2381  CG  LEU A 326      -6.409 -26.171  35.226  1.00 35.24           C  
ATOM   2382  CD1 LEU A 326      -7.639 -27.066  35.204  1.00 35.45           C  
ATOM   2383  CD2 LEU A 326      -5.347 -26.698  36.210  1.00 36.49           C  
ATOM   2384  N   GLY A 327      -4.615 -24.592  31.104  1.00 33.57           N  
ATOM   2385  CA  GLY A 327      -3.952 -24.728  29.813  1.00 32.99           C  
ATOM   2386  C   GLY A 327      -2.575 -24.089  29.738  1.00 32.80           C  
ATOM   2387  O   GLY A 327      -1.864 -24.274  28.744  1.00 32.63           O  
ATOM   2388  N   PHE A 328      -2.187 -23.339  30.772  1.00 32.15           N  
ATOM   2389  CA  PHE A 328      -0.855 -22.723  30.801  1.00 31.40           C  
ATOM   2390  C   PHE A 328       0.182 -23.475  31.659  1.00 30.85           C  
ATOM   2391  O   PHE A 328       1.345 -23.081  31.713  1.00 30.48           O  
ATOM   2392  CB  PHE A 328      -0.930 -21.253  31.225  1.00 31.60           C  
ATOM   2393  CG  PHE A 328      -1.162 -20.315  30.090  1.00 32.39           C  
ATOM   2394  CD1 PHE A 328      -0.114 -19.927  29.262  1.00 30.71           C  
ATOM   2395  CD2 PHE A 328      -2.448 -19.811  29.837  1.00 33.78           C  
ATOM   2396  CE1 PHE A 328      -0.339 -19.053  28.199  1.00 32.03           C  
ATOM   2397  CE2 PHE A 328      -2.683 -18.937  28.770  1.00 31.54           C  
ATOM   2398  CZ  PHE A 328      -1.634 -18.561  27.953  1.00 31.54           C  
ATOM   2399  N   VAL A 329      -0.228 -24.554  32.320  1.00 30.25           N  
ATOM   2400  CA  VAL A 329       0.678 -25.238  33.247  1.00 29.96           C  
ATOM   2401  C   VAL A 329       0.855 -26.729  32.927  1.00 30.20           C  
ATOM   2402  O   VAL A 329       1.175 -27.546  33.811  1.00 29.30           O  
ATOM   2403  CB  VAL A 329       0.263 -24.995  34.742  1.00 29.81           C  
ATOM   2404  CG1 VAL A 329       0.124 -23.510  35.007  1.00 28.74           C  
ATOM   2405  CG2 VAL A 329      -1.039 -25.738  35.095  1.00 29.04           C  
ATOM   2406  N   VAL A 330       0.651 -27.074  31.649  1.00 29.58           N  
ATOM   2407  CA  VAL A 330       0.652 -28.468  31.224  1.00 28.91           C  
ATOM   2408  C   VAL A 330       1.557 -28.773  30.009  1.00 29.03           C  
ATOM   2409  O   VAL A 330       1.579 -29.906  29.540  1.00 29.38           O  
ATOM   2410  CB  VAL A 330      -0.777 -28.953  30.899  1.00 29.29           C  
ATOM   2411  CG1 VAL A 330      -1.665 -28.865  32.120  1.00 29.28           C  
ATOM   2412  CG2 VAL A 330      -1.373 -28.158  29.714  1.00 26.25           C  
ATOM   2413  N   TRP A 331       2.295 -27.781  29.520  1.00 28.68           N  
ATOM   2414  CA  TRP A 331       2.882 -27.841  28.177  1.00 29.28           C  
ATOM   2415  C   TRP A 331       3.778 -29.044  27.903  1.00 29.41           C  
ATOM   2416  O   TRP A 331       3.862 -29.517  26.759  1.00 29.30           O  
ATOM   2417  CB  TRP A 331       3.640 -26.556  27.853  1.00 29.23           C  
ATOM   2418  CG  TRP A 331       4.879 -26.364  28.677  1.00 32.86           C  
ATOM   2419  CD1 TRP A 331       6.140 -26.831  28.400  1.00 33.75           C  
ATOM   2420  CD2 TRP A 331       4.979 -25.664  29.929  1.00 34.15           C  
ATOM   2421  NE1 TRP A 331       7.012 -26.465  29.403  1.00 35.53           N  
ATOM   2422  CE2 TRP A 331       6.329 -25.749  30.355  1.00 34.40           C  
ATOM   2423  CE3 TRP A 331       4.064 -24.966  30.735  1.00 34.56           C  
ATOM   2424  CZ2 TRP A 331       6.786 -25.162  31.552  1.00 35.71           C  
ATOM   2425  CZ3 TRP A 331       4.520 -24.385  31.939  1.00 34.14           C  
ATOM   2426  CH2 TRP A 331       5.867 -24.487  32.326  1.00 33.97           C  
ATOM   2427  N   ALA A 332       4.465 -29.531  28.939  1.00 28.80           N  
ATOM   2428  CA  ALA A 332       5.471 -30.556  28.729  1.00 27.97           C  
ATOM   2429  C   ALA A 332       4.903 -31.953  28.528  1.00 27.20           C  
ATOM   2430  O   ALA A 332       5.681 -32.894  28.357  1.00 27.41           O  
ATOM   2431  CB  ALA A 332       6.567 -30.531  29.850  1.00 27.86           C  
ATOM   2432  N   HIS A 333       3.573 -32.107  28.517  1.00 26.62           N  
ATOM   2433  CA  HIS A 333       2.985 -33.374  28.037  1.00 26.45           C  
ATOM   2434  C   HIS A 333       3.271 -33.597  26.540  1.00 26.26           C  
ATOM   2435  O   HIS A 333       3.001 -34.657  25.989  1.00 25.90           O  
ATOM   2436  CB  HIS A 333       1.499 -33.560  28.380  1.00 26.67           C  
ATOM   2437  CG  HIS A 333       0.565 -32.584  27.724  1.00 27.48           C  
ATOM   2438  ND1 HIS A 333      -0.443 -31.954  28.426  1.00 28.48           N  
ATOM   2439  CD2 HIS A 333       0.464 -32.146  26.444  1.00 26.46           C  
ATOM   2440  CE1 HIS A 333      -1.103 -31.146  27.608  1.00 31.57           C  
ATOM   2441  NE2 HIS A 333      -0.579 -31.251  26.397  1.00 28.24           N  
ATOM   2442  N   HIS A 334       3.843 -32.582  25.905  1.00 25.72           N  
ATOM   2443  CA  HIS A 334       4.295 -32.690  24.516  1.00 26.41           C  
ATOM   2444  C   HIS A 334       5.766 -33.081  24.427  1.00 26.74           C  
ATOM   2445  O   HIS A 334       6.341 -33.091  23.342  1.00 27.46           O  
ATOM   2446  CB  HIS A 334       4.105 -31.368  23.817  1.00 25.33           C  
ATOM   2447  CG  HIS A 334       2.672 -30.983  23.670  1.00 27.48           C  
ATOM   2448  ND1 HIS A 334       1.854 -31.514  22.697  1.00 26.09           N  
ATOM   2449  CD2 HIS A 334       1.911 -30.121  24.377  1.00 28.66           C  
ATOM   2450  CE1 HIS A 334       0.645 -30.999  22.820  1.00 27.67           C  
ATOM   2451  NE2 HIS A 334       0.654 -30.147  23.828  1.00 28.51           N  
ATOM   2452  N   MET A 335       6.362 -33.404  25.576  1.00 27.27           N  
ATOM   2453  CA  MET A 335       7.803 -33.573  25.683  1.00 27.71           C  
ATOM   2454  C   MET A 335       8.206 -34.750  26.567  1.00 27.84           C  
ATOM   2455  O   MET A 335       9.331 -34.787  27.042  1.00 28.35           O  
ATOM   2456  CB  MET A 335       8.422 -32.299  26.254  1.00 28.14           C  
ATOM   2457  CG  MET A 335       8.305 -31.088  25.364  1.00 27.52           C  
ATOM   2458  SD  MET A 335       8.709 -29.581  26.247  1.00 28.62           S  
ATOM   2459  CE  MET A 335      10.464 -29.745  26.340  1.00 30.62           C  
ATOM   2460  N   TYR A 336       7.299 -35.696  26.790  1.00 27.64           N  
ATOM   2461  CA  TYR A 336       7.583 -36.857  27.639  1.00 28.05           C  
ATOM   2462  C   TYR A 336       8.799 -37.720  27.194  1.00 28.92           C  
ATOM   2463  O   TYR A 336       9.467 -38.347  28.037  1.00 29.08           O  
ATOM   2464  CB  TYR A 336       6.348 -37.735  27.728  1.00 27.69           C  
ATOM   2465  CG  TYR A 336       5.191 -37.208  28.582  1.00 28.51           C  
ATOM   2466  CD1 TYR A 336       5.409 -36.423  29.726  1.00 29.08           C  
ATOM   2467  CD2 TYR A 336       3.867 -37.552  28.260  1.00 28.38           C  
ATOM   2468  CE1 TYR A 336       4.314 -35.972  30.516  1.00 28.62           C  
ATOM   2469  CE2 TYR A 336       2.776 -37.109  29.025  1.00 28.19           C  
ATOM   2470  CZ  TYR A 336       3.006 -36.321  30.151  1.00 30.12           C  
ATOM   2471  OH  TYR A 336       1.921 -35.912  30.912  1.00 30.95           O  
ATOM   2472  N   THR A 337       9.085 -37.762  25.881  1.00 28.55           N  
ATOM   2473  CA  THR A 337      10.204 -38.560  25.387  1.00 28.29           C  
ATOM   2474  C   THR A 337      11.406 -37.697  25.032  1.00 29.70           C  
ATOM   2475  O   THR A 337      12.372 -38.195  24.431  1.00 29.12           O  
ATOM   2476  CB  THR A 337       9.806 -39.423  24.148  1.00 28.58           C  
ATOM   2477  OG1 THR A 337       9.474 -38.563  23.043  1.00 26.42           O  
ATOM   2478  CG2 THR A 337       8.543 -40.221  24.409  1.00 26.82           C  
ATOM   2479  N   ALA A 338      11.360 -36.418  25.397  1.00 30.74           N  
ATOM   2480  CA  ALA A 338      12.397 -35.489  24.970  1.00 32.87           C  
ATOM   2481  C   ALA A 338      13.513 -35.283  26.001  1.00 34.42           C  
ATOM   2482  O   ALA A 338      14.398 -34.440  25.805  1.00 35.56           O  
ATOM   2483  CB  ALA A 338      11.777 -34.149  24.565  1.00 32.76           C  
ATOM   2484  N   GLY A 339      13.479 -36.040  27.096  1.00 35.73           N  
ATOM   2485  CA  GLY A 339      14.521 -35.934  28.105  1.00 37.34           C  
ATOM   2486  C   GLY A 339      14.074 -35.263  29.402  1.00 38.56           C  
ATOM   2487  O   GLY A 339      14.899 -34.716  30.138  1.00 39.33           O  
ATOM   2488  N   LEU A 340      12.773 -35.288  29.673  1.00 38.34           N  
ATOM   2489  CA  LEU A 340      12.245 -34.710  30.894  1.00 38.39           C  
ATOM   2490  C   LEU A 340      12.544 -35.655  32.047  1.00 38.26           C  
ATOM   2491  O   LEU A 340      12.401 -36.875  31.911  1.00 36.97           O  
ATOM   2492  CB  LEU A 340      10.733 -34.512  30.799  1.00 38.14           C  
ATOM   2493  CG  LEU A 340      10.121 -33.434  29.896  1.00 39.74           C  
ATOM   2494  CD1 LEU A 340       8.608 -33.438  30.104  1.00 39.48           C  
ATOM   2495  CD2 LEU A 340      10.692 -32.036  30.138  1.00 40.33           C  
ATOM   2496  N   SER A 341      12.936 -35.076  33.184  1.00 38.44           N  
ATOM   2497  CA  SER A 341      13.162 -35.835  34.414  1.00 38.57           C  
ATOM   2498  C   SER A 341      11.870 -36.536  34.836  1.00 38.84           C  
ATOM   2499  O   SER A 341      10.778 -36.126  34.428  1.00 39.42           O  
ATOM   2500  CB  SER A 341      13.651 -34.897  35.520  1.00 38.60           C  
ATOM   2501  OG  SER A 341      12.552 -34.337  36.227  1.00 38.93           O  
ATOM   2502  N   LEU A 342      11.988 -37.595  35.631  1.00 38.74           N  
ATOM   2503  CA  LEU A 342      10.823 -38.326  36.133  1.00 39.30           C  
ATOM   2504  C   LEU A 342       9.865 -37.421  36.949  1.00 39.42           C  
ATOM   2505  O   LEU A 342       8.639 -37.567  36.870  1.00 39.88           O  
ATOM   2506  CB  LEU A 342      11.275 -39.539  36.963  1.00 39.32           C  
ATOM   2507  CG  LEU A 342      10.271 -40.483  37.637  1.00 39.93           C  
ATOM   2508  CD1 LEU A 342       9.138 -40.906  36.704  1.00 40.60           C  
ATOM   2509  CD2 LEU A 342      11.003 -41.725  38.165  1.00 40.07           C  
ATOM   2510  N   THR A 343      10.434 -36.479  37.695  1.00 38.84           N  
ATOM   2511  CA  THR A 343       9.661 -35.508  38.461  1.00 38.76           C  
ATOM   2512  C   THR A 343       8.848 -34.578  37.554  1.00 38.19           C  
ATOM   2513  O   THR A 343       7.661 -34.374  37.774  1.00 38.09           O  
ATOM   2514  CB  THR A 343      10.598 -34.684  39.379  1.00 38.79           C  
ATOM   2515  OG1 THR A 343      11.058 -35.518  40.446  1.00 39.96           O  
ATOM   2516  CG2 THR A 343       9.815 -33.582  40.104  1.00 39.13           C  
ATOM   2517  N   GLN A 344       9.499 -33.989  36.562  1.00 37.81           N  
ATOM   2518  CA  GLN A 344       8.795 -33.176  35.580  1.00 37.69           C  
ATOM   2519  C   GLN A 344       7.664 -33.975  34.922  1.00 36.86           C  
ATOM   2520  O   GLN A 344       6.533 -33.495  34.837  1.00 36.45           O  
ATOM   2521  CB  GLN A 344       9.760 -32.662  34.528  1.00 38.09           C  
ATOM   2522  CG  GLN A 344      10.769 -31.648  35.043  1.00 40.77           C  
ATOM   2523  CD  GLN A 344      11.828 -31.342  34.002  1.00 46.02           C  
ATOM   2524  OE1 GLN A 344      12.461 -32.261  33.445  1.00 46.77           O  
ATOM   2525  NE2 GLN A 344      12.010 -30.058  33.709  1.00 47.93           N  
ATOM   2526  N   GLN A 345       7.968 -35.201  34.499  1.00 35.75           N  
ATOM   2527  CA  GLN A 345       6.986 -36.069  33.851  1.00 35.63           C  
ATOM   2528  C   GLN A 345       5.780 -36.357  34.733  1.00 35.83           C  
ATOM   2529  O   GLN A 345       4.632 -36.339  34.258  1.00 35.43           O  
ATOM   2530  CB  GLN A 345       7.630 -37.390  33.412  1.00 35.32           C  
ATOM   2531  CG  GLN A 345       8.558 -37.227  32.220  1.00 33.49           C  
ATOM   2532  CD  GLN A 345       9.145 -38.530  31.776  1.00 32.60           C  
ATOM   2533  OE1 GLN A 345       8.416 -39.489  31.494  1.00 33.41           O  
ATOM   2534  NE2 GLN A 345      10.469 -38.587  31.714  1.00 32.35           N  
ATOM   2535  N   SER A 346       6.048 -36.642  36.008  1.00 35.41           N  
ATOM   2536  CA  SER A 346       4.993 -36.943  36.966  1.00 35.52           C  
ATOM   2537  C   SER A 346       4.116 -35.722  37.191  1.00 35.28           C  
ATOM   2538  O   SER A 346       2.896 -35.857  37.262  1.00 35.47           O  
ATOM   2539  CB  SER A 346       5.587 -37.419  38.298  1.00 36.25           C  
ATOM   2540  OG  SER A 346       6.272 -38.656  38.137  1.00 37.05           O  
ATOM   2541  N   TYR A 347       4.732 -34.542  37.307  1.00 35.11           N  
ATOM   2542  CA  TYR A 347       3.967 -33.323  37.552  1.00 35.63           C  
ATOM   2543  C   TYR A 347       3.040 -33.028  36.357  1.00 35.23           C  
ATOM   2544  O   TYR A 347       1.836 -32.830  36.528  1.00 35.42           O  
ATOM   2545  CB  TYR A 347       4.838 -32.075  37.842  1.00 35.54           C  
ATOM   2546  CG  TYR A 347       4.021 -30.814  37.572  1.00 38.33           C  
ATOM   2547  CD1 TYR A 347       3.023 -30.379  38.479  1.00 39.61           C  
ATOM   2548  CD2 TYR A 347       4.170 -30.109  36.370  1.00 38.27           C  
ATOM   2549  CE1 TYR A 347       2.232 -29.242  38.196  1.00 40.07           C  
ATOM   2550  CE2 TYR A 347       3.394 -28.996  36.082  1.00 37.87           C  
ATOM   2551  CZ  TYR A 347       2.431 -28.565  36.985  1.00 40.51           C  
ATOM   2552  OH  TYR A 347       1.670 -27.463  36.652  1.00 41.30           O  
ATOM   2553  N   PHE A 348       3.612 -32.995  35.155  1.00 34.13           N  
ATOM   2554  CA  PHE A 348       2.856 -32.571  33.986  1.00 33.09           C  
ATOM   2555  C   PHE A 348       1.723 -33.516  33.672  1.00 33.06           C  
ATOM   2556  O   PHE A 348       0.666 -33.081  33.209  1.00 33.47           O  
ATOM   2557  CB  PHE A 348       3.775 -32.332  32.807  1.00 32.22           C  
ATOM   2558  CG  PHE A 348       4.472 -31.010  32.858  1.00 30.52           C  
ATOM   2559  CD1 PHE A 348       3.807 -29.848  32.486  1.00 29.39           C  
ATOM   2560  CD2 PHE A 348       5.800 -30.924  33.264  1.00 31.05           C  
ATOM   2561  CE1 PHE A 348       4.452 -28.616  32.514  1.00 30.70           C  
ATOM   2562  CE2 PHE A 348       6.464 -29.699  33.298  1.00 29.97           C  
ATOM   2563  CZ  PHE A 348       5.789 -28.539  32.932  1.00 30.47           C  
ATOM   2564  N   MET A 349       1.925 -34.792  33.986  1.00 33.01           N  
ATOM   2565  CA  MET A 349       0.899 -35.814  33.855  1.00 33.46           C  
ATOM   2566  C   MET A 349      -0.299 -35.531  34.766  1.00 34.30           C  
ATOM   2567  O   MET A 349      -1.452 -35.598  34.319  1.00 33.60           O  
ATOM   2568  CB  MET A 349       1.491 -37.186  34.167  1.00 33.37           C  
ATOM   2569  CG  MET A 349       0.493 -38.277  34.432  1.00 34.11           C  
ATOM   2570  SD  MET A 349       1.308 -39.860  34.751  1.00 39.31           S  
ATOM   2571  CE  MET A 349       0.149 -40.612  35.894  1.00 40.36           C  
ATOM   2572  N   MET A 350      -0.021 -35.230  36.040  1.00 34.61           N  
ATOM   2573  CA  MET A 350      -1.083 -34.939  37.024  1.00 35.10           C  
ATOM   2574  C   MET A 350      -1.800 -33.613  36.745  1.00 34.03           C  
ATOM   2575  O   MET A 350      -3.024 -33.578  36.733  1.00 34.76           O  
ATOM   2576  CB  MET A 350      -0.550 -35.027  38.465  1.00 35.20           C  
ATOM   2577  CG  MET A 350      -0.377 -36.479  38.949  1.00 37.93           C  
ATOM   2578  SD  MET A 350       0.318 -36.645  40.649  1.00 44.20           S  
ATOM   2579  CE  MET A 350       1.919 -35.840  40.490  1.00 41.81           C  
ATOM   2580  N   ALA A 351      -1.041 -32.544  36.496  1.00 33.35           N  
ATOM   2581  CA  ALA A 351      -1.595 -31.258  36.065  1.00 32.17           C  
ATOM   2582  C   ALA A 351      -2.536 -31.397  34.848  1.00 31.91           C  
ATOM   2583  O   ALA A 351      -3.651 -30.852  34.847  1.00 31.17           O  
ATOM   2584  CB  ALA A 351      -0.485 -30.280  35.753  1.00 31.95           C  
ATOM   2585  N   THR A 352      -2.090 -32.124  33.820  1.00 31.24           N  
ATOM   2586  CA  THR A 352      -2.924 -32.381  32.634  1.00 30.27           C  
ATOM   2587  C   THR A 352      -4.243 -33.084  32.941  1.00 30.43           C  
ATOM   2588  O   THR A 352      -5.295 -32.678  32.448  1.00 30.27           O  
ATOM   2589  CB  THR A 352      -2.119 -33.173  31.542  1.00 30.34           C  
ATOM   2590  OG1 THR A 352      -0.978 -32.409  31.147  1.00 27.67           O  
ATOM   2591  CG2 THR A 352      -2.916 -33.286  30.246  1.00 28.95           C  
ATOM   2592  N   MET A 353      -4.192 -34.140  33.747  1.00 31.26           N  
ATOM   2593  CA  MET A 353      -5.395 -34.891  34.119  1.00 32.20           C  
ATOM   2594  C   MET A 353      -6.497 -34.004  34.710  1.00 32.37           C  
ATOM   2595  O   MET A 353      -7.682 -34.272  34.495  1.00 32.58           O  
ATOM   2596  CB  MET A 353      -5.059 -35.981  35.130  1.00 32.34           C  
ATOM   2597  CG  MET A 353      -4.417 -37.222  34.533  1.00 34.29           C  
ATOM   2598  SD  MET A 353      -3.746 -38.339  35.803  1.00 35.15           S  
ATOM   2599  CE  MET A 353      -2.441 -37.644  36.107  1.00 33.39           C  
ATOM   2600  N   VAL A 354      -6.098 -32.955  35.433  1.00 32.54           N  
ATOM   2601  CA  VAL A 354      -7.047 -32.060  36.105  1.00 33.35           C  
ATOM   2602  C   VAL A 354      -8.009 -31.411  35.106  1.00 33.36           C  
ATOM   2603  O   VAL A 354      -9.191 -31.234  35.407  1.00 33.66           O  
ATOM   2604  CB  VAL A 354      -6.329 -30.958  36.938  1.00 33.39           C  
ATOM   2605  CG1 VAL A 354      -7.337 -29.994  37.563  1.00 33.98           C  
ATOM   2606  CG2 VAL A 354      -5.472 -31.576  38.032  1.00 33.29           C  
ATOM   2607  N   ILE A 355      -7.505 -31.095  33.910  1.00 33.36           N  
ATOM   2608  CA  ILE A 355      -8.320 -30.507  32.845  1.00 32.98           C  
ATOM   2609  C   ILE A 355      -9.602 -31.290  32.533  1.00 32.27           C  
ATOM   2610  O   ILE A 355     -10.619 -30.689  32.188  1.00 32.80           O  
ATOM   2611  CB  ILE A 355      -7.461 -30.255  31.583  1.00 33.34           C  
ATOM   2612  CG1 ILE A 355      -6.467 -29.125  31.883  1.00 34.73           C  
ATOM   2613  CG2 ILE A 355      -8.344 -29.907  30.379  1.00 34.27           C  
ATOM   2614  CD1 ILE A 355      -5.438 -28.833  30.793  1.00 35.57           C  
ATOM   2615  N   ALA A 356      -9.590 -32.609  32.695  1.00 31.60           N  
ATOM   2616  CA  ALA A 356     -10.804 -33.389  32.457  1.00 31.81           C  
ATOM   2617  C   ALA A 356     -12.001 -32.968  33.336  1.00 32.26           C  
ATOM   2618  O   ALA A 356     -13.166 -33.179  32.951  1.00 32.04           O  
ATOM   2619  CB  ALA A 356     -10.535 -34.900  32.618  1.00 31.97           C  
ATOM   2620  N   VAL A 357     -11.720 -32.395  34.511  1.00 31.85           N  
ATOM   2621  CA  VAL A 357     -12.791 -32.089  35.472  1.00 32.13           C  
ATOM   2622  C   VAL A 357     -13.688 -30.922  35.028  1.00 31.27           C  
ATOM   2623  O   VAL A 357     -14.888 -31.117  34.877  1.00 32.24           O  
ATOM   2624  CB  VAL A 357     -12.267 -31.934  36.952  1.00 32.15           C  
ATOM   2625  CG1 VAL A 357     -13.427 -31.648  37.915  1.00 34.04           C  
ATOM   2626  CG2 VAL A 357     -11.525 -33.198  37.384  1.00 32.71           C  
ATOM   2627  N   PRO A 358     -13.144 -29.726  34.820  1.00 30.73           N  
ATOM   2628  CA  PRO A 358     -13.961 -28.629  34.300  1.00 30.64           C  
ATOM   2629  C   PRO A 358     -14.558 -28.940  32.920  1.00 30.83           C  
ATOM   2630  O   PRO A 358     -15.686 -28.503  32.651  1.00 30.39           O  
ATOM   2631  CB  PRO A 358     -12.983 -27.462  34.208  1.00 30.79           C  
ATOM   2632  CG  PRO A 358     -11.634 -28.045  34.320  1.00 30.49           C  
ATOM   2633  CD  PRO A 358     -11.762 -29.296  35.090  1.00 30.94           C  
ATOM   2634  N   THR A 359     -13.823 -29.676  32.070  1.00 30.14           N  
ATOM   2635  CA  THR A 359     -14.348 -30.073  30.770  1.00 29.62           C  
ATOM   2636  C   THR A 359     -15.535 -31.016  30.958  1.00 30.28           C  
ATOM   2637  O   THR A 359     -16.560 -30.867  30.301  1.00 30.48           O  
ATOM   2638  CB  THR A 359     -13.249 -30.714  29.860  1.00 29.31           C  
ATOM   2639  OG1 THR A 359     -12.131 -29.823  29.747  1.00 27.60           O  
ATOM   2640  CG2 THR A 359     -13.760 -30.813  28.409  1.00 27.59           C  
ATOM   2641  N   GLY A 360     -15.394 -31.987  31.855  1.00 30.67           N  
ATOM   2642  CA  GLY A 360     -16.496 -32.860  32.200  1.00 31.35           C  
ATOM   2643  C   GLY A 360     -17.725 -32.116  32.707  1.00 31.85           C  
ATOM   2644  O   GLY A 360     -18.838 -32.487  32.360  1.00 31.95           O  
ATOM   2645  N   ILE A 361     -17.526 -31.057  33.497  1.00 32.08           N  
ATOM   2646  CA  ILE A 361     -18.653 -30.224  33.945  1.00 32.43           C  
ATOM   2647  C   ILE A 361     -19.421 -29.606  32.765  1.00 32.33           C  
ATOM   2648  O   ILE A 361     -20.654 -29.566  32.786  1.00 32.38           O  
ATOM   2649  CB  ILE A 361     -18.210 -29.119  34.933  1.00 32.39           C  
ATOM   2650  CG1 ILE A 361     -17.882 -29.726  36.307  1.00 33.33           C  
ATOM   2651  CG2 ILE A 361     -19.329 -28.062  35.100  1.00 32.60           C  
ATOM   2652  CD1 ILE A 361     -17.073 -28.797  37.195  1.00 33.66           C  
ATOM   2653  N   LYS A 362     -18.699 -29.129  31.747  1.00 32.28           N  
ATOM   2654  CA  LYS A 362     -19.349 -28.560  30.554  1.00 31.67           C  
ATOM   2655  C   LYS A 362     -20.123 -29.588  29.713  1.00 31.72           C  
ATOM   2656  O   LYS A 362     -21.238 -29.298  29.265  1.00 31.48           O  
ATOM   2657  CB  LYS A 362     -18.355 -27.764  29.709  1.00 31.39           C  
ATOM   2658  CG  LYS A 362     -17.669 -26.670  30.489  1.00 30.81           C  
ATOM   2659  CD  LYS A 362     -16.913 -25.666  29.620  1.00 31.35           C  
ATOM   2660  CE  LYS A 362     -17.853 -24.886  28.646  1.00 33.19           C  
ATOM   2661  NZ  LYS A 362     -18.870 -23.975  29.301  1.00 30.99           N  
ATOM   2662  N   ILE A 363     -19.558 -30.786  29.513  1.00 32.13           N  
ATOM   2663  CA  ILE A 363     -20.251 -31.855  28.775  1.00 32.13           C  
ATOM   2664  C   ILE A 363     -21.532 -32.313  29.492  1.00 32.47           C  
ATOM   2665  O   ILE A 363     -22.567 -32.532  28.856  1.00 32.78           O  
ATOM   2666  CB  ILE A 363     -19.308 -33.073  28.465  1.00 32.33           C  
ATOM   2667  CG1 ILE A 363     -18.420 -32.773  27.255  1.00 33.96           C  
ATOM   2668  CG2 ILE A 363     -20.108 -34.340  28.121  1.00 30.68           C  
ATOM   2669  CD1 ILE A 363     -17.065 -32.331  27.652  1.00 40.08           C  
ATOM   2670  N   PHE A 364     -21.462 -32.472  30.810  1.00 32.19           N  
ATOM   2671  CA  PHE A 364     -22.627 -32.946  31.557  1.00 32.01           C  
ATOM   2672  C   PHE A 364     -23.712 -31.875  31.603  1.00 31.13           C  
ATOM   2673  O   PHE A 364     -24.902 -32.196  31.543  1.00 31.50           O  
ATOM   2674  CB  PHE A 364     -22.233 -33.396  32.974  1.00 32.01           C  
ATOM   2675  CG  PHE A 364     -21.274 -34.549  32.999  1.00 33.77           C  
ATOM   2676  CD1 PHE A 364     -21.471 -35.658  32.183  1.00 34.65           C  
ATOM   2677  CD2 PHE A 364     -20.174 -34.535  33.858  1.00 35.82           C  
ATOM   2678  CE1 PHE A 364     -20.574 -36.739  32.205  1.00 36.47           C  
ATOM   2679  CE2 PHE A 364     -19.259 -35.611  33.883  1.00 37.22           C  
ATOM   2680  CZ  PHE A 364     -19.469 -36.714  33.051  1.00 36.12           C  
ATOM   2681  N   SER A 365     -23.295 -30.616  31.700  1.00 30.84           N  
ATOM   2682  CA  SER A 365     -24.215 -29.477  31.711  1.00 30.96           C  
ATOM   2683  C   SER A 365     -24.942 -29.296  30.371  1.00 31.17           C  
ATOM   2684  O   SER A 365     -26.086 -28.820  30.336  1.00 31.18           O  
ATOM   2685  CB  SER A 365     -23.474 -28.192  32.064  1.00 30.83           C  
ATOM   2686  OG  SER A 365     -22.895 -28.274  33.348  1.00 31.43           O  
ATOM   2687  N   TRP A 366     -24.267 -29.659  29.279  1.00 30.60           N  
ATOM   2688  CA  TRP A 366     -24.865 -29.613  27.944  1.00 30.61           C  
ATOM   2689  C   TRP A 366     -25.923 -30.703  27.846  1.00 30.74           C  
ATOM   2690  O   TRP A 366     -27.019 -30.439  27.376  1.00 31.29           O  
ATOM   2691  CB  TRP A 366     -23.802 -29.734  26.820  1.00 29.34           C  
ATOM   2692  CG  TRP A 366     -23.026 -28.452  26.552  1.00 29.19           C  
ATOM   2693  CD1 TRP A 366     -23.543 -27.181  26.479  1.00 28.38           C  
ATOM   2694  CD2 TRP A 366     -21.608 -28.311  26.326  1.00 27.52           C  
ATOM   2695  NE1 TRP A 366     -22.543 -26.273  26.231  1.00 26.97           N  
ATOM   2696  CE2 TRP A 366     -21.349 -26.934  26.121  1.00 26.68           C  
ATOM   2697  CE3 TRP A 366     -20.527 -29.214  26.260  1.00 26.19           C  
ATOM   2698  CZ2 TRP A 366     -20.061 -26.432  25.860  1.00 27.20           C  
ATOM   2699  CZ3 TRP A 366     -19.243 -28.716  26.009  1.00 27.25           C  
ATOM   2700  CH2 TRP A 366     -19.019 -27.343  25.815  1.00 26.69           C  
ATOM   2701  N   ILE A 367     -25.597 -31.918  28.287  1.00 31.02           N  
ATOM   2702  CA  ILE A 367     -26.591 -32.993  28.394  1.00 31.99           C  
ATOM   2703  C   ILE A 367     -27.739 -32.609  29.353  1.00 31.95           C  
ATOM   2704  O   ILE A 367     -28.902 -32.845  29.047  1.00 32.47           O  
ATOM   2705  CB  ILE A 367     -25.935 -34.347  28.861  1.00 31.78           C  
ATOM   2706  CG1 ILE A 367     -24.766 -34.734  27.933  1.00 32.23           C  
ATOM   2707  CG2 ILE A 367     -26.987 -35.469  28.929  1.00 31.90           C  
ATOM   2708  CD1 ILE A 367     -23.891 -35.866  28.450  1.00 31.44           C  
ATOM   2709  N   ALA A 368     -27.404 -32.022  30.501  1.00 32.63           N  
ATOM   2710  CA  ALA A 368     -28.424 -31.604  31.474  1.00 32.92           C  
ATOM   2711  C   ALA A 368     -29.338 -30.520  30.888  1.00 33.19           C  
ATOM   2712  O   ALA A 368     -30.500 -30.411  31.276  1.00 33.42           O  
ATOM   2713  CB  ALA A 368     -27.785 -31.122  32.754  1.00 32.63           C  
ATOM   2714  N   THR A 369     -28.811 -29.734  29.949  1.00 33.67           N  
ATOM   2715  CA  THR A 369     -29.594 -28.713  29.256  1.00 33.88           C  
ATOM   2716  C   THR A 369     -30.670 -29.372  28.380  1.00 35.08           C  
ATOM   2717  O   THR A 369     -31.831 -28.924  28.335  1.00 35.15           O  
ATOM   2718  CB  THR A 369     -28.674 -27.840  28.415  1.00 33.72           C  
ATOM   2719  OG1 THR A 369     -27.700 -27.229  29.270  1.00 31.49           O  
ATOM   2720  CG2 THR A 369     -29.437 -26.647  27.790  1.00 33.18           C  
ATOM   2721  N   MET A 370     -30.282 -30.452  27.705  1.00 35.49           N  
ATOM   2722  CA  MET A 370     -31.188 -31.193  26.836  1.00 36.24           C  
ATOM   2723  C   MET A 370     -32.247 -31.920  27.651  1.00 36.23           C  
ATOM   2724  O   MET A 370     -33.394 -32.059  27.211  1.00 35.97           O  
ATOM   2725  CB  MET A 370     -30.424 -32.250  26.041  1.00 35.97           C  
ATOM   2726  CG  MET A 370     -29.298 -31.716  25.199  1.00 39.35           C  
ATOM   2727  SD  MET A 370     -28.732 -32.994  24.045  1.00 43.48           S  
ATOM   2728  CE  MET A 370     -28.139 -34.174  25.052  1.00 37.62           C  
ATOM   2729  N   TRP A 371     -31.832 -32.418  28.818  1.00 36.74           N  
ATOM   2730  CA  TRP A 371     -32.710 -33.159  29.703  1.00 37.06           C  
ATOM   2731  C   TRP A 371     -33.932 -32.319  30.066  1.00 37.06           C  
ATOM   2732  O   TRP A 371     -33.800 -31.166  30.486  1.00 37.20           O  
ATOM   2733  CB  TRP A 371     -31.958 -33.598  30.960  1.00 37.35           C  
ATOM   2734  CG  TRP A 371     -32.483 -34.881  31.497  1.00 38.61           C  
ATOM   2735  CD1 TRP A 371     -33.534 -35.047  32.366  1.00 39.19           C  
ATOM   2736  CD2 TRP A 371     -32.009 -36.193  31.188  1.00 40.34           C  
ATOM   2737  NE1 TRP A 371     -33.728 -36.383  32.622  1.00 40.73           N  
ATOM   2738  CE2 TRP A 371     -32.806 -37.110  31.914  1.00 41.03           C  
ATOM   2739  CE3 TRP A 371     -30.980 -36.693  30.375  1.00 42.68           C  
ATOM   2740  CZ2 TRP A 371     -32.611 -38.491  31.848  1.00 42.35           C  
ATOM   2741  CZ3 TRP A 371     -30.785 -38.071  30.306  1.00 43.05           C  
ATOM   2742  CH2 TRP A 371     -31.597 -38.953  31.043  1.00 43.62           C  
ATOM   2743  N   GLY A 372     -35.116 -32.889  29.864  1.00 36.89           N  
ATOM   2744  CA  GLY A 372     -36.356 -32.204  30.187  1.00 36.74           C  
ATOM   2745  C   GLY A 372     -36.729 -31.116  29.188  1.00 36.79           C  
ATOM   2746  O   GLY A 372     -37.652 -30.340  29.428  1.00 36.22           O  
ATOM   2747  N   GLY A 373     -36.015 -31.053  28.060  1.00 36.33           N  
ATOM   2748  CA  GLY A 373     -36.309 -30.044  27.059  1.00 35.35           C  
ATOM   2749  C   GLY A 373     -37.320 -30.494  26.020  1.00 35.17           C  
ATOM   2750  O   GLY A 373     -37.985 -31.523  26.159  1.00 34.99           O  
ATOM   2751  N   SER A 374     -37.434 -29.706  24.961  1.00 34.82           N  
ATOM   2752  CA  SER A 374     -38.309 -30.039  23.863  1.00 35.24           C  
ATOM   2753  C   SER A 374     -37.432 -29.998  22.619  1.00 34.85           C  
ATOM   2754  O   SER A 374     -37.321 -28.952  21.977  1.00 34.81           O  
ATOM   2755  CB  SER A 374     -39.451 -29.016  23.790  1.00 35.13           C  
ATOM   2756  OG  SER A 374     -40.539 -29.514  23.037  1.00 36.91           O  
ATOM   2757  N   ILE A 375     -36.799 -31.132  22.301  1.00 34.77           N  
ATOM   2758  CA  ILE A 375     -35.680 -31.149  21.340  1.00 34.56           C  
ATOM   2759  C   ILE A 375     -36.090 -31.057  19.862  1.00 34.32           C  
ATOM   2760  O   ILE A 375     -36.843 -31.884  19.353  1.00 34.17           O  
ATOM   2761  CB  ILE A 375     -34.747 -32.394  21.515  1.00 34.65           C  
ATOM   2762  CG1 ILE A 375     -34.341 -32.664  22.981  1.00 34.57           C  
ATOM   2763  CG2 ILE A 375     -33.513 -32.276  20.597  1.00 33.18           C  
ATOM   2764  CD1 ILE A 375     -33.656 -31.559  23.655  1.00 35.92           C  
ATOM   2765  N   GLU A 376     -35.523 -30.087  19.167  1.00 34.05           N  
ATOM   2766  CA  GLU A 376     -35.712 -29.970  17.732  1.00 34.58           C  
ATOM   2767  C   GLU A 376     -34.400 -30.331  17.004  1.00 33.66           C  
ATOM   2768  O   GLU A 376     -33.355 -29.729  17.249  1.00 33.48           O  
ATOM   2769  CB  GLU A 376     -36.146 -28.542  17.430  1.00 35.46           C  
ATOM   2770  CG  GLU A 376     -36.196 -28.189  15.956  1.00 39.84           C  
ATOM   2771  CD  GLU A 376     -36.935 -26.887  15.709  1.00 45.86           C  
ATOM   2772  OE1 GLU A 376     -37.095 -26.098  16.685  1.00 46.80           O  
ATOM   2773  OE2 GLU A 376     -37.345 -26.657  14.537  1.00 48.32           O  
ATOM   2774  N   LEU A 377     -34.448 -31.323  16.126  1.00 33.03           N  
ATOM   2775  CA  LEU A 377     -33.220 -31.833  15.505  1.00 32.39           C  
ATOM   2776  C   LEU A 377     -32.848 -31.145  14.185  1.00 32.01           C  
ATOM   2777  O   LEU A 377     -32.547 -31.814  13.191  1.00 32.33           O  
ATOM   2778  CB  LEU A 377     -33.291 -33.354  15.333  1.00 32.65           C  
ATOM   2779  CG  LEU A 377     -33.333 -34.127  16.651  1.00 32.53           C  
ATOM   2780  CD1 LEU A 377     -33.649 -35.586  16.394  1.00 32.78           C  
ATOM   2781  CD2 LEU A 377     -32.016 -33.987  17.402  1.00 32.32           C  
ATOM   2782  N   LYS A 378     -32.844 -29.814  14.196  1.00 30.52           N  
ATOM   2783  CA  LYS A 378     -32.453 -29.032  13.035  1.00 29.92           C  
ATOM   2784  C   LYS A 378     -30.935 -29.099  12.865  1.00 28.58           C  
ATOM   2785  O   LYS A 378     -30.224 -29.527  13.775  1.00 27.12           O  
ATOM   2786  CB  LYS A 378     -32.937 -27.581  13.173  1.00 29.96           C  
ATOM   2787  CG  LYS A 378     -34.474 -27.421  13.068  1.00 33.96           C  
ATOM   2788  CD  LYS A 378     -34.950 -27.315  11.599  1.00 40.38           C  
ATOM   2789  CE  LYS A 378     -36.491 -27.473  11.448  1.00 44.19           C  
ATOM   2790  NZ  LYS A 378     -36.901 -28.391  10.305  1.00 46.95           N  
ATOM   2791  N   THR A 379     -30.439 -28.693  11.694  1.00 27.55           N  
ATOM   2792  CA  THR A 379     -29.024 -28.860  11.370  1.00 26.39           C  
ATOM   2793  C   THR A 379     -28.031 -28.351  12.453  1.00 26.42           C  
ATOM   2794  O   THR A 379     -27.138 -29.101  12.844  1.00 25.74           O  
ATOM   2795  CB  THR A 379     -28.717 -28.282   9.968  1.00 26.89           C  
ATOM   2796  OG1 THR A 379     -29.276 -29.159   8.989  1.00 25.90           O  
ATOM   2797  CG2 THR A 379     -27.226 -28.341   9.680  1.00 25.92           C  
ATOM   2798  N   PRO A 380     -28.178 -27.122  12.953  1.00 26.20           N  
ATOM   2799  CA  PRO A 380     -27.254 -26.636  13.993  1.00 26.13           C  
ATOM   2800  C   PRO A 380     -27.182 -27.579  15.189  1.00 26.37           C  
ATOM   2801  O   PRO A 380     -26.091 -27.788  15.737  1.00 26.70           O  
ATOM   2802  CB  PRO A 380     -27.841 -25.282  14.404  1.00 26.09           C  
ATOM   2803  CG  PRO A 380     -28.709 -24.839  13.268  1.00 26.55           C  
ATOM   2804  CD  PRO A 380     -29.187 -26.101  12.589  1.00 26.41           C  
ATOM   2805  N   MET A 381     -28.324 -28.164  15.562  1.00 25.97           N  
ATOM   2806  CA  MET A 381     -28.405 -29.049  16.712  1.00 25.47           C  
ATOM   2807  C   MET A 381     -27.681 -30.358  16.441  1.00 25.03           C  
ATOM   2808  O   MET A 381     -27.043 -30.899  17.338  1.00 24.49           O  
ATOM   2809  CB  MET A 381     -29.876 -29.309  17.109  1.00 25.64           C  
ATOM   2810  CG  MET A 381     -30.041 -30.090  18.398  1.00 25.47           C  
ATOM   2811  SD  MET A 381     -29.158 -29.382  19.853  1.00 29.32           S  
ATOM   2812  CE  MET A 381     -30.352 -29.848  21.162  1.00 27.59           C  
ATOM   2813  N   LEU A 382     -27.778 -30.868  15.211  1.00 24.17           N  
ATOM   2814  CA  LEU A 382     -27.020 -32.060  14.816  1.00 24.46           C  
ATOM   2815  C   LEU A 382     -25.511 -31.863  15.007  1.00 24.09           C  
ATOM   2816  O   LEU A 382     -24.852 -32.729  15.574  1.00 24.93           O  
ATOM   2817  CB  LEU A 382     -27.323 -32.487  13.359  1.00 24.49           C  
ATOM   2818  CG  LEU A 382     -28.708 -33.068  13.019  1.00 25.67           C  
ATOM   2819  CD1 LEU A 382     -28.861 -33.384  11.512  1.00 24.84           C  
ATOM   2820  CD2 LEU A 382     -29.077 -34.286  13.856  1.00 26.03           C  
ATOM   2821  N   TRP A 383     -24.970 -30.728  14.555  1.00 24.18           N  
ATOM   2822  CA  TRP A 383     -23.558 -30.426  14.738  1.00 24.15           C  
ATOM   2823  C   TRP A 383     -23.202 -30.384  16.219  1.00 24.49           C  
ATOM   2824  O   TRP A 383     -22.185 -30.952  16.616  1.00 23.78           O  
ATOM   2825  CB  TRP A 383     -23.150 -29.110  14.053  1.00 24.16           C  
ATOM   2826  CG  TRP A 383     -23.207 -29.188  12.536  1.00 24.69           C  
ATOM   2827  CD1 TRP A 383     -24.099 -28.560  11.717  1.00 25.68           C  
ATOM   2828  CD2 TRP A 383     -22.341 -29.941  11.678  1.00 24.55           C  
ATOM   2829  NE1 TRP A 383     -23.856 -28.885  10.402  1.00 24.05           N  
ATOM   2830  CE2 TRP A 383     -22.784 -29.735  10.347  1.00 24.67           C  
ATOM   2831  CE3 TRP A 383     -21.239 -30.781  11.894  1.00 23.77           C  
ATOM   2832  CZ2 TRP A 383     -22.154 -30.320   9.243  1.00 25.29           C  
ATOM   2833  CZ3 TRP A 383     -20.610 -31.367  10.795  1.00 25.80           C  
ATOM   2834  CH2 TRP A 383     -21.077 -31.135   9.484  1.00 23.24           C  
ATOM   2835  N   ALA A 384     -24.040 -29.724  17.023  1.00 25.08           N  
ATOM   2836  CA  ALA A 384     -23.807 -29.647  18.468  1.00 25.64           C  
ATOM   2837  C   ALA A 384     -23.781 -31.001  19.161  1.00 26.11           C  
ATOM   2838  O   ALA A 384     -22.929 -31.236  20.015  1.00 26.95           O  
ATOM   2839  CB  ALA A 384     -24.819 -28.671  19.170  1.00 25.18           C  
ATOM   2840  N   LEU A 385     -24.715 -31.881  18.812  1.00 26.87           N  
ATOM   2841  CA  LEU A 385     -24.784 -33.216  19.403  1.00 27.57           C  
ATOM   2842  C   LEU A 385     -23.632 -34.108  18.938  1.00 28.31           C  
ATOM   2843  O   LEU A 385     -23.071 -34.857  19.741  1.00 28.15           O  
ATOM   2844  CB  LEU A 385     -26.144 -33.879  19.123  1.00 28.02           C  
ATOM   2845  CG  LEU A 385     -27.402 -33.136  19.631  1.00 29.99           C  
ATOM   2846  CD1 LEU A 385     -28.672 -33.778  19.139  1.00 29.84           C  
ATOM   2847  CD2 LEU A 385     -27.419 -33.054  21.150  1.00 31.66           C  
ATOM   2848  N   GLY A 386     -23.285 -34.029  17.646  1.00 28.79           N  
ATOM   2849  CA  GLY A 386     -22.056 -34.632  17.144  1.00 29.11           C  
ATOM   2850  C   GLY A 386     -20.844 -34.141  17.942  1.00 29.15           C  
ATOM   2851  O   GLY A 386     -20.017 -34.934  18.402  1.00 29.72           O  
ATOM   2852  N   PHE A 387     -20.752 -32.834  18.136  1.00 29.02           N  
ATOM   2853  CA  PHE A 387     -19.676 -32.271  18.947  1.00 29.19           C  
ATOM   2854  C   PHE A 387     -19.561 -32.955  20.301  1.00 28.88           C  
ATOM   2855  O   PHE A 387     -18.454 -33.310  20.714  1.00 28.88           O  
ATOM   2856  CB  PHE A 387     -19.844 -30.764  19.139  1.00 29.55           C  
ATOM   2857  CG  PHE A 387     -18.843 -30.162  20.089  1.00 30.23           C  
ATOM   2858  CD1 PHE A 387     -19.042 -30.222  21.472  1.00 32.32           C  
ATOM   2859  CD2 PHE A 387     -17.705 -29.528  19.603  1.00 30.01           C  
ATOM   2860  CE1 PHE A 387     -18.102 -29.668  22.350  1.00 32.09           C  
ATOM   2861  CE2 PHE A 387     -16.766 -28.970  20.475  1.00 31.81           C  
ATOM   2862  CZ  PHE A 387     -16.962 -29.048  21.840  1.00 31.04           C  
ATOM   2863  N   LEU A 388     -20.685 -33.149  20.996  1.00 28.69           N  
ATOM   2864  CA  LEU A 388     -20.629 -33.708  22.360  1.00 28.36           C  
ATOM   2865  C   LEU A 388     -20.028 -35.111  22.371  1.00 29.18           C  
ATOM   2866  O   LEU A 388     -19.193 -35.443  23.206  1.00 29.38           O  
ATOM   2867  CB  LEU A 388     -22.017 -33.763  22.997  1.00 27.75           C  
ATOM   2868  CG  LEU A 388     -22.799 -32.461  23.176  1.00 25.77           C  
ATOM   2869  CD1 LEU A 388     -24.192 -32.808  23.642  1.00 26.08           C  
ATOM   2870  CD2 LEU A 388     -22.093 -31.507  24.139  1.00 24.84           C  
ATOM   2871  N   PHE A 389     -20.484 -35.929  21.444  1.00 29.72           N  
ATOM   2872  CA  PHE A 389     -20.009 -37.288  21.305  1.00 30.90           C  
ATOM   2873  C   PHE A 389     -18.541 -37.307  20.841  1.00 30.39           C  
ATOM   2874  O   PHE A 389     -17.705 -37.986  21.439  1.00 30.96           O  
ATOM   2875  CB  PHE A 389     -20.934 -38.043  20.315  1.00 31.22           C  
ATOM   2876  CG  PHE A 389     -20.400 -39.379  19.859  1.00 33.92           C  
ATOM   2877  CD1 PHE A 389     -19.995 -40.341  20.780  1.00 36.67           C  
ATOM   2878  CD2 PHE A 389     -20.317 -39.682  18.504  1.00 36.75           C  
ATOM   2879  CE1 PHE A 389     -19.500 -41.591  20.356  1.00 38.53           C  
ATOM   2880  CE2 PHE A 389     -19.821 -40.923  18.068  1.00 39.26           C  
ATOM   2881  CZ  PHE A 389     -19.417 -41.879  18.993  1.00 39.68           C  
ATOM   2882  N   LEU A 390     -18.237 -36.550  19.788  1.00 29.45           N  
ATOM   2883  CA  LEU A 390     -16.937 -36.630  19.148  1.00 28.73           C  
ATOM   2884  C   LEU A 390     -15.826 -35.946  19.923  1.00 28.18           C  
ATOM   2885  O   LEU A 390     -14.714 -36.485  20.024  1.00 28.14           O  
ATOM   2886  CB  LEU A 390     -17.018 -36.115  17.706  1.00 29.07           C  
ATOM   2887  CG  LEU A 390     -18.023 -36.947  16.892  1.00 29.48           C  
ATOM   2888  CD1 LEU A 390     -18.253 -36.381  15.487  1.00 28.32           C  
ATOM   2889  CD2 LEU A 390     -17.570 -38.392  16.830  1.00 29.48           C  
ATOM   2890  N   PHE A 391     -16.121 -34.778  20.484  1.00 27.23           N  
ATOM   2891  CA  PHE A 391     -15.174 -34.119  21.378  1.00 27.30           C  
ATOM   2892  C   PHE A 391     -14.875 -34.980  22.615  1.00 27.17           C  
ATOM   2893  O   PHE A 391     -13.743 -34.998  23.090  1.00 27.39           O  
ATOM   2894  CB  PHE A 391     -15.650 -32.718  21.812  1.00 27.06           C  
ATOM   2895  CG  PHE A 391     -14.665 -32.015  22.688  1.00 27.91           C  
ATOM   2896  CD1 PHE A 391     -13.592 -31.327  22.133  1.00 27.91           C  
ATOM   2897  CD2 PHE A 391     -14.772 -32.101  24.083  1.00 28.34           C  
ATOM   2898  CE1 PHE A 391     -12.656 -30.701  22.946  1.00 28.41           C  
ATOM   2899  CE2 PHE A 391     -13.836 -31.477  24.897  1.00 28.14           C  
ATOM   2900  CZ  PHE A 391     -12.785 -30.778  24.326  1.00 29.31           C  
ATOM   2901  N   THR A 392     -15.887 -35.675  23.137  1.00 27.01           N  
ATOM   2902  CA  THR A 392     -15.652 -36.650  24.208  1.00 26.93           C  
ATOM   2903  C   THR A 392     -14.665 -37.774  23.789  1.00 26.37           C  
ATOM   2904  O   THR A 392     -13.771 -38.118  24.548  1.00 26.07           O  
ATOM   2905  CB  THR A 392     -16.990 -37.226  24.746  1.00 26.98           C  
ATOM   2906  OG1 THR A 392     -17.693 -36.197  25.459  1.00 26.52           O  
ATOM   2907  CG2 THR A 392     -16.729 -38.284  25.840  1.00 26.75           C  
ATOM   2908  N   VAL A 393     -14.814 -38.311  22.577  1.00 26.50           N  
ATOM   2909  CA  VAL A 393     -13.927 -39.382  22.092  1.00 26.34           C  
ATOM   2910  C   VAL A 393     -12.493 -38.869  22.031  1.00 26.02           C  
ATOM   2911  O   VAL A 393     -11.554 -39.555  22.456  1.00 26.70           O  
ATOM   2912  CB  VAL A 393     -14.362 -39.917  20.705  1.00 26.54           C  
ATOM   2913  CG1 VAL A 393     -13.225 -40.736  20.022  1.00 27.83           C  
ATOM   2914  CG2 VAL A 393     -15.623 -40.765  20.807  1.00 25.48           C  
ATOM   2915  N   GLY A 394     -12.328 -37.664  21.502  1.00 24.78           N  
ATOM   2916  CA  GLY A 394     -11.022 -37.040  21.421  1.00 24.63           C  
ATOM   2917  C   GLY A 394     -10.446 -36.665  22.781  1.00 24.76           C  
ATOM   2918  O   GLY A 394      -9.241 -36.776  23.008  1.00 23.07           O  
ATOM   2919  N   GLY A 395     -11.308 -36.225  23.696  1.00 24.92           N  
ATOM   2920  CA  GLY A 395     -10.811 -35.707  24.963  1.00 26.08           C  
ATOM   2921  C   GLY A 395     -10.270 -36.813  25.837  1.00 26.14           C  
ATOM   2922  O   GLY A 395      -9.280 -36.676  26.552  1.00 27.27           O  
ATOM   2923  N   VAL A 396     -10.954 -37.926  25.761  1.00 27.16           N  
ATOM   2924  CA  VAL A 396     -10.667 -39.126  26.523  1.00 27.86           C  
ATOM   2925  C   VAL A 396      -9.357 -39.790  26.018  1.00 28.38           C  
ATOM   2926  O   VAL A 396      -8.577 -40.373  26.793  1.00 28.26           O  
ATOM   2927  CB  VAL A 396     -11.953 -39.959  26.412  1.00 28.96           C  
ATOM   2928  CG1 VAL A 396     -11.761 -41.366  25.875  1.00 31.31           C  
ATOM   2929  CG2 VAL A 396     -12.802 -39.838  27.697  1.00 28.14           C  
ATOM   2930  N   THR A 397      -9.102 -39.662  24.715  1.00 26.75           N  
ATOM   2931  CA  THR A 397      -7.841 -40.097  24.133  1.00 27.13           C  
ATOM   2932  C   THR A 397      -6.681 -39.179  24.541  1.00 26.17           C  
ATOM   2933  O   THR A 397      -5.540 -39.618  24.704  1.00 25.50           O  
ATOM   2934  CB  THR A 397      -8.029 -40.182  22.595  1.00 26.43           C  
ATOM   2935  OG1 THR A 397      -8.591 -41.482  22.306  1.00 29.85           O  
ATOM   2936  CG2 THR A 397      -6.752 -40.250  21.952  1.00 30.80           C  
ATOM   2937  N   GLY A 398      -6.989 -37.900  24.718  1.00 25.91           N  
ATOM   2938  CA  GLY A 398      -6.046 -36.958  25.279  1.00 26.10           C  
ATOM   2939  C   GLY A 398      -5.661 -37.334  26.703  1.00 26.93           C  
ATOM   2940  O   GLY A 398      -4.514 -37.113  27.108  1.00 27.09           O  
ATOM   2941  N   ILE A 399      -6.603 -37.904  27.462  1.00 27.01           N  
ATOM   2942  CA  ILE A 399      -6.296 -38.346  28.825  1.00 27.03           C  
ATOM   2943  C   ILE A 399      -5.367 -39.568  28.820  1.00 27.16           C  
ATOM   2944  O   ILE A 399      -4.434 -39.628  29.616  1.00 27.25           O  
ATOM   2945  CB  ILE A 399      -7.596 -38.553  29.677  1.00 27.93           C  
ATOM   2946  CG1 ILE A 399      -8.274 -37.197  29.960  1.00 26.12           C  
ATOM   2947  CG2 ILE A 399      -7.307 -39.357  30.984  1.00 26.90           C  
ATOM   2948  CD1 ILE A 399      -7.425 -36.185  30.782  1.00 29.50           C  
ATOM   2949  N   VAL A 400      -5.601 -40.517  27.911  1.00 27.27           N  
ATOM   2950  CA  VAL A 400      -4.654 -41.618  27.677  1.00 26.78           C  
ATOM   2951  C   VAL A 400      -3.229 -41.088  27.474  1.00 26.92           C  
ATOM   2952  O   VAL A 400      -2.284 -41.585  28.077  1.00 27.16           O  
ATOM   2953  CB  VAL A 400      -5.043 -42.494  26.454  1.00 26.85           C  
ATOM   2954  CG1 VAL A 400      -3.969 -43.571  26.198  1.00 26.88           C  
ATOM   2955  CG2 VAL A 400      -6.405 -43.155  26.658  1.00 25.98           C  
ATOM   2956  N   LEU A 401      -3.099 -40.064  26.639  1.00 26.87           N  
ATOM   2957  CA  LEU A 401      -1.803 -39.535  26.238  1.00 27.41           C  
ATOM   2958  C   LEU A 401      -1.103 -38.774  27.343  1.00 27.98           C  
ATOM   2959  O   LEU A 401       0.130 -38.666  27.318  1.00 27.68           O  
ATOM   2960  CB  LEU A 401      -1.930 -38.667  24.977  1.00 26.86           C  
ATOM   2961  CG  LEU A 401      -2.349 -39.403  23.696  1.00 26.22           C  
ATOM   2962  CD1 LEU A 401      -2.794 -38.372  22.630  1.00 25.03           C  
ATOM   2963  CD2 LEU A 401      -1.249 -40.312  23.158  1.00 23.97           C  
ATOM   2964  N   SER A 402      -1.885 -38.254  28.305  1.00 28.16           N  
ATOM   2965  CA  SER A 402      -1.330 -37.556  29.464  1.00 28.16           C  
ATOM   2966  C   SER A 402      -0.529 -38.496  30.375  1.00 28.09           C  
ATOM   2967  O   SER A 402       0.376 -38.059  31.072  1.00 28.19           O  
ATOM   2968  CB  SER A 402      -2.434 -36.849  30.281  1.00 28.44           C  
ATOM   2969  OG  SER A 402      -3.264 -37.798  30.932  1.00 25.83           O  
ATOM   2970  N   GLN A 403      -0.885 -39.775  30.368  1.00 28.55           N  
ATOM   2971  CA  GLN A 403      -0.146 -40.804  31.093  1.00 29.44           C  
ATOM   2972  C   GLN A 403       1.187 -41.095  30.405  1.00 29.61           C  
ATOM   2973  O   GLN A 403       1.249 -41.897  29.466  1.00 28.93           O  
ATOM   2974  CB  GLN A 403      -0.984 -42.074  31.180  1.00 29.32           C  
ATOM   2975  CG  GLN A 403      -2.379 -41.827  31.700  1.00 30.76           C  
ATOM   2976  CD  GLN A 403      -2.345 -41.162  33.064  1.00 32.44           C  
ATOM   2977  OE1 GLN A 403      -2.081 -41.830  34.050  1.00 34.44           O  
ATOM   2978  NE2 GLN A 403      -2.562 -39.849  33.117  1.00 29.17           N  
ATOM   2979  N   ALA A 404       2.230 -40.408  30.864  1.00 30.10           N  
ATOM   2980  CA  ALA A 404       3.586 -40.524  30.321  1.00 30.98           C  
ATOM   2981  C   ALA A 404       4.019 -41.967  30.028  1.00 31.38           C  
ATOM   2982  O   ALA A 404       4.722 -42.231  29.041  1.00 31.74           O  
ATOM   2983  CB  ALA A 404       4.585 -39.841  31.245  1.00 30.77           C  
ATOM   2984  N   SER A 405       3.570 -42.899  30.854  1.00 31.47           N  
ATOM   2985  CA  SER A 405       4.001 -44.274  30.724  1.00 32.27           C  
ATOM   2986  C   SER A 405       3.405 -44.950  29.493  1.00 31.51           C  
ATOM   2987  O   SER A 405       4.032 -45.826  28.927  1.00 32.03           O  
ATOM   2988  CB  SER A 405       3.700 -45.066  31.994  1.00 32.70           C  
ATOM   2989  OG  SER A 405       2.352 -45.493  32.005  1.00 36.55           O  
ATOM   2990  N   VAL A 406       2.210 -44.527  29.085  1.00 30.45           N  
ATOM   2991  CA  VAL A 406       1.574 -45.050  27.880  1.00 29.84           C  
ATOM   2992  C   VAL A 406       1.966 -44.198  26.657  1.00 28.91           C  
ATOM   2993  O   VAL A 406       2.047 -44.711  25.528  1.00 27.95           O  
ATOM   2994  CB  VAL A 406       0.043 -45.140  28.041  1.00 30.17           C  
ATOM   2995  CG1 VAL A 406      -0.611 -45.667  26.802  1.00 29.30           C  
ATOM   2996  CG2 VAL A 406      -0.322 -46.062  29.250  1.00 31.06           C  
ATOM   2997  N   ASP A 407       2.197 -42.906  26.899  1.00 27.81           N  
ATOM   2998  CA  ASP A 407       2.661 -41.985  25.868  1.00 27.62           C  
ATOM   2999  C   ASP A 407       4.025 -42.399  25.319  1.00 27.55           C  
ATOM   3000  O   ASP A 407       4.392 -42.041  24.186  1.00 26.82           O  
ATOM   3001  CB  ASP A 407       2.719 -40.538  26.362  1.00 27.06           C  
ATOM   3002  CG  ASP A 407       2.944 -39.554  25.221  1.00 27.44           C  
ATOM   3003  OD1 ASP A 407       2.077 -39.485  24.326  1.00 27.80           O  
ATOM   3004  OD2 ASP A 407       3.942 -38.818  25.117  1.00 25.53           O  
ATOM   3005  N   ARG A 408       4.782 -43.133  26.136  1.00 27.40           N  
ATOM   3006  CA  ARG A 408       6.023 -43.746  25.697  1.00 27.39           C  
ATOM   3007  C   ARG A 408       5.810 -44.496  24.381  1.00 26.78           C  
ATOM   3008  O   ARG A 408       6.589 -44.347  23.457  1.00 26.74           O  
ATOM   3009  CB  ARG A 408       6.593 -44.681  26.768  1.00 28.10           C  
ATOM   3010  CG  ARG A 408       8.117 -44.908  26.653  1.00 29.29           C  
ATOM   3011  CD  ARG A 408       8.982 -43.794  27.257  1.00 31.39           C  
ATOM   3012  NE  ARG A 408       8.458 -43.405  28.566  1.00 35.03           N  
ATOM   3013  CZ  ARG A 408       8.530 -42.186  29.088  1.00 32.78           C  
ATOM   3014  NH1 ARG A 408       9.156 -41.211  28.451  1.00 32.71           N  
ATOM   3015  NH2 ARG A 408       7.974 -41.951  30.266  1.00 34.65           N  
ATOM   3016  N   TYR A 409       4.734 -45.273  24.304  1.00 26.20           N  
ATOM   3017  CA  TYR A 409       4.397 -46.029  23.108  1.00 25.61           C  
ATOM   3018  C   TYR A 409       3.739 -45.143  22.028  1.00 25.83           C  
ATOM   3019  O   TYR A 409       4.088 -45.226  20.859  1.00 26.75           O  
ATOM   3020  CB  TYR A 409       3.476 -47.189  23.498  1.00 25.86           C  
ATOM   3021  CG  TYR A 409       3.295 -48.229  22.422  1.00 27.20           C  
ATOM   3022  CD1 TYR A 409       2.402 -48.014  21.368  1.00 26.42           C  
ATOM   3023  CD2 TYR A 409       4.037 -49.428  22.438  1.00 27.07           C  
ATOM   3024  CE1 TYR A 409       2.236 -48.958  20.376  1.00 27.49           C  
ATOM   3025  CE2 TYR A 409       3.869 -50.381  21.438  1.00 26.88           C  
ATOM   3026  CZ  TYR A 409       2.978 -50.133  20.409  1.00 27.07           C  
ATOM   3027  OH  TYR A 409       2.796 -51.064  19.408  1.00 30.42           O  
ATOM   3028  N   TYR A 410       2.808 -44.282  22.427  1.00 25.03           N  
ATOM   3029  CA  TYR A 410       1.945 -43.576  21.476  1.00 24.76           C  
ATOM   3030  C   TYR A 410       2.595 -42.317  20.914  1.00 24.30           C  
ATOM   3031  O   TYR A 410       2.206 -41.863  19.854  1.00 24.06           O  
ATOM   3032  CB  TYR A 410       0.617 -43.195  22.126  1.00 23.86           C  
ATOM   3033  CG  TYR A 410      -0.368 -44.323  22.359  1.00 23.89           C  
ATOM   3034  CD1 TYR A 410      -0.554 -45.335  21.421  1.00 23.30           C  
ATOM   3035  CD2 TYR A 410      -1.146 -44.350  23.513  1.00 24.13           C  
ATOM   3036  CE1 TYR A 410      -1.478 -46.341  21.641  1.00 24.22           C  
ATOM   3037  CE2 TYR A 410      -2.074 -45.348  23.736  1.00 24.22           C  
ATOM   3038  CZ  TYR A 410      -2.237 -46.335  22.808  1.00 24.68           C  
ATOM   3039  OH  TYR A 410      -3.153 -47.330  23.049  1.00 26.81           O  
ATOM   3040  N   HIS A 411       3.584 -41.763  21.614  1.00 23.66           N  
ATOM   3041  CA  HIS A 411       4.172 -40.502  21.163  1.00 24.05           C  
ATOM   3042  C   HIS A 411       4.718 -40.588  19.732  1.00 24.15           C  
ATOM   3043  O   HIS A 411       5.420 -41.546  19.379  1.00 23.96           O  
ATOM   3044  CB  HIS A 411       5.264 -39.965  22.101  1.00 23.26           C  
ATOM   3045  CG  HIS A 411       5.911 -38.719  21.566  1.00 24.13           C  
ATOM   3046  ND1 HIS A 411       5.269 -37.500  21.554  1.00 21.73           N  
ATOM   3047  CD2 HIS A 411       7.091 -38.528  20.934  1.00 21.81           C  
ATOM   3048  CE1 HIS A 411       6.044 -36.602  20.979  1.00 22.56           C  
ATOM   3049  NE2 HIS A 411       7.152 -37.201  20.575  1.00 22.80           N  
ATOM   3050  N   ASP A 412       4.402 -39.579  18.919  1.00 24.88           N  
ATOM   3051  CA  ASP A 412       4.841 -39.561  17.517  1.00 24.78           C  
ATOM   3052  C   ASP A 412       4.358 -40.814  16.764  1.00 24.13           C  
ATOM   3053  O   ASP A 412       5.068 -41.346  15.911  1.00 25.12           O  
ATOM   3054  CB  ASP A 412       6.378 -39.416  17.436  1.00 24.66           C  
ATOM   3055  CG  ASP A 412       6.821 -38.108  16.811  1.00 27.16           C  
ATOM   3056  OD1 ASP A 412       6.707 -37.959  15.560  1.00 25.56           O  
ATOM   3057  OD2 ASP A 412       7.315 -37.171  17.485  1.00 24.82           O  
ATOM   3058  N   THR A 413       3.163 -41.298  17.108  1.00 23.34           N  
ATOM   3059  CA  THR A 413       2.446 -42.278  16.287  1.00 22.27           C  
ATOM   3060  C   THR A 413       1.107 -41.721  15.864  1.00 22.30           C  
ATOM   3061  O   THR A 413       0.687 -40.645  16.340  1.00 21.47           O  
ATOM   3062  CB  THR A 413       2.161 -43.590  17.025  1.00 22.26           C  
ATOM   3063  OG1 THR A 413       1.212 -43.336  18.080  1.00 21.13           O  
ATOM   3064  CG2 THR A 413       3.437 -44.169  17.693  1.00 20.29           C  
ATOM   3065  N   TYR A 414       0.413 -42.488  15.015  1.00 21.82           N  
ATOM   3066  CA  TYR A 414      -0.907 -42.094  14.562  1.00 21.80           C  
ATOM   3067  C   TYR A 414      -2.014 -42.073  15.642  1.00 22.34           C  
ATOM   3068  O   TYR A 414      -3.100 -41.557  15.401  1.00 22.43           O  
ATOM   3069  CB  TYR A 414      -1.312 -42.906  13.342  1.00 21.79           C  
ATOM   3070  CG  TYR A 414      -1.018 -42.134  12.076  1.00 21.15           C  
ATOM   3071  CD1 TYR A 414       0.270 -42.124  11.524  1.00 20.93           C  
ATOM   3072  CD2 TYR A 414      -2.005 -41.357  11.469  1.00 21.51           C  
ATOM   3073  CE1 TYR A 414       0.558 -41.385  10.363  1.00 20.12           C  
ATOM   3074  CE2 TYR A 414      -1.729 -40.618  10.301  1.00 19.81           C  
ATOM   3075  CZ  TYR A 414      -0.447 -40.644   9.753  1.00 22.62           C  
ATOM   3076  OH  TYR A 414      -0.176 -39.922   8.587  1.00 21.76           O  
ATOM   3077  N   TYR A 415      -1.740 -42.617  16.829  1.00 22.53           N  
ATOM   3078  CA  TYR A 415      -2.712 -42.502  17.926  1.00 22.87           C  
ATOM   3079  C   TYR A 415      -2.862 -41.039  18.322  1.00 22.09           C  
ATOM   3080  O   TYR A 415      -3.970 -40.589  18.624  1.00 22.61           O  
ATOM   3081  CB  TYR A 415      -2.313 -43.368  19.120  1.00 22.86           C  
ATOM   3082  CG  TYR A 415      -3.373 -43.547  20.193  1.00 24.73           C  
ATOM   3083  CD1 TYR A 415      -3.515 -42.611  21.214  1.00 25.80           C  
ATOM   3084  CD2 TYR A 415      -4.202 -44.676  20.215  1.00 24.66           C  
ATOM   3085  CE1 TYR A 415      -4.477 -42.772  22.219  1.00 26.23           C  
ATOM   3086  CE2 TYR A 415      -5.163 -44.855  21.233  1.00 25.82           C  
ATOM   3087  CZ  TYR A 415      -5.288 -43.889  22.226  1.00 27.13           C  
ATOM   3088  OH  TYR A 415      -6.220 -44.026  23.250  1.00 29.91           O  
ATOM   3089  N   VAL A 416      -1.752 -40.298  18.310  1.00 21.48           N  
ATOM   3090  CA  VAL A 416      -1.765 -38.870  18.623  1.00 20.84           C  
ATOM   3091  C   VAL A 416      -2.545 -38.115  17.522  1.00 21.17           C  
ATOM   3092  O   VAL A 416      -3.386 -37.250  17.802  1.00 20.41           O  
ATOM   3093  CB  VAL A 416      -0.340 -38.294  18.753  1.00 20.96           C  
ATOM   3094  CG1 VAL A 416      -0.380 -36.777  18.921  1.00 20.50           C  
ATOM   3095  CG2 VAL A 416       0.411 -38.929  19.954  1.00 21.56           C  
ATOM   3096  N   VAL A 417      -2.269 -38.475  16.275  1.00 19.77           N  
ATOM   3097  CA  VAL A 417      -3.007 -37.930  15.128  1.00 19.41           C  
ATOM   3098  C   VAL A 417      -4.522 -38.132  15.280  1.00 19.95           C  
ATOM   3099  O   VAL A 417      -5.317 -37.212  14.977  1.00 20.75           O  
ATOM   3100  CB  VAL A 417      -2.466 -38.525  13.788  1.00 19.20           C  
ATOM   3101  CG1 VAL A 417      -3.088 -37.801  12.547  1.00 17.26           C  
ATOM   3102  CG2 VAL A 417      -0.957 -38.372  13.739  1.00 17.37           C  
ATOM   3103  N   ALA A 418      -4.925 -39.320  15.730  1.00 19.34           N  
ATOM   3104  CA  ALA A 418      -6.336 -39.596  15.933  1.00 19.84           C  
ATOM   3105  C   ALA A 418      -6.902 -38.699  17.048  1.00 21.10           C  
ATOM   3106  O   ALA A 418      -7.950 -38.085  16.859  1.00 21.41           O  
ATOM   3107  CB  ALA A 418      -6.579 -41.082  16.236  1.00 19.45           C  
ATOM   3108  N   HIS A 419      -6.203 -38.620  18.186  1.00 21.41           N  
ATOM   3109  CA  HIS A 419      -6.583 -37.688  19.263  1.00 21.67           C  
ATOM   3110  C   HIS A 419      -6.908 -36.306  18.715  1.00 21.10           C  
ATOM   3111  O   HIS A 419      -8.034 -35.830  18.835  1.00 20.92           O  
ATOM   3112  CB  HIS A 419      -5.474 -37.528  20.323  1.00 22.09           C  
ATOM   3113  CG  HIS A 419      -5.651 -36.312  21.197  1.00 22.26           C  
ATOM   3114  ND1 HIS A 419      -6.760 -36.129  21.996  1.00 23.36           N  
ATOM   3115  CD2 HIS A 419      -4.880 -35.206  21.370  1.00 20.61           C  
ATOM   3116  CE1 HIS A 419      -6.668 -34.964  22.622  1.00 22.23           C  
ATOM   3117  NE2 HIS A 419      -5.531 -34.386  22.267  1.00 20.24           N  
ATOM   3118  N   PHE A 420      -5.911 -35.666  18.116  1.00 21.41           N  
ATOM   3119  CA  PHE A 420      -6.074 -34.278  17.783  1.00 21.81           C  
ATOM   3120  C   PHE A 420      -7.052 -34.005  16.648  1.00 21.89           C  
ATOM   3121  O   PHE A 420      -7.661 -32.941  16.620  1.00 20.92           O  
ATOM   3122  CB  PHE A 420      -4.753 -33.488  17.710  1.00 21.86           C  
ATOM   3123  CG  PHE A 420      -3.833 -33.814  16.528  1.00 21.89           C  
ATOM   3124  CD1 PHE A 420      -4.115 -33.358  15.238  1.00 22.25           C  
ATOM   3125  CD2 PHE A 420      -2.612 -34.467  16.754  1.00 21.84           C  
ATOM   3126  CE1 PHE A 420      -3.238 -33.614  14.172  1.00 23.00           C  
ATOM   3127  CE2 PHE A 420      -1.709 -34.734  15.687  1.00 22.91           C  
ATOM   3128  CZ  PHE A 420      -2.028 -34.305  14.395  1.00 22.89           C  
ATOM   3129  N   HIS A 421      -7.252 -34.973  15.751  1.00 21.56           N  
ATOM   3130  CA  HIS A 421      -8.297 -34.762  14.753  1.00 22.32           C  
ATOM   3131  C   HIS A 421      -9.691 -34.938  15.346  1.00 22.28           C  
ATOM   3132  O   HIS A 421     -10.623 -34.273  14.909  1.00 21.86           O  
ATOM   3133  CB  HIS A 421      -8.090 -35.598  13.481  1.00 21.74           C  
ATOM   3134  CG  HIS A 421      -6.990 -35.077  12.610  1.00 21.43           C  
ATOM   3135  ND1 HIS A 421      -5.708 -35.579  12.658  1.00 21.82           N  
ATOM   3136  CD2 HIS A 421      -6.972 -34.086  11.686  1.00 23.46           C  
ATOM   3137  CE1 HIS A 421      -4.951 -34.930  11.795  1.00 22.64           C  
ATOM   3138  NE2 HIS A 421      -5.693 -34.018  11.190  1.00 22.45           N  
ATOM   3139  N   TYR A 422      -9.842 -35.818  16.343  1.00 22.77           N  
ATOM   3140  CA  TYR A 422     -11.160 -35.934  16.964  1.00 23.48           C  
ATOM   3141  C   TYR A 422     -11.542 -34.622  17.662  1.00 23.84           C  
ATOM   3142  O   TYR A 422     -12.645 -34.128  17.460  1.00 24.63           O  
ATOM   3143  CB  TYR A 422     -11.292 -37.151  17.884  1.00 23.23           C  
ATOM   3144  CG  TYR A 422     -11.936 -38.308  17.160  1.00 23.96           C  
ATOM   3145  CD1 TYR A 422     -11.166 -39.174  16.367  1.00 23.02           C  
ATOM   3146  CD2 TYR A 422     -13.318 -38.509  17.210  1.00 24.42           C  
ATOM   3147  CE1 TYR A 422     -11.766 -40.232  15.661  1.00 24.97           C  
ATOM   3148  CE2 TYR A 422     -13.922 -39.565  16.492  1.00 25.61           C  
ATOM   3149  CZ  TYR A 422     -13.125 -40.421  15.728  1.00 24.00           C  
ATOM   3150  OH  TYR A 422     -13.695 -41.469  15.032  1.00 25.89           O  
ATOM   3151  N   VAL A 423     -10.623 -34.027  18.427  1.00 24.43           N  
ATOM   3152  CA  VAL A 423     -10.934 -32.751  19.091  1.00 25.02           C  
ATOM   3153  C   VAL A 423     -10.987 -31.558  18.144  1.00 25.54           C  
ATOM   3154  O   VAL A 423     -11.758 -30.626  18.375  1.00 25.11           O  
ATOM   3155  CB  VAL A 423     -10.015 -32.432  20.309  1.00 25.49           C  
ATOM   3156  CG1 VAL A 423     -10.362 -33.335  21.484  1.00 23.44           C  
ATOM   3157  CG2 VAL A 423      -8.536 -32.532  19.948  1.00 24.52           C  
ATOM   3158  N   MET A 424     -10.187 -31.574  17.076  1.00 25.87           N  
ATOM   3159  CA  MET A 424     -10.194 -30.436  16.153  1.00 26.53           C  
ATOM   3160  C   MET A 424     -11.144 -30.571  14.959  1.00 27.20           C  
ATOM   3161  O   MET A 424     -12.032 -29.730  14.778  1.00 27.48           O  
ATOM   3162  CB  MET A 424      -8.798 -30.085  15.670  1.00 26.43           C  
ATOM   3163  CG  MET A 424      -7.953 -29.463  16.728  1.00 25.88           C  
ATOM   3164  SD  MET A 424      -6.375 -28.797  16.186  1.00 24.27           S  
ATOM   3165  CE  MET A 424      -5.592 -30.252  15.463  1.00 22.74           C  
ATOM   3166  N   SER A 425     -10.957 -31.605  14.142  1.00 27.80           N  
ATOM   3167  CA  SER A 425     -11.770 -31.759  12.940  1.00 27.87           C  
ATOM   3168  C   SER A 425     -13.157 -32.338  13.218  1.00 28.32           C  
ATOM   3169  O   SER A 425     -14.067 -32.180  12.399  1.00 28.97           O  
ATOM   3170  CB  SER A 425     -11.034 -32.620  11.890  1.00 28.64           C  
ATOM   3171  OG  SER A 425     -11.757 -32.644  10.660  1.00 28.84           O  
ATOM   3172  N   LEU A 426     -13.326 -33.057  14.321  1.00 27.54           N  
ATOM   3173  CA  LEU A 426     -14.669 -33.503  14.681  1.00 28.00           C  
ATOM   3174  C   LEU A 426     -15.201 -32.748  15.924  1.00 27.70           C  
ATOM   3175  O   LEU A 426     -16.260 -33.084  16.462  1.00 27.66           O  
ATOM   3176  CB  LEU A 426     -14.739 -35.012  14.908  1.00 28.40           C  
ATOM   3177  CG  LEU A 426     -14.172 -36.145  14.019  1.00 30.68           C  
ATOM   3178  CD1 LEU A 426     -15.278 -36.901  13.338  1.00 32.72           C  
ATOM   3179  CD2 LEU A 426     -13.123 -35.741  13.028  1.00 32.24           C  
ATOM   3180  N   GLY A 427     -14.464 -31.730  16.359  1.00 26.73           N  
ATOM   3181  CA  GLY A 427     -14.800 -31.003  17.570  1.00 25.85           C  
ATOM   3182  C   GLY A 427     -14.974 -29.548  17.239  1.00 24.63           C  
ATOM   3183  O   GLY A 427     -16.073 -29.120  16.937  1.00 24.34           O  
ATOM   3184  N   ALA A 428     -13.876 -28.806  17.264  1.00 24.35           N  
ATOM   3185  CA  ALA A 428     -13.885 -27.400  16.906  1.00 24.17           C  
ATOM   3186  C   ALA A 428     -14.565 -27.138  15.545  1.00 24.12           C  
ATOM   3187  O   ALA A 428     -15.341 -26.179  15.391  1.00 23.72           O  
ATOM   3188  CB  ALA A 428     -12.471 -26.855  16.905  1.00 23.84           C  
ATOM   3189  N   VAL A 429     -14.271 -27.981  14.560  1.00 24.06           N  
ATOM   3190  CA  VAL A 429     -14.867 -27.802  13.230  1.00 23.72           C  
ATOM   3191  C   VAL A 429     -16.390 -28.030  13.259  1.00 23.49           C  
ATOM   3192  O   VAL A 429     -17.138 -27.357  12.554  1.00 23.55           O  
ATOM   3193  CB  VAL A 429     -14.149 -28.691  12.154  1.00 24.21           C  
ATOM   3194  CG1 VAL A 429     -15.040 -28.919  10.933  1.00 21.69           C  
ATOM   3195  CG2 VAL A 429     -12.807 -28.052  11.739  1.00 22.93           C  
ATOM   3196  N   PHE A 430     -16.853 -28.962  14.086  1.00 23.54           N  
ATOM   3197  CA  PHE A 430     -18.287 -29.173  14.243  1.00 24.45           C  
ATOM   3198  C   PHE A 430     -18.931 -27.935  14.872  1.00 24.92           C  
ATOM   3199  O   PHE A 430     -20.049 -27.545  14.496  1.00 24.77           O  
ATOM   3200  CB  PHE A 430     -18.583 -30.424  15.067  1.00 24.58           C  
ATOM   3201  CG  PHE A 430     -18.677 -31.690  14.246  1.00 24.89           C  
ATOM   3202  CD1 PHE A 430     -17.693 -32.006  13.308  1.00 23.74           C  
ATOM   3203  CD2 PHE A 430     -19.730 -32.583  14.443  1.00 24.97           C  
ATOM   3204  CE1 PHE A 430     -17.771 -33.159  12.565  1.00 24.83           C  
ATOM   3205  CE2 PHE A 430     -19.823 -33.765  13.698  1.00 25.08           C  
ATOM   3206  CZ  PHE A 430     -18.838 -34.055  12.763  1.00 25.48           C  
ATOM   3207  N   GLY A 431     -18.203 -27.303  15.798  1.00 24.37           N  
ATOM   3208  CA  GLY A 431     -18.589 -26.004  16.315  1.00 24.07           C  
ATOM   3209  C   GLY A 431     -18.656 -24.920  15.249  1.00 23.86           C  
ATOM   3210  O   GLY A 431     -19.575 -24.102  15.254  1.00 23.42           O  
ATOM   3211  N   ILE A 432     -17.676 -24.883  14.352  1.00 23.81           N  
ATOM   3212  CA  ILE A 432     -17.746 -23.956  13.212  1.00 24.05           C  
ATOM   3213  C   ILE A 432     -18.999 -24.190  12.358  1.00 24.04           C  
ATOM   3214  O   ILE A 432     -19.694 -23.235  11.996  1.00 24.59           O  
ATOM   3215  CB  ILE A 432     -16.471 -24.017  12.331  1.00 24.05           C  
ATOM   3216  CG1 ILE A 432     -15.264 -23.504  13.128  1.00 23.95           C  
ATOM   3217  CG2 ILE A 432     -16.691 -23.252  10.984  1.00 23.25           C  
ATOM   3218  CD1 ILE A 432     -13.894 -23.627  12.427  1.00 23.46           C  
ATOM   3219  N   PHE A 433     -19.279 -25.445  12.025  1.00 23.94           N  
ATOM   3220  CA  PHE A 433     -20.461 -25.754  11.203  1.00 24.05           C  
ATOM   3221  C   PHE A 433     -21.766 -25.441  11.957  1.00 24.35           C  
ATOM   3222  O   PHE A 433     -22.693 -24.849  11.393  1.00 23.96           O  
ATOM   3223  CB  PHE A 433     -20.424 -27.188  10.691  1.00 23.60           C  
ATOM   3224  CG  PHE A 433     -19.407 -27.425   9.599  1.00 23.94           C  
ATOM   3225  CD1 PHE A 433     -19.252 -26.514   8.556  1.00 23.02           C  
ATOM   3226  CD2 PHE A 433     -18.621 -28.583   9.599  1.00 23.20           C  
ATOM   3227  CE1 PHE A 433     -18.322 -26.747   7.529  1.00 24.64           C  
ATOM   3228  CE2 PHE A 433     -17.669 -28.822   8.574  1.00 23.02           C  
ATOM   3229  CZ  PHE A 433     -17.529 -27.907   7.548  1.00 24.49           C  
ATOM   3230  N   ALA A 434     -21.807 -25.741  13.259  1.00 24.25           N  
ATOM   3231  CA  ALA A 434     -22.972 -25.380  14.062  1.00 24.18           C  
ATOM   3232  C   ALA A 434     -23.243 -23.888  13.937  1.00 24.34           C  
ATOM   3233  O   ALA A 434     -24.372 -23.475  13.683  1.00 24.69           O  
ATOM   3234  CB  ALA A 434     -22.775 -25.802  15.556  1.00 24.18           C  
ATOM   3235  N   GLY A 435     -22.187 -23.088  14.076  1.00 24.77           N  
ATOM   3236  CA  GLY A 435     -22.287 -21.647  14.010  1.00 24.83           C  
ATOM   3237  C   GLY A 435     -22.760 -21.159  12.655  1.00 24.93           C  
ATOM   3238  O   GLY A 435     -23.601 -20.265  12.582  1.00 25.08           O  
ATOM   3239  N   ILE A 436     -22.226 -21.739  11.587  1.00 24.97           N  
ATOM   3240  CA  ILE A 436     -22.602 -21.329  10.229  1.00 25.03           C  
ATOM   3241  C   ILE A 436     -24.096 -21.526  10.015  1.00 24.82           C  
ATOM   3242  O   ILE A 436     -24.800 -20.599   9.614  1.00 25.03           O  
ATOM   3243  CB  ILE A 436     -21.812 -22.127   9.149  1.00 25.58           C  
ATOM   3244  CG1 ILE A 436     -20.295 -21.875   9.225  1.00 26.77           C  
ATOM   3245  CG2 ILE A 436     -22.377 -21.844   7.708  1.00 23.91           C  
ATOM   3246  CD1 ILE A 436     -19.857 -20.520   8.769  1.00 32.73           C  
ATOM   3247  N   TYR A 437     -24.584 -22.732  10.282  1.00 25.03           N  
ATOM   3248  CA  TYR A 437     -26.004 -23.017  10.077  1.00 25.66           C  
ATOM   3249  C   TYR A 437     -26.909 -22.221  11.034  1.00 26.12           C  
ATOM   3250  O   TYR A 437     -27.979 -21.759  10.637  1.00 26.57           O  
ATOM   3251  CB  TYR A 437     -26.270 -24.514  10.181  1.00 25.20           C  
ATOM   3252  CG  TYR A 437     -25.763 -25.284   8.987  1.00 24.79           C  
ATOM   3253  CD1 TYR A 437     -26.485 -25.288   7.775  1.00 25.89           C  
ATOM   3254  CD2 TYR A 437     -24.552 -25.986   9.043  1.00 24.53           C  
ATOM   3255  CE1 TYR A 437     -26.038 -25.997   6.677  1.00 24.81           C  
ATOM   3256  CE2 TYR A 437     -24.079 -26.701   7.923  1.00 24.63           C  
ATOM   3257  CZ  TYR A 437     -24.844 -26.705   6.753  1.00 24.30           C  
ATOM   3258  OH  TYR A 437     -24.405 -27.399   5.651  1.00 24.35           O  
ATOM   3259  N   PHE A 438     -26.459 -22.050  12.278  1.00 26.35           N  
ATOM   3260  CA  PHE A 438     -27.179 -21.256  13.292  1.00 26.19           C  
ATOM   3261  C   PHE A 438     -27.379 -19.820  12.842  1.00 26.17           C  
ATOM   3262  O   PHE A 438     -28.460 -19.277  12.972  1.00 25.84           O  
ATOM   3263  CB  PHE A 438     -26.382 -21.266  14.592  1.00 26.51           C  
ATOM   3264  CG  PHE A 438     -27.111 -20.694  15.798  1.00 26.97           C  
ATOM   3265  CD1 PHE A 438     -28.374 -21.150  16.168  1.00 27.74           C  
ATOM   3266  CD2 PHE A 438     -26.490 -19.740  16.589  1.00 27.70           C  
ATOM   3267  CE1 PHE A 438     -29.009 -20.639  17.318  1.00 29.12           C  
ATOM   3268  CE2 PHE A 438     -27.101 -19.239  17.750  1.00 28.52           C  
ATOM   3269  CZ  PHE A 438     -28.367 -19.684  18.105  1.00 27.89           C  
ATOM   3270  N   TRP A 439     -26.332 -19.232  12.266  1.00 26.13           N  
ATOM   3271  CA  TRP A 439     -26.272 -17.799  12.066  1.00 26.41           C  
ATOM   3272  C   TRP A 439     -26.327 -17.302  10.617  1.00 26.40           C  
ATOM   3273  O   TRP A 439     -26.446 -16.097  10.413  1.00 26.73           O  
ATOM   3274  CB  TRP A 439     -25.005 -17.251  12.714  1.00 25.99           C  
ATOM   3275  CG  TRP A 439     -25.109 -16.985  14.191  1.00 27.34           C  
ATOM   3276  CD1 TRP A 439     -26.148 -16.378  14.858  1.00 27.73           C  
ATOM   3277  CD2 TRP A 439     -24.113 -17.267  15.180  1.00 27.84           C  
ATOM   3278  NE1 TRP A 439     -25.860 -16.281  16.200  1.00 26.12           N  
ATOM   3279  CE2 TRP A 439     -24.618 -16.811  16.430  1.00 28.24           C  
ATOM   3280  CE3 TRP A 439     -22.837 -17.865  15.142  1.00 27.90           C  
ATOM   3281  CZ2 TRP A 439     -23.895 -16.928  17.628  1.00 27.98           C  
ATOM   3282  CZ3 TRP A 439     -22.114 -17.988  16.332  1.00 28.35           C  
ATOM   3283  CH2 TRP A 439     -22.645 -17.511  17.563  1.00 29.27           C  
ATOM   3284  N   ILE A 440     -26.232 -18.196   9.628  1.00 26.61           N  
ATOM   3285  CA  ILE A 440     -26.232 -17.743   8.229  1.00 26.90           C  
ATOM   3286  C   ILE A 440     -27.454 -16.864   7.844  1.00 27.10           C  
ATOM   3287  O   ILE A 440     -27.301 -15.871   7.135  1.00 27.67           O  
ATOM   3288  CB  ILE A 440     -25.952 -18.898   7.190  1.00 26.36           C  
ATOM   3289  CG1 ILE A 440     -25.639 -18.303   5.809  1.00 26.21           C  
ATOM   3290  CG2 ILE A 440     -27.104 -19.906   7.122  1.00 26.41           C  
ATOM   3291  CD1 ILE A 440     -24.975 -19.308   4.790  1.00 23.68           C  
ATOM   3292  N   GLY A 441     -28.645 -17.239   8.302  1.00 27.13           N  
ATOM   3293  CA  GLY A 441     -29.833 -16.417   8.098  1.00 28.00           C  
ATOM   3294  C   GLY A 441     -29.671 -15.012   8.676  1.00 28.15           C  
ATOM   3295  O   GLY A 441     -29.954 -14.018   8.012  1.00 27.72           O  
ATOM   3296  N   LYS A 442     -29.186 -14.945   9.912  1.00 28.27           N  
ATOM   3297  CA  LYS A 442     -28.937 -13.676  10.596  1.00 28.83           C  
ATOM   3298  C   LYS A 442     -27.930 -12.780   9.861  1.00 29.54           C  
ATOM   3299  O   LYS A 442     -28.141 -11.572   9.767  1.00 29.84           O  
ATOM   3300  CB  LYS A 442     -28.516 -13.923  12.050  1.00 28.61           C  
ATOM   3301  CG  LYS A 442     -28.129 -12.659  12.845  1.00 29.84           C  
ATOM   3302  CD  LYS A 442     -29.267 -11.612  12.895  1.00 30.23           C  
ATOM   3303  CE  LYS A 442     -30.578 -12.194  13.420  1.00 29.33           C  
ATOM   3304  NZ  LYS A 442     -31.587 -11.121  13.746  1.00 26.22           N  
ATOM   3305  N   MET A 443     -26.871 -13.375   9.297  1.00 29.68           N  
ATOM   3306  CA  MET A 443     -25.799 -12.610   8.670  1.00 29.05           C  
ATOM   3307  C   MET A 443     -26.121 -12.214   7.236  1.00 29.62           C  
ATOM   3308  O   MET A 443     -25.678 -11.159   6.766  1.00 30.72           O  
ATOM   3309  CB  MET A 443     -24.473 -13.383   8.715  1.00 28.89           C  
ATOM   3310  CG  MET A 443     -23.948 -13.731  10.136  1.00 29.10           C  
ATOM   3311  SD  MET A 443     -22.337 -14.621  10.077  1.00 31.39           S  
ATOM   3312  CE  MET A 443     -22.889 -16.217   9.731  1.00 28.41           C  
ATOM   3313  N   SER A 444     -26.882 -13.048   6.533  1.00 29.27           N  
ATOM   3314  CA  SER A 444     -27.073 -12.848   5.094  1.00 28.81           C  
ATOM   3315  C   SER A 444     -28.483 -12.404   4.700  1.00 29.55           C  
ATOM   3316  O   SER A 444     -28.667 -11.828   3.627  1.00 29.45           O  
ATOM   3317  CB  SER A 444     -26.719 -14.127   4.332  1.00 28.25           C  
ATOM   3318  OG  SER A 444     -27.748 -15.108   4.467  1.00 24.72           O  
ATOM   3319  N   GLY A 445     -29.470 -12.693   5.546  1.00 29.60           N  
ATOM   3320  CA  GLY A 445     -30.863 -12.507   5.165  1.00 30.45           C  
ATOM   3321  C   GLY A 445     -31.414 -13.615   4.277  1.00 31.04           C  
ATOM   3322  O   GLY A 445     -32.528 -13.489   3.744  1.00 31.49           O  
ATOM   3323  N   ARG A 446     -30.633 -14.688   4.105  1.00 30.54           N  
ATOM   3324  CA  ARG A 446     -31.078 -15.904   3.429  1.00 30.46           C  
ATOM   3325  C   ARG A 446     -30.879 -17.164   4.271  1.00 29.37           C  
ATOM   3326  O   ARG A 446     -29.900 -17.290   4.989  1.00 29.84           O  
ATOM   3327  CB  ARG A 446     -30.371 -16.054   2.095  1.00 30.67           C  
ATOM   3328  CG  ARG A 446     -30.814 -14.988   1.085  1.00 33.14           C  
ATOM   3329  CD  ARG A 446     -30.449 -15.309  -0.319  1.00 34.21           C  
ATOM   3330  NE  ARG A 446     -30.810 -14.256  -1.254  1.00 35.97           N  
ATOM   3331  CZ  ARG A 446     -31.906 -14.277  -1.996  1.00 39.80           C  
ATOM   3332  NH1 ARG A 446     -32.764 -15.287  -1.902  1.00 40.39           N  
ATOM   3333  NH2 ARG A 446     -32.156 -13.282  -2.833  1.00 41.51           N  
ATOM   3334  N   GLN A 447     -31.827 -18.086   4.164  1.00 28.54           N  
ATOM   3335  CA  GLN A 447     -31.842 -19.317   4.926  1.00 28.03           C  
ATOM   3336  C   GLN A 447     -31.279 -20.492   4.124  1.00 27.89           C  
ATOM   3337  O   GLN A 447     -31.489 -20.581   2.913  1.00 27.33           O  
ATOM   3338  CB  GLN A 447     -33.264 -19.627   5.384  1.00 27.94           C  
ATOM   3339  CG  GLN A 447     -33.321 -20.585   6.570  1.00 30.43           C  
ATOM   3340  CD  GLN A 447     -32.433 -20.104   7.715  1.00 33.12           C  
ATOM   3341  OE1 GLN A 447     -31.267 -20.500   7.824  1.00 31.33           O  
ATOM   3342  NE2 GLN A 447     -32.977 -19.213   8.548  1.00 36.37           N  
ATOM   3343  N   TYR A 448     -30.538 -21.375   4.790  1.00 27.15           N  
ATOM   3344  CA  TYR A 448     -30.015 -22.577   4.138  1.00 26.44           C  
ATOM   3345  C   TYR A 448     -31.173 -23.596   4.003  1.00 26.80           C  
ATOM   3346  O   TYR A 448     -32.057 -23.624   4.860  1.00 26.62           O  
ATOM   3347  CB  TYR A 448     -28.838 -23.159   4.966  1.00 26.10           C  
ATOM   3348  CG  TYR A 448     -29.311 -23.772   6.267  1.00 24.84           C  
ATOM   3349  CD1 TYR A 448     -29.357 -23.024   7.443  1.00 24.98           C  
ATOM   3350  CD2 TYR A 448     -29.756 -25.098   6.307  1.00 24.24           C  
ATOM   3351  CE1 TYR A 448     -29.823 -23.601   8.654  1.00 23.43           C  
ATOM   3352  CE2 TYR A 448     -30.216 -25.668   7.484  1.00 24.32           C  
ATOM   3353  CZ  TYR A 448     -30.258 -24.904   8.650  1.00 23.37           C  
ATOM   3354  OH  TYR A 448     -30.727 -25.488   9.805  1.00 24.79           O  
ATOM   3355  N   PRO A 449     -31.181 -24.423   2.949  1.00 26.82           N  
ATOM   3356  CA  PRO A 449     -32.181 -25.497   2.810  1.00 26.70           C  
ATOM   3357  C   PRO A 449     -31.923 -26.670   3.755  1.00 26.72           C  
ATOM   3358  O   PRO A 449     -30.823 -27.246   3.748  1.00 26.24           O  
ATOM   3359  CB  PRO A 449     -32.034 -25.950   1.345  1.00 26.17           C  
ATOM   3360  CG  PRO A 449     -30.671 -25.496   0.914  1.00 26.68           C  
ATOM   3361  CD  PRO A 449     -30.238 -24.376   1.813  1.00 26.95           C  
ATOM   3362  N   GLU A 450     -32.934 -27.023   4.547  1.00 26.77           N  
ATOM   3363  CA  GLU A 450     -32.747 -27.892   5.710  1.00 26.99           C  
ATOM   3364  C   GLU A 450     -32.262 -29.296   5.360  1.00 27.21           C  
ATOM   3365  O   GLU A 450     -31.391 -29.840   6.030  1.00 27.11           O  
ATOM   3366  CB  GLU A 450     -34.035 -27.985   6.536  1.00 27.36           C  
ATOM   3367  CG  GLU A 450     -33.868 -28.722   7.872  1.00 27.28           C  
ATOM   3368  CD  GLU A 450     -32.858 -28.065   8.821  1.00 27.27           C  
ATOM   3369  OE1 GLU A 450     -32.815 -26.837   8.941  1.00 27.64           O  
ATOM   3370  OE2 GLU A 450     -32.098 -28.786   9.478  1.00 31.36           O  
ATOM   3371  N   TRP A 451     -32.837 -29.879   4.312  1.00 27.19           N  
ATOM   3372  CA  TRP A 451     -32.456 -31.223   3.882  1.00 26.81           C  
ATOM   3373  C   TRP A 451     -30.966 -31.278   3.510  1.00 26.18           C  
ATOM   3374  O   TRP A 451     -30.313 -32.274   3.769  1.00 26.47           O  
ATOM   3375  CB  TRP A 451     -33.340 -31.701   2.719  1.00 26.09           C  
ATOM   3376  CG  TRP A 451     -33.037 -31.018   1.414  1.00 26.19           C  
ATOM   3377  CD1 TRP A 451     -33.685 -29.945   0.889  1.00 26.24           C  
ATOM   3378  CD2 TRP A 451     -32.001 -31.360   0.479  1.00 26.18           C  
ATOM   3379  NE1 TRP A 451     -33.125 -29.594  -0.312  1.00 26.42           N  
ATOM   3380  CE2 TRP A 451     -32.090 -30.448  -0.592  1.00 25.88           C  
ATOM   3381  CE3 TRP A 451     -31.009 -32.354   0.433  1.00 25.99           C  
ATOM   3382  CZ2 TRP A 451     -31.230 -30.491  -1.694  1.00 27.00           C  
ATOM   3383  CZ3 TRP A 451     -30.145 -32.392  -0.670  1.00 27.23           C  
ATOM   3384  CH2 TRP A 451     -30.265 -31.466  -1.714  1.00 25.26           C  
ATOM   3385  N   ALA A 452     -30.445 -30.207   2.909  1.00 25.82           N  
ATOM   3386  CA  ALA A 452     -29.037 -30.159   2.514  1.00 26.23           C  
ATOM   3387  C   ALA A 452     -28.102 -30.022   3.718  1.00 26.20           C  
ATOM   3388  O   ALA A 452     -27.036 -30.615   3.746  1.00 26.11           O  
ATOM   3389  CB  ALA A 452     -28.792 -29.026   1.499  1.00 26.14           C  
ATOM   3390  N   GLY A 453     -28.522 -29.242   4.712  1.00 26.51           N  
ATOM   3391  CA  GLY A 453     -27.793 -29.124   5.967  1.00 26.07           C  
ATOM   3392  C   GLY A 453     -27.623 -30.472   6.644  1.00 25.88           C  
ATOM   3393  O   GLY A 453     -26.521 -30.806   7.062  1.00 25.66           O  
ATOM   3394  N   LYS A 454     -28.711 -31.241   6.732  1.00 25.44           N  
ATOM   3395  CA  LYS A 454     -28.684 -32.567   7.327  1.00 25.81           C  
ATOM   3396  C   LYS A 454     -27.849 -33.547   6.504  1.00 25.42           C  
ATOM   3397  O   LYS A 454     -27.119 -34.370   7.054  1.00 25.16           O  
ATOM   3398  CB  LYS A 454     -30.108 -33.116   7.485  1.00 26.39           C  
ATOM   3399  CG  LYS A 454     -30.995 -32.387   8.522  1.00 28.94           C  
ATOM   3400  CD  LYS A 454     -32.400 -32.976   8.476  1.00 31.29           C  
ATOM   3401  CE  LYS A 454     -33.241 -32.657   9.708  1.00 35.54           C  
ATOM   3402  NZ  LYS A 454     -33.457 -31.209   9.923  1.00 38.19           N  
ATOM   3403  N   LEU A 455     -27.948 -33.472   5.182  1.00 24.92           N  
ATOM   3404  CA  LEU A 455     -27.124 -34.346   4.353  1.00 25.27           C  
ATOM   3405  C   LEU A 455     -25.628 -34.066   4.554  1.00 24.08           C  
ATOM   3406  O   LEU A 455     -24.829 -34.989   4.645  1.00 24.33           O  
ATOM   3407  CB  LEU A 455     -27.518 -34.232   2.864  1.00 25.14           C  
ATOM   3408  CG  LEU A 455     -26.672 -35.054   1.884  1.00 27.78           C  
ATOM   3409  CD1 LEU A 455     -26.649 -36.555   2.253  1.00 30.35           C  
ATOM   3410  CD2 LEU A 455     -27.150 -34.862   0.444  1.00 27.85           C  
ATOM   3411  N   HIS A 456     -25.263 -32.791   4.600  1.00 23.82           N  
ATOM   3412  CA  HIS A 456     -23.892 -32.393   4.870  1.00 24.02           C  
ATOM   3413  C   HIS A 456     -23.446 -32.985   6.201  1.00 23.50           C  
ATOM   3414  O   HIS A 456     -22.411 -33.650   6.288  1.00 23.62           O  
ATOM   3415  CB  HIS A 456     -23.773 -30.860   4.886  1.00 23.49           C  
ATOM   3416  CG  HIS A 456     -22.446 -30.358   5.356  1.00 23.51           C  
ATOM   3417  ND1 HIS A 456     -22.290 -29.128   5.958  1.00 23.93           N  
ATOM   3418  CD2 HIS A 456     -21.211 -30.912   5.304  1.00 23.49           C  
ATOM   3419  CE1 HIS A 456     -21.017 -28.952   6.270  1.00 23.14           C  
ATOM   3420  NE2 HIS A 456     -20.342 -30.021   5.888  1.00 21.70           N  
ATOM   3421  N   PHE A 457     -24.246 -32.777   7.232  1.00 23.82           N  
ATOM   3422  CA  PHE A 457     -23.910 -33.351   8.527  1.00 23.88           C  
ATOM   3423  C   PHE A 457     -23.614 -34.851   8.471  1.00 24.23           C  
ATOM   3424  O   PHE A 457     -22.559 -35.280   8.947  1.00 23.66           O  
ATOM   3425  CB  PHE A 457     -24.970 -33.049   9.595  1.00 24.01           C  
ATOM   3426  CG  PHE A 457     -24.750 -33.816  10.867  1.00 22.72           C  
ATOM   3427  CD1 PHE A 457     -23.851 -33.343  11.826  1.00 24.22           C  
ATOM   3428  CD2 PHE A 457     -25.396 -35.034  11.081  1.00 20.94           C  
ATOM   3429  CE1 PHE A 457     -23.611 -34.057  13.002  1.00 22.73           C  
ATOM   3430  CE2 PHE A 457     -25.151 -35.773  12.251  1.00 23.18           C  
ATOM   3431  CZ  PHE A 457     -24.268 -35.277  13.214  1.00 22.33           C  
ATOM   3432  N   TRP A 458     -24.516 -35.651   7.886  1.00 24.91           N  
ATOM   3433  CA  TRP A 458     -24.336 -37.110   7.890  1.00 25.13           C  
ATOM   3434  C   TRP A 458     -23.137 -37.608   7.082  1.00 24.91           C  
ATOM   3435  O   TRP A 458     -22.438 -38.525   7.524  1.00 24.37           O  
ATOM   3436  CB  TRP A 458     -25.641 -37.875   7.527  1.00 25.34           C  
ATOM   3437  CG  TRP A 458     -26.670 -37.793   8.648  1.00 27.01           C  
ATOM   3438  CD1 TRP A 458     -27.867 -37.120   8.619  1.00 27.24           C  
ATOM   3439  CD2 TRP A 458     -26.567 -38.362   9.964  1.00 26.52           C  
ATOM   3440  NE1 TRP A 458     -28.509 -37.247   9.827  1.00 28.56           N  
ATOM   3441  CE2 TRP A 458     -27.735 -38.000  10.672  1.00 27.77           C  
ATOM   3442  CE3 TRP A 458     -25.599 -39.133  10.625  1.00 28.87           C  
ATOM   3443  CZ2 TRP A 458     -27.965 -38.385  12.003  1.00 28.73           C  
ATOM   3444  CZ3 TRP A 458     -25.837 -39.528  11.956  1.00 29.44           C  
ATOM   3445  CH2 TRP A 458     -27.009 -39.155  12.618  1.00 28.00           C  
ATOM   3446  N   MET A 459     -22.910 -37.014   5.903  1.00 25.79           N  
ATOM   3447  CA  MET A 459     -21.719 -37.309   5.077  1.00 26.20           C  
ATOM   3448  C   MET A 459     -20.412 -36.980   5.820  1.00 26.27           C  
ATOM   3449  O   MET A 459     -19.471 -37.787   5.844  1.00 26.14           O  
ATOM   3450  CB  MET A 459     -21.758 -36.515   3.763  1.00 26.08           C  
ATOM   3451  CG  MET A 459     -22.855 -36.948   2.790  1.00 28.73           C  
ATOM   3452  SD  MET A 459     -22.737 -36.019   1.220  1.00 35.21           S  
ATOM   3453  CE  MET A 459     -23.033 -34.433   1.716  1.00 35.35           C  
ATOM   3454  N   MET A 460     -20.362 -35.798   6.427  1.00 25.63           N  
ATOM   3455  CA  MET A 460     -19.222 -35.436   7.250  1.00 25.73           C  
ATOM   3456  C   MET A 460     -19.069 -36.374   8.455  1.00 26.08           C  
ATOM   3457  O   MET A 460     -17.966 -36.848   8.746  1.00 25.17           O  
ATOM   3458  CB  MET A 460     -19.309 -33.974   7.682  1.00 25.52           C  
ATOM   3459  CG  MET A 460     -18.214 -33.555   8.661  1.00 26.84           C  
ATOM   3460  SD  MET A 460     -16.637 -33.228   7.842  1.00 27.02           S  
ATOM   3461  CE  MET A 460     -15.787 -34.573   8.081  1.00 33.45           C  
ATOM   3462  N   PHE A 461     -20.181 -36.671   9.129  1.00 27.01           N  
ATOM   3463  CA  PHE A 461     -20.165 -37.558  10.288  1.00 27.12           C  
ATOM   3464  C   PHE A 461     -19.592 -38.943   9.975  1.00 27.58           C  
ATOM   3465  O   PHE A 461     -18.719 -39.451  10.693  1.00 27.59           O  
ATOM   3466  CB  PHE A 461     -21.565 -37.701  10.884  1.00 27.83           C  
ATOM   3467  CG  PHE A 461     -21.583 -38.461  12.171  1.00 27.98           C  
ATOM   3468  CD1 PHE A 461     -21.837 -39.827  12.180  1.00 29.33           C  
ATOM   3469  CD2 PHE A 461     -21.299 -37.818  13.375  1.00 29.65           C  
ATOM   3470  CE1 PHE A 461     -21.818 -40.556  13.378  1.00 31.21           C  
ATOM   3471  CE2 PHE A 461     -21.293 -38.537  14.587  1.00 30.56           C  
ATOM   3472  CZ  PHE A 461     -21.550 -39.901  14.580  1.00 30.60           C  
ATOM   3473  N   VAL A 462     -20.097 -39.552   8.910  1.00 27.47           N  
ATOM   3474  CA  VAL A 462     -19.632 -40.871   8.476  1.00 27.70           C  
ATOM   3475  C   VAL A 462     -18.191 -40.797   7.973  1.00 26.87           C  
ATOM   3476  O   VAL A 462     -17.347 -41.605   8.378  1.00 27.32           O  
ATOM   3477  CB  VAL A 462     -20.567 -41.481   7.383  1.00 27.65           C  
ATOM   3478  CG1 VAL A 462     -19.948 -42.748   6.757  1.00 28.97           C  
ATOM   3479  CG2 VAL A 462     -21.964 -41.797   7.964  1.00 27.22           C  
ATOM   3480  N   GLY A 463     -17.923 -39.826   7.106  1.00 26.33           N  
ATOM   3481  CA  GLY A 463     -16.604 -39.657   6.511  1.00 26.23           C  
ATOM   3482  C   GLY A 463     -15.499 -39.366   7.528  1.00 25.90           C  
ATOM   3483  O   GLY A 463     -14.444 -40.002   7.508  1.00 25.15           O  
ATOM   3484  N   ALA A 464     -15.729 -38.414   8.424  1.00 24.90           N  
ATOM   3485  CA  ALA A 464     -14.652 -38.036   9.349  1.00 24.87           C  
ATOM   3486  C   ALA A 464     -14.339 -39.139  10.362  1.00 24.14           C  
ATOM   3487  O   ALA A 464     -13.190 -39.320  10.746  1.00 23.90           O  
ATOM   3488  CB  ALA A 464     -14.956 -36.725  10.051  1.00 24.53           C  
ATOM   3489  N   ASN A 465     -15.359 -39.876  10.785  1.00 24.31           N  
ATOM   3490  CA  ASN A 465     -15.142 -41.042  11.641  1.00 24.17           C  
ATOM   3491  C   ASN A 465     -14.372 -42.153  10.924  1.00 24.56           C  
ATOM   3492  O   ASN A 465     -13.493 -42.778  11.510  1.00 24.52           O  
ATOM   3493  CB  ASN A 465     -16.467 -41.567  12.206  1.00 24.00           C  
ATOM   3494  CG  ASN A 465     -16.901 -40.796  13.440  1.00 24.57           C  
ATOM   3495  OD1 ASN A 465     -16.242 -40.847  14.485  1.00 22.69           O  
ATOM   3496  ND2 ASN A 465     -17.973 -40.020  13.301  1.00 23.73           N  
ATOM   3497  N   LEU A 466     -14.708 -42.402   9.658  1.00 24.29           N  
ATOM   3498  CA  LEU A 466     -13.979 -43.385   8.859  1.00 24.58           C  
ATOM   3499  C   LEU A 466     -12.515 -42.971   8.629  1.00 23.91           C  
ATOM   3500  O   LEU A 466     -11.632 -43.822   8.538  1.00 24.42           O  
ATOM   3501  CB  LEU A 466     -14.680 -43.604   7.513  1.00 25.53           C  
ATOM   3502  CG  LEU A 466     -15.757 -44.695   7.482  1.00 28.55           C  
ATOM   3503  CD1 LEU A 466     -16.628 -44.617   6.206  1.00 30.31           C  
ATOM   3504  CD2 LEU A 466     -15.117 -46.088   7.640  1.00 29.94           C  
ATOM   3505  N   THR A 467     -12.272 -41.667   8.524  1.00 23.27           N  
ATOM   3506  CA  THR A 467     -10.925 -41.128   8.331  1.00 23.17           C  
ATOM   3507  C   THR A 467     -10.089 -41.349   9.589  1.00 23.36           C  
ATOM   3508  O   THR A 467      -8.975 -41.880   9.540  1.00 23.34           O  
ATOM   3509  CB  THR A 467     -10.993 -39.613   8.051  1.00 23.55           C  
ATOM   3510  OG1 THR A 467     -11.755 -39.356   6.858  1.00 23.02           O  
ATOM   3511  CG2 THR A 467      -9.588 -39.048   7.768  1.00 22.24           C  
ATOM   3512  N   PHE A 468     -10.637 -40.970  10.730  1.00 23.16           N  
ATOM   3513  CA  PHE A 468      -9.772 -40.861  11.913  1.00 23.09           C  
ATOM   3514  C   PHE A 468      -9.813 -42.003  12.924  1.00 23.57           C  
ATOM   3515  O   PHE A 468      -8.792 -42.283  13.575  1.00 22.19           O  
ATOM   3516  CB  PHE A 468      -9.961 -39.502  12.575  1.00 23.16           C  
ATOM   3517  CG  PHE A 468      -9.578 -38.356  11.685  1.00 23.27           C  
ATOM   3518  CD1 PHE A 468      -8.246 -38.183  11.283  1.00 22.91           C  
ATOM   3519  CD2 PHE A 468     -10.556 -37.464  11.208  1.00 24.51           C  
ATOM   3520  CE1 PHE A 468      -7.891 -37.132  10.431  1.00 21.61           C  
ATOM   3521  CE2 PHE A 468     -10.207 -36.381  10.353  1.00 20.83           C  
ATOM   3522  CZ  PHE A 468      -8.883 -36.216   9.974  1.00 22.41           C  
ATOM   3523  N   PHE A 469     -10.954 -42.687  13.051  1.00 23.69           N  
ATOM   3524  CA  PHE A 469     -11.011 -43.772  14.027  1.00 24.16           C  
ATOM   3525  C   PHE A 469      -9.980 -44.870  13.758  1.00 24.24           C  
ATOM   3526  O   PHE A 469      -9.322 -45.316  14.697  1.00 24.63           O  
ATOM   3527  CB  PHE A 469     -12.420 -44.359  14.235  1.00 24.80           C  
ATOM   3528  CG  PHE A 469     -12.557 -45.065  15.550  1.00 26.95           C  
ATOM   3529  CD1 PHE A 469     -12.918 -44.360  16.694  1.00 28.81           C  
ATOM   3530  CD2 PHE A 469     -12.238 -46.413  15.668  1.00 28.63           C  
ATOM   3531  CE1 PHE A 469     -12.996 -45.004  17.935  1.00 30.31           C  
ATOM   3532  CE2 PHE A 469     -12.320 -47.067  16.907  1.00 30.17           C  
ATOM   3533  CZ  PHE A 469     -12.700 -46.361  18.038  1.00 30.07           C  
ATOM   3534  N   PRO A 470      -9.805 -45.289  12.496  1.00 24.34           N  
ATOM   3535  CA  PRO A 470      -8.768 -46.275  12.155  1.00 23.47           C  
ATOM   3536  C   PRO A 470      -7.333 -45.830  12.464  1.00 23.56           C  
ATOM   3537  O   PRO A 470      -6.465 -46.711  12.626  1.00 23.24           O  
ATOM   3538  CB  PRO A 470      -8.954 -46.475  10.649  1.00 24.67           C  
ATOM   3539  CG  PRO A 470     -10.389 -46.089  10.410  1.00 24.56           C  
ATOM   3540  CD  PRO A 470     -10.568 -44.877  11.301  1.00 23.68           C  
ATOM   3541  N   GLN A 471      -7.074 -44.524  12.590  1.00 22.26           N  
ATOM   3542  CA  GLN A 471      -5.724 -44.068  12.956  1.00 22.27           C  
ATOM   3543  C   GLN A 471      -5.341 -44.465  14.401  1.00 22.49           C  
ATOM   3544  O   GLN A 471      -4.157 -44.614  14.723  1.00 21.65           O  
ATOM   3545  CB  GLN A 471      -5.532 -42.563  12.651  1.00 21.49           C  
ATOM   3546  CG  GLN A 471      -5.684 -42.269  11.140  1.00 21.58           C  
ATOM   3547  CD  GLN A 471      -5.565 -40.791  10.750  1.00 23.23           C  
ATOM   3548  OE1 GLN A 471      -5.333 -39.932  11.594  1.00 21.31           O  
ATOM   3549  NE2 GLN A 471      -5.694 -40.507   9.445  1.00 21.86           N  
ATOM   3550  N   HIS A 472      -6.348 -44.693  15.252  1.00 23.16           N  
ATOM   3551  CA  HIS A 472      -6.079 -45.275  16.575  1.00 23.12           C  
ATOM   3552  C   HIS A 472      -5.411 -46.648  16.413  1.00 23.42           C  
ATOM   3553  O   HIS A 472      -4.448 -46.966  17.116  1.00 23.60           O  
ATOM   3554  CB  HIS A 472      -7.360 -45.476  17.380  1.00 23.54           C  
ATOM   3555  CG  HIS A 472      -8.068 -44.212  17.760  1.00 23.60           C  
ATOM   3556  ND1 HIS A 472      -9.239 -43.807  17.156  1.00 24.80           N  
ATOM   3557  CD2 HIS A 472      -7.795 -43.285  18.707  1.00 23.90           C  
ATOM   3558  CE1 HIS A 472      -9.655 -42.682  17.709  1.00 24.79           C  
ATOM   3559  NE2 HIS A 472      -8.788 -42.335  18.640  1.00 25.49           N  
ATOM   3560  N   PHE A 473      -5.937 -47.459  15.498  1.00 23.69           N  
ATOM   3561  CA  PHE A 473      -5.386 -48.791  15.239  1.00 24.09           C  
ATOM   3562  C   PHE A 473      -3.958 -48.700  14.699  1.00 24.23           C  
ATOM   3563  O   PHE A 473      -3.080 -49.477  15.087  1.00 23.45           O  
ATOM   3564  CB  PHE A 473      -6.235 -49.564  14.210  1.00 24.35           C  
ATOM   3565  CG  PHE A 473      -7.697 -49.671  14.539  1.00 26.07           C  
ATOM   3566  CD1 PHE A 473      -8.152 -49.759  15.868  1.00 26.68           C  
ATOM   3567  CD2 PHE A 473      -8.630 -49.713  13.508  1.00 26.22           C  
ATOM   3568  CE1 PHE A 473      -9.524 -49.877  16.158  1.00 28.59           C  
ATOM   3569  CE2 PHE A 473     -10.003 -49.840  13.773  1.00 29.49           C  
ATOM   3570  CZ  PHE A 473     -10.457 -49.921  15.105  1.00 29.05           C  
ATOM   3571  N   LEU A 474      -3.753 -47.792  13.738  1.00 24.87           N  
ATOM   3572  CA  LEU A 474      -2.425 -47.560  13.165  1.00 24.67           C  
ATOM   3573  C   LEU A 474      -1.394 -47.183  14.239  1.00 25.06           C  
ATOM   3574  O   LEU A 474      -0.273 -47.701  14.249  1.00 25.51           O  
ATOM   3575  CB  LEU A 474      -2.502 -46.502  12.067  1.00 24.82           C  
ATOM   3576  CG  LEU A 474      -3.292 -47.009  10.848  1.00 24.57           C  
ATOM   3577  CD1 LEU A 474      -3.492 -45.905   9.826  1.00 24.73           C  
ATOM   3578  CD2 LEU A 474      -2.586 -48.223  10.239  1.00 25.26           C  
ATOM   3579  N   GLY A 475      -1.791 -46.315  15.161  1.00 24.81           N  
ATOM   3580  CA  GLY A 475      -0.903 -45.891  16.236  1.00 24.16           C  
ATOM   3581  C   GLY A 475      -0.570 -47.011  17.204  1.00 23.51           C  
ATOM   3582  O   GLY A 475       0.580 -47.167  17.621  1.00 22.52           O  
ATOM   3583  N   ARG A 476      -1.581 -47.809  17.535  1.00 23.86           N  
ATOM   3584  CA  ARG A 476      -1.405 -48.951  18.425  1.00 24.36           C  
ATOM   3585  C   ARG A 476      -0.453 -49.965  17.798  1.00 24.92           C  
ATOM   3586  O   ARG A 476       0.313 -50.616  18.494  1.00 24.66           O  
ATOM   3587  CB  ARG A 476      -2.762 -49.590  18.753  1.00 25.10           C  
ATOM   3588  CG  ARG A 476      -3.594 -48.764  19.754  1.00 25.15           C  
ATOM   3589  CD  ARG A 476      -5.082 -49.110  19.796  1.00 27.61           C  
ATOM   3590  NE  ARG A 476      -5.341 -50.371  20.503  1.00 29.62           N  
ATOM   3591  CZ  ARG A 476      -5.288 -50.542  21.831  1.00 30.31           C  
ATOM   3592  NH1 ARG A 476      -4.979 -49.535  22.638  1.00 29.30           N  
ATOM   3593  NH2 ARG A 476      -5.557 -51.738  22.358  1.00 31.03           N  
ATOM   3594  N   GLN A 477      -0.482 -50.059  16.463  1.00 24.48           N  
ATOM   3595  CA  GLN A 477       0.402 -50.958  15.738  1.00 24.77           C  
ATOM   3596  C   GLN A 477       1.781 -50.342  15.485  1.00 24.71           C  
ATOM   3597  O   GLN A 477       2.674 -51.010  14.965  1.00 25.35           O  
ATOM   3598  CB  GLN A 477      -0.271 -51.359  14.410  1.00 24.98           C  
ATOM   3599  CG  GLN A 477      -1.294 -52.451  14.588  1.00 26.57           C  
ATOM   3600  CD  GLN A 477      -0.627 -53.805  14.630  1.00 29.07           C  
ATOM   3601  OE1 GLN A 477      -0.174 -54.298  13.593  1.00 28.69           O  
ATOM   3602  NE2 GLN A 477      -0.527 -54.396  15.824  1.00 27.30           N  
ATOM   3603  N   GLY A 478       1.959 -49.068  15.849  1.00 24.40           N  
ATOM   3604  CA  GLY A 478       3.275 -48.458  15.844  1.00 23.41           C  
ATOM   3605  C   GLY A 478       3.630 -47.602  14.621  1.00 23.39           C  
ATOM   3606  O   GLY A 478       4.818 -47.321  14.377  1.00 23.22           O  
ATOM   3607  N   MET A 479       2.620 -47.160  13.876  1.00 23.18           N  
ATOM   3608  CA  MET A 479       2.863 -46.323  12.687  1.00 22.92           C  
ATOM   3609  C   MET A 479       3.273 -44.908  13.103  1.00 22.00           C  
ATOM   3610  O   MET A 479       2.487 -44.224  13.743  1.00 22.71           O  
ATOM   3611  CB  MET A 479       1.625 -46.267  11.774  1.00 22.41           C  
ATOM   3612  CG  MET A 479       1.922 -45.595  10.407  1.00 22.55           C  
ATOM   3613  SD  MET A 479       0.461 -45.240   9.404  1.00 24.03           S  
ATOM   3614  CE  MET A 479       1.142 -44.126   8.104  1.00 19.39           C  
ATOM   3615  N   PRO A 480       4.494 -44.482  12.762  1.00 21.89           N  
ATOM   3616  CA  PRO A 480       4.969 -43.134  13.121  1.00 21.71           C  
ATOM   3617  C   PRO A 480       4.297 -41.993  12.356  1.00 21.90           C  
ATOM   3618  O   PRO A 480       3.804 -42.186  11.232  1.00 21.43           O  
ATOM   3619  CB  PRO A 480       6.464 -43.183  12.804  1.00 21.43           C  
ATOM   3620  CG  PRO A 480       6.799 -44.656  12.554  1.00 22.21           C  
ATOM   3621  CD  PRO A 480       5.529 -45.262  12.047  1.00 21.10           C  
ATOM   3622  N   ARG A 481       4.288 -40.818  12.975  1.00 21.33           N  
ATOM   3623  CA  ARG A 481       3.885 -39.571  12.327  1.00 21.08           C  
ATOM   3624  C   ARG A 481       4.898 -39.148  11.279  1.00 20.53           C  
ATOM   3625  O   ARG A 481       6.072 -39.521  11.350  1.00 20.35           O  
ATOM   3626  CB  ARG A 481       3.785 -38.448  13.372  1.00 21.78           C  
ATOM   3627  CG  ARG A 481       2.629 -38.622  14.344  1.00 22.49           C  
ATOM   3628  CD  ARG A 481       2.472 -37.487  15.357  1.00 23.58           C  
ATOM   3629  NE  ARG A 481       2.337 -36.161  14.740  1.00 22.92           N  
ATOM   3630  CZ  ARG A 481       2.092 -35.061  15.433  1.00 23.72           C  
ATOM   3631  NH1 ARG A 481       1.959 -35.134  16.760  1.00 21.28           N  
ATOM   3632  NH2 ARG A 481       2.000 -33.889  14.824  1.00 20.65           N  
ATOM   3633  N   ARG A 482       4.420 -38.377  10.311  1.00 20.42           N  
ATOM   3634  CA  ARG A 482       5.253 -37.652   9.327  1.00 20.38           C  
ATOM   3635  C   ARG A 482       6.026 -38.539   8.349  1.00 20.06           C  
ATOM   3636  O   ARG A 482       7.141 -38.197   7.916  1.00 20.23           O  
ATOM   3637  CB  ARG A 482       6.140 -36.589  10.017  1.00 19.95           C  
ATOM   3638  CG  ARG A 482       5.275 -35.506  10.739  1.00 21.41           C  
ATOM   3639  CD  ARG A 482       5.902 -34.933  11.993  1.00 20.61           C  
ATOM   3640  NE  ARG A 482       5.212 -33.738  12.465  1.00 21.85           N  
ATOM   3641  CZ  ARG A 482       5.606 -33.019  13.518  1.00 23.07           C  
ATOM   3642  NH1 ARG A 482       6.680 -33.392  14.204  1.00 23.04           N  
ATOM   3643  NH2 ARG A 482       4.932 -31.926  13.884  1.00 22.46           N  
ATOM   3644  N   TYR A 483       5.402 -39.662   7.996  1.00 20.76           N  
ATOM   3645  CA  TYR A 483       5.954 -40.659   7.068  1.00 20.57           C  
ATOM   3646  C   TYR A 483       5.232 -40.636   5.725  1.00 20.72           C  
ATOM   3647  O   TYR A 483       4.012 -40.751   5.677  1.00 20.19           O  
ATOM   3648  CB  TYR A 483       5.789 -42.072   7.638  1.00 20.37           C  
ATOM   3649  CG  TYR A 483       6.934 -42.527   8.503  1.00 20.57           C  
ATOM   3650  CD1 TYR A 483       7.666 -41.605   9.264  1.00 20.42           C  
ATOM   3651  CD2 TYR A 483       7.276 -43.875   8.585  1.00 20.97           C  
ATOM   3652  CE1 TYR A 483       8.720 -42.016  10.067  1.00 20.27           C  
ATOM   3653  CE2 TYR A 483       8.343 -44.306   9.400  1.00 21.64           C  
ATOM   3654  CZ  TYR A 483       9.061 -43.358  10.129  1.00 20.80           C  
ATOM   3655  OH  TYR A 483      10.104 -43.743  10.938  1.00 20.11           O  
ATOM   3656  N   ILE A 484       6.008 -40.522   4.647  1.00 21.26           N  
ATOM   3657  CA  ILE A 484       5.502 -40.663   3.270  1.00 21.16           C  
ATOM   3658  C   ILE A 484       5.077 -42.106   2.916  1.00 21.69           C  
ATOM   3659  O   ILE A 484       4.209 -42.331   2.062  1.00 21.44           O  
ATOM   3660  CB  ILE A 484       6.603 -40.180   2.279  1.00 20.75           C  
ATOM   3661  CG1 ILE A 484       6.042 -40.077   0.852  1.00 21.77           C  
ATOM   3662  CG2 ILE A 484       7.915 -41.039   2.394  1.00 20.11           C  
ATOM   3663  CD1 ILE A 484       7.011 -39.478  -0.175  1.00 21.70           C  
ATOM   3664  N   ASP A 485       5.721 -43.085   3.545  1.00 22.02           N  
ATOM   3665  CA  ASP A 485       5.497 -44.478   3.217  1.00 22.63           C  
ATOM   3666  C   ASP A 485       5.587 -45.330   4.480  1.00 22.58           C  
ATOM   3667  O   ASP A 485       6.168 -44.889   5.488  1.00 23.07           O  
ATOM   3668  CB  ASP A 485       6.526 -44.917   2.167  1.00 22.53           C  
ATOM   3669  CG  ASP A 485       6.117 -46.176   1.420  1.00 24.00           C  
ATOM   3670  OD1 ASP A 485       4.942 -46.610   1.534  1.00 24.53           O  
ATOM   3671  OD2 ASP A 485       6.934 -46.795   0.692  1.00 24.42           O  
ATOM   3672  N   TYR A 486       5.016 -46.536   4.431  1.00 21.98           N  
ATOM   3673  CA  TYR A 486       4.870 -47.362   5.631  1.00 22.05           C  
ATOM   3674  C   TYR A 486       4.956 -48.854   5.306  1.00 22.53           C  
ATOM   3675  O   TYR A 486       4.626 -49.271   4.176  1.00 22.39           O  
ATOM   3676  CB  TYR A 486       3.536 -47.047   6.330  1.00 21.26           C  
ATOM   3677  CG  TYR A 486       2.332 -47.105   5.401  1.00 22.01           C  
ATOM   3678  CD1 TYR A 486       1.785 -45.938   4.847  1.00 23.04           C  
ATOM   3679  CD2 TYR A 486       1.749 -48.328   5.071  1.00 21.60           C  
ATOM   3680  CE1 TYR A 486       0.686 -46.008   4.005  1.00 22.76           C  
ATOM   3681  CE2 TYR A 486       0.659 -48.407   4.248  1.00 22.96           C  
ATOM   3682  CZ  TYR A 486       0.121 -47.256   3.720  1.00 23.44           C  
ATOM   3683  OH  TYR A 486      -0.964 -47.377   2.882  1.00 22.86           O  
ATOM   3684  N   PRO A 487       5.408 -49.644   6.272  1.00 22.78           N  
ATOM   3685  CA  PRO A 487       5.429 -51.107   6.146  1.00 23.49           C  
ATOM   3686  C   PRO A 487       4.074 -51.664   5.690  1.00 24.29           C  
ATOM   3687  O   PRO A 487       3.011 -51.155   6.051  1.00 24.84           O  
ATOM   3688  CB  PRO A 487       5.783 -51.564   7.565  1.00 22.96           C  
ATOM   3689  CG  PRO A 487       6.621 -50.444   8.074  1.00 22.79           C  
ATOM   3690  CD  PRO A 487       5.983 -49.197   7.559  1.00 22.64           C  
ATOM   3691  N   GLU A 488       4.137 -52.676   4.836  1.00 24.96           N  
ATOM   3692  CA  GLU A 488       2.955 -53.279   4.213  1.00 26.30           C  
ATOM   3693  C   GLU A 488       1.822 -53.656   5.200  1.00 25.20           C  
ATOM   3694  O   GLU A 488       0.651 -53.532   4.866  1.00 24.94           O  
ATOM   3695  CB  GLU A 488       3.392 -54.462   3.322  1.00 27.25           C  
ATOM   3696  CG  GLU A 488       2.280 -55.176   2.554  1.00 33.92           C  
ATOM   3697  CD  GLU A 488       1.981 -54.554   1.188  1.00 42.23           C  
ATOM   3698  OE1 GLU A 488       2.938 -54.245   0.417  1.00 45.77           O  
ATOM   3699  OE2 GLU A 488       0.774 -54.383   0.868  1.00 45.25           O  
ATOM   3700  N   ALA A 489       2.166 -54.057   6.422  1.00 25.16           N  
ATOM   3701  CA  ALA A 489       1.155 -54.434   7.413  1.00 26.01           C  
ATOM   3702  C   ALA A 489       0.178 -53.308   7.791  1.00 26.27           C  
ATOM   3703  O   ALA A 489      -0.911 -53.583   8.287  1.00 27.79           O  
ATOM   3704  CB  ALA A 489       1.815 -54.997   8.670  1.00 25.37           C  
ATOM   3705  N   PHE A 490       0.557 -52.055   7.568  1.00 25.39           N  
ATOM   3706  CA  PHE A 490      -0.331 -50.938   7.894  1.00 25.57           C  
ATOM   3707  C   PHE A 490      -1.343 -50.642   6.781  1.00 25.94           C  
ATOM   3708  O   PHE A 490      -2.128 -49.701   6.891  1.00 25.98           O  
ATOM   3709  CB  PHE A 490       0.485 -49.676   8.192  1.00 25.69           C  
ATOM   3710  CG  PHE A 490       1.393 -49.774   9.421  1.00 24.65           C  
ATOM   3711  CD1 PHE A 490       0.870 -49.945  10.704  1.00 24.25           C  
ATOM   3712  CD2 PHE A 490       2.771 -49.628   9.281  1.00 24.75           C  
ATOM   3713  CE1 PHE A 490       1.697 -50.005  11.806  1.00 21.20           C  
ATOM   3714  CE2 PHE A 490       3.616 -49.681  10.383  1.00 23.25           C  
ATOM   3715  CZ  PHE A 490       3.067 -49.856  11.665  1.00 23.65           C  
ATOM   3716  N   ALA A 491      -1.325 -51.435   5.708  1.00 25.75           N  
ATOM   3717  CA  ALA A 491      -2.141 -51.139   4.525  1.00 25.72           C  
ATOM   3718  C   ALA A 491      -3.650 -50.981   4.775  1.00 25.93           C  
ATOM   3719  O   ALA A 491      -4.250 -50.028   4.298  1.00 25.92           O  
ATOM   3720  CB  ALA A 491      -1.892 -52.179   3.424  1.00 25.95           C  
ATOM   3721  N   THR A 492      -4.260 -51.923   5.496  1.00 26.11           N  
ATOM   3722  CA  THR A 492      -5.726 -51.984   5.592  1.00 26.54           C  
ATOM   3723  C   THR A 492      -6.342 -50.721   6.205  1.00 25.85           C  
ATOM   3724  O   THR A 492      -7.260 -50.122   5.642  1.00 24.94           O  
ATOM   3725  CB  THR A 492      -6.149 -53.233   6.407  1.00 26.90           C  
ATOM   3726  OG1 THR A 492      -5.826 -54.406   5.665  1.00 28.17           O  
ATOM   3727  CG2 THR A 492      -7.661 -53.316   6.595  1.00 27.17           C  
ATOM   3728  N   TRP A 493      -5.847 -50.327   7.368  1.00 25.39           N  
ATOM   3729  CA  TRP A 493      -6.441 -49.192   8.048  1.00 25.89           C  
ATOM   3730  C   TRP A 493      -6.082 -47.864   7.379  1.00 25.58           C  
ATOM   3731  O   TRP A 493      -6.874 -46.919   7.451  1.00 25.47           O  
ATOM   3732  CB  TRP A 493      -6.164 -49.237   9.557  1.00 26.53           C  
ATOM   3733  CG  TRP A 493      -6.864 -50.433  10.206  1.00 28.63           C  
ATOM   3734  CD1 TRP A 493      -6.289 -51.422  10.954  1.00 29.70           C  
ATOM   3735  CD2 TRP A 493      -8.259 -50.758  10.126  1.00 29.76           C  
ATOM   3736  NE1 TRP A 493      -7.236 -52.341  11.343  1.00 29.98           N  
ATOM   3737  CE2 TRP A 493      -8.457 -51.955  10.853  1.00 31.14           C  
ATOM   3738  CE3 TRP A 493      -9.371 -50.153   9.519  1.00 30.80           C  
ATOM   3739  CZ2 TRP A 493      -9.724 -52.559  10.994  1.00 32.32           C  
ATOM   3740  CZ3 TRP A 493     -10.635 -50.764   9.653  1.00 32.71           C  
ATOM   3741  CH2 TRP A 493     -10.794 -51.948  10.385  1.00 31.84           C  
ATOM   3742  N   ASN A 494      -4.936 -47.812   6.679  1.00 24.31           N  
ATOM   3743  CA  ASN A 494      -4.602 -46.641   5.853  1.00 23.94           C  
ATOM   3744  C   ASN A 494      -5.540 -46.473   4.657  1.00 24.15           C  
ATOM   3745  O   ASN A 494      -5.910 -45.348   4.287  1.00 23.18           O  
ATOM   3746  CB  ASN A 494      -3.142 -46.655   5.374  1.00 23.63           C  
ATOM   3747  CG  ASN A 494      -2.176 -46.046   6.407  1.00 22.90           C  
ATOM   3748  OD1 ASN A 494      -2.274 -44.864   6.736  1.00 22.05           O  
ATOM   3749  ND2 ASN A 494      -1.237 -46.854   6.900  1.00 21.49           N  
ATOM   3750  N   PHE A 495      -5.944 -47.600   4.079  1.00 24.66           N  
ATOM   3751  CA  PHE A 495      -6.884 -47.606   2.956  1.00 25.01           C  
ATOM   3752  C   PHE A 495      -8.253 -47.105   3.408  1.00 24.69           C  
ATOM   3753  O   PHE A 495      -8.841 -46.222   2.789  1.00 24.52           O  
ATOM   3754  CB  PHE A 495      -6.992 -49.030   2.385  1.00 25.83           C  
ATOM   3755  CG  PHE A 495      -7.812 -49.125   1.124  1.00 26.92           C  
ATOM   3756  CD1 PHE A 495      -7.271 -48.759  -0.099  1.00 30.73           C  
ATOM   3757  CD2 PHE A 495      -9.114 -49.598   1.165  1.00 28.97           C  
ATOM   3758  CE1 PHE A 495      -8.023 -48.856  -1.280  1.00 31.86           C  
ATOM   3759  CE2 PHE A 495      -9.881 -49.704   0.000  1.00 32.36           C  
ATOM   3760  CZ  PHE A 495      -9.334 -49.328  -1.228  1.00 31.56           C  
ATOM   3761  N   VAL A 496      -8.748 -47.663   4.508  1.00 24.49           N  
ATOM   3762  CA  VAL A 496     -10.026 -47.236   5.058  1.00 24.16           C  
ATOM   3763  C   VAL A 496      -9.980 -45.735   5.384  1.00 23.94           C  
ATOM   3764  O   VAL A 496     -10.872 -44.992   4.973  1.00 24.83           O  
ATOM   3765  CB  VAL A 496     -10.435 -48.113   6.280  1.00 24.48           C  
ATOM   3766  CG1 VAL A 496     -11.608 -47.504   7.047  1.00 23.85           C  
ATOM   3767  CG2 VAL A 496     -10.768 -49.532   5.798  1.00 24.44           C  
ATOM   3768  N   SER A 497      -8.927 -45.295   6.075  1.00 23.25           N  
ATOM   3769  CA  SER A 497      -8.732 -43.880   6.401  1.00 22.27           C  
ATOM   3770  C   SER A 497      -8.790 -42.968   5.175  1.00 22.67           C  
ATOM   3771  O   SER A 497      -9.463 -41.923   5.180  1.00 21.99           O  
ATOM   3772  CB  SER A 497      -7.415 -43.687   7.158  1.00 22.52           C  
ATOM   3773  OG  SER A 497      -7.189 -42.341   7.473  1.00 21.05           O  
ATOM   3774  N   SER A 498      -8.092 -43.358   4.118  1.00 22.68           N  
ATOM   3775  CA  SER A 498      -8.134 -42.582   2.874  1.00 23.35           C  
ATOM   3776  C   SER A 498      -9.523 -42.496   2.232  1.00 23.48           C  
ATOM   3777  O   SER A 498      -9.935 -41.427   1.789  1.00 22.89           O  
ATOM   3778  CB  SER A 498      -7.113 -43.141   1.894  1.00 23.47           C  
ATOM   3779  OG  SER A 498      -5.818 -42.965   2.428  1.00 23.96           O  
ATOM   3780  N   LEU A 499     -10.254 -43.614   2.173  1.00 24.07           N  
ATOM   3781  CA  LEU A 499     -11.643 -43.568   1.696  1.00 24.46           C  
ATOM   3782  C   LEU A 499     -12.496 -42.620   2.537  1.00 24.18           C  
ATOM   3783  O   LEU A 499     -13.329 -41.877   2.017  1.00 23.42           O  
ATOM   3784  CB  LEU A 499     -12.283 -44.968   1.684  1.00 25.71           C  
ATOM   3785  CG  LEU A 499     -11.751 -45.992   0.657  1.00 28.31           C  
ATOM   3786  CD1 LEU A 499     -12.406 -47.366   0.847  1.00 30.82           C  
ATOM   3787  CD2 LEU A 499     -11.972 -45.511  -0.753  1.00 31.30           C  
ATOM   3788  N   GLY A 500     -12.289 -42.643   3.854  1.00 24.18           N  
ATOM   3789  CA  GLY A 500     -12.999 -41.707   4.715  1.00 23.25           C  
ATOM   3790  C   GLY A 500     -12.699 -40.257   4.376  1.00 22.55           C  
ATOM   3791  O   GLY A 500     -13.614 -39.434   4.349  1.00 22.23           O  
ATOM   3792  N   ALA A 501     -11.424 -39.944   4.127  1.00 21.48           N  
ATOM   3793  CA  ALA A 501     -11.026 -38.579   3.769  1.00 21.86           C  
ATOM   3794  C   ALA A 501     -11.626 -38.142   2.425  1.00 22.46           C  
ATOM   3795  O   ALA A 501     -11.912 -36.964   2.227  1.00 21.72           O  
ATOM   3796  CB  ALA A 501      -9.502 -38.433   3.734  1.00 20.13           C  
ATOM   3797  N   PHE A 502     -11.816 -39.091   1.514  1.00 23.10           N  
ATOM   3798  CA  PHE A 502     -12.380 -38.736   0.199  1.00 24.40           C  
ATOM   3799  C   PHE A 502     -13.865 -38.411   0.334  1.00 24.26           C  
ATOM   3800  O   PHE A 502     -14.342 -37.436  -0.243  1.00 25.08           O  
ATOM   3801  CB  PHE A 502     -12.140 -39.845  -0.841  1.00 24.37           C  
ATOM   3802  CG  PHE A 502     -10.688 -40.204  -1.042  1.00 25.39           C  
ATOM   3803  CD1 PHE A 502      -9.662 -39.277  -0.786  1.00 25.71           C  
ATOM   3804  CD2 PHE A 502     -10.343 -41.480  -1.503  1.00 25.48           C  
ATOM   3805  CE1 PHE A 502      -8.320 -39.629  -0.982  1.00 26.28           C  
ATOM   3806  CE2 PHE A 502      -9.005 -41.843  -1.707  1.00 25.67           C  
ATOM   3807  CZ  PHE A 502      -7.993 -40.924  -1.444  1.00 25.82           C  
ATOM   3808  N   LEU A 503     -14.591 -39.230   1.101  1.00 24.95           N  
ATOM   3809  CA  LEU A 503     -15.982 -38.933   1.449  1.00 24.59           C  
ATOM   3810  C   LEU A 503     -16.127 -37.585   2.186  1.00 24.41           C  
ATOM   3811  O   LEU A 503     -17.052 -36.832   1.899  1.00 23.35           O  
ATOM   3812  CB  LEU A 503     -16.608 -40.077   2.270  1.00 24.83           C  
ATOM   3813  CG  LEU A 503     -18.071 -39.930   2.738  1.00 26.43           C  
ATOM   3814  CD1 LEU A 503     -19.069 -39.754   1.561  1.00 27.16           C  
ATOM   3815  CD2 LEU A 503     -18.508 -41.098   3.652  1.00 26.84           C  
ATOM   3816  N   SER A 504     -15.231 -37.304   3.143  1.00 24.04           N  
ATOM   3817  CA  SER A 504     -15.268 -36.038   3.899  1.00 24.25           C  
ATOM   3818  C   SER A 504     -15.082 -34.855   2.970  1.00 24.13           C  
ATOM   3819  O   SER A 504     -15.721 -33.814   3.129  1.00 24.00           O  
ATOM   3820  CB  SER A 504     -14.182 -36.003   4.988  1.00 24.20           C  
ATOM   3821  OG  SER A 504     -14.335 -37.079   5.890  1.00 24.30           O  
ATOM   3822  N   PHE A 505     -14.210 -35.037   1.987  1.00 24.12           N  
ATOM   3823  CA  PHE A 505     -13.959 -34.024   0.989  1.00 25.04           C  
ATOM   3824  C   PHE A 505     -15.194 -33.777   0.115  1.00 24.49           C  
ATOM   3825  O   PHE A 505     -15.565 -32.639  -0.093  1.00 25.22           O  
ATOM   3826  CB  PHE A 505     -12.736 -34.384   0.131  1.00 24.64           C  
ATOM   3827  CG  PHE A 505     -12.308 -33.285  -0.813  1.00 27.20           C  
ATOM   3828  CD1 PHE A 505     -12.038 -32.001  -0.340  1.00 28.59           C  
ATOM   3829  CD2 PHE A 505     -12.160 -33.540  -2.180  1.00 28.41           C  
ATOM   3830  CE1 PHE A 505     -11.628 -30.984  -1.215  1.00 29.92           C  
ATOM   3831  CE2 PHE A 505     -11.747 -32.533  -3.050  1.00 29.17           C  
ATOM   3832  CZ  PHE A 505     -11.482 -31.257  -2.568  1.00 30.16           C  
ATOM   3833  N   ALA A 506     -15.822 -34.841  -0.376  1.00 25.02           N  
ATOM   3834  CA  ALA A 506     -17.122 -34.730  -1.041  1.00 25.29           C  
ATOM   3835  C   ALA A 506     -18.144 -33.966  -0.164  1.00 25.43           C  
ATOM   3836  O   ALA A 506     -18.865 -33.091  -0.643  1.00 25.41           O  
ATOM   3837  CB  ALA A 506     -17.647 -36.120  -1.414  1.00 25.76           C  
ATOM   3838  N   SER A 507     -18.187 -34.261   1.131  1.00 25.11           N  
ATOM   3839  CA  SER A 507     -19.101 -33.529   2.013  1.00 25.06           C  
ATOM   3840  C   SER A 507     -18.770 -32.032   2.078  1.00 25.05           C  
ATOM   3841  O   SER A 507     -19.676 -31.214   2.155  1.00 26.37           O  
ATOM   3842  CB  SER A 507     -19.128 -34.144   3.419  1.00 24.62           C  
ATOM   3843  OG  SER A 507     -18.121 -33.577   4.234  1.00 25.10           O  
ATOM   3844  N   PHE A 508     -17.484 -31.676   2.028  1.00 25.14           N  
ATOM   3845  CA  PHE A 508     -17.068 -30.283   2.119  1.00 24.36           C  
ATOM   3846  C   PHE A 508     -17.364 -29.515   0.837  1.00 24.55           C  
ATOM   3847  O   PHE A 508     -17.783 -28.370   0.882  1.00 24.11           O  
ATOM   3848  CB  PHE A 508     -15.575 -30.159   2.458  1.00 24.10           C  
ATOM   3849  CG  PHE A 508     -15.155 -28.765   2.856  1.00 23.45           C  
ATOM   3850  CD1 PHE A 508     -15.647 -28.178   4.017  1.00 23.07           C  
ATOM   3851  CD2 PHE A 508     -14.272 -28.035   2.070  1.00 23.42           C  
ATOM   3852  CE1 PHE A 508     -15.260 -26.877   4.387  1.00 22.23           C  
ATOM   3853  CE2 PHE A 508     -13.869 -26.750   2.436  1.00 23.87           C  
ATOM   3854  CZ  PHE A 508     -14.371 -26.173   3.600  1.00 25.23           C  
ATOM   3855  N   LEU A 509     -17.125 -30.149  -0.310  1.00 25.05           N  
ATOM   3856  CA  LEU A 509     -17.505 -29.552  -1.591  1.00 24.94           C  
ATOM   3857  C   LEU A 509     -19.018 -29.327  -1.670  1.00 24.84           C  
ATOM   3858  O   LEU A 509     -19.481 -28.304  -2.191  1.00 25.23           O  
ATOM   3859  CB  LEU A 509     -17.027 -30.435  -2.769  1.00 24.43           C  
ATOM   3860  CG  LEU A 509     -15.515 -30.568  -2.992  1.00 24.78           C  
ATOM   3861  CD1 LEU A 509     -15.212 -31.459  -4.216  1.00 26.70           C  
ATOM   3862  CD2 LEU A 509     -14.787 -29.212  -3.101  1.00 24.57           C  
ATOM   3863  N   PHE A 510     -19.786 -30.291  -1.165  1.00 24.92           N  
ATOM   3864  CA  PHE A 510     -21.238 -30.171  -1.119  1.00 25.33           C  
ATOM   3865  C   PHE A 510     -21.650 -29.005  -0.205  1.00 25.11           C  
ATOM   3866  O   PHE A 510     -22.511 -28.195  -0.565  1.00 25.42           O  
ATOM   3867  CB  PHE A 510     -21.859 -31.499  -0.670  1.00 25.03           C  
ATOM   3868  CG  PHE A 510     -23.355 -31.453  -0.498  1.00 26.27           C  
ATOM   3869  CD1 PHE A 510     -24.213 -31.570  -1.599  1.00 24.68           C  
ATOM   3870  CD2 PHE A 510     -23.914 -31.297   0.768  1.00 24.86           C  
ATOM   3871  CE1 PHE A 510     -25.603 -31.526  -1.426  1.00 26.10           C  
ATOM   3872  CE2 PHE A 510     -25.305 -31.253   0.953  1.00 25.88           C  
ATOM   3873  CZ  PHE A 510     -26.155 -31.371  -0.129  1.00 26.40           C  
ATOM   3874  N   PHE A 511     -21.032 -28.923   0.974  1.00 25.20           N  
ATOM   3875  CA  PHE A 511     -21.200 -27.768   1.867  1.00 24.85           C  
ATOM   3876  C   PHE A 511     -20.973 -26.428   1.163  1.00 24.69           C  
ATOM   3877  O   PHE A 511     -21.789 -25.520   1.275  1.00 24.76           O  
ATOM   3878  CB  PHE A 511     -20.260 -27.868   3.078  1.00 25.02           C  
ATOM   3879  CG  PHE A 511     -20.067 -26.560   3.817  1.00 24.16           C  
ATOM   3880  CD1 PHE A 511     -21.053 -26.088   4.693  1.00 25.07           C  
ATOM   3881  CD2 PHE A 511     -18.893 -25.820   3.655  1.00 22.98           C  
ATOM   3882  CE1 PHE A 511     -20.876 -24.909   5.400  1.00 24.74           C  
ATOM   3883  CE2 PHE A 511     -18.698 -24.614   4.347  1.00 26.44           C  
ATOM   3884  CZ  PHE A 511     -19.701 -24.151   5.237  1.00 24.49           C  
ATOM   3885  N   LEU A 512     -19.870 -26.307   0.440  1.00 25.26           N  
ATOM   3886  CA  LEU A 512     -19.595 -25.069  -0.290  1.00 26.17           C  
ATOM   3887  C   LEU A 512     -20.721 -24.786  -1.281  1.00 26.60           C  
ATOM   3888  O   LEU A 512     -21.152 -23.639  -1.417  1.00 26.94           O  
ATOM   3889  CB  LEU A 512     -18.234 -25.122  -0.996  1.00 26.07           C  
ATOM   3890  CG  LEU A 512     -16.982 -25.190  -0.100  1.00 27.37           C  
ATOM   3891  CD1 LEU A 512     -15.697 -25.419  -0.947  1.00 28.59           C  
ATOM   3892  CD2 LEU A 512     -16.858 -23.933   0.758  1.00 26.27           C  
ATOM   3893  N   GLY A 513     -21.196 -25.840  -1.949  1.00 26.78           N  
ATOM   3894  CA  GLY A 513     -22.374 -25.763  -2.805  1.00 26.77           C  
ATOM   3895  C   GLY A 513     -23.614 -25.269  -2.067  1.00 26.57           C  
ATOM   3896  O   GLY A 513     -24.340 -24.419  -2.595  1.00 26.64           O  
ATOM   3897  N   VAL A 514     -23.848 -25.787  -0.855  1.00 26.61           N  
ATOM   3898  CA  VAL A 514     -24.948 -25.326   0.013  1.00 26.61           C  
ATOM   3899  C   VAL A 514     -24.833 -23.846   0.392  1.00 26.67           C  
ATOM   3900  O   VAL A 514     -25.832 -23.134   0.373  1.00 27.20           O  
ATOM   3901  CB  VAL A 514     -25.078 -26.167   1.319  1.00 27.10           C  
ATOM   3902  CG1 VAL A 514     -26.107 -25.540   2.261  1.00 26.24           C  
ATOM   3903  CG2 VAL A 514     -25.481 -27.611   1.001  1.00 26.17           C  
ATOM   3904  N   ILE A 515     -23.628 -23.403   0.754  1.00 26.48           N  
ATOM   3905  CA  ILE A 515     -23.360 -21.988   1.008  1.00 26.82           C  
ATOM   3906  C   ILE A 515     -23.600 -21.148  -0.263  1.00 27.13           C  
ATOM   3907  O   ILE A 515     -24.238 -20.087  -0.214  1.00 25.59           O  
ATOM   3908  CB  ILE A 515     -21.918 -21.779   1.491  1.00 27.29           C  
ATOM   3909  CG1 ILE A 515     -21.661 -22.495   2.829  1.00 28.09           C  
ATOM   3910  CG2 ILE A 515     -21.596 -20.286   1.609  1.00 28.61           C  
ATOM   3911  CD1 ILE A 515     -22.669 -22.139   3.938  1.00 29.02           C  
ATOM   3912  N   PHE A 516     -23.085 -21.621  -1.389  1.00 27.33           N  
ATOM   3913  CA  PHE A 516     -23.291 -20.881  -2.644  1.00 28.35           C  
ATOM   3914  C   PHE A 516     -24.785 -20.732  -2.944  1.00 27.93           C  
ATOM   3915  O   PHE A 516     -25.257 -19.626  -3.196  1.00 28.30           O  
ATOM   3916  CB  PHE A 516     -22.550 -21.513  -3.828  1.00 29.28           C  
ATOM   3917  CG  PHE A 516     -22.755 -20.772  -5.122  1.00 31.41           C  
ATOM   3918  CD1 PHE A 516     -21.949 -19.688  -5.451  1.00 35.71           C  
ATOM   3919  CD2 PHE A 516     -23.777 -21.129  -5.987  1.00 34.33           C  
ATOM   3920  CE1 PHE A 516     -22.150 -18.978  -6.640  1.00 36.20           C  
ATOM   3921  CE2 PHE A 516     -23.988 -20.428  -7.183  1.00 35.77           C  
ATOM   3922  CZ  PHE A 516     -23.172 -19.356  -7.505  1.00 36.32           C  
ATOM   3923  N   TYR A 517     -25.520 -21.840  -2.887  1.00 27.57           N  
ATOM   3924  CA  TYR A 517     -26.962 -21.821  -3.088  1.00 27.62           C  
ATOM   3925  C   TYR A 517     -27.662 -20.873  -2.104  1.00 28.14           C  
ATOM   3926  O   TYR A 517     -28.491 -20.055  -2.512  1.00 27.37           O  
ATOM   3927  CB  TYR A 517     -27.550 -23.233  -2.995  1.00 27.51           C  
ATOM   3928  CG  TYR A 517     -29.065 -23.258  -2.989  1.00 28.93           C  
ATOM   3929  CD1 TYR A 517     -29.790 -23.442  -4.172  1.00 28.80           C  
ATOM   3930  CD2 TYR A 517     -29.777 -23.072  -1.793  1.00 29.36           C  
ATOM   3931  CE1 TYR A 517     -31.189 -23.452  -4.164  1.00 30.69           C  
ATOM   3932  CE2 TYR A 517     -31.159 -23.065  -1.773  1.00 30.18           C  
ATOM   3933  CZ  TYR A 517     -31.866 -23.262  -2.962  1.00 31.26           C  
ATOM   3934  OH  TYR A 517     -33.242 -23.266  -2.925  1.00 31.05           O  
ATOM   3935  N   THR A 518     -27.330 -20.991  -0.817  1.00 28.29           N  
ATOM   3936  CA  THR A 518     -27.936 -20.146   0.204  1.00 28.54           C  
ATOM   3937  C   THR A 518     -27.782 -18.654  -0.090  1.00 28.93           C  
ATOM   3938  O   THR A 518     -28.755 -17.911  -0.054  1.00 29.74           O  
ATOM   3939  CB  THR A 518     -27.362 -20.479   1.605  1.00 28.17           C  
ATOM   3940  OG1 THR A 518     -27.651 -21.842   1.936  1.00 27.00           O  
ATOM   3941  CG2 THR A 518     -28.082 -19.672   2.679  1.00 27.92           C  
ATOM   3942  N   LEU A 519     -26.569 -18.213  -0.377  1.00 29.62           N  
ATOM   3943  CA  LEU A 519     -26.308 -16.779  -0.526  1.00 30.93           C  
ATOM   3944  C   LEU A 519     -26.833 -16.212  -1.833  1.00 31.97           C  
ATOM   3945  O   LEU A 519     -26.981 -15.005  -1.988  1.00 32.32           O  
ATOM   3946  CB  LEU A 519     -24.810 -16.508  -0.424  1.00 30.41           C  
ATOM   3947  CG  LEU A 519     -24.221 -16.826   0.948  1.00 30.15           C  
ATOM   3948  CD1 LEU A 519     -22.725 -16.527   0.936  1.00 30.06           C  
ATOM   3949  CD2 LEU A 519     -24.951 -16.010   2.031  1.00 28.80           C  
ATOM   3950  N   THR A 520     -27.117 -17.112  -2.759  1.00 33.04           N  
ATOM   3951  CA  THR A 520     -27.456 -16.777  -4.131  1.00 34.15           C  
ATOM   3952  C   THR A 520     -28.977 -16.849  -4.309  1.00 34.35           C  
ATOM   3953  O   THR A 520     -29.569 -15.947  -4.881  1.00 35.14           O  
ATOM   3954  CB  THR A 520     -26.630 -17.725  -5.029  1.00 33.77           C  
ATOM   3955  OG1 THR A 520     -25.568 -16.972  -5.653  1.00 36.97           O  
ATOM   3956  CG2 THR A 520     -27.386 -18.339  -6.148  1.00 35.57           C  
ATOM   3957  N   ARG A 521     -29.619 -17.876  -3.750  1.00 34.50           N  
ATOM   3958  CA  ARG A 521     -31.060 -18.052  -3.922  1.00 34.26           C  
ATOM   3959  C   ARG A 521     -31.773 -18.735  -2.753  1.00 33.89           C  
ATOM   3960  O   ARG A 521     -32.839 -19.330  -2.922  1.00 33.37           O  
ATOM   3961  CB  ARG A 521     -31.353 -18.767  -5.247  1.00 34.99           C  
ATOM   3962  CG  ARG A 521     -30.582 -20.065  -5.503  1.00 35.79           C  
ATOM   3963  CD  ARG A 521     -30.825 -20.648  -6.909  1.00 38.27           C  
ATOM   3964  NE  ARG A 521     -32.237 -21.012  -7.077  1.00 40.29           N  
ATOM   3965  CZ  ARG A 521     -32.720 -21.792  -8.038  1.00 41.12           C  
ATOM   3966  NH1 ARG A 521     -34.025 -22.052  -8.090  1.00 40.27           N  
ATOM   3967  NH2 ARG A 521     -31.908 -22.302  -8.955  1.00 41.99           N  
ATOM   3968  N   GLY A 522     -31.191 -18.645  -1.558  1.00 33.56           N  
ATOM   3969  CA  GLY A 522     -31.814 -19.222  -0.380  1.00 32.25           C  
ATOM   3970  C   GLY A 522     -33.105 -18.505  -0.012  1.00 32.39           C  
ATOM   3971  O   GLY A 522     -33.276 -17.324  -0.317  1.00 31.84           O  
ATOM   3972  N   ALA A 523     -34.018 -19.217   0.638  1.00 32.12           N  
ATOM   3973  CA  ALA A 523     -35.266 -18.607   1.088  1.00 32.89           C  
ATOM   3974  C   ALA A 523     -34.990 -17.302   1.854  1.00 33.59           C  
ATOM   3975  O   ALA A 523     -34.086 -17.232   2.704  1.00 33.59           O  
ATOM   3976  CB  ALA A 523     -36.075 -19.583   1.949  1.00 32.54           C  
ATOM   3977  N   ARG A 524     -35.770 -16.277   1.535  1.00 33.85           N  
ATOM   3978  CA  ARG A 524     -35.621 -14.966   2.142  1.00 34.53           C  
ATOM   3979  C   ARG A 524     -35.919 -15.081   3.626  1.00 34.51           C  
ATOM   3980  O   ARG A 524     -36.905 -15.714   4.028  1.00 34.03           O  
ATOM   3981  CB  ARG A 524     -36.561 -13.974   1.469  1.00 34.35           C  
ATOM   3982  CG  ARG A 524     -36.244 -12.518   1.727  1.00 38.62           C  
ATOM   3983  CD  ARG A 524     -37.010 -11.549   0.844  1.00 41.72           C  
ATOM   3984  NE  ARG A 524     -37.452 -10.361   1.573  1.00 44.32           N  
ATOM   3985  CZ  ARG A 524     -38.198  -9.395   1.042  1.00 44.95           C  
ATOM   3986  NH1 ARG A 524     -38.558  -8.346   1.777  1.00 44.82           N  
ATOM   3987  NH2 ARG A 524     -38.592  -9.482  -0.222  1.00 43.37           N  
ATOM   3988  N   VAL A 525     -35.029 -14.527   4.448  1.00 34.72           N  
ATOM   3989  CA  VAL A 525     -35.268 -14.520   5.888  1.00 34.89           C  
ATOM   3990  C   VAL A 525     -36.108 -13.291   6.183  1.00 35.63           C  
ATOM   3991  O   VAL A 525     -35.832 -12.197   5.700  1.00 35.81           O  
ATOM   3992  CB  VAL A 525     -33.970 -14.496   6.731  1.00 35.00           C  
ATOM   3993  CG1 VAL A 525     -34.302 -14.269   8.202  1.00 34.12           C  
ATOM   3994  CG2 VAL A 525     -33.197 -15.798   6.561  1.00 33.17           C  
ATOM   3995  N   THR A 526     -37.144 -13.501   6.969  1.00 36.29           N  
ATOM   3996  CA  THR A 526     -38.186 -12.519   7.142  1.00 37.73           C  
ATOM   3997  C   THR A 526     -38.227 -12.041   8.600  1.00 37.58           C  
ATOM   3998  O   THR A 526     -38.446 -10.863   8.861  1.00 38.45           O  
ATOM   3999  CB  THR A 526     -39.501 -13.166   6.635  1.00 37.83           C  
ATOM   4000  OG1 THR A 526     -39.821 -12.639   5.328  1.00 38.76           O  
ATOM   4001  CG2 THR A 526     -40.676 -12.872   7.522  1.00 39.07           C  
ATOM   4002  N   ALA A 527     -37.934 -12.946   9.528  1.00 37.45           N  
ATOM   4003  CA  ALA A 527     -38.026 -12.676  10.958  1.00 36.99           C  
ATOM   4004  C   ALA A 527     -36.702 -12.245  11.604  1.00 37.15           C  
ATOM   4005  O   ALA A 527     -35.608 -12.692  11.206  1.00 36.80           O  
ATOM   4006  CB  ALA A 527     -38.583 -13.901  11.671  1.00 37.17           C  
ATOM   4007  N   ASN A 528     -36.816 -11.380  12.612  1.00 36.61           N  
ATOM   4008  CA  ASN A 528     -35.689 -11.021  13.475  1.00 36.50           C  
ATOM   4009  C   ASN A 528     -35.089 -12.270  14.122  1.00 35.85           C  
ATOM   4010  O   ASN A 528     -33.865 -12.480  14.116  1.00 35.24           O  
ATOM   4011  CB  ASN A 528     -36.154 -10.047  14.559  1.00 36.52           C  
ATOM   4012  CG  ASN A 528     -36.344  -8.638  14.034  1.00 37.51           C  
ATOM   4013  OD1 ASN A 528     -36.361  -8.395  12.819  1.00 38.87           O  
ATOM   4014  ND2 ASN A 528     -36.485  -7.694  14.950  1.00 39.94           N  
ATOM   4015  N   ASN A 529     -35.984 -13.086  14.667  1.00 35.51           N  
ATOM   4016  CA  ASN A 529     -35.665 -14.358  15.270  1.00 35.37           C  
ATOM   4017  C   ASN A 529     -36.400 -15.436  14.493  1.00 35.25           C  
ATOM   4018  O   ASN A 529     -37.611 -15.613  14.665  1.00 35.07           O  
ATOM   4019  CB  ASN A 529     -36.111 -14.374  16.736  1.00 35.33           C  
ATOM   4020  CG  ASN A 529     -35.726 -15.666  17.463  1.00 36.27           C  
ATOM   4021  OD1 ASN A 529     -35.373 -16.667  16.840  1.00 35.68           O  
ATOM   4022  ND2 ASN A 529     -35.794 -15.642  18.795  1.00 35.13           N  
ATOM   4023  N   TYR A 530     -35.671 -16.159  13.644  1.00 34.50           N  
ATOM   4024  CA  TYR A 530     -36.274 -17.195  12.812  1.00 33.99           C  
ATOM   4025  C   TYR A 530     -36.159 -18.562  13.470  1.00 34.29           C  
ATOM   4026  O   TYR A 530     -36.504 -19.573  12.864  1.00 34.53           O  
ATOM   4027  CB  TYR A 530     -35.650 -17.209  11.407  1.00 33.53           C  
ATOM   4028  CG  TYR A 530     -34.125 -17.217  11.396  1.00 32.36           C  
ATOM   4029  CD1 TYR A 530     -33.413 -16.046  11.181  1.00 30.49           C  
ATOM   4030  CD2 TYR A 530     -33.406 -18.398  11.613  1.00 31.98           C  
ATOM   4031  CE1 TYR A 530     -32.030 -16.038  11.175  1.00 31.09           C  
ATOM   4032  CE2 TYR A 530     -32.006 -18.403  11.595  1.00 31.85           C  
ATOM   4033  CZ  TYR A 530     -31.329 -17.218  11.379  1.00 31.35           C  
ATOM   4034  OH  TYR A 530     -29.954 -17.204  11.366  1.00 31.92           O  
ATOM   4035  N   TRP A 531     -35.670 -18.598  14.711  1.00 34.95           N  
ATOM   4036  CA  TRP A 531     -35.580 -19.854  15.447  1.00 35.52           C  
ATOM   4037  C   TRP A 531     -36.759 -19.991  16.422  1.00 36.51           C  
ATOM   4038  O   TRP A 531     -37.825 -20.451  16.031  1.00 37.01           O  
ATOM   4039  CB  TRP A 531     -34.214 -20.022  16.153  1.00 34.91           C  
ATOM   4040  CG  TRP A 531     -33.022 -20.232  15.206  1.00 33.39           C  
ATOM   4041  CD1 TRP A 531     -31.855 -19.523  15.196  1.00 31.61           C  
ATOM   4042  CD2 TRP A 531     -32.897 -21.219  14.164  1.00 29.85           C  
ATOM   4043  NE1 TRP A 531     -31.019 -19.996  14.212  1.00 31.44           N  
ATOM   4044  CE2 TRP A 531     -31.631 -21.038  13.563  1.00 30.34           C  
ATOM   4045  CE3 TRP A 531     -33.732 -22.235  13.672  1.00 29.29           C  
ATOM   4046  CZ2 TRP A 531     -31.177 -21.833  12.484  1.00 30.00           C  
ATOM   4047  CZ3 TRP A 531     -33.283 -23.032  12.606  1.00 29.89           C  
ATOM   4048  CH2 TRP A 531     -32.008 -22.826  12.027  1.00 28.19           C  
ATOM   4049  N   ASN A 532     -36.549 -19.613  17.682  1.00 37.43           N  
ATOM   4050  CA  ASN A 532     -37.585 -19.648  18.719  1.00 37.91           C  
ATOM   4051  C   ASN A 532     -37.148 -18.744  19.867  1.00 38.59           C  
ATOM   4052  O   ASN A 532     -36.002 -18.293  19.900  1.00 38.57           O  
ATOM   4053  CB  ASN A 532     -37.896 -21.089  19.181  1.00 37.83           C  
ATOM   4054  CG  ASN A 532     -36.707 -21.771  19.869  1.00 38.24           C  
ATOM   4055  OD1 ASN A 532     -36.263 -21.345  20.942  1.00 39.79           O  
ATOM   4056  ND2 ASN A 532     -36.204 -22.843  19.266  1.00 36.36           N  
ATOM   4057  N   GLU A 533     -38.062 -18.470  20.797  1.00 39.38           N  
ATOM   4058  CA  GLU A 533     -37.822 -17.543  21.910  1.00 40.07           C  
ATOM   4059  C   GLU A 533     -36.616 -17.906  22.779  1.00 39.68           C  
ATOM   4060  O   GLU A 533     -36.034 -17.039  23.433  1.00 39.63           O  
ATOM   4061  CB  GLU A 533     -39.086 -17.424  22.776  1.00 40.94           C  
ATOM   4062  CG  GLU A 533     -39.709 -18.767  23.162  1.00 44.08           C  
ATOM   4063  CD  GLU A 533     -40.832 -19.225  22.223  1.00 49.35           C  
ATOM   4064  OE1 GLU A 533     -40.643 -19.291  20.966  1.00 49.44           O  
ATOM   4065  OE2 GLU A 533     -41.925 -19.544  22.755  1.00 52.36           O  
ATOM   4066  N   HIS A 534     -36.226 -19.178  22.765  1.00 39.56           N  
ATOM   4067  CA  HIS A 534     -35.103 -19.648  23.578  1.00 39.51           C  
ATOM   4068  C   HIS A 534     -33.743 -19.342  22.948  1.00 39.66           C  
ATOM   4069  O   HIS A 534     -32.702 -19.624  23.540  1.00 39.57           O  
ATOM   4070  CB  HIS A 534     -35.273 -21.127  23.913  1.00 39.25           C  
ATOM   4071  CG  HIS A 534     -36.576 -21.435  24.587  1.00 40.20           C  
ATOM   4072  ND1 HIS A 534     -36.750 -21.326  25.949  1.00 42.08           N  
ATOM   4073  CD2 HIS A 534     -37.775 -21.813  24.085  1.00 41.62           C  
ATOM   4074  CE1 HIS A 534     -37.994 -21.644  26.261  1.00 41.46           C  
ATOM   4075  NE2 HIS A 534     -38.637 -21.945  25.148  1.00 43.30           N  
ATOM   4076  N   ALA A 535     -33.766 -18.765  21.745  1.00 39.40           N  
ATOM   4077  CA  ALA A 535     -32.630 -18.003  21.224  1.00 39.34           C  
ATOM   4078  C   ALA A 535     -32.857 -16.577  21.708  1.00 39.35           C  
ATOM   4079  O   ALA A 535     -33.530 -15.775  21.041  1.00 38.86           O  
ATOM   4080  CB  ALA A 535     -32.569 -18.065  19.684  1.00 38.49           C  
ATOM   4081  N   ASP A 536     -32.295 -16.280  22.882  1.00 39.70           N  
ATOM   4082  CA  ASP A 536     -32.710 -15.125  23.683  1.00 39.61           C  
ATOM   4083  C   ASP A 536     -31.659 -14.027  23.828  1.00 38.89           C  
ATOM   4084  O   ASP A 536     -31.738 -13.200  24.741  1.00 39.42           O  
ATOM   4085  CB  ASP A 536     -33.201 -15.596  25.068  1.00 40.16           C  
ATOM   4086  CG  ASP A 536     -32.137 -16.382  25.851  1.00 41.85           C  
ATOM   4087  OD1 ASP A 536     -30.946 -16.433  25.443  1.00 43.04           O  
ATOM   4088  OD2 ASP A 536     -32.411 -16.982  26.914  1.00 44.31           O  
ATOM   4089  N   THR A 537     -30.693 -13.996  22.918  1.00 37.37           N  
ATOM   4090  CA  THR A 537     -29.649 -12.976  22.963  1.00 36.42           C  
ATOM   4091  C   THR A 537     -29.958 -11.841  21.994  1.00 36.08           C  
ATOM   4092  O   THR A 537     -30.848 -11.958  21.158  1.00 36.39           O  
ATOM   4093  CB  THR A 537     -28.241 -13.607  22.700  1.00 36.64           C  
ATOM   4094  OG1 THR A 537     -28.251 -14.338  21.462  1.00 35.87           O  
ATOM   4095  CG2 THR A 537     -27.937 -14.669  23.756  1.00 35.19           C  
ATOM   4096  N   LEU A 538     -29.196 -10.760  22.079  1.00 35.69           N  
ATOM   4097  CA  LEU A 538     -29.541  -9.532  21.377  1.00 35.34           C  
ATOM   4098  C   LEU A 538     -29.561  -9.580  19.850  1.00 35.48           C  
ATOM   4099  O   LEU A 538     -30.305  -8.805  19.238  1.00 35.36           O  
ATOM   4100  CB  LEU A 538     -28.686  -8.359  21.861  1.00 35.56           C  
ATOM   4101  CG  LEU A 538     -28.975  -7.888  23.302  1.00 36.64           C  
ATOM   4102  CD1 LEU A 538     -27.943  -6.865  23.749  1.00 37.12           C  
ATOM   4103  CD2 LEU A 538     -30.402  -7.326  23.473  1.00 37.09           C  
ATOM   4104  N   GLU A 539     -28.777 -10.463  19.223  1.00 34.32           N  
ATOM   4105  CA  GLU A 539     -28.801 -10.530  17.752  1.00 34.00           C  
ATOM   4106  C   GLU A 539     -30.185 -10.883  17.214  1.00 33.44           C  
ATOM   4107  O   GLU A 539     -30.577 -10.408  16.138  1.00 33.23           O  
ATOM   4108  CB  GLU A 539     -27.679 -11.423  17.164  1.00 33.72           C  
ATOM   4109  CG  GLU A 539     -27.912 -12.919  17.245  1.00 33.73           C  
ATOM   4110  CD  GLU A 539     -27.391 -13.496  18.544  1.00 35.51           C  
ATOM   4111  OE1 GLU A 539     -27.613 -12.855  19.595  1.00 35.48           O  
ATOM   4112  OE2 GLU A 539     -26.766 -14.581  18.528  1.00 35.28           O  
ATOM   4113  N   TRP A 540     -30.922 -11.691  17.983  1.00 33.23           N  
ATOM   4114  CA  TRP A 540     -32.251 -12.168  17.600  1.00 34.14           C  
ATOM   4115  C   TRP A 540     -33.354 -11.110  17.806  1.00 34.84           C  
ATOM   4116  O   TRP A 540     -34.523 -11.342  17.509  1.00 34.75           O  
ATOM   4117  CB  TRP A 540     -32.576 -13.464  18.340  1.00 33.72           C  
ATOM   4118  CG  TRP A 540     -31.509 -14.516  18.127  1.00 34.25           C  
ATOM   4119  CD1 TRP A 540     -30.682 -15.060  19.074  1.00 32.38           C  
ATOM   4120  CD2 TRP A 540     -31.140 -15.121  16.879  1.00 32.14           C  
ATOM   4121  NE1 TRP A 540     -29.833 -15.971  18.496  1.00 31.91           N  
ATOM   4122  CE2 TRP A 540     -30.084 -16.025  17.147  1.00 32.65           C  
ATOM   4123  CE3 TRP A 540     -31.598 -14.996  15.558  1.00 32.27           C  
ATOM   4124  CZ2 TRP A 540     -29.487 -16.806  16.147  1.00 31.79           C  
ATOM   4125  CZ3 TRP A 540     -30.996 -15.767  14.556  1.00 31.06           C  
ATOM   4126  CH2 TRP A 540     -29.951 -16.656  14.856  1.00 31.03           C  
ATOM   4127  N   THR A 541     -32.910  -9.942  18.258  1.00 35.68           N  
ATOM   4128  CA  THR A 541     -33.700  -8.775  18.625  1.00 36.58           C  
ATOM   4129  C   THR A 541     -33.595  -7.769  17.467  1.00 37.07           C  
ATOM   4130  O   THR A 541     -34.346  -6.787  17.387  1.00 37.07           O  
ATOM   4131  CB  THR A 541     -33.030  -8.232  19.933  1.00 36.62           C  
ATOM   4132  OG1 THR A 541     -33.867  -8.494  21.068  1.00 37.39           O  
ATOM   4133  CG2 THR A 541     -32.768  -6.759  19.927  1.00 36.94           C  
ATOM   4134  N   LEU A 542     -32.645  -8.030  16.571  1.00 36.63           N  
ATOM   4135  CA  LEU A 542     -32.346  -7.136  15.454  1.00 36.90           C  
ATOM   4136  C   LEU A 542     -32.823  -7.743  14.138  1.00 36.81           C  
ATOM   4137  O   LEU A 542     -33.199  -8.908  14.090  1.00 36.90           O  
ATOM   4138  CB  LEU A 542     -30.842  -6.823  15.406  1.00 36.61           C  
ATOM   4139  CG  LEU A 542     -30.137  -6.527  16.742  1.00 37.56           C  
ATOM   4140  CD1 LEU A 542     -28.627  -6.581  16.584  1.00 37.58           C  
ATOM   4141  CD2 LEU A 542     -30.563  -5.162  17.329  1.00 38.37           C  
ATOM   4142  N   THR A 543     -32.818  -6.953  13.075  1.00 37.18           N  
ATOM   4143  CA  THR A 543     -33.251  -7.441  11.765  1.00 37.74           C  
ATOM   4144  C   THR A 543     -32.268  -8.497  11.218  1.00 38.05           C  
ATOM   4145  O   THR A 543     -31.202  -8.709  11.804  1.00 37.87           O  
ATOM   4146  CB  THR A 543     -33.429  -6.245  10.792  1.00 38.05           C  
ATOM   4147  OG1 THR A 543     -33.544  -6.718   9.440  1.00 41.26           O  
ATOM   4148  CG2 THR A 543     -32.185  -5.408  10.740  1.00 35.82           C  
ATOM   4149  N   SER A 544     -32.628  -9.165  10.122  1.00 38.10           N  
ATOM   4150  CA  SER A 544     -31.724 -10.115   9.472  1.00 38.54           C  
ATOM   4151  C   SER A 544     -31.537  -9.742   7.998  1.00 39.03           C  
ATOM   4152  O   SER A 544     -32.447  -9.972   7.193  1.00 39.35           O  
ATOM   4153  CB  SER A 544     -32.250 -11.545   9.601  1.00 38.07           C  
ATOM   4154  OG  SER A 544     -32.663 -11.832  10.930  1.00 39.70           O  
ATOM   4155  N   PRO A 545     -30.381  -9.185   7.625  1.00 39.43           N  
ATOM   4156  CA  PRO A 545     -29.257  -8.894   8.535  1.00 39.84           C  
ATOM   4157  C   PRO A 545     -29.485  -7.699   9.478  1.00 40.12           C  
ATOM   4158  O   PRO A 545     -30.443  -6.979   9.260  1.00 40.81           O  
ATOM   4159  CB  PRO A 545     -28.111  -8.574   7.569  1.00 39.80           C  
ATOM   4160  CG  PRO A 545     -28.759  -8.104   6.336  1.00 40.32           C  
ATOM   4161  CD  PRO A 545     -30.070  -8.827   6.231  1.00 39.51           C  
ATOM   4162  N   PRO A 546     -28.638  -7.489  10.487  1.00 40.50           N  
ATOM   4163  CA  PRO A 546     -28.747  -6.295  11.332  1.00 41.09           C  
ATOM   4164  C   PRO A 546     -28.456  -5.014  10.535  1.00 42.08           C  
ATOM   4165  O   PRO A 546     -27.824  -5.097   9.476  1.00 41.82           O  
ATOM   4166  CB  PRO A 546     -27.682  -6.531  12.414  1.00 40.82           C  
ATOM   4167  CG  PRO A 546     -27.435  -8.020  12.375  1.00 40.20           C  
ATOM   4168  CD  PRO A 546     -27.520  -8.351  10.919  1.00 40.38           C  
ATOM   4169  N   PRO A 547     -28.914  -3.854  11.018  1.00 43.25           N  
ATOM   4170  CA  PRO A 547     -28.612  -2.577  10.350  1.00 44.23           C  
ATOM   4171  C   PRO A 547     -27.103  -2.370  10.323  1.00 45.50           C  
ATOM   4172  O   PRO A 547     -26.411  -2.929  11.192  1.00 45.48           O  
ATOM   4173  CB  PRO A 547     -29.261  -1.533  11.266  1.00 44.18           C  
ATOM   4174  CG  PRO A 547     -30.270  -2.278  12.053  1.00 43.41           C  
ATOM   4175  CD  PRO A 547     -29.721  -3.665  12.239  1.00 42.96           C  
ATOM   4176  N   GLU A 548     -26.597  -1.611   9.352  1.00 46.87           N  
ATOM   4177  CA  GLU A 548     -25.166  -1.307   9.284  1.00 48.31           C  
ATOM   4178  C   GLU A 548     -24.692  -0.802  10.645  1.00 49.82           C  
ATOM   4179  O   GLU A 548     -23.638  -1.223  11.152  1.00 50.25           O  
ATOM   4180  CB  GLU A 548     -24.861  -0.284   8.181  1.00 48.29           C  
ATOM   4181  CG  GLU A 548     -25.014  -0.831   6.768  0.00100.00           C  
ATOM   4182  CD  GLU A 548     -24.191  -0.068   5.748  0.00100.00           C  
ATOM   4183  OE1 GLU A 548     -24.580   1.065   5.393  0.00100.00           O  
ATOM   4184  OE2 GLU A 548     -23.157  -0.603   5.295  0.00100.00           O  
ATOM   4185  N   HIS A 549     -25.499   0.067  11.255  1.00 50.93           N  
ATOM   4186  CA  HIS A 549     -25.202   0.564  12.590  1.00 51.96           C  
ATOM   4187  C   HIS A 549     -26.227   0.071  13.590  1.00 52.20           C  
ATOM   4188  O   HIS A 549     -27.414   0.366  13.475  1.00 52.70           O  
ATOM   4189  CB  HIS A 549     -25.072   2.094  12.575  1.00 52.34           C  
ATOM   4190  CG  HIS A 549     -23.918   2.574  11.750  1.00 53.38           C  
ATOM   4191  ND1 HIS A 549     -24.062   3.005  10.448  1.00 54.85           N  
ATOM   4192  CD2 HIS A 549     -22.592   2.644  12.027  1.00 54.33           C  
ATOM   4193  CE1 HIS A 549     -22.877   3.344   9.966  1.00 55.65           C  
ATOM   4194  NE2 HIS A 549     -21.968   3.133  10.904  1.00 55.38           N  
ATOM   4195  N   THR A 550     -25.753  -0.728  14.541  1.00 52.64           N  
ATOM   4196  CA  THR A 550     -26.585  -1.297  15.595  1.00 53.03           C  
ATOM   4197  C   THR A 550     -26.237  -0.609  16.901  1.00 53.28           C  
ATOM   4198  O   THR A 550     -25.113  -0.117  17.058  1.00 53.75           O  
ATOM   4199  CB  THR A 550     -26.302  -2.811  15.753  1.00 53.16           C  
ATOM   4200  OG1 THR A 550     -24.889  -3.014  15.892  1.00 53.62           O  
ATOM   4201  CG2 THR A 550     -26.649  -3.588  14.479  1.00 52.81           C  
ATOM   4202  N   PHE A 551     -27.191  -0.597  17.836  1.00 53.31           N  
ATOM   4203  CA  PHE A 551     -26.979  -0.088  19.199  1.00 53.43           C  
ATOM   4204  C   PHE A 551     -26.432   1.347  19.270  1.00 54.08           C  
ATOM   4205  O   PHE A 551     -25.929   1.809  20.306  1.00 54.78           O  
ATOM   4206  CB  PHE A 551     -26.082  -1.046  20.002  1.00 52.86           C  
ATOM   4207  CG  PHE A 551     -26.587  -2.463  20.047  1.00 50.93           C  
ATOM   4208  CD1 PHE A 551     -27.873  -2.750  20.520  1.00 48.55           C  
ATOM   4209  CD2 PHE A 551     -25.770  -3.519  19.619  1.00 49.11           C  
ATOM   4210  CE1 PHE A 551     -28.341  -4.068  20.569  1.00 47.27           C  
ATOM   4211  CE2 PHE A 551     -26.223  -4.840  19.667  1.00 47.30           C  
ATOM   4212  CZ  PHE A 551     -27.507  -5.117  20.139  1.00 48.02           C  
