# Supplementary material for: Alignment of Helical Membrane Protein Sequences Using AlignMe
Source: PLoS One. 2013 Mar 4;8(3):e57731. doi: 10.1371/journal.pone.0057731 (PMC3587630; doi:10.1371/journal.pone.0057731)
Supplement: File S2 — Dataset of HOMEP2 homologous membrane proteins. (GZ) [file pone.0057731.s002.gz › HOMEP2010_pdbs/cytochrome_c_oxidases_7TM-helix_subunit/1M56_C.pdb]

ATOM   6371  N   ALA C   2     -50.698 184.358 -31.660  1.00 72.26           N  
ATOM   6372  CA  ALA C   2     -51.718 184.998 -30.767  1.00 72.71           C  
ATOM   6373  C   ALA C   2     -52.398 186.176 -31.457  1.00 72.35           C  
ATOM   6374  O   ALA C   2     -51.759 187.179 -31.788  1.00 72.95           O  
ATOM   6375  CB  ALA C   2     -51.099 185.395 -29.437  1.00 73.54           C  
ATOM   6376  N   HIS C   3     -53.714 186.076 -31.639  1.00 71.54           N  
ATOM   6377  CA  HIS C   3     -54.550 187.013 -32.343  1.00 70.12           C  
ATOM   6378  C   HIS C   3     -54.059 188.456 -32.338  1.00 68.18           C  
ATOM   6379  O   HIS C   3     -53.843 189.024 -33.424  1.00 68.25           O  
ATOM   6380  CB  HIS C   3     -56.004 186.930 -31.816  1.00 73.65           C  
ATOM   6381  CG  HIS C   3     -56.827 187.961 -32.544  1.00 77.21           C  
ATOM   6382  ND1 HIS C   3     -56.790 188.091 -33.923  1.00 78.33           N  
ATOM   6383  CD2 HIS C   3     -57.692 188.899 -32.098  1.00 79.20           C  
ATOM   6384  CE1 HIS C   3     -57.598 189.066 -34.291  1.00 79.51           C  
ATOM   6385  NE2 HIS C   3     -58.158 189.574 -33.204  1.00 80.04           N  
ATOM   6386  N   ALA C   4     -53.909 189.027 -31.136  1.00 65.45           N  
ATOM   6387  CA  ALA C   4     -53.423 190.403 -31.070  1.00 61.93           C  
ATOM   6388  C   ALA C   4     -52.420 190.628 -29.953  1.00 59.51           C  
ATOM   6389  O   ALA C   4     -52.770 191.245 -28.938  1.00 59.50           O  
ATOM   6390  CB  ALA C   4     -54.640 191.301 -30.926  1.00 62.00           C  
ATOM   6391  N   LYS C   5     -51.176 190.168 -30.130  1.00 56.56           N  
ATOM   6392  CA  LYS C   5     -50.199 190.367 -29.060  1.00 52.98           C  
ATOM   6393  C   LYS C   5     -49.230 191.516 -29.273  1.00 49.85           C  
ATOM   6394  O   LYS C   5     -48.991 192.006 -30.360  1.00 50.55           O  
ATOM   6395  CB  LYS C   5     -49.435 189.093 -28.778  1.00 55.14           C  
ATOM   6396  CG  LYS C   5     -48.387 188.586 -29.733  1.00 56.48           C  
ATOM   6397  CD  LYS C   5     -47.832 187.255 -29.225  1.00 56.90           C  
ATOM   6398  CE  LYS C   5     -47.257 186.441 -30.371  1.00 57.85           C  
ATOM   6399  NZ  LYS C   5     -46.309 185.423 -29.844  1.00 59.87           N  
ATOM   6400  N   ASN C   6     -48.732 192.012 -28.152  1.00 46.81           N  
ATOM   6401  CA  ASN C   6     -47.804 193.125 -28.094  1.00 43.85           C  
ATOM   6402  C   ASN C   6     -46.437 192.633 -27.639  1.00 41.56           C  
ATOM   6403  O   ASN C   6     -45.508 193.435 -27.441  1.00 41.81           O  
ATOM   6404  CB  ASN C   6     -48.323 194.219 -27.175  1.00 45.08           C  
ATOM   6405  CG  ASN C   6     -49.064 193.840 -25.917  1.00 46.60           C  
ATOM   6406  OD1 ASN C   6     -49.077 192.698 -25.458  1.00 44.86           O  
ATOM   6407  ND2 ASN C   6     -49.745 194.790 -25.245  1.00 46.88           N  
ATOM   6408  N   HIS C   7     -46.287 191.299 -27.542  1.00 38.62           N  
ATOM   6409  CA  HIS C   7     -45.010 190.753 -27.063  1.00 35.06           C  
ATOM   6410  C   HIS C   7     -44.386 189.687 -27.946  1.00 33.53           C  
ATOM   6411  O   HIS C   7     -45.076 188.905 -28.593  1.00 33.55           O  
ATOM   6412  CB  HIS C   7     -45.151 190.232 -25.621  1.00 31.90           C  
ATOM   6413  CG  HIS C   7     -46.079 189.075 -25.531  1.00 28.40           C  
ATOM   6414  ND1 HIS C   7     -45.760 187.879 -26.137  1.00 30.00           N  
ATOM   6415  CD2 HIS C   7     -47.273 188.893 -24.937  1.00 28.44           C  
ATOM   6416  CE1 HIS C   7     -46.739 187.001 -25.922  1.00 28.54           C  
ATOM   6417  NE2 HIS C   7     -47.669 187.582 -25.198  1.00 28.88           N  
ATOM   6418  N   ASP C   8     -43.056 189.645 -27.953  1.00 32.36           N  
ATOM   6419  CA  ASP C   8     -42.199 188.766 -28.713  1.00 31.55           C  
ATOM   6420  C   ASP C   8     -41.891 187.363 -28.151  1.00 30.72           C  
ATOM   6421  O   ASP C   8     -41.263 186.505 -28.794  1.00 31.14           O  
ATOM   6422  CB  ASP C   8     -40.828 189.414 -28.873  1.00 33.46           C  
ATOM   6423  CG  ASP C   8     -40.548 190.667 -29.633  1.00 37.22           C  
ATOM   6424  OD1 ASP C   8     -41.223 190.988 -30.635  1.00 41.38           O  
ATOM   6425  OD2 ASP C   8     -39.595 191.397 -29.254  1.00 37.13           O  
ATOM   6426  N   TYR C   9     -42.299 187.038 -26.925  1.00 29.23           N  
ATOM   6427  CA  TYR C   9     -41.971 185.753 -26.317  1.00 26.13           C  
ATOM   6428  C   TYR C   9     -42.530 184.671 -27.188  1.00 26.29           C  
ATOM   6429  O   TYR C   9     -43.480 185.059 -27.851  1.00 27.83           O  
ATOM   6430  CB  TYR C   9     -42.652 185.659 -24.945  1.00 24.58           C  
ATOM   6431  CG  TYR C   9     -42.121 186.739 -24.021  1.00 21.46           C  
ATOM   6432  CD1 TYR C   9     -40.743 186.821 -23.824  1.00 20.49           C  
ATOM   6433  CD2 TYR C   9     -42.926 187.646 -23.368  1.00 20.13           C  
ATOM   6434  CE1 TYR C   9     -40.205 187.792 -22.995  1.00 18.04           C  
ATOM   6435  CE2 TYR C   9     -42.391 188.618 -22.536  1.00 18.82           C  
ATOM   6436  CZ  TYR C   9     -41.033 188.673 -22.361  1.00 17.49           C  
ATOM   6437  OH  TYR C   9     -40.445 189.617 -21.548  1.00 17.34           O  
ATOM   6438  N   HIS C  10     -42.083 183.431 -27.084  1.00 26.80           N  
ATOM   6439  CA  HIS C  10     -42.586 182.385 -27.969  1.00 26.83           C  
ATOM   6440  C   HIS C  10     -43.633 181.454 -27.374  1.00 27.81           C  
ATOM   6441  O   HIS C  10     -43.179 180.634 -26.570  1.00 29.02           O  
ATOM   6442  CB  HIS C  10     -41.442 181.466 -28.411  1.00 23.34           C  
ATOM   6443  CG  HIS C  10     -41.750 180.385 -29.387  1.00 21.29           C  
ATOM   6444  ND1 HIS C  10     -40.738 179.711 -30.048  1.00 22.45           N  
ATOM   6445  CD2 HIS C  10     -42.903 179.833 -29.849  1.00 20.85           C  
ATOM   6446  CE1 HIS C  10     -41.230 178.794 -30.855  1.00 19.40           C  
ATOM   6447  NE2 HIS C  10     -42.531 178.845 -30.756  1.00 20.17           N  
ATOM   6448  N   ILE C  11     -44.882 181.501 -27.809  1.00 28.11           N  
ATOM   6449  CA  ILE C  11     -45.915 180.621 -27.310  1.00 27.52           C  
ATOM   6450  C   ILE C  11     -46.070 179.432 -28.236  1.00 28.60           C  
ATOM   6451  O   ILE C  11     -45.925 179.652 -29.437  1.00 30.78           O  
ATOM   6452  CB  ILE C  11     -47.260 181.359 -27.279  1.00 27.21           C  
ATOM   6453  CG1 ILE C  11     -47.245 182.399 -26.157  1.00 26.64           C  
ATOM   6454  CG2 ILE C  11     -48.361 180.327 -27.143  1.00 26.16           C  
ATOM   6455  CD1 ILE C  11     -46.546 182.082 -24.845  1.00 23.12           C  
ATOM   6456  N   LEU C  12     -46.241 178.226 -27.713  1.00 27.85           N  
ATOM   6457  CA  LEU C  12     -46.142 177.028 -28.504  1.00 26.79           C  
ATOM   6458  C   LEU C  12     -47.362 176.139 -28.604  1.00 28.49           C  
ATOM   6459  O   LEU C  12     -47.959 175.765 -27.598  1.00 27.35           O  
ATOM   6460  CB  LEU C  12     -45.056 176.188 -27.793  1.00 27.14           C  
ATOM   6461  CG  LEU C  12     -43.606 176.679 -27.958  1.00 26.87           C  
ATOM   6462  CD1 LEU C  12     -42.654 176.020 -26.986  1.00 26.58           C  
ATOM   6463  CD2 LEU C  12     -43.119 176.344 -29.359  1.00 27.83           C  
ATOM   6464  N   PRO C  13     -47.631 175.654 -29.816  1.00 28.95           N  
ATOM   6465  CA  PRO C  13     -48.645 174.670 -30.106  1.00 30.01           C  
ATOM   6466  C   PRO C  13     -48.443 173.492 -29.178  1.00 32.08           C  
ATOM   6467  O   PRO C  13     -47.291 173.303 -28.789  1.00 33.75           O  
ATOM   6468  CB  PRO C  13     -48.361 174.162 -31.545  1.00 29.01           C  
ATOM   6469  CG  PRO C  13     -46.945 174.621 -31.753  1.00 28.34           C  
ATOM   6470  CD  PRO C  13     -46.856 175.959 -31.032  1.00 28.74           C  
ATOM   6471  N   PRO C  14     -49.474 172.722 -28.928  1.00 33.34           N  
ATOM   6472  CA  PRO C  14     -49.346 171.461 -28.185  1.00 34.17           C  
ATOM   6473  C   PRO C  14     -48.195 170.648 -28.768  1.00 34.91           C  
ATOM   6474  O   PRO C  14     -47.629 170.925 -29.834  1.00 34.92           O  
ATOM   6475  CB  PRO C  14     -50.700 170.741 -28.248  1.00 33.52           C  
ATOM   6476  CG  PRO C  14     -51.597 171.966 -28.435  1.00 33.70           C  
ATOM   6477  CD  PRO C  14     -50.845 172.931 -29.367  1.00 32.95           C  
ATOM   6478  N   SER C  15     -47.826 169.602 -28.031  1.00 36.33           N  
ATOM   6479  CA  SER C  15     -46.661 168.789 -28.402  1.00 36.74           C  
ATOM   6480  C   SER C  15     -46.585 167.474 -27.643  1.00 36.93           C  
ATOM   6481  O   SER C  15     -46.807 167.447 -26.415  1.00 38.23           O  
ATOM   6482  CB  SER C  15     -45.471 169.652 -27.952  1.00 36.75           C  
ATOM   6483  OG  SER C  15     -44.282 169.202 -28.534  1.00 40.65           O  
ATOM   6484  N   ILE C  16     -46.428 166.375 -28.383  1.00 36.38           N  
ATOM   6485  CA  ILE C  16     -46.568 165.064 -27.744  1.00 35.56           C  
ATOM   6486  C   ILE C  16     -45.236 164.618 -27.188  1.00 35.71           C  
ATOM   6487  O   ILE C  16     -45.215 163.850 -26.235  1.00 36.34           O  
ATOM   6488  CB  ILE C  16     -47.038 163.982 -28.732  1.00 34.29           C  
ATOM   6489  CG1 ILE C  16     -47.466 162.708 -28.007  1.00 34.56           C  
ATOM   6490  CG2 ILE C  16     -45.927 163.731 -29.743  1.00 29.64           C  
ATOM   6491  CD1 ILE C  16     -48.898 162.711 -27.503  1.00 35.87           C  
ATOM   6492  N   TRP C  17     -44.178 165.160 -27.770  1.00 36.00           N  
ATOM   6493  CA  TRP C  17     -42.802 164.778 -27.500  1.00 35.11           C  
ATOM   6494  C   TRP C  17     -42.512 164.464 -26.078  1.00 35.02           C  
ATOM   6495  O   TRP C  17     -42.481 163.260 -25.744  1.00 34.56           O  
ATOM   6496  CB  TRP C  17     -41.941 165.646 -28.439  1.00 39.56           C  
ATOM   6497  CG  TRP C  17     -42.029 164.957 -29.785  1.00 45.14           C  
ATOM   6498  CD1 TRP C  17     -42.504 163.669 -29.932  1.00 47.62           C  
ATOM   6499  CD2 TRP C  17     -41.668 165.356 -31.102  1.00 46.98           C  
ATOM   6500  NE1 TRP C  17     -42.484 163.268 -31.233  1.00 49.33           N  
ATOM   6501  CE2 TRP C  17     -41.963 164.290 -31.976  1.00 48.30           C  
ATOM   6502  CE3 TRP C  17     -41.140 166.516 -31.663  1.00 49.19           C  
ATOM   6503  CZ2 TRP C  17     -41.755 164.312 -33.352  1.00 49.81           C  
ATOM   6504  CZ3 TRP C  17     -40.957 166.525 -33.043  1.00 51.68           C  
ATOM   6505  CH2 TRP C  17     -41.227 165.450 -33.889  1.00 51.44           C  
ATOM   6506  N   PRO C  18     -42.670 165.384 -25.153  1.00 34.88           N  
ATOM   6507  CA  PRO C  18     -42.508 165.187 -23.727  1.00 34.65           C  
ATOM   6508  C   PRO C  18     -43.134 163.948 -23.131  1.00 34.84           C  
ATOM   6509  O   PRO C  18     -42.518 163.256 -22.311  1.00 34.91           O  
ATOM   6510  CB  PRO C  18     -43.016 166.497 -23.054  1.00 34.73           C  
ATOM   6511  CG  PRO C  18     -42.784 167.514 -24.145  1.00 34.18           C  
ATOM   6512  CD  PRO C  18     -42.754 166.814 -25.501  1.00 34.75           C  
ATOM   6513  N   PHE C  19     -44.356 163.546 -23.434  1.00 35.13           N  
ATOM   6514  CA  PHE C  19     -44.955 162.354 -22.848  1.00 33.91           C  
ATOM   6515  C   PHE C  19     -44.172 161.104 -23.252  1.00 34.51           C  
ATOM   6516  O   PHE C  19     -43.754 160.212 -22.508  1.00 33.41           O  
ATOM   6517  CB  PHE C  19     -46.371 162.241 -23.379  1.00 33.55           C  
ATOM   6518  CG  PHE C  19     -47.076 161.008 -22.884  1.00 33.32           C  
ATOM   6519  CD1 PHE C  19     -47.479 160.899 -21.571  1.00 32.60           C  
ATOM   6520  CD2 PHE C  19     -47.349 159.981 -23.770  1.00 34.67           C  
ATOM   6521  CE1 PHE C  19     -48.142 159.784 -21.140  1.00 32.85           C  
ATOM   6522  CE2 PHE C  19     -48.017 158.850 -23.358  1.00 34.12           C  
ATOM   6523  CZ  PHE C  19     -48.419 158.762 -22.031  1.00 34.81           C  
ATOM   6524  N   MET C  20     -43.972 161.033 -24.565  1.00 34.70           N  
ATOM   6525  CA  MET C  20     -43.290 159.960 -25.261  1.00 33.03           C  
ATOM   6526  C   MET C  20     -41.939 159.656 -24.655  1.00 32.83           C  
ATOM   6527  O   MET C  20     -41.651 158.543 -24.168  1.00 32.29           O  
ATOM   6528  CB  MET C  20     -43.236 160.432 -26.710  1.00 35.42           C  
ATOM   6529  CG  MET C  20     -42.425 159.616 -27.691  1.00 38.58           C  
ATOM   6530  SD  MET C  20     -43.158 159.718 -29.351  1.00 45.43           S  
ATOM   6531  CE  MET C  20     -44.789 159.021 -28.986  1.00 41.52           C  
ATOM   6532  N   ALA C  21     -41.087 160.659 -24.504  1.00 32.91           N  
ATOM   6533  CA  ALA C  21     -39.767 160.524 -23.915  1.00 33.47           C  
ATOM   6534  C   ALA C  21     -39.768 160.102 -22.452  1.00 34.39           C  
ATOM   6535  O   ALA C  21     -38.749 159.568 -21.984  1.00 35.21           O  
ATOM   6536  CB  ALA C  21     -39.052 161.866 -23.973  1.00 33.90           C  
ATOM   6537  N   SER C  22     -40.837 160.369 -21.722  1.00 34.59           N  
ATOM   6538  CA  SER C  22     -40.990 160.016 -20.322  1.00 34.31           C  
ATOM   6539  C   SER C  22     -41.388 158.554 -20.242  1.00 35.03           C  
ATOM   6540  O   SER C  22     -40.823 157.854 -19.383  1.00 35.77           O  
ATOM   6541  CB  SER C  22     -42.013 160.892 -19.592  1.00 35.22           C  
ATOM   6542  OG  SER C  22     -41.356 162.115 -19.265  1.00 37.54           O  
ATOM   6543  N   VAL C  23     -42.184 158.058 -21.187  1.00 34.89           N  
ATOM   6544  CA  VAL C  23     -42.463 156.604 -21.185  1.00 34.64           C  
ATOM   6545  C   VAL C  23     -41.204 155.852 -21.615  1.00 34.56           C  
ATOM   6546  O   VAL C  23     -40.804 154.865 -20.989  1.00 34.32           O  
ATOM   6547  CB  VAL C  23     -43.656 156.231 -22.071  1.00 35.35           C  
ATOM   6548  CG1 VAL C  23     -43.636 154.777 -22.489  1.00 36.80           C  
ATOM   6549  CG2 VAL C  23     -44.921 156.504 -21.264  1.00 36.84           C  
ATOM   6550  N   GLY C  24     -40.555 156.381 -22.665  1.00 34.20           N  
ATOM   6551  CA  GLY C  24     -39.311 155.771 -23.124  1.00 32.89           C  
ATOM   6552  C   GLY C  24     -38.413 155.527 -21.921  1.00 33.73           C  
ATOM   6553  O   GLY C  24     -38.080 154.384 -21.590  1.00 34.64           O  
ATOM   6554  N   ALA C  25     -38.033 156.572 -21.207  1.00 34.41           N  
ATOM   6555  CA  ALA C  25     -37.200 156.600 -20.010  1.00 32.95           C  
ATOM   6556  C   ALA C  25     -37.717 155.730 -18.877  1.00 31.69           C  
ATOM   6557  O   ALA C  25     -36.934 155.156 -18.131  1.00 32.35           O  
ATOM   6558  CB  ALA C  25     -37.020 158.057 -19.502  1.00 33.88           C  
ATOM   6559  N   PHE C  26     -39.016 155.618 -18.673  1.00 30.87           N  
ATOM   6560  CA  PHE C  26     -39.500 154.685 -17.652  1.00 30.98           C  
ATOM   6561  C   PHE C  26     -39.063 153.294 -18.135  1.00 32.25           C  
ATOM   6562  O   PHE C  26     -38.289 152.601 -17.473  1.00 32.91           O  
ATOM   6563  CB  PHE C  26     -41.012 154.740 -17.589  1.00 28.77           C  
ATOM   6564  CG  PHE C  26     -41.614 153.662 -16.744  1.00 27.71           C  
ATOM   6565  CD1 PHE C  26     -41.805 153.845 -15.385  1.00 28.02           C  
ATOM   6566  CD2 PHE C  26     -41.981 152.471 -17.314  1.00 26.80           C  
ATOM   6567  CE1 PHE C  26     -42.354 152.861 -14.588  1.00 26.40           C  
ATOM   6568  CE2 PHE C  26     -42.538 151.478 -16.550  1.00 24.42           C  
ATOM   6569  CZ  PHE C  26     -42.720 151.673 -15.196  1.00 25.67           C  
ATOM   6570  N   VAL C  27     -39.491 152.926 -19.352  1.00 31.86           N  
ATOM   6571  CA  VAL C  27     -39.106 151.641 -19.957  1.00 31.46           C  
ATOM   6572  C   VAL C  27     -37.600 151.459 -20.026  1.00 30.52           C  
ATOM   6573  O   VAL C  27     -37.098 150.403 -19.615  1.00 32.39           O  
ATOM   6574  CB  VAL C  27     -39.679 151.447 -21.386  1.00 32.20           C  
ATOM   6575  CG1 VAL C  27     -38.910 150.343 -22.097  1.00 31.58           C  
ATOM   6576  CG2 VAL C  27     -41.171 151.145 -21.336  1.00 30.62           C  
ATOM   6577  N   MET C  28     -36.852 152.441 -20.524  1.00 29.93           N  
ATOM   6578  CA  MET C  28     -35.394 152.368 -20.546  1.00 28.67           C  
ATOM   6579  C   MET C  28     -34.775 151.916 -19.226  1.00 28.87           C  
ATOM   6580  O   MET C  28     -34.074 150.906 -19.172  1.00 29.27           O  
ATOM   6581  CB  MET C  28     -34.752 153.721 -20.856  1.00 28.96           C  
ATOM   6582  CG  MET C  28     -33.247 153.783 -20.677  1.00 32.13           C  
ATOM   6583  SD  MET C  28     -32.457 155.055 -21.729  1.00 37.84           S  
ATOM   6584  CE  MET C  28     -30.780 155.013 -21.179  1.00 34.07           C  
ATOM   6585  N   LEU C  29     -34.954 152.706 -18.175  1.00 29.41           N  
ATOM   6586  CA  LEU C  29     -34.447 152.430 -16.845  1.00 29.81           C  
ATOM   6587  C   LEU C  29     -35.091 151.231 -16.190  1.00 30.20           C  
ATOM   6588  O   LEU C  29     -34.279 150.539 -15.570  1.00 33.30           O  
ATOM   6589  CB  LEU C  29     -34.635 153.615 -15.878  1.00 26.94           C  
ATOM   6590  CG  LEU C  29     -33.851 154.838 -16.301  1.00 24.98           C  
ATOM   6591  CD1 LEU C  29     -33.950 155.994 -15.300  1.00 24.03           C  
ATOM   6592  CD2 LEU C  29     -32.390 154.458 -16.464  1.00 23.15           C  
ATOM   6593  N   PHE C  30     -36.357 150.935 -16.388  1.00 29.95           N  
ATOM   6594  CA  PHE C  30     -36.824 149.662 -15.797  1.00 30.34           C  
ATOM   6595  C   PHE C  30     -36.143 148.482 -16.486  1.00 31.37           C  
ATOM   6596  O   PHE C  30     -35.673 147.585 -15.779  1.00 32.66           O  
ATOM   6597  CB  PHE C  30     -38.326 149.573 -15.861  1.00 29.80           C  
ATOM   6598  CG  PHE C  30     -38.900 148.398 -15.125  1.00 28.65           C  
ATOM   6599  CD1 PHE C  30     -38.217 147.804 -14.085  1.00 26.94           C  
ATOM   6600  CD2 PHE C  30     -40.136 147.931 -15.497  1.00 28.54           C  
ATOM   6601  CE1 PHE C  30     -38.786 146.728 -13.430  1.00 30.97           C  
ATOM   6602  CE2 PHE C  30     -40.699 146.852 -14.835  1.00 30.38           C  
ATOM   6603  CZ  PHE C  30     -40.034 146.238 -13.798  1.00 30.18           C  
ATOM   6604  N   GLY C  31     -35.968 148.558 -17.825  1.00 31.42           N  
ATOM   6605  CA  GLY C  31     -35.260 147.490 -18.535  1.00 30.79           C  
ATOM   6606  C   GLY C  31     -33.768 147.437 -18.166  1.00 29.60           C  
ATOM   6607  O   GLY C  31     -33.175 146.340 -18.106  1.00 29.63           O  
ATOM   6608  N   ALA C  32     -33.209 148.615 -17.872  1.00 28.76           N  
ATOM   6609  CA  ALA C  32     -31.806 148.713 -17.458  1.00 28.32           C  
ATOM   6610  C   ALA C  32     -31.694 148.016 -16.096  1.00 28.80           C  
ATOM   6611  O   ALA C  32     -30.684 147.327 -15.903  1.00 29.16           O  
ATOM   6612  CB  ALA C  32     -31.172 150.067 -17.357  1.00 28.70           C  
ATOM   6613  N   VAL C  33     -32.719 148.160 -15.243  1.00 28.73           N  
ATOM   6614  CA  VAL C  33     -32.620 147.423 -13.976  1.00 28.02           C  
ATOM   6615  C   VAL C  33     -32.649 145.947 -14.334  1.00 29.34           C  
ATOM   6616  O   VAL C  33     -31.774 145.146 -14.027  1.00 30.27           O  
ATOM   6617  CB  VAL C  33     -33.697 147.856 -12.994  1.00 24.88           C  
ATOM   6618  CG1 VAL C  33     -33.883 146.839 -11.877  1.00 23.66           C  
ATOM   6619  CG2 VAL C  33     -33.226 149.172 -12.380  1.00 24.17           C  
ATOM   6620  N   LEU C  34     -33.619 145.500 -15.129  1.00 30.70           N  
ATOM   6621  CA  LEU C  34     -33.694 144.110 -15.527  1.00 31.58           C  
ATOM   6622  C   LEU C  34     -32.373 143.493 -15.944  1.00 33.09           C  
ATOM   6623  O   LEU C  34     -31.964 142.407 -15.513  1.00 34.71           O  
ATOM   6624  CB  LEU C  34     -34.683 143.977 -16.700  1.00 28.20           C  
ATOM   6625  CG  LEU C  34     -36.141 144.223 -16.320  1.00 24.38           C  
ATOM   6626  CD1 LEU C  34     -37.062 143.712 -17.416  1.00 22.45           C  
ATOM   6627  CD2 LEU C  34     -36.449 143.623 -14.950  1.00 22.62           C  
ATOM   6628  N   TRP C  35     -31.711 144.141 -16.878  1.00 33.87           N  
ATOM   6629  CA  TRP C  35     -30.460 143.730 -17.483  1.00 34.17           C  
ATOM   6630  C   TRP C  35     -29.265 143.676 -16.563  1.00 35.47           C  
ATOM   6631  O   TRP C  35     -28.206 143.100 -16.849  1.00 36.45           O  
ATOM   6632  CB  TRP C  35     -30.203 144.799 -18.583  1.00 32.44           C  
ATOM   6633  CG  TRP C  35     -28.880 144.618 -19.235  1.00 31.38           C  
ATOM   6634  CD1 TRP C  35     -28.537 143.687 -20.166  1.00 30.54           C  
ATOM   6635  CD2 TRP C  35     -27.704 145.401 -18.994  1.00 32.26           C  
ATOM   6636  NE1 TRP C  35     -27.217 143.851 -20.528  1.00 31.66           N  
ATOM   6637  CE2 TRP C  35     -26.682 144.892 -19.830  1.00 32.05           C  
ATOM   6638  CE3 TRP C  35     -27.418 146.495 -18.171  1.00 32.38           C  
ATOM   6639  CZ2 TRP C  35     -25.402 145.434 -19.852  1.00 31.75           C  
ATOM   6640  CZ3 TRP C  35     -26.148 147.014 -18.197  1.00 32.08           C  
ATOM   6641  CH2 TRP C  35     -25.143 146.482 -19.033  1.00 31.17           C  
ATOM   6642  N   MET C  36     -29.345 144.290 -15.386  1.00 36.12           N  
ATOM   6643  CA  MET C  36     -28.253 144.302 -14.428  1.00 36.25           C  
ATOM   6644  C   MET C  36     -28.485 143.156 -13.458  1.00 36.93           C  
ATOM   6645  O   MET C  36     -27.745 142.941 -12.512  1.00 35.93           O  
ATOM   6646  CB  MET C  36     -28.222 145.611 -13.648  1.00 35.01           C  
ATOM   6647  CG  MET C  36     -27.935 146.810 -14.518  1.00 35.08           C  
ATOM   6648  SD  MET C  36     -27.698 148.264 -13.504  1.00 37.58           S  
ATOM   6649  CE  MET C  36     -29.031 148.168 -12.316  1.00 35.19           C  
ATOM   6650  N   HIS C  37     -29.650 142.543 -13.625  1.00 38.02           N  
ATOM   6651  CA  HIS C  37     -30.066 141.415 -12.815  1.00 39.02           C  
ATOM   6652  C   HIS C  37     -30.367 140.149 -13.588  1.00 40.80           C  
ATOM   6653  O   HIS C  37     -31.444 139.537 -13.479  1.00 41.63           O  
ATOM   6654  CB  HIS C  37     -31.324 141.848 -12.060  1.00 36.59           C  
ATOM   6655  CG  HIS C  37     -30.888 142.688 -10.901  1.00 35.55           C  
ATOM   6656  ND1 HIS C  37     -30.138 142.183  -9.866  1.00 34.12           N  
ATOM   6657  CD2 HIS C  37     -31.115 143.995 -10.651  1.00 36.07           C  
ATOM   6658  CE1 HIS C  37     -29.924 143.162  -9.008  1.00 35.12           C  
ATOM   6659  NE2 HIS C  37     -30.501 144.272  -9.452  1.00 36.23           N  
ATOM   6660  N   GLY C  38     -29.450 139.774 -14.474  1.00 42.49           N  
ATOM   6661  CA  GLY C  38     -29.508 138.553 -15.244  1.00 43.47           C  
ATOM   6662  C   GLY C  38     -30.460 138.493 -16.417  1.00 44.64           C  
ATOM   6663  O   GLY C  38     -30.268 137.652 -17.313  1.00 44.76           O  
ATOM   6664  N   SER C  39     -31.481 139.348 -16.460  1.00 45.78           N  
ATOM   6665  CA  SER C  39     -32.437 139.292 -17.567  1.00 46.75           C  
ATOM   6666  C   SER C  39     -31.940 140.003 -18.815  1.00 47.35           C  
ATOM   6667  O   SER C  39     -30.770 140.397 -18.912  1.00 47.77           O  
ATOM   6668  CB  SER C  39     -33.794 139.751 -17.061  1.00 46.55           C  
ATOM   6669  OG  SER C  39     -34.046 141.111 -17.346  1.00 49.50           O  
ATOM   6670  N   GLY C  40     -32.778 140.122 -19.848  1.00 47.97           N  
ATOM   6671  CA  GLY C  40     -32.378 140.619 -21.135  1.00 48.60           C  
ATOM   6672  C   GLY C  40     -32.449 142.077 -21.480  1.00 49.32           C  
ATOM   6673  O   GLY C  40     -33.378 142.823 -21.161  1.00 49.66           O  
ATOM   6674  N   PRO C  41     -31.484 142.524 -22.286  1.00 49.06           N  
ATOM   6675  CA  PRO C  41     -31.344 143.844 -22.850  1.00 48.86           C  
ATOM   6676  C   PRO C  41     -32.479 144.454 -23.634  1.00 49.33           C  
ATOM   6677  O   PRO C  41     -32.702 145.668 -23.559  1.00 50.50           O  
ATOM   6678  CB  PRO C  41     -30.202 143.765 -23.907  1.00 49.03           C  
ATOM   6679  CG  PRO C  41     -30.178 142.262 -24.130  1.00 48.84           C  
ATOM   6680  CD  PRO C  41     -30.414 141.629 -22.764  1.00 48.32           C  
ATOM   6681  N   TRP C  42     -33.202 143.725 -24.448  1.00 49.42           N  
ATOM   6682  CA  TRP C  42     -34.294 144.176 -25.306  1.00 49.05           C  
ATOM   6683  C   TRP C  42     -35.164 145.263 -24.729  1.00 47.98           C  
ATOM   6684  O   TRP C  42     -35.427 146.245 -25.438  1.00 48.57           O  
ATOM   6685  CB  TRP C  42     -35.028 142.867 -25.771  1.00 52.93           C  
ATOM   6686  CG  TRP C  42     -33.857 141.949 -26.080  1.00 56.71           C  
ATOM   6687  CD1 TRP C  42     -33.417 140.906 -25.332  1.00 58.24           C  
ATOM   6688  CD2 TRP C  42     -32.992 142.051 -27.220  1.00 58.05           C  
ATOM   6689  NE1 TRP C  42     -32.325 140.335 -25.943  1.00 60.45           N  
ATOM   6690  CE2 TRP C  42     -32.045 141.019 -27.100  1.00 59.45           C  
ATOM   6691  CE3 TRP C  42     -32.923 142.902 -28.327  1.00 57.94           C  
ATOM   6692  CZ2 TRP C  42     -31.037 140.811 -28.047  1.00 60.17           C  
ATOM   6693  CZ3 TRP C  42     -31.931 142.692 -29.258  1.00 59.20           C  
ATOM   6694  CH2 TRP C  42     -30.993 141.656 -29.120  1.00 59.67           C  
ATOM   6695  N   MET C  43     -35.531 145.236 -23.453  1.00 46.75           N  
ATOM   6696  CA  MET C  43     -36.353 146.244 -22.821  1.00 44.81           C  
ATOM   6697  C   MET C  43     -35.655 147.564 -22.556  1.00 43.71           C  
ATOM   6698  O   MET C  43     -36.323 148.609 -22.568  1.00 44.17           O  
ATOM   6699  CB  MET C  43     -36.849 145.719 -21.473  1.00 45.08           C  
ATOM   6700  CG  MET C  43     -37.821 146.722 -20.853  1.00 43.78           C  
ATOM   6701  SD  MET C  43     -38.500 145.975 -19.360  1.00 46.61           S  
ATOM   6702  CE  MET C  43     -39.058 147.471 -18.554  1.00 44.67           C  
ATOM   6703  N   GLY C  44     -34.351 147.486 -22.317  1.00 42.62           N  
ATOM   6704  CA  GLY C  44     -33.604 148.737 -22.095  1.00 41.07           C  
ATOM   6705  C   GLY C  44     -33.322 149.460 -23.401  1.00 40.38           C  
ATOM   6706  O   GLY C  44     -33.436 150.686 -23.458  1.00 40.92           O  
ATOM   6707  N   LEU C  45     -32.953 148.768 -24.483  1.00 40.36           N  
ATOM   6708  CA  LEU C  45     -32.595 149.408 -25.745  1.00 39.76           C  
ATOM   6709  C   LEU C  45     -33.843 150.005 -26.373  1.00 39.15           C  
ATOM   6710  O   LEU C  45     -33.733 151.030 -27.031  1.00 40.51           O  
ATOM   6711  CB  LEU C  45     -31.942 148.456 -26.744  1.00 41.95           C  
ATOM   6712  CG  LEU C  45     -30.764 147.646 -26.200  1.00 42.19           C  
ATOM   6713  CD1 LEU C  45     -30.313 146.494 -27.098  1.00 42.31           C  
ATOM   6714  CD2 LEU C  45     -29.607 148.590 -25.908  1.00 42.63           C  
ATOM   6715  N   ILE C  46     -34.975 149.358 -26.150  1.00 38.66           N  
ATOM   6716  CA  ILE C  46     -36.256 149.926 -26.590  1.00 38.41           C  
ATOM   6717  C   ILE C  46     -36.344 151.314 -25.970  1.00 38.35           C  
ATOM   6718  O   ILE C  46     -36.096 152.329 -26.656  1.00 39.04           O  
ATOM   6719  CB  ILE C  46     -37.422 148.992 -26.231  1.00 39.75           C  
ATOM   6720  CG1 ILE C  46     -37.348 147.664 -26.995  1.00 40.69           C  
ATOM   6721  CG2 ILE C  46     -38.803 149.583 -26.517  1.00 41.37           C  
ATOM   6722  CD1 ILE C  46     -37.054 147.810 -28.476  1.00 43.21           C  
ATOM   6723  N   GLY C  47     -36.380 151.414 -24.631  1.00 37.95           N  
ATOM   6724  CA  GLY C  47     -36.434 152.699 -23.953  1.00 36.59           C  
ATOM   6725  C   GLY C  47     -35.550 153.742 -24.615  1.00 36.59           C  
ATOM   6726  O   GLY C  47     -35.998 154.830 -24.990  1.00 37.23           O  
ATOM   6727  N   LEU C  48     -34.270 153.471 -24.768  1.00 36.12           N  
ATOM   6728  CA  LEU C  48     -33.296 154.394 -25.345  1.00 36.71           C  
ATOM   6729  C   LEU C  48     -33.608 154.720 -26.802  1.00 36.87           C  
ATOM   6730  O   LEU C  48     -33.347 155.800 -27.327  1.00 35.85           O  
ATOM   6731  CB  LEU C  48     -31.885 153.785 -25.275  1.00 36.20           C  
ATOM   6732  CG  LEU C  48     -30.761 154.717 -25.719  1.00 38.43           C  
ATOM   6733  CD1 LEU C  48     -30.067 155.397 -24.540  1.00 38.61           C  
ATOM   6734  CD2 LEU C  48     -29.729 153.943 -26.546  1.00 37.91           C  
ATOM   6735  N   VAL C  49     -34.157 153.712 -27.503  1.00 37.57           N  
ATOM   6736  CA  VAL C  49     -34.518 153.952 -28.907  1.00 38.10           C  
ATOM   6737  C   VAL C  49     -35.596 155.015 -28.969  1.00 37.79           C  
ATOM   6738  O   VAL C  49     -35.466 156.001 -29.688  1.00 39.42           O  
ATOM   6739  CB  VAL C  49     -34.994 152.662 -29.573  1.00 40.20           C  
ATOM   6740  CG1 VAL C  49     -35.923 153.033 -30.722  1.00 41.42           C  
ATOM   6741  CG2 VAL C  49     -33.788 151.844 -30.012  1.00 41.19           C  
ATOM   6742  N   VAL C  50     -36.651 154.834 -28.167  1.00 36.71           N  
ATOM   6743  CA  VAL C  50     -37.732 155.799 -28.030  1.00 34.72           C  
ATOM   6744  C   VAL C  50     -37.321 157.198 -27.557  1.00 35.05           C  
ATOM   6745  O   VAL C  50     -37.861 158.251 -27.959  1.00 34.88           O  
ATOM   6746  CB  VAL C  50     -38.738 155.265 -26.979  1.00 33.00           C  
ATOM   6747  CG1 VAL C  50     -39.571 156.435 -26.451  1.00 29.50           C  
ATOM   6748  CG2 VAL C  50     -39.616 154.130 -27.506  1.00 31.29           C  
ATOM   6749  N   VAL C  51     -36.376 157.265 -26.605  1.00 33.67           N  
ATOM   6750  CA  VAL C  51     -35.905 158.503 -25.999  1.00 31.35           C  
ATOM   6751  C   VAL C  51     -35.149 159.341 -27.007  1.00 32.72           C  
ATOM   6752  O   VAL C  51     -35.286 160.562 -27.081  1.00 33.54           O  
ATOM   6753  CB  VAL C  51     -34.998 158.172 -24.802  1.00 26.57           C  
ATOM   6754  CG1 VAL C  51     -33.917 159.177 -24.546  1.00 24.18           C  
ATOM   6755  CG2 VAL C  51     -35.874 158.058 -23.551  1.00 27.04           C  
ATOM   6756  N   LEU C  52     -34.336 158.642 -27.785  1.00 33.39           N  
ATOM   6757  CA  LEU C  52     -33.554 159.148 -28.890  1.00 33.78           C  
ATOM   6758  C   LEU C  52     -34.420 159.603 -30.059  1.00 34.32           C  
ATOM   6759  O   LEU C  52     -34.096 160.576 -30.738  1.00 35.63           O  
ATOM   6760  CB  LEU C  52     -32.626 158.053 -29.410  1.00 34.96           C  
ATOM   6761  CG  LEU C  52     -31.230 157.947 -28.795  1.00 36.54           C  
ATOM   6762  CD1 LEU C  52     -30.454 156.754 -29.341  1.00 37.51           C  
ATOM   6763  CD2 LEU C  52     -30.448 159.239 -29.014  1.00 37.27           C  
ATOM   6764  N   TYR C  53     -35.529 158.912 -30.270  1.00 35.53           N  
ATOM   6765  CA  TYR C  53     -36.496 159.361 -31.274  1.00 36.56           C  
ATOM   6766  C   TYR C  53     -37.077 160.708 -30.838  1.00 36.46           C  
ATOM   6767  O   TYR C  53     -36.872 161.746 -31.488  1.00 37.12           O  
ATOM   6768  CB  TYR C  53     -37.572 158.308 -31.420  1.00 38.68           C  
ATOM   6769  CG  TYR C  53     -38.525 158.477 -32.586  1.00 42.22           C  
ATOM   6770  CD1 TYR C  53     -38.096 158.880 -33.851  1.00 43.94           C  
ATOM   6771  CD2 TYR C  53     -39.877 158.206 -32.421  1.00 43.32           C  
ATOM   6772  CE1 TYR C  53     -38.984 159.016 -34.902  1.00 45.04           C  
ATOM   6773  CE2 TYR C  53     -40.765 158.339 -33.475  1.00 45.03           C  
ATOM   6774  CZ  TYR C  53     -40.320 158.741 -34.713  1.00 45.42           C  
ATOM   6775  OH  TYR C  53     -41.188 158.881 -35.773  1.00 46.75           O  
ATOM   6776  N   THR C  54     -37.615 160.709 -29.623  1.00 35.75           N  
ATOM   6777  CA  THR C  54     -38.136 161.907 -28.990  1.00 35.04           C  
ATOM   6778  C   THR C  54     -37.111 163.029 -28.991  1.00 35.58           C  
ATOM   6779  O   THR C  54     -37.312 164.186 -29.412  1.00 36.74           O  
ATOM   6780  CB  THR C  54     -38.541 161.652 -27.523  1.00 34.96           C  
ATOM   6781  OG1 THR C  54     -39.302 160.434 -27.402  1.00 34.05           O  
ATOM   6782  CG2 THR C  54     -39.373 162.831 -27.057  1.00 33.27           C  
ATOM   6783  N   MET C  55     -35.871 162.733 -28.613  1.00 35.12           N  
ATOM   6784  CA  MET C  55     -34.873 163.801 -28.606  1.00 35.52           C  
ATOM   6785  C   MET C  55     -34.613 164.374 -29.989  1.00 36.25           C  
ATOM   6786  O   MET C  55     -34.161 165.531 -30.132  1.00 36.72           O  
ATOM   6787  CB  MET C  55     -33.607 163.241 -27.963  1.00 36.21           C  
ATOM   6788  CG  MET C  55     -33.805 162.877 -26.503  1.00 36.84           C  
ATOM   6789  SD  MET C  55     -32.388 162.281 -25.581  1.00 40.38           S  
ATOM   6790  CE  MET C  55     -31.168 161.866 -26.804  1.00 39.68           C  
ATOM   6791  N   PHE C  56     -34.708 163.556 -31.035  1.00 36.22           N  
ATOM   6792  CA  PHE C  56     -34.369 164.067 -32.366  1.00 35.83           C  
ATOM   6793  C   PHE C  56     -35.523 164.880 -32.926  1.00 36.01           C  
ATOM   6794  O   PHE C  56     -35.250 165.861 -33.621  1.00 36.01           O  
ATOM   6795  CB  PHE C  56     -34.125 162.894 -33.268  1.00 38.27           C  
ATOM   6796  CG  PHE C  56     -33.914 163.193 -34.717  1.00 40.40           C  
ATOM   6797  CD1 PHE C  56     -32.732 163.749 -35.165  1.00 41.55           C  
ATOM   6798  CD2 PHE C  56     -34.909 162.880 -35.637  1.00 41.67           C  
ATOM   6799  CE1 PHE C  56     -32.529 164.002 -36.512  1.00 41.62           C  
ATOM   6800  CE2 PHE C  56     -34.707 163.133 -36.983  1.00 42.43           C  
ATOM   6801  CZ  PHE C  56     -33.524 163.693 -37.419  1.00 40.96           C  
ATOM   6802  N   GLY C  57     -36.735 164.401 -32.639  1.00 35.38           N  
ATOM   6803  CA  GLY C  57     -37.877 165.186 -33.158  1.00 35.24           C  
ATOM   6804  C   GLY C  57     -37.738 166.560 -32.508  1.00 35.15           C  
ATOM   6805  O   GLY C  57     -37.781 167.611 -33.148  1.00 36.30           O  
ATOM   6806  N   TRP C  58     -37.967 166.509 -31.201  1.00 34.76           N  
ATOM   6807  CA  TRP C  58     -37.981 167.697 -30.334  1.00 34.19           C  
ATOM   6808  C   TRP C  58     -36.949 168.713 -30.762  1.00 34.60           C  
ATOM   6809  O   TRP C  58     -37.240 169.900 -30.940  1.00 35.72           O  
ATOM   6810  CB  TRP C  58     -37.787 167.235 -28.902  1.00 32.82           C  
ATOM   6811  CG  TRP C  58     -37.804 168.160 -27.753  1.00 32.16           C  
ATOM   6812  CD1 TRP C  58     -37.315 169.429 -27.714  1.00 33.10           C  
ATOM   6813  CD2 TRP C  58     -38.305 167.906 -26.434  1.00 31.72           C  
ATOM   6814  NE1 TRP C  58     -37.499 169.973 -26.466  1.00 32.86           N  
ATOM   6815  CE2 TRP C  58     -38.109 169.063 -25.659  1.00 31.27           C  
ATOM   6816  CE3 TRP C  58     -38.938 166.805 -25.826  1.00 31.02           C  
ATOM   6817  CZ2 TRP C  58     -38.486 169.157 -24.327  1.00 31.17           C  
ATOM   6818  CZ3 TRP C  58     -39.325 166.900 -24.496  1.00 30.10           C  
ATOM   6819  CH2 TRP C  58     -39.081 168.062 -23.772  1.00 31.31           C  
ATOM   6820  N   TRP C  59     -35.699 168.301 -30.895  1.00 34.98           N  
ATOM   6821  CA  TRP C  59     -34.670 169.235 -31.347  1.00 36.16           C  
ATOM   6822  C   TRP C  59     -34.818 169.605 -32.804  1.00 37.42           C  
ATOM   6823  O   TRP C  59     -34.577 170.742 -33.202  1.00 38.98           O  
ATOM   6824  CB  TRP C  59     -33.299 168.651 -31.022  1.00 35.87           C  
ATOM   6825  CG  TRP C  59     -32.954 168.833 -29.572  1.00 38.52           C  
ATOM   6826  CD1 TRP C  59     -33.388 169.830 -28.733  1.00 38.98           C  
ATOM   6827  CD2 TRP C  59     -32.092 168.005 -28.784  1.00 40.07           C  
ATOM   6828  NE1 TRP C  59     -32.850 169.658 -27.479  1.00 39.21           N  
ATOM   6829  CE2 TRP C  59     -32.047 168.541 -27.480  1.00 39.91           C  
ATOM   6830  CE3 TRP C  59     -31.347 166.847 -29.048  1.00 41.58           C  
ATOM   6831  CZ2 TRP C  59     -31.294 167.967 -26.456  1.00 38.51           C  
ATOM   6832  CZ3 TRP C  59     -30.600 166.266 -28.044  1.00 40.10           C  
ATOM   6833  CH2 TRP C  59     -30.588 166.842 -26.763  1.00 40.20           C  
ATOM   6834  N   SER C  60     -35.398 168.795 -33.682  1.00 38.77           N  
ATOM   6835  CA  SER C  60     -35.613 169.133 -35.089  1.00 37.72           C  
ATOM   6836  C   SER C  60     -36.533 170.334 -35.180  1.00 36.97           C  
ATOM   6837  O   SER C  60     -36.273 171.325 -35.843  1.00 36.48           O  
ATOM   6838  CB  SER C  60     -36.285 167.953 -35.811  1.00 40.12           C  
ATOM   6839  OG  SER C  60     -35.265 167.268 -36.530  1.00 44.07           O  
ATOM   6840  N   ASP C  61     -37.635 170.180 -34.429  1.00 36.22           N  
ATOM   6841  CA  ASP C  61     -38.674 171.183 -34.278  1.00 34.63           C  
ATOM   6842  C   ASP C  61     -38.155 172.476 -33.650  1.00 33.37           C  
ATOM   6843  O   ASP C  61     -38.704 173.585 -33.716  1.00 33.34           O  
ATOM   6844  CB  ASP C  61     -39.770 170.630 -33.358  1.00 34.88           C  
ATOM   6845  CG  ASP C  61     -40.699 169.665 -34.040  1.00 37.53           C  
ATOM   6846  OD1 ASP C  61     -40.413 169.252 -35.191  1.00 39.58           O  
ATOM   6847  OD2 ASP C  61     -41.711 169.349 -33.360  1.00 40.30           O  
ATOM   6848  N   VAL C  62     -37.088 172.310 -32.873  1.00 32.89           N  
ATOM   6849  CA  VAL C  62     -36.492 173.488 -32.246  1.00 33.21           C  
ATOM   6850  C   VAL C  62     -35.896 174.352 -33.347  1.00 33.90           C  
ATOM   6851  O   VAL C  62     -36.188 175.552 -33.331  1.00 36.19           O  
ATOM   6852  CB  VAL C  62     -35.440 173.140 -31.197  1.00 30.49           C  
ATOM   6853  CG1 VAL C  62     -34.780 174.399 -30.718  1.00 28.42           C  
ATOM   6854  CG2 VAL C  62     -36.102 172.384 -30.051  1.00 29.89           C  
ATOM   6855  N   VAL C  63     -35.121 173.760 -34.248  1.00 33.59           N  
ATOM   6856  CA  VAL C  63     -34.686 174.550 -35.400  1.00 33.22           C  
ATOM   6857  C   VAL C  63     -35.912 174.984 -36.174  1.00 34.12           C  
ATOM   6858  O   VAL C  63     -36.259 176.177 -36.242  1.00 34.28           O  
ATOM   6859  CB  VAL C  63     -33.813 173.661 -36.280  1.00 34.42           C  
ATOM   6860  CG1 VAL C  63     -33.518 174.316 -37.608  1.00 35.58           C  
ATOM   6861  CG2 VAL C  63     -32.575 173.326 -35.457  1.00 36.56           C  
ATOM   6862  N   THR C  64     -36.750 174.027 -36.597  1.00 34.62           N  
ATOM   6863  CA  THR C  64     -37.959 174.346 -37.350  1.00 35.31           C  
ATOM   6864  C   THR C  64     -38.565 175.664 -36.886  1.00 35.75           C  
ATOM   6865  O   THR C  64     -38.676 176.640 -37.644  1.00 36.96           O  
ATOM   6866  CB  THR C  64     -39.012 173.220 -37.261  1.00 37.22           C  
ATOM   6867  OG1 THR C  64     -38.482 171.990 -37.778  1.00 38.63           O  
ATOM   6868  CG2 THR C  64     -40.292 173.629 -37.969  1.00 37.91           C  
ATOM   6869  N   GLU C  65     -38.914 175.729 -35.609  1.00 35.87           N  
ATOM   6870  CA  GLU C  65     -39.495 176.912 -34.986  1.00 35.97           C  
ATOM   6871  C   GLU C  65     -38.676 178.169 -35.154  1.00 35.82           C  
ATOM   6872  O   GLU C  65     -39.268 179.242 -35.327  1.00 36.33           O  
ATOM   6873  CB  GLU C  65     -39.757 176.544 -33.506  1.00 36.68           C  
ATOM   6874  CG  GLU C  65     -40.964 175.615 -33.453  1.00 36.41           C  
ATOM   6875  CD  GLU C  65     -41.265 174.912 -32.162  1.00 37.62           C  
ATOM   6876  OE1 GLU C  65     -40.401 174.679 -31.292  1.00 34.35           O  
ATOM   6877  OE2 GLU C  65     -42.457 174.538 -31.993  1.00 39.47           O  
ATOM   6878  N   SER C  66     -37.352 178.041 -35.117  1.00 35.39           N  
ATOM   6879  CA  SER C  66     -36.461 179.185 -35.303  1.00 36.42           C  
ATOM   6880  C   SER C  66     -36.486 179.718 -36.730  1.00 37.07           C  
ATOM   6881  O   SER C  66     -36.417 180.921 -36.947  1.00 39.58           O  
ATOM   6882  CB  SER C  66     -35.006 178.812 -34.991  1.00 36.31           C  
ATOM   6883  OG  SER C  66     -34.096 179.551 -35.793  1.00 37.65           O  
ATOM   6884  N   LEU C  67     -36.623 178.811 -37.684  1.00 37.40           N  
ATOM   6885  CA  LEU C  67     -36.778 179.170 -39.098  1.00 36.89           C  
ATOM   6886  C   LEU C  67     -38.111 179.838 -39.309  1.00 36.95           C  
ATOM   6887  O   LEU C  67     -38.151 180.800 -40.093  1.00 36.79           O  
ATOM   6888  CB  LEU C  67     -36.503 177.900 -39.907  1.00 37.67           C  
ATOM   6889  CG  LEU C  67     -35.157 177.237 -39.523  1.00 38.81           C  
ATOM   6890  CD1 LEU C  67     -34.929 175.966 -40.320  1.00 37.94           C  
ATOM   6891  CD2 LEU C  67     -33.997 178.229 -39.636  1.00 39.25           C  
ATOM   6892  N   GLU C  68     -39.167 179.525 -38.550  1.00 37.04           N  
ATOM   6893  CA  GLU C  68     -40.472 180.190 -38.593  1.00 37.29           C  
ATOM   6894  C   GLU C  68     -40.408 181.623 -38.037  1.00 36.53           C  
ATOM   6895  O   GLU C  68     -41.388 182.386 -37.902  1.00 36.31           O  
ATOM   6896  CB  GLU C  68     -41.548 179.442 -37.786  1.00 41.28           C  
ATOM   6897  CG  GLU C  68     -41.796 177.972 -38.068  1.00 45.51           C  
ATOM   6898  CD  GLU C  68     -43.115 177.479 -37.516  1.00 49.31           C  
ATOM   6899  OE1 GLU C  68     -43.822 178.319 -36.914  1.00 52.40           O  
ATOM   6900  OE2 GLU C  68     -43.437 176.280 -37.687  1.00 51.72           O  
ATOM   6901  N   GLY C  69     -39.230 182.050 -37.614  1.00 35.54           N  
ATOM   6902  CA  GLY C  69     -38.821 183.320 -37.083  1.00 34.55           C  
ATOM   6903  C   GLY C  69     -39.356 183.524 -35.680  1.00 33.95           C  
ATOM   6904  O   GLY C  69     -39.643 184.638 -35.283  1.00 34.34           O  
ATOM   6905  N   ASP C  70     -39.564 182.401 -34.983  1.00 33.58           N  
ATOM   6906  CA  ASP C  70     -40.207 182.453 -33.666  1.00 32.10           C  
ATOM   6907  C   ASP C  70     -39.228 183.029 -32.639  1.00 30.39           C  
ATOM   6908  O   ASP C  70     -39.533 183.593 -31.599  1.00 29.58           O  
ATOM   6909  CB  ASP C  70     -40.626 181.061 -33.216  1.00 32.67           C  
ATOM   6910  CG  ASP C  70     -41.844 180.484 -33.876  1.00 34.55           C  
ATOM   6911  OD1 ASP C  70     -42.845 181.217 -34.014  1.00 36.49           O  
ATOM   6912  OD2 ASP C  70     -41.762 179.288 -34.237  1.00 34.79           O  
ATOM   6913  N   HIS C  71     -37.962 182.868 -32.931  1.00 29.73           N  
ATOM   6914  CA  HIS C  71     -36.790 183.222 -32.188  1.00 28.90           C  
ATOM   6915  C   HIS C  71     -36.433 184.688 -32.147  1.00 29.04           C  
ATOM   6916  O   HIS C  71     -35.317 185.111 -32.483  1.00 30.91           O  
ATOM   6917  CB  HIS C  71     -35.590 182.493 -32.849  1.00 29.53           C  
ATOM   6918  CG  HIS C  71     -35.377 181.100 -32.348  1.00 28.78           C  
ATOM   6919  ND1 HIS C  71     -34.122 180.596 -32.050  1.00 29.84           N  
ATOM   6920  CD2 HIS C  71     -36.268 180.114 -32.088  1.00 29.89           C  
ATOM   6921  CE1 HIS C  71     -34.293 179.337 -31.631  1.00 32.01           C  
ATOM   6922  NE2 HIS C  71     -35.583 179.000 -31.641  1.00 31.08           N  
ATOM   6923  N   THR C  72     -37.382 185.506 -31.753  1.00 28.42           N  
ATOM   6924  CA  THR C  72     -37.254 186.936 -31.602  1.00 27.10           C  
ATOM   6925  C   THR C  72     -36.090 187.254 -30.679  1.00 26.40           C  
ATOM   6926  O   THR C  72     -35.810 186.524 -29.724  1.00 26.67           O  
ATOM   6927  CB  THR C  72     -38.510 187.280 -30.737  1.00 30.01           C  
ATOM   6928  OG1 THR C  72     -39.707 187.417 -31.503  1.00 33.14           O  
ATOM   6929  CG2 THR C  72     -38.121 188.472 -29.873  1.00 31.60           C  
ATOM   6930  N   PRO C  73     -35.509 188.422 -30.807  1.00 26.13           N  
ATOM   6931  CA  PRO C  73     -34.533 188.943 -29.866  1.00 26.12           C  
ATOM   6932  C   PRO C  73     -34.663 188.392 -28.453  1.00 25.81           C  
ATOM   6933  O   PRO C  73     -33.667 187.738 -28.089  1.00 26.87           O  
ATOM   6934  CB  PRO C  73     -34.682 190.469 -29.988  1.00 25.83           C  
ATOM   6935  CG  PRO C  73     -35.589 190.672 -31.167  1.00 26.26           C  
ATOM   6936  CD  PRO C  73     -35.818 189.369 -31.890  1.00 25.69           C  
ATOM   6937  N   VAL C  74     -35.672 188.534 -27.589  1.00 25.66           N  
ATOM   6938  CA  VAL C  74     -35.695 187.974 -26.245  1.00 22.61           C  
ATOM   6939  C   VAL C  74     -35.736 186.464 -26.348  1.00 23.35           C  
ATOM   6940  O   VAL C  74     -34.903 185.879 -25.671  1.00 23.86           O  
ATOM   6941  CB  VAL C  74     -36.863 188.326 -25.300  1.00 18.09           C  
ATOM   6942  CG1 VAL C  74     -36.811 189.764 -24.876  1.00 17.97           C  
ATOM   6943  CG2 VAL C  74     -38.171 187.996 -25.966  1.00 12.92           C  
ATOM   6944  N   VAL C  75     -36.566 185.838 -27.180  1.00 24.08           N  
ATOM   6945  CA  VAL C  75     -36.571 184.372 -27.271  1.00 24.01           C  
ATOM   6946  C   VAL C  75     -35.152 183.844 -27.381  1.00 25.78           C  
ATOM   6947  O   VAL C  75     -34.710 182.926 -26.653  1.00 27.22           O  
ATOM   6948  CB  VAL C  75     -37.457 183.853 -28.406  1.00 23.89           C  
ATOM   6949  CG1 VAL C  75     -37.361 182.333 -28.592  1.00 23.32           C  
ATOM   6950  CG2 VAL C  75     -38.918 184.171 -28.066  1.00 23.21           C  
ATOM   6951  N   ARG C  76     -34.294 184.435 -28.231  1.00 26.38           N  
ATOM   6952  CA  ARG C  76     -32.923 183.966 -28.337  1.00 26.82           C  
ATOM   6953  C   ARG C  76     -32.182 184.269 -27.053  1.00 27.99           C  
ATOM   6954  O   ARG C  76     -31.171 183.649 -26.739  1.00 29.99           O  
ATOM   6955  CB  ARG C  76     -32.135 184.568 -29.500  1.00 27.03           C  
ATOM   6956  CG  ARG C  76     -32.738 184.250 -30.861  1.00 29.00           C  
ATOM   6957  CD  ARG C  76     -31.875 184.717 -32.023  1.00 28.27           C  
ATOM   6958  NE  ARG C  76     -32.275 186.054 -32.482  1.00 29.39           N  
ATOM   6959  CZ  ARG C  76     -31.562 187.118 -32.120  1.00 31.44           C  
ATOM   6960  NH1 ARG C  76     -30.483 186.980 -31.351  1.00 32.36           N  
ATOM   6961  NH2 ARG C  76     -31.859 188.350 -32.496  1.00 30.98           N  
ATOM   6962  N   LEU C  77     -32.601 185.251 -26.266  1.00 28.40           N  
ATOM   6963  CA  LEU C  77     -31.853 185.482 -25.025  1.00 27.65           C  
ATOM   6964  C   LEU C  77     -32.373 184.507 -23.972  1.00 28.63           C  
ATOM   6965  O   LEU C  77     -31.656 184.093 -23.061  1.00 31.42           O  
ATOM   6966  CB  LEU C  77     -31.981 186.891 -24.491  1.00 24.47           C  
ATOM   6967  CG  LEU C  77     -31.144 187.094 -23.210  1.00 25.89           C  
ATOM   6968  CD1 LEU C  77     -29.664 187.148 -23.559  1.00 26.39           C  
ATOM   6969  CD2 LEU C  77     -31.630 188.340 -22.474  1.00 25.60           C  
ATOM   6970  N   GLY C  78     -33.606 184.048 -24.125  1.00 27.78           N  
ATOM   6971  CA  GLY C  78     -34.155 183.163 -23.085  1.00 27.12           C  
ATOM   6972  C   GLY C  78     -33.447 181.827 -23.154  1.00 27.48           C  
ATOM   6973  O   GLY C  78     -33.192 181.111 -22.189  1.00 29.20           O  
ATOM   6974  N   LEU C  79     -33.190 181.448 -24.402  1.00 26.24           N  
ATOM   6975  CA  LEU C  79     -32.574 180.168 -24.693  1.00 24.36           C  
ATOM   6976  C   LEU C  79     -31.161 180.161 -24.157  1.00 24.51           C  
ATOM   6977  O   LEU C  79     -30.710 179.261 -23.451  1.00 25.45           O  
ATOM   6978  CB  LEU C  79     -32.690 179.908 -26.214  1.00 21.80           C  
ATOM   6979  CG  LEU C  79     -34.113 179.449 -26.600  1.00 20.48           C  
ATOM   6980  CD1 LEU C  79     -34.361 179.353 -28.099  1.00 21.19           C  
ATOM   6981  CD2 LEU C  79     -34.392 178.130 -25.896  1.00 17.57           C  
ATOM   6982  N   ARG C  80     -30.389 181.201 -24.447  1.00 25.34           N  
ATOM   6983  CA  ARG C  80     -29.003 181.312 -24.004  1.00 25.04           C  
ATOM   6984  C   ARG C  80     -28.858 181.196 -22.493  1.00 25.36           C  
ATOM   6985  O   ARG C  80     -27.951 180.544 -21.992  1.00 26.21           O  
ATOM   6986  CB  ARG C  80     -28.437 182.655 -24.439  1.00 24.95           C  
ATOM   6987  CG  ARG C  80     -28.425 182.762 -25.967  1.00 29.01           C  
ATOM   6988  CD  ARG C  80     -28.294 184.255 -26.266  1.00 33.52           C  
ATOM   6989  NE  ARG C  80     -27.044 184.735 -25.681  1.00 36.75           N  
ATOM   6990  CZ  ARG C  80     -26.594 185.980 -25.909  1.00 40.36           C  
ATOM   6991  NH1 ARG C  80     -27.283 186.811 -26.676  1.00 41.23           N  
ATOM   6992  NH2 ARG C  80     -25.439 186.337 -25.347  1.00 40.70           N  
ATOM   6993  N   TRP C  81     -29.748 181.849 -21.780  1.00 25.53           N  
ATOM   6994  CA  TRP C  81     -29.757 181.804 -20.342  1.00 25.02           C  
ATOM   6995  C   TRP C  81     -30.073 180.398 -19.877  1.00 26.31           C  
ATOM   6996  O   TRP C  81     -29.238 179.677 -19.281  1.00 26.73           O  
ATOM   6997  CB  TRP C  81     -30.847 182.822 -19.978  1.00 26.51           C  
ATOM   6998  CG  TRP C  81     -30.441 183.421 -18.671  1.00 29.15           C  
ATOM   6999  CD1 TRP C  81     -29.409 183.034 -17.847  1.00 30.78           C  
ATOM   7000  CD2 TRP C  81     -31.086 184.512 -18.052  1.00 27.90           C  
ATOM   7001  NE1 TRP C  81     -29.386 183.848 -16.748  1.00 30.28           N  
ATOM   7002  CE2 TRP C  81     -30.401 184.751 -16.853  1.00 29.70           C  
ATOM   7003  CE3 TRP C  81     -32.170 185.296 -18.409  1.00 31.49           C  
ATOM   7004  CZ2 TRP C  81     -30.768 185.762 -15.992  1.00 33.46           C  
ATOM   7005  CZ3 TRP C  81     -32.537 186.312 -17.543  1.00 35.79           C  
ATOM   7006  CH2 TRP C  81     -31.826 186.512 -16.370  1.00 35.53           C  
ATOM   7007  N   GLY C  82     -31.246 179.861 -20.291  1.00 26.17           N  
ATOM   7008  CA  GLY C  82     -31.543 178.464 -19.899  1.00 24.55           C  
ATOM   7009  C   GLY C  82     -30.318 177.581 -19.986  1.00 25.71           C  
ATOM   7010  O   GLY C  82     -29.772 176.966 -19.049  1.00 26.50           O  
ATOM   7011  N   PHE C  83     -29.776 177.480 -21.215  1.00 25.77           N  
ATOM   7012  CA  PHE C  83     -28.599 176.663 -21.462  1.00 24.53           C  
ATOM   7013  C   PHE C  83     -27.499 176.963 -20.465  1.00 24.94           C  
ATOM   7014  O   PHE C  83     -26.788 176.048 -20.023  1.00 28.09           O  
ATOM   7015  CB  PHE C  83     -28.038 176.895 -22.886  1.00 21.51           C  
ATOM   7016  CG  PHE C  83     -27.407 175.587 -23.298  1.00 20.78           C  
ATOM   7017  CD1 PHE C  83     -28.204 174.508 -23.689  1.00 20.45           C  
ATOM   7018  CD2 PHE C  83     -26.038 175.462 -23.269  1.00 18.41           C  
ATOM   7019  CE1 PHE C  83     -27.602 173.312 -24.059  1.00 17.66           C  
ATOM   7020  CE2 PHE C  83     -25.455 174.260 -23.637  1.00 16.38           C  
ATOM   7021  CZ  PHE C  83     -26.228 173.205 -24.029  1.00 17.85           C  
ATOM   7022  N   ILE C  84     -27.282 178.199 -20.060  1.00 24.70           N  
ATOM   7023  CA  ILE C  84     -26.205 178.493 -19.129  1.00 24.09           C  
ATOM   7024  C   ILE C  84     -26.533 177.906 -17.775  1.00 24.68           C  
ATOM   7025  O   ILE C  84     -25.603 177.590 -17.032  1.00 28.28           O  
ATOM   7026  CB  ILE C  84     -25.916 179.992 -19.009  1.00 23.67           C  
ATOM   7027  CG1 ILE C  84     -25.615 180.525 -20.408  1.00 22.32           C  
ATOM   7028  CG2 ILE C  84     -24.673 180.213 -18.124  1.00 25.03           C  
ATOM   7029  CD1 ILE C  84     -24.853 181.816 -20.551  1.00 19.05           C  
ATOM   7030  N   LEU C  85     -27.803 177.702 -17.455  1.00 23.50           N  
ATOM   7031  CA  LEU C  85     -28.064 177.125 -16.130  1.00 22.17           C  
ATOM   7032  C   LEU C  85     -27.731 175.658 -16.312  1.00 23.86           C  
ATOM   7033  O   LEU C  85     -27.139 175.047 -15.417  1.00 25.58           O  
ATOM   7034  CB  LEU C  85     -29.437 177.449 -15.616  1.00 19.50           C  
ATOM   7035  CG  LEU C  85     -29.896 178.915 -15.752  1.00 18.32           C  
ATOM   7036  CD1 LEU C  85     -31.381 178.965 -15.569  1.00 14.29           C  
ATOM   7037  CD2 LEU C  85     -29.112 179.783 -14.791  1.00 19.66           C  
ATOM   7038  N   PHE C  86     -27.966 175.067 -17.488  1.00 24.84           N  
ATOM   7039  CA  PHE C  86     -27.668 173.653 -17.739  1.00 24.00           C  
ATOM   7040  C   PHE C  86     -26.210 173.338 -17.491  1.00 23.96           C  
ATOM   7041  O   PHE C  86     -25.937 172.315 -16.870  1.00 25.63           O  
ATOM   7042  CB  PHE C  86     -27.902 173.234 -19.182  1.00 23.33           C  
ATOM   7043  CG  PHE C  86     -27.688 171.793 -19.525  1.00 18.40           C  
ATOM   7044  CD1 PHE C  86     -28.649 170.841 -19.325  1.00 19.97           C  
ATOM   7045  CD2 PHE C  86     -26.516 171.371 -20.090  1.00 20.68           C  
ATOM   7046  CE1 PHE C  86     -28.482 169.503 -19.642  1.00 19.66           C  
ATOM   7047  CE2 PHE C  86     -26.290 170.044 -20.430  1.00 20.15           C  
ATOM   7048  CZ  PHE C  86     -27.286 169.103 -20.204  1.00 19.51           C  
ATOM   7049  N   ILE C  87     -25.274 174.156 -17.937  1.00 23.66           N  
ATOM   7050  CA  ILE C  87     -23.853 173.918 -17.685  1.00 22.43           C  
ATOM   7051  C   ILE C  87     -23.506 174.206 -16.228  1.00 22.94           C  
ATOM   7052  O   ILE C  87     -22.468 173.735 -15.734  1.00 23.25           O  
ATOM   7053  CB  ILE C  87     -23.013 174.834 -18.576  1.00 21.24           C  
ATOM   7054  CG1 ILE C  87     -23.048 174.409 -20.038  1.00 20.91           C  
ATOM   7055  CG2 ILE C  87     -21.565 174.910 -18.111  1.00 24.68           C  
ATOM   7056  CD1 ILE C  87     -22.413 175.421 -20.972  1.00 19.45           C  
ATOM   7057  N   MET C  88     -24.328 174.970 -15.499  1.00 22.32           N  
ATOM   7058  CA  MET C  88     -24.045 175.237 -14.098  1.00 22.25           C  
ATOM   7059  C   MET C  88     -24.495 173.972 -13.361  1.00 22.36           C  
ATOM   7060  O   MET C  88     -23.742 173.466 -12.505  1.00 25.07           O  
ATOM   7061  CB  MET C  88     -24.737 176.431 -13.478  1.00 20.57           C  
ATOM   7062  CG  MET C  88     -24.219 177.759 -13.967  1.00 24.02           C  
ATOM   7063  SD  MET C  88     -24.964 179.163 -13.114  1.00 28.45           S  
ATOM   7064  CE  MET C  88     -26.641 178.561 -13.029  1.00 28.11           C  
ATOM   7065  N   SER C  89     -25.563 173.353 -13.851  1.00 22.04           N  
ATOM   7066  CA  SER C  89     -26.007 172.093 -13.231  1.00 21.62           C  
ATOM   7067  C   SER C  89     -24.943 171.026 -13.473  1.00 22.01           C  
ATOM   7068  O   SER C  89     -24.476 170.280 -12.596  1.00 22.74           O  
ATOM   7069  CB  SER C  89     -27.367 171.644 -13.733  1.00 23.47           C  
ATOM   7070  OG  SER C  89     -27.474 171.439 -15.130  1.00 26.18           O  
ATOM   7071  N   GLU C  90     -24.469 171.016 -14.737  1.00 21.65           N  
ATOM   7072  CA  GLU C  90     -23.424 170.054 -15.077  1.00 22.17           C  
ATOM   7073  C   GLU C  90     -22.280 170.210 -14.111  1.00 20.78           C  
ATOM   7074  O   GLU C  90     -21.879 169.227 -13.526  1.00 23.40           O  
ATOM   7075  CB  GLU C  90     -22.989 170.296 -16.519  1.00 28.90           C  
ATOM   7076  CG  GLU C  90     -24.198 170.127 -17.455  1.00 34.94           C  
ATOM   7077  CD  GLU C  90     -24.022 168.783 -18.143  1.00 39.05           C  
ATOM   7078  OE1 GLU C  90     -24.468 167.817 -17.494  1.00 41.04           O  
ATOM   7079  OE2 GLU C  90     -23.427 168.854 -19.245  1.00 42.74           O  
ATOM   7080  N   VAL C  91     -21.715 171.385 -14.011  1.00 20.64           N  
ATOM   7081  CA  VAL C  91     -20.599 171.655 -13.091  1.00 19.37           C  
ATOM   7082  C   VAL C  91     -20.823 171.118 -11.689  1.00 20.09           C  
ATOM   7083  O   VAL C  91     -19.919 170.448 -11.196  1.00 20.61           O  
ATOM   7084  CB  VAL C  91     -20.352 173.169 -12.928  1.00 17.20           C  
ATOM   7085  CG1 VAL C  91     -19.677 173.308 -11.586  1.00 15.83           C  
ATOM   7086  CG2 VAL C  91     -19.567 173.702 -14.095  1.00 16.53           C  
ATOM   7087  N   MET C  92     -22.000 171.287 -11.056  1.00 20.70           N  
ATOM   7088  CA  MET C  92     -22.295 170.733  -9.746  1.00 19.52           C  
ATOM   7089  C   MET C  92     -22.292 169.210  -9.757  1.00 20.23           C  
ATOM   7090  O   MET C  92     -22.241 168.536  -8.705  1.00 21.02           O  
ATOM   7091  CB  MET C  92     -23.686 171.177  -9.227  1.00 16.71           C  
ATOM   7092  CG  MET C  92     -23.630 172.728  -9.143  1.00 17.75           C  
ATOM   7093  SD  MET C  92     -22.312 173.071  -7.989  1.00 25.22           S  
ATOM   7094  CE  MET C  92     -22.948 172.622  -6.389  1.00 22.05           C  
ATOM   7095  N   PHE C  93     -22.493 168.589 -10.905  1.00 19.65           N  
ATOM   7096  CA  PHE C  93     -22.590 167.120 -10.912  1.00 19.64           C  
ATOM   7097  C   PHE C  93     -21.244 166.488 -10.677  1.00 19.73           C  
ATOM   7098  O   PHE C  93     -21.012 165.496  -9.996  1.00 20.54           O  
ATOM   7099  CB  PHE C  93     -23.038 166.661 -12.282  1.00 23.32           C  
ATOM   7100  CG  PHE C  93     -23.168 165.213 -12.563  1.00 23.04           C  
ATOM   7101  CD1 PHE C  93     -23.587 164.270 -11.652  1.00 25.42           C  
ATOM   7102  CD2 PHE C  93     -22.889 164.789 -13.864  1.00 24.77           C  
ATOM   7103  CE1 PHE C  93     -23.702 162.929 -12.001  1.00 24.49           C  
ATOM   7104  CE2 PHE C  93     -23.018 163.461 -14.217  1.00 23.68           C  
ATOM   7105  CZ  PHE C  93     -23.408 162.533 -13.280  1.00 22.96           C  
ATOM   7106  N   PHE C  94     -20.246 167.105 -11.274  1.00 19.54           N  
ATOM   7107  CA  PHE C  94     -18.840 166.776 -11.223  1.00 19.59           C  
ATOM   7108  C   PHE C  94     -18.318 167.055  -9.844  1.00 20.48           C  
ATOM   7109  O   PHE C  94     -17.428 166.433  -9.278  1.00 22.50           O  
ATOM   7110  CB  PHE C  94     -18.114 167.621 -12.337  1.00 17.28           C  
ATOM   7111  CG  PHE C  94     -18.316 166.837 -13.605  1.00 18.47           C  
ATOM   7112  CD1 PHE C  94     -19.515 166.824 -14.284  1.00 22.36           C  
ATOM   7113  CD2 PHE C  94     -17.298 166.086 -14.112  1.00 23.23           C  
ATOM   7114  CE1 PHE C  94     -19.692 166.090 -15.439  1.00 24.46           C  
ATOM   7115  CE2 PHE C  94     -17.437 165.331 -15.270  1.00 25.12           C  
ATOM   7116  CZ  PHE C  94     -18.642 165.330 -15.942  1.00 24.54           C  
ATOM   7117  N   SER C  95     -18.844 168.054  -9.145  1.00 21.53           N  
ATOM   7118  CA  SER C  95     -18.488 168.496  -7.803  1.00 19.90           C  
ATOM   7119  C   SER C  95     -18.603 167.300  -6.878  1.00 20.06           C  
ATOM   7120  O   SER C  95     -17.752 167.078  -6.013  1.00 22.12           O  
ATOM   7121  CB  SER C  95     -19.440 169.621  -7.359  1.00 19.17           C  
ATOM   7122  OG  SER C  95     -20.575 169.034  -6.733  1.00 19.74           O  
ATOM   7123  N   ALA C  96     -19.553 166.418  -7.118  1.00 19.03           N  
ATOM   7124  CA  ALA C  96     -19.730 165.168  -6.387  1.00 17.76           C  
ATOM   7125  C   ALA C  96     -18.587 164.186  -6.644  1.00 19.32           C  
ATOM   7126  O   ALA C  96     -18.048 163.530  -5.739  1.00 20.83           O  
ATOM   7127  CB  ALA C  96     -21.026 164.597  -6.930  1.00 14.08           C  
ATOM   7128  N   TRP C  97     -18.151 164.011  -7.910  1.00 18.75           N  
ATOM   7129  CA  TRP C  97     -17.092 163.138  -8.363  1.00 17.23           C  
ATOM   7130  C   TRP C  97     -15.738 163.649  -7.864  1.00 16.89           C  
ATOM   7131  O   TRP C  97     -15.023 162.964  -7.108  1.00 18.07           O  
ATOM   7132  CB  TRP C  97     -17.029 162.904  -9.893  1.00 18.05           C  
ATOM   7133  CG  TRP C  97     -18.289 162.252 -10.331  1.00 18.26           C  
ATOM   7134  CD1 TRP C  97     -19.274 162.809 -11.102  1.00 20.36           C  
ATOM   7135  CD2 TRP C  97     -18.738 160.945  -9.990  1.00 18.06           C  
ATOM   7136  NE1 TRP C  97     -20.319 161.930 -11.277  1.00 20.41           N  
ATOM   7137  CE2 TRP C  97     -20.011 160.772 -10.600  1.00 19.29           C  
ATOM   7138  CE3 TRP C  97     -18.219 159.902  -9.230  1.00 16.95           C  
ATOM   7139  CZ2 TRP C  97     -20.742 159.596 -10.474  1.00 19.85           C  
ATOM   7140  CZ3 TRP C  97     -18.959 158.746  -9.117  1.00 17.29           C  
ATOM   7141  CH2 TRP C  97     -20.199 158.588  -9.732  1.00 15.64           C  
ATOM   7142  N   PHE C  98     -15.320 164.852  -8.237  1.00 16.13           N  
ATOM   7143  CA  PHE C  98     -14.214 165.473  -7.529  1.00 16.68           C  
ATOM   7144  C   PHE C  98     -14.311 165.355  -6.016  1.00 16.88           C  
ATOM   7145  O   PHE C  98     -13.322 164.938  -5.416  1.00 20.18           O  
ATOM   7146  CB  PHE C  98     -14.242 166.989  -7.854  1.00 18.46           C  
ATOM   7147  CG  PHE C  98     -13.626 167.160  -9.223  1.00 18.44           C  
ATOM   7148  CD1 PHE C  98     -12.260 167.332  -9.261  1.00 17.03           C  
ATOM   7149  CD2 PHE C  98     -14.356 167.147 -10.387  1.00 20.05           C  
ATOM   7150  CE1 PHE C  98     -11.620 167.493 -10.476  1.00 18.24           C  
ATOM   7151  CE2 PHE C  98     -13.728 167.311 -11.603  1.00 20.74           C  
ATOM   7152  CZ  PHE C  98     -12.369 167.481 -11.648  1.00 19.69           C  
ATOM   7153  N   TRP C  99     -15.366 165.668  -5.281  1.00 17.48           N  
ATOM   7154  CA  TRP C  99     -15.453 165.571  -3.835  1.00 17.03           C  
ATOM   7155  C   TRP C  99     -14.990 164.217  -3.348  1.00 19.81           C  
ATOM   7156  O   TRP C  99     -14.159 164.131  -2.439  1.00 21.95           O  
ATOM   7157  CB  TRP C  99     -16.878 165.863  -3.337  1.00 14.54           C  
ATOM   7158  CG  TRP C  99     -16.997 166.063  -1.868  1.00 12.89           C  
ATOM   7159  CD1 TRP C  99     -16.014 165.850  -0.928  1.00 13.41           C  
ATOM   7160  CD2 TRP C  99     -18.136 166.506  -1.151  1.00 11.19           C  
ATOM   7161  NE1 TRP C  99     -16.512 166.155   0.331  1.00 11.97           N  
ATOM   7162  CE2 TRP C  99     -17.801 166.548   0.211  1.00 11.13           C  
ATOM   7163  CE3 TRP C  99     -19.446 166.887  -1.526  1.00 14.46           C  
ATOM   7164  CZ2 TRP C  99     -18.713 166.951   1.187  1.00 14.04           C  
ATOM   7165  CZ3 TRP C  99     -20.347 167.287  -0.556  1.00 12.83           C  
ATOM   7166  CH2 TRP C  99     -19.978 167.317   0.798  1.00 10.96           C  
ATOM   7167  N   SER C 100     -15.424 163.118  -3.973  1.00 20.63           N  
ATOM   7168  CA  SER C 100     -14.901 161.839  -3.525  1.00 20.93           C  
ATOM   7169  C   SER C 100     -13.404 161.694  -3.714  1.00 22.73           C  
ATOM   7170  O   SER C 100     -12.667 161.375  -2.768  1.00 23.84           O  
ATOM   7171  CB  SER C 100     -15.559 160.664  -4.254  1.00 19.38           C  
ATOM   7172  OG  SER C 100     -15.085 159.628  -3.443  1.00 22.69           O  
ATOM   7173  N   PHE C 101     -12.928 161.899  -4.955  1.00 23.86           N  
ATOM   7174  CA  PHE C 101     -11.484 161.818  -5.246  1.00 22.47           C  
ATOM   7175  C   PHE C 101     -10.710 162.663  -4.250  1.00 23.47           C  
ATOM   7176  O   PHE C 101      -9.992 162.014  -3.501  1.00 24.00           O  
ATOM   7177  CB  PHE C 101     -11.162 162.250  -6.686  1.00 17.98           C  
ATOM   7178  CG  PHE C 101      -9.691 162.380  -6.932  1.00 14.83           C  
ATOM   7179  CD1 PHE C 101      -8.952 163.526  -6.704  1.00 14.95           C  
ATOM   7180  CD2 PHE C 101      -8.994 161.290  -7.414  1.00 13.89           C  
ATOM   7181  CE1 PHE C 101      -7.590 163.616  -6.934  1.00  8.98           C  
ATOM   7182  CE2 PHE C 101      -7.636 161.312  -7.665  1.00  4.52           C  
ATOM   7183  CZ  PHE C 101      -6.963 162.494  -7.415  1.00  8.33           C  
ATOM   7184  N   PHE C 102     -10.915 163.977  -4.072  1.00 24.45           N  
ATOM   7185  CA  PHE C 102     -10.191 164.732  -3.045  1.00 24.24           C  
ATOM   7186  C   PHE C 102     -10.299 164.232  -1.620  1.00 24.30           C  
ATOM   7187  O   PHE C 102      -9.429 164.560  -0.814  1.00 25.44           O  
ATOM   7188  CB  PHE C 102     -10.586 166.254  -3.025  1.00 23.01           C  
ATOM   7189  CG  PHE C 102      -9.924 166.847  -4.246  1.00 24.38           C  
ATOM   7190  CD1 PHE C 102      -8.565 167.112  -4.219  1.00 25.46           C  
ATOM   7191  CD2 PHE C 102     -10.624 167.086  -5.405  1.00 26.02           C  
ATOM   7192  CE1 PHE C 102      -7.932 167.626  -5.332  1.00 26.37           C  
ATOM   7193  CE2 PHE C 102     -10.004 167.602  -6.524  1.00 26.55           C  
ATOM   7194  CZ  PHE C 102      -8.656 167.874  -6.490  1.00 27.62           C  
ATOM   7195  N   LYS C 103     -11.331 163.518  -1.215  1.00 24.54           N  
ATOM   7196  CA  LYS C 103     -11.441 163.110   0.181  1.00 24.27           C  
ATOM   7197  C   LYS C 103     -10.645 161.849   0.410  1.00 23.76           C  
ATOM   7198  O   LYS C 103     -10.019 161.620   1.445  1.00 25.60           O  
ATOM   7199  CB  LYS C 103     -12.907 162.825   0.553  1.00 24.32           C  
ATOM   7200  CG  LYS C 103     -13.074 162.483   2.022  1.00 24.02           C  
ATOM   7201  CD  LYS C 103     -12.916 160.988   2.336  1.00 21.36           C  
ATOM   7202  CE  LYS C 103     -12.913 160.937   3.857  1.00 20.12           C  
ATOM   7203  NZ  LYS C 103     -12.545 159.688   4.510  1.00 20.74           N  
ATOM   7204  N   HIS C 104     -10.676 160.964  -0.577  1.00 22.72           N  
ATOM   7205  CA  HIS C 104      -9.977 159.694  -0.354  1.00 22.37           C  
ATOM   7206  C   HIS C 104      -8.498 159.887  -0.577  1.00 22.59           C  
ATOM   7207  O   HIS C 104      -7.640 159.102  -0.185  1.00 23.70           O  
ATOM   7208  CB  HIS C 104     -10.497 158.542  -1.205  1.00 21.91           C  
ATOM   7209  CG  HIS C 104     -11.824 158.004  -0.815  1.00 21.04           C  
ATOM   7210  ND1 HIS C 104     -12.842 157.914  -1.755  1.00 22.01           N  
ATOM   7211  CD2 HIS C 104     -12.317 157.554   0.357  1.00 22.10           C  
ATOM   7212  CE1 HIS C 104     -13.911 157.423  -1.171  1.00 22.11           C  
ATOM   7213  NE2 HIS C 104     -13.634 157.198   0.097  1.00 23.80           N  
ATOM   7214  N   ALA C 105      -8.196 160.931  -1.338  1.00 22.54           N  
ATOM   7215  CA  ALA C 105      -6.817 161.248  -1.668  1.00 23.03           C  
ATOM   7216  C   ALA C 105      -6.185 161.949  -0.474  1.00 24.13           C  
ATOM   7217  O   ALA C 105      -4.962 161.970  -0.335  1.00 23.81           O  
ATOM   7218  CB  ALA C 105      -6.758 162.077  -2.933  1.00 18.86           C  
ATOM   7219  N   LEU C 106      -7.042 162.542   0.354  1.00 24.62           N  
ATOM   7220  CA  LEU C 106      -6.546 163.321   1.481  1.00 25.40           C  
ATOM   7221  C   LEU C 106      -6.557 162.446   2.702  1.00 26.17           C  
ATOM   7222  O   LEU C 106      -5.606 162.421   3.473  1.00 27.95           O  
ATOM   7223  CB  LEU C 106      -7.338 164.604   1.726  1.00 22.76           C  
ATOM   7224  CG  LEU C 106      -7.027 165.762   0.785  1.00 20.82           C  
ATOM   7225  CD1 LEU C 106      -7.970 166.875   1.149  1.00 19.91           C  
ATOM   7226  CD2 LEU C 106      -5.578 166.205   0.859  1.00 21.20           C  
ATOM   7227  N   TYR C 107      -7.691 161.816   2.966  1.00 26.38           N  
ATOM   7228  CA  TYR C 107      -7.858 161.004   4.191  1.00 26.10           C  
ATOM   7229  C   TYR C 107      -8.269 159.600   3.765  1.00 26.36           C  
ATOM   7230  O   TYR C 107      -9.423 159.152   3.728  1.00 26.68           O  
ATOM   7231  CB  TYR C 107      -8.912 161.747   5.042  1.00 25.70           C  
ATOM   7232  CG  TYR C 107      -8.708 163.238   5.151  1.00 26.28           C  
ATOM   7233  CD1 TYR C 107      -7.623 163.755   5.845  1.00 26.10           C  
ATOM   7234  CD2 TYR C 107      -9.574 164.139   4.530  1.00 27.56           C  
ATOM   7235  CE1 TYR C 107      -7.411 165.122   5.934  1.00 26.08           C  
ATOM   7236  CE2 TYR C 107      -9.357 165.501   4.617  1.00 27.10           C  
ATOM   7237  CZ  TYR C 107      -8.282 165.987   5.316  1.00 26.72           C  
ATOM   7238  OH  TYR C 107      -8.067 167.341   5.417  1.00 28.20           O  
ATOM   7239  N   PRO C 108      -7.298 158.819   3.362  1.00 26.14           N  
ATOM   7240  CA  PRO C 108      -7.444 157.487   2.811  1.00 26.82           C  
ATOM   7241  C   PRO C 108      -7.732 156.555   3.982  1.00 28.12           C  
ATOM   7242  O   PRO C 108      -7.274 156.875   5.091  1.00 30.35           O  
ATOM   7243  CB  PRO C 108      -6.155 157.105   2.093  1.00 26.59           C  
ATOM   7244  CG  PRO C 108      -5.200 158.219   2.439  1.00 26.08           C  
ATOM   7245  CD  PRO C 108      -5.868 159.154   3.408  1.00 27.27           C  
ATOM   7246  N   MET C 109      -8.611 155.594   3.746  1.00 27.56           N  
ATOM   7247  CA  MET C 109      -8.932 154.663   4.801  1.00 27.59           C  
ATOM   7248  C   MET C 109      -7.763 153.661   4.929  1.00 27.60           C  
ATOM   7249  O   MET C 109      -7.162 153.139   4.003  1.00 26.73           O  
ATOM   7250  CB  MET C 109     -10.207 153.877   4.491  1.00 27.29           C  
ATOM   7251  CG  MET C 109     -11.312 154.761   3.920  1.00 23.42           C  
ATOM   7252  SD  MET C 109     -11.801 155.845   5.251  1.00 26.80           S  
ATOM   7253  CE  MET C 109     -12.541 154.712   6.405  1.00 24.47           C  
ATOM   7254  N   GLY C 110      -7.488 153.387   6.190  1.00 28.30           N  
ATOM   7255  CA  GLY C 110      -6.499 152.469   6.715  1.00 28.01           C  
ATOM   7256  C   GLY C 110      -6.925 152.102   8.137  1.00 28.28           C  
ATOM   7257  O   GLY C 110      -7.568 152.873   8.862  1.00 29.24           O  
ATOM   7258  N   PRO C 111      -6.666 150.891   8.549  1.00 27.69           N  
ATOM   7259  CA  PRO C 111      -6.949 150.309   9.825  1.00 27.82           C  
ATOM   7260  C   PRO C 111      -7.109 151.155  11.063  1.00 27.75           C  
ATOM   7261  O   PRO C 111      -7.716 150.536  11.958  1.00 26.79           O  
ATOM   7262  CB  PRO C 111      -5.792 149.299  10.076  1.00 27.52           C  
ATOM   7263  CG  PRO C 111      -5.522 148.838   8.670  1.00 27.62           C  
ATOM   7264  CD  PRO C 111      -5.930 149.921   7.716  1.00 28.50           C  
ATOM   7265  N   GLU C 112      -6.552 152.338  11.256  1.00 28.87           N  
ATOM   7266  CA  GLU C 112      -6.900 153.116  12.443  1.00 29.91           C  
ATOM   7267  C   GLU C 112      -7.702 154.352  12.060  1.00 30.71           C  
ATOM   7268  O   GLU C 112      -7.741 155.334  12.789  1.00 31.91           O  
ATOM   7269  CB  GLU C 112      -5.658 153.518  13.224  1.00 31.38           C  
ATOM   7270  CG  GLU C 112      -4.641 152.389  13.354  1.00 35.59           C  
ATOM   7271  CD  GLU C 112      -3.637 152.548  14.475  1.00 37.49           C  
ATOM   7272  OE1 GLU C 112      -3.185 153.697  14.685  1.00 37.91           O  
ATOM   7273  OE2 GLU C 112      -3.281 151.553  15.163  1.00 40.03           O  
ATOM   7274  N   SER C 113      -8.306 154.336  10.887  1.00 30.55           N  
ATOM   7275  CA  SER C 113      -9.140 155.412  10.403  1.00 29.44           C  
ATOM   7276  C   SER C 113     -10.344 155.567  11.299  1.00 29.29           C  
ATOM   7277  O   SER C 113     -11.027 154.587  11.592  1.00 30.31           O  
ATOM   7278  CB  SER C 113      -9.623 154.956   9.007  1.00 30.26           C  
ATOM   7279  OG  SER C 113      -8.460 154.951   8.180  1.00 31.69           O  
ATOM   7280  N   PRO C 114     -10.675 156.803  11.621  1.00 29.81           N  
ATOM   7281  CA  PRO C 114      -9.998 158.001  11.172  1.00 29.17           C  
ATOM   7282  C   PRO C 114      -8.950 158.604  12.085  1.00 29.64           C  
ATOM   7283  O   PRO C 114      -8.220 159.536  11.694  1.00 29.63           O  
ATOM   7284  CB  PRO C 114     -11.173 158.989  10.913  1.00 28.82           C  
ATOM   7285  CG  PRO C 114     -12.092 158.640  12.042  1.00 28.68           C  
ATOM   7286  CD  PRO C 114     -11.936 157.152  12.317  1.00 29.20           C  
ATOM   7287  N   ILE C 115      -8.716 158.087  13.296  1.00 30.18           N  
ATOM   7288  CA  ILE C 115      -7.587 158.501  14.124  1.00 29.76           C  
ATOM   7289  C   ILE C 115      -6.348 158.645  13.251  1.00 28.66           C  
ATOM   7290  O   ILE C 115      -5.778 159.723  13.180  1.00 29.28           O  
ATOM   7291  CB  ILE C 115      -7.280 157.465  15.221  1.00 32.10           C  
ATOM   7292  CG1 ILE C 115      -8.627 156.975  15.784  1.00 34.14           C  
ATOM   7293  CG2 ILE C 115      -6.379 158.062  16.287  1.00 32.72           C  
ATOM   7294  CD1 ILE C 115      -8.538 155.531  16.254  1.00 37.56           C  
ATOM   7295  N   ILE C 116      -5.926 157.618  12.535  1.00 28.42           N  
ATOM   7296  CA  ILE C 116      -4.840 157.602  11.567  1.00 27.62           C  
ATOM   7297  C   ILE C 116      -5.197 157.238  10.116  1.00 26.98           C  
ATOM   7298  O   ILE C 116      -5.701 156.149   9.825  1.00 25.84           O  
ATOM   7299  CB  ILE C 116      -3.814 156.491  11.923  1.00 29.15           C  
ATOM   7300  CG1 ILE C 116      -2.991 156.811  13.164  1.00 29.66           C  
ATOM   7301  CG2 ILE C 116      -2.875 156.232  10.749  1.00 29.28           C  
ATOM   7302  CD1 ILE C 116      -1.886 157.812  12.914  1.00 29.40           C  
ATOM   7303  N   ASP C 117      -4.748 158.011   9.121  1.00 27.90           N  
ATOM   7304  CA  ASP C 117      -5.094 157.697   7.739  1.00 28.92           C  
ATOM   7305  C   ASP C 117      -4.144 156.720   7.060  1.00 28.86           C  
ATOM   7306  O   ASP C 117      -2.985 156.563   7.403  1.00 29.83           O  
ATOM   7307  CB  ASP C 117      -5.080 158.924   6.841  1.00 29.75           C  
ATOM   7308  CG  ASP C 117      -6.100 159.952   7.268  1.00 33.78           C  
ATOM   7309  OD1 ASP C 117      -7.272 159.581   7.482  1.00 34.10           O  
ATOM   7310  OD2 ASP C 117      -5.610 161.118   7.363  1.00 38.55           O  
ATOM   7311  N   GLY C 118      -4.623 156.071   6.016  1.00 29.07           N  
ATOM   7312  CA  GLY C 118      -3.771 155.116   5.307  1.00 28.36           C  
ATOM   7313  C   GLY C 118      -2.855 155.912   4.399  1.00 28.70           C  
ATOM   7314  O   GLY C 118      -2.418 157.023   4.667  1.00 28.79           O  
ATOM   7315  N   ILE C 119      -2.626 155.372   3.222  1.00 29.36           N  
ATOM   7316  CA  ILE C 119      -1.723 155.841   2.192  1.00 30.01           C  
ATOM   7317  C   ILE C 119      -2.426 156.036   0.851  1.00 30.74           C  
ATOM   7318  O   ILE C 119      -3.099 155.109   0.405  1.00 30.81           O  
ATOM   7319  CB  ILE C 119      -0.667 154.740   1.862  1.00 29.13           C  
ATOM   7320  CG1 ILE C 119       0.236 154.371   3.038  1.00 29.58           C  
ATOM   7321  CG2 ILE C 119       0.147 155.122   0.651  1.00 27.51           C  
ATOM   7322  CD1 ILE C 119      -0.209 153.161   3.846  1.00 26.72           C  
ATOM   7323  N   PHE C 120      -2.127 157.079   0.106  1.00 31.83           N  
ATOM   7324  CA  PHE C 120      -2.641 157.258  -1.252  1.00 32.17           C  
ATOM   7325  C   PHE C 120      -1.459 157.651  -2.137  1.00 31.60           C  
ATOM   7326  O   PHE C 120      -0.641 158.417  -1.635  1.00 32.25           O  
ATOM   7327  CB  PHE C 120      -3.699 158.385  -1.275  1.00 34.41           C  
ATOM   7328  CG  PHE C 120      -4.000 158.785  -2.703  1.00 34.58           C  
ATOM   7329  CD1 PHE C 120      -3.116 159.601  -3.386  1.00 35.03           C  
ATOM   7330  CD2 PHE C 120      -5.110 158.334  -3.375  1.00 34.18           C  
ATOM   7331  CE1 PHE C 120      -3.355 159.951  -4.705  1.00 35.98           C  
ATOM   7332  CE2 PHE C 120      -5.353 158.693  -4.686  1.00 34.21           C  
ATOM   7333  CZ  PHE C 120      -4.484 159.505  -5.371  1.00 33.05           C  
ATOM   7334  N   PRO C 121      -1.349 157.170  -3.359  1.00 30.84           N  
ATOM   7335  CA  PRO C 121      -2.277 156.228  -3.959  1.00 30.66           C  
ATOM   7336  C   PRO C 121      -2.281 154.890  -3.237  1.00 31.36           C  
ATOM   7337  O   PRO C 121      -1.361 154.553  -2.505  1.00 31.69           O  
ATOM   7338  CB  PRO C 121      -1.800 156.010  -5.409  1.00 30.00           C  
ATOM   7339  CG  PRO C 121      -0.784 157.075  -5.639  1.00 28.78           C  
ATOM   7340  CD  PRO C 121      -0.320 157.605  -4.308  1.00 29.62           C  
ATOM   7341  N   PRO C 122      -3.344 154.133  -3.356  1.00 31.33           N  
ATOM   7342  CA  PRO C 122      -3.552 152.860  -2.707  1.00 31.83           C  
ATOM   7343  C   PRO C 122      -2.396 151.900  -2.934  1.00 32.64           C  
ATOM   7344  O   PRO C 122      -1.857 151.754  -4.022  1.00 32.82           O  
ATOM   7345  CB  PRO C 122      -4.841 152.270  -3.291  1.00 31.44           C  
ATOM   7346  CG  PRO C 122      -5.524 153.461  -3.889  1.00 31.33           C  
ATOM   7347  CD  PRO C 122      -4.501 154.545  -4.142  1.00 32.08           C  
ATOM   7348  N   GLU C 123      -2.019 151.195  -1.877  1.00 34.24           N  
ATOM   7349  CA  GLU C 123      -0.919 150.245  -1.895  1.00 35.26           C  
ATOM   7350  C   GLU C 123      -0.987 149.338  -3.114  1.00 35.61           C  
ATOM   7351  O   GLU C 123      -2.012 148.702  -3.370  1.00 35.58           O  
ATOM   7352  CB  GLU C 123      -0.868 149.358  -0.648  1.00 40.02           C  
ATOM   7353  CG  GLU C 123       0.531 148.806  -0.383  1.00 45.62           C  
ATOM   7354  CD  GLU C 123       1.505 149.939  -0.119  1.00 49.95           C  
ATOM   7355  OE1 GLU C 123       1.088 151.106   0.104  1.00 51.63           O  
ATOM   7356  OE2 GLU C 123       2.745 149.736  -0.118  1.00 51.56           O  
ATOM   7357  N   GLY C 124       0.110 149.385  -3.872  1.00 34.96           N  
ATOM   7358  CA  GLY C 124       0.173 148.604  -5.088  1.00 35.99           C  
ATOM   7359  C   GLY C 124      -0.577 149.158  -6.272  1.00 36.70           C  
ATOM   7360  O   GLY C 124      -0.784 148.468  -7.278  1.00 38.52           O  
ATOM   7361  N   ILE C 125      -1.137 150.357  -6.180  1.00 36.79           N  
ATOM   7362  CA  ILE C 125      -1.813 150.941  -7.331  1.00 35.35           C  
ATOM   7363  C   ILE C 125      -0.709 151.640  -8.123  1.00 35.17           C  
ATOM   7364  O   ILE C 125       0.153 152.288  -7.506  1.00 35.46           O  
ATOM   7365  CB  ILE C 125      -2.877 151.959  -6.933  1.00 37.21           C  
ATOM   7366  CG1 ILE C 125      -4.170 151.285  -6.475  1.00 38.00           C  
ATOM   7367  CG2 ILE C 125      -3.208 152.918  -8.058  1.00 37.28           C  
ATOM   7368  CD1 ILE C 125      -4.959 150.573  -7.546  1.00 36.69           C  
ATOM   7369  N   ILE C 126      -0.754 151.554  -9.444  1.00 34.53           N  
ATOM   7370  CA  ILE C 126       0.217 152.233 -10.284  1.00 33.20           C  
ATOM   7371  C   ILE C 126      -0.400 153.296 -11.174  1.00 33.83           C  
ATOM   7372  O   ILE C 126      -1.020 153.039 -12.208  1.00 34.40           O  
ATOM   7373  CB  ILE C 126       0.932 151.206 -11.179  1.00 33.73           C  
ATOM   7374  CG1 ILE C 126       1.884 150.357 -10.332  1.00 34.16           C  
ATOM   7375  CG2 ILE C 126       1.671 151.900 -12.307  1.00 34.69           C  
ATOM   7376  CD1 ILE C 126       2.505 149.142 -10.984  1.00 32.92           C  
ATOM   7377  N   THR C 127      -0.332 154.543 -10.697  1.00 34.00           N  
ATOM   7378  CA  THR C 127      -0.846 155.728 -11.361  1.00 33.01           C  
ATOM   7379  C   THR C 127      -0.191 155.892 -12.717  1.00 33.80           C  
ATOM   7380  O   THR C 127       0.981 155.530 -12.883  1.00 34.86           O  
ATOM   7381  CB  THR C 127      -0.440 156.953 -10.523  1.00 31.84           C  
ATOM   7382  OG1 THR C 127       0.943 156.773 -10.229  1.00 33.49           O  
ATOM   7383  CG2 THR C 127      -1.251 156.953  -9.242  1.00 33.26           C  
ATOM   7384  N   PHE C 128      -0.916 156.425 -13.684  1.00 33.29           N  
ATOM   7385  CA  PHE C 128      -0.301 156.619 -14.988  1.00 33.19           C  
ATOM   7386  C   PHE C 128       0.670 157.801 -15.024  1.00 34.46           C  
ATOM   7387  O   PHE C 128       0.530 158.785 -14.314  1.00 34.54           O  
ATOM   7388  CB  PHE C 128      -1.345 156.980 -16.008  1.00 31.90           C  
ATOM   7389  CG  PHE C 128      -2.404 156.047 -16.452  1.00 31.87           C  
ATOM   7390  CD1 PHE C 128      -3.426 155.650 -15.610  1.00 31.47           C  
ATOM   7391  CD2 PHE C 128      -2.383 155.559 -17.758  1.00 32.16           C  
ATOM   7392  CE1 PHE C 128      -4.406 154.783 -16.046  1.00 31.14           C  
ATOM   7393  CE2 PHE C 128      -3.348 154.691 -18.207  1.00 30.65           C  
ATOM   7394  CZ  PHE C 128      -4.358 154.319 -17.341  1.00 31.92           C  
ATOM   7395  N   ASP C 129       1.455 157.803 -16.099  1.00 37.12           N  
ATOM   7396  CA  ASP C 129       2.427 158.846 -16.369  1.00 38.46           C  
ATOM   7397  C   ASP C 129       1.652 160.019 -16.970  1.00 39.32           C  
ATOM   7398  O   ASP C 129       1.081 159.874 -18.060  1.00 40.30           O  
ATOM   7399  CB  ASP C 129       3.548 158.419 -17.316  1.00 38.57           C  
ATOM   7400  CG  ASP C 129       4.568 159.535 -17.485  1.00 43.23           C  
ATOM   7401  OD1 ASP C 129       4.316 160.655 -16.959  1.00 43.91           O  
ATOM   7402  OD2 ASP C 129       5.632 159.332 -18.129  1.00 45.11           O  
ATOM   7403  N   PRO C 130       1.643 161.131 -16.247  1.00 38.71           N  
ATOM   7404  CA  PRO C 130       1.040 162.365 -16.700  1.00 38.43           C  
ATOM   7405  C   PRO C 130       1.665 162.939 -17.973  1.00 39.18           C  
ATOM   7406  O   PRO C 130       0.935 163.616 -18.705  1.00 38.39           O  
ATOM   7407  CB  PRO C 130       1.171 163.384 -15.534  1.00 37.90           C  
ATOM   7408  CG  PRO C 130       1.704 162.551 -14.422  1.00 37.35           C  
ATOM   7409  CD  PRO C 130       2.304 161.286 -14.957  1.00 37.57           C  
ATOM   7410  N   TRP C 131       2.953 162.745 -18.310  1.00 39.58           N  
ATOM   7411  CA  TRP C 131       3.462 163.414 -19.510  1.00 41.01           C  
ATOM   7412  C   TRP C 131       3.589 162.593 -20.778  1.00 42.28           C  
ATOM   7413  O   TRP C 131       3.979 163.113 -21.837  1.00 42.12           O  
ATOM   7414  CB  TRP C 131       4.762 164.132 -19.116  1.00 40.01           C  
ATOM   7415  CG  TRP C 131       4.711 164.703 -17.724  1.00 39.10           C  
ATOM   7416  CD1 TRP C 131       5.107 164.109 -16.558  1.00 39.52           C  
ATOM   7417  CD2 TRP C 131       4.224 165.994 -17.366  1.00 39.21           C  
ATOM   7418  NE1 TRP C 131       4.900 164.953 -15.498  1.00 40.48           N  
ATOM   7419  CE2 TRP C 131       4.356 166.123 -15.964  1.00 40.43           C  
ATOM   7420  CE3 TRP C 131       3.689 167.060 -18.093  1.00 39.40           C  
ATOM   7421  CZ2 TRP C 131       3.974 167.279 -15.281  1.00 40.01           C  
ATOM   7422  CZ3 TRP C 131       3.304 168.197 -17.421  1.00 38.51           C  
ATOM   7423  CH2 TRP C 131       3.449 168.293 -16.036  1.00 39.86           C  
ATOM   7424  N   HIS C 132       3.036 161.386 -20.810  1.00 43.89           N  
ATOM   7425  CA  HIS C 132       3.107 160.558 -22.001  1.00 45.85           C  
ATOM   7426  C   HIS C 132       1.794 160.496 -22.772  1.00 45.35           C  
ATOM   7427  O   HIS C 132       1.803 160.659 -24.003  1.00 46.31           O  
ATOM   7428  CB  HIS C 132       3.574 159.147 -21.592  1.00 52.18           C  
ATOM   7429  CG  HIS C 132       3.141 158.161 -22.642  1.00 58.65           C  
ATOM   7430  ND1 HIS C 132       3.900 157.937 -23.774  1.00 61.72           N  
ATOM   7431  CD2 HIS C 132       2.043 157.370 -22.755  1.00 61.85           C  
ATOM   7432  CE1 HIS C 132       3.287 157.036 -24.529  1.00 63.75           C  
ATOM   7433  NE2 HIS C 132       2.150 156.666 -23.940  1.00 64.33           N  
ATOM   7434  N   LEU C 133       0.675 160.210 -22.117  1.00 43.76           N  
ATOM   7435  CA  LEU C 133      -0.588 160.163 -22.849  1.00 42.79           C  
ATOM   7436  C   LEU C 133      -1.452 161.327 -22.410  1.00 42.67           C  
ATOM   7437  O   LEU C 133      -2.042 162.030 -23.232  1.00 43.08           O  
ATOM   7438  CB  LEU C 133      -1.292 158.803 -22.778  1.00 41.01           C  
ATOM   7439  CG  LEU C 133      -2.270 158.503 -23.915  1.00 40.66           C  
ATOM   7440  CD1 LEU C 133      -1.686 158.742 -25.301  1.00 39.35           C  
ATOM   7441  CD2 LEU C 133      -2.804 157.081 -23.820  1.00 40.36           C  
ATOM   7442  N   PRO C 134      -1.520 161.584 -21.115  1.00 42.55           N  
ATOM   7443  CA  PRO C 134      -2.319 162.634 -20.500  1.00 42.27           C  
ATOM   7444  C   PRO C 134      -2.196 163.989 -21.180  1.00 41.47           C  
ATOM   7445  O   PRO C 134      -3.155 164.629 -21.627  1.00 41.82           O  
ATOM   7446  CB  PRO C 134      -1.863 162.715 -19.026  1.00 42.51           C  
ATOM   7447  CG  PRO C 134      -1.422 161.292 -18.791  1.00 43.14           C  
ATOM   7448  CD  PRO C 134      -0.869 160.747 -20.089  1.00 43.13           C  
ATOM   7449  N   LEU C 135      -0.974 164.457 -21.321  1.00 40.15           N  
ATOM   7450  CA  LEU C 135      -0.628 165.680 -21.988  1.00 39.97           C  
ATOM   7451  C   LEU C 135      -1.049 165.583 -23.446  1.00 39.99           C  
ATOM   7452  O   LEU C 135      -1.435 166.590 -24.019  1.00 40.15           O  
ATOM   7453  CB  LEU C 135       0.878 165.944 -21.978  1.00 40.38           C  
ATOM   7454  CG  LEU C 135       1.281 167.417 -21.913  1.00 40.11           C  
ATOM   7455  CD1 LEU C 135       0.377 168.190 -20.946  1.00 40.27           C  
ATOM   7456  CD2 LEU C 135       2.739 167.594 -21.518  1.00 39.60           C  
ATOM   7457  N   ILE C 136      -0.964 164.407 -24.032  1.00 40.28           N  
ATOM   7458  CA  ILE C 136      -1.403 164.224 -25.404  1.00 41.47           C  
ATOM   7459  C   ILE C 136      -2.868 164.592 -25.539  1.00 40.90           C  
ATOM   7460  O   ILE C 136      -3.159 165.393 -26.422  1.00 41.94           O  
ATOM   7461  CB  ILE C 136      -1.253 162.775 -25.898  1.00 44.07           C  
ATOM   7462  CG1 ILE C 136       0.205 162.362 -25.989  1.00 47.30           C  
ATOM   7463  CG2 ILE C 136      -1.948 162.599 -27.233  1.00 45.69           C  
ATOM   7464  CD1 ILE C 136       1.071 163.267 -26.836  1.00 49.23           C  
ATOM   7465  N   ASN C 137      -3.713 164.025 -24.689  1.00 40.91           N  
ATOM   7466  CA  ASN C 137      -5.139 164.320 -24.720  1.00 40.56           C  
ATOM   7467  C   ASN C 137      -5.552 165.711 -24.292  1.00 40.14           C  
ATOM   7468  O   ASN C 137      -6.641 166.185 -24.640  1.00 40.40           O  
ATOM   7469  CB  ASN C 137      -5.851 163.266 -23.847  1.00 43.32           C  
ATOM   7470  CG  ASN C 137      -6.048 161.990 -24.653  1.00 44.72           C  
ATOM   7471  OD1 ASN C 137      -6.411 162.066 -25.829  1.00 45.53           O  
ATOM   7472  ND2 ASN C 137      -5.810 160.829 -24.061  1.00 47.49           N  
ATOM   7473  N   THR C 138      -4.746 166.407 -23.512  1.00 39.93           N  
ATOM   7474  CA  THR C 138      -4.982 167.774 -23.061  1.00 38.89           C  
ATOM   7475  C   THR C 138      -4.564 168.698 -24.190  1.00 39.28           C  
ATOM   7476  O   THR C 138      -5.151 169.754 -24.379  1.00 40.16           O  
ATOM   7477  CB  THR C 138      -4.164 168.058 -21.789  1.00 39.56           C  
ATOM   7478  OG1 THR C 138      -4.636 167.232 -20.711  1.00 41.64           O  
ATOM   7479  CG2 THR C 138      -4.197 169.505 -21.340  1.00 39.85           C  
ATOM   7480  N   LEU C 139      -3.561 168.337 -24.999  1.00 39.36           N  
ATOM   7481  CA  LEU C 139      -3.158 169.151 -26.153  1.00 38.19           C  
ATOM   7482  C   LEU C 139      -4.170 168.982 -27.298  1.00 37.81           C  
ATOM   7483  O   LEU C 139      -4.511 169.898 -28.045  1.00 36.82           O  
ATOM   7484  CB  LEU C 139      -1.772 168.765 -26.653  1.00 37.63           C  
ATOM   7485  CG  LEU C 139      -0.592 168.990 -25.708  1.00 38.09           C  
ATOM   7486  CD1 LEU C 139       0.748 168.693 -26.372  1.00 34.95           C  
ATOM   7487  CD2 LEU C 139      -0.587 170.414 -25.144  1.00 38.24           C  
ATOM   7488  N   ILE C 140      -4.747 167.780 -27.372  1.00 37.43           N  
ATOM   7489  CA  ILE C 140      -5.804 167.470 -28.333  1.00 38.82           C  
ATOM   7490  C   ILE C 140      -7.109 168.230 -28.104  1.00 39.10           C  
ATOM   7491  O   ILE C 140      -7.785 168.614 -29.047  1.00 39.72           O  
ATOM   7492  CB  ILE C 140      -6.203 165.982 -28.315  1.00 39.26           C  
ATOM   7493  CG1 ILE C 140      -5.279 165.155 -29.221  1.00 39.02           C  
ATOM   7494  CG2 ILE C 140      -7.665 165.848 -28.716  1.00 39.56           C  
ATOM   7495  CD1 ILE C 140      -5.429 163.679 -28.900  1.00 40.27           C  
ATOM   7496  N   LEU C 141      -7.429 168.447 -26.833  1.00 39.79           N  
ATOM   7497  CA  LEU C 141      -8.612 169.206 -26.467  1.00 41.04           C  
ATOM   7498  C   LEU C 141      -8.287 170.693 -26.578  1.00 41.69           C  
ATOM   7499  O   LEU C 141      -8.854 171.357 -27.460  1.00 42.88           O  
ATOM   7500  CB  LEU C 141      -9.091 168.943 -25.041  1.00 40.24           C  
ATOM   7501  CG  LEU C 141      -9.879 167.654 -24.838  1.00 39.51           C  
ATOM   7502  CD1 LEU C 141     -10.528 167.658 -23.464  1.00 39.48           C  
ATOM   7503  CD2 LEU C 141     -10.935 167.513 -25.918  1.00 38.39           C  
ATOM   7504  N   LEU C 142      -7.239 171.159 -25.882  1.00 42.20           N  
ATOM   7505  CA  LEU C 142      -6.888 172.572 -26.046  1.00 42.57           C  
ATOM   7506  C   LEU C 142      -6.956 172.907 -27.526  1.00 43.59           C  
ATOM   7507  O   LEU C 142      -7.637 173.852 -27.914  1.00 43.79           O  
ATOM   7508  CB  LEU C 142      -5.507 172.919 -25.525  1.00 42.00           C  
ATOM   7509  CG  LEU C 142      -5.421 172.867 -23.989  1.00 44.68           C  
ATOM   7510  CD1 LEU C 142      -4.081 173.449 -23.540  1.00 44.76           C  
ATOM   7511  CD2 LEU C 142      -6.622 173.584 -23.362  1.00 44.33           C  
ATOM   7512  N   CYS C 143      -6.232 172.116 -28.323  1.00 44.82           N  
ATOM   7513  CA  CYS C 143      -6.261 172.359 -29.757  1.00 46.49           C  
ATOM   7514  C   CYS C 143      -7.671 172.519 -30.299  1.00 46.23           C  
ATOM   7515  O   CYS C 143      -8.082 173.629 -30.675  1.00 47.15           O  
ATOM   7516  CB  CYS C 143      -5.542 171.257 -30.553  1.00 49.28           C  
ATOM   7517  SG  CYS C 143      -5.636 171.693 -32.328  1.00 58.04           S  
ATOM   7518  N   SER C 144      -8.460 171.440 -30.251  1.00 46.20           N  
ATOM   7519  CA  SER C 144      -9.836 171.507 -30.735  1.00 45.71           C  
ATOM   7520  C   SER C 144     -10.536 172.755 -30.236  1.00 46.61           C  
ATOM   7521  O   SER C 144     -11.130 173.480 -31.038  1.00 47.33           O  
ATOM   7522  CB  SER C 144     -10.651 170.280 -30.342  1.00 45.89           C  
ATOM   7523  OG  SER C 144     -11.860 170.304 -31.110  1.00 45.72           O  
ATOM   7524  N   GLY C 145     -10.462 173.032 -28.934  1.00 46.88           N  
ATOM   7525  CA  GLY C 145     -11.047 174.254 -28.377  1.00 47.50           C  
ATOM   7526  C   GLY C 145     -10.690 175.414 -29.296  1.00 47.69           C  
ATOM   7527  O   GLY C 145     -11.582 176.017 -29.891  1.00 49.11           O  
ATOM   7528  N   CYS C 146      -9.428 175.686 -29.534  1.00 48.59           N  
ATOM   7529  CA  CYS C 146      -9.025 176.779 -30.424  1.00 50.19           C  
ATOM   7530  C   CYS C 146      -9.646 176.672 -31.813  1.00 50.09           C  
ATOM   7531  O   CYS C 146     -10.138 177.659 -32.380  1.00 50.77           O  
ATOM   7532  CB  CYS C 146      -7.495 176.869 -30.526  1.00 52.09           C  
ATOM   7533  SG  CYS C 146      -6.745 177.439 -28.980  1.00 56.72           S  
ATOM   7534  N   ALA C 147      -9.651 175.476 -32.384  1.00 49.58           N  
ATOM   7535  CA  ALA C 147     -10.269 175.223 -33.678  1.00 48.74           C  
ATOM   7536  C   ALA C 147     -11.766 175.494 -33.741  1.00 48.06           C  
ATOM   7537  O   ALA C 147     -12.229 175.946 -34.793  1.00 49.03           O  
ATOM   7538  CB  ALA C 147     -10.041 173.751 -34.057  1.00 48.35           C  
ATOM   7539  N   ALA C 148     -12.509 175.174 -32.681  1.00 47.44           N  
ATOM   7540  CA  ALA C 148     -13.950 175.396 -32.644  1.00 46.43           C  
ATOM   7541  C   ALA C 148     -14.269 176.872 -32.416  1.00 46.44           C  
ATOM   7542  O   ALA C 148     -15.226 177.392 -33.005  1.00 46.30           O  
ATOM   7543  CB  ALA C 148     -14.632 174.567 -31.573  1.00 45.28           C  
ATOM   7544  N   THR C 149     -13.480 177.558 -31.587  1.00 46.18           N  
ATOM   7545  CA  THR C 149     -13.666 178.984 -31.324  1.00 45.75           C  
ATOM   7546  C   THR C 149     -13.412 179.788 -32.585  1.00 46.51           C  
ATOM   7547  O   THR C 149     -14.103 180.736 -32.956  1.00 46.71           O  
ATOM   7548  CB  THR C 149     -12.759 179.460 -30.182  1.00 44.19           C  
ATOM   7549  OG1 THR C 149     -13.467 179.251 -28.947  1.00 45.73           O  
ATOM   7550  CG2 THR C 149     -12.354 180.896 -30.377  1.00 43.38           C  
ATOM   7551  N   TRP C 150     -12.399 179.361 -33.320  1.00 47.37           N  
ATOM   7552  CA  TRP C 150     -12.016 179.932 -34.600  1.00 48.30           C  
ATOM   7553  C   TRP C 150     -13.149 179.859 -35.615  1.00 47.95           C  
ATOM   7554  O   TRP C 150     -13.412 180.851 -36.312  1.00 49.82           O  
ATOM   7555  CB  TRP C 150     -10.810 179.177 -35.149  1.00 52.73           C  
ATOM   7556  CG  TRP C 150     -10.492 179.586 -36.555  1.00 56.86           C  
ATOM   7557  CD1 TRP C 150     -11.294 179.432 -37.651  1.00 56.76           C  
ATOM   7558  CD2 TRP C 150      -9.271 180.202 -37.011  1.00 59.42           C  
ATOM   7559  NE1 TRP C 150     -10.648 179.928 -38.755  1.00 58.68           N  
ATOM   7560  CE2 TRP C 150      -9.413 180.401 -38.402  1.00 60.03           C  
ATOM   7561  CE3 TRP C 150      -8.080 180.605 -36.392  1.00 60.76           C  
ATOM   7562  CZ2 TRP C 150      -8.401 180.988 -39.170  1.00 61.21           C  
ATOM   7563  CZ3 TRP C 150      -7.086 181.185 -37.159  1.00 60.80           C  
ATOM   7564  CH2 TRP C 150      -7.250 181.377 -38.540  1.00 60.13           C  
ATOM   7565  N   ALA C 151     -13.963 178.809 -35.643  1.00 47.01           N  
ATOM   7566  CA  ALA C 151     -15.156 178.777 -36.497  1.00 46.50           C  
ATOM   7567  C   ALA C 151     -16.260 179.723 -36.027  1.00 45.97           C  
ATOM   7568  O   ALA C 151     -17.062 180.255 -36.792  1.00 46.23           O  
ATOM   7569  CB  ALA C 151     -15.743 177.385 -36.577  1.00 45.60           C  
ATOM   7570  N   HIS C 152     -16.325 179.928 -34.722  1.00 45.88           N  
ATOM   7571  CA  HIS C 152     -17.282 180.842 -34.098  1.00 45.83           C  
ATOM   7572  C   HIS C 152     -16.990 182.277 -34.526  1.00 45.66           C  
ATOM   7573  O   HIS C 152     -17.779 182.953 -35.185  1.00 45.86           O  
ATOM   7574  CB  HIS C 152     -17.148 180.748 -32.573  1.00 45.90           C  
ATOM   7575  CG  HIS C 152     -18.148 181.546 -31.810  1.00 45.71           C  
ATOM   7576  ND1 HIS C 152     -19.440 181.695 -32.257  1.00 46.12           N  
ATOM   7577  CD2 HIS C 152     -18.070 182.229 -30.646  1.00 46.02           C  
ATOM   7578  CE1 HIS C 152     -20.114 182.445 -31.392  1.00 45.41           C  
ATOM   7579  NE2 HIS C 152     -19.305 182.786 -30.398  1.00 45.25           N  
ATOM   7580  N   HIS C 153     -15.761 182.700 -34.209  1.00 45.41           N  
ATOM   7581  CA  HIS C 153     -15.293 184.033 -34.571  1.00 44.50           C  
ATOM   7582  C   HIS C 153     -15.518 184.305 -36.049  1.00 44.19           C  
ATOM   7583  O   HIS C 153     -16.253 185.233 -36.384  1.00 42.95           O  
ATOM   7584  CB  HIS C 153     -13.810 184.126 -34.219  1.00 44.79           C  
ATOM   7585  CG  HIS C 153     -13.149 185.376 -34.684  1.00 45.17           C  
ATOM   7586  ND1 HIS C 153     -12.939 186.439 -33.834  1.00 47.12           N  
ATOM   7587  CD2 HIS C 153     -12.659 185.740 -35.891  1.00 45.33           C  
ATOM   7588  CE1 HIS C 153     -12.329 187.403 -34.505  1.00 48.29           C  
ATOM   7589  NE2 HIS C 153     -12.150 187.003 -35.761  1.00 47.69           N  
ATOM   7590  N   ALA C 154     -14.950 183.482 -36.936  1.00 44.55           N  
ATOM   7591  CA  ALA C 154     -15.105 183.695 -38.374  1.00 44.89           C  
ATOM   7592  C   ALA C 154     -16.543 183.994 -38.764  1.00 45.34           C  
ATOM   7593  O   ALA C 154     -16.741 185.047 -39.375  1.00 46.69           O  
ATOM   7594  CB  ALA C 154     -14.571 182.501 -39.143  1.00 44.40           C  
ATOM   7595  N   LEU C 155     -17.490 183.146 -38.405  1.00 45.28           N  
ATOM   7596  CA  LEU C 155     -18.894 183.375 -38.706  1.00 45.86           C  
ATOM   7597  C   LEU C 155     -19.482 184.689 -38.205  1.00 47.01           C  
ATOM   7598  O   LEU C 155     -20.196 185.400 -38.912  1.00 47.27           O  
ATOM   7599  CB  LEU C 155     -19.753 182.278 -38.037  1.00 43.78           C  
ATOM   7600  CG  LEU C 155     -21.254 182.562 -38.177  1.00 40.35           C  
ATOM   7601  CD1 LEU C 155     -21.847 181.538 -39.123  1.00 39.37           C  
ATOM   7602  CD2 LEU C 155     -21.856 182.560 -36.791  1.00 41.19           C  
ATOM   7603  N   VAL C 156     -19.242 185.010 -36.933  1.00 48.12           N  
ATOM   7604  CA  VAL C 156     -19.750 186.228 -36.336  1.00 48.72           C  
ATOM   7605  C   VAL C 156     -18.964 187.473 -36.744  1.00 50.53           C  
ATOM   7606  O   VAL C 156     -19.513 188.576 -36.816  1.00 51.45           O  
ATOM   7607  CB  VAL C 156     -19.630 186.213 -34.790  1.00 46.23           C  
ATOM   7608  CG1 VAL C 156     -20.497 187.325 -34.222  1.00 46.07           C  
ATOM   7609  CG2 VAL C 156     -19.998 184.849 -34.246  1.00 46.13           C  
ATOM   7610  N   HIS C 157     -17.661 187.319 -36.920  1.00 51.42           N  
ATOM   7611  CA  HIS C 157     -16.782 188.443 -37.157  1.00 53.17           C  
ATOM   7612  C   HIS C 157     -16.302 188.679 -38.572  1.00 53.76           C  
ATOM   7613  O   HIS C 157     -15.761 189.770 -38.828  1.00 53.89           O  
ATOM   7614  CB  HIS C 157     -15.533 188.182 -36.306  1.00 57.99           C  
ATOM   7615  CG  HIS C 157     -14.938 189.401 -35.690  1.00 61.46           C  
ATOM   7616  ND1 HIS C 157     -13.601 189.698 -35.832  1.00 64.22           N  
ATOM   7617  CD2 HIS C 157     -15.477 190.387 -34.938  1.00 62.89           C  
ATOM   7618  CE1 HIS C 157     -13.332 190.820 -35.189  1.00 65.11           C  
ATOM   7619  NE2 HIS C 157     -14.457 191.259 -34.639  1.00 64.74           N  
ATOM   7620  N   GLU C 158     -16.276 187.653 -39.413  1.00 53.93           N  
ATOM   7621  CA  GLU C 158     -15.880 187.887 -40.803  1.00 54.92           C  
ATOM   7622  C   GLU C 158     -16.982 187.454 -41.749  1.00 55.47           C  
ATOM   7623  O   GLU C 158     -16.954 187.698 -42.953  1.00 55.81           O  
ATOM   7624  CB  GLU C 158     -14.562 187.175 -41.100  1.00 56.71           C  
ATOM   7625  CG  GLU C 158     -13.386 187.909 -40.453  1.00 59.36           C  
ATOM   7626  CD  GLU C 158     -12.250 186.974 -40.114  1.00 61.29           C  
ATOM   7627  OE1 GLU C 158     -12.228 185.848 -40.653  1.00 63.69           O  
ATOM   7628  OE2 GLU C 158     -11.392 187.389 -39.306  1.00 62.77           O  
ATOM   7629  N   ASN C 159     -17.917 186.667 -41.230  1.00 56.05           N  
ATOM   7630  CA  ASN C 159     -19.025 186.012 -41.898  1.00 56.71           C  
ATOM   7631  C   ASN C 159     -18.570 184.984 -42.940  1.00 57.80           C  
ATOM   7632  O   ASN C 159     -19.249 184.580 -43.895  1.00 57.77           O  
ATOM   7633  CB  ASN C 159     -20.054 186.953 -42.515  1.00 56.31           C  
ATOM   7634  CG  ASN C 159     -21.318 186.226 -42.950  1.00 57.30           C  
ATOM   7635  OD1 ASN C 159     -22.139 186.775 -43.689  1.00 58.73           O  
ATOM   7636  ND2 ASN C 159     -21.504 184.982 -42.519  1.00 55.21           N  
ATOM   7637  N   ASN C 160     -17.347 184.499 -42.717  1.00 58.56           N  
ATOM   7638  CA  ASN C 160     -16.684 183.532 -43.581  1.00 59.32           C  
ATOM   7639  C   ASN C 160     -17.229 182.130 -43.377  1.00 60.54           C  
ATOM   7640  O   ASN C 160     -17.080 181.599 -42.265  1.00 60.61           O  
ATOM   7641  CB  ASN C 160     -15.181 183.614 -43.267  1.00 57.85           C  
ATOM   7642  CG  ASN C 160     -14.380 182.924 -44.348  1.00 56.87           C  
ATOM   7643  OD1 ASN C 160     -14.983 182.382 -45.275  1.00 58.08           O  
ATOM   7644  ND2 ASN C 160     -13.065 182.927 -44.257  1.00 56.80           N  
ATOM   7645  N   ARG C 161     -17.873 181.528 -44.386  1.00 61.68           N  
ATOM   7646  CA  ARG C 161     -18.555 180.262 -44.133  1.00 62.89           C  
ATOM   7647  C   ARG C 161     -17.822 179.000 -44.527  1.00 63.44           C  
ATOM   7648  O   ARG C 161     -18.358 177.904 -44.293  1.00 63.95           O  
ATOM   7649  CB  ARG C 161     -19.931 180.223 -44.808  1.00 65.08           C  
ATOM   7650  CG  ARG C 161     -21.056 180.811 -43.965  1.00 66.60           C  
ATOM   7651  CD  ARG C 161     -22.403 180.437 -44.580  1.00 67.44           C  
ATOM   7652  NE  ARG C 161     -23.441 180.383 -43.543  1.00 69.59           N  
ATOM   7653  CZ  ARG C 161     -24.261 179.331 -43.422  1.00 70.75           C  
ATOM   7654  NH1 ARG C 161     -24.174 178.273 -44.230  1.00 69.54           N  
ATOM   7655  NH2 ARG C 161     -25.174 179.337 -42.456  1.00 71.14           N  
ATOM   7656  N   ARG C 162     -16.686 179.124 -45.204  1.00 63.71           N  
ATOM   7657  CA  ARG C 162     -15.930 177.898 -45.522  1.00 63.86           C  
ATOM   7658  C   ARG C 162     -15.142 177.605 -44.234  1.00 63.12           C  
ATOM   7659  O   ARG C 162     -15.493 176.710 -43.469  1.00 62.92           O  
ATOM   7660  CB  ARG C 162     -14.989 177.958 -46.710  1.00 66.61           C  
ATOM   7661  CG  ARG C 162     -13.828 178.932 -46.623  1.00 69.61           C  
ATOM   7662  CD  ARG C 162     -12.637 178.398 -47.401  1.00 72.37           C  
ATOM   7663  NE  ARG C 162     -11.463 179.230 -47.137  1.00 75.48           N  
ATOM   7664  CZ  ARG C 162     -10.486 179.347 -48.040  1.00 78.02           C  
ATOM   7665  NH1 ARG C 162     -10.559 178.710 -49.210  1.00 79.40           N  
ATOM   7666  NH2 ARG C 162      -9.443 180.120 -47.746  1.00 78.04           N  
ATOM   7667  N   ASP C 163     -14.409 178.635 -43.812  1.00 62.21           N  
ATOM   7668  CA  ASP C 163     -13.633 178.668 -42.591  1.00 61.01           C  
ATOM   7669  C   ASP C 163     -14.409 178.092 -41.410  1.00 59.93           C  
ATOM   7670  O   ASP C 163     -13.934 177.236 -40.667  1.00 60.34           O  
ATOM   7671  CB  ASP C 163     -13.245 180.133 -42.310  1.00 61.84           C  
ATOM   7672  CG  ASP C 163     -11.915 180.198 -41.580  1.00 63.02           C  
ATOM   7673  OD1 ASP C 163     -11.729 179.338 -40.693  1.00 62.83           O  
ATOM   7674  OD2 ASP C 163     -11.118 181.094 -41.927  1.00 63.38           O  
ATOM   7675  N   VAL C 164     -15.636 178.568 -41.242  1.00 58.45           N  
ATOM   7676  CA  VAL C 164     -16.552 178.147 -40.199  1.00 57.10           C  
ATOM   7677  C   VAL C 164     -16.748 176.644 -40.172  1.00 56.13           C  
ATOM   7678  O   VAL C 164     -16.462 175.985 -39.167  1.00 56.44           O  
ATOM   7679  CB  VAL C 164     -17.880 178.914 -40.391  1.00 55.70           C  
ATOM   7680  CG1 VAL C 164     -19.047 178.165 -39.776  1.00 55.69           C  
ATOM   7681  CG2 VAL C 164     -17.741 180.287 -39.748  1.00 54.52           C  
ATOM   7682  N   ALA C 165     -17.021 176.052 -41.332  1.00 55.50           N  
ATOM   7683  CA  ALA C 165     -17.146 174.599 -41.459  1.00 54.71           C  
ATOM   7684  C   ALA C 165     -15.793 173.902 -41.323  1.00 54.77           C  
ATOM   7685  O   ALA C 165     -15.718 172.765 -40.848  1.00 55.00           O  
ATOM   7686  CB  ALA C 165     -17.830 174.247 -42.771  1.00 53.82           C  
ATOM   7687  N   TRP C 166     -14.703 174.552 -41.709  1.00 54.35           N  
ATOM   7688  CA  TRP C 166     -13.367 173.996 -41.594  1.00 54.28           C  
ATOM   7689  C   TRP C 166     -12.972 173.800 -40.149  1.00 52.33           C  
ATOM   7690  O   TRP C 166     -12.743 172.680 -39.712  1.00 52.78           O  
ATOM   7691  CB  TRP C 166     -12.378 174.905 -42.344  1.00 60.62           C  
ATOM   7692  CG  TRP C 166     -12.019 174.238 -43.644  1.00 66.12           C  
ATOM   7693  CD1 TRP C 166     -12.834 173.445 -44.404  1.00 67.77           C  
ATOM   7694  CD2 TRP C 166     -10.759 174.307 -44.320  1.00 68.76           C  
ATOM   7695  NE1 TRP C 166     -12.150 173.014 -45.513  1.00 69.33           N  
ATOM   7696  CE2 TRP C 166     -10.879 173.529 -45.490  1.00 69.67           C  
ATOM   7697  CE3 TRP C 166      -9.543 174.951 -44.055  1.00 70.28           C  
ATOM   7698  CZ2 TRP C 166      -9.831 173.377 -46.400  1.00 70.83           C  
ATOM   7699  CZ3 TRP C 166      -8.507 174.798 -44.958  1.00 71.08           C  
ATOM   7700  CH2 TRP C 166      -8.654 174.016 -46.118  1.00 71.31           C  
ATOM   7701  N   GLY C 167     -13.088 174.838 -39.344  1.00 50.83           N  
ATOM   7702  CA  GLY C 167     -12.853 174.750 -37.906  1.00 48.74           C  
ATOM   7703  C   GLY C 167     -13.781 173.702 -37.303  1.00 47.52           C  
ATOM   7704  O   GLY C 167     -13.323 172.934 -36.458  1.00 47.33           O  
ATOM   7705  N   LEU C 168     -15.046 173.637 -37.720  1.00 46.13           N  
ATOM   7706  CA  LEU C 168     -15.937 172.611 -37.183  1.00 44.26           C  
ATOM   7707  C   LEU C 168     -15.398 171.228 -37.478  1.00 43.33           C  
ATOM   7708  O   LEU C 168     -15.103 170.460 -36.552  1.00 43.80           O  
ATOM   7709  CB  LEU C 168     -17.357 172.831 -37.700  1.00 43.06           C  
ATOM   7710  CG  LEU C 168     -18.082 174.066 -37.175  1.00 42.51           C  
ATOM   7711  CD1 LEU C 168     -19.569 174.004 -37.493  1.00 42.08           C  
ATOM   7712  CD2 LEU C 168     -17.918 174.278 -35.672  1.00 42.87           C  
ATOM   7713  N   ALA C 169     -15.179 170.909 -38.752  1.00 42.91           N  
ATOM   7714  CA  ALA C 169     -14.691 169.552 -39.059  1.00 41.60           C  
ATOM   7715  C   ALA C 169     -13.507 169.232 -38.153  1.00 41.06           C  
ATOM   7716  O   ALA C 169     -13.596 168.395 -37.256  1.00 40.35           O  
ATOM   7717  CB  ALA C 169     -14.341 169.421 -40.529  1.00 41.82           C  
ATOM   7718  N   LEU C 170     -12.433 170.008 -38.266  1.00 40.34           N  
ATOM   7719  CA  LEU C 170     -11.209 169.814 -37.502  1.00 40.19           C  
ATOM   7720  C   LEU C 170     -11.485 169.565 -36.029  1.00 40.21           C  
ATOM   7721  O   LEU C 170     -10.957 168.623 -35.445  1.00 41.03           O  
ATOM   7722  CB  LEU C 170     -10.301 171.035 -37.668  1.00 38.67           C  
ATOM   7723  CG  LEU C 170      -8.890 171.010 -37.093  1.00 36.92           C  
ATOM   7724  CD1 LEU C 170      -7.944 170.361 -38.074  1.00 36.03           C  
ATOM   7725  CD2 LEU C 170      -8.438 172.427 -36.711  1.00 35.69           C  
ATOM   7726  N   ALA C 171     -12.351 170.392 -35.432  1.00 40.58           N  
ATOM   7727  CA  ALA C 171     -12.692 170.218 -34.020  1.00 40.20           C  
ATOM   7728  C   ALA C 171     -13.442 168.899 -33.821  1.00 40.07           C  
ATOM   7729  O   ALA C 171     -13.253 168.257 -32.778  1.00 40.66           O  
ATOM   7730  CB  ALA C 171     -13.561 171.342 -33.474  1.00 38.42           C  
ATOM   7731  N   ILE C 172     -14.289 168.555 -34.792  1.00 39.19           N  
ATOM   7732  CA  ILE C 172     -15.095 167.365 -34.561  1.00 39.45           C  
ATOM   7733  C   ILE C 172     -14.184 166.153 -34.544  1.00 41.04           C  
ATOM   7734  O   ILE C 172     -14.140 165.439 -33.548  1.00 42.37           O  
ATOM   7735  CB  ILE C 172     -16.202 167.123 -35.575  1.00 37.18           C  
ATOM   7736  CG1 ILE C 172     -17.103 168.325 -35.831  1.00 36.87           C  
ATOM   7737  CG2 ILE C 172     -17.002 165.946 -35.010  1.00 36.01           C  
ATOM   7738  CD1 ILE C 172     -18.298 167.926 -36.709  1.00 34.74           C  
ATOM   7739  N   ALA C 173     -13.409 165.967 -35.609  1.00 41.94           N  
ATOM   7740  CA  ALA C 173     -12.508 164.828 -35.676  1.00 42.00           C  
ATOM   7741  C   ALA C 173     -11.602 164.783 -34.447  1.00 42.54           C  
ATOM   7742  O   ALA C 173     -11.430 163.663 -33.930  1.00 43.64           O  
ATOM   7743  CB  ALA C 173     -11.709 164.763 -36.977  1.00 41.76           C  
ATOM   7744  N   LEU C 174     -11.064 165.884 -33.928  1.00 41.88           N  
ATOM   7745  CA  LEU C 174     -10.179 165.781 -32.764  1.00 41.61           C  
ATOM   7746  C   LEU C 174     -10.903 165.394 -31.477  1.00 41.46           C  
ATOM   7747  O   LEU C 174     -10.304 164.800 -30.572  1.00 41.29           O  
ATOM   7748  CB  LEU C 174      -9.336 167.043 -32.530  1.00 40.95           C  
ATOM   7749  CG  LEU C 174      -8.074 167.179 -33.371  1.00 40.13           C  
ATOM   7750  CD1 LEU C 174      -7.077 168.146 -32.762  1.00 41.14           C  
ATOM   7751  CD2 LEU C 174      -7.393 165.838 -33.572  1.00 40.92           C  
ATOM   7752  N   GLY C 175     -12.197 165.703 -31.385  1.00 41.13           N  
ATOM   7753  CA  GLY C 175     -12.974 165.318 -30.205  1.00 40.57           C  
ATOM   7754  C   GLY C 175     -13.147 163.787 -30.167  1.00 40.20           C  
ATOM   7755  O   GLY C 175     -13.106 163.140 -29.108  1.00 39.96           O  
ATOM   7756  N   ALA C 176     -13.295 163.199 -31.363  1.00 39.35           N  
ATOM   7757  CA  ALA C 176     -13.407 161.749 -31.458  1.00 38.94           C  
ATOM   7758  C   ALA C 176     -12.046 161.147 -31.141  1.00 38.30           C  
ATOM   7759  O   ALA C 176     -11.910 160.151 -30.419  1.00 38.73           O  
ATOM   7760  CB  ALA C 176     -13.963 161.328 -32.813  1.00 39.99           C  
ATOM   7761  N   LEU C 177     -10.958 161.752 -31.594  1.00 37.64           N  
ATOM   7762  CA  LEU C 177      -9.619 161.255 -31.277  1.00 36.65           C  
ATOM   7763  C   LEU C 177      -9.481 161.170 -29.766  1.00 36.77           C  
ATOM   7764  O   LEU C 177      -9.217 160.082 -29.259  1.00 38.20           O  
ATOM   7765  CB  LEU C 177      -8.576 162.159 -31.871  1.00 37.73           C  
ATOM   7766  CG  LEU C 177      -7.128 161.682 -31.917  1.00 37.54           C  
ATOM   7767  CD1 LEU C 177      -6.947 160.802 -33.134  1.00 37.16           C  
ATOM   7768  CD2 LEU C 177      -6.196 162.882 -31.978  1.00 37.29           C  
ATOM   7769  N   PHE C 178      -9.775 162.215 -28.993  1.00 36.64           N  
ATOM   7770  CA  PHE C 178      -9.761 162.134 -27.526  1.00 35.40           C  
ATOM   7771  C   PHE C 178     -10.312 160.777 -27.096  1.00 34.77           C  
ATOM   7772  O   PHE C 178      -9.599 159.965 -26.489  1.00 34.81           O  
ATOM   7773  CB  PHE C 178     -10.587 163.240 -26.868  1.00 34.14           C  
ATOM   7774  CG  PHE C 178     -10.391 163.406 -25.386  1.00 31.77           C  
ATOM   7775  CD1 PHE C 178      -9.398 164.244 -24.900  1.00 31.10           C  
ATOM   7776  CD2 PHE C 178     -11.197 162.735 -24.476  1.00 30.48           C  
ATOM   7777  CE1 PHE C 178      -9.217 164.395 -23.527  1.00 30.13           C  
ATOM   7778  CE2 PHE C 178     -10.995 162.906 -23.117  1.00 29.04           C  
ATOM   7779  CZ  PHE C 178     -10.005 163.730 -22.624  1.00 24.97           C  
ATOM   7780  N   THR C 179     -11.567 160.524 -27.419  1.00 34.63           N  
ATOM   7781  CA  THR C 179     -12.223 159.245 -27.126  1.00 35.04           C  
ATOM   7782  C   THR C 179     -11.352 158.052 -27.471  1.00 36.77           C  
ATOM   7783  O   THR C 179     -11.004 157.190 -26.637  1.00 36.65           O  
ATOM   7784  CB  THR C 179     -13.566 159.250 -27.888  1.00 35.37           C  
ATOM   7785  OG1 THR C 179     -14.306 160.447 -27.529  1.00 30.88           O  
ATOM   7786  CG2 THR C 179     -14.378 157.985 -27.662  1.00 34.67           C  
ATOM   7787  N   VAL C 180     -10.867 157.923 -28.712  1.00 37.68           N  
ATOM   7788  CA  VAL C 180      -9.983 156.827 -29.073  1.00 37.62           C  
ATOM   7789  C   VAL C 180      -8.807 156.795 -28.117  1.00 38.52           C  
ATOM   7790  O   VAL C 180      -8.700 155.830 -27.369  1.00 38.44           O  
ATOM   7791  CB  VAL C 180      -9.529 156.935 -30.537  1.00 38.30           C  
ATOM   7792  CG1 VAL C 180      -8.214 156.178 -30.699  1.00 38.16           C  
ATOM   7793  CG2 VAL C 180     -10.627 156.394 -31.446  1.00 37.43           C  
ATOM   7794  N   PHE C 181      -7.986 157.834 -27.976  1.00 39.68           N  
ATOM   7795  CA  PHE C 181      -6.890 157.832 -27.000  1.00 40.34           C  
ATOM   7796  C   PHE C 181      -7.345 157.511 -25.581  1.00 41.08           C  
ATOM   7797  O   PHE C 181      -6.660 156.810 -24.831  1.00 41.82           O  
ATOM   7798  CB  PHE C 181      -6.150 159.167 -27.043  1.00 41.31           C  
ATOM   7799  CG  PHE C 181      -5.122 159.277 -28.124  1.00 42.86           C  
ATOM   7800  CD1 PHE C 181      -5.407 158.842 -29.413  1.00 43.75           C  
ATOM   7801  CD2 PHE C 181      -3.875 159.816 -27.858  1.00 41.80           C  
ATOM   7802  CE1 PHE C 181      -4.470 158.928 -30.431  1.00 43.62           C  
ATOM   7803  CE2 PHE C 181      -2.939 159.910 -28.872  1.00 42.74           C  
ATOM   7804  CZ  PHE C 181      -3.224 159.472 -30.157  1.00 43.79           C  
ATOM   7805  N   GLN C 182      -8.498 157.991 -25.133  1.00 41.88           N  
ATOM   7806  CA  GLN C 182      -9.034 157.727 -23.803  1.00 42.52           C  
ATOM   7807  C   GLN C 182      -9.298 156.236 -23.607  1.00 42.56           C  
ATOM   7808  O   GLN C 182      -8.984 155.582 -22.604  1.00 43.05           O  
ATOM   7809  CB  GLN C 182     -10.349 158.498 -23.665  1.00 44.99           C  
ATOM   7810  CG  GLN C 182     -10.782 158.861 -22.259  1.00 48.70           C  
ATOM   7811  CD  GLN C 182      -9.816 159.738 -21.493  1.00 50.05           C  
ATOM   7812  OE1 GLN C 182      -8.866 160.298 -22.034  1.00 53.62           O  
ATOM   7813  NE2 GLN C 182     -10.016 159.888 -20.190  1.00 49.04           N  
ATOM   7814  N   ALA C 183      -9.828 155.610 -24.653  1.00 42.36           N  
ATOM   7815  CA  ALA C 183     -10.079 154.177 -24.709  1.00 43.01           C  
ATOM   7816  C   ALA C 183      -8.800 153.359 -24.618  1.00 43.56           C  
ATOM   7817  O   ALA C 183      -8.801 152.282 -24.030  1.00 43.40           O  
ATOM   7818  CB  ALA C 183     -10.826 153.854 -26.003  1.00 41.38           C  
ATOM   7819  N   TYR C 184      -7.710 153.857 -25.194  1.00 45.10           N  
ATOM   7820  CA  TYR C 184      -6.382 153.278 -25.179  1.00 45.35           C  
ATOM   7821  C   TYR C 184      -5.920 153.152 -23.722  1.00 45.40           C  
ATOM   7822  O   TYR C 184      -5.570 152.068 -23.253  1.00 44.02           O  
ATOM   7823  CB  TYR C 184      -5.350 154.141 -25.928  1.00 47.17           C  
ATOM   7824  CG  TYR C 184      -4.062 153.388 -26.196  1.00 51.11           C  
ATOM   7825  CD1 TYR C 184      -4.014 152.529 -27.294  1.00 53.62           C  
ATOM   7826  CD2 TYR C 184      -2.914 153.482 -25.422  1.00 52.53           C  
ATOM   7827  CE1 TYR C 184      -2.879 151.796 -27.612  1.00 54.92           C  
ATOM   7828  CE2 TYR C 184      -1.775 152.757 -25.726  1.00 54.47           C  
ATOM   7829  CZ  TYR C 184      -1.758 151.915 -26.820  1.00 55.76           C  
ATOM   7830  OH  TYR C 184      -0.650 151.168 -27.174  1.00 57.66           O  
ATOM   7831  N   GLU C 185      -6.071 154.270 -22.999  1.00 44.88           N  
ATOM   7832  CA  GLU C 185      -5.754 154.327 -21.578  1.00 45.69           C  
ATOM   7833  C   GLU C 185      -6.465 153.204 -20.828  1.00 45.37           C  
ATOM   7834  O   GLU C 185      -5.891 152.491 -20.012  1.00 45.00           O  
ATOM   7835  CB  GLU C 185      -6.077 155.706 -20.971  1.00 47.50           C  
ATOM   7836  CG  GLU C 185      -5.043 156.794 -21.188  1.00 48.77           C  
ATOM   7837  CD  GLU C 185      -5.093 157.970 -20.237  1.00 52.01           C  
ATOM   7838  OE1 GLU C 185      -5.783 157.910 -19.186  1.00 53.81           O  
ATOM   7839  OE2 GLU C 185      -4.458 159.033 -20.480  1.00 53.51           O  
ATOM   7840  N   TYR C 186      -7.756 153.006 -21.086  1.00 45.69           N  
ATOM   7841  CA  TYR C 186      -8.499 151.956 -20.361  1.00 46.04           C  
ATOM   7842  C   TYR C 186      -7.829 150.630 -20.653  1.00 46.82           C  
ATOM   7843  O   TYR C 186      -7.272 149.918 -19.793  1.00 47.09           O  
ATOM   7844  CB  TYR C 186      -9.979 152.069 -20.678  1.00 45.49           C  
ATOM   7845  CG  TYR C 186     -10.651 153.299 -20.101  1.00 45.34           C  
ATOM   7846  CD1 TYR C 186     -10.039 154.129 -19.163  1.00 44.94           C  
ATOM   7847  CD2 TYR C 186     -11.938 153.627 -20.509  1.00 45.40           C  
ATOM   7848  CE1 TYR C 186     -10.684 155.238 -18.656  1.00 44.94           C  
ATOM   7849  CE2 TYR C 186     -12.589 154.739 -19.999  1.00 45.33           C  
ATOM   7850  CZ  TYR C 186     -11.961 155.542 -19.075  1.00 45.16           C  
ATOM   7851  OH  TYR C 186     -12.598 156.650 -18.566  1.00 46.02           O  
ATOM   7852  N   SER C 187      -7.708 150.336 -21.955  1.00 47.01           N  
ATOM   7853  CA  SER C 187      -6.997 149.137 -22.402  1.00 45.94           C  
ATOM   7854  C   SER C 187      -5.775 148.849 -21.548  1.00 45.17           C  
ATOM   7855  O   SER C 187      -5.517 147.752 -21.064  1.00 46.57           O  
ATOM   7856  CB  SER C 187      -6.582 149.392 -23.854  1.00 47.52           C  
ATOM   7857  OG  SER C 187      -5.462 148.618 -24.194  1.00 50.64           O  
ATOM   7858  N   HIS C 188      -4.878 149.815 -21.434  1.00 44.69           N  
ATOM   7859  CA  HIS C 188      -3.635 149.738 -20.711  1.00 43.20           C  
ATOM   7860  C   HIS C 188      -3.670 150.238 -19.284  1.00 42.50           C  
ATOM   7861  O   HIS C 188      -2.688 150.822 -18.820  1.00 43.31           O  
ATOM   7862  CB  HIS C 188      -2.645 150.601 -21.527  1.00 43.81           C  
ATOM   7863  CG  HIS C 188      -2.304 149.928 -22.819  1.00 45.40           C  
ATOM   7864  ND1 HIS C 188      -3.204 149.142 -23.513  1.00 44.38           N  
ATOM   7865  CD2 HIS C 188      -1.143 149.953 -23.526  1.00 45.62           C  
ATOM   7866  CE1 HIS C 188      -2.606 148.691 -24.609  1.00 46.55           C  
ATOM   7867  NE2 HIS C 188      -1.367 149.168 -24.640  1.00 48.22           N  
ATOM   7868  N   ALA C 189      -4.744 150.107 -18.540  1.00 41.96           N  
ATOM   7869  CA  ALA C 189      -4.856 150.492 -17.136  1.00 40.27           C  
ATOM   7870  C   ALA C 189      -4.037 149.553 -16.244  1.00 39.37           C  
ATOM   7871  O   ALA C 189      -4.158 148.334 -16.431  1.00 38.84           O  
ATOM   7872  CB  ALA C 189      -6.315 150.310 -16.692  1.00 39.55           C  
ATOM   7873  N   ALA C 190      -3.371 150.074 -15.218  1.00 38.15           N  
ATOM   7874  CA  ALA C 190      -2.602 149.188 -14.336  1.00 37.10           C  
ATOM   7875  C   ALA C 190      -3.371 148.715 -13.104  1.00 35.93           C  
ATOM   7876  O   ALA C 190      -2.852 147.910 -12.325  1.00 35.01           O  
ATOM   7877  CB  ALA C 190      -1.304 149.841 -13.870  1.00 37.03           C  
ATOM   7878  N   PHE C 191      -4.584 149.219 -12.912  1.00 35.18           N  
ATOM   7879  CA  PHE C 191      -5.457 148.865 -11.795  1.00 33.28           C  
ATOM   7880  C   PHE C 191      -6.792 148.395 -12.345  1.00 31.99           C  
ATOM   7881  O   PHE C 191      -7.074 148.531 -13.536  1.00 31.71           O  
ATOM   7882  CB  PHE C 191      -5.727 150.054 -10.859  1.00 34.05           C  
ATOM   7883  CG  PHE C 191      -6.008 151.365 -11.544  1.00 34.48           C  
ATOM   7884  CD1 PHE C 191      -4.986 152.191 -11.999  1.00 35.76           C  
ATOM   7885  CD2 PHE C 191      -7.301 151.790 -11.744  1.00 35.90           C  
ATOM   7886  CE1 PHE C 191      -5.238 153.391 -12.631  1.00 35.00           C  
ATOM   7887  CE2 PHE C 191      -7.572 152.993 -12.374  1.00 34.58           C  
ATOM   7888  CZ  PHE C 191      -6.542 153.784 -12.813  1.00 35.66           C  
ATOM   7889  N   GLY C 192      -7.681 147.986 -11.445  1.00 31.84           N  
ATOM   7890  CA  GLY C 192      -9.005 147.496 -11.822  1.00 29.50           C  
ATOM   7891  C   GLY C 192     -10.126 148.453 -11.458  1.00 29.63           C  
ATOM   7892  O   GLY C 192      -9.877 149.494 -10.818  1.00 30.43           O  
ATOM   7893  N   PHE C 193     -11.343 148.088 -11.888  1.00 27.89           N  
ATOM   7894  CA  PHE C 193     -12.502 148.951 -11.696  1.00 26.12           C  
ATOM   7895  C   PHE C 193     -13.276 148.558 -10.449  1.00 25.89           C  
ATOM   7896  O   PHE C 193     -13.852 149.382  -9.724  1.00 26.83           O  
ATOM   7897  CB  PHE C 193     -13.378 148.944 -12.936  1.00 27.77           C  
ATOM   7898  CG  PHE C 193     -14.668 149.703 -12.908  1.00 32.38           C  
ATOM   7899  CD1 PHE C 193     -15.032 150.577 -11.912  1.00 33.57           C  
ATOM   7900  CD2 PHE C 193     -15.587 149.549 -13.930  1.00 34.11           C  
ATOM   7901  CE1 PHE C 193     -16.232 151.265 -11.916  1.00 35.97           C  
ATOM   7902  CE2 PHE C 193     -16.790 150.221 -13.955  1.00 34.60           C  
ATOM   7903  CZ  PHE C 193     -17.132 151.089 -12.946  1.00 35.31           C  
ATOM   7904  N   ALA C 194     -13.317 147.250 -10.234  1.00 23.50           N  
ATOM   7905  CA  ALA C 194     -14.039 146.783  -9.062  1.00 21.74           C  
ATOM   7906  C   ALA C 194     -13.017 146.796  -7.947  1.00 21.26           C  
ATOM   7907  O   ALA C 194     -11.929 147.277  -8.179  1.00 21.65           O  
ATOM   7908  CB  ALA C 194     -14.549 145.371  -9.281  1.00 24.06           C  
ATOM   7909  N   GLY C 195     -13.410 146.433  -6.755  1.00 20.58           N  
ATOM   7910  CA  GLY C 195     -12.655 146.197  -5.587  1.00 18.73           C  
ATOM   7911  C   GLY C 195     -11.743 147.187  -4.958  1.00 19.10           C  
ATOM   7912  O   GLY C 195     -11.148 146.832  -3.922  1.00 19.12           O  
ATOM   7913  N   ASN C 196     -11.691 148.435  -5.402  1.00 19.45           N  
ATOM   7914  CA  ASN C 196     -10.705 149.390  -4.882  1.00 19.47           C  
ATOM   7915  C   ASN C 196     -11.107 150.818  -5.127  1.00 19.83           C  
ATOM   7916  O   ASN C 196     -11.684 151.044  -6.198  1.00 21.33           O  
ATOM   7917  CB  ASN C 196      -9.383 149.160  -5.623  1.00 19.16           C  
ATOM   7918  CG  ASN C 196      -9.400 149.729  -7.019  1.00 19.15           C  
ATOM   7919  OD1 ASN C 196      -8.612 150.633  -7.291  1.00 21.43           O  
ATOM   7920  ND2 ASN C 196     -10.291 149.220  -7.861  1.00 20.72           N  
ATOM   7921  N   ILE C 197     -11.183 151.624  -4.065  1.00 20.42           N  
ATOM   7922  CA  ILE C 197     -11.632 153.004  -4.279  1.00 19.21           C  
ATOM   7923  C   ILE C 197     -10.941 153.562  -5.520  1.00 19.31           C  
ATOM   7924  O   ILE C 197     -11.701 153.814  -6.475  1.00 20.72           O  
ATOM   7925  CB  ILE C 197     -11.278 153.885  -3.080  1.00 20.01           C  
ATOM   7926  CG1 ILE C 197      -9.857 153.642  -2.622  1.00 21.40           C  
ATOM   7927  CG2 ILE C 197     -12.322 153.679  -2.028  1.00 20.50           C  
ATOM   7928  CD1 ILE C 197      -9.206 154.813  -1.910  1.00 25.65           C  
ATOM   7929  N   TYR C 198      -9.629 153.669  -5.567  1.00 16.14           N  
ATOM   7930  CA  TYR C 198      -8.950 154.252  -6.706  1.00 18.34           C  
ATOM   7931  C   TYR C 198      -9.550 154.002  -8.088  1.00 19.91           C  
ATOM   7932  O   TYR C 198      -9.903 154.951  -8.840  1.00 22.98           O  
ATOM   7933  CB  TYR C 198      -7.414 153.958  -6.671  1.00 16.41           C  
ATOM   7934  CG  TYR C 198      -6.659 154.891  -7.595  1.00 14.52           C  
ATOM   7935  CD1 TYR C 198      -6.709 154.626  -8.967  1.00 15.26           C  
ATOM   7936  CD2 TYR C 198      -5.960 156.014  -7.200  1.00 14.71           C  
ATOM   7937  CE1 TYR C 198      -6.078 155.429  -9.910  1.00 13.96           C  
ATOM   7938  CE2 TYR C 198      -5.362 156.867  -8.127  1.00 14.90           C  
ATOM   7939  CZ  TYR C 198      -5.424 156.549  -9.479  1.00 15.50           C  
ATOM   7940  OH  TYR C 198      -4.802 157.363 -10.414  1.00 17.50           O  
ATOM   7941  N   GLY C 199      -9.932 152.804  -8.452  1.00 20.95           N  
ATOM   7942  CA  GLY C 199     -10.602 152.410  -9.671  1.00 20.95           C  
ATOM   7943  C   GLY C 199     -11.989 152.974  -9.808  1.00 21.15           C  
ATOM   7944  O   GLY C 199     -12.412 153.351 -10.907  1.00 22.19           O  
ATOM   7945  N   ALA C 200     -12.764 153.048  -8.739  1.00 21.63           N  
ATOM   7946  CA  ALA C 200     -14.115 153.584  -8.760  1.00 19.99           C  
ATOM   7947  C   ALA C 200     -14.038 155.058  -9.104  1.00 22.49           C  
ATOM   7948  O   ALA C 200     -14.709 155.547 -10.022  1.00 24.77           O  
ATOM   7949  CB  ALA C 200     -14.638 153.431  -7.344  1.00 20.18           C  
ATOM   7950  N   ASN C 201     -13.322 155.825  -8.259  1.00 23.13           N  
ATOM   7951  CA  ASN C 201     -13.103 157.244  -8.481  1.00 21.73           C  
ATOM   7952  C   ASN C 201     -12.376 157.434  -9.813  1.00 22.94           C  
ATOM   7953  O   ASN C 201     -12.871 158.098 -10.725  1.00 25.99           O  
ATOM   7954  CB  ASN C 201     -12.224 157.909  -7.424  1.00 17.85           C  
ATOM   7955  CG  ASN C 201     -12.732 157.856  -6.028  1.00 19.26           C  
ATOM   7956  OD1 ASN C 201     -12.077 157.912  -5.009  1.00 18.19           O  
ATOM   7957  ND2 ASN C 201     -14.038 157.736  -5.868  1.00 24.39           N  
ATOM   7958  N   PHE C 202     -11.186 156.878 -10.006  1.00 23.47           N  
ATOM   7959  CA  PHE C 202     -10.542 157.116 -11.303  1.00 23.41           C  
ATOM   7960  C   PHE C 202     -11.488 157.044 -12.504  1.00 24.13           C  
ATOM   7961  O   PHE C 202     -11.637 157.928 -13.347  1.00 24.57           O  
ATOM   7962  CB  PHE C 202      -9.392 156.137 -11.540  1.00 19.15           C  
ATOM   7963  CG  PHE C 202      -8.612 156.561 -12.763  1.00 17.61           C  
ATOM   7964  CD1 PHE C 202      -7.612 157.542 -12.715  1.00 15.67           C  
ATOM   7965  CD2 PHE C 202      -8.898 155.963 -13.972  1.00 17.47           C  
ATOM   7966  CE1 PHE C 202      -6.902 157.901 -13.868  1.00 13.44           C  
ATOM   7967  CE2 PHE C 202      -8.206 156.316 -15.117  1.00 17.11           C  
ATOM   7968  CZ  PHE C 202      -7.199 157.293 -15.081  1.00 16.11           C  
ATOM   7969  N   PHE C 203     -12.034 155.846 -12.715  1.00 24.79           N  
ATOM   7970  CA  PHE C 203     -12.914 155.480 -13.810  1.00 23.94           C  
ATOM   7971  C   PHE C 203     -14.280 156.132 -13.852  1.00 24.29           C  
ATOM   7972  O   PHE C 203     -14.759 156.521 -14.936  1.00 25.68           O  
ATOM   7973  CB  PHE C 203     -13.162 153.976 -13.698  1.00 21.92           C  
ATOM   7974  CG  PHE C 203     -12.008 153.163 -14.184  1.00 22.00           C  
ATOM   7975  CD1 PHE C 203     -11.642 153.227 -15.518  1.00 21.54           C  
ATOM   7976  CD2 PHE C 203     -11.290 152.342 -13.348  1.00 22.10           C  
ATOM   7977  CE1 PHE C 203     -10.587 152.493 -16.008  1.00 22.42           C  
ATOM   7978  CE2 PHE C 203     -10.227 151.593 -13.821  1.00 22.93           C  
ATOM   7979  CZ  PHE C 203      -9.867 151.664 -15.154  1.00 21.96           C  
ATOM   7980  N   MET C 204     -14.996 156.286 -12.740  1.00 23.35           N  
ATOM   7981  CA  MET C 204     -16.290 156.961 -12.835  1.00 23.39           C  
ATOM   7982  C   MET C 204     -16.046 158.427 -13.179  1.00 23.48           C  
ATOM   7983  O   MET C 204     -16.801 159.084 -13.891  1.00 24.38           O  
ATOM   7984  CB  MET C 204     -17.112 156.878 -11.552  1.00 23.63           C  
ATOM   7985  CG  MET C 204     -17.561 155.448 -11.196  1.00 24.62           C  
ATOM   7986  SD  MET C 204     -18.409 154.797 -12.627  1.00 28.71           S  
ATOM   7987  CE  MET C 204     -19.950 155.712 -12.528  1.00 28.27           C  
ATOM   7988  N   ALA C 205     -14.989 159.026 -12.667  1.00 24.50           N  
ATOM   7989  CA  ALA C 205     -14.685 160.443 -12.858  1.00 25.38           C  
ATOM   7990  C   ALA C 205     -14.316 160.777 -14.295  1.00 26.11           C  
ATOM   7991  O   ALA C 205     -15.001 161.671 -14.829  1.00 27.11           O  
ATOM   7992  CB  ALA C 205     -13.663 160.860 -11.827  1.00 23.30           C  
ATOM   7993  N   THR C 206     -13.351 160.095 -14.896  1.00 25.75           N  
ATOM   7994  CA  THR C 206     -12.996 160.313 -16.289  1.00 26.28           C  
ATOM   7995  C   THR C 206     -14.057 159.657 -17.183  1.00 27.39           C  
ATOM   7996  O   THR C 206     -14.141 159.955 -18.366  1.00 28.37           O  
ATOM   7997  CB  THR C 206     -11.676 159.622 -16.694  1.00 25.31           C  
ATOM   7998  OG1 THR C 206     -11.849 158.229 -16.426  1.00 23.30           O  
ATOM   7999  CG2 THR C 206     -10.473 160.142 -15.941  1.00 23.34           C  
ATOM   8000  N   GLY C 207     -14.746 158.666 -16.623  1.00 28.18           N  
ATOM   8001  CA  GLY C 207     -15.834 158.003 -17.293  1.00 29.05           C  
ATOM   8002  C   GLY C 207     -16.962 158.985 -17.562  1.00 29.76           C  
ATOM   8003  O   GLY C 207     -17.512 158.999 -18.672  1.00 31.70           O  
ATOM   8004  N   PHE C 208     -17.300 159.843 -16.599  1.00 29.87           N  
ATOM   8005  CA  PHE C 208     -18.373 160.803 -16.875  1.00 29.50           C  
ATOM   8006  C   PHE C 208     -17.870 161.893 -17.789  1.00 30.81           C  
ATOM   8007  O   PHE C 208     -18.610 162.434 -18.621  1.00 32.49           O  
ATOM   8008  CB  PHE C 208     -19.005 161.312 -15.589  1.00 28.39           C  
ATOM   8009  CG  PHE C 208     -20.185 160.435 -15.243  1.00 26.84           C  
ATOM   8010  CD1 PHE C 208     -21.178 160.206 -16.186  1.00 26.42           C  
ATOM   8011  CD2 PHE C 208     -20.288 159.846 -14.003  1.00 25.41           C  
ATOM   8012  CE1 PHE C 208     -22.261 159.394 -15.900  1.00 26.07           C  
ATOM   8013  CE2 PHE C 208     -21.372 159.049 -13.707  1.00 24.21           C  
ATOM   8014  CZ  PHE C 208     -22.354 158.814 -14.648  1.00 25.88           C  
ATOM   8015  N   HIS C 209     -16.572 162.192 -17.727  1.00 31.21           N  
ATOM   8016  CA  HIS C 209     -16.048 163.198 -18.642  1.00 31.58           C  
ATOM   8017  C   HIS C 209     -16.007 162.717 -20.089  1.00 32.06           C  
ATOM   8018  O   HIS C 209     -16.300 163.487 -21.018  1.00 34.23           O  
ATOM   8019  CB  HIS C 209     -14.640 163.612 -18.198  1.00 32.17           C  
ATOM   8020  CG  HIS C 209     -14.106 164.620 -19.176  1.00 32.46           C  
ATOM   8021  ND1 HIS C 209     -13.402 164.245 -20.296  1.00 33.76           N  
ATOM   8022  CD2 HIS C 209     -14.182 165.958 -19.202  1.00 34.23           C  
ATOM   8023  CE1 HIS C 209     -13.061 165.321 -20.974  1.00 33.35           C  
ATOM   8024  NE2 HIS C 209     -13.518 166.381 -20.330  1.00 35.55           N  
ATOM   8025  N   GLY C 210     -15.760 161.427 -20.322  1.00 31.70           N  
ATOM   8026  CA  GLY C 210     -15.719 160.828 -21.653  1.00 31.48           C  
ATOM   8027  C   GLY C 210     -17.128 160.739 -22.246  1.00 32.10           C  
ATOM   8028  O   GLY C 210     -17.358 160.795 -23.461  1.00 31.89           O  
ATOM   8029  N   PHE C 211     -18.096 160.648 -21.332  1.00 32.15           N  
ATOM   8030  CA  PHE C 211     -19.476 160.680 -21.783  1.00 33.35           C  
ATOM   8031  C   PHE C 211     -19.710 162.016 -22.491  1.00 33.63           C  
ATOM   8032  O   PHE C 211     -20.189 162.081 -23.613  1.00 33.72           O  
ATOM   8033  CB  PHE C 211     -20.446 160.574 -20.591  1.00 34.92           C  
ATOM   8034  CG  PHE C 211     -21.867 160.488 -21.070  1.00 36.16           C  
ATOM   8035  CD1 PHE C 211     -22.221 159.479 -21.950  1.00 38.09           C  
ATOM   8036  CD2 PHE C 211     -22.829 161.378 -20.661  1.00 37.71           C  
ATOM   8037  CE1 PHE C 211     -23.512 159.368 -22.413  1.00 38.74           C  
ATOM   8038  CE2 PHE C 211     -24.136 161.291 -21.108  1.00 37.37           C  
ATOM   8039  CZ  PHE C 211     -24.468 160.279 -21.985  1.00 38.65           C  
ATOM   8040  N   HIS C 212     -19.297 163.079 -21.772  1.00 33.92           N  
ATOM   8041  CA  HIS C 212     -19.657 164.425 -22.211  1.00 33.55           C  
ATOM   8042  C   HIS C 212     -18.921 164.656 -23.508  1.00 33.95           C  
ATOM   8043  O   HIS C 212     -19.584 164.925 -24.521  1.00 33.98           O  
ATOM   8044  CB  HIS C 212     -19.445 165.412 -21.072  1.00 35.49           C  
ATOM   8045  CG  HIS C 212     -20.554 165.460 -20.070  1.00 38.63           C  
ATOM   8046  ND1 HIS C 212     -20.533 164.784 -18.883  1.00 40.00           N  
ATOM   8047  CD2 HIS C 212     -21.745 166.113 -20.069  1.00 39.79           C  
ATOM   8048  CE1 HIS C 212     -21.652 165.019 -18.207  1.00 40.53           C  
ATOM   8049  NE2 HIS C 212     -22.415 165.832 -18.908  1.00 39.10           N  
ATOM   8050  N   VAL C 213     -17.600 164.410 -23.558  1.00 33.96           N  
ATOM   8051  CA  VAL C 213     -16.898 164.643 -24.830  1.00 33.81           C  
ATOM   8052  C   VAL C 213     -17.724 164.132 -26.009  1.00 34.84           C  
ATOM   8053  O   VAL C 213     -18.106 164.882 -26.909  1.00 35.52           O  
ATOM   8054  CB  VAL C 213     -15.498 164.040 -24.911  1.00 32.42           C  
ATOM   8055  CG1 VAL C 213     -14.956 163.987 -26.330  1.00 31.61           C  
ATOM   8056  CG2 VAL C 213     -14.507 164.835 -24.079  1.00 33.59           C  
ATOM   8057  N   ILE C 214     -18.137 162.872 -25.950  1.00 35.36           N  
ATOM   8058  CA  ILE C 214     -18.948 162.283 -27.000  1.00 36.22           C  
ATOM   8059  C   ILE C 214     -20.216 163.058 -27.256  1.00 37.28           C  
ATOM   8060  O   ILE C 214     -20.626 163.198 -28.409  1.00 38.31           O  
ATOM   8061  CB  ILE C 214     -19.235 160.822 -26.626  1.00 35.90           C  
ATOM   8062  CG1 ILE C 214     -17.910 160.079 -26.716  1.00 36.20           C  
ATOM   8063  CG2 ILE C 214     -20.312 160.248 -27.522  1.00 36.97           C  
ATOM   8064  CD1 ILE C 214     -17.946 158.563 -26.612  1.00 37.79           C  
ATOM   8065  N   VAL C 215     -20.846 163.582 -26.217  1.00 37.86           N  
ATOM   8066  CA  VAL C 215     -22.045 164.391 -26.401  1.00 38.30           C  
ATOM   8067  C   VAL C 215     -21.605 165.683 -27.078  1.00 38.38           C  
ATOM   8068  O   VAL C 215     -22.243 166.140 -28.019  1.00 39.69           O  
ATOM   8069  CB  VAL C 215     -22.730 164.673 -25.056  1.00 39.66           C  
ATOM   8070  CG1 VAL C 215     -23.970 165.526 -25.259  1.00 39.68           C  
ATOM   8071  CG2 VAL C 215     -23.089 163.351 -24.382  1.00 39.11           C  
ATOM   8072  N   GLY C 216     -20.493 166.242 -26.626  1.00 38.65           N  
ATOM   8073  CA  GLY C 216     -19.882 167.414 -27.258  1.00 39.44           C  
ATOM   8074  C   GLY C 216     -19.728 167.151 -28.760  1.00 40.35           C  
ATOM   8075  O   GLY C 216     -20.490 167.602 -29.634  1.00 42.03           O  
ATOM   8076  N   THR C 217     -18.755 166.340 -29.133  1.00 39.89           N  
ATOM   8077  CA  THR C 217     -18.473 165.939 -30.496  1.00 40.72           C  
ATOM   8078  C   THR C 217     -19.695 165.637 -31.357  1.00 41.53           C  
ATOM   8079  O   THR C 217     -19.631 165.832 -32.586  1.00 43.40           O  
ATOM   8080  CB  THR C 217     -17.580 164.668 -30.523  1.00 40.11           C  
ATOM   8081  OG1 THR C 217     -16.520 164.834 -29.566  1.00 39.77           O  
ATOM   8082  CG2 THR C 217     -16.960 164.481 -31.904  1.00 40.39           C  
ATOM   8083  N   ILE C 218     -20.761 165.072 -30.809  1.00 40.44           N  
ATOM   8084  CA  ILE C 218     -21.970 164.845 -31.579  1.00 40.00           C  
ATOM   8085  C   ILE C 218     -22.629 166.199 -31.810  1.00 40.41           C  
ATOM   8086  O   ILE C 218     -22.971 166.589 -32.939  1.00 42.57           O  
ATOM   8087  CB  ILE C 218     -22.915 163.891 -30.841  1.00 40.66           C  
ATOM   8088  CG1 ILE C 218     -22.289 162.505 -30.667  1.00 41.07           C  
ATOM   8089  CG2 ILE C 218     -24.240 163.742 -31.573  1.00 40.13           C  
ATOM   8090  CD1 ILE C 218     -21.913 161.821 -31.967  1.00 41.64           C  
ATOM   8091  N   PHE C 219     -22.738 166.994 -30.737  1.00 39.40           N  
ATOM   8092  CA  PHE C 219     -23.383 168.303 -30.836  1.00 37.32           C  
ATOM   8093  C   PHE C 219     -22.802 169.120 -31.982  1.00 36.68           C  
ATOM   8094  O   PHE C 219     -23.541 169.590 -32.853  1.00 37.01           O  
ATOM   8095  CB  PHE C 219     -23.271 169.120 -29.559  1.00 36.27           C  
ATOM   8096  CG  PHE C 219     -24.300 170.216 -29.421  1.00 37.65           C  
ATOM   8097  CD1 PHE C 219     -25.666 169.963 -29.540  1.00 37.62           C  
ATOM   8098  CD2 PHE C 219     -23.924 171.516 -29.164  1.00 37.42           C  
ATOM   8099  CE1 PHE C 219     -26.589 170.974 -29.409  1.00 36.18           C  
ATOM   8100  CE2 PHE C 219     -24.836 172.533 -29.031  1.00 36.61           C  
ATOM   8101  CZ  PHE C 219     -26.184 172.269 -29.153  1.00 36.11           C  
ATOM   8102  N   LEU C 220     -21.465 169.243 -31.980  1.00 36.29           N  
ATOM   8103  CA  LEU C 220     -20.805 169.988 -33.069  1.00 36.08           C  
ATOM   8104  C   LEU C 220     -21.141 169.384 -34.433  1.00 35.57           C  
ATOM   8105  O   LEU C 220     -21.641 170.048 -35.349  1.00 36.25           O  
ATOM   8106  CB  LEU C 220     -19.296 170.130 -32.897  1.00 35.37           C  
ATOM   8107  CG  LEU C 220     -18.755 170.629 -31.561  1.00 34.84           C  
ATOM   8108  CD1 LEU C 220     -17.232 170.587 -31.514  1.00 33.92           C  
ATOM   8109  CD2 LEU C 220     -19.224 172.052 -31.278  1.00 33.76           C  
ATOM   8110  N   LEU C 221     -21.208 168.062 -34.544  1.00 36.07           N  
ATOM   8111  CA  LEU C 221     -21.520 167.410 -35.808  1.00 35.43           C  
ATOM   8112  C   LEU C 221     -22.798 167.981 -36.398  1.00 36.09           C  
ATOM   8113  O   LEU C 221     -22.925 168.269 -37.593  1.00 37.19           O  
ATOM   8114  CB  LEU C 221     -21.641 165.908 -35.595  1.00 30.84           C  
ATOM   8115  CG  LEU C 221     -21.591 165.071 -36.870  1.00 30.69           C  
ATOM   8116  CD1 LEU C 221     -20.181 164.560 -37.131  1.00 30.06           C  
ATOM   8117  CD2 LEU C 221     -22.535 163.865 -36.774  1.00 32.49           C  
ATOM   8118  N   VAL C 222     -23.807 168.162 -35.553  1.00 36.64           N  
ATOM   8119  CA  VAL C 222     -25.096 168.716 -35.942  1.00 36.76           C  
ATOM   8120  C   VAL C 222     -24.982 170.182 -36.368  1.00 37.27           C  
ATOM   8121  O   VAL C 222     -25.665 170.691 -37.278  1.00 37.03           O  
ATOM   8122  CB  VAL C 222     -26.090 168.546 -34.777  1.00 35.38           C  
ATOM   8123  CG1 VAL C 222     -27.485 168.995 -35.160  1.00 33.04           C  
ATOM   8124  CG2 VAL C 222     -26.083 167.087 -34.356  1.00 34.15           C  
ATOM   8125  N   CYS C 223     -23.991 170.915 -35.859  1.00 37.88           N  
ATOM   8126  CA  CYS C 223     -23.720 172.282 -36.322  1.00 38.52           C  
ATOM   8127  C   CYS C 223     -23.079 172.260 -37.696  1.00 39.14           C  
ATOM   8128  O   CYS C 223     -23.434 173.026 -38.599  1.00 39.66           O  
ATOM   8129  CB  CYS C 223     -22.809 173.011 -35.338  1.00 38.23           C  
ATOM   8130  SG  CYS C 223     -23.703 173.043 -33.761  1.00 46.57           S  
ATOM   8131  N   LEU C 224     -22.151 171.323 -37.897  1.00 39.67           N  
ATOM   8132  CA  LEU C 224     -21.536 171.157 -39.213  1.00 40.25           C  
ATOM   8133  C   LEU C 224     -22.662 170.963 -40.236  1.00 41.49           C  
ATOM   8134  O   LEU C 224     -22.841 171.733 -41.177  1.00 41.85           O  
ATOM   8135  CB  LEU C 224     -20.687 169.896 -39.262  1.00 40.58           C  
ATOM   8136  CG  LEU C 224     -19.596 169.797 -40.332  1.00 41.62           C  
ATOM   8137  CD1 LEU C 224     -18.455 170.782 -40.106  1.00 40.72           C  
ATOM   8138  CD2 LEU C 224     -18.992 168.398 -40.360  1.00 39.81           C  
ATOM   8139  N   ILE C 225     -23.543 169.998 -39.941  1.00 42.42           N  
ATOM   8140  CA  ILE C 225     -24.676 169.721 -40.800  1.00 43.55           C  
ATOM   8141  C   ILE C 225     -25.516 170.963 -41.047  1.00 44.68           C  
ATOM   8142  O   ILE C 225     -25.769 171.333 -42.201  1.00 46.09           O  
ATOM   8143  CB  ILE C 225     -25.591 168.648 -40.221  1.00 43.91           C  
ATOM   8144  CG1 ILE C 225     -24.785 167.404 -39.839  1.00 44.08           C  
ATOM   8145  CG2 ILE C 225     -26.683 168.297 -41.236  1.00 45.85           C  
ATOM   8146  CD1 ILE C 225     -25.681 166.405 -39.103  1.00 44.60           C  
ATOM   8147  N   ARG C 226     -25.926 171.623 -39.967  1.00 45.50           N  
ATOM   8148  CA  ARG C 226     -26.690 172.865 -40.129  1.00 44.88           C  
ATOM   8149  C   ARG C 226     -25.897 173.832 -41.004  1.00 44.80           C  
ATOM   8150  O   ARG C 226     -26.447 174.374 -41.959  1.00 44.81           O  
ATOM   8151  CB  ARG C 226     -26.953 173.511 -38.771  1.00 44.55           C  
ATOM   8152  CG  ARG C 226     -27.797 172.670 -37.825  1.00 43.31           C  
ATOM   8153  CD  ARG C 226     -28.305 173.576 -36.715  1.00 43.82           C  
ATOM   8154  NE  ARG C 226     -29.018 174.713 -37.316  1.00 42.85           N  
ATOM   8155  CZ  ARG C 226     -29.619 175.655 -36.611  1.00 42.79           C  
ATOM   8156  NH1 ARG C 226     -29.614 175.641 -35.282  1.00 43.19           N  
ATOM   8157  NH2 ARG C 226     -30.222 176.615 -37.290  1.00 43.99           N  
ATOM   8158  N   VAL C 227     -24.616 174.002 -40.701  1.00 45.15           N  
ATOM   8159  CA  VAL C 227     -23.764 174.937 -41.429  1.00 47.10           C  
ATOM   8160  C   VAL C 227     -23.655 174.638 -42.927  1.00 48.56           C  
ATOM   8161  O   VAL C 227     -23.637 175.548 -43.776  1.00 49.33           O  
ATOM   8162  CB  VAL C 227     -22.352 174.989 -40.822  1.00 46.13           C  
ATOM   8163  CG1 VAL C 227     -21.442 175.764 -41.762  1.00 48.79           C  
ATOM   8164  CG2 VAL C 227     -22.323 175.659 -39.457  1.00 46.43           C  
ATOM   8165  N   GLN C 228     -23.638 173.349 -43.247  1.00 49.79           N  
ATOM   8166  CA  GLN C 228     -23.653 172.884 -44.621  1.00 51.94           C  
ATOM   8167  C   GLN C 228     -24.949 173.210 -45.350  1.00 53.29           C  
ATOM   8168  O   GLN C 228     -24.910 173.648 -46.516  1.00 54.76           O  
ATOM   8169  CB  GLN C 228     -23.337 171.389 -44.676  1.00 54.50           C  
ATOM   8170  CG  GLN C 228     -21.947 171.005 -44.203  1.00 58.04           C  
ATOM   8171  CD  GLN C 228     -20.838 171.893 -44.715  1.00 60.83           C  
ATOM   8172  OE1 GLN C 228     -21.040 172.763 -45.565  1.00 63.81           O  
ATOM   8173  NE2 GLN C 228     -19.640 171.668 -44.184  1.00 62.13           N  
ATOM   8174  N   ARG C 229     -26.121 173.119 -44.713  1.00 52.98           N  
ATOM   8175  CA  ARG C 229     -27.374 173.495 -45.350  1.00 53.26           C  
ATOM   8176  C   ARG C 229     -27.657 174.995 -45.203  1.00 53.30           C  
ATOM   8177  O   ARG C 229     -28.745 175.453 -45.562  1.00 52.39           O  
ATOM   8178  CB  ARG C 229     -28.569 172.759 -44.751  1.00 55.56           C  
ATOM   8179  CG  ARG C 229     -28.537 171.255 -44.971  1.00 59.35           C  
ATOM   8180  CD  ARG C 229     -29.707 170.627 -44.226  1.00 63.13           C  
ATOM   8181  NE  ARG C 229     -29.504 169.202 -44.001  1.00 67.90           N  
ATOM   8182  CZ  ARG C 229     -30.357 168.386 -43.387  1.00 69.45           C  
ATOM   8183  NH1 ARG C 229     -31.509 168.849 -42.916  1.00 69.98           N  
ATOM   8184  NH2 ARG C 229     -30.050 167.101 -43.246  1.00 70.32           N  
ATOM   8185  N   GLY C 230     -26.677 175.729 -44.668  1.00 53.19           N  
ATOM   8186  CA  GLY C 230     -26.786 177.159 -44.440  1.00 52.25           C  
ATOM   8187  C   GLY C 230     -27.834 177.418 -43.359  1.00 51.90           C  
ATOM   8188  O   GLY C 230     -28.961 177.808 -43.703  1.00 53.04           O  
ATOM   8189  N   HIS C 231     -27.512 177.194 -42.088  1.00 50.52           N  
ATOM   8190  CA  HIS C 231     -28.513 177.440 -41.051  1.00 49.52           C  
ATOM   8191  C   HIS C 231     -28.067 178.547 -40.101  1.00 49.34           C  
ATOM   8192  O   HIS C 231     -28.681 178.640 -39.031  1.00 49.03           O  
ATOM   8193  CB  HIS C 231     -28.786 176.201 -40.208  1.00 49.19           C  
ATOM   8194  CG  HIS C 231     -29.910 175.313 -40.607  1.00 48.79           C  
ATOM   8195  ND1 HIS C 231     -30.323 175.149 -41.904  1.00 49.17           N  
ATOM   8196  CD2 HIS C 231     -30.713 174.514 -39.856  1.00 48.13           C  
ATOM   8197  CE1 HIS C 231     -31.340 174.297 -41.937  1.00 48.18           C  
ATOM   8198  NE2 HIS C 231     -31.592 173.895 -40.707  1.00 47.74           N  
ATOM   8199  N   PHE C 232     -26.978 179.260 -40.384  1.00 48.88           N  
ATOM   8200  CA  PHE C 232     -26.466 180.213 -39.412  1.00 47.80           C  
ATOM   8201  C   PHE C 232     -26.084 181.567 -39.985  1.00 47.32           C  
ATOM   8202  O   PHE C 232     -25.425 181.687 -41.022  1.00 47.73           O  
ATOM   8203  CB  PHE C 232     -25.204 179.651 -38.746  1.00 47.58           C  
ATOM   8204  CG  PHE C 232     -25.409 178.590 -37.710  1.00 46.83           C  
ATOM   8205  CD1 PHE C 232     -26.365 178.723 -36.721  1.00 47.33           C  
ATOM   8206  CD2 PHE C 232     -24.624 177.444 -37.729  1.00 47.21           C  
ATOM   8207  CE1 PHE C 232     -26.544 177.734 -35.767  1.00 47.74           C  
ATOM   8208  CE2 PHE C 232     -24.788 176.445 -36.785  1.00 46.82           C  
ATOM   8209  CZ  PHE C 232     -25.752 176.599 -35.802  1.00 47.73           C  
ATOM   8210  N   THR C 233     -26.445 182.615 -39.250  1.00 45.89           N  
ATOM   8211  CA  THR C 233     -26.066 183.980 -39.608  1.00 44.59           C  
ATOM   8212  C   THR C 233     -25.323 184.579 -38.418  1.00 43.97           C  
ATOM   8213  O   THR C 233     -25.527 184.204 -37.262  1.00 44.39           O  
ATOM   8214  CB  THR C 233     -27.292 184.862 -39.889  1.00 45.07           C  
ATOM   8215  OG1 THR C 233     -28.032 184.994 -38.666  1.00 44.16           O  
ATOM   8216  CG2 THR C 233     -28.194 184.254 -40.951  1.00 46.14           C  
ATOM   8217  N   PRO C 234     -24.620 185.675 -38.621  1.00 43.62           N  
ATOM   8218  CA  PRO C 234     -23.858 186.356 -37.589  1.00 43.46           C  
ATOM   8219  C   PRO C 234     -24.745 186.870 -36.474  1.00 44.35           C  
ATOM   8220  O   PRO C 234     -24.266 186.949 -35.339  1.00 45.24           O  
ATOM   8221  CB  PRO C 234     -23.075 187.473 -38.279  1.00 43.16           C  
ATOM   8222  CG  PRO C 234     -23.037 186.961 -39.701  1.00 43.13           C  
ATOM   8223  CD  PRO C 234     -24.340 186.224 -39.958  1.00 43.44           C  
ATOM   8224  N   GLU C 235     -26.002 187.202 -36.732  1.00 44.47           N  
ATOM   8225  CA  GLU C 235     -26.919 187.684 -35.712  1.00 44.09           C  
ATOM   8226  C   GLU C 235     -27.659 186.486 -35.109  1.00 44.05           C  
ATOM   8227  O   GLU C 235     -27.641 186.366 -33.876  1.00 44.14           O  
ATOM   8228  CB  GLU C 235     -27.860 188.739 -36.272  1.00 46.39           C  
ATOM   8229  CG  GLU C 235     -27.294 190.010 -36.839  1.00 48.02           C  
ATOM   8230  CD  GLU C 235     -26.541 189.909 -38.153  1.00 48.55           C  
ATOM   8231  OE1 GLU C 235     -26.864 189.022 -38.981  1.00 47.38           O  
ATOM   8232  OE2 GLU C 235     -25.608 190.735 -38.369  1.00 48.35           O  
ATOM   8233  N   LYS C 236     -28.145 185.549 -35.925  1.00 43.83           N  
ATOM   8234  CA  LYS C 236     -28.840 184.381 -35.386  1.00 43.31           C  
ATOM   8235  C   LYS C 236     -27.947 183.150 -35.443  1.00 42.91           C  
ATOM   8236  O   LYS C 236     -27.585 182.683 -36.537  1.00 43.31           O  
ATOM   8237  CB  LYS C 236     -30.174 184.099 -36.064  1.00 44.97           C  
ATOM   8238  CG  LYS C 236     -31.181 185.239 -36.091  1.00 47.15           C  
ATOM   8239  CD  LYS C 236     -32.596 184.690 -36.125  1.00 49.64           C  
ATOM   8240  CE  LYS C 236     -33.279 184.619 -37.484  1.00 51.19           C  
ATOM   8241  NZ  LYS C 236     -34.389 183.606 -37.505  1.00 51.12           N  
ATOM   8242  N   HIS C 237     -27.575 182.642 -34.255  1.00 42.22           N  
ATOM   8243  CA  HIS C 237     -26.660 181.470 -34.243  1.00 40.14           C  
ATOM   8244  C   HIS C 237     -26.556 180.929 -32.825  1.00 40.07           C  
ATOM   8245  O   HIS C 237     -25.553 181.105 -32.137  1.00 39.55           O  
ATOM   8246  CB  HIS C 237     -25.351 181.912 -34.855  1.00 37.74           C  
ATOM   8247  CG  HIS C 237     -24.441 182.831 -34.102  1.00 36.72           C  
ATOM   8248  ND1 HIS C 237     -24.752 184.099 -33.661  1.00 34.50           N  
ATOM   8249  CD2 HIS C 237     -23.146 182.614 -33.703  1.00 36.75           C  
ATOM   8250  CE1 HIS C 237     -23.725 184.620 -33.040  1.00 34.02           C  
ATOM   8251  NE2 HIS C 237     -22.735 183.731 -33.052  1.00 36.10           N  
ATOM   8252  N   VAL C 238     -27.688 180.336 -32.370  1.00 39.19           N  
ATOM   8253  CA  VAL C 238     -27.813 179.899 -30.976  1.00 37.75           C  
ATOM   8254  C   VAL C 238     -27.287 178.511 -30.682  1.00 37.22           C  
ATOM   8255  O   VAL C 238     -26.605 178.303 -29.659  1.00 37.49           O  
ATOM   8256  CB  VAL C 238     -29.269 180.001 -30.485  1.00 38.10           C  
ATOM   8257  CG1 VAL C 238     -29.505 179.158 -29.247  1.00 38.22           C  
ATOM   8258  CG2 VAL C 238     -29.536 181.477 -30.187  1.00 39.07           C  
ATOM   8259  N   GLY C 239     -27.506 177.551 -31.572  1.00 35.85           N  
ATOM   8260  CA  GLY C 239     -26.907 176.216 -31.367  1.00 34.34           C  
ATOM   8261  C   GLY C 239     -25.393 176.393 -31.308  1.00 33.39           C  
ATOM   8262  O   GLY C 239     -24.665 175.963 -30.417  1.00 33.88           O  
ATOM   8263  N   PHE C 240     -24.847 177.158 -32.244  1.00 33.22           N  
ATOM   8264  CA  PHE C 240     -23.446 177.520 -32.299  1.00 32.18           C  
ATOM   8265  C   PHE C 240     -22.959 178.083 -30.974  1.00 32.39           C  
ATOM   8266  O   PHE C 240     -21.946 177.617 -30.444  1.00 33.28           O  
ATOM   8267  CB  PHE C 240     -23.293 178.566 -33.418  1.00 29.99           C  
ATOM   8268  CG  PHE C 240     -21.976 178.418 -34.104  1.00 28.96           C  
ATOM   8269  CD1 PHE C 240     -20.883 179.083 -33.616  1.00 28.09           C  
ATOM   8270  CD2 PHE C 240     -21.817 177.631 -35.222  1.00 29.27           C  
ATOM   8271  CE1 PHE C 240     -19.659 178.947 -34.227  1.00 27.60           C  
ATOM   8272  CE2 PHE C 240     -20.590 177.506 -35.844  1.00 28.22           C  
ATOM   8273  CZ  PHE C 240     -19.498 178.172 -35.339  1.00 28.33           C  
ATOM   8274  N   GLU C 241     -23.635 179.065 -30.392  1.00 32.48           N  
ATOM   8275  CA  GLU C 241     -23.173 179.630 -29.120  1.00 32.69           C  
ATOM   8276  C   GLU C 241     -23.172 178.564 -28.022  1.00 32.65           C  
ATOM   8277  O   GLU C 241     -22.243 178.552 -27.210  1.00 31.89           O  
ATOM   8278  CB  GLU C 241     -24.000 180.832 -28.693  1.00 35.23           C  
ATOM   8279  CG  GLU C 241     -23.932 182.061 -29.574  1.00 39.51           C  
ATOM   8280  CD  GLU C 241     -25.105 183.029 -29.450  1.00 40.13           C  
ATOM   8281  OE1 GLU C 241     -25.963 182.920 -28.547  1.00 40.75           O  
ATOM   8282  OE2 GLU C 241     -25.130 183.924 -30.318  1.00 42.09           O  
ATOM   8283  N   ALA C 242     -24.183 177.707 -27.937  1.00 32.03           N  
ATOM   8284  CA  ALA C 242     -24.246 176.702 -26.883  1.00 31.62           C  
ATOM   8285  C   ALA C 242     -23.185 175.637 -27.096  1.00 33.01           C  
ATOM   8286  O   ALA C 242     -22.512 175.188 -26.136  1.00 34.34           O  
ATOM   8287  CB  ALA C 242     -25.649 176.124 -26.854  1.00 31.12           C  
ATOM   8288  N   ALA C 243     -22.975 175.229 -28.359  1.00 31.90           N  
ATOM   8289  CA  ALA C 243     -21.943 174.215 -28.588  1.00 30.19           C  
ATOM   8290  C   ALA C 243     -20.629 174.780 -28.088  1.00 29.96           C  
ATOM   8291  O   ALA C 243     -19.952 174.275 -27.185  1.00 31.85           O  
ATOM   8292  CB  ALA C 243     -21.792 173.820 -30.042  1.00 31.08           C  
ATOM   8293  N   ILE C 244     -20.205 175.913 -28.640  1.00 29.11           N  
ATOM   8294  CA  ILE C 244     -18.904 176.443 -28.202  1.00 28.12           C  
ATOM   8295  C   ILE C 244     -18.779 176.614 -26.715  1.00 27.26           C  
ATOM   8296  O   ILE C 244     -17.716 176.368 -26.177  1.00 27.36           O  
ATOM   8297  CB  ILE C 244     -18.662 177.746 -28.940  1.00 27.25           C  
ATOM   8298  CG1 ILE C 244     -18.481 177.285 -30.417  1.00 25.94           C  
ATOM   8299  CG2 ILE C 244     -17.452 178.492 -28.426  1.00 29.57           C  
ATOM   8300  CD1 ILE C 244     -19.057 178.382 -31.271  1.00 30.00           C  
ATOM   8301  N   TRP C 245     -19.821 177.062 -26.037  1.00 27.62           N  
ATOM   8302  CA  TRP C 245     -19.797 177.234 -24.586  1.00 27.05           C  
ATOM   8303  C   TRP C 245     -19.649 175.867 -23.916  1.00 27.63           C  
ATOM   8304  O   TRP C 245     -18.796 175.625 -23.060  1.00 27.37           O  
ATOM   8305  CB  TRP C 245     -21.101 177.873 -24.130  1.00 29.31           C  
ATOM   8306  CG  TRP C 245     -21.240 179.354 -24.275  1.00 27.43           C  
ATOM   8307  CD1 TRP C 245     -20.247 180.249 -24.456  1.00 28.66           C  
ATOM   8308  CD2 TRP C 245     -22.465 180.104 -24.235  1.00 27.82           C  
ATOM   8309  NE1 TRP C 245     -20.771 181.526 -24.530  1.00 30.23           N  
ATOM   8310  CE2 TRP C 245     -22.127 181.455 -24.401  1.00 27.80           C  
ATOM   8311  CE3 TRP C 245     -23.811 179.754 -24.079  1.00 28.09           C  
ATOM   8312  CZ2 TRP C 245     -23.060 182.477 -24.420  1.00 27.13           C  
ATOM   8313  CZ3 TRP C 245     -24.737 180.764 -24.096  1.00 27.82           C  
ATOM   8314  CH2 TRP C 245     -24.360 182.098 -24.262  1.00 27.69           C  
ATOM   8315  N   TYR C 246     -20.452 174.912 -24.387  1.00 28.12           N  
ATOM   8316  CA  TYR C 246     -20.385 173.545 -23.881  1.00 28.10           C  
ATOM   8317  C   TYR C 246     -19.015 172.926 -24.073  1.00 29.57           C  
ATOM   8318  O   TYR C 246     -18.338 172.485 -23.127  1.00 29.55           O  
ATOM   8319  CB  TYR C 246     -21.442 172.762 -24.653  1.00 28.09           C  
ATOM   8320  CG  TYR C 246     -21.763 171.441 -23.983  1.00 26.92           C  
ATOM   8321  CD1 TYR C 246     -22.490 171.459 -22.785  1.00 26.98           C  
ATOM   8322  CD2 TYR C 246     -21.362 170.262 -24.551  1.00 23.70           C  
ATOM   8323  CE1 TYR C 246     -22.822 170.285 -22.134  1.00 25.36           C  
ATOM   8324  CE2 TYR C 246     -21.700 169.106 -23.876  1.00 25.58           C  
ATOM   8325  CZ  TYR C 246     -22.414 169.103 -22.688  1.00 25.22           C  
ATOM   8326  OH  TYR C 246     -22.661 167.844 -22.162  1.00 24.90           O  
ATOM   8327  N   TRP C 247     -18.540 172.879 -25.332  1.00 30.74           N  
ATOM   8328  CA  TRP C 247     -17.222 172.308 -25.628  1.00 31.07           C  
ATOM   8329  C   TRP C 247     -16.263 172.816 -24.572  1.00 31.83           C  
ATOM   8330  O   TRP C 247     -15.770 172.036 -23.758  1.00 33.62           O  
ATOM   8331  CB  TRP C 247     -16.669 172.689 -26.994  1.00 33.77           C  
ATOM   8332  CG  TRP C 247     -15.566 171.796 -27.448  1.00 34.86           C  
ATOM   8333  CD1 TRP C 247     -14.284 172.144 -27.766  1.00 36.68           C  
ATOM   8334  CD2 TRP C 247     -15.633 170.376 -27.651  1.00 36.53           C  
ATOM   8335  NE1 TRP C 247     -13.541 171.034 -28.148  1.00 36.97           N  
ATOM   8336  CE2 TRP C 247     -14.359 169.950 -28.081  1.00 36.08           C  
ATOM   8337  CE3 TRP C 247     -16.665 169.433 -27.499  1.00 36.78           C  
ATOM   8338  CZ2 TRP C 247     -14.078 168.623 -28.363  1.00 37.42           C  
ATOM   8339  CZ3 TRP C 247     -16.388 168.121 -27.778  1.00 36.71           C  
ATOM   8340  CH2 TRP C 247     -15.114 167.729 -28.205  1.00 38.91           C  
ATOM   8341  N   HIS C 248     -16.129 174.135 -24.453  1.00 32.82           N  
ATOM   8342  CA  HIS C 248     -15.289 174.769 -23.453  1.00 32.53           C  
ATOM   8343  C   HIS C 248     -15.463 174.270 -22.029  1.00 31.90           C  
ATOM   8344  O   HIS C 248     -14.544 174.510 -21.252  1.00 32.30           O  
ATOM   8345  CB  HIS C 248     -15.625 176.269 -23.462  1.00 36.23           C  
ATOM   8346  CG  HIS C 248     -14.816 176.950 -24.526  1.00 40.37           C  
ATOM   8347  ND1 HIS C 248     -13.719 177.729 -24.196  1.00 40.90           N  
ATOM   8348  CD2 HIS C 248     -14.933 176.961 -25.874  1.00 40.85           C  
ATOM   8349  CE1 HIS C 248     -13.211 178.202 -25.329  1.00 41.72           C  
ATOM   8350  NE2 HIS C 248     -13.921 177.761 -26.360  1.00 41.37           N  
ATOM   8351  N   PHE C 249     -16.636 173.782 -21.657  1.00 31.56           N  
ATOM   8352  CA  PHE C 249     -16.912 173.325 -20.301  1.00 30.13           C  
ATOM   8353  C   PHE C 249     -16.261 171.949 -20.208  1.00 29.75           C  
ATOM   8354  O   PHE C 249     -15.520 171.573 -19.290  1.00 30.23           O  
ATOM   8355  CB  PHE C 249     -18.433 173.263 -20.086  1.00 26.06           C  
ATOM   8356  CG  PHE C 249     -18.749 172.327 -18.965  1.00 22.95           C  
ATOM   8357  CD1 PHE C 249     -18.419 172.656 -17.667  1.00 22.39           C  
ATOM   8358  CD2 PHE C 249     -19.376 171.132 -19.250  1.00 25.19           C  
ATOM   8359  CE1 PHE C 249     -18.739 171.793 -16.644  1.00 23.34           C  
ATOM   8360  CE2 PHE C 249     -19.691 170.231 -18.226  1.00 24.38           C  
ATOM   8361  CZ  PHE C 249     -19.372 170.582 -16.915  1.00 23.12           C  
ATOM   8362  N   VAL C 250     -16.458 171.210 -21.308  1.00 28.39           N  
ATOM   8363  CA  VAL C 250     -15.879 169.862 -21.354  1.00 28.31           C  
ATOM   8364  C   VAL C 250     -14.383 169.964 -21.099  1.00 28.61           C  
ATOM   8365  O   VAL C 250     -13.874 169.262 -20.245  1.00 29.42           O  
ATOM   8366  CB  VAL C 250     -16.223 169.105 -22.649  1.00 26.26           C  
ATOM   8367  CG1 VAL C 250     -15.246 168.006 -23.023  1.00 25.31           C  
ATOM   8368  CG2 VAL C 250     -17.608 168.468 -22.488  1.00 21.40           C  
ATOM   8369  N   ASP C 251     -13.688 170.856 -21.758  1.00 29.28           N  
ATOM   8370  CA  ASP C 251     -12.266 171.113 -21.662  1.00 30.43           C  
ATOM   8371  C   ASP C 251     -11.905 171.625 -20.284  1.00 29.71           C  
ATOM   8372  O   ASP C 251     -10.938 171.208 -19.664  1.00 31.43           O  
ATOM   8373  CB  ASP C 251     -11.821 172.085 -22.765  1.00 35.64           C  
ATOM   8374  CG  ASP C 251     -12.441 171.906 -24.148  1.00 40.02           C  
ATOM   8375  OD1 ASP C 251     -12.753 170.798 -24.655  1.00 40.05           O  
ATOM   8376  OD2 ASP C 251     -12.652 172.983 -24.805  1.00 42.97           O  
ATOM   8377  N   VAL C 252     -12.657 172.522 -19.688  1.00 29.76           N  
ATOM   8378  CA  VAL C 252     -12.398 173.001 -18.333  1.00 28.89           C  
ATOM   8379  C   VAL C 252     -12.516 171.879 -17.297  1.00 29.60           C  
ATOM   8380  O   VAL C 252     -11.820 171.907 -16.281  1.00 30.00           O  
ATOM   8381  CB  VAL C 252     -13.382 174.100 -17.916  1.00 25.93           C  
ATOM   8382  CG1 VAL C 252     -13.136 174.475 -16.475  1.00 25.23           C  
ATOM   8383  CG2 VAL C 252     -13.122 175.303 -18.816  1.00 24.56           C  
ATOM   8384  N   VAL C 253     -13.401 170.911 -17.539  1.00 29.37           N  
ATOM   8385  CA  VAL C 253     -13.546 169.782 -16.631  1.00 29.21           C  
ATOM   8386  C   VAL C 253     -12.386 168.802 -16.719  1.00 30.68           C  
ATOM   8387  O   VAL C 253     -11.847 168.200 -15.769  1.00 30.97           O  
ATOM   8388  CB  VAL C 253     -14.861 169.032 -16.917  1.00 27.06           C  
ATOM   8389  CG1 VAL C 253     -14.976 167.865 -15.953  1.00 28.02           C  
ATOM   8390  CG2 VAL C 253     -16.031 169.963 -16.769  1.00 26.35           C  
ATOM   8391  N   TRP C 254     -11.919 168.572 -17.950  1.00 31.23           N  
ATOM   8392  CA  TRP C 254     -10.792 167.701 -18.232  1.00 30.04           C  
ATOM   8393  C   TRP C 254      -9.560 168.323 -17.610  1.00 30.78           C  
ATOM   8394  O   TRP C 254      -8.909 167.788 -16.719  1.00 31.28           O  
ATOM   8395  CB  TRP C 254     -10.606 167.607 -19.749  1.00 31.69           C  
ATOM   8396  CG  TRP C 254      -9.354 166.856 -20.082  1.00 34.73           C  
ATOM   8397  CD1 TRP C 254      -8.245 167.328 -20.736  1.00 35.14           C  
ATOM   8398  CD2 TRP C 254      -9.074 165.484 -19.761  1.00 34.74           C  
ATOM   8399  NE1 TRP C 254      -7.288 166.323 -20.843  1.00 35.97           N  
ATOM   8400  CE2 TRP C 254      -7.785 165.192 -20.251  1.00 35.12           C  
ATOM   8401  CE3 TRP C 254      -9.797 164.487 -19.105  1.00 36.32           C  
ATOM   8402  CZ2 TRP C 254      -7.198 163.942 -20.112  1.00 35.99           C  
ATOM   8403  CZ3 TRP C 254      -9.209 163.247 -18.972  1.00 38.02           C  
ATOM   8404  CH2 TRP C 254      -7.918 162.971 -19.467  1.00 37.63           C  
ATOM   8405  N   LEU C 255      -9.276 169.590 -17.904  1.00 31.56           N  
ATOM   8406  CA  LEU C 255      -8.127 170.300 -17.369  1.00 31.83           C  
ATOM   8407  C   LEU C 255      -7.990 170.185 -15.864  1.00 32.03           C  
ATOM   8408  O   LEU C 255      -6.880 170.029 -15.349  1.00 33.27           O  
ATOM   8409  CB  LEU C 255      -8.237 171.768 -17.808  1.00 33.16           C  
ATOM   8410  CG  LEU C 255      -7.942 172.011 -19.298  1.00 32.24           C  
ATOM   8411  CD1 LEU C 255      -7.837 173.486 -19.615  1.00 31.40           C  
ATOM   8412  CD2 LEU C 255      -6.635 171.317 -19.671  1.00 30.63           C  
ATOM   8413  N   PHE C 256      -9.098 170.286 -15.145  1.00 32.81           N  
ATOM   8414  CA  PHE C 256      -9.042 170.198 -13.685  1.00 32.76           C  
ATOM   8415  C   PHE C 256      -8.848 168.725 -13.368  1.00 32.66           C  
ATOM   8416  O   PHE C 256      -7.970 168.353 -12.569  1.00 33.39           O  
ATOM   8417  CB  PHE C 256     -10.229 170.977 -13.114  1.00 35.36           C  
ATOM   8418  CG  PHE C 256     -10.199 171.059 -11.618  1.00 39.77           C  
ATOM   8419  CD1 PHE C 256      -9.078 171.521 -10.955  1.00 41.31           C  
ATOM   8420  CD2 PHE C 256     -11.281 170.670 -10.861  1.00 42.04           C  
ATOM   8421  CE1 PHE C 256      -9.047 171.580  -9.571  1.00 42.85           C  
ATOM   8422  CE2 PHE C 256     -11.265 170.728  -9.482  1.00 42.80           C  
ATOM   8423  CZ  PHE C 256     -10.143 171.180  -8.825  1.00 42.55           C  
ATOM   8424  N   LEU C 257      -9.432 167.796 -14.131  1.00 31.87           N  
ATOM   8425  CA  LEU C 257      -9.220 166.372 -13.868  1.00 30.15           C  
ATOM   8426  C   LEU C 257      -7.720 166.156 -13.978  1.00 30.56           C  
ATOM   8427  O   LEU C 257      -7.043 165.692 -13.073  1.00 31.47           O  
ATOM   8428  CB  LEU C 257      -9.872 165.352 -14.808  1.00 25.42           C  
ATOM   8429  CG  LEU C 257     -11.375 165.128 -14.663  1.00 24.17           C  
ATOM   8430  CD1 LEU C 257     -11.930 164.254 -15.773  1.00 22.60           C  
ATOM   8431  CD2 LEU C 257     -11.703 164.501 -13.318  1.00 22.89           C  
ATOM   8432  N   PHE C 258      -7.235 166.518 -15.158  1.00 31.33           N  
ATOM   8433  CA  PHE C 258      -5.802 166.398 -15.451  1.00 31.51           C  
ATOM   8434  C   PHE C 258      -4.974 166.943 -14.293  1.00 31.56           C  
ATOM   8435  O   PHE C 258      -4.127 166.189 -13.825  1.00 32.51           O  
ATOM   8436  CB  PHE C 258      -5.442 167.140 -16.729  1.00 33.03           C  
ATOM   8437  CG  PHE C 258      -4.018 167.128 -17.158  1.00 32.65           C  
ATOM   8438  CD1 PHE C 258      -3.510 166.067 -17.864  1.00 34.74           C  
ATOM   8439  CD2 PHE C 258      -3.136 168.155 -16.894  1.00 35.38           C  
ATOM   8440  CE1 PHE C 258      -2.189 166.009 -18.287  1.00 33.95           C  
ATOM   8441  CE2 PHE C 258      -1.815 168.135 -17.307  1.00 33.40           C  
ATOM   8442  CZ  PHE C 258      -1.342 167.048 -18.012  1.00 33.29           C  
ATOM   8443  N   ALA C 259      -5.185 168.167 -13.823  1.00 30.90           N  
ATOM   8444  CA  ALA C 259      -4.356 168.623 -12.711  1.00 31.27           C  
ATOM   8445  C   ALA C 259      -4.735 167.944 -11.402  1.00 31.08           C  
ATOM   8446  O   ALA C 259      -3.851 167.762 -10.561  1.00 32.25           O  
ATOM   8447  CB  ALA C 259      -4.363 170.144 -12.686  1.00 31.95           C  
ATOM   8448  N   SER C 260      -5.978 167.570 -11.191  1.00 30.50           N  
ATOM   8449  CA  SER C 260      -6.357 166.958  -9.921  1.00 29.93           C  
ATOM   8450  C   SER C 260      -5.850 165.525  -9.836  1.00 30.26           C  
ATOM   8451  O   SER C 260      -5.045 165.142  -8.954  1.00 29.68           O  
ATOM   8452  CB  SER C 260      -7.880 167.062  -9.788  1.00 29.07           C  
ATOM   8453  OG  SER C 260      -8.234 168.414  -9.605  1.00 29.00           O  
ATOM   8454  N   ILE C 261      -6.330 164.681 -10.757  1.00 29.58           N  
ATOM   8455  CA  ILE C 261      -6.033 163.258 -10.750  1.00 28.28           C  
ATOM   8456  C   ILE C 261      -4.731 162.778 -11.357  1.00 29.17           C  
ATOM   8457  O   ILE C 261      -4.125 161.840 -10.803  1.00 31.08           O  
ATOM   8458  CB  ILE C 261      -7.183 162.493 -11.457  1.00 26.18           C  
ATOM   8459  CG1 ILE C 261      -8.470 162.502 -10.622  1.00 27.78           C  
ATOM   8460  CG2 ILE C 261      -6.789 161.064 -11.757  1.00 22.99           C  
ATOM   8461  CD1 ILE C 261      -9.591 161.726 -11.272  1.00 23.87           C  
ATOM   8462  N   TYR C 262      -4.248 163.268 -12.486  1.00 28.92           N  
ATOM   8463  CA  TYR C 262      -3.011 162.821 -13.112  1.00 27.84           C  
ATOM   8464  C   TYR C 262      -1.822 163.595 -12.541  1.00 28.49           C  
ATOM   8465  O   TYR C 262      -0.861 162.965 -12.111  1.00 29.13           O  
ATOM   8466  CB  TYR C 262      -3.036 163.007 -14.641  1.00 26.83           C  
ATOM   8467  CG  TYR C 262      -4.038 162.152 -15.350  1.00 25.01           C  
ATOM   8468  CD1 TYR C 262      -3.638 160.886 -15.781  1.00 25.18           C  
ATOM   8469  CD2 TYR C 262      -5.340 162.520 -15.609  1.00 24.78           C  
ATOM   8470  CE1 TYR C 262      -4.497 160.030 -16.439  1.00 24.64           C  
ATOM   8471  CE2 TYR C 262      -6.227 161.679 -16.270  1.00 24.71           C  
ATOM   8472  CZ  TYR C 262      -5.796 160.441 -16.679  1.00 26.05           C  
ATOM   8473  OH  TYR C 262      -6.664 159.580 -17.340  1.00 27.96           O  
ATOM   8474  N   ILE C 263      -1.895 164.928 -12.517  1.00 29.08           N  
ATOM   8475  CA  ILE C 263      -0.776 165.710 -12.018  1.00 31.31           C  
ATOM   8476  C   ILE C 263      -0.657 165.727 -10.494  1.00 31.88           C  
ATOM   8477  O   ILE C 263       0.393 165.305  -9.984  1.00 32.58           O  
ATOM   8478  CB  ILE C 263      -0.695 167.149 -12.546  1.00 31.71           C  
ATOM   8479  CG1 ILE C 263      -0.814 167.253 -14.059  1.00 30.91           C  
ATOM   8480  CG2 ILE C 263       0.646 167.691 -12.049  1.00 31.69           C  
ATOM   8481  CD1 ILE C 263       0.364 166.699 -14.827  1.00 32.73           C  
ATOM   8482  N   TRP C 264      -1.662 166.172  -9.768  1.00 32.22           N  
ATOM   8483  CA  TRP C 264      -1.517 166.216  -8.321  1.00 34.17           C  
ATOM   8484  C   TRP C 264      -1.449 164.881  -7.613  1.00 36.89           C  
ATOM   8485  O   TRP C 264      -0.810 164.830  -6.547  1.00 37.64           O  
ATOM   8486  CB  TRP C 264      -2.638 167.087  -7.775  1.00 30.63           C  
ATOM   8487  CG  TRP C 264      -2.626 167.160  -6.293  1.00 29.73           C  
ATOM   8488  CD1 TRP C 264      -1.778 167.915  -5.542  1.00 31.43           C  
ATOM   8489  CD2 TRP C 264      -3.487 166.478  -5.374  1.00 29.86           C  
ATOM   8490  NE1 TRP C 264      -2.050 167.760  -4.197  1.00 31.98           N  
ATOM   8491  CE2 TRP C 264      -3.093 166.874  -4.076  1.00 30.55           C  
ATOM   8492  CE3 TRP C 264      -4.543 165.578  -5.527  1.00 28.14           C  
ATOM   8493  CZ2 TRP C 264      -3.724 166.412  -2.918  1.00 29.95           C  
ATOM   8494  CZ3 TRP C 264      -5.156 165.122  -4.370  1.00 30.15           C  
ATOM   8495  CH2 TRP C 264      -4.761 165.540  -3.079  1.00 29.27           C  
ATOM   8496  N   GLY C 265      -2.132 163.851  -8.106  1.00 38.57           N  
ATOM   8497  CA  GLY C 265      -2.276 162.626  -7.351  1.00 40.36           C  
ATOM   8498  C   GLY C 265      -1.489 161.471  -7.943  1.00 42.00           C  
ATOM   8499  O   GLY C 265      -2.033 160.467  -8.409  1.00 42.20           O  
ATOM   8500  N   GLN C 266      -0.178 161.593  -7.810  1.00 43.64           N  
ATOM   8501  CA  GLN C 266       0.731 160.568  -8.309  1.00 45.94           C  
ATOM   8502  C   GLN C 266       1.798 160.068  -7.366  1.00 46.06           C  
ATOM   8503  O   GLN C 266       1.606 160.158  -6.154  1.00 46.41           O  
ATOM   8504  CB  GLN C 266       1.448 161.152  -9.550  1.00 49.19           C  
ATOM   8505  CG  GLN C 266       1.997 160.004 -10.396  1.00 53.93           C  
ATOM   8506  CD  GLN C 266       2.650 160.540 -11.652  1.00 55.66           C  
ATOM   8507  OE1 GLN C 266       2.647 161.750 -11.847  1.00 57.11           O  
ATOM   8508  NE2 GLN C 266       3.198 159.662 -12.480  1.00 55.98           N  
ATOM   8509  OXT GLN C 266       2.826 159.586  -7.838  1.00 46.41           O  
