# Supplementary material for: Alignment of Helical Membrane Protein Sequences Using AlignMe
Source: PLoS One. 2013 Mar 4;8(3):e57731. doi: 10.1371/journal.pone.0057731 (PMC3587630; doi:10.1371/journal.pone.0057731)
Supplement: File S2 — Dataset of HOMEP2 homologous membrane proteins. (GZ) [file pone.0057731.s002.gz › HOMEP2010_pdbs/cytochrome_c_oxidases_7TM-helix_subunit/1QLE_C.pdb]

ATOM   6249  N   ALA C   1      87.321  32.070  27.648  1.00 61.08           N  
ATOM   6250  CA  ALA C   1      86.485  30.972  28.233  1.00 62.24           C  
ATOM   6251  C   ALA C   1      86.195  29.881  27.185  1.00 63.05           C  
ATOM   6252  O   ALA C   1      86.300  28.677  27.470  1.00 61.28           O  
ATOM   6253  CB  ALA C   1      85.181  31.547  28.788  1.00 58.52           C  
ATOM   6254  N   HIS C   2      85.839  30.333  25.998  1.00 61.82           N  
ATOM   6255  CA  HIS C   2      85.534  29.454  24.848  1.00 58.01           C  
ATOM   6256  C   HIS C   2      84.328  28.560  25.074  1.00 55.62           C  
ATOM   6257  O   HIS C   2      84.411  27.332  24.940  1.00 54.05           O  
ATOM   6258  CB  HIS C   2      86.735  28.557  24.528  1.00 59.87           C  
ATOM   6259  CG  HIS C   2      87.542  29.053  23.326  1.00 70.30           C  
ATOM   6260  ND1 HIS C   2      88.199  30.279  23.336  1.00 72.46           N  
ATOM   6261  CD2 HIS C   2      87.788  28.501  22.108  1.00 72.90           C  
ATOM   6262  CE1 HIS C   2      88.802  30.433  22.171  1.00 71.25           C  
ATOM   6263  NE2 HIS C   2      88.567  29.382  21.427  1.00 74.39           N  
ATOM   6264  N   VAL C   3      83.232  29.198  25.404  1.00 49.75           N  
ATOM   6265  CA  VAL C   3      81.956  28.502  25.533  1.00 43.63           C  
ATOM   6266  C   VAL C   3      81.834  27.713  26.847  1.00 43.89           C  
ATOM   6267  O   VAL C   3      80.937  26.871  27.006  1.00 35.28           O  
ATOM   6268  CB  VAL C   3      81.832  27.515  24.372  1.00 42.90           C  
ATOM   6269  CG1 VAL C   3      82.204  28.131  23.022  1.00 37.64           C  
ATOM   6270  CG2 VAL C   3      82.733  26.289  24.531  1.00 44.17           C  
ATOM   6271  N   LYS C   4      82.727  27.987  27.779  1.00 45.44           N  
ATOM   6272  CA  LYS C   4      82.712  27.308  29.090  1.00 43.81           C  
ATOM   6273  C   LYS C   4      81.461  27.753  29.865  1.00 40.59           C  
ATOM   6274  O   LYS C   4      81.473  28.788  30.553  1.00 31.74           O  
ATOM   6275  CB  LYS C   4      84.022  27.590  29.824  1.00 47.33           C  
ATOM   6276  CG  LYS C   4      83.846  28.514  31.030  1.00 55.12           C  
ATOM   6277  CD  LYS C   4      84.997  28.411  32.033  1.00 57.35           C  
ATOM   6278  CE  LYS C   4      85.722  27.065  31.973  1.00 58.72           C  
ATOM   6279  NZ  LYS C   4      85.923  26.462  33.298  1.00 55.30           N  
ATOM   6280  N   ASN C   5      80.457  26.910  29.678  1.00 43.97           N  
ATOM   6281  CA  ASN C   5      79.087  27.042  30.213  1.00 47.09           C  
ATOM   6282  C   ASN C   5      78.359  28.170  29.481  1.00 42.76           C  
ATOM   6283  O   ASN C   5      78.095  29.236  30.060  1.00 41.77           O  
ATOM   6284  CB  ASN C   5      79.066  27.232  31.720  1.00 54.61           C  
ATOM   6285  CG  ASN C   5      78.071  26.263  32.377  1.00 63.08           C  
ATOM   6286  OD1 ASN C   5      76.910  26.196  31.964  1.00 68.33           O  
ATOM   6287  ND2 ASN C   5      78.455  25.488  33.373  1.00 62.29           N  
ATOM   6288  N   HIS C   6      78.116  27.788  28.256  1.00 39.06           N  
ATOM   6289  CA  HIS C   6      77.421  28.514  27.191  1.00 37.30           C  
ATOM   6290  C   HIS C   6      77.480  27.550  25.966  1.00 33.61           C  
ATOM   6291  O   HIS C   6      78.535  26.977  25.656  1.00 27.22           O  
ATOM   6292  CB  HIS C   6      78.128  29.819  26.832  1.00 38.35           C  
ATOM   6293  CG  HIS C   6      77.989  30.142  25.338  1.00 34.00           C  
ATOM   6294  ND1 HIS C   6      77.427  29.233  24.443  1.00 32.34           N  
ATOM   6295  CD2 HIS C   6      78.325  31.234  24.599  1.00 37.50           C  
ATOM   6296  CE1 HIS C   6      77.438  29.776  23.239  1.00 35.79           C  
ATOM   6297  NE2 HIS C   6      77.971  30.968  23.315  1.00 39.36           N  
ATOM   6298  N   ASP C   7      76.344  27.365  25.279  1.00 31.97           N  
ATOM   6299  CA  ASP C   7      76.243  26.426  24.107  1.00 28.38           C  
ATOM   6300  C   ASP C   7      76.053  27.191  22.782  1.00 26.71           C  
ATOM   6301  O   ASP C   7      76.657  26.850  21.754  1.00 19.64           O  
ATOM   6302  CB  ASP C   7      75.045  25.489  24.288  1.00 25.89           C  
ATOM   6303  CG  ASP C   7      75.440  24.097  24.786  1.00 26.86           C  
ATOM   6304  OD1 ASP C   7      74.531  23.206  24.999  1.00 24.04           O  
ATOM   6305  OD2 ASP C   7      76.681  23.814  24.994  1.00 29.99           O  
ATOM   6306  N   TYR C   8      75.208  28.199  22.854  1.00 24.11           N  
ATOM   6307  CA  TYR C   8      74.847  29.058  21.706  1.00 19.39           C  
ATOM   6308  C   TYR C   8      76.012  29.243  20.752  1.00 18.53           C  
ATOM   6309  O   TYR C   8      77.127  29.560  21.173  1.00 10.67           O  
ATOM   6310  CB  TYR C   8      74.414  30.434  22.216  1.00 14.66           C  
ATOM   6311  CG  TYR C   8      73.429  30.350  23.386  1.00  8.34           C  
ATOM   6312  CD1 TYR C   8      72.112  29.933  23.162  1.00 10.86           C  
ATOM   6313  CD2 TYR C   8      73.844  30.686  24.682  1.00  8.34           C  
ATOM   6314  CE1 TYR C   8      71.209  29.854  24.229  1.00 14.61           C  
ATOM   6315  CE2 TYR C   8      72.941  30.608  25.749  1.00  8.34           C  
ATOM   6316  CZ  TYR C   8      71.623  30.192  25.523  1.00 12.56           C  
ATOM   6317  OH  TYR C   8      70.745  30.116  26.559  1.00 11.27           O  
ATOM   6318  N   GLN C   9      75.715  28.977  19.478  1.00 15.19           N  
ATOM   6319  CA  GLN C   9      76.639  29.054  18.374  1.00 13.50           C  
ATOM   6320  C   GLN C   9      77.195  30.464  18.181  1.00 15.36           C  
ATOM   6321  O   GLN C   9      76.468  31.450  18.267  1.00 20.57           O  
ATOM   6322  CB  GLN C   9      75.949  28.575  17.104  1.00 10.19           C  
ATOM   6323  CG  GLN C   9      76.782  28.790  15.860  1.00 18.96           C  
ATOM   6324  CD  GLN C   9      76.104  28.362  14.569  1.00 23.60           C  
ATOM   6325  OE1 GLN C   9      76.764  27.857  13.649  1.00 26.12           O  
ATOM   6326  NE2 GLN C   9      74.791  28.597  14.472  1.00 18.42           N  
ATOM   6327  N   ILE C  10      78.504  30.557  17.951  1.00 17.58           N  
ATOM   6328  CA  ILE C  10      79.164  31.840  17.734  1.00 18.22           C  
ATOM   6329  C   ILE C  10      79.727  31.887  16.303  1.00 21.50           C  
ATOM   6330  O   ILE C  10      80.886  31.542  16.109  1.00 25.04           O  
ATOM   6331  CB  ILE C  10      80.319  31.997  18.712  1.00  8.34           C  
ATOM   6332  CG1 ILE C  10      79.893  31.588  20.111  1.00  8.34           C  
ATOM   6333  CG2 ILE C  10      80.765  33.408  18.745  1.00  9.47           C  
ATOM   6334  CD1 ILE C  10      79.060  32.583  20.807  1.00  8.48           C  
ATOM   6335  N   LEU C  11      78.928  32.299  15.310  1.00 24.75           N  
ATOM   6336  CA  LEU C  11      79.395  32.344  13.912  1.00 26.01           C  
ATOM   6337  C   LEU C  11      80.693  33.193  13.711  1.00 27.52           C  
ATOM   6338  O   LEU C  11      80.983  34.092  14.507  1.00 27.15           O  
ATOM   6339  CB  LEU C  11      78.255  32.830  13.001  1.00 25.41           C  
ATOM   6340  CG  LEU C  11      78.346  32.599  11.477  1.00 31.61           C  
ATOM   6341  CD1 LEU C  11      78.249  31.116  11.141  1.00 32.05           C  
ATOM   6342  CD2 LEU C  11      77.244  33.342  10.744  1.00 29.44           C  
ATOM   6343  N   PRO C  12      81.541  32.842  12.707  1.00 28.88           N  
ATOM   6344  CA  PRO C  12      82.791  33.568  12.415  1.00 25.41           C  
ATOM   6345  C   PRO C  12      82.576  34.598  11.308  1.00 25.05           C  
ATOM   6346  O   PRO C  12      81.574  34.521  10.592  1.00 32.01           O  
ATOM   6347  CB  PRO C  12      83.710  32.454  11.939  1.00 21.34           C  
ATOM   6348  CG  PRO C  12      82.793  31.639  11.099  1.00 32.52           C  
ATOM   6349  CD  PRO C  12      81.498  31.583  11.933  1.00 26.82           C  
ATOM   6350  N   PRO C  13      83.543  35.528  11.104  1.00 24.78           N  
ATOM   6351  CA  PRO C  13      83.466  36.596  10.082  1.00 26.87           C  
ATOM   6352  C   PRO C  13      83.027  36.122   8.667  1.00 28.30           C  
ATOM   6353  O   PRO C  13      83.642  35.223   8.071  1.00 26.45           O  
ATOM   6354  CB  PRO C  13      84.894  37.176  10.093  1.00 23.93           C  
ATOM   6355  CG  PRO C  13      85.325  37.001  11.529  1.00 20.57           C  
ATOM   6356  CD  PRO C  13      84.834  35.594  11.826  1.00 25.36           C  
ATOM   6357  N   SER C  14      81.978  36.737   8.124  1.00 26.01           N  
ATOM   6358  CA  SER C  14      81.502  36.332   6.807  1.00 27.01           C  
ATOM   6359  C   SER C  14      81.496  37.472   5.797  1.00 25.79           C  
ATOM   6360  O   SER C  14      81.375  38.639   6.157  1.00 23.05           O  
ATOM   6361  CB  SER C  14      80.100  35.709   6.907  1.00 25.78           C  
ATOM   6362  OG  SER C  14      79.684  35.124   5.673  1.00 24.32           O  
ATOM   6363  N   ILE C  15      81.587  37.105   4.521  1.00 26.61           N  
ATOM   6364  CA  ILE C  15      81.591  38.062   3.415  1.00 26.65           C  
ATOM   6365  C   ILE C  15      80.235  38.078   2.694  1.00 28.73           C  
ATOM   6366  O   ILE C  15      79.988  38.931   1.836  1.00 26.48           O  
ATOM   6367  CB  ILE C  15      82.714  37.691   2.406  1.00 24.26           C  
ATOM   6368  CG1 ILE C  15      83.636  38.881   2.155  1.00 23.81           C  
ATOM   6369  CG2 ILE C  15      82.132  37.135   1.120  1.00 21.66           C  
ATOM   6370  CD1 ILE C  15      83.017  39.974   1.370  1.00 23.35           C  
ATOM   6371  N   TRP C  16      79.347  37.174   3.109  1.00 30.79           N  
ATOM   6372  CA  TRP C  16      78.023  36.978   2.497  1.00 30.91           C  
ATOM   6373  C   TRP C  16      76.977  38.088   2.621  1.00 28.78           C  
ATOM   6374  O   TRP C  16      76.332  38.425   1.618  1.00 23.01           O  
ATOM   6375  CB  TRP C  16      77.460  35.620   2.915  1.00 30.88           C  
ATOM   6376  CG  TRP C  16      78.365  34.500   2.485  1.00 27.93           C  
ATOM   6377  CD1 TRP C  16      78.867  33.492   3.265  1.00 27.37           C  
ATOM   6378  CD2 TRP C  16      78.883  34.284   1.164  1.00 31.01           C  
ATOM   6379  NE1 TRP C  16      79.659  32.664   2.509  1.00 27.05           N  
ATOM   6380  CE2 TRP C  16      79.687  33.125   1.217  1.00 29.49           C  
ATOM   6381  CE3 TRP C  16      78.745  34.961  -0.063  1.00 31.96           C  
ATOM   6382  CZ2 TRP C  16      80.351  32.623   0.085  1.00 27.20           C  
ATOM   6383  CZ3 TRP C  16      79.405  34.465  -1.184  1.00 29.92           C  
ATOM   6384  CH2 TRP C  16      80.198  33.305  -1.101  1.00 24.86           C  
ATOM   6385  N   PRO C  17      76.764  38.652   3.832  1.00 31.91           N  
ATOM   6386  CA  PRO C  17      75.751  39.712   3.877  1.00 33.61           C  
ATOM   6387  C   PRO C  17      76.139  40.795   2.893  1.00 35.16           C  
ATOM   6388  O   PRO C  17      75.486  40.979   1.879  1.00 34.05           O  
ATOM   6389  CB  PRO C  17      75.840  40.228   5.324  1.00 33.78           C  
ATOM   6390  CG  PRO C  17      76.340  39.069   6.079  1.00 29.41           C  
ATOM   6391  CD  PRO C  17      77.399  38.497   5.152  1.00 29.02           C  
ATOM   6392  N   PHE C  18      77.312  41.368   3.127  1.00 36.34           N  
ATOM   6393  CA  PHE C  18      77.847  42.432   2.309  1.00 34.93           C  
ATOM   6394  C   PHE C  18      77.720  42.137   0.820  1.00 35.11           C  
ATOM   6395  O   PHE C  18      77.109  42.902   0.091  1.00 33.58           O  
ATOM   6396  CB  PHE C  18      79.303  42.680   2.698  1.00 36.65           C  
ATOM   6397  CG  PHE C  18      79.869  43.958   2.157  1.00 39.98           C  
ATOM   6398  CD1 PHE C  18      81.186  44.016   1.727  1.00 34.88           C  
ATOM   6399  CD2 PHE C  18      79.082  45.099   2.064  1.00 39.50           C  
ATOM   6400  CE1 PHE C  18      81.706  45.182   1.214  1.00 35.97           C  
ATOM   6401  CE2 PHE C  18      79.594  46.271   1.552  1.00 38.36           C  
ATOM   6402  CZ  PHE C  18      80.908  46.313   1.125  1.00 39.75           C  
ATOM   6403  N   PHE C  19      78.254  41.008   0.374  1.00 36.44           N  
ATOM   6404  CA  PHE C  19      78.182  40.671  -1.042  1.00 38.64           C  
ATOM   6405  C   PHE C  19      76.733  40.561  -1.502  1.00 37.21           C  
ATOM   6406  O   PHE C  19      76.400  40.988  -2.612  1.00 45.29           O  
ATOM   6407  CB  PHE C  19      78.938  39.372  -1.346  1.00 43.34           C  
ATOM   6408  CG  PHE C  19      80.427  39.542  -1.562  1.00 40.07           C  
ATOM   6409  CD1 PHE C  19      81.229  38.425  -1.789  1.00 37.98           C  
ATOM   6410  CD2 PHE C  19      81.023  40.801  -1.565  1.00 44.14           C  
ATOM   6411  CE1 PHE C  19      82.581  38.556  -2.014  1.00 36.02           C  
ATOM   6412  CE2 PHE C  19      82.393  40.948  -1.793  1.00 38.27           C  
ATOM   6413  CZ  PHE C  19      83.169  39.821  -2.018  1.00 38.82           C  
ATOM   6414  N   GLY C  20      75.875  40.016  -0.639  1.00 30.38           N  
ATOM   6415  CA  GLY C  20      74.459  39.878  -0.974  1.00 30.64           C  
ATOM   6416  C   GLY C  20      73.735  41.216  -1.117  1.00 31.54           C  
ATOM   6417  O   GLY C  20      72.785  41.348  -1.886  1.00 34.32           O  
ATOM   6418  N   ALA C  21      74.188  42.204  -0.354  1.00 31.24           N  
ATOM   6419  CA  ALA C  21      73.623  43.540  -0.380  1.00 29.78           C  
ATOM   6420  C   ALA C  21      73.905  44.207  -1.734  1.00 29.94           C  
ATOM   6421  O   ALA C  21      72.993  44.710  -2.397  1.00 26.47           O  
ATOM   6422  CB  ALA C  21      74.212  44.372   0.774  1.00 25.83           C  
ATOM   6423  N   ILE C  22      75.176  44.186  -2.137  1.00 32.87           N  
ATOM   6424  CA  ILE C  22      75.623  44.764  -3.403  1.00 31.88           C  
ATOM   6425  C   ILE C  22      75.048  43.948  -4.564  1.00 32.59           C  
ATOM   6426  O   ILE C  22      75.009  44.408  -5.710  1.00 36.06           O  
ATOM   6427  CB  ILE C  22      77.172  44.780  -3.487  1.00 29.26           C  
ATOM   6428  CG1 ILE C  22      77.770  45.551  -2.300  1.00 25.96           C  
ATOM   6429  CG2 ILE C  22      77.615  45.408  -4.788  1.00 27.32           C  
ATOM   6430  CD1 ILE C  22      79.297  45.321  -2.062  1.00 15.11           C  
ATOM   6431  N   GLY C  23      74.596  42.736  -4.248  1.00 32.79           N  
ATOM   6432  CA  GLY C  23      73.999  41.864  -5.247  1.00 41.44           C  
ATOM   6433  C   GLY C  23      72.507  42.122  -5.443  1.00 48.17           C  
ATOM   6434  O   GLY C  23      71.826  41.419  -6.199  1.00 55.80           O  
ATOM   6435  N   ALA C  24      72.004  43.143  -4.757  1.00 48.28           N  
ATOM   6436  CA  ALA C  24      70.599  43.532  -4.821  1.00 45.00           C  
ATOM   6437  C   ALA C  24      70.474  44.938  -5.394  1.00 42.39           C  
ATOM   6438  O   ALA C  24      69.524  45.233  -6.123  1.00 41.11           O  
ATOM   6439  CB  ALA C  24      69.989  43.485  -3.419  1.00 41.45           C  
ATOM   6440  N   PHE C  25      71.445  45.790  -5.046  1.00 37.95           N  
ATOM   6441  CA  PHE C  25      71.508  47.177  -5.488  1.00 36.03           C  
ATOM   6442  C   PHE C  25      71.711  47.296  -6.983  1.00 33.79           C  
ATOM   6443  O   PHE C  25      71.451  48.347  -7.552  1.00 32.58           O  
ATOM   6444  CB  PHE C  25      72.645  47.918  -4.786  1.00 39.09           C  
ATOM   6445  CG  PHE C  25      72.775  49.371  -5.197  1.00 40.50           C  
ATOM   6446  CD1 PHE C  25      72.065  50.372  -4.523  1.00 41.54           C  
ATOM   6447  CD2 PHE C  25      73.594  49.740  -6.258  1.00 35.53           C  
ATOM   6448  CE1 PHE C  25      72.171  51.709  -4.905  1.00 34.00           C  
ATOM   6449  CE2 PHE C  25      73.701  51.073  -6.640  1.00 34.94           C  
ATOM   6450  CZ  PHE C  25      72.989  52.057  -5.962  1.00 34.43           C  
ATOM   6451  N   VAL C  26      72.257  46.263  -7.610  1.00 33.08           N  
ATOM   6452  CA  VAL C  26      72.467  46.322  -9.052  1.00 36.25           C  
ATOM   6453  C   VAL C  26      71.315  45.619  -9.771  1.00 38.43           C  
ATOM   6454  O   VAL C  26      70.800  46.122 -10.761  1.00 37.83           O  
ATOM   6455  CB  VAL C  26      73.889  45.759  -9.507  1.00 34.99           C  
ATOM   6456  CG1 VAL C  26      74.966  45.928  -8.433  1.00 30.43           C  
ATOM   6457  CG2 VAL C  26      73.856  44.269  -9.851  1.00 34.89           C  
ATOM   6458  N   MET C  27      70.874  44.493  -9.215  1.00 43.34           N  
ATOM   6459  CA  MET C  27      69.777  43.695  -9.773  1.00 44.50           C  
ATOM   6460  C   MET C  27      68.501  44.530  -9.917  1.00 44.42           C  
ATOM   6461  O   MET C  27      67.817  44.485 -10.947  1.00 40.12           O  
ATOM   6462  CB  MET C  27      69.507  42.497  -8.854  1.00 43.92           C  
ATOM   6463  CG  MET C  27      68.398  41.579  -9.320  1.00 45.15           C  
ATOM   6464  SD  MET C  27      67.898  40.436  -8.023  1.00 43.41           S  
ATOM   6465  CE  MET C  27      66.175  40.206  -8.438  1.00 46.73           C  
ATOM   6466  N   LEU C  28      68.183  45.268  -8.856  1.00 44.85           N  
ATOM   6467  CA  LEU C  28      67.006  46.117  -8.845  1.00 40.50           C  
ATOM   6468  C   LEU C  28      67.208  47.281  -9.800  1.00 39.53           C  
ATOM   6469  O   LEU C  28      66.481  47.364 -10.791  1.00 37.39           O  
ATOM   6470  CB  LEU C  28      66.676  46.604  -7.426  1.00 32.81           C  
ATOM   6471  CG  LEU C  28      66.222  45.539  -6.420  1.00 27.66           C  
ATOM   6472  CD1 LEU C  28      66.016  46.190  -5.064  1.00 28.49           C  
ATOM   6473  CD2 LEU C  28      64.951  44.853  -6.883  1.00 19.36           C  
ATOM   6474  N   THR C  29      68.218  48.131  -9.555  1.00 36.10           N  
ATOM   6475  CA  THR C  29      68.485  49.262 -10.453  1.00 34.42           C  
ATOM   6476  C   THR C  29      68.509  48.740 -11.881  1.00 35.28           C  
ATOM   6477  O   THR C  29      68.270  49.482 -12.834  1.00 37.92           O  
ATOM   6478  CB  THR C  29      69.837  49.973 -10.185  1.00 30.18           C  
ATOM   6479  OG1 THR C  29      70.917  49.087 -10.473  1.00 28.94           O  
ATOM   6480  CG2 THR C  29      69.943  50.442  -8.760  1.00 33.25           C  
ATOM   6481  N   GLY C  30      68.794  47.442 -11.998  1.00 35.13           N  
ATOM   6482  CA  GLY C  30      68.810  46.769 -13.279  1.00 35.96           C  
ATOM   6483  C   GLY C  30      67.398  46.518 -13.766  1.00 39.95           C  
ATOM   6484  O   GLY C  30      67.062  46.828 -14.911  1.00 45.53           O  
ATOM   6485  N   ALA C  31      66.565  45.963 -12.888  1.00 42.44           N  
ATOM   6486  CA  ALA C  31      65.163  45.700 -13.225  1.00 44.32           C  
ATOM   6487  C   ALA C  31      64.504  47.011 -13.716  1.00 43.79           C  
ATOM   6488  O   ALA C  31      63.717  47.021 -14.676  1.00 40.88           O  
ATOM   6489  CB  ALA C  31      64.418  45.124 -11.994  1.00 41.94           C  
ATOM   6490  N   VAL C  32      64.879  48.118 -13.073  1.00 44.32           N  
ATOM   6491  CA  VAL C  32      64.376  49.427 -13.443  1.00 45.93           C  
ATOM   6492  C   VAL C  32      64.792  49.669 -14.888  1.00 45.67           C  
ATOM   6493  O   VAL C  32      63.949  49.879 -15.764  1.00 47.11           O  
ATOM   6494  CB  VAL C  32      64.972  50.533 -12.525  1.00 43.35           C  
ATOM   6495  CG1 VAL C  32      64.340  51.876 -12.825  1.00 43.64           C  
ATOM   6496  CG2 VAL C  32      64.739  50.194 -11.072  1.00 45.35           C  
ATOM   6497  N   ALA C  33      66.087  49.508 -15.144  1.00 45.16           N  
ATOM   6498  CA  ALA C  33      66.640  49.693 -16.480  1.00 47.02           C  
ATOM   6499  C   ALA C  33      66.047  48.708 -17.487  1.00 47.04           C  
ATOM   6500  O   ALA C  33      65.980  49.001 -18.683  1.00 50.18           O  
ATOM   6501  CB  ALA C  33      68.155  49.573 -16.449  1.00 48.44           C  
ATOM   6502  N   TRP C  34      65.597  47.551 -17.014  1.00 45.14           N  
ATOM   6503  CA  TRP C  34      65.016  46.580 -17.923  1.00 45.95           C  
ATOM   6504  C   TRP C  34      63.639  47.037 -18.414  1.00 50.70           C  
ATOM   6505  O   TRP C  34      63.542  47.643 -19.484  1.00 55.54           O  
ATOM   6506  CB  TRP C  34      64.952  45.184 -17.293  1.00 42.50           C  
ATOM   6507  CG  TRP C  34      64.520  44.096 -18.261  1.00 43.93           C  
ATOM   6508  CD1 TRP C  34      64.442  44.186 -19.627  1.00 48.42           C  
ATOM   6509  CD2 TRP C  34      64.106  42.768 -17.928  1.00 43.49           C  
ATOM   6510  NE1 TRP C  34      64.004  42.998 -20.157  1.00 49.05           N  
ATOM   6511  CE2 TRP C  34      63.792  42.111 -19.137  1.00 43.68           C  
ATOM   6512  CE3 TRP C  34      63.967  42.069 -16.724  1.00 43.31           C  
ATOM   6513  CZ2 TRP C  34      63.351  40.793 -19.176  1.00 44.98           C  
ATOM   6514  CZ3 TRP C  34      63.527  40.758 -16.764  1.00 44.63           C  
ATOM   6515  CH2 TRP C  34      63.224  40.132 -17.983  1.00 45.31           C  
ATOM   6516  N   MET C  35      62.599  46.799 -17.614  1.00 57.73           N  
ATOM   6517  CA  MET C  35      61.212  47.155 -17.954  1.00 60.81           C  
ATOM   6518  C   MET C  35      61.042  48.564 -18.559  1.00 62.48           C  
ATOM   6519  O   MET C  35      60.383  48.739 -19.595  1.00 64.07           O  
ATOM   6520  CB  MET C  35      60.305  46.989 -16.725  1.00 60.38           C  
ATOM   6521  CG  MET C  35      60.739  47.851 -15.539  1.00 58.82           C  
ATOM   6522  SD  MET C  35      60.008  47.334 -14.001  1.00 55.63           S  
ATOM   6523  CE  MET C  35      60.741  48.227 -12.648  1.00 51.96           C  
ATOM   6524  N   LYS C  36      61.617  49.573 -17.935  1.00 61.27           N  
ATOM   6525  CA  LYS C  36      61.462  50.965 -18.425  1.00 61.46           C  
ATOM   6526  C   LYS C  36      62.591  51.349 -19.393  1.00 62.12           C  
ATOM   6527  O   LYS C  36      62.494  51.133 -20.611  1.00 62.14           O  
ATOM   6528  CB  LYS C  36      61.464  51.942 -17.254  1.00 63.23           C  
ATOM   6529  CG  LYS C  36      60.176  51.887 -16.428  1.00 62.70           C  
ATOM   6530  CD  LYS C  36      58.909  51.824 -17.286  1.00 66.29           C  
ATOM   6531  CE  LYS C  36      58.304  50.420 -17.358  1.00 69.91           C  
ATOM   6532  NZ  LYS C  36      56.928  50.411 -17.877  1.00 69.23           N  
ATOM   6533  N   GLY C  37      63.633  51.929 -18.818  1.00 63.55           N  
ATOM   6534  CA  GLY C  37      64.816  52.370 -19.577  1.00 62.81           C  
ATOM   6535  C   GLY C  37      65.567  53.474 -18.822  1.00 63.23           C  
ATOM   6536  O   GLY C  37      65.071  54.603 -18.677  1.00 64.95           O  
ATOM   6537  N   ILE C  38      66.754  53.101 -18.369  1.00 63.16           N  
ATOM   6538  CA  ILE C  38      67.657  54.002 -17.633  1.00 64.92           C  
ATOM   6539  C   ILE C  38      68.783  54.459 -18.561  1.00 66.06           C  
ATOM   6540  O   ILE C  38      69.864  53.861 -18.609  1.00 71.02           O  
ATOM   6541  CB  ILE C  38      68.237  53.284 -16.416  1.00 64.70           C  
ATOM   6542  CG1 ILE C  38      67.166  52.899 -15.393  1.00 61.48           C  
ATOM   6543  CG2 ILE C  38      69.258  54.133 -15.654  1.00 61.26           C  
ATOM   6544  CD1 ILE C  38      67.746  52.281 -14.121  1.00 65.23           C  
ATOM   6545  N   THR C  39      68.494  55.505 -19.326  1.00 64.97           N  
ATOM   6546  CA  THR C  39      69.452  56.081 -20.259  1.00 62.93           C  
ATOM   6547  C   THR C  39      70.460  56.962 -19.520  1.00 62.29           C  
ATOM   6548  O   THR C  39      71.591  57.138 -19.973  1.00 62.20           O  
ATOM   6549  CB  THR C  39      68.728  56.899 -21.368  1.00 64.68           C  
ATOM   6550  OG1 THR C  39      67.679  57.696 -20.790  1.00 66.01           O  
ATOM   6551  CG2 THR C  39      68.135  55.966 -22.418  1.00 66.40           C  
ATOM   6552  N   PHE C  40      70.049  57.496 -18.369  1.00 63.22           N  
ATOM   6553  CA  PHE C  40      70.919  58.350 -17.570  1.00 62.95           C  
ATOM   6554  C   PHE C  40      72.025  57.503 -16.937  1.00 62.00           C  
ATOM   6555  O   PHE C  40      71.991  56.264 -16.991  1.00 58.99           O  
ATOM   6556  CB  PHE C  40      70.133  59.100 -16.486  1.00 64.28           C  
ATOM   6557  CG  PHE C  40      70.535  60.568 -16.349  1.00 65.58           C  
ATOM   6558  CD1 PHE C  40      71.582  60.930 -15.493  1.00 64.20           C  
ATOM   6559  CD2 PHE C  40      69.854  61.551 -17.076  1.00 65.99           C  
ATOM   6560  CE1 PHE C  40      71.949  62.275 -15.365  1.00 65.59           C  
ATOM   6561  CE2 PHE C  40      70.220  62.895 -16.949  1.00 63.65           C  
ATOM   6562  CZ  PHE C  40      71.268  63.258 -16.094  1.00 63.50           C  
ATOM   6563  N   PHE C  41      72.966  58.217 -16.357  1.00 63.34           N  
ATOM   6564  CA  PHE C  41      74.173  57.636 -15.754  1.00 63.71           C  
ATOM   6565  C   PHE C  41      75.026  57.053 -16.887  1.00 64.39           C  
ATOM   6566  O   PHE C  41      75.150  55.810 -17.003  1.00 60.23           O  
ATOM   6567  CB  PHE C  41      73.817  56.590 -14.694  1.00 61.41           C  
ATOM   6568  CG  PHE C  41      75.042  56.128 -13.885  1.00 54.81           C  
ATOM   6569  CD1 PHE C  41      76.133  56.992 -13.678  1.00 52.08           C  
ATOM   6570  CD2 PHE C  41      75.078  54.833 -13.357  1.00 50.19           C  
ATOM   6571  CE1 PHE C  41      77.259  56.545 -12.966  1.00 51.37           C  
ATOM   6572  CE2 PHE C  41      76.205  54.386 -12.654  1.00 49.59           C  
ATOM   6573  CZ  PHE C  41      77.296  55.240 -12.460  1.00 52.73           C  
ATOM   6574  N   GLY C  42      75.512  58.049 -17.633  1.00 67.01           N  
ATOM   6575  CA  GLY C  42      76.419  57.940 -18.798  1.00 67.21           C  
ATOM   6576  C   GLY C  42      75.675  57.574 -20.075  1.00 65.72           C  
ATOM   6577  O   GLY C  42      75.200  58.443 -20.810  1.00 62.81           O  
ATOM   6578  N   LEU C  43      75.570  56.272 -20.326  1.00 63.46           N  
ATOM   6579  CA  LEU C  43      74.913  55.742 -21.520  1.00 61.72           C  
ATOM   6580  C   LEU C  43      73.662  54.917 -21.175  1.00 61.38           C  
ATOM   6581  O   LEU C  43      73.372  54.673 -19.999  1.00 59.78           O  
ATOM   6582  CB  LEU C  43      75.908  54.872 -22.304  1.00 65.10           C  
ATOM   6583  CG  LEU C  43      76.383  53.560 -21.667  1.00 68.57           C  
ATOM   6584  CD1 LEU C  43      76.977  52.656 -22.742  1.00 70.03           C  
ATOM   6585  CD2 LEU C  43      77.383  53.835 -20.545  1.00 69.00           C  
ATOM   6586  N   PRO C  44      72.904  54.477 -22.203  1.00 60.27           N  
ATOM   6587  CA  PRO C  44      71.699  53.680 -21.953  1.00 58.73           C  
ATOM   6588  C   PRO C  44      71.987  52.275 -21.408  1.00 57.13           C  
ATOM   6589  O   PRO C  44      73.123  51.775 -21.464  1.00 53.88           O  
ATOM   6590  CB  PRO C  44      71.030  53.627 -23.336  1.00 57.17           C  
ATOM   6591  CG  PRO C  44      72.185  53.694 -24.274  1.00 56.97           C  
ATOM   6592  CD  PRO C  44      73.023  54.783 -23.642  1.00 60.81           C  
ATOM   6593  N   VAL C  45      70.939  51.682 -20.834  1.00 55.85           N  
ATOM   6594  CA  VAL C  45      70.960  50.339 -20.262  1.00 54.42           C  
ATOM   6595  C   VAL C  45      69.610  49.693 -20.623  1.00 53.34           C  
ATOM   6596  O   VAL C  45      68.990  48.985 -19.829  1.00 55.23           O  
ATOM   6597  CB  VAL C  45      71.144  50.398 -18.712  1.00 54.89           C  
ATOM   6598  CG1 VAL C  45      71.522  49.028 -18.170  1.00 58.49           C  
ATOM   6599  CG2 VAL C  45      72.220  51.404 -18.329  1.00 53.28           C  
ATOM   6600  N   GLU C  46      69.209  49.927 -21.870  1.00 51.80           N  
ATOM   6601  CA  GLU C  46      67.933  49.488 -22.450  1.00 55.47           C  
ATOM   6602  C   GLU C  46      67.727  47.972 -22.651  1.00 57.55           C  
ATOM   6603  O   GLU C  46      67.058  47.568 -23.617  1.00 58.83           O  
ATOM   6604  CB  GLU C  46      67.729  50.215 -23.792  1.00 58.90           C  
ATOM   6605  CG  GLU C  46      68.875  49.979 -24.804  1.00 63.76           C  
ATOM   6606  CD  GLU C  46      68.731  50.782 -26.098  1.00 69.30           C  
ATOM   6607  OE1 GLU C  46      67.618  50.800 -26.678  1.00 69.30           O  
ATOM   6608  OE2 GLU C  46      69.741  51.383 -26.539  1.00 66.13           O  
ATOM   6609  N   GLY C  47      68.202  47.136 -21.726  1.00 56.89           N  
ATOM   6610  CA  GLY C  47      68.018  45.706 -21.925  1.00 56.91           C  
ATOM   6611  C   GLY C  47      67.925  44.872 -20.659  1.00 58.50           C  
ATOM   6612  O   GLY C  47      68.077  45.374 -19.544  1.00 63.56           O  
ATOM   6613  N   PRO C  48      67.676  43.560 -20.825  1.00 56.28           N  
ATOM   6614  CA  PRO C  48      67.537  42.536 -19.781  1.00 55.72           C  
ATOM   6615  C   PRO C  48      68.890  42.027 -19.316  1.00 55.09           C  
ATOM   6616  O   PRO C  48      69.143  40.823 -19.380  1.00 50.78           O  
ATOM   6617  CB  PRO C  48      66.793  41.400 -20.505  1.00 53.21           C  
ATOM   6618  CG  PRO C  48      66.315  42.016 -21.814  1.00 54.86           C  
ATOM   6619  CD  PRO C  48      67.396  42.978 -22.145  1.00 56.99           C  
ATOM   6620  N   TRP C  49      69.751  42.918 -18.828  1.00 54.74           N  
ATOM   6621  CA  TRP C  49      71.087  42.496 -18.417  1.00 55.61           C  
ATOM   6622  C   TRP C  49      71.486  43.012 -17.039  1.00 53.65           C  
ATOM   6623  O   TRP C  49      71.906  42.230 -16.192  1.00 49.18           O  
ATOM   6624  CB  TRP C  49      72.117  42.907 -19.487  1.00 56.79           C  
ATOM   6625  CG  TRP C  49      71.626  42.645 -20.897  1.00 57.98           C  
ATOM   6626  CD1 TRP C  49      71.058  43.554 -21.748  1.00 62.59           C  
ATOM   6627  CD2 TRP C  49      71.538  41.375 -21.557  1.00 58.21           C  
ATOM   6628  NE1 TRP C  49      70.605  42.927 -22.885  1.00 61.80           N  
ATOM   6629  CE2 TRP C  49      70.886  41.590 -22.795  1.00 61.01           C  
ATOM   6630  CE3 TRP C  49      71.935  40.075 -21.219  1.00 56.37           C  
ATOM   6631  CZ2 TRP C  49      70.622  40.552 -23.694  1.00 59.86           C  
ATOM   6632  CZ3 TRP C  49      71.671  39.038 -22.117  1.00 59.96           C  
ATOM   6633  CH2 TRP C  49      71.020  39.286 -23.338  1.00 60.24           C  
ATOM   6634  N   MET C  50      71.345  44.320 -16.820  1.00 54.22           N  
ATOM   6635  CA  MET C  50      71.684  44.976 -15.541  1.00 54.45           C  
ATOM   6636  C   MET C  50      71.069  44.219 -14.347  1.00 53.13           C  
ATOM   6637  O   MET C  50      71.583  44.270 -13.223  1.00 53.78           O  
ATOM   6638  CB  MET C  50      71.171  46.428 -15.561  1.00 54.76           C  
ATOM   6639  CG  MET C  50      72.075  47.475 -14.900  1.00 53.52           C  
ATOM   6640  SD  MET C  50      72.498  47.115 -13.192  1.00 55.59           S  
ATOM   6641  CE  MET C  50      74.260  47.438 -13.175  1.00 47.86           C  
ATOM   6642  N   PHE C  51      69.978  43.505 -14.626  1.00 51.11           N  
ATOM   6643  CA  PHE C  51      69.248  42.709 -13.648  1.00 49.12           C  
ATOM   6644  C   PHE C  51      69.700  41.229 -13.671  1.00 51.27           C  
ATOM   6645  O   PHE C  51      69.710  40.560 -12.627  1.00 51.59           O  
ATOM   6646  CB  PHE C  51      67.745  42.877 -13.920  1.00 45.00           C  
ATOM   6647  CG  PHE C  51      66.897  41.690 -13.542  1.00 42.14           C  
ATOM   6648  CD1 PHE C  51      66.208  40.983 -14.527  1.00 38.00           C  
ATOM   6649  CD2 PHE C  51      66.739  41.314 -12.211  1.00 43.91           C  
ATOM   6650  CE1 PHE C  51      65.375  39.928 -14.200  1.00 37.74           C  
ATOM   6651  CE2 PHE C  51      65.905  40.254 -11.869  1.00 43.98           C  
ATOM   6652  CZ  PHE C  51      65.218  39.558 -12.867  1.00 43.10           C  
ATOM   6653  N   LEU C  52      70.065  40.718 -14.851  1.00 49.47           N  
ATOM   6654  CA  LEU C  52      70.541  39.336 -14.963  1.00 45.90           C  
ATOM   6655  C   LEU C  52      71.973  39.233 -14.445  1.00 43.76           C  
ATOM   6656  O   LEU C  52      72.324  38.262 -13.781  1.00 46.40           O  
ATOM   6657  CB  LEU C  52      70.449  38.811 -16.405  1.00 45.38           C  
ATOM   6658  CG  LEU C  52      69.057  38.504 -16.982  1.00 46.57           C  
ATOM   6659  CD1 LEU C  52      69.179  37.912 -18.377  1.00 41.56           C  
ATOM   6660  CD2 LEU C  52      68.291  37.545 -16.081  1.00 45.96           C  
ATOM   6661  N   ILE C  53      72.788  40.245 -14.738  1.00 42.60           N  
ATOM   6662  CA  ILE C  53      74.179  40.284 -14.274  1.00 45.09           C  
ATOM   6663  C   ILE C  53      74.199  40.406 -12.745  1.00 45.41           C  
ATOM   6664  O   ILE C  53      75.135  39.953 -12.077  1.00 41.70           O  
ATOM   6665  CB  ILE C  53      74.973  41.493 -14.888  1.00 47.12           C  
ATOM   6666  CG1 ILE C  53      74.934  41.449 -16.423  1.00 42.28           C  
ATOM   6667  CG2 ILE C  53      76.440  41.485 -14.404  1.00 42.04           C  
ATOM   6668  CD1 ILE C  53      75.555  40.198 -17.036  1.00 42.05           C  
ATOM   6669  N   GLY C  54      73.168  41.054 -12.208  1.00 46.57           N  
ATOM   6670  CA  GLY C  54      73.053  41.218 -10.770  1.00 48.62           C  
ATOM   6671  C   GLY C  54      72.259  40.093 -10.133  1.00 47.29           C  
ATOM   6672  O   GLY C  54      72.174  39.998  -8.903  1.00 44.42           O  
ATOM   6673  N   LEU C  55      71.652  39.259 -10.978  1.00 46.65           N  
ATOM   6674  CA  LEU C  55      70.863  38.123 -10.513  1.00 48.23           C  
ATOM   6675  C   LEU C  55      71.752  36.925 -10.166  1.00 48.55           C  
ATOM   6676  O   LEU C  55      71.510  36.257  -9.154  1.00 52.23           O  
ATOM   6677  CB  LEU C  55      69.792  37.732 -11.543  1.00 47.00           C  
ATOM   6678  CG  LEU C  55      68.792  36.626 -11.171  1.00 45.63           C  
ATOM   6679  CD1 LEU C  55      68.189  36.862  -9.799  1.00 46.30           C  
ATOM   6680  CD2 LEU C  55      67.690  36.577 -12.212  1.00 51.03           C  
ATOM   6681  N   VAL C  56      72.773  36.647 -10.985  1.00 45.96           N  
ATOM   6682  CA  VAL C  56      73.659  35.518 -10.677  1.00 42.54           C  
ATOM   6683  C   VAL C  56      74.453  35.816  -9.422  1.00 40.33           C  
ATOM   6684  O   VAL C  56      74.723  34.919  -8.623  1.00 39.39           O  
ATOM   6685  CB  VAL C  56      74.614  35.107 -11.843  1.00 39.98           C  
ATOM   6686  CG1 VAL C  56      73.847  34.309 -12.894  1.00 32.06           C  
ATOM   6687  CG2 VAL C  56      75.285  36.318 -12.452  1.00 34.21           C  
ATOM   6688  N   GLY C  57      74.773  37.090  -9.229  1.00 34.90           N  
ATOM   6689  CA  GLY C  57      75.505  37.484  -8.044  1.00 40.10           C  
ATOM   6690  C   GLY C  57      74.716  37.136  -6.803  1.00 40.44           C  
ATOM   6691  O   GLY C  57      75.192  36.391  -5.947  1.00 35.79           O  
ATOM   6692  N   VAL C  58      73.467  37.606  -6.768  1.00 44.40           N  
ATOM   6693  CA  VAL C  58      72.559  37.365  -5.644  1.00 45.86           C  
ATOM   6694  C   VAL C  58      72.231  35.880  -5.500  1.00 47.90           C  
ATOM   6695  O   VAL C  58      72.053  35.391  -4.378  1.00 48.54           O  
ATOM   6696  CB  VAL C  58      71.252  38.232  -5.726  1.00 42.28           C  
ATOM   6697  CG1 VAL C  58      70.551  38.058  -7.065  1.00 35.78           C  
ATOM   6698  CG2 VAL C  58      70.312  37.880  -4.575  1.00 40.09           C  
ATOM   6699  N   LEU C  59      72.152  35.167  -6.624  1.00 45.64           N  
ATOM   6700  CA  LEU C  59      71.892  33.733  -6.573  1.00 45.46           C  
ATOM   6701  C   LEU C  59      73.125  33.027  -6.000  1.00 45.91           C  
ATOM   6702  O   LEU C  59      73.021  32.075  -5.221  1.00 43.79           O  
ATOM   6703  CB  LEU C  59      71.535  33.184  -7.959  1.00 41.35           C  
ATOM   6704  CG  LEU C  59      70.032  33.052  -8.225  1.00 40.96           C  
ATOM   6705  CD1 LEU C  59      69.785  32.496  -9.601  1.00 42.03           C  
ATOM   6706  CD2 LEU C  59      69.404  32.142  -7.196  1.00 41.12           C  
ATOM   6707  N   TYR C  60      74.293  33.554  -6.343  1.00 41.99           N  
ATOM   6708  CA  TYR C  60      75.538  33.001  -5.854  1.00 39.28           C  
ATOM   6709  C   TYR C  60      75.645  33.185  -4.347  1.00 39.10           C  
ATOM   6710  O   TYR C  60      75.802  32.200  -3.626  1.00 42.75           O  
ATOM   6711  CB  TYR C  60      76.725  33.655  -6.571  1.00 39.56           C  
ATOM   6712  CG  TYR C  60      78.086  33.372  -5.960  1.00 42.66           C  
ATOM   6713  CD1 TYR C  60      78.654  32.101  -6.005  1.00 43.06           C  
ATOM   6714  CD2 TYR C  60      78.814  34.393  -5.351  1.00 42.59           C  
ATOM   6715  CE1 TYR C  60      79.912  31.857  -5.459  1.00 42.45           C  
ATOM   6716  CE2 TYR C  60      80.063  34.162  -4.809  1.00 41.24           C  
ATOM   6717  CZ  TYR C  60      80.607  32.896  -4.868  1.00 40.64           C  
ATOM   6718  OH  TYR C  60      81.866  32.699  -4.359  1.00 44.77           O  
ATOM   6719  N   VAL C  61      75.469  34.422  -3.870  1.00 39.04           N  
ATOM   6720  CA  VAL C  61      75.586  34.737  -2.434  1.00 36.59           C  
ATOM   6721  C   VAL C  61      74.740  33.812  -1.556  1.00 38.20           C  
ATOM   6722  O   VAL C  61      75.029  33.619  -0.370  1.00 38.89           O  
ATOM   6723  CB  VAL C  61      75.229  36.225  -2.098  1.00 33.07           C  
ATOM   6724  CG1 VAL C  61      75.741  36.580  -0.703  1.00 29.39           C  
ATOM   6725  CG2 VAL C  61      75.814  37.180  -3.122  1.00 27.48           C  
ATOM   6726  N   MET C  62      73.687  33.254  -2.140  1.00 39.17           N  
ATOM   6727  CA  MET C  62      72.827  32.346  -1.411  1.00 40.33           C  
ATOM   6728  C   MET C  62      73.466  30.951  -1.380  1.00 39.41           C  
ATOM   6729  O   MET C  62      73.654  30.352  -0.311  1.00 39.50           O  
ATOM   6730  CB  MET C  62      71.454  32.274  -2.084  1.00 45.23           C  
ATOM   6731  CG  MET C  62      70.686  33.582  -2.148  1.00 47.88           C  
ATOM   6732  SD  MET C  62      69.250  33.384  -3.232  1.00 51.04           S  
ATOM   6733  CE  MET C  62      68.412  34.962  -3.025  1.00 54.33           C  
ATOM   6734  N   PHE C  63      73.838  30.466  -2.565  1.00 40.98           N  
ATOM   6735  CA  PHE C  63      74.443  29.144  -2.733  1.00 38.25           C  
ATOM   6736  C   PHE C  63      75.571  28.932  -1.734  1.00 33.90           C  
ATOM   6737  O   PHE C  63      75.796  27.812  -1.272  1.00 34.04           O  
ATOM   6738  CB  PHE C  63      74.959  28.978  -4.178  1.00 36.02           C  
ATOM   6739  CG  PHE C  63      75.335  27.562  -4.537  1.00 26.71           C  
ATOM   6740  CD1 PHE C  63      76.641  27.102  -4.349  1.00 25.41           C  
ATOM   6741  CD2 PHE C  63      74.378  26.684  -5.045  1.00 29.24           C  
ATOM   6742  CE1 PHE C  63      76.996  25.784  -4.659  1.00 23.05           C  
ATOM   6743  CE2 PHE C  63      74.712  25.356  -5.363  1.00 27.82           C  
ATOM   6744  CZ  PHE C  63      76.028  24.907  -5.168  1.00 23.28           C  
ATOM   6745  N   GLY C  64      76.251  30.031  -1.405  1.00 28.41           N  
ATOM   6746  CA  GLY C  64      77.354  30.004  -0.465  1.00 29.72           C  
ATOM   6747  C   GLY C  64      76.903  30.095   0.981  1.00 30.70           C  
ATOM   6748  O   GLY C  64      77.429  29.391   1.845  1.00 30.79           O  
ATOM   6749  N   TRP C  65      75.930  30.966   1.242  1.00 31.25           N  
ATOM   6750  CA  TRP C  65      75.402  31.166   2.591  1.00 28.02           C  
ATOM   6751  C   TRP C  65      74.747  29.890   3.063  1.00 26.16           C  
ATOM   6752  O   TRP C  65      75.095  29.374   4.115  1.00 31.10           O  
ATOM   6753  CB  TRP C  65      74.396  32.332   2.621  1.00 25.26           C  
ATOM   6754  CG  TRP C  65      74.044  32.847   4.015  1.00 21.27           C  
ATOM   6755  CD1 TRP C  65      73.836  32.106   5.157  1.00 15.25           C  
ATOM   6756  CD2 TRP C  65      73.838  34.217   4.393  1.00 20.53           C  
ATOM   6757  NE1 TRP C  65      73.513  32.932   6.211  1.00 11.16           N  
ATOM   6758  CE2 TRP C  65      73.510  34.231   5.768  1.00 20.17           C  
ATOM   6759  CE3 TRP C  65      73.891  35.438   3.702  1.00 18.04           C  
ATOM   6760  CZ2 TRP C  65      73.244  35.423   6.458  1.00 19.44           C  
ATOM   6761  CZ3 TRP C  65      73.625  36.609   4.395  1.00 14.54           C  
ATOM   6762  CH2 TRP C  65      73.308  36.593   5.756  1.00 13.97           C  
ATOM   6763  N   TRP C  66      73.813  29.381   2.271  1.00 22.40           N  
ATOM   6764  CA  TRP C  66      73.120  28.149   2.611  1.00 24.16           C  
ATOM   6765  C   TRP C  66      74.145  27.008   2.713  1.00 27.30           C  
ATOM   6766  O   TRP C  66      73.981  26.073   3.504  1.00 28.68           O  
ATOM   6767  CB  TRP C  66      72.066  27.813   1.537  1.00 29.01           C  
ATOM   6768  CG  TRP C  66      70.951  28.851   1.325  1.00 29.34           C  
ATOM   6769  CD1 TRP C  66      70.347  29.193   0.127  1.00 27.18           C  
ATOM   6770  CD2 TRP C  66      70.298  29.635   2.333  1.00 25.49           C  
ATOM   6771  NE1 TRP C  66      69.362  30.135   0.340  1.00 26.66           N  
ATOM   6772  CE2 TRP C  66      69.315  30.427   1.680  1.00 29.11           C  
ATOM   6773  CE3 TRP C  66      70.448  29.751   3.726  1.00 25.24           C  
ATOM   6774  CZ2 TRP C  66      68.497  31.321   2.376  1.00 27.43           C  
ATOM   6775  CZ3 TRP C  66      69.631  30.645   4.422  1.00 23.23           C  
ATOM   6776  CH2 TRP C  66      68.673  31.417   3.745  1.00 26.74           C  
ATOM   6777  N   ALA C  67      75.231  27.137   1.940  1.00 29.44           N  
ATOM   6778  CA  ALA C  67      76.323  26.149   1.885  1.00 28.88           C  
ATOM   6779  C   ALA C  67      77.071  26.056   3.190  1.00 23.97           C  
ATOM   6780  O   ALA C  67      77.293  24.962   3.705  1.00 24.17           O  
ATOM   6781  CB  ALA C  67      77.304  26.476   0.755  1.00 30.13           C  
ATOM   6782  N   ASP C  68      77.510  27.200   3.691  1.00 19.06           N  
ATOM   6783  CA  ASP C  68      78.224  27.226   4.957  1.00 23.13           C  
ATOM   6784  C   ASP C  68      77.284  26.782   6.090  1.00 25.34           C  
ATOM   6785  O   ASP C  68      77.731  26.200   7.083  1.00 31.17           O  
ATOM   6786  CB  ASP C  68      78.832  28.619   5.226  1.00 25.84           C  
ATOM   6787  CG  ASP C  68      79.592  29.198   4.008  1.00 31.90           C  
ATOM   6788  OD1 ASP C  68      80.173  28.443   3.196  1.00 27.52           O  
ATOM   6789  OD2 ASP C  68      79.602  30.436   3.863  1.00 31.45           O  
ATOM   6790  N   VAL C  69      75.977  26.990   5.889  1.00 26.40           N  
ATOM   6791  CA  VAL C  69      74.954  26.601   6.868  1.00 30.00           C  
ATOM   6792  C   VAL C  69      74.826  25.077   6.948  1.00 29.84           C  
ATOM   6793  O   VAL C  69      74.675  24.516   8.044  1.00 31.28           O  
ATOM   6794  CB  VAL C  69      73.573  27.221   6.561  1.00 30.63           C  
ATOM   6795  CG1 VAL C  69      72.586  26.883   7.675  1.00 25.14           C  
ATOM   6796  CG2 VAL C  69      73.698  28.714   6.436  1.00 27.34           C  
ATOM   6797  N   VAL C  70      74.847  24.419   5.786  1.00 25.45           N  
ATOM   6798  CA  VAL C  70      74.798  22.953   5.727  1.00 21.28           C  
ATOM   6799  C   VAL C  70      76.043  22.412   6.445  1.00 21.76           C  
ATOM   6800  O   VAL C  70      75.959  21.479   7.251  1.00 17.07           O  
ATOM   6801  CB  VAL C  70      74.807  22.423   4.254  1.00 20.62           C  
ATOM   6802  CG1 VAL C  70      74.873  20.908   4.247  1.00 10.78           C  
ATOM   6803  CG2 VAL C  70      73.575  22.907   3.482  1.00 11.81           C  
ATOM   6804  N   ASN C  71      77.171  23.080   6.191  1.00 20.10           N  
ATOM   6805  CA  ASN C  71      78.455  22.735   6.767  1.00 22.57           C  
ATOM   6806  C   ASN C  71      78.558  23.015   8.256  1.00 22.51           C  
ATOM   6807  O   ASN C  71      79.361  22.388   8.932  1.00 26.54           O  
ATOM   6808  CB  ASN C  71      79.576  23.452   6.033  1.00 30.38           C  
ATOM   6809  CG  ASN C  71      80.905  23.392   6.781  1.00 33.70           C  
ATOM   6810  OD1 ASN C  71      81.430  22.307   7.059  1.00 36.09           O  
ATOM   6811  ND2 ASN C  71      81.448  24.569   7.123  1.00 35.52           N  
ATOM   6812  N   GLU C  72      77.837  24.002   8.765  1.00 23.07           N  
ATOM   6813  CA  GLU C  72      77.895  24.256  10.207  1.00 25.63           C  
ATOM   6814  C   GLU C  72      77.131  23.172  10.975  1.00 24.10           C  
ATOM   6815  O   GLU C  72      77.469  22.851  12.123  1.00 21.51           O  
ATOM   6816  CB  GLU C  72      77.271  25.611  10.567  1.00 31.92           C  
ATOM   6817  CG  GLU C  72      78.191  26.816  10.500  1.00 27.94           C  
ATOM   6818  CD  GLU C  72      77.810  27.746   9.386  1.00 27.44           C  
ATOM   6819  OE1 GLU C  72      78.715  28.333   8.743  1.00 26.89           O  
ATOM   6820  OE2 GLU C  72      76.590  27.865   9.143  1.00 25.53           O  
ATOM   6821  N   GLY C  73      76.085  22.643  10.332  1.00 18.97           N  
ATOM   6822  CA  GLY C  73      75.234  21.631  10.931  1.00 18.52           C  
ATOM   6823  C   GLY C  73      75.908  20.294  11.134  1.00 22.46           C  
ATOM   6824  O   GLY C  73      75.703  19.664  12.179  1.00 23.03           O  
ATOM   6825  N   GLU C  74      76.678  19.857  10.129  1.00 25.20           N  
ATOM   6826  CA  GLU C  74      77.405  18.579  10.161  1.00 23.40           C  
ATOM   6827  C   GLU C  74      78.620  18.664  11.099  1.00 21.98           C  
ATOM   6828  O   GLU C  74      78.985  17.695  11.751  1.00 22.27           O  
ATOM   6829  CB  GLU C  74      77.868  18.174   8.753  1.00 20.26           C  
ATOM   6830  CG  GLU C  74      76.851  18.386   7.617  1.00 29.11           C  
ATOM   6831  CD  GLU C  74      75.537  17.579   7.735  1.00 34.84           C  
ATOM   6832  OE1 GLU C  74      74.487  18.163   8.128  1.00 34.74           O  
ATOM   6833  OE2 GLU C  74      75.540  16.373   7.381  1.00 31.38           O  
ATOM   6834  N   THR C  75      79.178  19.860  11.219  1.00 20.27           N  
ATOM   6835  CA  THR C  75      80.340  20.138  12.055  1.00 16.82           C  
ATOM   6836  C   THR C  75      79.989  20.206  13.552  1.00 18.61           C  
ATOM   6837  O   THR C  75      80.841  20.522  14.388  1.00 18.91           O  
ATOM   6838  CB  THR C  75      81.002  21.432  11.548  1.00 15.95           C  
ATOM   6839  OG1 THR C  75      81.518  21.198  10.233  1.00 21.34           O  
ATOM   6840  CG2 THR C  75      82.107  21.906  12.448  1.00 13.68           C  
ATOM   6841  N   GLY C  76      78.734  19.899  13.881  1.00 20.00           N  
ATOM   6842  CA  GLY C  76      78.281  19.888  15.268  1.00 23.95           C  
ATOM   6843  C   GLY C  76      78.036  21.254  15.904  1.00 24.28           C  
ATOM   6844  O   GLY C  76      77.926  21.350  17.127  1.00 25.16           O  
ATOM   6845  N   GLU C  77      77.904  22.300  15.092  1.00 28.53           N  
ATOM   6846  CA  GLU C  77      77.681  23.664  15.596  1.00 30.77           C  
ATOM   6847  C   GLU C  77      76.249  23.866  16.152  1.00 29.59           C  
ATOM   6848  O   GLU C  77      76.026  24.519  17.186  1.00 29.25           O  
ATOM   6849  CB  GLU C  77      78.002  24.673  14.485  1.00 30.81           C  
ATOM   6850  CG  GLU C  77      79.032  25.709  14.896  1.00 35.52           C  
ATOM   6851  CD  GLU C  77      80.203  25.090  15.648  1.00 40.63           C  
ATOM   6852  OE1 GLU C  77      80.279  25.250  16.894  1.00 42.24           O  
ATOM   6853  OE2 GLU C  77      81.039  24.432  14.988  1.00 37.21           O  
ATOM   6854  N   HIS C  78      75.301  23.233  15.477  1.00 22.22           N  
ATOM   6855  CA  HIS C  78      73.907  23.271  15.834  1.00 13.76           C  
ATOM   6856  C   HIS C  78      73.564  22.562  17.143  1.00  8.68           C  
ATOM   6857  O   HIS C  78      72.799  21.603  17.126  1.00  9.11           O  
ATOM   6858  CB  HIS C  78      73.099  22.624  14.722  1.00 13.18           C  
ATOM   6859  CG  HIS C  78      73.064  23.419  13.462  1.00 11.18           C  
ATOM   6860  ND1 HIS C  78      72.435  22.968  12.320  1.00  9.35           N  
ATOM   6861  CD2 HIS C  78      73.566  24.641  13.166  1.00  9.60           C  
ATOM   6862  CE1 HIS C  78      72.552  23.882  11.373  1.00 10.85           C  
ATOM   6863  NE2 HIS C  78      73.234  24.906  11.860  1.00 13.93           N  
ATOM   6864  N   THR C  79      74.092  23.025  18.274  1.00  8.34           N  
ATOM   6865  CA  THR C  79      73.741  22.426  19.576  1.00 14.29           C  
ATOM   6866  C   THR C  79      72.212  22.489  19.781  1.00 16.60           C  
ATOM   6867  O   THR C  79      71.539  23.295  19.135  1.00 23.74           O  
ATOM   6868  CB  THR C  79      74.413  23.190  20.715  1.00  9.67           C  
ATOM   6869  OG1 THR C  79      74.295  24.594  20.480  1.00 19.90           O  
ATOM   6870  CG2 THR C  79      75.874  22.872  20.781  1.00 16.01           C  
ATOM   6871  N   PRO C  80      71.628  21.608  20.621  1.00 18.18           N  
ATOM   6872  CA  PRO C  80      70.174  21.664  20.817  1.00 19.76           C  
ATOM   6873  C   PRO C  80      69.562  23.062  20.940  1.00 21.08           C  
ATOM   6874  O   PRO C  80      68.464  23.260  20.445  1.00 25.37           O  
ATOM   6875  CB  PRO C  80      69.972  20.775  22.032  1.00 15.32           C  
ATOM   6876  CG  PRO C  80      70.837  19.664  21.694  1.00 13.55           C  
ATOM   6877  CD  PRO C  80      72.137  20.352  21.194  1.00 20.73           C  
ATOM   6878  N   VAL C  81      70.240  24.027  21.572  1.00 21.11           N  
ATOM   6879  CA  VAL C  81      69.687  25.392  21.636  1.00 18.83           C  
ATOM   6880  C   VAL C  81      69.626  25.925  20.228  1.00 15.87           C  
ATOM   6881  O   VAL C  81      68.596  26.399  19.775  1.00 11.41           O  
ATOM   6882  CB  VAL C  81      70.559  26.393  22.424  1.00 19.63           C  
ATOM   6883  CG1 VAL C  81      70.385  26.194  23.904  1.00 22.64           C  
ATOM   6884  CG2 VAL C  81      72.032  26.301  22.001  1.00 12.55           C  
ATOM   6885  N   VAL C  82      70.744  25.779  19.526  1.00 10.18           N  
ATOM   6886  CA  VAL C  82      70.854  26.230  18.155  1.00 10.90           C  
ATOM   6887  C   VAL C  82      69.757  25.618  17.278  1.00 11.71           C  
ATOM   6888  O   VAL C  82      69.367  26.182  16.251  1.00  9.36           O  
ATOM   6889  CB  VAL C  82      72.249  25.921  17.617  1.00  8.34           C  
ATOM   6890  CG1 VAL C  82      72.415  26.407  16.179  1.00  8.34           C  
ATOM   6891  CG2 VAL C  82      73.256  26.525  18.537  1.00  8.34           C  
ATOM   6892  N   ARG C  83      69.234  24.479  17.709  1.00 10.44           N  
ATOM   6893  CA  ARG C  83      68.186  23.827  16.955  1.00  9.90           C  
ATOM   6894  C   ARG C  83      66.830  24.460  17.282  1.00 11.56           C  
ATOM   6895  O   ARG C  83      66.058  24.743  16.380  1.00 14.99           O  
ATOM   6896  CB  ARG C  83      68.200  22.320  17.225  1.00  8.34           C  
ATOM   6897  CG  ARG C  83      69.579  21.768  17.444  1.00  8.34           C  
ATOM   6898  CD  ARG C  83      69.668  20.374  16.880  1.00 15.72           C  
ATOM   6899  NE  ARG C  83      70.624  19.504  17.564  1.00 12.72           N  
ATOM   6900  CZ  ARG C  83      70.263  18.483  18.336  1.00 23.52           C  
ATOM   6901  NH1 ARG C  83      68.979  18.214  18.531  1.00 20.15           N  
ATOM   6902  NH2 ARG C  83      71.180  17.684  18.861  1.00 33.80           N  
ATOM   6903  N   ILE C  84      66.552  24.704  18.561  1.00 11.07           N  
ATOM   6904  CA  ILE C  84      65.291  25.319  18.951  1.00 15.95           C  
ATOM   6905  C   ILE C  84      65.154  26.664  18.224  1.00 17.94           C  
ATOM   6906  O   ILE C  84      64.178  26.901  17.507  1.00 17.52           O  
ATOM   6907  CB  ILE C  84      65.213  25.565  20.502  1.00 22.32           C  
ATOM   6908  CG1 ILE C  84      65.208  24.249  21.254  1.00 20.56           C  
ATOM   6909  CG2 ILE C  84      63.931  26.317  20.890  1.00 17.52           C  
ATOM   6910  CD1 ILE C  84      64.038  23.365  20.867  1.00 35.31           C  
ATOM   6911  N   GLY C  85      66.194  27.487  18.352  1.00 19.00           N  
ATOM   6912  CA  GLY C  85      66.230  28.800  17.752  1.00 22.62           C  
ATOM   6913  C   GLY C  85      66.057  28.824  16.244  1.00 25.78           C  
ATOM   6914  O   GLY C  85      65.308  29.651  15.754  1.00 26.48           O  
ATOM   6915  N   LEU C  86      66.742  27.971  15.492  1.00 26.05           N  
ATOM   6916  CA  LEU C  86      66.613  28.005  14.035  1.00 28.59           C  
ATOM   6917  C   LEU C  86      65.190  27.755  13.568  1.00 30.14           C  
ATOM   6918  O   LEU C  86      64.787  28.229  12.507  1.00 32.46           O  
ATOM   6919  CB  LEU C  86      67.551  27.001  13.378  1.00 29.83           C  
ATOM   6920  CG  LEU C  86      69.017  27.380  13.206  1.00 34.92           C  
ATOM   6921  CD1 LEU C  86      69.869  26.114  13.292  1.00 33.61           C  
ATOM   6922  CD2 LEU C  86      69.218  28.100  11.877  1.00 28.42           C  
ATOM   6923  N   GLN C  87      64.444  26.969  14.341  1.00 30.31           N  
ATOM   6924  CA  GLN C  87      63.061  26.665  14.002  1.00 29.97           C  
ATOM   6925  C   GLN C  87      62.242  27.941  14.084  1.00 27.60           C  
ATOM   6926  O   GLN C  87      61.608  28.323  13.104  1.00 26.15           O  
ATOM   6927  CB  GLN C  87      62.502  25.574  14.917  1.00 27.17           C  
ATOM   6928  CG  GLN C  87      63.045  24.192  14.601  1.00 29.58           C  
ATOM   6929  CD  GLN C  87      62.678  23.161  15.648  1.00 28.82           C  
ATOM   6930  OE1 GLN C  87      62.556  23.474  16.839  1.00 34.26           O  
ATOM   6931  NE2 GLN C  87      62.514  21.915  15.214  1.00 34.13           N  
ATOM   6932  N   TYR C  88      62.314  28.623  15.231  1.00 24.55           N  
ATOM   6933  CA  TYR C  88      61.620  29.891  15.447  1.00 20.52           C  
ATOM   6934  C   TYR C  88      61.754  30.757  14.190  1.00 21.29           C  
ATOM   6935  O   TYR C  88      60.764  31.080  13.533  1.00 19.57           O  
ATOM   6936  CB  TYR C  88      62.291  30.653  16.580  1.00 10.18           C  
ATOM   6937  CG  TYR C  88      61.873  30.415  18.018  1.00  8.34           C  
ATOM   6938  CD1 TYR C  88      60.582  30.731  18.446  1.00  8.34           C  
ATOM   6939  CD2 TYR C  88      62.824  29.923  18.916  1.00  8.34           C  
ATOM   6940  CE1 TYR C  88      60.243  30.565  19.794  1.00 15.42           C  
ATOM   6941  CE2 TYR C  88      62.488  29.763  20.264  1.00 12.83           C  
ATOM   6942  CZ  TYR C  88      61.199  30.089  20.704  1.00 16.14           C  
ATOM   6943  OH  TYR C  88      60.877  29.946  22.017  1.00  8.34           O  
ATOM   6944  N   GLY C  89      63.012  31.060  13.855  1.00 21.43           N  
ATOM   6945  CA  GLY C  89      63.374  31.880  12.708  1.00 17.66           C  
ATOM   6946  C   GLY C  89      62.726  31.464  11.402  1.00 19.95           C  
ATOM   6947  O   GLY C  89      62.511  32.299  10.525  1.00 23.30           O  
ATOM   6948  N   PHE C  90      62.442  30.180  11.234  1.00 17.18           N  
ATOM   6949  CA  PHE C  90      61.792  29.748  10.006  1.00 16.20           C  
ATOM   6950  C   PHE C  90      60.262  29.995  10.077  1.00 18.41           C  
ATOM   6951  O   PHE C  90      59.624  30.362   9.077  1.00 18.41           O  
ATOM   6952  CB  PHE C  90      62.114  28.291   9.691  1.00 14.96           C  
ATOM   6953  CG  PHE C  90      61.821  27.943   8.287  1.00 22.92           C  
ATOM   6954  CD1 PHE C  90      62.532  28.553   7.263  1.00 25.61           C  
ATOM   6955  CD2 PHE C  90      60.749  27.118   7.968  1.00 31.04           C  
ATOM   6956  CE1 PHE C  90      62.173  28.359   5.935  1.00 25.95           C  
ATOM   6957  CE2 PHE C  90      60.378  26.915   6.640  1.00 35.19           C  
ATOM   6958  CZ  PHE C  90      61.090  27.539   5.621  1.00 31.27           C  
ATOM   6959  N   ILE C  91      59.683  29.781  11.262  1.00 19.73           N  
ATOM   6960  CA  ILE C  91      58.262  30.029  11.490  1.00 17.86           C  
ATOM   6961  C   ILE C  91      58.027  31.518  11.238  1.00 17.38           C  
ATOM   6962  O   ILE C  91      57.154  31.904  10.461  1.00 19.16           O  
ATOM   6963  CB  ILE C  91      57.844  29.672  12.965  1.00 15.61           C  
ATOM   6964  CG1 ILE C  91      57.565  28.166  13.101  1.00 11.92           C  
ATOM   6965  CG2 ILE C  91      56.633  30.518  13.435  1.00  8.34           C  
ATOM   6966  CD1 ILE C  91      58.723  27.350  13.614  1.00 13.69           C  
ATOM   6967  N   LEU C  92      58.889  32.333  11.850  1.00 17.26           N  
ATOM   6968  CA  LEU C  92      58.845  33.781  11.724  1.00 14.96           C  
ATOM   6969  C   LEU C  92      59.006  34.215  10.276  1.00 13.63           C  
ATOM   6970  O   LEU C  92      58.469  35.232   9.870  1.00 14.99           O  
ATOM   6971  CB  LEU C  92      59.900  34.405  12.622  1.00 11.64           C  
ATOM   6972  CG  LEU C  92      59.595  34.161  14.098  1.00  8.34           C  
ATOM   6973  CD1 LEU C  92      60.705  34.719  14.929  1.00  8.34           C  
ATOM   6974  CD2 LEU C  92      58.263  34.793  14.494  1.00  8.34           C  
ATOM   6975  N   PHE C  93      59.755  33.457   9.487  1.00 14.93           N  
ATOM   6976  CA  PHE C  93      59.871  33.805   8.080  1.00 17.59           C  
ATOM   6977  C   PHE C  93      58.594  33.400   7.362  1.00 20.19           C  
ATOM   6978  O   PHE C  93      58.232  34.006   6.345  1.00 13.51           O  
ATOM   6979  CB  PHE C  93      61.046  33.130   7.402  1.00 13.56           C  
ATOM   6980  CG  PHE C  93      61.123  33.437   5.948  1.00 16.28           C  
ATOM   6981  CD1 PHE C  93      61.562  34.677   5.517  1.00 15.31           C  
ATOM   6982  CD2 PHE C  93      60.695  32.512   5.006  1.00 19.73           C  
ATOM   6983  CE1 PHE C  93      61.570  34.999   4.164  1.00 19.26           C  
ATOM   6984  CE2 PHE C  93      60.699  32.822   3.644  1.00 25.77           C  
ATOM   6985  CZ  PHE C  93      61.137  34.072   3.223  1.00 22.75           C  
ATOM   6986  N   ILE C  94      57.968  32.326   7.866  1.00 24.33           N  
ATOM   6987  CA  ILE C  94      56.705  31.809   7.340  1.00 24.37           C  
ATOM   6988  C   ILE C  94      55.573  32.781   7.707  1.00 22.02           C  
ATOM   6989  O   ILE C  94      54.785  33.166   6.833  1.00 20.17           O  
ATOM   6990  CB  ILE C  94      56.410  30.368   7.868  1.00 22.18           C  
ATOM   6991  CG1 ILE C  94      57.063  29.315   6.969  1.00 21.85           C  
ATOM   6992  CG2 ILE C  94      54.916  30.098   7.934  1.00 28.48           C  
ATOM   6993  CD1 ILE C  94      56.513  29.267   5.558  1.00 21.95           C  
ATOM   6994  N   MET C  95      55.506  33.191   8.981  1.00 15.18           N  
ATOM   6995  CA  MET C  95      54.492  34.149   9.409  1.00 11.30           C  
ATOM   6996  C   MET C  95      54.552  35.362   8.494  1.00 13.95           C  
ATOM   6997  O   MET C  95      53.582  35.664   7.833  1.00 17.74           O  
ATOM   6998  CB  MET C  95      54.653  34.538  10.878  1.00  8.34           C  
ATOM   6999  CG  MET C  95      54.300  33.390  11.807  1.00  8.34           C  
ATOM   7000  SD  MET C  95      54.464  33.734  13.591  1.00 13.46           S  
ATOM   7001  CE  MET C  95      53.706  32.277  14.356  1.00  8.34           C  
ATOM   7002  N   SER C  96      55.713  35.987   8.356  1.00 15.65           N  
ATOM   7003  CA  SER C  96      55.843  37.133   7.456  1.00 17.96           C  
ATOM   7004  C   SER C  96      55.379  36.780   6.044  1.00 20.09           C  
ATOM   7005  O   SER C  96      54.671  37.549   5.413  1.00 19.84           O  
ATOM   7006  CB  SER C  96      57.292  37.636   7.396  1.00 24.44           C  
ATOM   7007  OG  SER C  96      57.627  38.428   8.530  1.00 13.47           O  
ATOM   7008  N   GLU C  97      55.772  35.614   5.554  1.00 18.60           N  
ATOM   7009  CA  GLU C  97      55.362  35.175   4.225  1.00 20.99           C  
ATOM   7010  C   GLU C  97      53.827  35.228   4.121  1.00 20.94           C  
ATOM   7011  O   GLU C  97      53.269  35.516   3.050  1.00 23.40           O  
ATOM   7012  CB  GLU C  97      55.881  33.746   3.969  1.00 26.99           C  
ATOM   7013  CG  GLU C  97      56.240  33.410   2.511  1.00 25.57           C  
ATOM   7014  CD  GLU C  97      57.200  34.416   1.886  1.00 24.09           C  
ATOM   7015  OE1 GLU C  97      58.417  34.140   1.790  1.00 18.68           O  
ATOM   7016  OE2 GLU C  97      56.719  35.493   1.471  1.00 29.64           O  
ATOM   7017  N   VAL C  98      53.170  34.978   5.261  1.00 18.42           N  
ATOM   7018  CA  VAL C  98      51.708  35.002   5.402  1.00 16.13           C  
ATOM   7019  C   VAL C  98      51.203  36.440   5.363  1.00 13.42           C  
ATOM   7020  O   VAL C  98      50.472  36.821   4.453  1.00 13.07           O  
ATOM   7021  CB  VAL C  98      51.257  34.308   6.736  1.00 10.84           C  
ATOM   7022  CG1 VAL C  98      49.886  34.744   7.155  1.00  8.34           C  
ATOM   7023  CG2 VAL C  98      51.269  32.803   6.568  1.00 10.08           C  
ATOM   7024  N   MET C  99      51.647  37.251   6.320  1.00 13.65           N  
ATOM   7025  CA  MET C  99      51.242  38.646   6.394  1.00 13.31           C  
ATOM   7026  C   MET C  99      51.359  39.354   5.070  1.00 10.71           C  
ATOM   7027  O   MET C  99      50.672  40.344   4.874  1.00  8.34           O  
ATOM   7028  CB  MET C  99      52.015  39.421   7.465  1.00 19.75           C  
ATOM   7029  CG  MET C  99      51.411  39.316   8.855  1.00 11.48           C  
ATOM   7030  SD  MET C  99      49.588  39.349   8.842  1.00 13.50           S  
ATOM   7031  CE  MET C  99      49.230  41.041   8.591  1.00  8.34           C  
ATOM   7032  N   PHE C 100      52.194  38.831   4.167  1.00 12.02           N  
ATOM   7033  CA  PHE C 100      52.394  39.397   2.817  1.00 14.97           C  
ATOM   7034  C   PHE C 100      51.252  39.032   1.852  1.00 13.43           C  
ATOM   7035  O   PHE C 100      50.758  39.895   1.124  1.00  8.34           O  
ATOM   7036  CB  PHE C 100      53.734  38.945   2.227  1.00 17.12           C  
ATOM   7037  CG  PHE C 100      53.998  39.461   0.838  1.00 12.45           C  
ATOM   7038  CD1 PHE C 100      54.494  40.742   0.641  1.00 12.55           C  
ATOM   7039  CD2 PHE C 100      53.782  38.648  -0.274  1.00 15.28           C  
ATOM   7040  CE1 PHE C 100      54.779  41.213  -0.652  1.00 16.67           C  
ATOM   7041  CE2 PHE C 100      54.062  39.111  -1.575  1.00  9.79           C  
ATOM   7042  CZ  PHE C 100      54.563  40.396  -1.760  1.00  8.42           C  
ATOM   7043  N   PHE C 101      50.883  37.752   1.793  1.00 12.87           N  
ATOM   7044  CA  PHE C 101      49.771  37.343   0.930  1.00 19.36           C  
ATOM   7045  C   PHE C 101      48.464  38.008   1.403  1.00 18.88           C  
ATOM   7046  O   PHE C 101      47.526  38.205   0.618  1.00 21.71           O  
ATOM   7047  CB  PHE C 101      49.625  35.812   0.867  1.00 26.30           C  
ATOM   7048  CG  PHE C 101      50.413  35.174  -0.252  1.00 32.27           C  
ATOM   7049  CD1 PHE C 101      49.820  34.949  -1.495  1.00 35.31           C  
ATOM   7050  CD2 PHE C 101      51.772  34.857  -0.086  1.00 30.47           C  
ATOM   7051  CE1 PHE C 101      50.571  34.427  -2.564  1.00 33.22           C  
ATOM   7052  CE2 PHE C 101      52.532  34.334  -1.149  1.00 30.70           C  
ATOM   7053  CZ  PHE C 101      51.931  34.121  -2.389  1.00 32.60           C  
ATOM   7054  N   VAL C 102      48.412  38.347   2.692  1.00 15.93           N  
ATOM   7055  CA  VAL C 102      47.266  39.030   3.260  1.00 13.83           C  
ATOM   7056  C   VAL C 102      46.968  40.173   2.316  1.00 14.66           C  
ATOM   7057  O   VAL C 102      45.959  40.152   1.614  1.00 14.74           O  
ATOM   7058  CB  VAL C 102      47.602  39.588   4.661  1.00  9.84           C  
ATOM   7059  CG1 VAL C 102      46.443  40.353   5.262  1.00  8.34           C  
ATOM   7060  CG2 VAL C 102      47.978  38.462   5.556  1.00 12.76           C  
ATOM   7061  N   ALA C 103      47.949  41.059   2.167  1.00 16.20           N  
ATOM   7062  CA  ALA C 103      47.824  42.212   1.293  1.00 19.16           C  
ATOM   7063  C   ALA C 103      47.176  41.844  -0.048  1.00 21.02           C  
ATOM   7064  O   ALA C 103      46.188  42.457  -0.449  1.00 20.27           O  
ATOM   7065  CB  ALA C 103      49.194  42.849   1.074  1.00 20.60           C  
ATOM   7066  N   TRP C 104      47.669  40.777  -0.672  1.00 25.49           N  
ATOM   7067  CA  TRP C 104      47.163  40.316  -1.961  1.00 28.12           C  
ATOM   7068  C   TRP C 104      45.706  39.928  -1.933  1.00 31.31           C  
ATOM   7069  O   TRP C 104      44.932  40.389  -2.774  1.00 39.11           O  
ATOM   7070  CB  TRP C 104      48.018  39.169  -2.505  1.00 28.30           C  
ATOM   7071  CG  TRP C 104      49.352  39.670  -2.878  1.00 27.45           C  
ATOM   7072  CD1 TRP C 104      50.535  39.398  -2.258  1.00 28.82           C  
ATOM   7073  CD2 TRP C 104      49.634  40.661  -3.867  1.00 27.89           C  
ATOM   7074  NE1 TRP C 104      51.533  40.177  -2.788  1.00 30.91           N  
ATOM   7075  CE2 TRP C 104      51.003  40.961  -3.778  1.00 30.69           C  
ATOM   7076  CE3 TRP C 104      48.855  41.331  -4.813  1.00 32.39           C  
ATOM   7077  CZ2 TRP C 104      51.613  41.906  -4.599  1.00 35.39           C  
ATOM   7078  CZ3 TRP C 104      49.453  42.263  -5.622  1.00 33.64           C  
ATOM   7079  CH2 TRP C 104      50.823  42.546  -5.512  1.00 35.56           C  
ATOM   7080  N   PHE C 105      45.328  39.059  -1.002  1.00 30.56           N  
ATOM   7081  CA  PHE C 105      43.930  38.668  -0.905  1.00 30.93           C  
ATOM   7082  C   PHE C 105      43.119  39.943  -0.779  1.00 30.60           C  
ATOM   7083  O   PHE C 105      42.180  40.181  -1.538  1.00 35.70           O  
ATOM   7084  CB  PHE C 105      43.688  37.794   0.329  1.00 32.73           C  
ATOM   7085  CG  PHE C 105      44.546  36.571   0.385  1.00 34.76           C  
ATOM   7086  CD1 PHE C 105      44.655  35.729  -0.723  1.00 33.37           C  
ATOM   7087  CD2 PHE C 105      45.265  36.268   1.542  1.00 35.15           C  
ATOM   7088  CE1 PHE C 105      45.480  34.592  -0.683  1.00 30.77           C  
ATOM   7089  CE2 PHE C 105      46.094  35.140   1.602  1.00 37.67           C  
ATOM   7090  CZ  PHE C 105      46.203  34.299   0.484  1.00 32.33           C  
ATOM   7091  N   TRP C 106      43.596  40.816   0.102  1.00 26.64           N  
ATOM   7092  CA  TRP C 106      42.963  42.098   0.387  1.00 26.22           C  
ATOM   7093  C   TRP C 106      42.643  42.887  -0.892  1.00 25.87           C  
ATOM   7094  O   TRP C 106      41.489  43.208  -1.141  1.00 27.05           O  
ATOM   7095  CB  TRP C 106      43.853  42.901   1.346  1.00 23.44           C  
ATOM   7096  CG  TRP C 106      43.133  43.960   2.087  1.00 13.30           C  
ATOM   7097  CD1 TRP C 106      41.908  44.443   1.808  1.00  9.85           C  
ATOM   7098  CD2 TRP C 106      43.609  44.696   3.221  1.00 12.40           C  
ATOM   7099  NE1 TRP C 106      41.581  45.435   2.686  1.00 10.37           N  
ATOM   7100  CE2 TRP C 106      42.611  45.610   3.568  1.00  9.14           C  
ATOM   7101  CE3 TRP C 106      44.784  44.671   3.973  1.00 15.64           C  
ATOM   7102  CZ2 TRP C 106      42.744  46.496   4.637  1.00 14.05           C  
ATOM   7103  CZ3 TRP C 106      44.915  45.558   5.042  1.00 13.73           C  
ATOM   7104  CH2 TRP C 106      43.901  46.451   5.360  1.00 12.56           C  
ATOM   7105  N   ALA C 107      43.642  43.135  -1.734  1.00 23.71           N  
ATOM   7106  CA  ALA C 107      43.420  43.877  -2.978  1.00 24.45           C  
ATOM   7107  C   ALA C 107      42.574  43.091  -3.986  1.00 23.98           C  
ATOM   7108  O   ALA C 107      42.493  43.457  -5.158  1.00 22.74           O  
ATOM   7109  CB  ALA C 107      44.753  44.291  -3.608  1.00 25.58           C  
ATOM   7110  N   PHE C 108      41.970  41.994  -3.543  1.00 23.88           N  
ATOM   7111  CA  PHE C 108      41.124  41.211  -4.425  1.00 29.99           C  
ATOM   7112  C   PHE C 108      39.739  41.042  -3.817  1.00 29.56           C  
ATOM   7113  O   PHE C 108      38.720  41.326  -4.461  1.00 30.84           O  
ATOM   7114  CB  PHE C 108      41.737  39.840  -4.727  1.00 31.65           C  
ATOM   7115  CG  PHE C 108      40.910  39.013  -5.678  1.00 26.63           C  
ATOM   7116  CD1 PHE C 108      41.172  39.034  -7.045  1.00 18.47           C  
ATOM   7117  CD2 PHE C 108      39.822  38.268  -5.212  1.00 27.05           C  
ATOM   7118  CE1 PHE C 108      40.368  38.340  -7.925  1.00 21.42           C  
ATOM   7119  CE2 PHE C 108      39.014  37.572  -6.087  1.00 25.06           C  
ATOM   7120  CZ  PHE C 108      39.282  37.607  -7.447  1.00 22.19           C  
ATOM   7121  N   ILE C 109      39.708  40.585  -2.569  1.00 26.28           N  
ATOM   7122  CA  ILE C 109      38.452  40.364  -1.861  1.00 21.82           C  
ATOM   7123  C   ILE C 109      37.576  41.623  -1.854  1.00 20.73           C  
ATOM   7124  O   ILE C 109      36.367  41.522  -2.021  1.00 16.56           O  
ATOM   7125  CB  ILE C 109      38.712  39.842  -0.433  1.00 14.96           C  
ATOM   7126  CG1 ILE C 109      39.317  38.444  -0.509  1.00 13.38           C  
ATOM   7127  CG2 ILE C 109      37.448  39.817   0.368  1.00  8.34           C  
ATOM   7128  CD1 ILE C 109      39.685  37.874   0.801  1.00 14.19           C  
ATOM   7129  N   LYS C 110      38.192  42.799  -1.723  1.00 20.48           N  
ATOM   7130  CA  LYS C 110      37.467  44.073  -1.715  1.00 22.67           C  
ATOM   7131  C   LYS C 110      36.826  44.358  -3.078  1.00 26.42           C  
ATOM   7132  O   LYS C 110      35.658  44.746  -3.151  1.00 32.07           O  
ATOM   7133  CB  LYS C 110      38.412  45.221  -1.337  1.00 19.70           C  
ATOM   7134  CG  LYS C 110      37.761  46.610  -1.246  1.00 20.00           C  
ATOM   7135  CD  LYS C 110      37.624  47.320  -2.596  1.00 14.21           C  
ATOM   7136  CE  LYS C 110      36.892  48.657  -2.448  1.00 15.78           C  
ATOM   7137  NZ  LYS C 110      36.742  49.356  -3.760  1.00 15.66           N  
ATOM   7138  N   ASN C 111      37.614  44.212  -4.144  1.00 25.35           N  
ATOM   7139  CA  ASN C 111      37.142  44.441  -5.504  1.00 24.27           C  
ATOM   7140  C   ASN C 111      36.070  43.444  -5.894  1.00 24.42           C  
ATOM   7141  O   ASN C 111      35.040  43.818  -6.458  1.00 27.42           O  
ATOM   7142  CB  ASN C 111      38.293  44.355  -6.494  1.00 27.32           C  
ATOM   7143  CG  ASN C 111      39.169  45.562  -6.448  1.00 32.13           C  
ATOM   7144  OD1 ASN C 111      40.379  45.470  -6.232  1.00 33.94           O  
ATOM   7145  ND2 ASN C 111      38.562  46.725  -6.644  1.00 36.70           N  
ATOM   7146  N   ALA C 112      36.319  42.166  -5.629  1.00 21.69           N  
ATOM   7147  CA  ALA C 112      35.327  41.157  -5.952  1.00 19.26           C  
ATOM   7148  C   ALA C 112      34.011  41.537  -5.292  1.00 23.10           C  
ATOM   7149  O   ALA C 112      32.968  41.510  -5.939  1.00 26.07           O  
ATOM   7150  CB  ALA C 112      35.781  39.798  -5.473  1.00 17.20           C  
ATOM   7151  N   LEU C 113      34.105  41.995  -4.040  1.00 26.67           N  
ATOM   7152  CA  LEU C 113      32.959  42.394  -3.224  1.00 25.68           C  
ATOM   7153  C   LEU C 113      32.262  43.665  -3.699  1.00 26.02           C  
ATOM   7154  O   LEU C 113      31.034  43.698  -3.833  1.00 28.36           O  
ATOM   7155  CB  LEU C 113      33.368  42.625  -1.764  1.00 20.60           C  
ATOM   7156  CG  LEU C 113      33.246  41.576  -0.662  1.00 22.36           C  
ATOM   7157  CD1 LEU C 113      32.907  42.297   0.623  1.00 24.18           C  
ATOM   7158  CD2 LEU C 113      32.173  40.578  -0.965  1.00 24.39           C  
ATOM   7159  N   TYR C 114      33.029  44.731  -3.889  1.00 20.16           N  
ATOM   7160  CA  TYR C 114      32.443  45.991  -4.273  1.00 14.55           C  
ATOM   7161  C   TYR C 114      33.185  46.575  -5.446  1.00 18.04           C  
ATOM   7162  O   TYR C 114      34.009  47.474  -5.266  1.00 21.29           O  
ATOM   7163  CB  TYR C 114      32.575  46.970  -3.113  1.00 11.36           C  
ATOM   7164  CG  TYR C 114      32.356  46.410  -1.721  1.00 10.92           C  
ATOM   7165  CD1 TYR C 114      31.343  45.492  -1.465  1.00 10.00           C  
ATOM   7166  CD2 TYR C 114      33.120  46.857  -0.640  1.00 14.50           C  
ATOM   7167  CE1 TYR C 114      31.087  45.034  -0.179  1.00  9.93           C  
ATOM   7168  CE2 TYR C 114      32.867  46.408   0.654  1.00 10.61           C  
ATOM   7169  CZ  TYR C 114      31.841  45.495   0.873  1.00 13.29           C  
ATOM   7170  OH  TYR C 114      31.530  45.056   2.138  1.00 14.55           O  
ATOM   7171  N   PRO C 115      32.896  46.117  -6.673  1.00 24.04           N  
ATOM   7172  CA  PRO C 115      33.613  46.660  -7.842  1.00 26.58           C  
ATOM   7173  C   PRO C 115      33.335  48.151  -8.051  1.00 31.64           C  
ATOM   7174  O   PRO C 115      32.300  48.669  -7.605  1.00 39.98           O  
ATOM   7175  CB  PRO C 115      33.068  45.831  -9.003  1.00 21.35           C  
ATOM   7176  CG  PRO C 115      32.579  44.578  -8.334  1.00 24.46           C  
ATOM   7177  CD  PRO C 115      31.929  45.095  -7.085  1.00 25.73           C  
ATOM   7178  N   MET C 116      34.258  48.849  -8.705  1.00 34.29           N  
ATOM   7179  CA  MET C 116      34.048  50.270  -8.939  1.00 38.38           C  
ATOM   7180  C   MET C 116      33.227  50.545 -10.196  1.00 40.34           C  
ATOM   7181  O   MET C 116      33.628  50.194 -11.308  1.00 43.08           O  
ATOM   7182  CB  MET C 116      35.370  51.030  -8.986  1.00 37.10           C  
ATOM   7183  CG  MET C 116      36.173  50.946  -7.689  1.00 43.54           C  
ATOM   7184  SD  MET C 116      35.323  51.502  -6.175  1.00 46.67           S  
ATOM   7185  CE  MET C 116      35.719  53.281  -6.168  1.00 46.19           C  
ATOM   7186  N   GLY C 117      32.038  51.116  -9.984  1.00 40.35           N  
ATOM   7187  CA  GLY C 117      31.140  51.490 -11.067  1.00 37.76           C  
ATOM   7188  C   GLY C 117      31.016  53.005 -11.158  1.00 37.57           C  
ATOM   7189  O   GLY C 117      31.767  53.699 -10.473  1.00 30.23           O  
ATOM   7190  N   PRO C 118      30.118  53.551 -12.000  1.00 38.31           N  
ATOM   7191  CA  PRO C 118      29.944  55.003 -12.134  1.00 37.90           C  
ATOM   7192  C   PRO C 118      29.272  55.617 -10.914  1.00 35.04           C  
ATOM   7193  O   PRO C 118      29.431  56.800 -10.642  1.00 30.84           O  
ATOM   7194  CB  PRO C 118      29.057  55.136 -13.373  1.00 38.68           C  
ATOM   7195  CG  PRO C 118      29.354  53.900 -14.145  1.00 43.18           C  
ATOM   7196  CD  PRO C 118      29.370  52.855 -13.056  1.00 40.36           C  
ATOM   7197  N   ASP C 119      28.503  54.825 -10.184  1.00 36.58           N  
ATOM   7198  CA  ASP C 119      27.859  55.368  -9.002  1.00 42.44           C  
ATOM   7199  C   ASP C 119      28.585  54.975  -7.708  1.00 41.75           C  
ATOM   7200  O   ASP C 119      27.990  54.942  -6.632  1.00 43.60           O  
ATOM   7201  CB  ASP C 119      26.362  55.010  -8.973  1.00 47.15           C  
ATOM   7202  CG  ASP C 119      25.463  56.163  -9.464  1.00 53.50           C  
ATOM   7203  OD1 ASP C 119      24.230  56.125  -9.223  1.00 51.45           O  
ATOM   7204  OD2 ASP C 119      25.992  57.115 -10.085  1.00 52.88           O  
ATOM   7205  N   SER C 120      29.887  54.715  -7.818  1.00 37.02           N  
ATOM   7206  CA  SER C 120      30.712  54.352  -6.664  1.00 32.84           C  
ATOM   7207  C   SER C 120      31.044  55.586  -5.834  1.00 30.85           C  
ATOM   7208  O   SER C 120      31.344  56.647  -6.386  1.00 31.15           O  
ATOM   7209  CB  SER C 120      32.003  53.692  -7.127  1.00 32.94           C  
ATOM   7210  OG  SER C 120      31.718  52.486  -7.797  1.00 35.16           O  
ATOM   7211  N   PRO C 121      31.122  55.429  -4.502  1.00 29.83           N  
ATOM   7212  CA  PRO C 121      30.920  54.153  -3.822  1.00 27.89           C  
ATOM   7213  C   PRO C 121      29.528  53.962  -3.240  1.00 29.92           C  
ATOM   7214  O   PRO C 121      29.363  53.087  -2.390  1.00 33.69           O  
ATOM   7215  CB  PRO C 121      31.947  54.217  -2.708  1.00 29.23           C  
ATOM   7216  CG  PRO C 121      31.835  55.651  -2.274  1.00 27.61           C  
ATOM   7217  CD  PRO C 121      31.670  56.434  -3.568  1.00 29.34           C  
ATOM   7218  N   ILE C 122      28.545  54.780  -3.634  1.00 33.25           N  
ATOM   7219  CA  ILE C 122      27.186  54.619  -3.098  1.00 34.33           C  
ATOM   7220  C   ILE C 122      26.526  53.394  -3.706  1.00 33.31           C  
ATOM   7221  O   ILE C 122      25.810  52.671  -3.015  1.00 32.60           O  
ATOM   7222  CB  ILE C 122      26.291  55.851  -3.342  1.00 37.13           C  
ATOM   7223  CG1 ILE C 122      25.809  55.891  -4.798  1.00 45.40           C  
ATOM   7224  CG2 ILE C 122      27.058  57.111  -2.987  1.00 40.05           C  
ATOM   7225  CD1 ILE C 122      24.881  57.039  -5.141  1.00 46.34           C  
ATOM   7226  N   LYS C 123      26.781  53.180  -5.002  1.00 37.79           N  
ATOM   7227  CA  LYS C 123      26.268  52.036  -5.769  1.00 40.73           C  
ATOM   7228  C   LYS C 123      27.438  51.202  -6.294  1.00 41.73           C  
ATOM   7229  O   LYS C 123      28.466  51.761  -6.689  1.00 40.74           O  
ATOM   7230  CB  LYS C 123      25.418  52.491  -6.964  1.00 39.04           C  
ATOM   7231  CG  LYS C 123      24.105  53.149  -6.614  1.00 39.64           C  
ATOM   7232  CD  LYS C 123      23.145  53.095  -7.800  1.00 37.89           C  
ATOM   7233  CE  LYS C 123      21.914  53.984  -7.591  1.00 39.12           C  
ATOM   7234  NZ  LYS C 123      22.208  55.452  -7.746  1.00 31.59           N  
ATOM   7235  N   ASP C 124      27.276  49.877  -6.317  1.00 43.60           N  
ATOM   7236  CA  ASP C 124      28.338  48.986  -6.797  1.00 43.16           C  
ATOM   7237  C   ASP C 124      28.131  48.469  -8.213  1.00 42.05           C  
ATOM   7238  O   ASP C 124      26.999  48.364  -8.698  1.00 44.16           O  
ATOM   7239  CB  ASP C 124      28.504  47.794  -5.866  1.00 43.09           C  
ATOM   7240  CG  ASP C 124      29.275  48.133  -4.622  1.00 46.07           C  
ATOM   7241  OD1 ASP C 124      30.059  49.109  -4.651  1.00 43.33           O  
ATOM   7242  OD2 ASP C 124      29.100  47.410  -3.618  1.00 50.48           O  
ATOM   7243  N   GLY C 125      29.238  48.092  -8.845  1.00 39.67           N  
ATOM   7244  CA  GLY C 125      29.188  47.572 -10.200  1.00 43.95           C  
ATOM   7245  C   GLY C 125      29.160  46.054 -10.250  1.00 47.95           C  
ATOM   7246  O   GLY C 125      28.718  45.390  -9.303  1.00 53.37           O  
ATOM   7247  N   VAL C 126      29.639  45.508 -11.365  1.00 48.75           N  
ATOM   7248  CA  VAL C 126      29.687  44.060 -11.591  1.00 49.66           C  
ATOM   7249  C   VAL C 126      31.098  43.520 -11.305  1.00 48.73           C  
ATOM   7250  O   VAL C 126      32.082  44.240 -11.537  1.00 51.07           O  
ATOM   7251  CB  VAL C 126      29.305  43.748 -13.064  1.00 51.96           C  
ATOM   7252  CG1 VAL C 126      30.190  44.561 -14.029  1.00 49.32           C  
ATOM   7253  CG2 VAL C 126      29.425  42.244 -13.347  1.00 57.45           C  
ATOM   7254  N   TRP C 127      31.213  42.283 -10.800  1.00 45.20           N  
ATOM   7255  CA  TRP C 127      32.548  41.746 -10.531  1.00 46.52           C  
ATOM   7256  C   TRP C 127      33.319  41.410 -11.817  1.00 45.75           C  
ATOM   7257  O   TRP C 127      34.378  42.001 -12.070  1.00 43.23           O  
ATOM   7258  CB  TRP C 127      32.569  40.575  -9.536  1.00 44.69           C  
ATOM   7259  CG  TRP C 127      34.005  40.088  -9.290  1.00 43.49           C  
ATOM   7260  CD1 TRP C 127      34.441  38.785  -9.198  1.00 47.25           C  
ATOM   7261  CD2 TRP C 127      35.188  40.904  -9.210  1.00 37.86           C  
ATOM   7262  NE1 TRP C 127      35.813  38.747  -9.081  1.00 46.93           N  
ATOM   7263  CE2 TRP C 127      36.292  40.033  -9.086  1.00 41.46           C  
ATOM   7264  CE3 TRP C 127      35.418  42.283  -9.243  1.00 34.60           C  
ATOM   7265  CZ2 TRP C 127      37.599  40.503  -8.997  1.00 38.89           C  
ATOM   7266  CZ3 TRP C 127      36.699  42.743  -9.158  1.00 37.44           C  
ATOM   7267  CH2 TRP C 127      37.782  41.859  -9.036  1.00 42.04           C  
ATOM   7268  N   PRO C 128      32.885  40.384 -12.575  1.00 45.36           N  
ATOM   7269  CA  PRO C 128      33.661  40.158 -13.800  1.00 44.86           C  
ATOM   7270  C   PRO C 128      33.296  41.258 -14.793  1.00 44.47           C  
ATOM   7271  O   PRO C 128      32.140  41.374 -15.206  1.00 45.32           O  
ATOM   7272  CB  PRO C 128      33.169  38.788 -14.275  1.00 45.05           C  
ATOM   7273  CG  PRO C 128      32.716  38.119 -13.012  1.00 44.11           C  
ATOM   7274  CD  PRO C 128      31.990  39.243 -12.309  1.00 46.53           C  
ATOM   7275  N   PRO C 129      34.254  42.136 -15.112  1.00 45.86           N  
ATOM   7276  CA  PRO C 129      34.057  43.258 -16.041  1.00 46.58           C  
ATOM   7277  C   PRO C 129      33.831  42.857 -17.513  1.00 48.18           C  
ATOM   7278  O   PRO C 129      33.950  41.679 -17.893  1.00 46.94           O  
ATOM   7279  CB  PRO C 129      35.345  44.070 -15.862  1.00 46.27           C  
ATOM   7280  CG  PRO C 129      35.777  43.708 -14.438  1.00 45.49           C  
ATOM   7281  CD  PRO C 129      35.570  42.232 -14.463  1.00 43.08           C  
ATOM   7282  N   GLU C 130      33.492  43.860 -18.327  1.00 49.52           N  
ATOM   7283  CA  GLU C 130      33.235  43.670 -19.756  1.00 52.00           C  
ATOM   7284  C   GLU C 130      34.509  43.224 -20.467  1.00 53.31           C  
ATOM   7285  O   GLU C 130      35.518  43.938 -20.470  1.00 55.40           O  
ATOM   7286  CB  GLU C 130      32.710  44.970 -20.389  1.00 50.42           C  
ATOM   7287  CG  GLU C 130      31.416  45.516 -19.780  1.00 51.67           C  
ATOM   7288  CD  GLU C 130      31.050  46.916 -20.298  1.00 55.47           C  
ATOM   7289  OE1 GLU C 130      31.961  47.765 -20.467  1.00 53.56           O  
ATOM   7290  OE2 GLU C 130      29.841  47.172 -20.526  1.00 54.61           O  
ATOM   7291  N   GLY C 131      34.458  42.036 -21.060  1.00 54.36           N  
ATOM   7292  CA  GLY C 131      35.617  41.509 -21.758  1.00 55.00           C  
ATOM   7293  C   GLY C 131      36.537  40.726 -20.841  1.00 56.48           C  
ATOM   7294  O   GLY C 131      37.707  40.497 -21.172  1.00 57.81           O  
ATOM   7295  N   ILE C 132      36.010  40.345 -19.675  1.00 57.28           N  
ATOM   7296  CA  ILE C 132      36.761  39.575 -18.682  1.00 54.50           C  
ATOM   7297  C   ILE C 132      36.134  38.198 -18.517  1.00 55.53           C  
ATOM   7298  O   ILE C 132      35.315  37.975 -17.629  1.00 56.37           O  
ATOM   7299  CB  ILE C 132      36.833  40.311 -17.304  1.00 50.63           C  
ATOM   7300  CG1 ILE C 132      37.721  41.552 -17.419  1.00 47.07           C  
ATOM   7301  CG2 ILE C 132      37.389  39.393 -16.209  1.00 49.48           C  
ATOM   7302  CD1 ILE C 132      39.163  41.251 -17.774  1.00 41.58           C  
ATOM   7303  N   VAL C 133      36.501  37.294 -19.417  1.00 54.93           N  
ATOM   7304  CA  VAL C 133      35.997  35.927 -19.402  1.00 55.57           C  
ATOM   7305  C   VAL C 133      36.646  35.136 -18.261  1.00 57.16           C  
ATOM   7306  O   VAL C 133      37.875  35.067 -18.163  1.00 56.84           O  
ATOM   7307  CB  VAL C 133      36.277  35.236 -20.758  1.00 57.17           C  
ATOM   7308  CG1 VAL C 133      35.710  33.822 -20.769  1.00 57.44           C  
ATOM   7309  CG2 VAL C 133      35.691  36.063 -21.898  1.00 55.83           C  
ATOM   7310  N   THR C 134      35.814  34.546 -17.404  1.00 55.97           N  
ATOM   7311  CA  THR C 134      36.299  33.777 -16.257  1.00 53.50           C  
ATOM   7312  C   THR C 134      36.728  32.362 -16.638  1.00 53.26           C  
ATOM   7313  O   THR C 134      35.941  31.601 -17.208  1.00 54.15           O  
ATOM   7314  CB  THR C 134      35.225  33.695 -15.137  1.00 54.02           C  
ATOM   7315  OG1 THR C 134      34.906  35.017 -14.677  1.00 52.62           O  
ATOM   7316  CG2 THR C 134      35.721  32.851 -13.952  1.00 56.73           C  
ATOM   7317  N   PHE C 135      37.974  32.031 -16.292  1.00 51.28           N  
ATOM   7318  CA  PHE C 135      38.598  30.725 -16.538  1.00 50.75           C  
ATOM   7319  C   PHE C 135      37.845  29.635 -15.762  1.00 50.43           C  
ATOM   7320  O   PHE C 135      37.519  29.838 -14.594  1.00 53.99           O  
ATOM   7321  CB  PHE C 135      40.051  30.795 -16.045  1.00 49.11           C  
ATOM   7322  CG  PHE C 135      40.967  29.762 -16.644  1.00 50.53           C  
ATOM   7323  CD1 PHE C 135      40.692  28.396 -16.525  1.00 50.78           C  
ATOM   7324  CD2 PHE C 135      42.124  30.159 -17.320  1.00 50.70           C  
ATOM   7325  CE1 PHE C 135      41.557  27.438 -17.072  1.00 50.98           C  
ATOM   7326  CE2 PHE C 135      42.996  29.213 -17.870  1.00 50.17           C  
ATOM   7327  CZ  PHE C 135      42.712  27.849 -17.746  1.00 48.46           C  
ATOM   7328  N   ASP C 136      37.577  28.487 -16.385  1.00 53.05           N  
ATOM   7329  CA  ASP C 136      36.852  27.416 -15.688  1.00 56.33           C  
ATOM   7330  C   ASP C 136      37.688  26.832 -14.553  1.00 57.78           C  
ATOM   7331  O   ASP C 136      38.726  26.205 -14.790  1.00 59.13           O  
ATOM   7332  CB  ASP C 136      36.424  26.295 -16.643  1.00 60.07           C  
ATOM   7333  CG  ASP C 136      35.277  25.444 -16.079  1.00 63.88           C  
ATOM   7334  OD1 ASP C 136      35.429  24.814 -15.007  1.00 60.10           O  
ATOM   7335  OD2 ASP C 136      34.207  25.403 -16.722  1.00 69.03           O  
ATOM   7336  N   PRO C 137      37.227  27.021 -13.301  1.00 57.40           N  
ATOM   7337  CA  PRO C 137      37.870  26.554 -12.066  1.00 56.24           C  
ATOM   7338  C   PRO C 137      37.705  25.059 -11.815  1.00 54.14           C  
ATOM   7339  O   PRO C 137      38.653  24.379 -11.411  1.00 51.35           O  
ATOM   7340  CB  PRO C 137      37.142  27.356 -10.993  1.00 54.26           C  
ATOM   7341  CG  PRO C 137      35.758  27.428 -11.538  1.00 55.16           C  
ATOM   7342  CD  PRO C 137      36.007  27.791 -12.985  1.00 55.70           C  
ATOM   7343  N   TRP C 138      36.492  24.564 -12.056  1.00 53.71           N  
ATOM   7344  CA  TRP C 138      36.148  23.165 -11.840  1.00 53.73           C  
ATOM   7345  C   TRP C 138      36.890  22.158 -12.721  1.00 53.22           C  
ATOM   7346  O   TRP C 138      36.830  20.962 -12.464  1.00 51.79           O  
ATOM   7347  CB  TRP C 138      34.633  22.981 -11.955  1.00 55.90           C  
ATOM   7348  CG  TRP C 138      33.985  22.690 -10.626  1.00 61.04           C  
ATOM   7349  CD1 TRP C 138      33.040  21.729 -10.362  1.00 65.90           C  
ATOM   7350  CD2 TRP C 138      34.280  23.316  -9.365  1.00 62.29           C  
ATOM   7351  NE1 TRP C 138      32.739  21.714  -9.016  1.00 65.43           N  
ATOM   7352  CE2 TRP C 138      33.485  22.676  -8.382  1.00 65.14           C  
ATOM   7353  CE3 TRP C 138      35.143  24.345  -8.968  1.00 58.92           C  
ATOM   7354  CZ2 TRP C 138      33.533  23.034  -7.030  1.00 61.84           C  
ATOM   7355  CZ3 TRP C 138      35.189  24.693  -7.629  1.00 60.13           C  
ATOM   7356  CH2 TRP C 138      34.388  24.039  -6.676  1.00 60.06           C  
ATOM   7357  N   HIS C 139      37.610  22.632 -13.731  1.00 56.22           N  
ATOM   7358  CA  HIS C 139      38.333  21.733 -14.621  1.00 59.44           C  
ATOM   7359  C   HIS C 139      39.839  21.798 -14.401  1.00 60.77           C  
ATOM   7360  O   HIS C 139      40.403  20.903 -13.774  1.00 64.66           O  
ATOM   7361  CB  HIS C 139      37.972  22.011 -16.094  1.00 61.67           C  
ATOM   7362  CG  HIS C 139      36.541  21.690 -16.446  1.00 64.74           C  
ATOM   7363  ND1 HIS C 139      35.634  22.652 -16.846  1.00 61.13           N  
ATOM   7364  CD2 HIS C 139      35.862  20.514 -16.447  1.00 65.28           C  
ATOM   7365  CE1 HIS C 139      34.461  22.085 -17.074  1.00 61.53           C  
ATOM   7366  NE2 HIS C 139      34.571  20.789 -16.839  1.00 63.81           N  
ATOM   7367  N   LEU C 140      40.472  22.876 -14.875  1.00 58.44           N  
ATOM   7368  CA  LEU C 140      41.930  23.093 -14.764  1.00 55.12           C  
ATOM   7369  C   LEU C 140      42.465  23.336 -13.330  1.00 51.14           C  
ATOM   7370  O   LEU C 140      43.436  22.693 -12.914  1.00 46.58           O  
ATOM   7371  CB  LEU C 140      42.367  24.235 -15.699  1.00 58.41           C  
ATOM   7372  CG  LEU C 140      42.890  23.931 -17.105  1.00 56.76           C  
ATOM   7373  CD1 LEU C 140      44.326  23.430 -17.018  1.00 54.00           C  
ATOM   7374  CD2 LEU C 140      41.979  22.923 -17.816  1.00 60.70           C  
ATOM   7375  N   PRO C 141      41.904  24.326 -12.599  1.00 49.61           N  
ATOM   7376  CA  PRO C 141      42.326  24.637 -11.225  1.00 50.50           C  
ATOM   7377  C   PRO C 141      41.975  23.562 -10.196  1.00 48.52           C  
ATOM   7378  O   PRO C 141      42.428  23.648  -9.055  1.00 53.15           O  
ATOM   7379  CB  PRO C 141      41.585  25.931 -10.930  1.00 48.29           C  
ATOM   7380  CG  PRO C 141      41.545  26.583 -12.271  1.00 53.36           C  
ATOM   7381  CD  PRO C 141      41.089  25.434 -13.126  1.00 49.53           C  
ATOM   7382  N   LEU C 142      41.123  22.605 -10.572  1.00 44.23           N  
ATOM   7383  CA  LEU C 142      40.746  21.499  -9.686  1.00 40.74           C  
ATOM   7384  C   LEU C 142      41.783  20.384  -9.781  1.00 41.68           C  
ATOM   7385  O   LEU C 142      41.965  19.599  -8.850  1.00 41.45           O  
ATOM   7386  CB  LEU C 142      39.373  20.929 -10.050  1.00 36.01           C  
ATOM   7387  CG  LEU C 142      39.028  19.607  -9.342  1.00 34.20           C  
ATOM   7388  CD1 LEU C 142      39.059  19.786  -7.836  1.00 38.93           C  
ATOM   7389  CD2 LEU C 142      37.671  19.104  -9.776  1.00 41.23           C  
ATOM   7390  N   ILE C 143      42.428  20.293 -10.938  1.00 42.82           N  
ATOM   7391  CA  ILE C 143      43.462  19.294 -11.155  1.00 43.07           C  
ATOM   7392  C   ILE C 143      44.696  19.647 -10.295  1.00 44.30           C  
ATOM   7393  O   ILE C 143      45.337  18.770  -9.708  1.00 46.62           O  
ATOM   7394  CB  ILE C 143      43.798  19.176 -12.684  1.00 39.59           C  
ATOM   7395  CG1 ILE C 143      43.934  17.703 -13.088  1.00 39.97           C  
ATOM   7396  CG2 ILE C 143      45.036  19.988 -13.057  1.00 34.70           C  
ATOM   7397  CD1 ILE C 143      45.085  16.906 -12.399  1.00 42.39           C  
ATOM   7398  N   ASN C 144      44.952  20.946 -10.150  1.00 42.63           N  
ATOM   7399  CA  ASN C 144      46.079  21.424  -9.368  1.00 44.61           C  
ATOM   7400  C   ASN C 144      45.799  21.428  -7.873  1.00 46.32           C  
ATOM   7401  O   ASN C 144      46.724  21.463  -7.069  1.00 52.17           O  
ATOM   7402  CB  ASN C 144      46.538  22.792  -9.873  1.00 48.04           C  
ATOM   7403  CG  ASN C 144      47.290  22.694 -11.197  1.00 54.53           C  
ATOM   7404  OD1 ASN C 144      47.294  21.639 -11.831  1.00 51.19           O  
ATOM   7405  ND2 ASN C 144      47.946  23.781 -11.608  1.00 53.96           N  
ATOM   7406  N   THR C 145      44.530  21.397  -7.489  1.00 47.88           N  
ATOM   7407  CA  THR C 145      44.199  21.346  -6.067  1.00 48.47           C  
ATOM   7408  C   THR C 145      44.640  19.978  -5.565  1.00 49.90           C  
ATOM   7409  O   THR C 145      45.223  19.851  -4.494  1.00 49.12           O  
ATOM   7410  CB  THR C 145      42.670  21.489  -5.806  1.00 48.22           C  
ATOM   7411  OG1 THR C 145      42.191  22.717  -6.366  1.00 47.11           O  
ATOM   7412  CG2 THR C 145      42.376  21.490  -4.309  1.00 49.71           C  
ATOM   7413  N   LEU C 146      44.393  18.969  -6.398  1.00 51.93           N  
ATOM   7414  CA  LEU C 146      44.747  17.579  -6.116  1.00 51.03           C  
ATOM   7415  C   LEU C 146      46.262  17.375  -6.188  1.00 49.12           C  
ATOM   7416  O   LEU C 146      46.839  16.763  -5.294  1.00 49.04           O  
ATOM   7417  CB  LEU C 146      44.080  16.651  -7.138  1.00 50.07           C  
ATOM   7418  CG  LEU C 146      42.738  17.079  -7.731  1.00 45.28           C  
ATOM   7419  CD1 LEU C 146      42.330  16.089  -8.792  1.00 45.60           C  
ATOM   7420  CD2 LEU C 146      41.684  17.203  -6.646  1.00 48.46           C  
ATOM   7421  N   ILE C 147      46.883  17.868  -7.268  1.00 44.26           N  
ATOM   7422  CA  ILE C 147      48.334  17.765  -7.487  1.00 39.84           C  
ATOM   7423  C   ILE C 147      49.114  18.230  -6.272  1.00 39.90           C  
ATOM   7424  O   ILE C 147      49.926  17.484  -5.739  1.00 43.49           O  
ATOM   7425  CB  ILE C 147      48.800  18.602  -8.707  1.00 37.12           C  
ATOM   7426  CG1 ILE C 147      48.301  17.969 -10.001  1.00 39.64           C  
ATOM   7427  CG2 ILE C 147      50.314  18.717  -8.743  1.00 33.46           C  
ATOM   7428  CD1 ILE C 147      48.652  18.753 -11.244  1.00 41.93           C  
ATOM   7429  N   LEU C 148      48.865  19.460  -5.837  1.00 39.29           N  
ATOM   7430  CA  LEU C 148      49.553  20.012  -4.679  1.00 38.26           C  
ATOM   7431  C   LEU C 148      49.218  19.249  -3.395  1.00 37.69           C  
ATOM   7432  O   LEU C 148      50.115  18.844  -2.657  1.00 34.41           O  
ATOM   7433  CB  LEU C 148      49.242  21.503  -4.532  1.00 37.30           C  
ATOM   7434  CG  LEU C 148      49.970  22.492  -5.448  1.00 34.09           C  
ATOM   7435  CD1 LEU C 148      50.072  23.846  -4.765  1.00 26.45           C  
ATOM   7436  CD2 LEU C 148      51.357  21.972  -5.755  1.00 30.92           C  
ATOM   7437  N   LEU C 149      47.929  19.039  -3.149  1.00 40.61           N  
ATOM   7438  CA  LEU C 149      47.458  18.305  -1.970  1.00 43.76           C  
ATOM   7439  C   LEU C 149      47.933  16.850  -2.014  1.00 45.46           C  
ATOM   7440  O   LEU C 149      47.935  16.149  -0.994  1.00 49.46           O  
ATOM   7441  CB  LEU C 149      45.920  18.372  -1.894  1.00 41.71           C  
ATOM   7442  CG  LEU C 149      45.117  17.552  -0.879  1.00 34.10           C  
ATOM   7443  CD1 LEU C 149      43.879  18.319  -0.460  1.00 28.65           C  
ATOM   7444  CD2 LEU C 149      44.748  16.199  -1.469  1.00 31.27           C  
ATOM   7445  N   LEU C 150      48.289  16.393  -3.212  1.00 41.10           N  
ATOM   7446  CA  LEU C 150      48.791  15.037  -3.405  1.00 39.10           C  
ATOM   7447  C   LEU C 150      50.293  15.041  -3.117  1.00 36.77           C  
ATOM   7448  O   LEU C 150      50.797  14.177  -2.393  1.00 37.00           O  
ATOM   7449  CB  LEU C 150      48.507  14.557  -4.836  1.00 40.93           C  
ATOM   7450  CG  LEU C 150      48.575  13.066  -5.177  1.00 42.05           C  
ATOM   7451  CD1 LEU C 150      47.853  12.850  -6.498  1.00 43.46           C  
ATOM   7452  CD2 LEU C 150      50.025  12.551  -5.244  1.00 39.81           C  
ATOM   7453  N   SER C 151      51.001  16.026  -3.672  1.00 32.87           N  
ATOM   7454  CA  SER C 151      52.427  16.142  -3.430  1.00 33.40           C  
ATOM   7455  C   SER C 151      52.622  16.538  -1.974  1.00 33.07           C  
ATOM   7456  O   SER C 151      53.732  16.503  -1.445  1.00 36.64           O  
ATOM   7457  CB  SER C 151      53.077  17.156  -4.369  1.00 36.74           C  
ATOM   7458  OG  SER C 151      52.744  18.472  -3.991  1.00 46.61           O  
ATOM   7459  N   GLY C 152      51.520  16.910  -1.335  1.00 29.61           N  
ATOM   7460  CA  GLY C 152      51.555  17.250   0.071  1.00 30.31           C  
ATOM   7461  C   GLY C 152      51.623  15.990   0.917  1.00 30.93           C  
ATOM   7462  O   GLY C 152      52.531  15.825   1.742  1.00 29.13           O  
ATOM   7463  N   VAL C 153      50.676  15.079   0.688  1.00 27.87           N  
ATOM   7464  CA  VAL C 153      50.648  13.811   1.413  1.00 31.52           C  
ATOM   7465  C   VAL C 153      51.925  13.019   1.086  1.00 32.08           C  
ATOM   7466  O   VAL C 153      52.561  12.426   1.967  1.00 31.99           O  
ATOM   7467  CB  VAL C 153      49.358  12.993   1.081  1.00 35.55           C  
ATOM   7468  CG1 VAL C 153      49.256  12.725  -0.408  1.00 35.89           C  
ATOM   7469  CG2 VAL C 153      49.323  11.689   1.883  1.00 37.84           C  
ATOM   7470  N   ALA C 154      52.335  13.103  -0.177  1.00 31.53           N  
ATOM   7471  CA  ALA C 154      53.550  12.450  -0.651  1.00 32.73           C  
ATOM   7472  C   ALA C 154      54.746  12.918   0.181  1.00 33.65           C  
ATOM   7473  O   ALA C 154      55.733  12.191   0.344  1.00 38.06           O  
ATOM   7474  CB  ALA C 154      53.775  12.777  -2.129  1.00 27.99           C  
ATOM   7475  N   VAL C 155      54.651  14.145   0.688  1.00 30.94           N  
ATOM   7476  CA  VAL C 155      55.700  14.715   1.512  1.00 29.36           C  
ATOM   7477  C   VAL C 155      55.564  14.254   2.957  1.00 30.45           C  
ATOM   7478  O   VAL C 155      56.550  13.850   3.566  1.00 32.11           O  
ATOM   7479  CB  VAL C 155      55.695  16.259   1.440  1.00 26.16           C  
ATOM   7480  CG1 VAL C 155      56.528  16.868   2.573  1.00 13.37           C  
ATOM   7481  CG2 VAL C 155      56.256  16.704   0.101  1.00 22.48           C  
ATOM   7482  N   THR C 156      54.340  14.269   3.487  1.00 31.34           N  
ATOM   7483  CA  THR C 156      54.114  13.870   4.880  1.00 33.09           C  
ATOM   7484  C   THR C 156      54.386  12.397   5.095  1.00 34.09           C  
ATOM   7485  O   THR C 156      54.522  11.931   6.237  1.00 35.89           O  
ATOM   7486  CB  THR C 156      52.705  14.212   5.353  1.00 32.57           C  
ATOM   7487  OG1 THR C 156      52.493  15.620   5.193  1.00 37.73           O  
ATOM   7488  CG2 THR C 156      52.538  13.828   6.832  1.00 25.53           C  
ATOM   7489  N   TRP C 157      54.434  11.668   3.984  1.00 34.51           N  
ATOM   7490  CA  TRP C 157      54.729  10.245   4.000  1.00 35.09           C  
ATOM   7491  C   TRP C 157      56.236  10.144   4.168  1.00 32.71           C  
ATOM   7492  O   TRP C 157      56.728   9.697   5.199  1.00 26.79           O  
ATOM   7493  CB  TRP C 157      54.299   9.633   2.663  1.00 39.04           C  
ATOM   7494  CG  TRP C 157      54.276   8.131   2.600  1.00 47.04           C  
ATOM   7495  CD1 TRP C 157      55.345   7.298   2.440  1.00 49.55           C  
ATOM   7496  CD2 TRP C 157      53.111   7.290   2.614  1.00 48.29           C  
ATOM   7497  NE1 TRP C 157      54.921   5.993   2.344  1.00 48.19           N  
ATOM   7498  CE2 TRP C 157      53.556   5.959   2.447  1.00 50.80           C  
ATOM   7499  CE3 TRP C 157      51.732   7.535   2.745  1.00 50.21           C  
ATOM   7500  CZ2 TRP C 157      52.671   4.871   2.407  1.00 52.83           C  
ATOM   7501  CZ3 TRP C 157      50.850   6.457   2.706  1.00 47.00           C  
ATOM   7502  CH2 TRP C 157      51.326   5.139   2.537  1.00 52.12           C  
ATOM   7503  N   ALA C 158      56.939  10.757   3.218  1.00 32.42           N  
ATOM   7504  CA  ALA C 158      58.397  10.770   3.172  1.00 33.26           C  
ATOM   7505  C   ALA C 158      59.052  11.358   4.408  1.00 33.45           C  
ATOM   7506  O   ALA C 158      60.257  11.221   4.579  1.00 34.58           O  
ATOM   7507  CB  ALA C 158      58.884  11.502   1.927  1.00 28.79           C  
ATOM   7508  N   HIS C 159      58.275  12.015   5.259  1.00 34.45           N  
ATOM   7509  CA  HIS C 159      58.823  12.615   6.468  1.00 34.99           C  
ATOM   7510  C   HIS C 159      58.591  11.692   7.646  1.00 34.12           C  
ATOM   7511  O   HIS C 159      59.511  11.410   8.417  1.00 31.40           O  
ATOM   7512  CB  HIS C 159      58.187  13.974   6.713  1.00 33.38           C  
ATOM   7513  CG  HIS C 159      58.799  14.738   7.843  1.00 39.28           C  
ATOM   7514  ND1 HIS C 159      58.354  14.628   9.143  1.00 40.71           N  
ATOM   7515  CD2 HIS C 159      59.784  15.668   7.859  1.00 42.64           C  
ATOM   7516  CE1 HIS C 159      59.034  15.461   9.911  1.00 41.45           C  
ATOM   7517  NE2 HIS C 159      59.907  16.104   9.157  1.00 44.69           N  
ATOM   7518  N   HIS C 160      57.357  11.200   7.752  1.00 36.43           N  
ATOM   7519  CA  HIS C 160      56.960  10.266   8.811  1.00 39.64           C  
ATOM   7520  C   HIS C 160      57.687   8.935   8.602  1.00 38.94           C  
ATOM   7521  O   HIS C 160      57.622   8.014   9.429  1.00 36.64           O  
ATOM   7522  CB  HIS C 160      55.449  10.047   8.774  1.00 39.69           C  
ATOM   7523  CG  HIS C 160      54.924   9.249   9.927  1.00 37.34           C  
ATOM   7524  ND1 HIS C 160      54.789   7.878   9.883  1.00 33.42           N  
ATOM   7525  CD2 HIS C 160      54.489   9.635  11.151  1.00 38.56           C  
ATOM   7526  CE1 HIS C 160      54.293   7.455  11.032  1.00 42.51           C  
ATOM   7527  NE2 HIS C 160      54.103   8.501  11.819  1.00 41.54           N  
ATOM   7528  N   ALA C 161      58.312   8.828   7.435  1.00 37.05           N  
ATOM   7529  CA  ALA C 161      59.089   7.668   7.098  1.00 36.50           C  
ATOM   7530  C   ALA C 161      60.368   7.791   7.903  1.00 36.00           C  
ATOM   7531  O   ALA C 161      60.526   7.147   8.935  1.00 40.95           O  
ATOM   7532  CB  ALA C 161      59.397   7.646   5.585  1.00 28.66           C  
ATOM   7533  N   PHE C 162      61.162   8.784   7.515  1.00 35.50           N  
ATOM   7534  CA  PHE C 162      62.466   9.098   8.092  1.00 34.54           C  
ATOM   7535  C   PHE C 162      62.465   9.396   9.596  1.00 37.42           C  
ATOM   7536  O   PHE C 162      63.472   9.167  10.262  1.00 43.54           O  
ATOM   7537  CB  PHE C 162      63.038  10.283   7.316  1.00 29.09           C  
ATOM   7538  CG  PHE C 162      64.412  10.702   7.731  1.00 22.55           C  
ATOM   7539  CD1 PHE C 162      64.612  11.446   8.905  1.00 19.89           C  
ATOM   7540  CD2 PHE C 162      65.493  10.468   6.892  1.00 17.84           C  
ATOM   7541  CE1 PHE C 162      65.859  11.953   9.225  1.00 17.24           C  
ATOM   7542  CE2 PHE C 162      66.740  10.971   7.200  1.00 25.40           C  
ATOM   7543  CZ  PHE C 162      66.928  11.718   8.368  1.00 24.99           C  
ATOM   7544  N   VAL C 163      61.361   9.903  10.138  1.00 36.31           N  
ATOM   7545  CA  VAL C 163      61.337  10.246  11.558  1.00 35.48           C  
ATOM   7546  C   VAL C 163      60.975   9.088  12.466  1.00 34.84           C  
ATOM   7547  O   VAL C 163      61.524   8.963  13.556  1.00 36.79           O  
ATOM   7548  CB  VAL C 163      60.369  11.401  11.858  1.00 35.51           C  
ATOM   7549  CG1 VAL C 163      60.600  11.921  13.271  1.00 40.91           C  
ATOM   7550  CG2 VAL C 163      60.539  12.496  10.857  1.00 35.12           C  
ATOM   7551  N   LEU C 164      60.015   8.277  12.045  1.00 35.50           N  
ATOM   7552  CA  LEU C 164      59.571   7.150  12.858  1.00 37.89           C  
ATOM   7553  C   LEU C 164      60.179   5.829  12.364  1.00 40.02           C  
ATOM   7554  O   LEU C 164      60.561   4.961  13.160  1.00 41.97           O  
ATOM   7555  CB  LEU C 164      58.021   7.108  12.930  1.00 33.44           C  
ATOM   7556  CG  LEU C 164      57.370   8.359  13.587  1.00 32.63           C  
ATOM   7557  CD1 LEU C 164      57.250   9.509  12.598  1.00 30.81           C  
ATOM   7558  CD2 LEU C 164      56.001   8.073  14.165  1.00 31.68           C  
ATOM   7559  N   GLU C 165      60.364   5.727  11.054  1.00 40.31           N  
ATOM   7560  CA  GLU C 165      60.928   4.528  10.471  1.00 43.24           C  
ATOM   7561  C   GLU C 165      62.384   4.676  10.031  1.00 42.45           C  
ATOM   7562  O   GLU C 165      62.963   3.714   9.526  1.00 43.17           O  
ATOM   7563  CB  GLU C 165      60.047   4.048   9.316  1.00 48.58           C  
ATOM   7564  CG  GLU C 165      59.371   2.702   9.596  1.00 54.60           C  
ATOM   7565  CD  GLU C 165      59.095   2.475  11.088  1.00 56.76           C  
ATOM   7566  OE1 GLU C 165      59.911   1.794  11.755  1.00 60.33           O  
ATOM   7567  OE2 GLU C 165      58.073   2.991  11.596  1.00 58.11           O  
ATOM   7568  N   GLY C 166      62.975   5.853  10.251  1.00 42.17           N  
ATOM   7569  CA  GLY C 166      64.356   6.110   9.864  1.00 37.46           C  
ATOM   7570  C   GLY C 166      64.724   5.485   8.537  1.00 39.75           C  
ATOM   7571  O   GLY C 166      65.786   4.868   8.399  1.00 37.26           O  
ATOM   7572  N   ASP C 167      63.833   5.622   7.562  1.00 41.96           N  
ATOM   7573  CA  ASP C 167      64.054   5.035   6.250  1.00 43.52           C  
ATOM   7574  C   ASP C 167      64.412   6.072   5.210  1.00 41.25           C  
ATOM   7575  O   ASP C 167      63.527   6.682   4.625  1.00 42.22           O  
ATOM   7576  CB  ASP C 167      62.807   4.273   5.794  1.00 48.68           C  
ATOM   7577  CG  ASP C 167      62.983   3.620   4.432  1.00 57.83           C  
ATOM   7578  OD1 ASP C 167      61.963   3.245   3.818  1.00 60.19           O  
ATOM   7579  OD2 ASP C 167      64.134   3.473   3.974  1.00 63.44           O  
ATOM   7580  N   ARG C 168      65.708   6.224   4.938  1.00 38.91           N  
ATOM   7581  CA  ARG C 168      66.155   7.191   3.944  1.00 33.55           C  
ATOM   7582  C   ARG C 168      65.719   6.756   2.544  1.00 34.65           C  
ATOM   7583  O   ARG C 168      65.590   7.594   1.662  1.00 30.75           O  
ATOM   7584  CB  ARG C 168      67.680   7.392   3.983  1.00 25.69           C  
ATOM   7585  CG  ARG C 168      68.253   7.810   5.331  1.00 18.72           C  
ATOM   7586  CD  ARG C 168      69.722   8.241   5.229  1.00 19.48           C  
ATOM   7587  NE  ARG C 168      69.908   9.570   4.627  1.00 19.01           N  
ATOM   7588  CZ  ARG C 168      70.181  10.686   5.318  1.00 31.51           C  
ATOM   7589  NH1 ARG C 168      70.294  10.631   6.639  1.00 34.06           N  
ATOM   7590  NH2 ARG C 168      70.391  11.856   4.702  1.00 32.27           N  
ATOM   7591  N   LYS C 169      65.441   5.464   2.353  1.00 34.55           N  
ATOM   7592  CA  LYS C 169      65.035   4.982   1.039  1.00 36.51           C  
ATOM   7593  C   LYS C 169      63.705   5.564   0.617  1.00 36.72           C  
ATOM   7594  O   LYS C 169      63.636   6.251  -0.400  1.00 39.35           O  
ATOM   7595  CB  LYS C 169      64.983   3.450   0.962  1.00 41.17           C  
ATOM   7596  CG  LYS C 169      64.441   2.938  -0.389  1.00 45.87           C  
ATOM   7597  CD  LYS C 169      64.362   1.412  -0.517  1.00 50.93           C  
ATOM   7598  CE  LYS C 169      63.830   1.011  -1.908  1.00 55.28           C  
ATOM   7599  NZ  LYS C 169      64.013  -0.437  -2.251  1.00 51.60           N  
ATOM   7600  N   THR C 170      62.648   5.275   1.375  1.00 34.09           N  
ATOM   7601  CA  THR C 170      61.315   5.798   1.054  1.00 33.93           C  
ATOM   7602  C   THR C 170      61.255   7.317   1.221  1.00 33.49           C  
ATOM   7603  O   THR C 170      60.625   8.000   0.424  1.00 28.89           O  
ATOM   7604  CB  THR C 170      60.199   5.122   1.878  1.00 34.97           C  
ATOM   7605  OG1 THR C 170      60.083   3.756   1.474  1.00 37.31           O  
ATOM   7606  CG2 THR C 170      58.861   5.814   1.653  1.00 31.70           C  
ATOM   7607  N   THR C 171      61.903   7.842   2.259  1.00 34.17           N  
ATOM   7608  CA  THR C 171      61.929   9.281   2.456  1.00 30.92           C  
ATOM   7609  C   THR C 171      62.429   9.872   1.159  1.00 33.07           C  
ATOM   7610  O   THR C 171      61.758  10.712   0.567  1.00 39.14           O  
ATOM   7611  CB  THR C 171      62.842   9.688   3.633  1.00 23.85           C  
ATOM   7612  OG1 THR C 171      62.228   9.295   4.858  1.00 22.80           O  
ATOM   7613  CG2 THR C 171      63.032  11.173   3.686  1.00 18.49           C  
ATOM   7614  N   ILE C 172      63.515   9.294   0.646  1.00 33.86           N  
ATOM   7615  CA  ILE C 172      64.109   9.732  -0.614  1.00 34.80           C  
ATOM   7616  C   ILE C 172      63.139   9.520  -1.791  1.00 35.74           C  
ATOM   7617  O   ILE C 172      62.750  10.487  -2.455  1.00 33.65           O  
ATOM   7618  CB  ILE C 172      65.502   9.050  -0.865  1.00 34.46           C  
ATOM   7619  CG1 ILE C 172      66.595   9.784  -0.070  1.00 34.19           C  
ATOM   7620  CG2 ILE C 172      65.849   9.024  -2.355  1.00 28.47           C  
ATOM   7621  CD1 ILE C 172      67.892   8.981   0.140  1.00 28.03           C  
ATOM   7622  N   ASN C 173      62.710   8.287  -2.046  1.00 36.68           N  
ATOM   7623  CA  ASN C 173      61.791   8.117  -3.157  1.00 37.47           C  
ATOM   7624  C   ASN C 173      60.495   8.893  -2.891  1.00 34.42           C  
ATOM   7625  O   ASN C 173      59.872   9.412  -3.816  1.00 36.98           O  
ATOM   7626  CB  ASN C 173      61.574   6.635  -3.550  1.00 39.00           C  
ATOM   7627  CG  ASN C 173      60.896   5.810  -2.474  1.00 40.95           C  
ATOM   7628  OD1 ASN C 173      61.543   5.012  -1.795  1.00 34.97           O  
ATOM   7629  ND2 ASN C 173      59.575   5.933  -2.372  1.00 40.95           N  
ATOM   7630  N   GLY C 174      60.173   9.082  -1.615  1.00 32.52           N  
ATOM   7631  CA  GLY C 174      58.989   9.838  -1.246  1.00 34.38           C  
ATOM   7632  C   GLY C 174      59.124  11.286  -1.667  1.00 29.91           C  
ATOM   7633  O   GLY C 174      58.223  11.842  -2.300  1.00 30.06           O  
ATOM   7634  N   LEU C 175      60.280  11.876  -1.357  1.00 31.16           N  
ATOM   7635  CA  LEU C 175      60.580  13.260  -1.714  1.00 31.33           C  
ATOM   7636  C   LEU C 175      60.696  13.424  -3.220  1.00 32.70           C  
ATOM   7637  O   LEU C 175      60.937  14.524  -3.707  1.00 32.12           O  
ATOM   7638  CB  LEU C 175      61.879  13.746  -1.053  1.00 27.61           C  
ATOM   7639  CG  LEU C 175      61.868  14.394   0.347  1.00 23.26           C  
ATOM   7640  CD1 LEU C 175      60.757  15.476   0.477  1.00 17.38           C  
ATOM   7641  CD2 LEU C 175      61.693  13.335   1.404  1.00 20.81           C  
ATOM   7642  N   ILE C 176      60.556  12.317  -3.947  1.00 39.90           N  
ATOM   7643  CA  ILE C 176      60.619  12.319  -5.410  1.00 45.55           C  
ATOM   7644  C   ILE C 176      59.201  12.291  -5.996  1.00 46.38           C  
ATOM   7645  O   ILE C 176      58.940  12.824  -7.080  1.00 51.18           O  
ATOM   7646  CB  ILE C 176      61.462  11.140  -5.925  1.00 43.86           C  
ATOM   7647  CG1 ILE C 176      62.895  11.295  -5.405  1.00 46.40           C  
ATOM   7648  CG2 ILE C 176      61.436  11.097  -7.447  1.00 43.27           C  
ATOM   7649  CD1 ILE C 176      63.739  10.067  -5.528  1.00 48.23           C  
ATOM   7650  N   VAL C 177      58.295  11.643  -5.272  1.00 42.99           N  
ATOM   7651  CA  VAL C 177      56.899  11.595  -5.670  1.00 41.32           C  
ATOM   7652  C   VAL C 177      56.290  12.873  -5.109  1.00 40.02           C  
ATOM   7653  O   VAL C 177      55.150  12.876  -4.628  1.00 39.73           O  
ATOM   7654  CB  VAL C 177      56.173  10.361  -5.059  1.00 42.03           C  
ATOM   7655  CG1 VAL C 177      54.719  10.286  -5.529  1.00 46.56           C  
ATOM   7656  CG2 VAL C 177      56.902   9.087  -5.431  1.00 43.53           C  
ATOM   7657  N   ALA C 178      57.103  13.940  -5.119  1.00 37.47           N  
ATOM   7658  CA  ALA C 178      56.714  15.260  -4.609  1.00 36.94           C  
ATOM   7659  C   ALA C 178      57.364  16.412  -5.383  1.00 36.31           C  
ATOM   7660  O   ALA C 178      56.683  17.376  -5.746  1.00 34.52           O  
ATOM   7661  CB  ALA C 178      57.053  15.377  -3.110  1.00 30.80           C  
ATOM   7662  N   VAL C 179      58.675  16.320  -5.616  1.00 37.24           N  
ATOM   7663  CA  VAL C 179      59.410  17.369  -6.329  1.00 39.28           C  
ATOM   7664  C   VAL C 179      59.079  17.433  -7.831  1.00 40.10           C  
ATOM   7665  O   VAL C 179      59.405  18.419  -8.504  1.00 41.28           O  
ATOM   7666  CB  VAL C 179      60.955  17.282  -6.059  1.00 38.45           C  
ATOM   7667  CG1 VAL C 179      61.732  18.268  -6.935  1.00 38.11           C  
ATOM   7668  CG2 VAL C 179      61.244  17.602  -4.589  1.00 36.34           C  
ATOM   7669  N   ILE C 180      58.393  16.415  -8.346  1.00 41.46           N  
ATOM   7670  CA  ILE C 180      58.016  16.415  -9.755  1.00 42.55           C  
ATOM   7671  C   ILE C 180      56.609  16.966  -9.912  1.00 41.56           C  
ATOM   7672  O   ILE C 180      56.314  17.641 -10.895  1.00 44.49           O  
ATOM   7673  CB  ILE C 180      58.162  15.015 -10.423  1.00 44.29           C  
ATOM   7674  CG1 ILE C 180      58.709  15.175 -11.846  1.00 43.28           C  
ATOM   7675  CG2 ILE C 180      56.820  14.274 -10.469  1.00 49.05           C  
ATOM   7676  CD1 ILE C 180      60.055  15.889 -11.911  1.00 42.95           C  
ATOM   7677  N   LEU C 181      55.736  16.665  -8.949  1.00 41.08           N  
ATOM   7678  CA  LEU C 181      54.368  17.199  -8.968  1.00 42.06           C  
ATOM   7679  C   LEU C 181      54.445  18.712  -8.721  1.00 43.72           C  
ATOM   7680  O   LEU C 181      53.549  19.478  -9.097  1.00 40.61           O  
ATOM   7681  CB  LEU C 181      53.509  16.549  -7.879  1.00 35.81           C  
ATOM   7682  CG  LEU C 181      53.182  15.060  -7.985  1.00 34.88           C  
ATOM   7683  CD1 LEU C 181      52.027  14.743  -7.029  1.00 32.98           C  
ATOM   7684  CD2 LEU C 181      52.782  14.704  -9.416  1.00 31.97           C  
ATOM   7685  N   GLY C 182      55.532  19.110  -8.056  1.00 49.22           N  
ATOM   7686  CA  GLY C 182      55.794  20.503  -7.759  1.00 48.37           C  
ATOM   7687  C   GLY C 182      56.333  21.219  -8.977  1.00 47.15           C  
ATOM   7688  O   GLY C 182      56.460  22.444  -8.980  1.00 46.02           O  
ATOM   7689  N   VAL C 183      56.721  20.440  -9.985  1.00 46.60           N  
ATOM   7690  CA  VAL C 183      57.215  20.998 -11.234  1.00 46.06           C  
ATOM   7691  C   VAL C 183      56.103  20.900 -12.262  1.00 48.29           C  
ATOM   7692  O   VAL C 183      56.065  21.669 -13.217  1.00 52.46           O  
ATOM   7693  CB  VAL C 183      58.492  20.288 -11.742  1.00 41.78           C  
ATOM   7694  CG1 VAL C 183      58.147  19.064 -12.580  1.00 41.02           C  
ATOM   7695  CG2 VAL C 183      59.346  21.266 -12.531  1.00 45.07           C  
ATOM   7696  N   CYS C 184      55.196  19.945 -12.047  1.00 49.46           N  
ATOM   7697  CA  CYS C 184      54.033  19.741 -12.916  1.00 49.94           C  
ATOM   7698  C   CYS C 184      53.042  20.878 -12.700  1.00 49.80           C  
ATOM   7699  O   CYS C 184      52.318  21.277 -13.616  1.00 46.34           O  
ATOM   7700  CB  CYS C 184      53.339  18.412 -12.602  1.00 52.27           C  
ATOM   7701  SG  CYS C 184      54.318  16.956 -12.978  1.00 61.43           S  
ATOM   7702  N   PHE C 185      53.012  21.380 -11.467  1.00 52.47           N  
ATOM   7703  CA  PHE C 185      52.133  22.483 -11.112  1.00 52.11           C  
ATOM   7704  C   PHE C 185      52.505  23.705 -11.933  1.00 50.58           C  
ATOM   7705  O   PHE C 185      51.645  24.304 -12.579  1.00 52.55           O  
ATOM   7706  CB  PHE C 185      52.228  22.810  -9.615  1.00 48.21           C  
ATOM   7707  CG  PHE C 185      51.310  23.922  -9.183  1.00 42.60           C  
ATOM   7708  CD1 PHE C 185      49.931  23.780  -9.281  1.00 40.64           C  
ATOM   7709  CD2 PHE C 185      51.823  25.117  -8.707  1.00 40.94           C  
ATOM   7710  CE1 PHE C 185      49.072  24.809  -8.915  1.00 36.54           C  
ATOM   7711  CE2 PHE C 185      50.968  26.159  -8.336  1.00 43.70           C  
ATOM   7712  CZ  PHE C 185      49.586  26.000  -8.444  1.00 40.49           C  
ATOM   7713  N   THR C 186      53.794  24.041 -11.928  1.00 46.34           N  
ATOM   7714  CA  THR C 186      54.295  25.186 -12.676  1.00 49.17           C  
ATOM   7715  C   THR C 186      53.865  25.075 -14.132  1.00 49.93           C  
ATOM   7716  O   THR C 186      53.503  26.070 -14.753  1.00 52.50           O  
ATOM   7717  CB  THR C 186      55.852  25.308 -12.570  1.00 52.13           C  
ATOM   7718  OG1 THR C 186      56.225  25.531 -11.200  1.00 57.61           O  
ATOM   7719  CG2 THR C 186      56.385  26.473 -13.425  1.00 49.31           C  
ATOM   7720  N   GLY C 187      53.839  23.848 -14.643  1.00 51.12           N  
ATOM   7721  CA  GLY C 187      53.433  23.622 -16.019  1.00 49.81           C  
ATOM   7722  C   GLY C 187      51.957  23.899 -16.229  1.00 50.54           C  
ATOM   7723  O   GLY C 187      51.591  24.805 -16.984  1.00 48.67           O  
ATOM   7724  N   LEU C 188      51.119  23.122 -15.536  1.00 52.74           N  
ATOM   7725  CA  LEU C 188      49.655  23.240 -15.593  1.00 54.70           C  
ATOM   7726  C   LEU C 188      49.205  24.692 -15.423  1.00 57.79           C  
ATOM   7727  O   LEU C 188      48.241  25.130 -16.057  1.00 55.53           O  
ATOM   7728  CB  LEU C 188      49.012  22.383 -14.495  1.00 51.78           C  
ATOM   7729  CG  LEU C 188      48.276  21.080 -14.836  1.00 50.42           C  
ATOM   7730  CD1 LEU C 188      47.146  21.365 -15.813  1.00 49.17           C  
ATOM   7731  CD2 LEU C 188      49.223  20.028 -15.387  1.00 48.02           C  
ATOM   7732  N   GLN C 189      49.906  25.422 -14.552  1.00 61.88           N  
ATOM   7733  CA  GLN C 189      49.608  26.828 -14.295  1.00 62.54           C  
ATOM   7734  C   GLN C 189      50.128  27.707 -15.421  1.00 60.07           C  
ATOM   7735  O   GLN C 189      49.370  28.497 -15.983  1.00 58.42           O  
ATOM   7736  CB  GLN C 189      50.224  27.306 -12.979  1.00 62.31           C  
ATOM   7737  CG  GLN C 189      49.800  28.726 -12.629  1.00 65.26           C  
ATOM   7738  CD  GLN C 189      50.702  29.378 -11.619  1.00 61.94           C  
ATOM   7739  OE1 GLN C 189      51.842  29.720 -11.924  1.00 62.20           O  
ATOM   7740  NE2 GLN C 189      50.196  29.567 -10.407  1.00 62.47           N  
ATOM   7741  N   ALA C 190      51.422  27.590 -15.726  1.00 56.01           N  
ATOM   7742  CA  ALA C 190      52.026  28.378 -16.799  1.00 57.59           C  
ATOM   7743  C   ALA C 190      51.330  28.084 -18.124  1.00 60.78           C  
ATOM   7744  O   ALA C 190      51.371  28.901 -19.051  1.00 60.67           O  
ATOM   7745  CB  ALA C 190      53.507  28.091 -16.908  1.00 54.27           C  
ATOM   7746  N   TYR C 191      50.679  26.920 -18.189  1.00 61.26           N  
ATOM   7747  CA  TYR C 191      49.932  26.479 -19.366  1.00 60.17           C  
ATOM   7748  C   TYR C 191      48.595  27.222 -19.476  1.00 61.58           C  
ATOM   7749  O   TYR C 191      48.116  27.487 -20.581  1.00 54.65           O  
ATOM   7750  CB  TYR C 191      49.686  24.973 -19.302  1.00 61.98           C  
ATOM   7751  CG  TYR C 191      48.829  24.444 -20.426  1.00 63.82           C  
ATOM   7752  CD1 TYR C 191      47.638  23.764 -20.155  1.00 66.56           C  
ATOM   7753  CD2 TYR C 191      49.212  24.612 -21.759  1.00 63.35           C  
ATOM   7754  CE1 TYR C 191      46.845  23.260 -21.186  1.00 69.75           C  
ATOM   7755  CE2 TYR C 191      48.431  24.114 -22.798  1.00 65.84           C  
ATOM   7756  CZ  TYR C 191      47.245  23.437 -22.509  1.00 69.08           C  
ATOM   7757  OH  TYR C 191      46.458  22.943 -23.535  1.00 68.41           O  
ATOM   7758  N   GLU C 192      47.976  27.497 -18.325  1.00 65.54           N  
ATOM   7759  CA  GLU C 192      46.710  28.235 -18.268  1.00 63.29           C  
ATOM   7760  C   GLU C 192      46.949  29.663 -18.745  1.00 59.41           C  
ATOM   7761  O   GLU C 192      46.141  30.232 -19.479  1.00 57.16           O  
ATOM   7762  CB  GLU C 192      46.149  28.249 -16.841  1.00 63.16           C  
ATOM   7763  CG  GLU C 192      45.579  26.916 -16.383  1.00 65.89           C  
ATOM   7764  CD  GLU C 192      44.706  27.032 -15.135  1.00 72.44           C  
ATOM   7765  OE1 GLU C 192      44.214  28.145 -14.834  1.00 71.67           O  
ATOM   7766  OE2 GLU C 192      44.499  26.002 -14.454  1.00 74.85           O  
ATOM   7767  N   TYR C 193      48.083  30.218 -18.328  1.00 53.75           N  
ATOM   7768  CA  TYR C 193      48.491  31.555 -18.717  1.00 52.68           C  
ATOM   7769  C   TYR C 193      48.805  31.568 -20.212  1.00 54.60           C  
ATOM   7770  O   TYR C 193      48.801  32.627 -20.841  1.00 51.87           O  
ATOM   7771  CB  TYR C 193      49.752  31.974 -17.957  1.00 52.08           C  
ATOM   7772  CG  TYR C 193      49.613  32.196 -16.459  1.00 49.64           C  
ATOM   7773  CD1 TYR C 193      48.552  31.658 -15.731  1.00 49.36           C  
ATOM   7774  CD2 TYR C 193      50.584  32.918 -15.765  1.00 47.10           C  
ATOM   7775  CE1 TYR C 193      48.472  31.835 -14.342  1.00 49.27           C  
ATOM   7776  CE2 TYR C 193      50.515  33.098 -14.394  1.00 45.11           C  
ATOM   7777  CZ  TYR C 193      49.464  32.558 -13.684  1.00 45.76           C  
ATOM   7778  OH  TYR C 193      49.421  32.736 -12.319  1.00 43.46           O  
ATOM   7779  N   SER C 194      49.078  30.384 -20.765  1.00 57.31           N  
ATOM   7780  CA  SER C 194      49.402  30.214 -22.188  1.00 61.13           C  
ATOM   7781  C   SER C 194      48.217  30.523 -23.102  1.00 61.38           C  
ATOM   7782  O   SER C 194      48.391  31.106 -24.175  1.00 64.21           O  
ATOM   7783  CB  SER C 194      49.860  28.787 -22.460  1.00 60.58           C  
ATOM   7784  OG  SER C 194      50.775  28.356 -21.477  1.00 69.91           O  
ATOM   7785  N   HIS C 195      47.035  30.041 -22.712  1.00 59.39           N  
ATOM   7786  CA  HIS C 195      45.803  30.268 -23.467  1.00 54.90           C  
ATOM   7787  C   HIS C 195      44.824  31.037 -22.585  1.00 51.91           C  
ATOM   7788  O   HIS C 195      43.749  30.540 -22.245  1.00 47.44           O  
ATOM   7789  CB  HIS C 195      45.151  28.945 -23.887  1.00 55.86           C  
ATOM   7790  CG  HIS C 195      46.125  27.861 -24.218  1.00 55.30           C  
ATOM   7791  ND1 HIS C 195      47.378  28.116 -24.735  1.00 51.06           N  
ATOM   7792  CD2 HIS C 195      46.036  26.516 -24.088  1.00 52.28           C  
ATOM   7793  CE1 HIS C 195      48.019  26.973 -24.908  1.00 53.70           C  
ATOM   7794  NE2 HIS C 195      47.227  25.987 -24.524  1.00 53.40           N  
ATOM   7795  N   ALA C 196      45.230  32.227 -22.159  1.00 49.81           N  
ATOM   7796  CA  ALA C 196      44.377  33.054 -21.317  1.00 49.92           C  
ATOM   7797  C   ALA C 196      43.416  33.877 -22.168  1.00 51.72           C  
ATOM   7798  O   ALA C 196      43.746  34.289 -23.290  1.00 54.25           O  
ATOM   7799  CB  ALA C 196      45.223  33.969 -20.445  1.00 48.73           C  
ATOM   7800  N   ALA C 197      42.206  34.069 -21.649  1.00 54.17           N  
ATOM   7801  CA  ALA C 197      41.193  34.863 -22.338  1.00 53.71           C  
ATOM   7802  C   ALA C 197      41.451  36.354 -22.076  1.00 52.50           C  
ATOM   7803  O   ALA C 197      40.720  37.228 -22.546  1.00 52.76           O  
ATOM   7804  CB  ALA C 197      39.796  34.461 -21.855  1.00 53.26           C  
ATOM   7805  N   PHE C 198      42.521  36.629 -21.344  1.00 50.03           N  
ATOM   7806  CA  PHE C 198      42.890  37.987 -20.995  1.00 49.77           C  
ATOM   7807  C   PHE C 198      44.312  37.993 -20.498  1.00 50.51           C  
ATOM   7808  O   PHE C 198      45.035  37.009 -20.647  1.00 52.23           O  
ATOM   7809  CB  PHE C 198      42.001  38.491 -19.865  1.00 51.14           C  
ATOM   7810  CG  PHE C 198      42.212  37.760 -18.567  1.00 55.40           C  
ATOM   7811  CD1 PHE C 198      41.663  36.495 -18.369  1.00 51.78           C  
ATOM   7812  CD2 PHE C 198      42.962  38.332 -17.546  1.00 51.73           C  
ATOM   7813  CE1 PHE C 198      41.858  35.812 -17.173  1.00 50.52           C  
ATOM   7814  CE2 PHE C 198      43.160  37.657 -16.352  1.00 50.85           C  
ATOM   7815  CZ  PHE C 198      42.607  36.393 -16.165  1.00 53.51           C  
ATOM   7816  N   GLY C 199      44.679  39.085 -19.842  1.00 49.90           N  
ATOM   7817  CA  GLY C 199      46.013  39.211 -19.298  1.00 52.36           C  
ATOM   7818  C   GLY C 199      46.139  40.460 -18.467  1.00 53.74           C  
ATOM   7819  O   GLY C 199      45.140  40.962 -17.958  1.00 54.40           O  
ATOM   7820  N   LEU C 200      47.361  40.964 -18.324  1.00 54.63           N  
ATOM   7821  CA  LEU C 200      47.591  42.189 -17.567  1.00 54.97           C  
ATOM   7822  C   LEU C 200      46.808  43.340 -18.207  1.00 54.82           C  
ATOM   7823  O   LEU C 200      46.113  43.151 -19.213  1.00 54.73           O  
ATOM   7824  CB  LEU C 200      49.095  42.510 -17.526  1.00 55.82           C  
ATOM   7825  CG  LEU C 200      49.833  42.331 -16.188  1.00 54.89           C  
ATOM   7826  CD1 LEU C 200      49.491  41.002 -15.549  1.00 51.34           C  
ATOM   7827  CD2 LEU C 200      51.331  42.467 -16.385  1.00 48.62           C  
ATOM   7828  N   ALA C 201      46.883  44.515 -17.592  1.00 54.77           N  
ATOM   7829  CA  ALA C 201      46.200  45.712 -18.094  1.00 55.37           C  
ATOM   7830  C   ALA C 201      44.757  45.450 -18.562  1.00 52.26           C  
ATOM   7831  O   ALA C 201      44.412  45.746 -19.709  1.00 48.17           O  
ATOM   7832  CB  ALA C 201      47.025  46.355 -19.221  1.00 55.54           C  
ATOM   7833  N   ASP C 202      43.924  44.898 -17.680  1.00 49.74           N  
ATOM   7834  CA  ASP C 202      42.531  44.628 -18.019  1.00 51.51           C  
ATOM   7835  C   ASP C 202      41.536  45.116 -16.975  1.00 50.55           C  
ATOM   7836  O   ASP C 202      40.597  45.831 -17.303  1.00 51.61           O  
ATOM   7837  CB  ASP C 202      42.320  43.148 -18.292  1.00 54.06           C  
ATOM   7838  CG  ASP C 202      42.569  42.787 -19.742  1.00 59.59           C  
ATOM   7839  OD1 ASP C 202      43.380  43.472 -20.410  1.00 52.73           O  
ATOM   7840  OD2 ASP C 202      41.937  41.817 -20.220  1.00 63.92           O  
ATOM   7841  N   THR C 203      41.767  44.766 -15.714  1.00 49.37           N  
ATOM   7842  CA  THR C 203      40.882  45.153 -14.611  1.00 46.15           C  
ATOM   7843  C   THR C 203      41.534  44.831 -13.273  1.00 44.59           C  
ATOM   7844  O   THR C 203      42.582  44.178 -13.241  1.00 45.27           O  
ATOM   7845  CB  THR C 203      39.577  44.357 -14.665  1.00 45.73           C  
ATOM   7846  OG1 THR C 203      39.742  43.222 -15.531  1.00 42.32           O  
ATOM   7847  CG2 THR C 203      38.451  45.226 -15.139  1.00 44.68           C  
ATOM   7848  N   VAL C 204      40.925  45.265 -12.165  1.00 38.68           N  
ATOM   7849  CA  VAL C 204      41.489  44.940 -10.851  1.00 32.57           C  
ATOM   7850  C   VAL C 204      41.646  43.435 -10.752  1.00 34.33           C  
ATOM   7851  O   VAL C 204      42.469  42.938  -9.996  1.00 33.33           O  
ATOM   7852  CB  VAL C 204      40.619  45.421  -9.676  1.00 32.53           C  
ATOM   7853  CG1 VAL C 204      40.970  46.860  -9.319  1.00 22.82           C  
ATOM   7854  CG2 VAL C 204      39.140  45.246 -10.001  1.00 26.13           C  
ATOM   7855  N   TYR C 205      40.855  42.726 -11.551  1.00 32.63           N  
ATOM   7856  CA  TYR C 205      40.905  41.282 -11.607  1.00 33.89           C  
ATOM   7857  C   TYR C 205      42.260  40.870 -12.176  1.00 34.94           C  
ATOM   7858  O   TYR C 205      43.180  40.545 -11.431  1.00 30.25           O  
ATOM   7859  CB  TYR C 205      39.789  40.752 -12.499  1.00 37.60           C  
ATOM   7860  CG  TYR C 205      39.589  39.266 -12.381  1.00 39.12           C  
ATOM   7861  CD1 TYR C 205      40.294  38.381 -13.191  1.00 39.05           C  
ATOM   7862  CD2 TYR C 205      38.696  38.742 -11.443  1.00 39.99           C  
ATOM   7863  CE1 TYR C 205      40.112  37.003 -13.068  1.00 44.38           C  
ATOM   7864  CE2 TYR C 205      38.504  37.369 -11.305  1.00 41.68           C  
ATOM   7865  CZ  TYR C 205      39.212  36.500 -12.120  1.00 47.27           C  
ATOM   7866  OH  TYR C 205      39.017  35.136 -11.992  1.00 47.28           O  
ATOM   7867  N   ALA C 206      42.395  40.981 -13.494  1.00 38.84           N  
ATOM   7868  CA  ALA C 206      43.629  40.634 -14.198  1.00 42.04           C  
ATOM   7869  C   ALA C 206      44.867  41.007 -13.393  1.00 41.65           C  
ATOM   7870  O   ALA C 206      45.821  40.239 -13.307  1.00 41.65           O  
ATOM   7871  CB  ALA C 206      43.658  41.313 -15.550  1.00 47.21           C  
ATOM   7872  N   GLY C 207      44.816  42.178 -12.773  1.00 43.27           N  
ATOM   7873  CA  GLY C 207      45.922  42.626 -11.957  1.00 48.20           C  
ATOM   7874  C   GLY C 207      46.028  41.827 -10.670  1.00 47.42           C  
ATOM   7875  O   GLY C 207      47.075  41.246 -10.371  1.00 52.25           O  
ATOM   7876  N   ALA C 208      44.939  41.780  -9.911  1.00 41.48           N  
ATOM   7877  CA  ALA C 208      44.945  41.042  -8.663  1.00 41.17           C  
ATOM   7878  C   ALA C 208      44.861  39.551  -8.909  1.00 44.05           C  
ATOM   7879  O   ALA C 208      44.867  38.781  -7.961  1.00 49.32           O  
ATOM   7880  CB  ALA C 208      43.816  41.493  -7.769  1.00 43.64           C  
ATOM   7881  N   PHE C 209      44.774  39.141 -10.173  1.00 45.13           N  
ATOM   7882  CA  PHE C 209      44.701  37.716 -10.504  1.00 43.95           C  
ATOM   7883  C   PHE C 209      46.049  37.197 -10.945  1.00 43.42           C  
ATOM   7884  O   PHE C 209      46.323  35.999 -10.884  1.00 42.53           O  
ATOM   7885  CB  PHE C 209      43.673  37.428 -11.598  1.00 44.92           C  
ATOM   7886  CG  PHE C 209      43.588  35.968 -11.971  1.00 47.08           C  
ATOM   7887  CD1 PHE C 209      43.406  34.998 -10.991  1.00 48.70           C  
ATOM   7888  CD2 PHE C 209      43.740  35.561 -13.296  1.00 48.42           C  
ATOM   7889  CE1 PHE C 209      43.383  33.647 -11.327  1.00 50.38           C  
ATOM   7890  CE2 PHE C 209      43.717  34.211 -13.644  1.00 49.85           C  
ATOM   7891  CZ  PHE C 209      43.539  33.250 -12.657  1.00 49.69           C  
ATOM   7892  N   TYR C 210      46.867  38.093 -11.468  1.00 43.35           N  
ATOM   7893  CA  TYR C 210      48.193  37.697 -11.885  1.00 41.98           C  
ATOM   7894  C   TYR C 210      49.164  37.969 -10.751  1.00 38.96           C  
ATOM   7895  O   TYR C 210      49.896  37.074 -10.330  1.00 40.57           O  
ATOM   7896  CB  TYR C 210      48.574  38.385 -13.203  1.00 44.30           C  
ATOM   7897  CG  TYR C 210      47.850  37.773 -14.401  1.00 43.46           C  
ATOM   7898  CD1 TYR C 210      46.698  36.992 -14.219  1.00 46.26           C  
ATOM   7899  CD2 TYR C 210      48.326  37.939 -15.704  1.00 41.84           C  
ATOM   7900  CE1 TYR C 210      46.045  36.395 -15.293  1.00 45.47           C  
ATOM   7901  CE2 TYR C 210      47.672  37.341 -16.793  1.00 44.88           C  
ATOM   7902  CZ  TYR C 210      46.532  36.571 -16.573  1.00 47.63           C  
ATOM   7903  OH  TYR C 210      45.873  35.971 -17.620  1.00 47.50           O  
ATOM   7904  N   MET C 211      49.044  39.152 -10.156  1.00 35.77           N  
ATOM   7905  CA  MET C 211      49.891  39.552  -9.038  1.00 38.61           C  
ATOM   7906  C   MET C 211      49.615  38.761  -7.730  1.00 39.15           C  
ATOM   7907  O   MET C 211      50.131  39.117  -6.664  1.00 41.19           O  
ATOM   7908  CB  MET C 211      49.721  41.045  -8.789  1.00 40.09           C  
ATOM   7909  CG  MET C 211      51.024  41.796  -8.762  1.00 46.54           C  
ATOM   7910  SD  MET C 211      51.950  41.442 -10.219  1.00 45.94           S  
ATOM   7911  CE  MET C 211      50.844  42.020 -11.480  1.00 53.03           C  
ATOM   7912  N   ALA C 212      48.801  37.708  -7.808  1.00 38.39           N  
ATOM   7913  CA  ALA C 212      48.483  36.892  -6.641  1.00 37.95           C  
ATOM   7914  C   ALA C 212      48.783  35.441  -6.938  1.00 41.91           C  
ATOM   7915  O   ALA C 212      49.626  34.836  -6.274  1.00 49.56           O  
ATOM   7916  CB  ALA C 212      47.035  37.048  -6.253  1.00 32.62           C  
ATOM   7917  N   THR C 213      48.096  34.886  -7.936  1.00 38.72           N  
ATOM   7918  CA  THR C 213      48.302  33.496  -8.346  1.00 37.29           C  
ATOM   7919  C   THR C 213      49.724  33.309  -8.885  1.00 35.32           C  
ATOM   7920  O   THR C 213      50.417  32.351  -8.539  1.00 36.99           O  
ATOM   7921  CB  THR C 213      47.258  33.073  -9.400  1.00 37.67           C  
ATOM   7922  OG1 THR C 213      45.956  33.044  -8.796  1.00 43.75           O  
ATOM   7923  CG2 THR C 213      47.567  31.695  -9.953  1.00 44.68           C  
ATOM   7924  N   GLY C 214      50.156  34.260  -9.706  1.00 33.06           N  
ATOM   7925  CA  GLY C 214      51.497  34.224 -10.250  1.00 33.77           C  
ATOM   7926  C   GLY C 214      52.544  34.316  -9.152  1.00 35.24           C  
ATOM   7927  O   GLY C 214      53.565  33.624  -9.215  1.00 36.45           O  
ATOM   7928  N   PHE C 215      52.299  35.172  -8.154  1.00 36.10           N  
ATOM   7929  CA  PHE C 215      53.216  35.329  -7.011  1.00 35.06           C  
ATOM   7930  C   PHE C 215      53.252  34.018  -6.210  1.00 37.47           C  
ATOM   7931  O   PHE C 215      54.254  33.696  -5.551  1.00 33.12           O  
ATOM   7932  CB  PHE C 215      52.767  36.487  -6.101  1.00 32.29           C  
ATOM   7933  CG  PHE C 215      53.833  37.522  -5.858  1.00 24.98           C  
ATOM   7934  CD1 PHE C 215      53.631  38.850  -6.232  1.00 25.41           C  
ATOM   7935  CD2 PHE C 215      55.048  37.169  -5.288  1.00 27.41           C  
ATOM   7936  CE1 PHE C 215      54.631  39.817  -6.046  1.00 26.06           C  
ATOM   7937  CE2 PHE C 215      56.057  38.131  -5.097  1.00 30.10           C  
ATOM   7938  CZ  PHE C 215      55.843  39.458  -5.480  1.00 25.44           C  
ATOM   7939  N   HIS C 216      52.140  33.281  -6.266  1.00 36.00           N  
ATOM   7940  CA  HIS C 216      52.041  31.996  -5.603  1.00 35.60           C  
ATOM   7941  C   HIS C 216      52.896  30.986  -6.352  1.00 34.96           C  
ATOM   7942  O   HIS C 216      53.309  29.975  -5.783  1.00 35.81           O  
ATOM   7943  CB  HIS C 216      50.602  31.497  -5.568  1.00 36.56           C  
ATOM   7944  CG  HIS C 216      50.448  30.171  -4.889  1.00 35.77           C  
ATOM   7945  ND1 HIS C 216      50.632  28.971  -5.545  1.00 37.50           N  
ATOM   7946  CD2 HIS C 216      50.164  29.856  -3.604  1.00 34.20           C  
ATOM   7947  CE1 HIS C 216      50.469  27.975  -4.692  1.00 36.20           C  
ATOM   7948  NE2 HIS C 216      50.184  28.485  -3.507  1.00 36.53           N  
ATOM   7949  N   GLY C 217      53.113  31.252  -7.640  1.00 36.53           N  
ATOM   7950  CA  GLY C 217      53.939  30.388  -8.468  1.00 35.63           C  
ATOM   7951  C   GLY C 217      55.407  30.472  -8.070  1.00 34.08           C  
ATOM   7952  O   GLY C 217      56.155  29.495  -8.182  1.00 31.72           O  
ATOM   7953  N   ALA C 218      55.821  31.647  -7.605  1.00 30.89           N  
ATOM   7954  CA  ALA C 218      57.187  31.836  -7.159  1.00 33.02           C  
ATOM   7955  C   ALA C 218      57.410  31.035  -5.882  1.00 32.70           C  
ATOM   7956  O   ALA C 218      58.309  30.215  -5.810  1.00 29.94           O  
ATOM   7957  CB  ALA C 218      57.467  33.312  -6.918  1.00 34.40           C  
ATOM   7958  N   HIS C 219      56.554  31.238  -4.892  1.00 31.47           N  
ATOM   7959  CA  HIS C 219      56.690  30.513  -3.640  1.00 30.26           C  
ATOM   7960  C   HIS C 219      56.627  29.002  -3.851  1.00 29.81           C  
ATOM   7961  O   HIS C 219      57.276  28.240  -3.123  1.00 32.52           O  
ATOM   7962  CB  HIS C 219      55.661  31.008  -2.604  1.00 28.88           C  
ATOM   7963  CG  HIS C 219      56.078  32.368  -2.057  1.00 30.16           C  
ATOM   7964  ND1 HIS C 219      55.545  33.553  -2.550  1.00 31.56           N  
ATOM   7965  CD2 HIS C 219      56.969  32.716  -1.095  1.00 34.31           C  
ATOM   7966  CE1 HIS C 219      56.108  34.554  -1.900  1.00 36.54           C  
ATOM   7967  NE2 HIS C 219      56.960  34.072  -1.029  1.00 37.72           N  
ATOM   7968  N   VAL C 220      55.893  28.573  -4.876  1.00 26.34           N  
ATOM   7969  CA  VAL C 220      55.780  27.152  -5.190  1.00 26.32           C  
ATOM   7970  C   VAL C 220      57.094  26.671  -5.821  1.00 29.00           C  
ATOM   7971  O   VAL C 220      57.595  25.579  -5.511  1.00 32.36           O  
ATOM   7972  CB  VAL C 220      54.568  26.875  -6.123  1.00 23.18           C  
ATOM   7973  CG1 VAL C 220      55.000  26.686  -7.585  1.00 24.32           C  
ATOM   7974  CG2 VAL C 220      53.773  25.680  -5.616  1.00 20.44           C  
ATOM   7975  N   ILE C 221      57.657  27.519  -6.683  1.00 30.53           N  
ATOM   7976  CA  ILE C 221      58.919  27.234  -7.350  1.00 29.62           C  
ATOM   7977  C   ILE C 221      60.056  27.408  -6.352  1.00 30.26           C  
ATOM   7978  O   ILE C 221      61.162  26.909  -6.550  1.00 27.95           O  
ATOM   7979  CB  ILE C 221      59.094  28.122  -8.612  1.00 29.19           C  
ATOM   7980  CG1 ILE C 221      58.386  27.449  -9.794  1.00 26.66           C  
ATOM   7981  CG2 ILE C 221      60.562  28.400  -8.905  1.00 24.20           C  
ATOM   7982  CD1 ILE C 221      58.573  28.140 -11.125  1.00 32.27           C  
ATOM   7983  N   ILE C 222      59.753  28.077  -5.247  1.00 30.87           N  
ATOM   7984  CA  ILE C 222      60.729  28.289  -4.183  1.00 32.68           C  
ATOM   7985  C   ILE C 222      60.715  27.101  -3.211  1.00 33.08           C  
ATOM   7986  O   ILE C 222      61.767  26.653  -2.737  1.00 29.23           O  
ATOM   7987  CB  ILE C 222      60.448  29.598  -3.426  1.00 30.81           C  
ATOM   7988  CG1 ILE C 222      60.882  30.790  -4.283  1.00 32.15           C  
ATOM   7989  CG2 ILE C 222      61.147  29.575  -2.086  1.00 28.37           C  
ATOM   7990  CD1 ILE C 222      60.144  32.067  -3.985  1.00 33.19           C  
ATOM   7991  N   GLY C 223      59.514  26.594  -2.945  1.00 33.27           N  
ATOM   7992  CA  GLY C 223      59.359  25.457  -2.057  1.00 31.05           C  
ATOM   7993  C   GLY C 223      59.824  24.146  -2.671  1.00 28.91           C  
ATOM   7994  O   GLY C 223      60.199  23.225  -1.935  1.00 29.86           O  
ATOM   7995  N   THR C 224      59.743  24.037  -4.001  1.00 26.63           N  
ATOM   7996  CA  THR C 224      60.179  22.830  -4.704  1.00 24.42           C  
ATOM   7997  C   THR C 224      61.699  22.744  -4.656  1.00 21.08           C  
ATOM   7998  O   THR C 224      62.255  21.701  -4.346  1.00 19.24           O  
ATOM   7999  CB  THR C 224      59.744  22.811  -6.193  1.00 28.72           C  
ATOM   8000  OG1 THR C 224      60.189  24.005  -6.837  1.00 37.45           O  
ATOM   8001  CG2 THR C 224      58.246  22.706  -6.330  1.00 29.13           C  
ATOM   8002  N   ILE C 225      62.359  23.860  -4.943  1.00 19.72           N  
ATOM   8003  CA  ILE C 225      63.814  23.935  -4.927  1.00 21.56           C  
ATOM   8004  C   ILE C 225      64.335  23.573  -3.525  1.00 26.60           C  
ATOM   8005  O   ILE C 225      65.328  22.862  -3.382  1.00 28.30           O  
ATOM   8006  CB  ILE C 225      64.294  25.394  -5.326  1.00 19.83           C  
ATOM   8007  CG1 ILE C 225      63.807  25.757  -6.730  1.00 23.94           C  
ATOM   8008  CG2 ILE C 225      65.797  25.503  -5.321  1.00 18.17           C  
ATOM   8009  CD1 ILE C 225      64.160  24.720  -7.802  1.00 25.57           C  
ATOM   8010  N   PHE C 226      63.629  24.038  -2.495  1.00 30.23           N  
ATOM   8011  CA  PHE C 226      64.021  23.785  -1.111  1.00 29.40           C  
ATOM   8012  C   PHE C 226      63.803  22.327  -0.729  1.00 29.55           C  
ATOM   8013  O   PHE C 226      64.569  21.781   0.063  1.00 35.94           O  
ATOM   8014  CB  PHE C 226      63.279  24.724  -0.158  1.00 28.04           C  
ATOM   8015  CG  PHE C 226      63.786  24.688   1.258  1.00 21.13           C  
ATOM   8016  CD1 PHE C 226      64.978  24.053   1.577  1.00 19.26           C  
ATOM   8017  CD2 PHE C 226      63.044  25.280   2.281  1.00 21.84           C  
ATOM   8018  CE1 PHE C 226      65.422  24.002   2.883  1.00 22.87           C  
ATOM   8019  CE2 PHE C 226      63.482  25.239   3.602  1.00 22.85           C  
ATOM   8020  CZ  PHE C 226      64.674  24.597   3.903  1.00 24.24           C  
ATOM   8021  N   LEU C 227      62.740  21.710  -1.235  1.00 22.62           N  
ATOM   8022  CA  LEU C 227      62.529  20.294  -0.959  1.00 26.73           C  
ATOM   8023  C   LEU C 227      63.619  19.469  -1.669  1.00 29.55           C  
ATOM   8024  O   LEU C 227      64.185  18.529  -1.109  1.00 29.38           O  
ATOM   8025  CB  LEU C 227      61.155  19.850  -1.450  1.00 25.64           C  
ATOM   8026  CG  LEU C 227      60.017  20.130  -0.477  1.00 29.54           C  
ATOM   8027  CD1 LEU C 227      58.693  19.800  -1.142  1.00 30.71           C  
ATOM   8028  CD2 LEU C 227      60.205  19.302   0.797  1.00 33.61           C  
ATOM   8029  N   PHE C 228      63.931  19.880  -2.894  1.00 31.72           N  
ATOM   8030  CA  PHE C 228      64.927  19.229  -3.730  1.00 33.87           C  
ATOM   8031  C   PHE C 228      66.322  19.282  -3.108  1.00 34.56           C  
ATOM   8032  O   PHE C 228      67.090  18.311  -3.204  1.00 32.92           O  
ATOM   8033  CB  PHE C 228      64.945  19.876  -5.120  1.00 33.57           C  
ATOM   8034  CG  PHE C 228      65.820  19.165  -6.095  1.00 38.38           C  
ATOM   8035  CD1 PHE C 228      67.013  19.731  -6.519  1.00 40.09           C  
ATOM   8036  CD2 PHE C 228      65.478  17.897  -6.551  1.00 39.94           C  
ATOM   8037  CE1 PHE C 228      67.858  19.034  -7.387  1.00 40.43           C  
ATOM   8038  CE2 PHE C 228      66.317  17.196  -7.416  1.00 40.51           C  
ATOM   8039  CZ  PHE C 228      67.504  17.759  -7.834  1.00 36.41           C  
ATOM   8040  N   VAL C 229      66.665  20.423  -2.514  1.00 33.16           N  
ATOM   8041  CA  VAL C 229      67.965  20.564  -1.872  1.00 30.99           C  
ATOM   8042  C   VAL C 229      68.087  19.554  -0.739  1.00 29.38           C  
ATOM   8043  O   VAL C 229      69.163  19.043  -0.493  1.00 29.82           O  
ATOM   8044  CB  VAL C 229      68.216  22.009  -1.378  1.00 34.36           C  
ATOM   8045  CG1 VAL C 229      69.262  22.034  -0.269  1.00 28.55           C  
ATOM   8046  CG2 VAL C 229      68.673  22.881  -2.549  1.00 31.87           C  
ATOM   8047  N   CYS C 230      66.969  19.240  -0.086  1.00 30.24           N  
ATOM   8048  CA  CYS C 230      66.952  18.248   0.995  1.00 32.50           C  
ATOM   8049  C   CYS C 230      67.027  16.835   0.400  1.00 32.17           C  
ATOM   8050  O   CYS C 230      67.398  15.891   1.090  1.00 32.01           O  
ATOM   8051  CB  CYS C 230      65.672  18.364   1.839  1.00 28.02           C  
ATOM   8052  SG  CYS C 230      65.301  20.012   2.485  1.00 34.09           S  
ATOM   8053  N   LEU C 231      66.602  16.690  -0.859  1.00 31.32           N  
ATOM   8054  CA  LEU C 231      66.642  15.399  -1.551  1.00 30.85           C  
ATOM   8055  C   LEU C 231      68.087  15.081  -1.889  1.00 29.70           C  
ATOM   8056  O   LEU C 231      68.654  14.092  -1.409  1.00 31.70           O  
ATOM   8057  CB  LEU C 231      65.828  15.426  -2.855  1.00 29.79           C  
ATOM   8058  CG  LEU C 231      65.963  14.129  -3.673  1.00 28.24           C  
ATOM   8059  CD1 LEU C 231      65.170  13.034  -2.993  1.00 25.81           C  
ATOM   8060  CD2 LEU C 231      65.513  14.300  -5.120  1.00 27.04           C  
ATOM   8061  N   ILE C 232      68.672  15.937  -2.723  1.00 23.04           N  
ATOM   8062  CA  ILE C 232      70.052  15.788  -3.132  1.00 19.25           C  
ATOM   8063  C   ILE C 232      70.948  15.731  -1.911  1.00 21.70           C  
ATOM   8064  O   ILE C 232      71.893  14.954  -1.871  1.00 29.09           O  
ATOM   8065  CB  ILE C 232      70.463  16.933  -4.077  1.00 15.67           C  
ATOM   8066  CG1 ILE C 232      70.506  16.410  -5.529  1.00 25.30           C  
ATOM   8067  CG2 ILE C 232      71.753  17.604  -3.589  1.00 12.40           C  
ATOM   8068  CD1 ILE C 232      70.867  17.461  -6.605  1.00 24.09           C  
ATOM   8069  N   ARG C 233      70.616  16.518  -0.900  1.00 23.49           N  
ATOM   8070  CA  ARG C 233      71.382  16.538   0.329  1.00 23.36           C  
ATOM   8071  C   ARG C 233      71.183  15.255   1.150  1.00 28.61           C  
ATOM   8072  O   ARG C 233      72.165  14.689   1.653  1.00 31.78           O  
ATOM   8073  CB  ARG C 233      70.993  17.747   1.161  1.00 21.95           C  
ATOM   8074  CG  ARG C 233      71.713  17.857   2.459  1.00 22.61           C  
ATOM   8075  CD  ARG C 233      71.297  19.082   3.215  1.00 21.59           C  
ATOM   8076  NE  ARG C 233      72.112  19.199   4.413  1.00 28.42           N  
ATOM   8077  CZ  ARG C 233      71.659  19.115   5.660  1.00 28.96           C  
ATOM   8078  NH1 ARG C 233      70.367  18.931   5.908  1.00 21.92           N  
ATOM   8079  NH2 ARG C 233      72.527  19.131   6.664  1.00 29.99           N  
ATOM   8080  N   LEU C 234      69.936  14.779   1.270  1.00 34.48           N  
ATOM   8081  CA  LEU C 234      69.622  13.554   2.047  1.00 39.64           C  
ATOM   8082  C   LEU C 234      70.114  12.292   1.330  1.00 37.64           C  
ATOM   8083  O   LEU C 234      70.312  11.235   1.937  1.00 34.22           O  
ATOM   8084  CB  LEU C 234      68.109  13.450   2.300  1.00 44.15           C  
ATOM   8085  CG  LEU C 234      67.541  12.541   3.398  1.00 40.29           C  
ATOM   8086  CD1 LEU C 234      67.703  13.154   4.773  1.00 40.31           C  
ATOM   8087  CD2 LEU C 234      66.080  12.341   3.127  1.00 41.27           C  
ATOM   8088  N   LEU C 235      70.307  12.427   0.025  1.00 34.05           N  
ATOM   8089  CA  LEU C 235      70.797  11.355  -0.825  1.00 31.96           C  
ATOM   8090  C   LEU C 235      72.282  11.123  -0.536  1.00 31.21           C  
ATOM   8091  O   LEU C 235      73.012  10.569  -1.357  1.00 33.39           O  
ATOM   8092  CB  LEU C 235      70.627  11.774  -2.284  1.00 28.81           C  
ATOM   8093  CG  LEU C 235      70.540  10.695  -3.351  1.00 24.69           C  
ATOM   8094  CD1 LEU C 235      69.206  10.000  -3.255  1.00 16.63           C  
ATOM   8095  CD2 LEU C 235      70.703  11.348  -4.709  1.00 29.81           C  
ATOM   8096  N   LYS C 236      72.726  11.570   0.633  1.00 29.24           N  
ATOM   8097  CA  LYS C 236      74.115  11.433   1.016  1.00 30.78           C  
ATOM   8098  C   LYS C 236      74.268  11.117   2.498  1.00 31.26           C  
ATOM   8099  O   LYS C 236      75.277  11.482   3.110  1.00 33.25           O  
ATOM   8100  CB  LYS C 236      74.885  12.711   0.669  1.00 34.41           C  
ATOM   8101  CG  LYS C 236      74.909  13.047  -0.824  1.00 32.65           C  
ATOM   8102  CD  LYS C 236      75.965  14.103  -1.157  1.00 31.71           C  
ATOM   8103  CE  LYS C 236      75.610  15.485  -0.601  1.00 29.72           C  
ATOM   8104  NZ  LYS C 236      76.803  16.384  -0.642  1.00 33.36           N  
ATOM   8105  N   GLY C 237      73.275  10.428   3.061  1.00 30.11           N  
ATOM   8106  CA  GLY C 237      73.307  10.056   4.471  1.00 31.42           C  
ATOM   8107  C   GLY C 237      73.564  11.248   5.364  1.00 31.99           C  
ATOM   8108  O   GLY C 237      74.123  11.100   6.462  1.00 23.99           O  
ATOM   8109  N   GLN C 238      73.040  12.397   4.908  1.00 35.59           N  
ATOM   8110  CA  GLN C 238      73.208  13.706   5.540  1.00 37.20           C  
ATOM   8111  C   GLN C 238      72.446  14.001   6.837  1.00 37.24           C  
ATOM   8112  O   GLN C 238      73.039  14.594   7.751  1.00 39.04           O  
ATOM   8113  CB  GLN C 238      73.003  14.828   4.514  1.00 34.84           C  
ATOM   8114  CG  GLN C 238      74.247  15.157   3.674  1.00 25.28           C  
ATOM   8115  CD  GLN C 238      74.910  16.484   4.055  1.00 23.38           C  
ATOM   8116  OE1 GLN C 238      74.448  17.549   3.681  1.00 21.62           O  
ATOM   8117  NE2 GLN C 238      76.015  16.410   4.775  1.00 24.07           N  
ATOM   8118  N   MET C 239      71.163  13.654   6.939  1.00 32.18           N  
ATOM   8119  CA  MET C 239      70.454  13.951   8.189  1.00 25.65           C  
ATOM   8120  C   MET C 239      70.368  12.729   9.097  1.00 25.68           C  
ATOM   8121  O   MET C 239      70.960  11.696   8.829  1.00 18.47           O  
ATOM   8122  CB  MET C 239      69.024  14.494   7.943  1.00 30.30           C  
ATOM   8123  CG  MET C 239      68.856  15.901   7.326  1.00 27.42           C  
ATOM   8124  SD  MET C 239      68.694  15.898   5.503  1.00 28.80           S  
ATOM   8125  CE  MET C 239      67.522  17.145   5.236  1.00 24.39           C  
ATOM   8126  N   THR C 240      69.637  12.894  10.193  1.00 30.37           N  
ATOM   8127  CA  THR C 240      69.371  11.859  11.198  1.00 30.12           C  
ATOM   8128  C   THR C 240      67.942  12.046  11.738  1.00 33.48           C  
ATOM   8129  O   THR C 240      67.370  13.146  11.679  1.00 27.40           O  
ATOM   8130  CB  THR C 240      70.329  11.951  12.404  1.00 27.80           C  
ATOM   8131  OG1 THR C 240      70.455  13.319  12.797  1.00 36.49           O  
ATOM   8132  CG2 THR C 240      71.696  11.391  12.073  1.00 28.47           C  
ATOM   8133  N   GLN C 241      67.360  10.973  12.261  1.00 40.92           N  
ATOM   8134  CA  GLN C 241      66.009  11.047  12.804  1.00 43.52           C  
ATOM   8135  C   GLN C 241      65.916  12.120  13.899  1.00 43.85           C  
ATOM   8136  O   GLN C 241      64.978  12.919  13.901  1.00 50.78           O  
ATOM   8137  CB  GLN C 241      65.553   9.668  13.311  1.00 47.89           C  
ATOM   8138  CG  GLN C 241      65.521   8.607  12.198  1.00 56.39           C  
ATOM   8139  CD  GLN C 241      65.149   7.203  12.668  1.00 57.77           C  
ATOM   8140  OE1 GLN C 241      65.947   6.263  12.553  1.00 55.76           O  
ATOM   8141  NE2 GLN C 241      63.919   7.042  13.140  1.00 57.40           N  
ATOM   8142  N   LYS C 242      66.917  12.188  14.774  1.00 40.04           N  
ATOM   8143  CA  LYS C 242      66.918  13.177  15.840  1.00 37.25           C  
ATOM   8144  C   LYS C 242      67.470  14.546  15.412  1.00 38.27           C  
ATOM   8145  O   LYS C 242      67.657  15.419  16.257  1.00 37.65           O  
ATOM   8146  CB  LYS C 242      67.717  12.667  17.031  1.00 33.00           C  
ATOM   8147  CG  LYS C 242      66.993  11.676  17.921  1.00 40.54           C  
ATOM   8148  CD  LYS C 242      67.681  11.588  19.298  1.00 37.47           C  
ATOM   8149  CE  LYS C 242      66.858  10.831  20.347  1.00 35.16           C  
ATOM   8150  NZ  LYS C 242      66.766   9.365  20.094  1.00 34.80           N  
ATOM   8151  N   GLN C 243      67.725  14.753  14.119  1.00 39.60           N  
ATOM   8152  CA  GLN C 243      68.268  16.036  13.643  1.00 37.67           C  
ATOM   8153  C   GLN C 243      68.158  16.138  12.115  1.00 40.38           C  
ATOM   8154  O   GLN C 243      68.984  15.594  11.385  1.00 38.01           O  
ATOM   8155  CB  GLN C 243      69.726  16.148  14.058  1.00 33.30           C  
ATOM   8156  CG  GLN C 243      70.140  17.452  14.688  1.00 35.72           C  
ATOM   8157  CD  GLN C 243      71.662  17.536  14.908  1.00 43.47           C  
ATOM   8158  OE1 GLN C 243      72.335  16.529  15.195  1.00 42.64           O  
ATOM   8159  NE2 GLN C 243      72.208  18.734  14.752  1.00 40.60           N  
ATOM   8160  N   HIS C 244      67.157  16.884  11.647  1.00 41.52           N  
ATOM   8161  CA  HIS C 244      66.873  17.060  10.217  1.00 37.63           C  
ATOM   8162  C   HIS C 244      66.112  18.371   9.952  1.00 34.85           C  
ATOM   8163  O   HIS C 244      65.170  18.396   9.171  1.00 32.65           O  
ATOM   8164  CB  HIS C 244      66.012  15.886   9.748  1.00 40.08           C  
ATOM   8165  CG  HIS C 244      64.899  15.541  10.695  1.00 44.77           C  
ATOM   8166  ND1 HIS C 244      64.672  16.237  11.865  1.00 47.50           N  
ATOM   8167  CD2 HIS C 244      63.973  14.552  10.663  1.00 45.95           C  
ATOM   8168  CE1 HIS C 244      63.658  15.690  12.514  1.00 45.19           C  
ATOM   8169  NE2 HIS C 244      63.216  14.666  11.807  1.00 46.82           N  
ATOM   8170  N   VAL C 245      66.553  19.455  10.581  1.00 30.35           N  
ATOM   8171  CA  VAL C 245      65.942  20.779  10.467  1.00 21.14           C  
ATOM   8172  C   VAL C 245      65.606  21.224   9.034  1.00 20.13           C  
ATOM   8173  O   VAL C 245      64.448  21.456   8.731  1.00 18.97           O  
ATOM   8174  CB  VAL C 245      66.822  21.830  11.182  1.00 16.25           C  
ATOM   8175  CG1 VAL C 245      66.246  23.213  11.039  1.00 13.53           C  
ATOM   8176  CG2 VAL C 245      66.961  21.468  12.654  1.00 11.16           C  
ATOM   8177  N   GLY C 246      66.602  21.331   8.161  1.00 18.42           N  
ATOM   8178  CA  GLY C 246      66.370  21.751   6.782  1.00 15.98           C  
ATOM   8179  C   GLY C 246      65.236  21.016   6.069  1.00 14.30           C  
ATOM   8180  O   GLY C 246      64.546  21.597   5.248  1.00 16.03           O  
ATOM   8181  N   PHE C 247      65.079  19.723   6.326  1.00 13.25           N  
ATOM   8182  CA  PHE C 247      64.007  18.935   5.701  1.00 16.77           C  
ATOM   8183  C   PHE C 247      62.669  19.326   6.337  1.00 17.72           C  
ATOM   8184  O   PHE C 247      61.719  19.665   5.643  1.00 21.23           O  
ATOM   8185  CB  PHE C 247      64.293  17.420   5.863  1.00 14.55           C  
ATOM   8186  CG  PHE C 247      63.212  16.511   5.316  1.00 13.75           C  
ATOM   8187  CD1 PHE C 247      62.268  16.967   4.391  1.00 14.37           C  
ATOM   8188  CD2 PHE C 247      63.120  15.197   5.755  1.00 14.17           C  
ATOM   8189  CE1 PHE C 247      61.245  16.125   3.919  1.00 10.76           C  
ATOM   8190  CE2 PHE C 247      62.100  14.352   5.286  1.00  9.05           C  
ATOM   8191  CZ  PHE C 247      61.163  14.823   4.368  1.00 12.37           C  
ATOM   8192  N   GLU C 248      62.631  19.258   7.665  1.00 15.68           N  
ATOM   8193  CA  GLU C 248      61.496  19.620   8.470  1.00  8.34           C  
ATOM   8194  C   GLU C 248      61.117  21.010   8.026  1.00 10.49           C  
ATOM   8195  O   GLU C 248      60.002  21.236   7.562  1.00 12.14           O  
ATOM   8196  CB  GLU C 248      61.939  19.649   9.922  1.00  8.34           C  
ATOM   8197  CG  GLU C 248      60.849  19.704  10.975  1.00 20.09           C  
ATOM   8198  CD  GLU C 248      61.397  19.977  12.390  1.00 26.54           C  
ATOM   8199  OE1 GLU C 248      62.409  20.721  12.527  1.00 23.94           O  
ATOM   8200  OE2 GLU C 248      60.810  19.460  13.370  1.00 29.86           O  
ATOM   8201  N   ALA C 249      62.090  21.921   8.080  1.00 13.36           N  
ATOM   8202  CA  ALA C 249      61.893  23.309   7.674  1.00 17.49           C  
ATOM   8203  C   ALA C 249      61.376  23.382   6.238  1.00 21.52           C  
ATOM   8204  O   ALA C 249      60.381  24.048   5.956  1.00 26.51           O  
ATOM   8205  CB  ALA C 249      63.181  24.090   7.811  1.00 10.31           C  
ATOM   8206  N   ALA C 250      62.029  22.667   5.334  1.00 24.73           N  
ATOM   8207  CA  ALA C 250      61.601  22.654   3.949  1.00 28.07           C  
ATOM   8208  C   ALA C 250      60.132  22.258   3.878  1.00 31.36           C  
ATOM   8209  O   ALA C 250      59.373  22.839   3.106  1.00 34.10           O  
ATOM   8210  CB  ALA C 250      62.462  21.673   3.148  1.00 28.26           C  
ATOM   8211  N   ALA C 251      59.743  21.319   4.748  1.00 33.77           N  
ATOM   8212  CA  ALA C 251      58.378  20.787   4.840  1.00 32.62           C  
ATOM   8213  C   ALA C 251      57.380  21.766   5.456  1.00 30.84           C  
ATOM   8214  O   ALA C 251      56.427  22.143   4.771  1.00 29.15           O  
ATOM   8215  CB  ALA C 251      58.359  19.457   5.608  1.00 30.59           C  
ATOM   8216  N   TRP C 252      57.567  22.166   6.724  1.00 28.07           N  
ATOM   8217  CA  TRP C 252      56.631  23.115   7.348  1.00 27.83           C  
ATOM   8218  C   TRP C 252      56.368  24.284   6.372  1.00 22.87           C  
ATOM   8219  O   TRP C 252      55.280  24.837   6.342  1.00 21.66           O  
ATOM   8220  CB  TRP C 252      57.101  23.581   8.762  1.00 30.90           C  
ATOM   8221  CG  TRP C 252      56.060  24.495   9.588  1.00 49.03           C  
ATOM   8222  CD1 TRP C 252      55.287  25.549   9.106  1.00 48.89           C  
ATOM   8223  CD2 TRP C 252      55.788  24.452  11.015  1.00 50.03           C  
ATOM   8224  NE1 TRP C 252      54.583  26.149  10.133  1.00 46.41           N  
ATOM   8225  CE2 TRP C 252      54.868  25.503  11.306  1.00 45.72           C  
ATOM   8226  CE3 TRP C 252      56.235  23.635  12.071  1.00 50.81           C  
ATOM   8227  CZ2 TRP C 252      54.399  25.749  12.596  1.00 40.08           C  
ATOM   8228  CZ3 TRP C 252      55.754  23.892  13.368  1.00 42.90           C  
ATOM   8229  CH2 TRP C 252      54.850  24.940  13.608  1.00 42.19           C  
ATOM   8230  N   TYR C 253      57.329  24.552   5.491  1.00 21.49           N  
ATOM   8231  CA  TYR C 253      57.201  25.587   4.472  1.00 24.44           C  
ATOM   8232  C   TYR C 253      56.304  25.136   3.312  1.00 26.32           C  
ATOM   8233  O   TYR C 253      55.405  25.862   2.925  1.00 29.54           O  
ATOM   8234  CB  TYR C 253      58.562  25.956   3.907  1.00 22.19           C  
ATOM   8235  CG  TYR C 253      58.502  26.908   2.734  1.00 16.05           C  
ATOM   8236  CD1 TYR C 253      58.763  28.266   2.905  1.00 16.55           C  
ATOM   8237  CD2 TYR C 253      58.186  26.456   1.453  1.00 14.85           C  
ATOM   8238  CE1 TYR C 253      58.709  29.147   1.835  1.00 17.91           C  
ATOM   8239  CE2 TYR C 253      58.128  27.335   0.374  1.00 12.95           C  
ATOM   8240  CZ  TYR C 253      58.389  28.670   0.578  1.00 14.07           C  
ATOM   8241  OH  TYR C 253      58.311  29.547  -0.469  1.00 17.14           O  
ATOM   8242  N   TRP C 254      56.584  23.983   2.708  1.00 29.01           N  
ATOM   8243  CA  TRP C 254      55.769  23.477   1.592  1.00 31.70           C  
ATOM   8244  C   TRP C 254      54.260  23.413   1.943  1.00 35.17           C  
ATOM   8245  O   TRP C 254      53.396  23.547   1.062  1.00 39.72           O  
ATOM   8246  CB  TRP C 254      56.275  22.102   1.162  1.00 24.83           C  
ATOM   8247  CG  TRP C 254      55.617  21.548  -0.070  1.00 16.61           C  
ATOM   8248  CD1 TRP C 254      54.730  20.504  -0.128  1.00 15.37           C  
ATOM   8249  CD2 TRP C 254      55.840  21.957  -1.423  1.00 10.73           C  
ATOM   8250  NE1 TRP C 254      54.402  20.234  -1.430  1.00 11.34           N  
ATOM   8251  CE2 TRP C 254      55.066  21.111  -2.248  1.00 15.86           C  
ATOM   8252  CE3 TRP C 254      56.617  22.954  -2.020  1.00 13.89           C  
ATOM   8253  CZ2 TRP C 254      55.050  21.234  -3.645  1.00 10.71           C  
ATOM   8254  CZ3 TRP C 254      56.598  23.078  -3.407  1.00 11.07           C  
ATOM   8255  CH2 TRP C 254      55.821  22.222  -4.201  1.00  8.38           C  
ATOM   8256  N   HIS C 255      53.960  23.176   3.223  1.00 33.07           N  
ATOM   8257  CA  HIS C 255      52.590  23.140   3.718  1.00 30.46           C  
ATOM   8258  C   HIS C 255      52.022  24.548   3.623  1.00 30.42           C  
ATOM   8259  O   HIS C 255      50.842  24.753   3.298  1.00 29.28           O  
ATOM   8260  CB  HIS C 255      52.570  22.664   5.168  1.00 29.69           C  
ATOM   8261  CG  HIS C 255      52.868  21.202   5.325  1.00 31.70           C  
ATOM   8262  ND1 HIS C 255      52.087  20.360   6.088  1.00 34.94           N  
ATOM   8263  CD2 HIS C 255      53.871  20.438   4.831  1.00 36.86           C  
ATOM   8264  CE1 HIS C 255      52.599  19.143   6.064  1.00 37.25           C  
ATOM   8265  NE2 HIS C 255      53.682  19.163   5.308  1.00 40.25           N  
ATOM   8266  N   PHE C 256      52.873  25.525   3.917  1.00 27.09           N  
ATOM   8267  CA  PHE C 256      52.477  26.911   3.810  1.00 26.77           C  
ATOM   8268  C   PHE C 256      52.124  27.181   2.359  1.00 27.03           C  
ATOM   8269  O   PHE C 256      51.042  27.660   2.064  1.00 32.61           O  
ATOM   8270  CB  PHE C 256      53.608  27.836   4.242  1.00 25.87           C  
ATOM   8271  CG  PHE C 256      53.533  29.200   3.627  1.00 32.47           C  
ATOM   8272  CD1 PHE C 256      52.795  30.210   4.234  1.00 35.42           C  
ATOM   8273  CD2 PHE C 256      54.134  29.452   2.402  1.00 30.18           C  
ATOM   8274  CE1 PHE C 256      52.647  31.435   3.636  1.00 30.45           C  
ATOM   8275  CE2 PHE C 256      53.992  30.671   1.796  1.00 36.65           C  
ATOM   8276  CZ  PHE C 256      53.240  31.670   2.417  1.00 39.51           C  
ATOM   8277  N   VAL C 257      53.043  26.859   1.456  1.00 23.68           N  
ATOM   8278  CA  VAL C 257      52.833  27.061   0.024  1.00 21.92           C  
ATOM   8279  C   VAL C 257      51.611  26.315  -0.471  1.00 19.35           C  
ATOM   8280  O   VAL C 257      51.020  26.699  -1.475  1.00 24.60           O  
ATOM   8281  CB  VAL C 257      54.063  26.635  -0.798  1.00 23.42           C  
ATOM   8282  CG1 VAL C 257      53.662  26.223  -2.209  1.00 19.05           C  
ATOM   8283  CG2 VAL C 257      55.057  27.776  -0.851  1.00 25.00           C  
ATOM   8284  N   ASP C 258      51.215  25.268   0.241  1.00 16.20           N  
ATOM   8285  CA  ASP C 258      50.035  24.510  -0.159  1.00 16.81           C  
ATOM   8286  C   ASP C 258      48.725  25.042   0.423  1.00 16.61           C  
ATOM   8287  O   ASP C 258      47.695  24.971  -0.246  1.00 18.69           O  
ATOM   8288  CB  ASP C 258      50.200  23.024   0.139  1.00 24.73           C  
ATOM   8289  CG  ASP C 258      49.977  22.176  -1.092  1.00 30.86           C  
ATOM   8290  OD1 ASP C 258      50.582  21.076  -1.193  1.00 25.09           O  
ATOM   8291  OD2 ASP C 258      49.206  22.651  -1.966  1.00 25.11           O  
ATOM   8292  N   VAL C 259      48.753  25.527   1.669  1.00 15.82           N  
ATOM   8293  CA  VAL C 259      47.565  26.110   2.290  1.00 13.73           C  
ATOM   8294  C   VAL C 259      47.134  27.389   1.545  1.00 13.19           C  
ATOM   8295  O   VAL C 259      45.960  27.584   1.279  1.00 16.96           O  
ATOM   8296  CB  VAL C 259      47.791  26.371   3.783  1.00 12.79           C  
ATOM   8297  CG1 VAL C 259      46.947  27.514   4.274  1.00  8.34           C  
ATOM   8298  CG2 VAL C 259      47.420  25.156   4.545  1.00 11.37           C  
ATOM   8299  N   VAL C 260      48.088  28.233   1.167  1.00 15.93           N  
ATOM   8300  CA  VAL C 260      47.801  29.462   0.416  1.00 18.87           C  
ATOM   8301  C   VAL C 260      47.102  29.137  -0.909  1.00 23.14           C  
ATOM   8302  O   VAL C 260      46.450  30.004  -1.506  1.00 25.60           O  
ATOM   8303  CB  VAL C 260      49.098  30.312   0.184  1.00 16.09           C  
ATOM   8304  CG1 VAL C 260      49.002  31.172  -1.065  1.00  9.92           C  
ATOM   8305  CG2 VAL C 260      49.330  31.220   1.380  1.00 23.32           C  
ATOM   8306  N   TRP C 261      47.219  27.885  -1.359  1.00 26.40           N  
ATOM   8307  CA  TRP C 261      46.545  27.490  -2.590  1.00 29.10           C  
ATOM   8308  C   TRP C 261      45.087  27.180  -2.336  1.00 28.76           C  
ATOM   8309  O   TRP C 261      44.251  27.441  -3.194  1.00 30.50           O  
ATOM   8310  CB  TRP C 261      47.164  26.275  -3.259  1.00 32.66           C  
ATOM   8311  CG  TRP C 261      46.379  25.897  -4.504  1.00 35.27           C  
ATOM   8312  CD1 TRP C 261      45.555  24.809  -4.674  1.00 35.50           C  
ATOM   8313  CD2 TRP C 261      46.347  26.620  -5.740  1.00 31.51           C  
ATOM   8314  NE1 TRP C 261      45.023  24.814  -5.945  1.00 36.36           N  
ATOM   8315  CE2 TRP C 261      45.495  25.913  -6.619  1.00 34.81           C  
ATOM   8316  CE3 TRP C 261      46.959  27.797  -6.191  1.00 29.68           C  
ATOM   8317  CZ2 TRP C 261      45.246  26.347  -7.926  1.00 38.05           C  
ATOM   8318  CZ3 TRP C 261      46.711  28.228  -7.490  1.00 36.78           C  
ATOM   8319  CH2 TRP C 261      45.863  27.505  -8.342  1.00 40.43           C  
ATOM   8320  N   LEU C 262      44.783  26.539  -1.212  1.00 26.90           N  
ATOM   8321  CA  LEU C 262      43.388  26.264  -0.927  1.00 29.57           C  
ATOM   8322  C   LEU C 262      42.648  27.589  -1.040  1.00 29.06           C  
ATOM   8323  O   LEU C 262      41.570  27.666  -1.625  1.00 32.42           O  
ATOM   8324  CB  LEU C 262      43.182  25.663   0.476  1.00 32.92           C  
ATOM   8325  CG  LEU C 262      43.563  24.210   0.819  1.00 40.90           C  
ATOM   8326  CD1 LEU C 262      42.822  23.794   2.103  1.00 34.86           C  
ATOM   8327  CD2 LEU C 262      43.213  23.252  -0.317  1.00 36.27           C  
ATOM   8328  N   PHE C 263      43.319  28.649  -0.605  1.00 26.15           N  
ATOM   8329  CA  PHE C 263      42.749  29.983  -0.648  1.00 27.78           C  
ATOM   8330  C   PHE C 263      42.696  30.590  -2.049  1.00 27.64           C  
ATOM   8331  O   PHE C 263      41.668  31.149  -2.424  1.00 28.48           O  
ATOM   8332  CB  PHE C 263      43.461  30.899   0.338  1.00 29.88           C  
ATOM   8333  CG  PHE C 263      43.214  30.539   1.782  1.00 25.20           C  
ATOM   8334  CD1 PHE C 263      43.803  29.408   2.341  1.00 20.18           C  
ATOM   8335  CD2 PHE C 263      42.408  31.344   2.586  1.00 21.43           C  
ATOM   8336  CE1 PHE C 263      43.599  29.083   3.683  1.00 22.14           C  
ATOM   8337  CE2 PHE C 263      42.201  31.025   3.934  1.00 26.56           C  
ATOM   8338  CZ  PHE C 263      42.802  29.889   4.483  1.00 22.19           C  
ATOM   8339  N   LEU C 264      43.772  30.486  -2.828  1.00 26.56           N  
ATOM   8340  CA  LEU C 264      43.757  31.024  -4.200  1.00 27.36           C  
ATOM   8341  C   LEU C 264      42.776  30.270  -5.102  1.00 25.90           C  
ATOM   8342  O   LEU C 264      42.499  30.698  -6.221  1.00 24.74           O  
ATOM   8343  CB  LEU C 264      45.151  31.005  -4.836  1.00 27.60           C  
ATOM   8344  CG  LEU C 264      46.086  32.150  -4.433  1.00 30.06           C  
ATOM   8345  CD1 LEU C 264      47.355  32.050  -5.235  1.00 27.48           C  
ATOM   8346  CD2 LEU C 264      45.431  33.513  -4.660  1.00 27.70           C  
ATOM   8347  N   PHE C 265      42.267  29.149  -4.589  1.00 28.98           N  
ATOM   8348  CA  PHE C 265      41.309  28.283  -5.273  1.00 25.43           C  
ATOM   8349  C   PHE C 265      39.894  28.566  -4.751  1.00 26.40           C  
ATOM   8350  O   PHE C 265      38.956  28.736  -5.526  1.00 34.25           O  
ATOM   8351  CB  PHE C 265      41.701  26.818  -5.020  1.00 22.09           C  
ATOM   8352  CG  PHE C 265      40.767  25.801  -5.627  1.00 16.97           C  
ATOM   8353  CD1 PHE C 265      40.485  25.808  -6.997  1.00 21.32           C  
ATOM   8354  CD2 PHE C 265      40.223  24.788  -4.836  1.00 13.55           C  
ATOM   8355  CE1 PHE C 265      39.676  24.811  -7.570  1.00 18.79           C  
ATOM   8356  CE2 PHE C 265      39.415  23.785  -5.399  1.00 14.77           C  
ATOM   8357  CZ  PHE C 265      39.143  23.796  -6.765  1.00 18.04           C  
ATOM   8358  N   VAL C 266      39.749  28.613  -3.433  1.00 21.16           N  
ATOM   8359  CA  VAL C 266      38.458  28.886  -2.837  1.00 19.09           C  
ATOM   8360  C   VAL C 266      38.048  30.329  -3.084  1.00 19.01           C  
ATOM   8361  O   VAL C 266      36.966  30.566  -3.617  1.00 16.28           O  
ATOM   8362  CB  VAL C 266      38.430  28.569  -1.323  1.00 21.03           C  
ATOM   8363  CG1 VAL C 266      37.162  29.091  -0.684  1.00 20.12           C  
ATOM   8364  CG2 VAL C 266      38.495  27.070  -1.118  1.00 26.12           C  
ATOM   8365  N   VAL C 267      38.912  31.290  -2.754  1.00 20.84           N  
ATOM   8366  CA  VAL C 267      38.574  32.703  -2.944  1.00 20.64           C  
ATOM   8367  C   VAL C 267      38.648  33.178  -4.396  1.00 22.33           C  
ATOM   8368  O   VAL C 267      37.620  33.507  -4.982  1.00 28.03           O  
ATOM   8369  CB  VAL C 267      39.416  33.625  -2.040  1.00 21.87           C  
ATOM   8370  CG1 VAL C 267      39.377  35.064  -2.554  1.00 18.28           C  
ATOM   8371  CG2 VAL C 267      38.884  33.570  -0.614  1.00 23.63           C  
ATOM   8372  N   ILE C 268      39.844  33.240  -4.973  1.00 23.94           N  
ATOM   8373  CA  ILE C 268      39.967  33.702  -6.352  1.00 23.91           C  
ATOM   8374  C   ILE C 268      39.248  32.800  -7.370  1.00 24.67           C  
ATOM   8375  O   ILE C 268      38.681  33.299  -8.336  1.00 28.52           O  
ATOM   8376  CB  ILE C 268      41.453  33.925  -6.776  1.00 20.47           C  
ATOM   8377  CG1 ILE C 268      42.032  35.138  -6.039  1.00 22.39           C  
ATOM   8378  CG2 ILE C 268      41.570  34.152  -8.291  1.00 22.40           C  
ATOM   8379  CD1 ILE C 268      43.313  35.724  -6.674  1.00 20.96           C  
ATOM   8380  N   TYR C 269      39.235  31.488  -7.167  1.00 23.99           N  
ATOM   8381  CA  TYR C 269      38.574  30.632  -8.149  1.00 19.83           C  
ATOM   8382  C   TYR C 269      37.132  30.288  -7.825  1.00 20.71           C  
ATOM   8383  O   TYR C 269      36.487  29.619  -8.610  1.00 21.23           O  
ATOM   8384  CB  TYR C 269      39.372  29.350  -8.410  1.00 17.96           C  
ATOM   8385  CG  TYR C 269      40.747  29.588  -8.993  1.00 11.19           C  
ATOM   8386  CD1 TYR C 269      41.131  30.849  -9.437  1.00 12.64           C  
ATOM   8387  CD2 TYR C 269      41.687  28.561  -9.051  1.00 14.37           C  
ATOM   8388  CE1 TYR C 269      42.414  31.086  -9.917  1.00 14.75           C  
ATOM   8389  CE2 TYR C 269      42.986  28.796  -9.536  1.00  8.91           C  
ATOM   8390  CZ  TYR C 269      43.332  30.063  -9.963  1.00 11.49           C  
ATOM   8391  OH  TYR C 269      44.598  30.303 -10.436  1.00 18.80           O  
ATOM   8392  N   ILE C 270      36.627  30.686  -6.666  1.00 24.65           N  
ATOM   8393  CA  ILE C 270      35.232  30.391  -6.343  1.00 34.03           C  
ATOM   8394  C   ILE C 270      34.454  31.669  -6.001  1.00 38.00           C  
ATOM   8395  O   ILE C 270      33.959  32.336  -6.916  1.00 41.28           O  
ATOM   8396  CB  ILE C 270      35.106  29.242  -5.290  1.00 34.73           C  
ATOM   8397  CG1 ILE C 270      35.344  27.911  -5.993  1.00 31.58           C  
ATOM   8398  CG2 ILE C 270      33.716  29.190  -4.659  1.00 37.60           C  
ATOM   8399  CD1 ILE C 270      34.458  27.740  -7.211  1.00 34.21           C  
ATOM   8400  N   TRP C 271      34.377  32.027  -4.719  1.00 38.67           N  
ATOM   8401  CA  TRP C 271      33.692  33.235  -4.265  1.00 36.50           C  
ATOM   8402  C   TRP C 271      33.905  34.348  -5.286  1.00 37.27           C  
ATOM   8403  O   TRP C 271      32.975  35.069  -5.615  1.00 37.99           O  
ATOM   8404  CB  TRP C 271      34.268  33.622  -2.896  1.00 39.00           C  
ATOM   8405  CG  TRP C 271      33.735  34.868  -2.225  1.00 40.32           C  
ATOM   8406  CD1 TRP C 271      32.843  35.760  -2.731  1.00 35.25           C  
ATOM   8407  CD2 TRP C 271      34.083  35.350  -0.905  1.00 46.12           C  
ATOM   8408  NE1 TRP C 271      32.604  36.766  -1.822  1.00 42.46           N  
ATOM   8409  CE2 TRP C 271      33.347  36.544  -0.692  1.00 47.05           C  
ATOM   8410  CE3 TRP C 271      34.948  34.888   0.116  1.00 44.42           C  
ATOM   8411  CZ2 TRP C 271      33.443  37.296   0.508  1.00 43.61           C  
ATOM   8412  CZ3 TRP C 271      35.049  35.639   1.315  1.00 41.54           C  
ATOM   8413  CH2 TRP C 271      34.293  36.830   1.491  1.00 40.82           C  
ATOM   8414  N   GLY C 272      35.103  34.384  -5.874  1.00 36.59           N  
ATOM   8415  CA  GLY C 272      35.453  35.385  -6.875  1.00 40.24           C  
ATOM   8416  C   GLY C 272      34.888  35.087  -8.251  1.00 45.81           C  
ATOM   8417  O   GLY C 272      35.553  35.308  -9.265  1.00 47.28           O  
ATOM   8418  N   ARG C 273      33.622  34.668  -8.264  1.00 50.84           N  
ATOM   8419  CA  ARG C 273      32.851  34.308  -9.464  1.00 54.30           C  
ATOM   8420  C   ARG C 273      32.995  35.294 -10.626  1.00 56.49           C  
ATOM   8421  O   ARG C 273      33.431  34.857 -11.718  1.00 58.44           O  
ATOM   8422  CB  ARG C 273      31.367  34.179  -9.096  1.00 54.72           C  
ATOM   8423  CG  ARG C 273      31.133  33.273  -7.904  1.00 59.23           C  
ATOM   8424  CD  ARG C 273      29.671  33.117  -7.532  1.00 58.60           C  
ATOM   8425  NE  ARG C 273      29.542  32.126  -6.468  1.00 57.87           N  
ATOM   8426  CZ  ARG C 273      28.879  30.982  -6.585  1.00 60.95           C  
ATOM   8427  NH1 ARG C 273      28.257  30.681  -7.719  1.00 61.75           N  
ATOM   8428  NH2 ARG C 273      28.918  30.100  -5.597  1.00 60.93           N  
ATOM   8429  OXT ARG C 273      32.632  36.477 -10.440  1.00 57.77           O  
