# Supplementary material for: Alignment of Helical Membrane Protein Sequences Using AlignMe
Source: PLoS One. 2013 Mar 4;8(3):e57731. doi: 10.1371/journal.pone.0057731 (PMC3587630; doi:10.1371/journal.pone.0057731)
Supplement: File S2 — Dataset of HOMEP2 homologous membrane proteins. (GZ) [file pone.0057731.s002.gz › HOMEP2010_pdbs/cytochrome_c_oxidases_7TM-helix_subunit/1V54_C.pdb]

ATOM   5854  N   HIS C   3      66.865 319.647 237.127  1.00 80.37           N  
ATOM   5855  CA  HIS C   3      68.143 319.905 236.514  1.00 71.20           C  
ATOM   5856  C   HIS C   3      68.401 318.665 235.638  1.00 61.41           C  
ATOM   5857  O   HIS C   3      67.921 317.564 235.935  1.00 59.95           O  
ATOM   5858  CB  HIS C   3      69.200 320.064 237.628  1.00 74.80           C  
ATOM   5859  CG  HIS C   3      70.575 320.391 237.131  1.00 78.19           C  
ATOM   5860  ND1 HIS C   3      71.693 319.684 237.521  1.00 80.22           N  
ATOM   5861  CD2 HIS C   3      71.012 321.342 236.268  1.00 80.31           C  
ATOM   5862  CE1 HIS C   3      72.757 320.183 236.917  1.00 81.18           C  
ATOM   5863  NE2 HIS C   3      72.373 321.189 236.151  1.00 79.40           N  
ATOM   5864  N   GLN C   4      69.063 318.865 234.507  1.00 48.35           N  
ATOM   5865  CA  GLN C   4      69.387 317.752 233.631  1.00 36.54           C  
ATOM   5866  C   GLN C   4      70.648 317.103 234.184  1.00 33.12           C  
ATOM   5867  O   GLN C   4      71.440 317.769 234.857  1.00 29.76           O  
ATOM   5868  CB  GLN C   4      69.695 318.259 232.223  1.00 34.09           C  
ATOM   5869  CG  GLN C   4      70.988 319.056 232.143  1.00 29.40           C  
ATOM   5870  CD  GLN C   4      71.281 319.601 230.762  1.00 28.43           C  
ATOM   5871  OE1 GLN C   4      70.490 320.358 230.194  1.00 28.56           O  
ATOM   5872  NE2 GLN C   4      72.430 319.231 230.217  1.00 26.38           N  
ATOM   5873  N   THR C   5      70.803 315.796 233.980  1.00 28.08           N  
ATOM   5874  CA  THR C   5      72.030 315.128 234.403  1.00 26.73           C  
ATOM   5875  C   THR C   5      72.742 314.473 233.225  1.00 25.34           C  
ATOM   5876  O   THR C   5      73.362 313.422 233.365  1.00 23.59           O  
ATOM   5877  CB  THR C   5      71.890 314.133 235.602  1.00 27.36           C  
ATOM   5878  OG1 THR C   5      70.976 313.078 235.292  1.00 31.02           O  
ATOM   5879  CG2 THR C   5      71.419 314.856 236.836  1.00 26.73           C  
ATOM   5880  N   HIS C   6      72.541 315.039 232.039  1.00 23.08           N  
ATOM   5881  CA  HIS C   6      73.255 314.587 230.843  1.00 22.53           C  
ATOM   5882  C   HIS C   6      74.020 315.849 230.413  1.00 24.59           C  
ATOM   5883  O   HIS C   6      73.757 316.946 230.923  1.00 23.61           O  
ATOM   5884  CB  HIS C   6      72.330 314.090 229.722  1.00 20.17           C  
ATOM   5885  CG  HIS C   6      71.357 315.118 229.262  1.00 16.54           C  
ATOM   5886  ND1 HIS C   6      71.745 316.241 228.569  1.00 17.55           N  
ATOM   5887  CD2 HIS C   6      70.024 315.235 229.459  1.00 14.45           C  
ATOM   5888  CE1 HIS C   6      70.693 317.014 228.363  1.00 18.44           C  
ATOM   5889  NE2 HIS C   6      69.635 316.427 228.893  1.00 19.25           N  
ATOM   5890  N   ALA C   7      74.943 315.699 229.464  1.00 25.66           N  
ATOM   5891  CA  ALA C   7      75.775 316.812 229.016  1.00 23.59           C  
ATOM   5892  C   ALA C   7      75.328 317.537 227.751  1.00 24.97           C  
ATOM   5893  O   ALA C   7      76.047 318.409 227.255  1.00 22.92           O  
ATOM   5894  CB  ALA C   7      77.195 316.326 228.849  1.00 22.78           C  
ATOM   5895  N   TYR C   8      74.141 317.222 227.242  1.00 23.77           N  
ATOM   5896  CA  TYR C   8      73.681 317.865 226.011  1.00 21.92           C  
ATOM   5897  C   TYR C   8      72.978 319.196 226.178  1.00 22.72           C  
ATOM   5898  O   TYR C   8      72.474 319.530 227.246  1.00 22.81           O  
ATOM   5899  CB  TYR C   8      72.874 316.885 225.158  1.00 20.40           C  
ATOM   5900  CG  TYR C   8      73.635 315.603 224.884  1.00 22.35           C  
ATOM   5901  CD1 TYR C   8      74.671 315.569 223.957  1.00 22.67           C  
ATOM   5902  CD2 TYR C   8      73.323 314.419 225.569  1.00 22.78           C  
ATOM   5903  CE1 TYR C   8      75.384 314.384 223.710  1.00 24.47           C  
ATOM   5904  CE2 TYR C   8      74.025 313.230 225.335  1.00 24.92           C  
ATOM   5905  CZ  TYR C   8      75.058 313.219 224.402  1.00 27.87           C  
ATOM   5906  OH  TYR C   8      75.775 312.052 224.176  1.00 30.08           O  
ATOM   5907  N   HIS C   9      72.924 319.934 225.077  1.00 22.16           N  
ATOM   5908  CA  HIS C   9      72.361 321.263 225.052  1.00 23.07           C  
ATOM   5909  C   HIS C   9      70.889 321.389 224.661  1.00 25.59           C  
ATOM   5910  O   HIS C   9      70.517 321.086 223.527  1.00 26.78           O  
ATOM   5911  CB  HIS C   9      73.215 322.093 224.103  1.00 22.97           C  
ATOM   5912  CG  HIS C   9      72.914 323.552 224.136  1.00 23.64           C  
ATOM   5913  ND1 HIS C   9      73.335 324.415 223.148  1.00 23.23           N  
ATOM   5914  CD2 HIS C   9      72.212 324.299 225.021  1.00 22.48           C  
ATOM   5915  CE1 HIS C   9      72.896 325.630 223.419  1.00 25.41           C  
ATOM   5916  NE2 HIS C   9      72.212 325.587 224.550  1.00 25.68           N  
ATOM   5917  N   MET C  10      70.054 321.839 225.596  1.00 26.22           N  
ATOM   5918  CA  MET C  10      68.641 322.071 225.307  1.00 26.18           C  
ATOM   5919  C   MET C  10      68.592 323.558 224.939  1.00 26.50           C  
ATOM   5920  O   MET C  10      68.783 324.435 225.782  1.00 26.70           O  
ATOM   5921  CB  MET C  10      67.755 321.742 226.512  1.00 25.84           C  
ATOM   5922  CG  MET C  10      67.867 320.285 227.003  1.00 29.05           C  
ATOM   5923  SD  MET C  10      67.209 319.007 225.889  1.00 32.22           S  
ATOM   5924  CE  MET C  10      68.695 318.494 225.041  1.00 29.45           C  
ATOM   5925  N   VAL C  11      68.413 323.817 223.646  1.00 26.23           N  
ATOM   5926  CA  VAL C  11      68.406 325.167 223.092  1.00 22.89           C  
ATOM   5927  C   VAL C  11      67.125 325.950 223.377  1.00 24.93           C  
ATOM   5928  O   VAL C  11      66.023 325.386 223.334  1.00 24.41           O  
ATOM   5929  CB  VAL C  11      68.680 325.079 221.577  1.00 20.50           C  
ATOM   5930  CG1 VAL C  11      68.950 326.433 220.996  1.00 20.70           C  
ATOM   5931  CG2 VAL C  11      69.868 324.183 221.346  1.00 18.88           C  
ATOM   5932  N   ASN C  12      67.282 327.235 223.716  1.00 24.68           N  
ATOM   5933  CA  ASN C  12      66.145 328.120 223.998  1.00 24.91           C  
ATOM   5934  C   ASN C  12      65.309 328.267 222.721  1.00 26.15           C  
ATOM   5935  O   ASN C  12      65.866 328.310 221.625  1.00 26.82           O  
ATOM   5936  CB  ASN C  12      66.630 329.534 224.376  1.00 21.59           C  
ATOM   5937  CG  ASN C  12      67.392 329.597 225.692  1.00 23.77           C  
ATOM   5938  OD1 ASN C  12      68.010 330.615 225.989  1.00 21.23           O  
ATOM   5939  ND2 ASN C  12      67.336 328.538 226.487  1.00 20.72           N  
ATOM   5940  N   PRO C  13      63.968 328.319 222.844  1.00 26.33           N  
ATOM   5941  CA  PRO C  13      63.108 328.477 221.667  1.00 24.55           C  
ATOM   5942  C   PRO C  13      63.659 329.679 220.884  1.00 24.87           C  
ATOM   5943  O   PRO C  13      63.975 330.719 221.477  1.00 23.20           O  
ATOM   5944  CB  PRO C  13      61.742 328.734 222.297  1.00 25.32           C  
ATOM   5945  CG  PRO C  13      61.771 327.820 223.470  1.00 24.03           C  
ATOM   5946  CD  PRO C  13      63.164 328.044 224.049  1.00 24.36           C  
ATOM   5947  N   SER C  14      63.837 329.493 219.572  1.00 23.29           N  
ATOM   5948  CA  SER C  14      64.441 330.498 218.698  1.00 22.86           C  
ATOM   5949  C   SER C  14      63.619 330.891 217.469  1.00 19.83           C  
ATOM   5950  O   SER C  14      62.967 330.055 216.861  1.00 21.61           O  
ATOM   5951  CB  SER C  14      65.797 329.936 218.239  1.00 21.93           C  
ATOM   5952  OG  SER C  14      66.487 330.828 217.383  1.00 22.59           O  
ATOM   5953  N   PRO C  15      63.657 332.169 217.080  1.00 18.49           N  
ATOM   5954  CA  PRO C  15      62.905 332.620 215.909  1.00 19.17           C  
ATOM   5955  C   PRO C  15      63.688 332.477 214.584  1.00 21.11           C  
ATOM   5956  O   PRO C  15      63.104 332.561 213.501  1.00 22.08           O  
ATOM   5957  CB  PRO C  15      62.660 334.086 216.235  1.00 18.58           C  
ATOM   5958  CG  PRO C  15      63.913 334.473 216.929  1.00 18.24           C  
ATOM   5959  CD  PRO C  15      64.193 333.308 217.844  1.00 17.31           C  
ATOM   5960  N   TRP C  16      64.997 332.218 214.685  1.00 21.72           N  
ATOM   5961  CA  TRP C  16      65.885 332.117 213.527  1.00 21.03           C  
ATOM   5962  C   TRP C  16      65.530 331.035 212.505  1.00 22.38           C  
ATOM   5963  O   TRP C  16      65.692 331.238 211.287  1.00 22.98           O  
ATOM   5964  CB  TRP C  16      67.345 332.053 213.988  1.00 20.69           C  
ATOM   5965  CG  TRP C  16      67.678 333.146 215.013  1.00 21.82           C  
ATOM   5966  CD1 TRP C  16      68.473 333.022 216.116  1.00 19.50           C  
ATOM   5967  CD2 TRP C  16      67.157 334.493 215.045  1.00 23.22           C  
ATOM   5968  NE1 TRP C  16      68.474 334.195 216.839  1.00 20.58           N  
ATOM   5969  CE2 TRP C  16      67.673 335.111 216.211  1.00 21.62           C  
ATOM   5970  CE3 TRP C  16      66.301 335.232 214.208  1.00 22.43           C  
ATOM   5971  CZ2 TRP C  16      67.356 336.435 216.567  1.00 21.74           C  
ATOM   5972  CZ3 TRP C  16      65.984 336.550 214.560  1.00 23.70           C  
ATOM   5973  CH2 TRP C  16      66.511 337.136 215.733  1.00 22.30           C  
ATOM   5974  N   PRO C  17      65.100 329.849 212.971  1.00 22.34           N  
ATOM   5975  CA  PRO C  17      64.740 328.836 211.969  1.00 21.38           C  
ATOM   5976  C   PRO C  17      63.602 329.360 211.075  1.00 23.08           C  
ATOM   5977  O   PRO C  17      63.630 329.188 209.857  1.00 22.23           O  
ATOM   5978  CB  PRO C  17      64.289 327.661 212.826  1.00 19.26           C  
ATOM   5979  CG  PRO C  17      65.235 327.725 213.956  1.00 19.85           C  
ATOM   5980  CD  PRO C  17      65.266 329.224 214.297  1.00 21.08           C  
ATOM   5981  N   LEU C  18      62.627 330.035 211.676  1.00 22.19           N  
ATOM   5982  CA  LEU C  18      61.527 330.588 210.901  1.00 23.40           C  
ATOM   5983  C   LEU C  18      61.982 331.741 209.989  1.00 23.52           C  
ATOM   5984  O   LEU C  18      61.637 331.765 208.803  1.00 24.92           O  
ATOM   5985  CB  LEU C  18      60.398 331.048 211.824  1.00 22.62           C  
ATOM   5986  CG  LEU C  18      59.156 331.633 211.134  1.00 24.13           C  
ATOM   5987  CD1 LEU C  18      58.475 330.583 210.268  1.00 20.66           C  
ATOM   5988  CD2 LEU C  18      58.197 332.124 212.188  1.00 21.40           C  
ATOM   5989  N   THR C  19      62.757 332.686 210.513  1.00 22.26           N  
ATOM   5990  CA  THR C  19      63.197 333.785 209.664  1.00 23.13           C  
ATOM   5991  C   THR C  19      64.113 333.260 208.560  1.00 22.83           C  
ATOM   5992  O   THR C  19      64.134 333.796 207.456  1.00 24.42           O  
ATOM   5993  CB  THR C  19      63.859 334.912 210.470  1.00 23.66           C  
ATOM   5994  OG1 THR C  19      65.027 334.419 211.134  1.00 24.68           O  
ATOM   5995  CG2 THR C  19      62.894 335.440 211.510  1.00 21.71           C  
ATOM   5996  N   GLY C  20      64.825 332.173 208.851  1.00 22.25           N  
ATOM   5997  CA  GLY C  20      65.711 331.574 207.865  1.00 22.66           C  
ATOM   5998  C   GLY C  20      64.919 330.924 206.744  1.00 24.00           C  
ATOM   5999  O   GLY C  20      65.247 331.063 205.556  1.00 24.58           O  
ATOM   6000  N   ALA C  21      63.857 330.220 207.118  1.00 22.22           N  
ATOM   6001  CA  ALA C  21      63.001 329.555 206.143  1.00 23.04           C  
ATOM   6002  C   ALA C  21      62.289 330.580 205.279  1.00 24.70           C  
ATOM   6003  O   ALA C  21      62.160 330.397 204.067  1.00 26.95           O  
ATOM   6004  CB  ALA C  21      61.990 328.684 206.838  1.00 20.80           C  
ATOM   6005  N   LEU C  22      61.810 331.652 205.901  1.00 25.02           N  
ATOM   6006  CA  LEU C  22      61.116 332.698 205.148  1.00 25.49           C  
ATOM   6007  C   LEU C  22      62.072 333.435 204.221  1.00 26.41           C  
ATOM   6008  O   LEU C  22      61.690 333.822 203.120  1.00 29.35           O  
ATOM   6009  CB  LEU C  22      60.389 333.672 206.082  1.00 24.76           C  
ATOM   6010  CG  LEU C  22      59.232 333.036 206.866  1.00 25.81           C  
ATOM   6011  CD1 LEU C  22      58.680 334.054 207.859  1.00 26.51           C  
ATOM   6012  CD2 LEU C  22      58.134 332.537 205.910  1.00 22.74           C  
ATOM   6013  N   SER C  23      63.322 333.605 204.647  1.00 25.52           N  
ATOM   6014  CA  SER C  23      64.308 334.282 203.810  1.00 26.89           C  
ATOM   6015  C   SER C  23      64.580 333.415 202.557  1.00 25.76           C  
ATOM   6016  O   SER C  23      64.791 333.941 201.472  1.00 25.36           O  
ATOM   6017  CB  SER C  23      65.589 334.554 204.609  1.00 27.99           C  
ATOM   6018  OG  SER C  23      66.336 333.368 204.808  1.00 37.54           O  
ATOM   6019  N   ALA C  24      64.516 332.091 202.714  1.00 23.04           N  
ATOM   6020  CA  ALA C  24      64.705 331.164 201.599  1.00 22.43           C  
ATOM   6021  C   ALA C  24      63.570 331.356 200.594  1.00 23.17           C  
ATOM   6022  O   ALA C  24      63.795 331.353 199.386  1.00 26.32           O  
ATOM   6023  CB  ALA C  24      64.719 329.730 202.101  1.00 20.00           C  
ATOM   6024  N   LEU C  25      62.347 331.501 201.099  1.00 23.32           N  
ATOM   6025  CA  LEU C  25      61.172 331.730 200.252  1.00 22.70           C  
ATOM   6026  C   LEU C  25      61.317 333.069 199.512  1.00 24.09           C  
ATOM   6027  O   LEU C  25      60.988 333.174 198.331  1.00 25.32           O  
ATOM   6028  CB  LEU C  25      59.897 331.765 201.099  1.00 20.44           C  
ATOM   6029  CG  LEU C  25      58.622 332.173 200.347  1.00 22.01           C  
ATOM   6030  CD1 LEU C  25      58.199 331.095 199.339  1.00 22.88           C  
ATOM   6031  CD2 LEU C  25      57.518 332.411 201.335  1.00 21.96           C  
ATOM   6032  N   LEU C  26      61.801 334.091 200.214  1.00 25.18           N  
ATOM   6033  CA  LEU C  26      61.976 335.407 199.614  1.00 24.71           C  
ATOM   6034  C   LEU C  26      63.077 335.405 198.547  1.00 26.39           C  
ATOM   6035  O   LEU C  26      62.913 336.046 197.512  1.00 26.98           O  
ATOM   6036  CB  LEU C  26      62.236 336.465 200.687  1.00 23.73           C  
ATOM   6037  CG  LEU C  26      61.153 336.565 201.759  1.00 24.88           C  
ATOM   6038  CD1 LEU C  26      61.478 337.735 202.654  1.00 22.85           C  
ATOM   6039  CD2 LEU C  26      59.777 336.734 201.128  1.00 23.93           C  
ATOM   6040  N   MET C  27      64.162 334.656 198.769  1.00 23.58           N  
ATOM   6041  CA  MET C  27      65.244 334.579 197.785  1.00 24.27           C  
ATOM   6042  C   MET C  27      64.855 333.809 196.519  1.00 24.55           C  
ATOM   6043  O   MET C  27      65.219 334.215 195.422  1.00 26.42           O  
ATOM   6044  CB  MET C  27      66.512 333.977 198.394  1.00 24.42           C  
ATOM   6045  CG  MET C  27      67.225 334.889 199.379  1.00 27.23           C  
ATOM   6046  SD  MET C  27      68.781 334.208 200.092  1.00 32.13           S  
ATOM   6047  CE  MET C  27      68.231 332.695 200.910  1.00 30.03           C  
ATOM   6048  N   THR C  28      64.136 332.698 196.665  1.00 24.01           N  
ATOM   6049  CA  THR C  28      63.711 331.911 195.509  1.00 23.69           C  
ATOM   6050  C   THR C  28      62.592 332.640 194.753  1.00 25.70           C  
ATOM   6051  O   THR C  28      62.574 332.663 193.521  1.00 25.34           O  
ATOM   6052  CB  THR C  28      63.263 330.502 195.928  1.00 24.70           C  
ATOM   6053  OG1 THR C  28      62.303 330.602 196.980  1.00 24.10           O  
ATOM   6054  CG2 THR C  28      64.445 329.682 196.433  1.00 22.56           C  
ATOM   6055  N   SER C  29      61.641 333.199 195.498  1.00 25.41           N  
ATOM   6056  CA  SER C  29      60.569 334.001 194.920  1.00 27.31           C  
ATOM   6057  C   SER C  29      61.222 335.204 194.252  1.00 27.19           C  
ATOM   6058  O   SER C  29      60.800 335.638 193.191  1.00 28.81           O  
ATOM   6059  CB  SER C  29      59.665 334.532 196.016  1.00 29.49           C  
ATOM   6060  OG  SER C  29      58.827 333.512 196.484  1.00 45.66           O  
ATOM   6061  N   GLY C  30      62.236 335.757 194.917  1.00 26.66           N  
ATOM   6062  CA  GLY C  30      62.970 336.899 194.399  1.00 27.05           C  
ATOM   6063  C   GLY C  30      63.684 336.605 193.092  1.00 27.67           C  
ATOM   6064  O   GLY C  30      63.655 337.429 192.188  1.00 29.44           O  
ATOM   6065  N   LEU C  31      64.334 335.446 192.997  1.00 27.02           N  
ATOM   6066  CA  LEU C  31      65.028 335.037 191.782  1.00 26.24           C  
ATOM   6067  C   LEU C  31      64.029 334.892 190.639  1.00 27.09           C  
ATOM   6068  O   LEU C  31      64.313 335.288 189.510  1.00 27.78           O  
ATOM   6069  CB  LEU C  31      65.749 333.710 192.013  1.00 24.79           C  
ATOM   6070  CG  LEU C  31      67.138 333.831 192.641  1.00 25.01           C  
ATOM   6071  CD1 LEU C  31      67.736 332.458 192.920  1.00 24.92           C  
ATOM   6072  CD2 LEU C  31      68.023 334.590 191.668  1.00 25.10           C  
ATOM   6073  N   THR C  32      62.857 334.341 190.948  1.00 26.53           N  
ATOM   6074  CA  THR C  32      61.791 334.147 189.969  1.00 26.82           C  
ATOM   6075  C   THR C  32      61.298 335.514 189.471  1.00 28.96           C  
ATOM   6076  O   THR C  32      61.100 335.716 188.273  1.00 31.43           O  
ATOM   6077  CB  THR C  32      60.596 333.363 190.586  1.00 25.88           C  
ATOM   6078  OG1 THR C  32      61.041 332.103 191.113  1.00 25.28           O  
ATOM   6079  CG2 THR C  32      59.532 333.109 189.553  1.00 24.33           C  
ATOM   6080  N   MET C  33      61.108 336.446 190.397  1.00 28.63           N  
ATOM   6081  CA  MET C  33      60.650 337.792 190.073  1.00 31.52           C  
ATOM   6082  C   MET C  33      61.677 338.485 189.164  1.00 30.79           C  
ATOM   6083  O   MET C  33      61.325 339.133 188.181  1.00 31.26           O  
ATOM   6084  CB  MET C  33      60.433 338.584 191.376  1.00 33.90           C  
ATOM   6085  CG  MET C  33      59.172 339.471 191.405  1.00 45.68           C  
ATOM   6086  SD  MET C  33      57.580 338.573 190.984  1.00 54.23           S  
ATOM   6087  CE  MET C  33      56.416 339.932 190.657  1.00 49.17           C  
ATOM   6088  N   TRP C  34      62.952 338.277 189.464  1.00 30.19           N  
ATOM   6089  CA  TRP C  34      64.042 338.870 188.712  1.00 29.85           C  
ATOM   6090  C   TRP C  34      64.150 338.306 187.295  1.00 31.55           C  
ATOM   6091  O   TRP C  34      64.212 339.056 186.310  1.00 30.89           O  
ATOM   6092  CB  TRP C  34      65.325 338.632 189.483  1.00 29.93           C  
ATOM   6093  CG  TRP C  34      66.469 339.310 188.897  1.00 33.40           C  
ATOM   6094  CD1 TRP C  34      66.493 340.567 188.375  1.00 35.91           C  
ATOM   6095  CD2 TRP C  34      67.783 338.785 188.748  1.00 35.67           C  
ATOM   6096  NE1 TRP C  34      67.748 340.862 187.907  1.00 37.50           N  
ATOM   6097  CE2 TRP C  34      68.561 339.782 188.121  1.00 38.21           C  
ATOM   6098  CE3 TRP C  34      68.382 337.567 189.081  1.00 39.02           C  
ATOM   6099  CZ2 TRP C  34      69.910 339.597 187.820  1.00 38.61           C  
ATOM   6100  CZ3 TRP C  34      69.722 337.384 188.780  1.00 40.75           C  
ATOM   6101  CH2 TRP C  34      70.471 338.396 188.155  1.00 39.96           C  
ATOM   6102  N   PHE C  35      64.155 336.978 187.212  1.00 31.62           N  
ATOM   6103  CA  PHE C  35      64.249 336.241 185.950  1.00 33.24           C  
ATOM   6104  C   PHE C  35      63.052 336.427 185.006  1.00 33.97           C  
ATOM   6105  O   PHE C  35      63.200 336.346 183.791  1.00 35.30           O  
ATOM   6106  CB  PHE C  35      64.338 334.734 186.242  1.00 29.93           C  
ATOM   6107  CG  PHE C  35      65.671 334.271 186.753  1.00 29.28           C  
ATOM   6108  CD1 PHE C  35      66.831 335.004 186.511  1.00 29.11           C  
ATOM   6109  CD2 PHE C  35      65.773 333.044 187.428  1.00 29.12           C  
ATOM   6110  CE1 PHE C  35      68.080 334.516 186.921  1.00 30.60           C  
ATOM   6111  CE2 PHE C  35      67.013 332.546 187.846  1.00 28.72           C  
ATOM   6112  CZ  PHE C  35      68.171 333.280 187.594  1.00 29.82           C  
ATOM   6113  N   HIS C  36      61.868 336.643 185.564  1.00 33.92           N  
ATOM   6114  CA  HIS C  36      60.669 336.741 184.748  1.00 36.10           C  
ATOM   6115  C   HIS C  36      59.826 338.000 184.816  1.00 40.03           C  
ATOM   6116  O   HIS C  36      58.996 338.226 183.939  1.00 42.58           O  
ATOM   6117  CB  HIS C  36      59.742 335.578 185.083  1.00 35.25           C  
ATOM   6118  CG  HIS C  36      60.322 334.233 184.793  1.00 36.16           C  
ATOM   6119  ND1 HIS C  36      60.376 333.705 183.523  1.00 34.60           N  
ATOM   6120  CD2 HIS C  36      60.873 333.304 185.612  1.00 36.28           C  
ATOM   6121  CE1 HIS C  36      60.938 332.511 183.570  1.00 36.14           C  
ATOM   6122  NE2 HIS C  36      61.248 332.244 184.826  1.00 34.70           N  
ATOM   6123  N   PHE C  37      59.936 338.755 185.898  1.00 40.61           N  
ATOM   6124  CA  PHE C  37      59.115 339.943 186.035  1.00 41.20           C  
ATOM   6125  C   PHE C  37      59.971 341.165 186.264  1.00 42.15           C  
ATOM   6126  O   PHE C  37      59.548 342.127 186.885  1.00 44.09           O  
ATOM   6127  CB  PHE C  37      58.088 339.718 187.150  1.00 40.42           C  
ATOM   6128  CG  PHE C  37      57.259 338.454 186.959  1.00 44.26           C  
ATOM   6129  CD1 PHE C  37      56.197 338.423 186.055  1.00 44.17           C  
ATOM   6130  CD2 PHE C  37      57.567 337.285 187.648  1.00 42.98           C  
ATOM   6131  CE1 PHE C  37      55.464 337.248 185.843  1.00 43.99           C  
ATOM   6132  CE2 PHE C  37      56.835 336.107 187.438  1.00 42.90           C  
ATOM   6133  CZ  PHE C  37      55.787 336.093 186.536  1.00 42.46           C  
ATOM   6134  N   ASN C  38      61.190 341.095 185.745  1.00 44.12           N  
ATOM   6135  CA  ASN C  38      62.160 342.162 185.835  1.00 47.29           C  
ATOM   6136  C   ASN C  38      62.102 343.044 187.092  1.00 45.76           C  
ATOM   6137  O   ASN C  38      61.922 344.260 187.001  1.00 47.01           O  
ATOM   6138  CB  ASN C  38      62.069 343.022 184.575  1.00 54.85           C  
ATOM   6139  CG  ASN C  38      63.403 343.667 184.219  1.00 62.44           C  
ATOM   6140  OD1 ASN C  38      64.471 343.020 184.274  1.00 65.56           O  
ATOM   6141  ND2 ASN C  38      63.356 344.952 183.867  1.00 64.02           N  
ATOM   6142  N   SER C  39      62.274 342.432 188.257  1.00 41.68           N  
ATOM   6143  CA  SER C  39      62.251 343.156 189.521  1.00 41.64           C  
ATOM   6144  C   SER C  39      63.144 342.450 190.537  1.00 42.98           C  
ATOM   6145  O   SER C  39      63.092 341.227 190.666  1.00 44.56           O  
ATOM   6146  CB  SER C  39      60.828 343.226 190.060  1.00 38.99           C  
ATOM   6147  OG  SER C  39      60.828 343.783 191.359  1.00 41.73           O  
ATOM   6148  N   MET C  40      63.953 343.214 191.264  1.00 41.73           N  
ATOM   6149  CA  MET C  40      64.843 342.627 192.259  1.00 42.03           C  
ATOM   6150  C   MET C  40      64.448 342.929 193.691  1.00 40.49           C  
ATOM   6151  O   MET C  40      65.176 342.594 194.625  1.00 39.87           O  
ATOM   6152  CB  MET C  40      66.259 343.100 192.035  1.00 43.44           C  
ATOM   6153  CG  MET C  40      66.812 342.665 190.735  1.00 48.92           C  
ATOM   6154  SD  MET C  40      68.519 343.073 190.693  1.00 58.20           S  
ATOM   6155  CE  MET C  40      68.415 344.881 190.678  1.00 52.81           C  
ATOM   6156  N   THR C  41      63.277 343.527 193.858  1.00 38.76           N  
ATOM   6157  CA  THR C  41      62.783 343.905 195.171  1.00 38.91           C  
ATOM   6158  C   THR C  41      62.706 342.731 196.151  1.00 36.09           C  
ATOM   6159  O   THR C  41      63.278 342.796 197.239  1.00 35.01           O  
ATOM   6160  CB  THR C  41      61.409 344.595 195.046  1.00 41.47           C  
ATOM   6161  OG1 THR C  41      61.525 345.723 194.167  1.00 43.79           O  
ATOM   6162  CG2 THR C  41      60.916 345.068 196.402  1.00 42.64           C  
ATOM   6163  N   LEU C  42      61.984 341.678 195.769  1.00 33.34           N  
ATOM   6164  CA  LEU C  42      61.847 340.497 196.607  1.00 31.92           C  
ATOM   6165  C   LEU C  42      63.216 339.889 196.917  1.00 33.48           C  
ATOM   6166  O   LEU C  42      63.509 339.565 198.066  1.00 35.02           O  
ATOM   6167  CB  LEU C  42      60.973 339.460 195.922  1.00 30.90           C  
ATOM   6168  CG  LEU C  42      59.606 339.252 196.543  1.00 31.80           C  
ATOM   6169  CD1 LEU C  42      58.922 338.090 195.853  1.00 30.51           C  
ATOM   6170  CD2 LEU C  42      59.771 338.981 198.021  1.00 31.69           C  
ATOM   6171  N   LEU C  43      64.063 339.778 195.896  1.00 30.97           N  
ATOM   6172  CA  LEU C  43      65.398 339.221 196.049  1.00 28.60           C  
ATOM   6173  C   LEU C  43      66.222 340.010 197.062  1.00 30.68           C  
ATOM   6174  O   LEU C  43      66.881 339.420 197.915  1.00 31.20           O  
ATOM   6175  CB  LEU C  43      66.090 339.180 194.691  1.00 27.18           C  
ATOM   6176  CG  LEU C  43      67.478 338.560 194.576  1.00 28.03           C  
ATOM   6177  CD1 LEU C  43      67.548 337.238 195.328  1.00 28.55           C  
ATOM   6178  CD2 LEU C  43      67.787 338.349 193.109  1.00 27.50           C  
ATOM   6179  N   MET C  44      66.152 341.338 196.992  1.00 31.66           N  
ATOM   6180  CA  MET C  44      66.887 342.211 197.912  1.00 33.39           C  
ATOM   6181  C   MET C  44      66.479 341.964 199.343  1.00 31.62           C  
ATOM   6182  O   MET C  44      67.317 341.923 200.231  1.00 30.85           O  
ATOM   6183  CB  MET C  44      66.613 343.687 197.604  1.00 41.91           C  
ATOM   6184  CG  MET C  44      67.225 344.198 196.316  1.00 53.84           C  
ATOM   6185  SD  MET C  44      69.022 344.008 196.345  1.00 69.80           S  
ATOM   6186  CE  MET C  44      69.296 342.479 195.410  1.00 62.73           C  
ATOM   6187  N   ILE C  45      65.176 341.860 199.568  1.00 30.24           N  
ATOM   6188  CA  ILE C  45      64.646 341.630 200.904  1.00 30.94           C  
ATOM   6189  C   ILE C  45      65.088 340.257 201.393  1.00 32.99           C  
ATOM   6190  O   ILE C  45      65.513 340.109 202.537  1.00 36.05           O  
ATOM   6191  CB  ILE C  45      63.106 341.721 200.925  1.00 29.48           C  
ATOM   6192  CG1 ILE C  45      62.663 343.142 200.551  1.00 28.46           C  
ATOM   6193  CG2 ILE C  45      62.581 341.337 202.303  1.00 29.68           C  
ATOM   6194  CD1 ILE C  45      61.199 343.269 200.229  1.00 31.13           C  
ATOM   6195  N   GLY C  46      65.015 339.266 200.510  1.00 31.14           N  
ATOM   6196  CA  GLY C  46      65.425 337.923 200.870  1.00 29.46           C  
ATOM   6197  C   GLY C  46      66.885 337.848 201.274  1.00 30.09           C  
ATOM   6198  O   GLY C  46      67.204 337.231 202.289  1.00 29.82           O  
ATOM   6199  N   LEU C  47      67.773 338.466 200.494  1.00 28.33           N  
ATOM   6200  CA  LEU C  47      69.196 338.454 200.811  1.00 27.96           C  
ATOM   6201  C   LEU C  47      69.451 339.134 202.141  1.00 29.45           C  
ATOM   6202  O   LEU C  47      70.264 338.663 202.930  1.00 26.21           O  
ATOM   6203  CB  LEU C  47      70.005 339.144 199.721  1.00 29.61           C  
ATOM   6204  CG  LEU C  47      70.039 338.363 198.413  1.00 33.20           C  
ATOM   6205  CD1 LEU C  47      70.672 339.191 197.324  1.00 30.93           C  
ATOM   6206  CD2 LEU C  47      70.802 337.069 198.625  1.00 33.16           C  
ATOM   6207  N   THR C  48      68.724 340.219 202.405  1.00 28.83           N  
ATOM   6208  CA  THR C  48      68.872 340.962 203.658  1.00 30.16           C  
ATOM   6209  C   THR C  48      68.449 340.140 204.883  1.00 29.35           C  
ATOM   6210  O   THR C  48      69.196 340.053 205.859  1.00 30.55           O  
ATOM   6211  CB  THR C  48      68.052 342.272 203.655  1.00 30.15           C  
ATOM   6212  OG1 THR C  48      68.479 343.100 202.569  1.00 31.15           O  
ATOM   6213  CG2 THR C  48      68.261 343.037 204.955  1.00 29.51           C  
ATOM   6214  N   THR C  49      67.253 339.558 204.846  1.00 26.96           N  
ATOM   6215  CA  THR C  49      66.784 338.769 205.982  1.00 27.18           C  
ATOM   6216  C   THR C  49      67.645 337.539 206.179  1.00 28.54           C  
ATOM   6217  O   THR C  49      67.817 337.049 207.305  1.00 26.58           O  
ATOM   6218  CB  THR C  49      65.316 338.333 205.845  1.00 27.55           C  
ATOM   6219  OG1 THR C  49      65.138 337.555 204.655  1.00 29.25           O  
ATOM   6220  CG2 THR C  49      64.416 339.531 205.811  1.00 27.69           C  
ATOM   6221  N   ASN C  50      68.182 337.030 205.078  1.00 26.58           N  
ATOM   6222  CA  ASN C  50      69.047 335.872 205.168  1.00 29.41           C  
ATOM   6223  C   ASN C  50      70.344 336.244 205.913  1.00 30.26           C  
ATOM   6224  O   ASN C  50      70.782 335.506 206.792  1.00 30.07           O  
ATOM   6225  CB  ASN C  50      69.347 335.302 203.786  1.00 28.94           C  
ATOM   6226  CG  ASN C  50      70.243 334.108 203.858  1.00 32.23           C  
ATOM   6227  OD1 ASN C  50      69.800 333.002 204.182  1.00 36.11           O  
ATOM   6228  ND2 ASN C  50      71.531 334.330 203.635  1.00 32.26           N  
ATOM   6229  N   MET C  51      70.938 337.392 205.583  1.00 29.42           N  
ATOM   6230  CA  MET C  51      72.154 337.847 206.255  1.00 30.40           C  
ATOM   6231  C   MET C  51      71.851 338.090 207.742  1.00 30.10           C  
ATOM   6232  O   MET C  51      72.629 337.696 208.614  1.00 27.45           O  
ATOM   6233  CB  MET C  51      72.692 339.138 205.616  1.00 35.75           C  
ATOM   6234  CG  MET C  51      73.208 339.006 204.177  1.00 46.04           C  
ATOM   6235  SD  MET C  51      74.335 337.572 203.908  1.00 62.19           S  
ATOM   6236  CE  MET C  51      73.507 336.639 202.561  1.00 54.80           C  
ATOM   6237  N   LEU C  52      70.706 338.717 208.023  1.00 26.92           N  
ATOM   6238  CA  LEU C  52      70.288 339.004 209.400  1.00 27.93           C  
ATOM   6239  C   LEU C  52      70.108 337.713 210.199  1.00 29.52           C  
ATOM   6240  O   LEU C  52      70.530 337.614 211.364  1.00 28.24           O  
ATOM   6241  CB  LEU C  52      68.965 339.786 209.417  1.00 26.83           C  
ATOM   6242  CG  LEU C  52      68.996 341.273 209.032  1.00 26.87           C  
ATOM   6243  CD1 LEU C  52      67.590 341.852 208.934  1.00 23.53           C  
ATOM   6244  CD2 LEU C  52      69.813 342.028 210.069  1.00 28.26           C  
ATOM   6245  N   THR C  53      69.447 336.734 209.580  1.00 28.25           N  
ATOM   6246  CA  THR C  53      69.217 335.443 210.219  1.00 25.85           C  
ATOM   6247  C   THR C  53      70.535 334.758 210.579  1.00 24.92           C  
ATOM   6248  O   THR C  53      70.734 334.367 211.727  1.00 25.40           O  
ATOM   6249  CB  THR C  53      68.378 334.520 209.318  1.00 25.99           C  
ATOM   6250  OG1 THR C  53      67.073 335.084 209.157  1.00 26.25           O  
ATOM   6251  CG2 THR C  53      68.276 333.128 209.923  1.00 23.96           C  
ATOM   6252  N   MET C  54      71.425 334.626 209.599  1.00 23.27           N  
ATOM   6253  CA  MET C  54      72.721 333.998 209.808  1.00 24.03           C  
ATOM   6254  C   MET C  54      73.494 334.717 210.900  1.00 25.88           C  
ATOM   6255  O   MET C  54      74.062 334.070 211.783  1.00 24.35           O  
ATOM   6256  CB  MET C  54      73.563 334.008 208.521  1.00 27.29           C  
ATOM   6257  CG  MET C  54      73.031 333.110 207.410  1.00 33.03           C  
ATOM   6258  SD  MET C  54      74.229 332.775 206.051  1.00 38.94           S  
ATOM   6259  CE  MET C  54      74.235 334.338 205.169  1.00 38.77           C  
ATOM   6260  N   TYR C  55      73.522 336.050 210.839  1.00 25.03           N  
ATOM   6261  CA  TYR C  55      74.242 336.837 211.831  1.00 24.86           C  
ATOM   6262  C   TYR C  55      73.748 336.514 213.236  1.00 26.58           C  
ATOM   6263  O   TYR C  55      74.544 336.199 214.124  1.00 25.08           O  
ATOM   6264  CB  TYR C  55      74.100 338.359 211.594  1.00 26.45           C  
ATOM   6265  CG  TYR C  55      74.659 339.183 212.745  1.00 29.97           C  
ATOM   6266  CD1 TYR C  55      76.036 339.287 212.943  1.00 34.21           C  
ATOM   6267  CD2 TYR C  55      73.817 339.770 213.696  1.00 32.38           C  
ATOM   6268  CE1 TYR C  55      76.569 339.947 214.067  1.00 38.42           C  
ATOM   6269  CE2 TYR C  55      74.338 340.434 214.826  1.00 35.32           C  
ATOM   6270  CZ  TYR C  55      75.717 340.517 215.003  1.00 37.99           C  
ATOM   6271  OH  TYR C  55      76.257 341.167 216.101  1.00 42.94           O  
ATOM   6272  N   GLN C  56      72.434 336.587 213.437  1.00 25.18           N  
ATOM   6273  CA  GLN C  56      71.874 336.341 214.760  1.00 24.35           C  
ATOM   6274  C   GLN C  56      71.963 334.907 215.252  1.00 23.89           C  
ATOM   6275  O   GLN C  56      72.244 334.665 216.419  1.00 23.01           O  
ATOM   6276  CB  GLN C  56      70.449 336.870 214.833  1.00 24.37           C  
ATOM   6277  CG  GLN C  56      70.422 338.392 214.831  1.00 25.40           C  
ATOM   6278  CD  GLN C  56      69.053 338.953 214.562  1.00 29.96           C  
ATOM   6279  OE1 GLN C  56      68.393 339.472 215.463  1.00 30.92           O  
ATOM   6280  NE2 GLN C  56      68.607 338.847 213.315  1.00 29.74           N  
ATOM   6281  N   TRP C  57      71.767 333.962 214.346  1.00 21.83           N  
ATOM   6282  CA  TRP C  57      71.818 332.550 214.685  1.00 21.20           C  
ATOM   6283  C   TRP C  57      73.218 332.191 215.172  1.00 21.96           C  
ATOM   6284  O   TRP C  57      73.375 331.616 216.247  1.00 21.27           O  
ATOM   6285  CB  TRP C  57      71.417 331.711 213.460  1.00 19.82           C  
ATOM   6286  CG  TRP C  57      71.207 330.225 213.696  1.00 18.95           C  
ATOM   6287  CD1 TRP C  57      71.937 329.401 214.509  1.00 18.31           C  
ATOM   6288  CD2 TRP C  57      70.253 329.386 213.024  1.00 18.30           C  
ATOM   6289  NE1 TRP C  57      71.505 328.094 214.375  1.00 19.72           N  
ATOM   6290  CE2 TRP C  57      70.477 328.052 213.471  1.00 18.27           C  
ATOM   6291  CE3 TRP C  57      69.239 329.624 212.076  1.00 20.76           C  
ATOM   6292  CZ2 TRP C  57      69.727 326.961 213.003  1.00 19.47           C  
ATOM   6293  CZ3 TRP C  57      68.487 328.537 211.606  1.00 21.04           C  
ATOM   6294  CH2 TRP C  57      68.740 327.219 212.075  1.00 21.09           C  
ATOM   6295  N   TRP C  58      74.237 332.528 214.388  1.00 23.16           N  
ATOM   6296  CA  TRP C  58      75.612 332.231 214.784  1.00 21.99           C  
ATOM   6297  C   TRP C  58      76.084 333.068 215.988  1.00 23.15           C  
ATOM   6298  O   TRP C  58      76.873 332.603 216.808  1.00 22.53           O  
ATOM   6299  CB  TRP C  58      76.545 332.304 213.576  1.00 21.40           C  
ATOM   6300  CG  TRP C  58      76.365 331.115 212.664  1.00 22.92           C  
ATOM   6301  CD1 TRP C  58      76.174 329.810 213.048  1.00 22.66           C  
ATOM   6302  CD2 TRP C  58      76.336 331.117 211.230  1.00 22.45           C  
ATOM   6303  NE1 TRP C  58      76.023 329.006 211.946  1.00 22.54           N  
ATOM   6304  CE2 TRP C  58      76.115 329.778 210.815  1.00 22.99           C  
ATOM   6305  CE3 TRP C  58      76.466 332.114 210.253  1.00 21.92           C  
ATOM   6306  CZ2 TRP C  58      76.018 329.413 209.455  1.00 21.50           C  
ATOM   6307  CZ3 TRP C  58      76.368 331.749 208.886  1.00 22.13           C  
ATOM   6308  CH2 TRP C  58      76.145 330.409 208.509  1.00 21.94           C  
ATOM   6309  N   ARG C  59      75.548 334.279 216.125  1.00 24.04           N  
ATOM   6310  CA  ARG C  59      75.851 335.125 217.274  1.00 22.31           C  
ATOM   6311  C   ARG C  59      75.386 334.346 218.511  1.00 23.42           C  
ATOM   6312  O   ARG C  59      76.102 334.239 219.504  1.00 24.78           O  
ATOM   6313  CB  ARG C  59      75.037 336.409 217.204  1.00 18.97           C  
ATOM   6314  CG  ARG C  59      75.143 337.280 218.443  1.00 20.36           C  
ATOM   6315  CD  ARG C  59      73.967 338.217 218.518  1.00 22.22           C  
ATOM   6316  NE  ARG C  59      72.716 337.487 218.701  1.00 24.89           N  
ATOM   6317  CZ  ARG C  59      71.512 338.042 218.664  1.00 25.05           C  
ATOM   6318  NH1 ARG C  59      71.378 339.343 218.441  1.00 23.85           N  
ATOM   6319  NH2 ARG C  59      70.442 337.300 218.892  1.00 25.87           N  
ATOM   6320  N   ASP C  60      74.172 333.804 218.443  1.00 22.69           N  
ATOM   6321  CA  ASP C  60      73.617 333.042 219.554  1.00 21.42           C  
ATOM   6322  C   ASP C  60      74.419 331.801 219.861  1.00 21.76           C  
ATOM   6323  O   ASP C  60      74.537 331.425 221.015  1.00 20.27           O  
ATOM   6324  CB  ASP C  60      72.173 332.653 219.286  1.00 20.28           C  
ATOM   6325  CG  ASP C  60      71.240 333.832 219.339  1.00 23.34           C  
ATOM   6326  OD1 ASP C  60      71.684 334.946 219.710  1.00 23.75           O  
ATOM   6327  OD2 ASP C  60      70.053 333.648 218.996  1.00 23.93           O  
ATOM   6328  N   VAL C  61      74.969 331.154 218.834  1.00 21.56           N  
ATOM   6329  CA  VAL C  61      75.772 329.958 219.068  1.00 22.05           C  
ATOM   6330  C   VAL C  61      77.016 330.357 219.862  1.00 24.22           C  
ATOM   6331  O   VAL C  61      77.443 329.628 220.775  1.00 23.34           O  
ATOM   6332  CB  VAL C  61      76.171 329.222 217.749  1.00 20.60           C  
ATOM   6333  CG1 VAL C  61      77.197 328.125 218.036  1.00 17.07           C  
ATOM   6334  CG2 VAL C  61      74.930 328.601 217.115  1.00 20.02           C  
ATOM   6335  N   ILE C  62      77.563 331.532 219.554  1.00 23.20           N  
ATOM   6336  CA  ILE C  62      78.742 332.026 220.277  1.00 25.56           C  
ATOM   6337  C   ILE C  62      78.349 332.340 221.738  1.00 25.10           C  
ATOM   6338  O   ILE C  62      79.050 331.959 222.680  1.00 24.46           O  
ATOM   6339  CB  ILE C  62      79.354 333.258 219.576  1.00 24.93           C  
ATOM   6340  CG1 ILE C  62      79.930 332.839 218.214  1.00 23.41           C  
ATOM   6341  CG2 ILE C  62      80.434 333.886 220.457  1.00 23.24           C  
ATOM   6342  CD1 ILE C  62      80.162 333.997 217.267  1.00 21.11           C  
ATOM   6343  N   ARG C  63      77.185 332.953 221.917  1.00 22.18           N  
ATOM   6344  CA  ARG C  63      76.695 333.273 223.247  1.00 22.50           C  
ATOM   6345  C   ARG C  63      76.525 332.008 224.063  1.00 23.00           C  
ATOM   6346  O   ARG C  63      76.936 331.957 225.218  1.00 24.08           O  
ATOM   6347  CB  ARG C  63      75.351 333.996 223.163  1.00 22.10           C  
ATOM   6348  CG  ARG C  63      75.437 335.399 222.594  1.00 20.78           C  
ATOM   6349  CD  ARG C  63      74.064 335.960 222.330  1.00 19.75           C  
ATOM   6350  NE  ARG C  63      74.129 337.387 222.053  1.00 21.71           N  
ATOM   6351  CZ  ARG C  63      73.068 338.183 221.999  1.00 25.18           C  
ATOM   6352  NH1 ARG C  63      71.863 337.683 222.204  1.00 21.99           N  
ATOM   6353  NH2 ARG C  63      73.212 339.482 221.749  1.00 25.52           N  
ATOM   6354  N   GLU C  64      75.963 330.973 223.440  1.00 22.30           N  
ATOM   6355  CA  GLU C  64      75.713 329.692 224.104  1.00 20.26           C  
ATOM   6356  C   GLU C  64      76.950 328.922 224.488  1.00 21.84           C  
ATOM   6357  O   GLU C  64      76.930 328.136 225.435  1.00 22.16           O  
ATOM   6358  CB  GLU C  64      74.856 328.786 223.220  1.00 20.56           C  
ATOM   6359  CG  GLU C  64      73.425 329.255 223.067  1.00 23.46           C  
ATOM   6360  CD  GLU C  64      72.706 328.611 221.893  1.00 25.95           C  
ATOM   6361  OE1 GLU C  64      71.483 328.826 221.747  1.00 26.66           O  
ATOM   6362  OE2 GLU C  64      73.357 327.908 221.096  1.00 25.94           O  
ATOM   6363  N   SER C  65      78.025 329.130 223.739  1.00 22.53           N  
ATOM   6364  CA  SER C  65      79.264 328.409 223.988  1.00 22.04           C  
ATOM   6365  C   SER C  65      80.302 329.193 224.768  1.00 24.39           C  
ATOM   6366  O   SER C  65      80.663 328.819 225.880  1.00 25.07           O  
ATOM   6367  CB  SER C  65      79.867 327.937 222.658  1.00 23.04           C  
ATOM   6368  OG  SER C  65      80.049 329.030 221.757  1.00 23.88           O  
ATOM   6369  N   THR C  66      80.815 330.252 224.164  1.00 23.60           N  
ATOM   6370  CA  THR C  66      81.826 331.072 224.808  1.00 23.87           C  
ATOM   6371  C   THR C  66      81.311 331.753 226.087  1.00 26.01           C  
ATOM   6372  O   THR C  66      81.994 331.728 227.107  1.00 27.48           O  
ATOM   6373  CB  THR C  66      82.368 332.134 223.819  1.00 23.14           C  
ATOM   6374  OG1 THR C  66      82.790 331.482 222.613  1.00 23.65           O  
ATOM   6375  CG2 THR C  66      83.555 332.869 224.425  1.00 20.11           C  
ATOM   6376  N   PHE C  67      80.080 332.269 226.055  1.00 24.90           N  
ATOM   6377  CA  PHE C  67      79.525 332.997 227.197  1.00 25.00           C  
ATOM   6378  C   PHE C  67      78.733 332.202 228.228  1.00 26.74           C  
ATOM   6379  O   PHE C  67      78.826 332.483 229.425  1.00 27.66           O  
ATOM   6380  CB  PHE C  67      78.706 334.182 226.694  1.00 23.61           C  
ATOM   6381  CG  PHE C  67      79.469 335.089 225.759  1.00 23.89           C  
ATOM   6382  CD1 PHE C  67      78.808 335.821 224.782  1.00 22.05           C  
ATOM   6383  CD2 PHE C  67      80.865 335.199 225.850  1.00 25.00           C  
ATOM   6384  CE1 PHE C  67      79.524 336.639 223.904  1.00 24.28           C  
ATOM   6385  CE2 PHE C  67      81.596 336.023 224.969  1.00 21.93           C  
ATOM   6386  CZ  PHE C  67      80.927 336.740 224.001  1.00 22.43           C  
ATOM   6387  N   GLN C  68      77.978 331.196 227.788  1.00 25.73           N  
ATOM   6388  CA  GLN C  68      77.171 330.393 228.718  1.00 24.26           C  
ATOM   6389  C   GLN C  68      77.718 329.032 229.074  1.00 23.04           C  
ATOM   6390  O   GLN C  68      77.175 328.368 229.958  1.00 24.33           O  
ATOM   6391  CB  GLN C  68      75.759 330.214 228.203  1.00 24.23           C  
ATOM   6392  CG  GLN C  68      75.078 331.520 227.958  1.00 25.47           C  
ATOM   6393  CD  GLN C  68      73.691 331.334 227.450  1.00 27.48           C  
ATOM   6394  OE1 GLN C  68      72.817 332.156 227.702  1.00 29.55           O  
ATOM   6395  NE2 GLN C  68      73.471 330.251 226.717  1.00 23.48           N  
ATOM   6396  N   GLY C  69      78.718 328.576 228.323  1.00 22.30           N  
ATOM   6397  CA  GLY C  69      79.341 327.292 228.601  1.00 20.81           C  
ATOM   6398  C   GLY C  69      78.566 326.024 228.273  1.00 24.13           C  
ATOM   6399  O   GLY C  69      78.796 324.979 228.904  1.00 23.96           O  
ATOM   6400  N   HIS C  70      77.674 326.072 227.280  1.00 23.67           N  
ATOM   6401  CA  HIS C  70      76.896 324.875 226.925  1.00 21.58           C  
ATOM   6402  C   HIS C  70      77.620 323.842 226.084  1.00 22.04           C  
ATOM   6403  O   HIS C  70      77.163 322.712 225.948  1.00 21.28           O  
ATOM   6404  CB  HIS C  70      75.594 325.246 226.248  1.00 20.50           C  
ATOM   6405  CG  HIS C  70      74.624 325.915 227.170  1.00 24.61           C  
ATOM   6406  ND1 HIS C  70      73.923 325.226 228.137  1.00 23.36           N  
ATOM   6407  CD2 HIS C  70      74.255 327.214 227.289  1.00 23.57           C  
ATOM   6408  CE1 HIS C  70      73.163 326.072 228.812  1.00 23.77           C  
ATOM   6409  NE2 HIS C  70      73.345 327.285 228.319  1.00 23.88           N  
ATOM   6410  N   HIS C  71      78.786 324.191 225.558  1.00 22.44           N  
ATOM   6411  CA  HIS C  71      79.509 323.231 224.742  1.00 21.13           C  
ATOM   6412  C   HIS C  71      80.443 322.312 225.498  1.00 22.60           C  
ATOM   6413  O   HIS C  71      81.658 322.523 225.565  1.00 21.77           O  
ATOM   6414  CB  HIS C  71      80.217 323.895 223.551  1.00 20.65           C  
ATOM   6415  CG  HIS C  71      79.277 324.438 222.521  1.00 19.47           C  
ATOM   6416  ND1 HIS C  71      79.687 324.811 221.260  1.00 19.28           N  
ATOM   6417  CD2 HIS C  71      77.952 324.718 222.583  1.00 20.01           C  
ATOM   6418  CE1 HIS C  71      78.661 325.306 220.595  1.00 21.21           C  
ATOM   6419  NE2 HIS C  71      77.596 325.261 221.376  1.00 19.80           N  
ATOM   6420  N   THR C  72      79.844 321.290 226.093  1.00 22.25           N  
ATOM   6421  CA  THR C  72      80.580 320.256 226.807  1.00 22.09           C  
ATOM   6422  C   THR C  72      81.247 319.384 225.722  1.00 24.91           C  
ATOM   6423  O   THR C  72      80.952 319.537 224.524  1.00 20.93           O  
ATOM   6424  CB  THR C  72      79.620 319.368 227.588  1.00 22.28           C  
ATOM   6425  OG1 THR C  72      78.697 318.768 226.674  1.00 23.82           O  
ATOM   6426  CG2 THR C  72      78.844 320.191 228.586  1.00 22.47           C  
ATOM   6427  N   PRO C  73      82.154 318.457 226.116  1.00 25.39           N  
ATOM   6428  CA  PRO C  73      82.797 317.619 225.092  1.00 26.17           C  
ATOM   6429  C   PRO C  73      81.831 316.850 224.204  1.00 26.26           C  
ATOM   6430  O   PRO C  73      82.106 316.656 223.026  1.00 26.80           O  
ATOM   6431  CB  PRO C  73      83.684 316.671 225.911  1.00 25.06           C  
ATOM   6432  CG  PRO C  73      84.111 317.549 227.063  1.00 24.82           C  
ATOM   6433  CD  PRO C  73      82.798 318.243 227.433  1.00 27.15           C  
ATOM   6434  N   ALA C  74      80.697 316.435 224.755  1.00 25.30           N  
ATOM   6435  CA  ALA C  74      79.715 315.689 223.980  1.00 25.04           C  
ATOM   6436  C   ALA C  74      79.052 316.584 222.943  1.00 23.42           C  
ATOM   6437  O   ALA C  74      78.823 316.152 221.821  1.00 26.19           O  
ATOM   6438  CB  ALA C  74      78.682 315.053 224.889  1.00 25.92           C  
ATOM   6439  N   VAL C  75      78.778 317.833 223.304  1.00 22.25           N  
ATOM   6440  CA  VAL C  75      78.157 318.770 222.375  1.00 22.05           C  
ATOM   6441  C   VAL C  75      79.142 319.110 221.260  1.00 25.15           C  
ATOM   6442  O   VAL C  75      78.777 319.173 220.071  1.00 22.93           O  
ATOM   6443  CB  VAL C  75      77.681 320.039 223.098  1.00 20.62           C  
ATOM   6444  CG1 VAL C  75      77.240 321.093 222.102  1.00 19.80           C  
ATOM   6445  CG2 VAL C  75      76.506 319.692 223.990  1.00 22.01           C  
ATOM   6446  N   GLN C  76      80.408 319.249 221.632  1.00 24.04           N  
ATOM   6447  CA  GLN C  76      81.440 319.579 220.654  1.00 25.80           C  
ATOM   6448  C   GLN C  76      81.673 318.439 219.638  1.00 24.93           C  
ATOM   6449  O   GLN C  76      81.932 318.683 218.453  1.00 23.82           O  
ATOM   6450  CB  GLN C  76      82.743 319.943 221.372  1.00 27.85           C  
ATOM   6451  CG  GLN C  76      83.654 320.745 220.499  1.00 33.79           C  
ATOM   6452  CD  GLN C  76      84.968 321.089 221.150  1.00 36.33           C  
ATOM   6453  OE1 GLN C  76      85.091 321.110 222.388  1.00 33.81           O  
ATOM   6454  NE2 GLN C  76      85.976 321.362 220.313  1.00 32.95           N  
ATOM   6455  N   LYS C  77      81.549 317.202 220.117  1.00 21.96           N  
ATOM   6456  CA  LYS C  77      81.711 315.994 219.314  1.00 22.48           C  
ATOM   6457  C   LYS C  77      80.606 315.941 218.258  1.00 23.49           C  
ATOM   6458  O   LYS C  77      80.856 315.565 217.112  1.00 21.89           O  
ATOM   6459  CB  LYS C  77      81.599 314.785 220.220  1.00 23.93           C  
ATOM   6460  CG  LYS C  77      82.656 313.745 220.046  1.00 36.74           C  
ATOM   6461  CD  LYS C  77      82.349 312.850 218.869  1.00 44.99           C  
ATOM   6462  CE  LYS C  77      83.393 311.736 218.701  1.00 50.84           C  
ATOM   6463  NZ  LYS C  77      84.758 312.263 218.349  1.00 55.72           N  
ATOM   6464  N   GLY C  78      79.393 316.341 218.650  1.00 22.82           N  
ATOM   6465  CA  GLY C  78      78.264 316.368 217.730  1.00 21.57           C  
ATOM   6466  C   GLY C  78      78.469 317.401 216.635  1.00 21.82           C  
ATOM   6467  O   GLY C  78      78.175 317.139 215.462  1.00 20.84           O  
ATOM   6468  N   LEU C  79      78.961 318.580 217.019  1.00 19.37           N  
ATOM   6469  CA  LEU C  79      79.239 319.647 216.066  1.00 20.46           C  
ATOM   6470  C   LEU C  79      80.311 319.203 215.057  1.00 21.90           C  
ATOM   6471  O   LEU C  79      80.251 319.570 213.883  1.00 19.64           O  
ATOM   6472  CB  LEU C  79      79.653 320.922 216.792  1.00 19.84           C  
ATOM   6473  CG  LEU C  79      78.474 321.589 217.499  1.00 20.64           C  
ATOM   6474  CD1 LEU C  79      78.996 322.642 218.452  1.00 23.61           C  
ATOM   6475  CD2 LEU C  79      77.547 322.224 216.483  1.00 21.57           C  
ATOM   6476  N   ARG C  80      81.266 318.383 215.502  1.00 20.73           N  
ATOM   6477  CA  ARG C  80      82.304 317.860 214.611  1.00 20.46           C  
ATOM   6478  C   ARG C  80      81.674 316.982 213.550  1.00 22.41           C  
ATOM   6479  O   ARG C  80      82.003 317.106 212.380  1.00 21.92           O  
ATOM   6480  CB  ARG C  80      83.327 317.037 215.371  1.00 23.03           C  
ATOM   6481  CG  ARG C  80      84.156 317.865 216.293  1.00 28.73           C  
ATOM   6482  CD  ARG C  80      85.120 317.020 217.083  1.00 37.76           C  
ATOM   6483  NE  ARG C  80      86.053 317.901 217.763  1.00 49.38           N  
ATOM   6484  CZ  ARG C  80      87.235 318.257 217.271  1.00 54.37           C  
ATOM   6485  NH1 ARG C  80      87.652 317.780 216.097  1.00 55.86           N  
ATOM   6486  NH2 ARG C  80      87.944 319.191 217.894  1.00 59.67           N  
ATOM   6487  N   TYR C  81      80.791 316.075 213.957  1.00 21.29           N  
ATOM   6488  CA  TYR C  81      80.110 315.216 212.992  1.00 20.60           C  
ATOM   6489  C   TYR C  81      79.255 316.061 212.063  1.00 20.55           C  
ATOM   6490  O   TYR C  81      79.223 315.808 210.867  1.00 23.78           O  
ATOM   6491  CB  TYR C  81      79.206 314.205 213.677  1.00 24.69           C  
ATOM   6492  CG  TYR C  81      79.914 313.080 214.377  1.00 28.45           C  
ATOM   6493  CD1 TYR C  81      80.700 312.171 213.673  1.00 32.17           C  
ATOM   6494  CD2 TYR C  81      79.767 312.903 215.748  1.00 32.43           C  
ATOM   6495  CE1 TYR C  81      81.324 311.106 214.331  1.00 38.09           C  
ATOM   6496  CE2 TYR C  81      80.381 311.852 216.413  1.00 36.17           C  
ATOM   6497  CZ  TYR C  81      81.155 310.962 215.711  1.00 37.75           C  
ATOM   6498  OH  TYR C  81      81.763 309.948 216.408  1.00 41.40           O  
ATOM   6499  N   GLY C  82      78.583 317.074 212.607  1.00 19.09           N  
ATOM   6500  CA  GLY C  82      77.739 317.928 211.793  1.00 17.39           C  
ATOM   6501  C   GLY C  82      78.488 318.600 210.661  1.00 21.05           C  
ATOM   6502  O   GLY C  82      78.040 318.593 209.515  1.00 19.68           O  
ATOM   6503  N   MET C  83      79.655 319.153 210.972  1.00 21.07           N  
ATOM   6504  CA  MET C  83      80.455 319.838 209.971  1.00 19.67           C  
ATOM   6505  C   MET C  83      81.030 318.870 208.942  1.00 18.97           C  
ATOM   6506  O   MET C  83      81.075 319.170 207.753  1.00 19.84           O  
ATOM   6507  CB  MET C  83      81.572 320.635 210.633  1.00 21.34           C  
ATOM   6508  CG  MET C  83      82.293 321.588 209.710  1.00 19.81           C  
ATOM   6509  SD  MET C  83      81.239 322.949 209.235  1.00 24.00           S  
ATOM   6510  CE  MET C  83      82.131 323.560 207.829  1.00 18.41           C  
ATOM   6511  N   ILE C  84      81.465 317.701 209.381  1.00 17.95           N  
ATOM   6512  CA  ILE C  84      81.993 316.718 208.445  1.00 21.01           C  
ATOM   6513  C   ILE C  84      80.888 316.319 207.466  1.00 21.81           C  
ATOM   6514  O   ILE C  84      81.119 316.278 206.258  1.00 21.86           O  
ATOM   6515  CB  ILE C  84      82.526 315.464 209.179  1.00 21.44           C  
ATOM   6516  CG1 ILE C  84      83.829 315.812 209.909  1.00 21.93           C  
ATOM   6517  CG2 ILE C  84      82.750 314.294 208.196  1.00 21.41           C  
ATOM   6518  CD1 ILE C  84      84.290 314.725 210.860  1.00 20.21           C  
ATOM   6519  N   LEU C  85      79.686 316.059 207.987  1.00 20.75           N  
ATOM   6520  CA  LEU C  85      78.550 315.679 207.149  1.00 19.07           C  
ATOM   6521  C   LEU C  85      78.187 316.801 206.173  1.00 20.76           C  
ATOM   6522  O   LEU C  85      77.930 316.537 204.997  1.00 21.00           O  
ATOM   6523  CB  LEU C  85      77.345 315.282 208.010  1.00 17.20           C  
ATOM   6524  CG  LEU C  85      77.659 314.080 208.914  1.00 20.58           C  
ATOM   6525  CD1 LEU C  85      76.586 313.901 209.987  1.00 17.47           C  
ATOM   6526  CD2 LEU C  85      77.825 312.812 208.080  1.00 18.84           C  
ATOM   6527  N   PHE C  86      78.207 318.046 206.639  1.00 19.58           N  
ATOM   6528  CA  PHE C  86      77.905 319.177 205.781  1.00 18.81           C  
ATOM   6529  C   PHE C  86      78.907 319.230 204.614  1.00 22.67           C  
ATOM   6530  O   PHE C  86      78.522 319.370 203.439  1.00 21.39           O  
ATOM   6531  CB  PHE C  86      77.963 320.464 206.584  1.00 20.05           C  
ATOM   6532  CG  PHE C  86      77.804 321.705 205.750  1.00 23.90           C  
ATOM   6533  CD1 PHE C  86      76.580 322.002 205.150  1.00 25.86           C  
ATOM   6534  CD2 PHE C  86      78.880 322.561 205.536  1.00 26.35           C  
ATOM   6535  CE1 PHE C  86      76.439 323.132 204.346  1.00 28.07           C  
ATOM   6536  CE2 PHE C  86      78.744 323.692 204.732  1.00 26.17           C  
ATOM   6537  CZ  PHE C  86      77.524 323.975 204.139  1.00 26.70           C  
ATOM   6538  N   ILE C  87      80.194 319.104 204.938  1.00 21.31           N  
ATOM   6539  CA  ILE C  87      81.242 319.115 203.912  1.00 20.14           C  
ATOM   6540  C   ILE C  87      81.065 317.969 202.900  1.00 20.10           C  
ATOM   6541  O   ILE C  87      81.230 318.167 201.695  1.00 21.65           O  
ATOM   6542  CB  ILE C  87      82.644 319.110 204.558  1.00 18.55           C  
ATOM   6543  CG1 ILE C  87      82.898 320.485 205.184  1.00 16.42           C  
ATOM   6544  CG2 ILE C  87      83.729 318.787 203.515  1.00 18.63           C  
ATOM   6545  CD1 ILE C  87      84.203 320.568 205.938  1.00 19.01           C  
ATOM   6546  N   ILE C  88      80.681 316.788 203.374  1.00 20.24           N  
ATOM   6547  CA  ILE C  88      80.439 315.666 202.474  1.00 20.05           C  
ATOM   6548  C   ILE C  88      79.332 316.016 201.459  1.00 23.07           C  
ATOM   6549  O   ILE C  88      79.489 315.783 200.259  1.00 22.40           O  
ATOM   6550  CB  ILE C  88      80.059 314.393 203.249  1.00 20.43           C  
ATOM   6551  CG1 ILE C  88      81.293 313.835 203.975  1.00 20.34           C  
ATOM   6552  CG2 ILE C  88      79.444 313.360 202.307  1.00 17.39           C  
ATOM   6553  CD1 ILE C  88      80.999 312.661 204.918  1.00 19.22           C  
ATOM   6554  N   SER C  89      78.243 316.626 201.924  1.00 22.60           N  
ATOM   6555  CA  SER C  89      77.151 316.994 201.024  1.00 23.47           C  
ATOM   6556  C   SER C  89      77.631 318.046 199.995  1.00 24.28           C  
ATOM   6557  O   SER C  89      77.190 318.046 198.846  1.00 26.12           O  
ATOM   6558  CB  SER C  89      75.944 317.495 201.826  1.00 21.04           C  
ATOM   6559  OG  SER C  89      76.152 318.825 202.283  1.00 25.38           O  
ATOM   6560  N   GLU C  90      78.555 318.915 200.401  1.00 23.43           N  
ATOM   6561  CA  GLU C  90      79.100 319.927 199.495  1.00 24.08           C  
ATOM   6562  C   GLU C  90      79.949 319.252 198.428  1.00 23.54           C  
ATOM   6563  O   GLU C  90      79.986 319.699 197.298  1.00 23.17           O  
ATOM   6564  CB  GLU C  90      79.965 320.914 200.257  1.00 27.83           C  
ATOM   6565  CG  GLU C  90      79.195 321.754 201.207  1.00 37.68           C  
ATOM   6566  CD  GLU C  90      78.807 323.080 200.613  1.00 46.69           C  
ATOM   6567  OE1 GLU C  90      78.109 323.095 199.568  1.00 52.92           O  
ATOM   6568  OE2 GLU C  90      79.218 324.111 201.197  1.00 49.51           O  
ATOM   6569  N   VAL C  91      80.666 318.202 198.805  1.00 20.55           N  
ATOM   6570  CA  VAL C  91      81.488 317.462 197.856  1.00 21.92           C  
ATOM   6571  C   VAL C  91      80.601 316.813 196.789  1.00 22.53           C  
ATOM   6572  O   VAL C  91      80.921 316.834 195.597  1.00 22.11           O  
ATOM   6573  CB  VAL C  91      82.338 316.358 198.561  1.00 24.19           C  
ATOM   6574  CG1 VAL C  91      82.861 315.327 197.540  1.00 21.35           C  
ATOM   6575  CG2 VAL C  91      83.524 317.006 199.276  1.00 24.44           C  
ATOM   6576  N   LEU C  92      79.494 316.220 197.220  1.00 21.46           N  
ATOM   6577  CA  LEU C  92      78.585 315.591 196.280  1.00 19.93           C  
ATOM   6578  C   LEU C  92      77.946 316.606 195.329  1.00 20.58           C  
ATOM   6579  O   LEU C  92      77.679 316.291 194.170  1.00 20.99           O  
ATOM   6580  CB  LEU C  92      77.533 314.783 197.022  1.00 18.33           C  
ATOM   6581  CG  LEU C  92      77.928 313.326 197.281  1.00 19.84           C  
ATOM   6582  CD1 LEU C  92      77.900 312.557 195.965  1.00 19.85           C  
ATOM   6583  CD2 LEU C  92      79.305 313.232 197.924  1.00 17.59           C  
ATOM   6584  N   PHE C  93      77.725 317.828 195.809  1.00 20.61           N  
ATOM   6585  CA  PHE C  93      77.139 318.892 194.987  1.00 20.21           C  
ATOM   6586  C   PHE C  93      78.120 319.200 193.859  1.00 21.58           C  
ATOM   6587  O   PHE C  93      77.738 319.246 192.693  1.00 21.37           O  
ATOM   6588  CB  PHE C  93      76.899 320.127 195.847  1.00 21.69           C  
ATOM   6589  CG  PHE C  93      76.278 321.283 195.110  1.00 22.81           C  
ATOM   6590  CD1 PHE C  93      74.988 321.189 194.597  1.00 23.10           C  
ATOM   6591  CD2 PHE C  93      76.967 322.486 194.974  1.00 26.32           C  
ATOM   6592  CE1 PHE C  93      74.383 322.268 193.963  1.00 22.96           C  
ATOM   6593  CE2 PHE C  93      76.375 323.576 194.341  1.00 27.92           C  
ATOM   6594  CZ  PHE C  93      75.067 323.462 193.833  1.00 25.69           C  
ATOM   6595  N   PHE C  94      79.397 319.353 194.201  1.00 21.82           N  
ATOM   6596  CA  PHE C  94      80.417 319.620 193.195  1.00 21.15           C  
ATOM   6597  C   PHE C  94      80.595 318.443 192.246  1.00 22.45           C  
ATOM   6598  O   PHE C  94      80.856 318.633 191.065  1.00 23.43           O  
ATOM   6599  CB  PHE C  94      81.738 319.999 193.848  1.00 18.84           C  
ATOM   6600  CG  PHE C  94      81.833 321.453 194.165  1.00 22.53           C  
ATOM   6601  CD1 PHE C  94      81.538 321.927 195.431  1.00 23.85           C  
ATOM   6602  CD2 PHE C  94      82.173 322.371 193.170  1.00 22.17           C  
ATOM   6603  CE1 PHE C  94      81.578 323.308 195.715  1.00 23.68           C  
ATOM   6604  CE2 PHE C  94      82.215 323.746 193.440  1.00 22.56           C  
ATOM   6605  CZ  PHE C  94      81.916 324.215 194.716  1.00 22.96           C  
ATOM   6606  N   THR C  95      80.452 317.227 192.762  1.00 21.80           N  
ATOM   6607  CA  THR C  95      80.552 316.020 191.952  1.00 21.82           C  
ATOM   6608  C   THR C  95      79.582 316.070 190.768  1.00 21.73           C  
ATOM   6609  O   THR C  95      79.921 315.642 189.665  1.00 23.81           O  
ATOM   6610  CB  THR C  95      80.292 314.781 192.813  1.00 24.41           C  
ATOM   6611  OG1 THR C  95      81.472 314.500 193.573  1.00 28.08           O  
ATOM   6612  CG2 THR C  95      79.931 313.586 191.973  1.00 27.13           C  
ATOM   6613  N   GLY C  96      78.398 316.631 190.981  1.00 21.41           N  
ATOM   6614  CA  GLY C  96      77.432 316.744 189.903  1.00 21.77           C  
ATOM   6615  C   GLY C  96      77.979 317.615 188.781  1.00 24.26           C  
ATOM   6616  O   GLY C  96      77.786 317.309 187.607  1.00 25.15           O  
ATOM   6617  N   PHE C  97      78.677 318.694 189.138  1.00 24.28           N  
ATOM   6618  CA  PHE C  97      79.264 319.598 188.146  1.00 23.30           C  
ATOM   6619  C   PHE C  97      80.459 318.980 187.420  1.00 25.16           C  
ATOM   6620  O   PHE C  97      80.670 319.236 186.232  1.00 26.33           O  
ATOM   6621  CB  PHE C  97      79.614 320.943 188.777  1.00 22.11           C  
ATOM   6622  CG  PHE C  97      78.407 321.716 189.220  1.00 27.16           C  
ATOM   6623  CD1 PHE C  97      77.486 322.179 188.285  1.00 28.32           C  
ATOM   6624  CD2 PHE C  97      78.157 321.931 190.572  1.00 30.60           C  
ATOM   6625  CE1 PHE C  97      76.329 322.837 188.688  1.00 27.97           C  
ATOM   6626  CE2 PHE C  97      76.997 322.591 190.983  1.00 32.08           C  
ATOM   6627  CZ  PHE C  97      76.084 323.041 190.037  1.00 28.64           C  
ATOM   6628  N   PHE C  98      81.232 318.150 188.113  1.00 24.25           N  
ATOM   6629  CA  PHE C  98      82.359 317.472 187.476  1.00 25.04           C  
ATOM   6630  C   PHE C  98      81.827 316.408 186.517  1.00 24.28           C  
ATOM   6631  O   PHE C  98      82.408 316.158 185.457  1.00 25.56           O  
ATOM   6632  CB  PHE C  98      83.295 316.857 188.517  1.00 23.99           C  
ATOM   6633  CG  PHE C  98      84.246 317.845 189.109  1.00 25.63           C  
ATOM   6634  CD1 PHE C  98      85.446 318.135 188.470  1.00 27.38           C  
ATOM   6635  CD2 PHE C  98      83.928 318.521 190.278  1.00 28.12           C  
ATOM   6636  CE1 PHE C  98      86.321 319.096 188.989  1.00 29.51           C  
ATOM   6637  CE2 PHE C  98      84.792 319.488 190.812  1.00 28.18           C  
ATOM   6638  CZ  PHE C  98      85.990 319.776 190.164  1.00 29.75           C  
ATOM   6639  N   TRP C  99      80.710 315.792 186.888  1.00 22.73           N  
ATOM   6640  CA  TRP C  99      80.091 314.776 186.049  1.00 21.33           C  
ATOM   6641  C   TRP C  99      79.677 315.474 184.748  1.00 23.17           C  
ATOM   6642  O   TRP C  99      79.973 314.992 183.655  1.00 23.28           O  
ATOM   6643  CB  TRP C  99      78.870 314.201 186.760  1.00 20.01           C  
ATOM   6644  CG  TRP C  99      78.236 313.004 186.106  1.00 24.85           C  
ATOM   6645  CD1 TRP C  99      78.293 312.634 184.773  1.00 24.37           C  
ATOM   6646  CD2 TRP C  99      77.419 312.019 186.756  1.00 24.37           C  
ATOM   6647  NE1 TRP C  99      77.558 311.483 184.568  1.00 22.10           N  
ATOM   6648  CE2 TRP C  99      77.014 311.085 185.766  1.00 22.87           C  
ATOM   6649  CE3 TRP C  99      76.992 311.836 188.084  1.00 24.98           C  
ATOM   6650  CZ2 TRP C  99      76.203 309.985 186.065  1.00 19.14           C  
ATOM   6651  CZ3 TRP C  99      76.184 310.737 188.376  1.00 23.57           C  
ATOM   6652  CH2 TRP C  99      75.800 309.827 187.368  1.00 22.39           C  
ATOM   6653  N   ALA C 100      79.026 316.630 184.870  1.00 21.83           N  
ATOM   6654  CA  ALA C 100      78.590 317.399 183.701  1.00 21.71           C  
ATOM   6655  C   ALA C 100      79.791 317.764 182.823  1.00 23.42           C  
ATOM   6656  O   ALA C 100      79.727 317.648 181.594  1.00 21.86           O  
ATOM   6657  CB  ALA C 100      77.849 318.669 184.139  1.00 17.82           C  
ATOM   6658  N   PHE C 101      80.881 318.211 183.452  1.00 22.13           N  
ATOM   6659  CA  PHE C 101      82.083 318.571 182.710  1.00 21.45           C  
ATOM   6660  C   PHE C 101      82.656 317.398 181.926  1.00 21.73           C  
ATOM   6661  O   PHE C 101      82.935 317.513 180.743  1.00 20.21           O  
ATOM   6662  CB  PHE C 101      83.176 319.121 183.628  1.00 23.08           C  
ATOM   6663  CG  PHE C 101      84.483 319.344 182.911  1.00 25.05           C  
ATOM   6664  CD1 PHE C 101      84.594 320.357 181.950  1.00 23.52           C  
ATOM   6665  CD2 PHE C 101      85.557 318.482 183.107  1.00 20.75           C  
ATOM   6666  CE1 PHE C 101      85.741 320.495 181.201  1.00 23.47           C  
ATOM   6667  CE2 PHE C 101      86.712 318.616 182.354  1.00 25.19           C  
ATOM   6668  CZ  PHE C 101      86.804 319.621 181.399  1.00 22.14           C  
ATOM   6669  N   TYR C 102      82.868 316.274 182.595  1.00 21.01           N  
ATOM   6670  CA  TYR C 102      83.426 315.110 181.928  1.00 22.42           C  
ATOM   6671  C   TYR C 102      82.515 314.498 180.861  1.00 23.97           C  
ATOM   6672  O   TYR C 102      82.966 313.999 179.819  1.00 22.15           O  
ATOM   6673  CB  TYR C 102      83.875 314.098 182.980  1.00 24.23           C  
ATOM   6674  CG  TYR C 102      85.226 314.485 183.544  1.00 27.77           C  
ATOM   6675  CD1 TYR C 102      85.385 314.881 184.869  1.00 29.85           C  
ATOM   6676  CD2 TYR C 102      86.343 314.475 182.724  1.00 32.57           C  
ATOM   6677  CE1 TYR C 102      86.627 315.261 185.355  1.00 31.70           C  
ATOM   6678  CE2 TYR C 102      87.579 314.840 183.186  1.00 36.39           C  
ATOM   6679  CZ  TYR C 102      87.729 315.233 184.497  1.00 38.65           C  
ATOM   6680  OH  TYR C 102      89.014 315.576 184.902  1.00 42.93           O  
ATOM   6681  N   HIS C 103      81.219 314.568 181.102  1.00 22.08           N  
ATOM   6682  CA  HIS C 103      80.267 314.042 180.151  1.00 22.64           C  
ATOM   6683  C   HIS C 103      80.383 314.787 178.812  1.00 23.71           C  
ATOM   6684  O   HIS C 103      80.428 314.175 177.744  1.00 24.83           O  
ATOM   6685  CB  HIS C 103      78.857 314.219 180.700  1.00 21.05           C  
ATOM   6686  CG  HIS C 103      77.803 313.719 179.777  1.00 20.97           C  
ATOM   6687  ND1 HIS C 103      77.340 312.422 179.815  1.00 19.20           N  
ATOM   6688  CD2 HIS C 103      77.163 314.320 178.747  1.00 22.35           C  
ATOM   6689  CE1 HIS C 103      76.462 312.242 178.846  1.00 22.04           C  
ATOM   6690  NE2 HIS C 103      76.335 313.379 178.183  1.00 25.35           N  
ATOM   6691  N   SER C 104      80.435 316.113 178.892  1.00 22.95           N  
ATOM   6692  CA  SER C 104      80.512 316.974 177.722  1.00 24.62           C  
ATOM   6693  C   SER C 104      81.851 316.947 177.018  1.00 26.12           C  
ATOM   6694  O   SER C 104      81.916 316.931 175.794  1.00 26.80           O  
ATOM   6695  CB  SER C 104      80.236 318.418 178.117  1.00 23.68           C  
ATOM   6696  OG  SER C 104      79.021 318.543 178.828  1.00 34.28           O  
ATOM   6697  N   SER C 105      82.921 316.995 177.800  1.00 26.57           N  
ATOM   6698  CA  SER C 105      84.264 317.030 177.248  1.00 25.62           C  
ATOM   6699  C   SER C 105      84.804 315.715 176.717  1.00 27.40           C  
ATOM   6700  O   SER C 105      85.625 315.713 175.806  1.00 27.75           O  
ATOM   6701  CB  SER C 105      85.227 317.651 178.258  1.00 25.40           C  
ATOM   6702  OG  SER C 105      85.316 316.877 179.437  1.00 27.52           O  
ATOM   6703  N   LEU C 106      84.350 314.601 177.277  1.00 27.15           N  
ATOM   6704  CA  LEU C 106      84.809 313.290 176.839  1.00 28.95           C  
ATOM   6705  C   LEU C 106      84.116 312.783 175.567  1.00 29.99           C  
ATOM   6706  O   LEU C 106      84.583 311.838 174.935  1.00 31.77           O  
ATOM   6707  CB  LEU C 106      84.644 312.271 177.969  1.00 28.47           C  
ATOM   6708  CG  LEU C 106      85.633 312.450 179.115  1.00 29.29           C  
ATOM   6709  CD1 LEU C 106      85.325 311.441 180.211  1.00 28.23           C  
ATOM   6710  CD2 LEU C 106      87.061 312.247 178.578  1.00 30.93           C  
ATOM   6711  N   ALA C 107      82.990 313.387 175.210  1.00 29.20           N  
ATOM   6712  CA  ALA C 107      82.249 312.986 174.012  1.00 30.88           C  
ATOM   6713  C   ALA C 107      81.734 314.263 173.383  1.00 29.16           C  
ATOM   6714  O   ALA C 107      80.531 314.524 173.393  1.00 30.80           O  
ATOM   6715  CB  ALA C 107      81.077 312.067 174.379  1.00 30.02           C  
ATOM   6716  N   PRO C 108      82.647 315.085 172.830  1.00 28.20           N  
ATOM   6717  CA  PRO C 108      82.249 316.355 172.205  1.00 27.25           C  
ATOM   6718  C   PRO C 108      81.286 316.076 171.068  1.00 26.67           C  
ATOM   6719  O   PRO C 108      81.553 315.218 170.222  1.00 27.31           O  
ATOM   6720  CB  PRO C 108      83.570 316.924 171.676  1.00 26.25           C  
ATOM   6721  CG  PRO C 108      84.636 316.165 172.399  1.00 27.88           C  
ATOM   6722  CD  PRO C 108      84.069 314.794 172.568  1.00 26.23           C  
ATOM   6723  N   THR C 109      80.152 316.769 171.072  1.00 25.18           N  
ATOM   6724  CA  THR C 109      79.143 316.566 170.037  1.00 26.95           C  
ATOM   6725  C   THR C 109      79.479 317.299 168.724  1.00 29.29           C  
ATOM   6726  O   THR C 109      80.355 318.177 168.694  1.00 26.61           O  
ATOM   6727  CB  THR C 109      77.745 317.014 170.515  1.00 25.64           C  
ATOM   6728  OG1 THR C 109      77.691 318.439 170.547  1.00 24.71           O  
ATOM   6729  CG2 THR C 109      77.452 316.474 171.911  1.00 25.20           C  
ATOM   6730  N   PRO C 110      78.811 316.923 167.608  1.00 29.50           N  
ATOM   6731  CA  PRO C 110      79.078 317.581 166.325  1.00 28.94           C  
ATOM   6732  C   PRO C 110      78.950 319.099 166.352  1.00 29.82           C  
ATOM   6733  O   PRO C 110      79.693 319.791 165.652  1.00 29.74           O  
ATOM   6734  CB  PRO C 110      78.031 316.961 165.401  1.00 27.56           C  
ATOM   6735  CG  PRO C 110      77.999 315.552 165.883  1.00 27.31           C  
ATOM   6736  CD  PRO C 110      77.941 315.747 167.399  1.00 29.17           C  
ATOM   6737  N   GLU C 111      78.032 319.630 167.159  1.00 27.83           N  
ATOM   6738  CA  GLU C 111      77.845 321.084 167.219  1.00 28.11           C  
ATOM   6739  C   GLU C 111      79.080 321.833 167.699  1.00 30.42           C  
ATOM   6740  O   GLU C 111      79.205 323.029 167.445  1.00 32.93           O  
ATOM   6741  CB  GLU C 111      76.637 321.486 168.081  1.00 28.37           C  
ATOM   6742  CG  GLU C 111      75.260 321.041 167.559  1.00 31.26           C  
ATOM   6743  CD  GLU C 111      74.842 319.615 167.989  1.00 35.71           C  
ATOM   6744  OE1 GLU C 111      75.686 318.842 168.508  1.00 35.71           O  
ATOM   6745  OE2 GLU C 111      73.649 319.264 167.799  1.00 40.74           O  
ATOM   6746  N   LEU C 112      79.976 321.140 168.402  1.00 29.45           N  
ATOM   6747  CA  LEU C 112      81.212 321.749 168.914  1.00 31.36           C  
ATOM   6748  C   LEU C 112      82.351 321.558 167.923  1.00 31.61           C  
ATOM   6749  O   LEU C 112      83.428 322.120 168.093  1.00 32.19           O  
ATOM   6750  CB  LEU C 112      81.649 321.065 170.216  1.00 29.62           C  
ATOM   6751  CG  LEU C 112      80.674 321.033 171.378  1.00 28.35           C  
ATOM   6752  CD1 LEU C 112      81.318 320.283 172.528  1.00 29.16           C  
ATOM   6753  CD2 LEU C 112      80.336 322.443 171.767  1.00 27.15           C  
ATOM   6754  N   GLY C 113      82.109 320.730 166.915  1.00 31.43           N  
ATOM   6755  CA  GLY C 113      83.134 320.412 165.947  1.00 31.60           C  
ATOM   6756  C   GLY C 113      83.612 319.011 166.256  1.00 32.13           C  
ATOM   6757  O   GLY C 113      84.560 318.534 165.651  1.00 35.07           O  
ATOM   6758  N   GLY C 114      82.934 318.339 167.184  1.00 31.25           N  
ATOM   6759  CA  GLY C 114      83.321 316.990 167.560  1.00 31.08           C  
ATOM   6760  C   GLY C 114      84.690 316.934 168.216  1.00 30.74           C  
ATOM   6761  O   GLY C 114      85.352 315.905 168.179  1.00 32.91           O  
ATOM   6762  N   CYS C 115      85.092 318.022 168.865  1.00 31.25           N  
ATOM   6763  CA  CYS C 115      86.399 318.108 169.525  1.00 31.72           C  
ATOM   6764  C   CYS C 115      86.320 318.930 170.819  1.00 29.68           C  
ATOM   6765  O   CYS C 115      85.359 319.670 171.038  1.00 27.19           O  
ATOM   6766  CB  CYS C 115      87.400 318.785 168.577  1.00 30.11           C  
ATOM   6767  SG  CYS C 115      86.883 320.489 168.053  1.00 36.13           S  
ATOM   6768  N   TRP C 116      87.337 318.798 171.667  1.00 29.00           N  
ATOM   6769  CA  TRP C 116      87.410 319.566 172.915  1.00 28.51           C  
ATOM   6770  C   TRP C 116      88.828 320.107 173.079  1.00 29.07           C  
ATOM   6771  O   TRP C 116      89.794 319.364 172.905  1.00 32.86           O  
ATOM   6772  CB  TRP C 116      87.068 318.714 174.145  1.00 26.65           C  
ATOM   6773  CG  TRP C 116      86.838 319.570 175.365  1.00 26.97           C  
ATOM   6774  CD1 TRP C 116      87.774 320.012 176.264  1.00 23.37           C  
ATOM   6775  CD2 TRP C 116      85.582 320.125 175.790  1.00 25.80           C  
ATOM   6776  NE1 TRP C 116      87.181 320.817 177.218  1.00 22.91           N  
ATOM   6777  CE2 TRP C 116      85.835 320.897 176.955  1.00 24.50           C  
ATOM   6778  CE3 TRP C 116      84.262 320.035 175.304  1.00 25.95           C  
ATOM   6779  CZ2 TRP C 116      84.809 321.576 177.648  1.00 25.40           C  
ATOM   6780  CZ3 TRP C 116      83.244 320.707 175.991  1.00 27.10           C  
ATOM   6781  CH2 TRP C 116      83.526 321.469 177.155  1.00 24.41           C  
ATOM   6782  N   PRO C 117      88.978 321.415 173.369  1.00 28.87           N  
ATOM   6783  CA  PRO C 117      87.888 322.381 173.537  1.00 28.82           C  
ATOM   6784  C   PRO C 117      87.173 322.610 172.219  1.00 29.75           C  
ATOM   6785  O   PRO C 117      87.723 322.328 171.159  1.00 30.49           O  
ATOM   6786  CB  PRO C 117      88.609 323.643 174.039  1.00 27.25           C  
ATOM   6787  CG  PRO C 117      90.015 323.472 173.596  1.00 30.46           C  
ATOM   6788  CD  PRO C 117      90.266 322.006 173.774  1.00 28.54           C  
ATOM   6789  N   PRO C 118      85.918 323.079 172.271  1.00 27.73           N  
ATOM   6790  CA  PRO C 118      85.118 323.335 171.072  1.00 27.62           C  
ATOM   6791  C   PRO C 118      85.806 324.293 170.106  1.00 27.72           C  
ATOM   6792  O   PRO C 118      86.665 325.080 170.503  1.00 27.26           O  
ATOM   6793  CB  PRO C 118      83.864 324.006 171.642  1.00 27.18           C  
ATOM   6794  CG  PRO C 118      83.781 323.480 173.018  1.00 26.19           C  
ATOM   6795  CD  PRO C 118      85.200 323.522 173.475  1.00 26.08           C  
ATOM   6796  N   THR C 119      85.426 324.211 168.834  1.00 25.11           N  
ATOM   6797  CA  THR C 119      85.943 325.115 167.818  1.00 24.44           C  
ATOM   6798  C   THR C 119      85.535 326.510 168.235  1.00 24.67           C  
ATOM   6799  O   THR C 119      84.406 326.718 168.670  1.00 26.18           O  
ATOM   6800  CB  THR C 119      85.286 324.837 166.475  1.00 23.73           C  
ATOM   6801  OG1 THR C 119      85.762 323.584 165.981  1.00 27.62           O  
ATOM   6802  CG2 THR C 119      85.606 325.927 165.467  1.00 26.32           C  
ATOM   6803  N   GLY C 120      86.457 327.462 168.149  1.00 26.76           N  
ATOM   6804  CA  GLY C 120      86.139 328.830 168.522  1.00 24.56           C  
ATOM   6805  C   GLY C 120      86.384 329.185 169.980  1.00 26.26           C  
ATOM   6806  O   GLY C 120      86.124 330.329 170.391  1.00 25.15           O  
ATOM   6807  N   ILE C 121      86.820 328.208 170.775  1.00 25.15           N  
ATOM   6808  CA  ILE C 121      87.114 328.451 172.180  1.00 25.78           C  
ATOM   6809  C   ILE C 121      88.621 328.489 172.358  1.00 26.71           C  
ATOM   6810  O   ILE C 121      89.334 327.588 171.911  1.00 26.38           O  
ATOM   6811  CB  ILE C 121      86.533 327.357 173.114  1.00 25.22           C  
ATOM   6812  CG1 ILE C 121      84.999 327.449 173.194  1.00 25.04           C  
ATOM   6813  CG2 ILE C 121      87.133 327.503 174.508  1.00 25.46           C  
ATOM   6814  CD1 ILE C 121      84.463 328.671 173.954  1.00 23.13           C  
ATOM   6815  N   HIS C 122      89.102 329.542 173.009  1.00 30.04           N  
ATOM   6816  CA  HIS C 122      90.530 329.700 173.278  1.00 34.36           C  
ATOM   6817  C   HIS C 122      90.705 329.738 174.797  1.00 34.40           C  
ATOM   6818  O   HIS C 122      90.550 330.793 175.424  1.00 34.36           O  
ATOM   6819  CB  HIS C 122      91.036 330.984 172.615  1.00 41.36           C  
ATOM   6820  CG  HIS C 122      90.685 331.068 171.161  1.00 47.83           C  
ATOM   6821  ND1 HIS C 122      91.254 330.242 170.213  1.00 50.95           N  
ATOM   6822  CD2 HIS C 122      89.732 331.780 170.514  1.00 49.24           C  
ATOM   6823  CE1 HIS C 122      90.658 330.432 169.049  1.00 51.84           C  
ATOM   6824  NE2 HIS C 122      89.731 331.361 169.205  1.00 52.38           N  
ATOM   6825  N   PRO C 123      90.990 328.573 175.413  1.00 34.08           N  
ATOM   6826  CA  PRO C 123      91.177 328.434 176.861  1.00 33.90           C  
ATOM   6827  C   PRO C 123      92.280 329.298 177.409  1.00 34.54           C  
ATOM   6828  O   PRO C 123      93.198 329.672 176.684  1.00 35.11           O  
ATOM   6829  CB  PRO C 123      91.536 326.960 177.016  1.00 34.44           C  
ATOM   6830  CG  PRO C 123      90.788 326.315 175.891  1.00 36.19           C  
ATOM   6831  CD  PRO C 123      91.110 327.260 174.756  1.00 35.05           C  
ATOM   6832  N   LEU C 124      92.156 329.641 178.688  1.00 34.24           N  
ATOM   6833  CA  LEU C 124      93.171 330.424 179.390  1.00 32.34           C  
ATOM   6834  C   LEU C 124      94.392 329.515 179.502  1.00 30.77           C  
ATOM   6835  O   LEU C 124      94.287 328.293 179.364  1.00 31.64           O  
ATOM   6836  CB  LEU C 124      92.688 330.782 180.799  1.00 31.75           C  
ATOM   6837  CG  LEU C 124      91.352 331.516 180.861  1.00 32.02           C  
ATOM   6838  CD1 LEU C 124      90.850 331.632 182.303  1.00 30.77           C  
ATOM   6839  CD2 LEU C 124      91.534 332.880 180.219  1.00 31.34           C  
ATOM   6840  N   ASN C 125      95.557 330.114 179.686  1.00 30.43           N  
ATOM   6841  CA  ASN C 125      96.775 329.341 179.824  1.00 31.94           C  
ATOM   6842  C   ASN C 125      96.836 328.882 181.281  1.00 29.73           C  
ATOM   6843  O   ASN C 125      96.925 329.704 182.189  1.00 31.15           O  
ATOM   6844  CB  ASN C 125      97.982 330.224 179.469  1.00 32.42           C  
ATOM   6845  CG  ASN C 125      99.285 329.438 179.401  1.00 35.10           C  
ATOM   6846  OD1 ASN C 125      99.460 328.433 180.093  1.00 32.99           O  
ATOM   6847  ND2 ASN C 125     100.203 329.891 178.559  1.00 37.82           N  
ATOM   6848  N   PRO C 126      96.783 327.567 181.523  1.00 28.47           N  
ATOM   6849  CA  PRO C 126      96.834 327.076 182.902  1.00 29.01           C  
ATOM   6850  C   PRO C 126      98.116 327.418 183.662  1.00 29.46           C  
ATOM   6851  O   PRO C 126      98.135 327.374 184.889  1.00 30.16           O  
ATOM   6852  CB  PRO C 126      96.631 325.566 182.739  1.00 28.60           C  
ATOM   6853  CG  PRO C 126      97.158 325.283 181.370  1.00 29.33           C  
ATOM   6854  CD  PRO C 126      96.632 326.455 180.574  1.00 28.47           C  
ATOM   6855  N   LEU C 127      99.163 327.803 182.934  1.00 28.22           N  
ATOM   6856  CA  LEU C 127     100.441 328.158 183.544  1.00 29.42           C  
ATOM   6857  C   LEU C 127     100.506 329.613 183.960  1.00 30.65           C  
ATOM   6858  O   LEU C 127     101.511 330.055 184.490  1.00 34.71           O  
ATOM   6859  CB  LEU C 127     101.615 327.875 182.596  1.00 31.48           C  
ATOM   6860  CG  LEU C 127     102.149 326.452 182.404  1.00 33.66           C  
ATOM   6861  CD1 LEU C 127     102.203 325.745 183.742  1.00 33.00           C  
ATOM   6862  CD2 LEU C 127     101.283 325.687 181.442  1.00 40.42           C  
ATOM   6863  N   GLU C 128      99.454 330.374 183.701  1.00 31.85           N  
ATOM   6864  CA  GLU C 128      99.459 331.778 184.073  1.00 33.52           C  
ATOM   6865  C   GLU C 128      98.696 332.065 185.363  1.00 32.85           C  
ATOM   6866  O   GLU C 128      99.094 331.571 186.413  1.00 33.23           O  
ATOM   6867  CB  GLU C 128      98.980 332.633 182.907  1.00 39.54           C  
ATOM   6868  CG  GLU C 128     100.025 332.687 181.792  1.00 47.89           C  
ATOM   6869  CD  GLU C 128      99.541 333.366 180.519  1.00 52.82           C  
ATOM   6870  OE1 GLU C 128     100.163 333.128 179.465  1.00 54.68           O  
ATOM   6871  OE2 GLU C 128      98.553 334.135 180.563  1.00 56.35           O  
ATOM   6872  N   VAL C 129      97.611 332.840 185.314  1.00 31.48           N  
ATOM   6873  CA  VAL C 129      96.873 333.140 186.549  1.00 30.52           C  
ATOM   6874  C   VAL C 129      96.325 331.892 187.239  1.00 29.03           C  
ATOM   6875  O   VAL C 129      96.321 331.829 188.464  1.00 31.54           O  
ATOM   6876  CB  VAL C 129      95.769 334.224 186.354  1.00 30.21           C  
ATOM   6877  CG1 VAL C 129      94.966 334.419 187.638  1.00 28.17           C  
ATOM   6878  CG2 VAL C 129      96.409 335.549 185.957  1.00 30.78           C  
ATOM   6879  N   PRO C 130      95.844 330.893 186.469  1.00 26.34           N  
ATOM   6880  CA  PRO C 130      95.327 329.686 187.131  1.00 25.96           C  
ATOM   6881  C   PRO C 130      96.369 328.974 188.007  1.00 26.10           C  
ATOM   6882  O   PRO C 130      96.024 328.389 189.037  1.00 26.21           O  
ATOM   6883  CB  PRO C 130      94.862 328.832 185.951  1.00 25.97           C  
ATOM   6884  CG  PRO C 130      94.324 329.887 184.990  1.00 24.19           C  
ATOM   6885  CD  PRO C 130      95.416 330.944 185.055  1.00 26.32           C  
ATOM   6886  N   LEU C 131      97.640 329.024 187.603  1.00 25.31           N  
ATOM   6887  CA  LEU C 131      98.715 328.404 188.382  1.00 24.50           C  
ATOM   6888  C   LEU C 131      98.947 329.258 189.624  1.00 23.96           C  
ATOM   6889  O   LEU C 131      99.161 328.744 190.722  1.00 23.51           O  
ATOM   6890  CB  LEU C 131      99.999 328.344 187.569  1.00 24.79           C  
ATOM   6891  CG  LEU C 131     101.183 327.727 188.309  1.00 27.90           C  
ATOM   6892  CD1 LEU C 131     100.871 326.277 188.671  1.00 29.38           C  
ATOM   6893  CD2 LEU C 131     102.405 327.793 187.430  1.00 29.85           C  
ATOM   6894  N   LEU C 132      98.901 330.573 189.433  1.00 22.88           N  
ATOM   6895  CA  LEU C 132      99.072 331.516 190.528  1.00 22.64           C  
ATOM   6896  C   LEU C 132      97.977 331.254 191.565  1.00 24.05           C  
ATOM   6897  O   LEU C 132      98.266 331.134 192.752  1.00 27.33           O  
ATOM   6898  CB  LEU C 132      98.992 332.953 190.003  1.00 21.09           C  
ATOM   6899  CG  LEU C 132      98.952 334.111 191.006  1.00 23.55           C  
ATOM   6900  CD1 LEU C 132     100.156 334.074 191.924  1.00 24.59           C  
ATOM   6901  CD2 LEU C 132      98.891 335.436 190.276  1.00 23.30           C  
ATOM   6902  N   ASN C 133      96.731 331.128 191.113  1.00 23.34           N  
ATOM   6903  CA  ASN C 133      95.608 330.855 192.007  1.00 25.11           C  
ATOM   6904  C   ASN C 133      95.866 329.590 192.801  1.00 25.00           C  
ATOM   6905  O   ASN C 133      95.527 329.501 193.980  1.00 25.80           O  
ATOM   6906  CB  ASN C 133      94.315 330.667 191.219  1.00 27.06           C  
ATOM   6907  CG  ASN C 133      93.662 331.963 190.861  1.00 31.20           C  
ATOM   6908  OD1 ASN C 133      93.750 332.936 191.606  1.00 36.75           O  
ATOM   6909  ND2 ASN C 133      92.969 331.983 189.728  1.00 36.76           N  
ATOM   6910  N   THR C 134      96.451 328.605 192.132  1.00 23.25           N  
ATOM   6911  CA  THR C 134      96.763 327.341 192.758  1.00 22.78           C  
ATOM   6912  C   THR C 134      97.793 327.506 193.877  1.00 24.53           C  
ATOM   6913  O   THR C 134      97.614 326.979 194.978  1.00 24.48           O  
ATOM   6914  CB  THR C 134      97.240 326.377 191.701  1.00 21.68           C  
ATOM   6915  OG1 THR C 134      96.214 326.276 190.710  1.00 22.73           O  
ATOM   6916  CG2 THR C 134      97.503 325.010 192.297  1.00 23.10           C  
ATOM   6917  N   SER C 135      98.837 328.288 193.623  1.00 23.49           N  
ATOM   6918  CA  SER C 135      99.852 328.494 194.640  1.00 25.32           C  
ATOM   6919  C   SER C 135      99.285 329.306 195.803  1.00 24.96           C  
ATOM   6920  O   SER C 135      99.654 329.091 196.959  1.00 27.30           O  
ATOM   6921  CB  SER C 135     101.074 329.191 194.046  1.00 23.86           C  
ATOM   6922  OG  SER C 135     100.814 330.547 193.770  1.00 27.63           O  
ATOM   6923  N   VAL C 136      98.369 330.217 195.496  1.00 23.54           N  
ATOM   6924  CA  VAL C 136      97.749 331.058 196.514  1.00 22.68           C  
ATOM   6925  C   VAL C 136      96.923 330.223 197.507  1.00 24.52           C  
ATOM   6926  O   VAL C 136      97.074 330.365 198.725  1.00 22.76           O  
ATOM   6927  CB  VAL C 136      96.900 332.173 195.848  1.00 22.53           C  
ATOM   6928  CG1 VAL C 136      96.044 332.891 196.858  1.00 19.38           C  
ATOM   6929  CG2 VAL C 136      97.822 333.170 195.171  1.00 20.48           C  
ATOM   6930  N   LEU C 137      96.084 329.321 196.997  1.00 23.74           N  
ATOM   6931  CA  LEU C 137      95.274 328.489 197.878  1.00 23.89           C  
ATOM   6932  C   LEU C 137      96.124 327.473 198.636  1.00 22.79           C  
ATOM   6933  O   LEU C 137      95.915 327.266 199.835  1.00 23.84           O  
ATOM   6934  CB  LEU C 137      94.120 327.805 197.120  1.00 22.39           C  
ATOM   6935  CG  LEU C 137      92.945 328.704 196.715  1.00 24.57           C  
ATOM   6936  CD1 LEU C 137      91.738 327.836 196.358  1.00 23.66           C  
ATOM   6937  CD2 LEU C 137      92.569 329.628 197.869  1.00 24.08           C  
ATOM   6938  N   LEU C 138      97.082 326.849 197.959  1.00 21.42           N  
ATOM   6939  CA  LEU C 138      97.950 325.887 198.631  1.00 21.66           C  
ATOM   6940  C   LEU C 138      98.699 326.594 199.754  1.00 23.49           C  
ATOM   6941  O   LEU C 138      98.860 326.048 200.855  1.00 25.10           O  
ATOM   6942  CB  LEU C 138      98.960 325.304 197.655  1.00 25.87           C  
ATOM   6943  CG  LEU C 138      98.418 324.248 196.692  1.00 29.75           C  
ATOM   6944  CD1 LEU C 138      99.524 323.829 195.748  1.00 28.76           C  
ATOM   6945  CD2 LEU C 138      97.878 323.041 197.480  1.00 29.59           C  
ATOM   6946  N   ALA C 139      99.152 327.816 199.484  1.00 21.99           N  
ATOM   6947  CA  ALA C 139      99.884 328.584 200.496  1.00 22.47           C  
ATOM   6948  C   ALA C 139      99.006 328.888 201.709  1.00 22.67           C  
ATOM   6949  O   ALA C 139      99.468 328.816 202.842  1.00 21.32           O  
ATOM   6950  CB  ALA C 139     100.408 329.875 199.910  1.00 20.07           C  
ATOM   6951  N   SER C 140      97.740 329.232 201.463  1.00 21.13           N  
ATOM   6952  CA  SER C 140      96.826 329.541 202.549  1.00 22.16           C  
ATOM   6953  C   SER C 140      96.539 328.283 203.384  1.00 23.88           C  
ATOM   6954  O   SER C 140      96.188 328.381 204.565  1.00 24.59           O  
ATOM   6955  CB  SER C 140      95.536 330.204 202.023  1.00 20.93           C  
ATOM   6956  OG  SER C 140      94.754 329.286 201.297  1.00 23.43           O  
ATOM   6957  N   GLY C 141      96.726 327.107 202.779  1.00 23.31           N  
ATOM   6958  CA  GLY C 141      96.526 325.851 203.487  1.00 22.00           C  
ATOM   6959  C   GLY C 141      97.642 325.676 204.509  1.00 23.72           C  
ATOM   6960  O   GLY C 141      97.422 325.176 205.614  1.00 24.03           O  
ATOM   6961  N   VAL C 142      98.844 326.118 204.144  1.00 22.36           N  
ATOM   6962  CA  VAL C 142     100.013 326.038 205.032  1.00 23.22           C  
ATOM   6963  C   VAL C 142      99.884 327.082 206.165  1.00 24.93           C  
ATOM   6964  O   VAL C 142     100.076 326.754 207.344  1.00 24.50           O  
ATOM   6965  CB  VAL C 142     101.337 326.288 204.235  1.00 23.82           C  
ATOM   6966  CG1 VAL C 142     102.569 326.267 205.153  1.00 17.30           C  
ATOM   6967  CG2 VAL C 142     101.481 325.242 203.149  1.00 21.36           C  
ATOM   6968  N   SER C 143      99.530 328.321 205.814  1.00 21.81           N  
ATOM   6969  CA  SER C 143      99.405 329.367 206.822  1.00 21.34           C  
ATOM   6970  C   SER C 143      98.280 329.095 207.795  1.00 22.27           C  
ATOM   6971  O   SER C 143      98.392 329.437 208.966  1.00 23.35           O  
ATOM   6972  CB  SER C 143      99.264 330.756 206.196  1.00 22.03           C  
ATOM   6973  OG  SER C 143      98.126 330.834 205.372  1.00 24.44           O  
ATOM   6974  N   ILE C 144      97.202 328.463 207.344  1.00 22.55           N  
ATOM   6975  CA  ILE C 144      96.138 328.182 208.299  1.00 23.19           C  
ATOM   6976  C   ILE C 144      96.548 327.056 209.264  1.00 22.27           C  
ATOM   6977  O   ILE C 144      96.082 326.998 210.399  1.00 22.47           O  
ATOM   6978  CB  ILE C 144      94.784 327.896 207.629  1.00 24.47           C  
ATOM   6979  CG1 ILE C 144      93.668 328.209 208.639  1.00 23.41           C  
ATOM   6980  CG2 ILE C 144      94.723 326.453 207.115  1.00 22.09           C  
ATOM   6981  CD1 ILE C 144      92.300 327.984 208.105  1.00 30.04           C  
ATOM   6982  N   THR C 145      97.445 326.187 208.820  1.00 22.45           N  
ATOM   6983  CA  THR C 145      97.941 325.115 209.672  1.00 23.38           C  
ATOM   6984  C   THR C 145      98.850 325.758 210.739  1.00 24.52           C  
ATOM   6985  O   THR C 145      98.836 325.351 211.899  1.00 25.42           O  
ATOM   6986  CB  THR C 145      98.712 324.071 208.842  1.00 22.11           C  
ATOM   6987  OG1 THR C 145      97.842 323.556 207.829  1.00 21.14           O  
ATOM   6988  CG2 THR C 145      99.155 322.917 209.715  1.00 22.30           C  
ATOM   6989  N   TRP C 146      99.629 326.764 210.334  1.00 23.74           N  
ATOM   6990  CA  TRP C 146     100.495 327.502 211.255  1.00 21.70           C  
ATOM   6991  C   TRP C 146      99.575 328.175 212.279  1.00 20.29           C  
ATOM   6992  O   TRP C 146      99.834 328.119 213.479  1.00 22.76           O  
ATOM   6993  CB  TRP C 146     101.326 328.547 210.479  1.00 19.33           C  
ATOM   6994  CG  TRP C 146     102.026 329.611 211.324  1.00 20.44           C  
ATOM   6995  CD1 TRP C 146     102.405 329.528 212.651  1.00 22.83           C  
ATOM   6996  CD2 TRP C 146     102.353 330.938 210.905  1.00 19.20           C  
ATOM   6997  NE1 TRP C 146     102.924 330.732 213.075  1.00 21.25           N  
ATOM   6998  CE2 TRP C 146     102.898 331.613 212.023  1.00 19.80           C  
ATOM   6999  CE3 TRP C 146     102.229 331.625 209.690  1.00 19.29           C  
ATOM   7000  CZ2 TRP C 146     103.313 332.944 211.960  1.00 20.97           C  
ATOM   7001  CZ3 TRP C 146     102.640 332.942 209.625  1.00 19.18           C  
ATOM   7002  CH2 TRP C 146     103.174 333.592 210.755  1.00 22.72           C  
ATOM   7003  N   ALA C 147      98.474 328.757 211.815  1.00 20.14           N  
ATOM   7004  CA  ALA C 147      97.535 329.422 212.727  1.00 21.50           C  
ATOM   7005  C   ALA C 147      96.960 328.454 213.761  1.00 21.74           C  
ATOM   7006  O   ALA C 147      96.855 328.778 214.942  1.00 23.16           O  
ATOM   7007  CB  ALA C 147      96.403 330.086 211.941  1.00 17.77           C  
ATOM   7008  N   HIS C 148      96.616 327.259 213.309  1.00 22.18           N  
ATOM   7009  CA  HIS C 148      96.060 326.241 214.185  1.00 25.02           C  
ATOM   7010  C   HIS C 148      97.058 325.854 215.284  1.00 26.22           C  
ATOM   7011  O   HIS C 148      96.713 325.819 216.473  1.00 25.69           O  
ATOM   7012  CB  HIS C 148      95.656 325.002 213.372  1.00 26.34           C  
ATOM   7013  CG  HIS C 148      94.895 323.982 214.165  1.00 34.40           C  
ATOM   7014  ND1 HIS C 148      95.025 322.619 214.004  1.00 37.17           N  
ATOM   7015  CD2 HIS C 148      93.995 324.145 215.170  1.00 36.61           C  
ATOM   7016  CE1 HIS C 148      94.226 322.014 214.899  1.00 37.91           C  
ATOM   7017  NE2 HIS C 148      93.573 322.896 215.634  1.00 38.79           N  
ATOM   7018  N   HIS C 149      98.294 325.566 214.887  1.00 24.07           N  
ATOM   7019  CA  HIS C 149      99.329 325.199 215.845  1.00 22.76           C  
ATOM   7020  C   HIS C 149      99.644 326.318 216.825  1.00 22.35           C  
ATOM   7021  O   HIS C 149      99.897 326.059 217.996  1.00 24.74           O  
ATOM   7022  CB  HIS C 149     100.583 324.733 215.113  1.00 22.18           C  
ATOM   7023  CG  HIS C 149     100.431 323.381 214.495  1.00 25.39           C  
ATOM   7024  ND1 HIS C 149     100.731 322.215 215.169  1.00 26.51           N  
ATOM   7025  CD2 HIS C 149      99.941 323.000 213.291  1.00 26.47           C  
ATOM   7026  CE1 HIS C 149     100.428 321.176 214.411  1.00 26.72           C  
ATOM   7027  NE2 HIS C 149      99.946 321.626 213.266  1.00 27.84           N  
ATOM   7028  N   SER C 150      99.615 327.559 216.355  1.00 22.09           N  
ATOM   7029  CA  SER C 150      99.873 328.701 217.224  1.00 23.53           C  
ATOM   7030  C   SER C 150      98.792 328.799 218.303  1.00 25.05           C  
ATOM   7031  O   SER C 150      99.093 329.030 219.474  1.00 25.48           O  
ATOM   7032  CB  SER C 150      99.928 329.991 216.404  1.00 23.59           C  
ATOM   7033  OG  SER C 150     101.118 330.027 215.636  1.00 27.53           O  
ATOM   7034  N   LEU C 151      97.538 328.600 217.905  1.00 23.11           N  
ATOM   7035  CA  LEU C 151      96.424 328.658 218.840  1.00 23.47           C  
ATOM   7036  C   LEU C 151      96.558 327.548 219.877  1.00 25.36           C  
ATOM   7037  O   LEU C 151      96.389 327.781 221.072  1.00 26.61           O  
ATOM   7038  CB  LEU C 151      95.093 328.521 218.107  1.00 23.38           C  
ATOM   7039  CG  LEU C 151      93.822 328.658 218.960  1.00 25.33           C  
ATOM   7040  CD1 LEU C 151      93.807 330.026 219.664  1.00 26.46           C  
ATOM   7041  CD2 LEU C 151      92.580 328.481 218.078  1.00 23.26           C  
ATOM   7042  N   MET C 152      96.884 326.345 219.426  1.00 23.78           N  
ATOM   7043  CA  MET C 152      97.042 325.231 220.349  1.00 24.84           C  
ATOM   7044  C   MET C 152      98.202 325.445 221.310  1.00 26.62           C  
ATOM   7045  O   MET C 152      98.175 324.972 222.442  1.00 26.43           O  
ATOM   7046  CB  MET C 152      97.246 323.933 219.586  1.00 25.42           C  
ATOM   7047  CG  MET C 152      96.059 323.510 218.774  1.00 28.59           C  
ATOM   7048  SD  MET C 152      96.361 321.846 218.185  1.00 36.44           S  
ATOM   7049  CE  MET C 152      97.436 322.126 216.794  1.00 31.28           C  
ATOM   7050  N   GLU C 153      99.238 326.131 220.845  1.00 25.40           N  
ATOM   7051  CA  GLU C 153     100.393 326.402 221.684  1.00 27.07           C  
ATOM   7052  C   GLU C 153     100.193 327.670 222.523  1.00 28.43           C  
ATOM   7053  O   GLU C 153     101.101 328.123 223.212  1.00 31.22           O  
ATOM   7054  CB  GLU C 153     101.660 326.476 220.828  1.00 26.51           C  
ATOM   7055  CG  GLU C 153     101.977 325.149 220.138  1.00 27.90           C  
ATOM   7056  CD  GLU C 153     103.184 325.216 219.203  1.00 33.36           C  
ATOM   7057  OE1 GLU C 153     103.358 324.275 218.390  1.00 31.73           O  
ATOM   7058  OE2 GLU C 153     103.954 326.207 219.274  1.00 34.97           O  
ATOM   7059  N   GLY C 154      98.997 328.239 222.458  1.00 28.41           N  
ATOM   7060  CA  GLY C 154      98.695 329.432 223.226  1.00 26.23           C  
ATOM   7061  C   GLY C 154      99.364 330.710 222.776  1.00 27.47           C  
ATOM   7062  O   GLY C 154      99.481 331.657 223.554  1.00 28.29           O  
ATOM   7063  N   ASP C 155      99.726 330.778 221.501  1.00 26.93           N  
ATOM   7064  CA  ASP C 155     100.394 331.951 220.950  1.00 26.45           C  
ATOM   7065  C   ASP C 155      99.397 332.870 220.236  1.00 26.64           C  
ATOM   7066  O   ASP C 155      99.100 332.691 219.057  1.00 25.84           O  
ATOM   7067  CB  ASP C 155     101.477 331.469 219.992  1.00 26.88           C  
ATOM   7068  CG  ASP C 155     102.409 332.570 219.548  1.00 30.65           C  
ATOM   7069  OD1 ASP C 155     102.045 333.762 219.620  1.00 31.78           O  
ATOM   7070  OD2 ASP C 155     103.528 332.235 219.113  1.00 32.97           O  
ATOM   7071  N   ARG C 156      98.918 333.883 220.949  1.00 25.29           N  
ATOM   7072  CA  ARG C 156      97.950 334.822 220.404  1.00 24.47           C  
ATOM   7073  C   ARG C 156      98.420 335.612 219.181  1.00 26.20           C  
ATOM   7074  O   ARG C 156      97.742 335.642 218.150  1.00 23.86           O  
ATOM   7075  CB  ARG C 156      97.508 335.787 221.502  1.00 23.38           C  
ATOM   7076  CG  ARG C 156      96.705 336.954 220.996  1.00 22.47           C  
ATOM   7077  CD  ARG C 156      96.296 337.830 222.149  1.00 23.88           C  
ATOM   7078  NE  ARG C 156      95.522 338.982 221.707  1.00 20.92           N  
ATOM   7079  CZ  ARG C 156      94.251 338.937 221.332  1.00 22.52           C  
ATOM   7080  NH1 ARG C 156      93.588 337.782 221.350  1.00 19.65           N  
ATOM   7081  NH2 ARG C 156      93.659 340.042 220.899  1.00 20.01           N  
ATOM   7082  N   LYS C 157      99.581 336.246 219.305  1.00 25.47           N  
ATOM   7083  CA  LYS C 157     100.133 337.061 218.230  1.00 26.91           C  
ATOM   7084  C   LYS C 157     100.322 336.324 216.907  1.00 25.07           C  
ATOM   7085  O   LYS C 157      99.897 336.808 215.862  1.00 27.00           O  
ATOM   7086  CB  LYS C 157     101.460 337.675 218.665  1.00 28.81           C  
ATOM   7087  CG  LYS C 157     101.951 338.729 217.709  1.00 34.76           C  
ATOM   7088  CD  LYS C 157     103.235 339.392 218.178  1.00 41.85           C  
ATOM   7089  CE  LYS C 157     104.399 338.434 218.132  1.00 45.93           C  
ATOM   7090  NZ  LYS C 157     105.686 339.166 218.290  1.00 53.48           N  
ATOM   7091  N   HIS C 158     100.993 335.179 216.952  1.00 23.82           N  
ATOM   7092  CA  HIS C 158     101.238 334.396 215.748  1.00 24.18           C  
ATOM   7093  C   HIS C 158      99.995 333.729 215.186  1.00 25.11           C  
ATOM   7094  O   HIS C 158      99.908 333.500 213.977  1.00 22.59           O  
ATOM   7095  CB  HIS C 158     102.376 333.409 215.961  1.00 24.86           C  
ATOM   7096  CG  HIS C 158     103.693 334.081 216.182  1.00 26.65           C  
ATOM   7097  ND1 HIS C 158     104.558 333.716 217.190  1.00 29.75           N  
ATOM   7098  CD2 HIS C 158     104.269 335.134 215.560  1.00 27.95           C  
ATOM   7099  CE1 HIS C 158     105.607 334.516 217.183  1.00 28.14           C  
ATOM   7100  NE2 HIS C 158     105.458 335.386 216.203  1.00 28.95           N  
ATOM   7101  N   MET C 159      99.020 333.457 216.050  1.00 24.17           N  
ATOM   7102  CA  MET C 159      97.766 332.888 215.588  1.00 24.67           C  
ATOM   7103  C   MET C 159      97.125 333.962 214.692  1.00 23.98           C  
ATOM   7104  O   MET C 159      96.793 333.702 213.537  1.00 24.21           O  
ATOM   7105  CB  MET C 159      96.865 332.581 216.779  1.00 24.84           C  
ATOM   7106  CG  MET C 159      95.683 331.703 216.445  1.00 26.79           C  
ATOM   7107  SD  MET C 159      94.436 332.528 215.473  1.00 34.07           S  
ATOM   7108  CE  MET C 159      92.960 331.559 215.931  1.00 30.72           C  
ATOM   7109  N   LEU C 160      97.048 335.192 215.203  1.00 22.95           N  
ATOM   7110  CA  LEU C 160      96.463 336.316 214.464  1.00 22.52           C  
ATOM   7111  C   LEU C 160      97.219 336.610 213.183  1.00 21.86           C  
ATOM   7112  O   LEU C 160      96.633 336.915 212.155  1.00 21.40           O  
ATOM   7113  CB  LEU C 160      96.413 337.587 215.342  1.00 23.48           C  
ATOM   7114  CG  LEU C 160      95.386 337.515 216.482  1.00 23.33           C  
ATOM   7115  CD1 LEU C 160      95.611 338.580 217.549  1.00 21.56           C  
ATOM   7116  CD2 LEU C 160      93.992 337.615 215.886  1.00 24.76           C  
ATOM   7117  N   GLN C 161      98.534 336.525 213.255  1.00 22.23           N  
ATOM   7118  CA  GLN C 161      99.377 336.771 212.098  1.00 24.95           C  
ATOM   7119  C   GLN C 161      99.119 335.743 211.002  1.00 23.90           C  
ATOM   7120  O   GLN C 161      98.871 336.099 209.860  1.00 24.87           O  
ATOM   7121  CB  GLN C 161     100.813 336.660 212.525  1.00 30.33           C  
ATOM   7122  CG  GLN C 161     101.724 337.689 211.993  1.00 38.94           C  
ATOM   7123  CD  GLN C 161     103.073 337.552 212.657  1.00 43.94           C  
ATOM   7124  OE1 GLN C 161     103.865 336.685 212.278  1.00 45.01           O  
ATOM   7125  NE2 GLN C 161     103.311 338.347 213.714  1.00 43.15           N  
ATOM   7126  N   ALA C 162      99.182 334.463 211.352  1.00 22.27           N  
ATOM   7127  CA  ALA C 162      98.956 333.393 210.388  1.00 20.00           C  
ATOM   7128  C   ALA C 162      97.556 333.436 209.806  1.00 22.43           C  
ATOM   7129  O   ALA C 162      97.356 333.188 208.617  1.00 22.77           O  
ATOM   7130  CB  ALA C 162      99.185 332.077 211.032  1.00 17.16           C  
ATOM   7131  N   LEU C 163      96.573 333.704 210.658  1.00 23.70           N  
ATOM   7132  CA  LEU C 163      95.184 333.780 210.222  1.00 23.20           C  
ATOM   7133  C   LEU C 163      94.991 334.969 209.279  1.00 24.30           C  
ATOM   7134  O   LEU C 163      94.269 334.874 208.287  1.00 26.16           O  
ATOM   7135  CB  LEU C 163      94.254 333.874 211.436  1.00 21.22           C  
ATOM   7136  CG  LEU C 163      92.751 333.834 211.159  1.00 23.25           C  
ATOM   7137  CD1 LEU C 163      92.428 332.685 210.207  1.00 24.73           C  
ATOM   7138  CD2 LEU C 163      92.005 333.657 212.462  1.00 20.12           C  
ATOM   7139  N   PHE C 164      95.675 336.075 209.558  1.00 24.38           N  
ATOM   7140  CA  PHE C 164      95.570 337.255 208.709  1.00 22.27           C  
ATOM   7141  C   PHE C 164      96.130 336.945 207.333  1.00 23.77           C  
ATOM   7142  O   PHE C 164      95.561 337.329 206.306  1.00 24.04           O  
ATOM   7143  CB  PHE C 164      96.347 338.412 209.312  1.00 24.64           C  
ATOM   7144  CG  PHE C 164      96.307 339.647 208.478  1.00 27.69           C  
ATOM   7145  CD1 PHE C 164      95.199 340.476 208.502  1.00 27.56           C  
ATOM   7146  CD2 PHE C 164      97.374 339.976 207.655  1.00 33.37           C  
ATOM   7147  CE1 PHE C 164      95.149 341.614 207.726  1.00 29.23           C  
ATOM   7148  CE2 PHE C 164      97.330 341.120 206.870  1.00 33.02           C  
ATOM   7149  CZ  PHE C 164      96.210 341.939 206.911  1.00 30.32           C  
ATOM   7150  N   ILE C 165      97.261 336.256 207.318  1.00 22.44           N  
ATOM   7151  CA  ILE C 165      97.900 335.876 206.069  1.00 23.13           C  
ATOM   7152  C   ILE C 165      96.988 334.943 205.255  1.00 24.40           C  
ATOM   7153  O   ILE C 165      96.866 335.082 204.033  1.00 24.60           O  
ATOM   7154  CB  ILE C 165      99.265 335.217 206.353  1.00 21.29           C  
ATOM   7155  CG1 ILE C 165     100.258 336.290 206.812  1.00 19.66           C  
ATOM   7156  CG2 ILE C 165      99.765 334.487 205.109  1.00 22.27           C  
ATOM   7157  CD1 ILE C 165     101.564 335.756 207.353  1.00 19.62           C  
ATOM   7158  N   THR C 166      96.316 334.024 205.944  1.00 23.30           N  
ATOM   7159  CA  THR C 166      95.416 333.078 205.288  1.00 22.41           C  
ATOM   7160  C   THR C 166      94.272 333.823 204.605  1.00 26.09           C  
ATOM   7161  O   THR C 166      93.917 333.525 203.456  1.00 27.47           O  
ATOM   7162  CB  THR C 166      94.819 332.069 206.294  1.00 21.58           C  
ATOM   7163  OG1 THR C 166      95.876 331.349 206.946  1.00 23.65           O  
ATOM   7164  CG2 THR C 166      93.904 331.086 205.585  1.00 18.86           C  
ATOM   7165  N   ILE C 167      93.713 334.803 205.310  1.00 25.20           N  
ATOM   7166  CA  ILE C 167      92.612 335.601 204.791  1.00 23.59           C  
ATOM   7167  C   ILE C 167      93.045 336.458 203.606  1.00 25.19           C  
ATOM   7168  O   ILE C 167      92.342 336.534 202.599  1.00 25.94           O  
ATOM   7169  CB  ILE C 167      92.024 336.481 205.890  1.00 23.17           C  
ATOM   7170  CG1 ILE C 167      91.381 335.588 206.954  1.00 21.68           C  
ATOM   7171  CG2 ILE C 167      91.003 337.430 205.315  1.00 20.58           C  
ATOM   7172  CD1 ILE C 167      91.036 336.312 208.245  1.00 24.59           C  
ATOM   7173  N   THR C 168      94.209 337.089 203.714  1.00 24.53           N  
ATOM   7174  CA  THR C 168      94.710 337.916 202.624  1.00 23.42           C  
ATOM   7175  C   THR C 168      94.874 337.066 201.370  1.00 22.98           C  
ATOM   7176  O   THR C 168      94.575 337.514 200.269  1.00 24.92           O  
ATOM   7177  CB  THR C 168      96.050 338.533 202.985  1.00 24.66           C  
ATOM   7178  OG1 THR C 168      95.896 339.268 204.200  1.00 27.66           O  
ATOM   7179  CG2 THR C 168      96.502 339.488 201.908  1.00 25.92           C  
ATOM   7180  N   LEU C 169      95.347 335.837 201.538  1.00 21.62           N  
ATOM   7181  CA  LEU C 169      95.514 334.950 200.404  1.00 20.40           C  
ATOM   7182  C   LEU C 169      94.156 334.592 199.794  1.00 23.08           C  
ATOM   7183  O   LEU C 169      94.013 334.560 198.580  1.00 24.82           O  
ATOM   7184  CB  LEU C 169      96.272 333.710 200.828  1.00 20.10           C  
ATOM   7185  CG  LEU C 169      97.726 334.058 201.121  1.00 22.66           C  
ATOM   7186  CD1 LEU C 169      98.418 332.913 201.838  1.00 20.84           C  
ATOM   7187  CD2 LEU C 169      98.425 334.345 199.799  1.00 22.12           C  
ATOM   7188  N   GLY C 170      93.150 334.346 200.630  1.00 22.54           N  
ATOM   7189  CA  GLY C 170      91.825 334.038 200.107  1.00 22.38           C  
ATOM   7190  C   GLY C 170      91.274 335.211 199.301  1.00 26.15           C  
ATOM   7191  O   GLY C 170      90.644 335.041 198.246  1.00 24.43           O  
ATOM   7192  N   VAL C 171      91.513 336.419 199.804  1.00 26.85           N  
ATOM   7193  CA  VAL C 171      91.058 337.627 199.127  1.00 27.44           C  
ATOM   7194  C   VAL C 171      91.821 337.794 197.815  1.00 28.56           C  
ATOM   7195  O   VAL C 171      91.231 338.121 196.796  1.00 30.68           O  
ATOM   7196  CB  VAL C 171      91.228 338.885 200.030  1.00 27.96           C  
ATOM   7197  CG1 VAL C 171      90.994 340.157 199.221  1.00 28.00           C  
ATOM   7198  CG2 VAL C 171      90.253 338.823 201.216  1.00 24.89           C  
ATOM   7199  N   TYR C 172      93.122 337.522 197.836  1.00 29.34           N  
ATOM   7200  CA  TYR C 172      93.964 337.623 196.642  1.00 29.03           C  
ATOM   7201  C   TYR C 172      93.390 336.695 195.557  1.00 29.11           C  
ATOM   7202  O   TYR C 172      93.229 337.100 194.401  1.00 27.66           O  
ATOM   7203  CB  TYR C 172      95.403 337.224 197.002  1.00 30.05           C  
ATOM   7204  CG  TYR C 172      96.465 337.454 195.939  1.00 33.28           C  
ATOM   7205  CD1 TYR C 172      96.325 338.455 194.965  1.00 34.83           C  
ATOM   7206  CD2 TYR C 172      97.642 336.686 195.929  1.00 34.79           C  
ATOM   7207  CE1 TYR C 172      97.343 338.685 194.002  1.00 33.90           C  
ATOM   7208  CE2 TYR C 172      98.663 336.907 194.975  1.00 35.22           C  
ATOM   7209  CZ  TYR C 172      98.502 337.906 194.019  1.00 35.22           C  
ATOM   7210  OH  TYR C 172      99.497 338.126 193.097  1.00 33.66           O  
ATOM   7211  N   PHE C 173      93.055 335.464 195.945  1.00 27.18           N  
ATOM   7212  CA  PHE C 173      92.489 334.480 195.023  1.00 25.90           C  
ATOM   7213  C   PHE C 173      91.202 335.032 194.419  1.00 28.06           C  
ATOM   7214  O   PHE C 173      90.959 334.907 193.212  1.00 28.49           O  
ATOM   7215  CB  PHE C 173      92.171 333.162 195.754  1.00 23.55           C  
ATOM   7216  CG  PHE C 173      91.425 332.167 194.902  1.00 21.95           C  
ATOM   7217  CD1 PHE C 173      92.108 331.156 194.241  1.00 21.85           C  
ATOM   7218  CD2 PHE C 173      90.049 332.302 194.684  1.00 22.06           C  
ATOM   7219  CE1 PHE C 173      91.435 330.292 193.365  1.00 24.35           C  
ATOM   7220  CE2 PHE C 173      89.368 331.453 193.816  1.00 23.79           C  
ATOM   7221  CZ  PHE C 173      90.058 330.442 193.150  1.00 22.03           C  
ATOM   7222  N   THR C 174      90.360 335.601 195.276  1.00 28.03           N  
ATOM   7223  CA  THR C 174      89.082 336.145 194.831  1.00 28.24           C  
ATOM   7224  C   THR C 174      89.284 337.288 193.846  1.00 29.09           C  
ATOM   7225  O   THR C 174      88.629 337.332 192.809  1.00 30.26           O  
ATOM   7226  CB  THR C 174      88.196 336.587 196.023  1.00 27.74           C  
ATOM   7227  OG1 THR C 174      87.955 335.459 196.878  1.00 29.57           O  
ATOM   7228  CG2 THR C 174      86.857 337.128 195.525  1.00 24.50           C  
ATOM   7229  N   LEU C 175      90.236 338.168 194.134  1.00 27.70           N  
ATOM   7230  CA  LEU C 175      90.505 339.283 193.248  1.00 29.03           C  
ATOM   7231  C   LEU C 175      91.050 338.788 191.922  1.00 28.56           C  
ATOM   7232  O   LEU C 175      90.637 339.261 190.869  1.00 31.08           O  
ATOM   7233  CB  LEU C 175      91.468 340.282 193.898  1.00 31.25           C  
ATOM   7234  CG  LEU C 175      90.860 341.023 195.097  1.00 35.02           C  
ATOM   7235  CD1 LEU C 175      91.877 341.985 195.710  1.00 34.50           C  
ATOM   7236  CD2 LEU C 175      89.590 341.764 194.672  1.00 34.31           C  
ATOM   7237  N   LEU C 176      91.950 337.813 191.966  1.00 27.95           N  
ATOM   7238  CA  LEU C 176      92.530 337.257 190.746  1.00 26.50           C  
ATOM   7239  C   LEU C 176      91.467 336.596 189.876  1.00 27.31           C  
ATOM   7240  O   LEU C 176      91.466 336.732 188.653  1.00 25.95           O  
ATOM   7241  CB  LEU C 176      93.589 336.231 191.095  1.00 22.70           C  
ATOM   7242  CG  LEU C 176      94.878 336.776 191.685  1.00 26.42           C  
ATOM   7243  CD1 LEU C 176      95.723 335.611 192.190  1.00 24.33           C  
ATOM   7244  CD2 LEU C 176      95.624 337.580 190.623  1.00 25.89           C  
ATOM   7245  N   GLN C 177      90.558 335.879 190.521  1.00 28.76           N  
ATOM   7246  CA  GLN C 177      89.502 335.178 189.816  1.00 29.89           C  
ATOM   7247  C   GLN C 177      88.539 336.181 189.171  1.00 29.74           C  
ATOM   7248  O   GLN C 177      88.107 335.998 188.034  1.00 29.60           O  
ATOM   7249  CB  GLN C 177      88.782 334.234 190.782  1.00 28.16           C  
ATOM   7250  CG  GLN C 177      88.049 333.126 190.104  1.00 31.53           C  
ATOM   7251  CD  GLN C 177      88.969 332.125 189.415  1.00 35.99           C  
ATOM   7252  OE1 GLN C 177      90.020 332.472 188.879  1.00 37.67           O  
ATOM   7253  NE2 GLN C 177      88.555 330.866 189.413  1.00 36.76           N  
ATOM   7254  N   ALA C 178      88.230 337.253 189.892  1.00 28.48           N  
ATOM   7255  CA  ALA C 178      87.334 338.282 189.379  1.00 29.02           C  
ATOM   7256  C   ALA C 178      87.956 338.890 188.127  1.00 31.39           C  
ATOM   7257  O   ALA C 178      87.269 339.066 187.113  1.00 32.37           O  
ATOM   7258  CB  ALA C 178      87.083 339.353 190.421  1.00 24.95           C  
ATOM   7259  N   SER C 179      89.255 339.190 188.180  1.00 30.48           N  
ATOM   7260  CA  SER C 179      89.933 339.745 187.012  1.00 29.51           C  
ATOM   7261  C   SER C 179      89.963 338.729 185.856  1.00 30.54           C  
ATOM   7262  O   SER C 179      89.776 339.113 184.705  1.00 30.13           O  
ATOM   7263  CB  SER C 179      91.338 340.221 187.359  1.00 29.62           C  
ATOM   7264  OG  SER C 179      92.288 339.766 186.404  1.00 37.90           O  
ATOM   7265  N   GLU C 180      90.194 337.447 186.159  1.00 29.81           N  
ATOM   7266  CA  GLU C 180      90.213 336.405 185.126  1.00 31.02           C  
ATOM   7267  C   GLU C 180      88.860 336.311 184.425  1.00 30.04           C  
ATOM   7268  O   GLU C 180      88.799 336.088 183.217  1.00 30.35           O  
ATOM   7269  CB  GLU C 180      90.581 335.031 185.705  1.00 33.45           C  
ATOM   7270  CG  GLU C 180      92.076 334.796 185.898  1.00 43.87           C  
ATOM   7271  CD  GLU C 180      92.861 334.662 184.579  1.00 49.87           C  
ATOM   7272  OE1 GLU C 180      93.074 333.505 184.127  1.00 51.17           O  
ATOM   7273  OE2 GLU C 180      93.283 335.710 184.013  1.00 50.70           O  
ATOM   7274  N   TYR C 181      87.781 336.466 185.193  1.00 28.02           N  
ATOM   7275  CA  TYR C 181      86.417 336.408 184.663  1.00 27.53           C  
ATOM   7276  C   TYR C 181      86.230 337.539 183.679  1.00 28.14           C  
ATOM   7277  O   TYR C 181      85.732 337.331 182.579  1.00 30.38           O  
ATOM   7278  CB  TYR C 181      85.372 336.535 185.778  1.00 26.32           C  
ATOM   7279  CG  TYR C 181      84.961 335.225 186.434  1.00 27.02           C  
ATOM   7280  CD1 TYR C 181      85.749 334.077 186.325  1.00 27.44           C  
ATOM   7281  CD2 TYR C 181      83.761 335.133 187.142  1.00 28.21           C  
ATOM   7282  CE1 TYR C 181      85.350 332.871 186.897  1.00 27.00           C  
ATOM   7283  CE2 TYR C 181      83.351 333.940 187.719  1.00 25.70           C  
ATOM   7284  CZ  TYR C 181      84.145 332.814 187.591  1.00 28.22           C  
ATOM   7285  OH  TYR C 181      83.721 331.624 188.134  1.00 28.63           O  
ATOM   7286  N   TYR C 182      86.647 338.735 184.071  1.00 28.17           N  
ATOM   7287  CA  TYR C 182      86.534 339.889 183.190  1.00 28.55           C  
ATOM   7288  C   TYR C 182      87.392 339.757 181.932  1.00 29.37           C  
ATOM   7289  O   TYR C 182      86.927 340.073 180.843  1.00 31.28           O  
ATOM   7290  CB  TYR C 182      86.899 341.173 183.919  1.00 27.96           C  
ATOM   7291  CG  TYR C 182      86.614 342.404 183.094  1.00 32.34           C  
ATOM   7292  CD1 TYR C 182      87.647 343.115 182.487  1.00 34.18           C  
ATOM   7293  CD2 TYR C 182      85.302 342.830 182.875  1.00 32.33           C  
ATOM   7294  CE1 TYR C 182      87.383 344.226 181.669  1.00 36.86           C  
ATOM   7295  CE2 TYR C 182      85.021 343.934 182.062  1.00 35.57           C  
ATOM   7296  CZ  TYR C 182      86.070 344.627 181.458  1.00 37.99           C  
ATOM   7297  OH  TYR C 182      85.808 345.693 180.621  1.00 39.13           O  
ATOM   7298  N   GLU C 183      88.614 339.245 182.076  1.00 29.37           N  
ATOM   7299  CA  GLU C 183      89.525 339.079 180.944  1.00 29.75           C  
ATOM   7300  C   GLU C 183      89.240 337.903 180.003  1.00 29.24           C  
ATOM   7301  O   GLU C 183      89.665 337.922 178.852  1.00 30.78           O  
ATOM   7302  CB  GLU C 183      90.983 338.998 181.430  1.00 31.36           C  
ATOM   7303  CG  GLU C 183      91.503 340.231 182.182  1.00 36.93           C  
ATOM   7304  CD  GLU C 183      91.522 341.513 181.338  1.00 41.58           C  
ATOM   7305  OE1 GLU C 183      91.273 342.598 181.906  1.00 42.65           O  
ATOM   7306  OE2 GLU C 183      91.793 341.450 180.116  1.00 44.27           O  
ATOM   7307  N   ALA C 184      88.533 336.885 180.478  1.00 28.03           N  
ATOM   7308  CA  ALA C 184      88.250 335.708 179.656  1.00 28.03           C  
ATOM   7309  C   ALA C 184      87.560 336.049 178.335  1.00 28.32           C  
ATOM   7310  O   ALA C 184      86.580 336.795 178.317  1.00 27.69           O  
ATOM   7311  CB  ALA C 184      87.412 334.714 180.443  1.00 27.52           C  
ATOM   7312  N   PRO C 185      88.090 335.537 177.205  1.00 28.83           N  
ATOM   7313  CA  PRO C 185      87.488 335.807 175.894  1.00 30.13           C  
ATOM   7314  C   PRO C 185      86.176 335.046 175.688  1.00 32.18           C  
ATOM   7315  O   PRO C 185      85.411 335.362 174.772  1.00 33.20           O  
ATOM   7316  CB  PRO C 185      88.566 335.339 174.914  1.00 30.66           C  
ATOM   7317  CG  PRO C 185      89.192 334.198 175.641  1.00 31.78           C  
ATOM   7318  CD  PRO C 185      89.329 334.751 177.051  1.00 30.51           C  
ATOM   7319  N   PHE C 186      85.931 334.032 176.525  1.00 30.25           N  
ATOM   7320  CA  PHE C 186      84.701 333.242 176.451  1.00 27.22           C  
ATOM   7321  C   PHE C 186      83.749 333.627 177.603  1.00 26.78           C  
ATOM   7322  O   PHE C 186      84.178 334.200 178.611  1.00 25.00           O  
ATOM   7323  CB  PHE C 186      85.011 331.739 176.440  1.00 24.90           C  
ATOM   7324  CG  PHE C 186      85.881 331.301 177.562  1.00 26.26           C  
ATOM   7325  CD1 PHE C 186      85.327 330.894 178.769  1.00 24.49           C  
ATOM   7326  CD2 PHE C 186      87.262 331.370 177.442  1.00 26.42           C  
ATOM   7327  CE1 PHE C 186      86.127 330.573 179.839  1.00 25.53           C  
ATOM   7328  CE2 PHE C 186      88.082 331.047 178.514  1.00 27.51           C  
ATOM   7329  CZ  PHE C 186      87.509 330.651 179.717  1.00 27.82           C  
ATOM   7330  N   THR C 187      82.457 333.365 177.426  1.00 23.66           N  
ATOM   7331  CA  THR C 187      81.463 333.709 178.435  1.00 23.47           C  
ATOM   7332  C   THR C 187      80.655 332.488 178.856  1.00 22.27           C  
ATOM   7333  O   THR C 187      80.839 331.396 178.330  1.00 23.55           O  
ATOM   7334  CB  THR C 187      80.468 334.785 177.914  1.00 24.60           C  
ATOM   7335  OG1 THR C 187      79.598 334.206 176.937  1.00 22.32           O  
ATOM   7336  CG2 THR C 187      81.201 335.959 177.276  1.00 23.38           C  
ATOM   7337  N   ILE C 188      79.740 332.690 179.801  1.00 24.42           N  
ATOM   7338  CA  ILE C 188      78.888 331.608 180.280  1.00 24.09           C  
ATOM   7339  C   ILE C 188      77.952 331.152 179.152  1.00 25.24           C  
ATOM   7340  O   ILE C 188      77.526 329.996 179.126  1.00 25.70           O  
ATOM   7341  CB  ILE C 188      78.094 332.028 181.551  1.00 22.84           C  
ATOM   7342  CG1 ILE C 188      77.477 330.804 182.227  1.00 20.66           C  
ATOM   7343  CG2 ILE C 188      77.003 333.034 181.213  1.00 21.48           C  
ATOM   7344  CD1 ILE C 188      76.859 331.127 183.596  1.00 18.55           C  
ATOM   7345  N   SER C 189      77.704 332.033 178.177  1.00 24.35           N  
ATOM   7346  CA  SER C 189      76.835 331.691 177.053  1.00 24.66           C  
ATOM   7347  C   SER C 189      77.582 331.029 175.888  1.00 25.88           C  
ATOM   7348  O   SER C 189      76.984 330.758 174.851  1.00 26.78           O  
ATOM   7349  CB  SER C 189      76.062 332.920 176.558  1.00 25.16           C  
ATOM   7350  OG  SER C 189      76.934 333.881 175.986  1.00 27.63           O  
ATOM   7351  N   ASP C 190      78.880 330.766 176.040  1.00 23.31           N  
ATOM   7352  CA  ASP C 190      79.626 330.123 174.963  1.00 21.59           C  
ATOM   7353  C   ASP C 190      79.575 328.619 175.030  1.00 20.95           C  
ATOM   7354  O   ASP C 190      80.574 327.948 175.268  1.00 22.82           O  
ATOM   7355  CB  ASP C 190      81.066 330.617 174.883  1.00 22.01           C  
ATOM   7356  CG  ASP C 190      81.155 332.037 174.372  1.00 24.01           C  
ATOM   7357  OD1 ASP C 190      80.205 332.500 173.711  1.00 25.58           O  
ATOM   7358  OD2 ASP C 190      82.162 332.703 174.658  1.00 24.80           O  
ATOM   7359  N   GLY C 191      78.380 328.097 174.804  1.00 21.09           N  
ATOM   7360  CA  GLY C 191      78.173 326.668 174.808  1.00 21.90           C  
ATOM   7361  C   GLY C 191      78.461 325.989 176.128  1.00 22.07           C  
ATOM   7362  O   GLY C 191      78.554 326.626 177.189  1.00 21.47           O  
ATOM   7363  N   VAL C 192      78.627 324.678 176.035  1.00 20.72           N  
ATOM   7364  CA  VAL C 192      78.867 323.850 177.190  1.00 22.43           C  
ATOM   7365  C   VAL C 192      80.236 324.123 177.826  1.00 25.58           C  
ATOM   7366  O   VAL C 192      80.421 323.895 179.021  1.00 25.39           O  
ATOM   7367  CB  VAL C 192      78.629 322.370 176.819  1.00 21.13           C  
ATOM   7368  CG1 VAL C 192      79.805 321.796 176.095  1.00 21.33           C  
ATOM   7369  CG2 VAL C 192      78.254 321.580 178.014  1.00 22.19           C  
ATOM   7370  N   TYR C 193      81.182 324.671 177.053  1.00 25.20           N  
ATOM   7371  CA  TYR C 193      82.510 324.998 177.594  1.00 23.45           C  
ATOM   7372  C   TYR C 193      82.357 326.139 178.605  1.00 23.44           C  
ATOM   7373  O   TYR C 193      82.812 326.049 179.744  1.00 24.26           O  
ATOM   7374  CB  TYR C 193      83.497 325.424 176.488  1.00 23.51           C  
ATOM   7375  CG  TYR C 193      84.881 325.770 177.018  1.00 24.18           C  
ATOM   7376  CD1 TYR C 193      85.883 324.800 177.102  1.00 25.32           C  
ATOM   7377  CD2 TYR C 193      85.170 327.052 177.492  1.00 25.96           C  
ATOM   7378  CE1 TYR C 193      87.148 325.095 177.657  1.00 28.54           C  
ATOM   7379  CE2 TYR C 193      86.428 327.359 178.051  1.00 26.91           C  
ATOM   7380  CZ  TYR C 193      87.410 326.376 178.133  1.00 28.34           C  
ATOM   7381  OH  TYR C 193      88.636 326.668 178.710  1.00 29.01           O  
ATOM   7382  N   GLY C 194      81.720 327.216 178.173  1.00 19.79           N  
ATOM   7383  CA  GLY C 194      81.517 328.342 179.055  1.00 20.61           C  
ATOM   7384  C   GLY C 194      80.587 327.970 180.189  1.00 20.90           C  
ATOM   7385  O   GLY C 194      80.775 328.426 181.308  1.00 20.14           O  
ATOM   7386  N   SER C 195      79.597 327.126 179.906  1.00 22.31           N  
ATOM   7387  CA  SER C 195      78.631 326.698 180.925  1.00 22.86           C  
ATOM   7388  C   SER C 195      79.324 325.961 182.075  1.00 23.84           C  
ATOM   7389  O   SER C 195      79.195 326.349 183.235  1.00 22.56           O  
ATOM   7390  CB  SER C 195      77.555 325.803 180.304  1.00 22.64           C  
ATOM   7391  OG  SER C 195      76.792 326.502 179.339  1.00 22.53           O  
ATOM   7392  N   THR C 196      80.033 324.887 181.748  1.00 23.49           N  
ATOM   7393  CA  THR C 196      80.754 324.109 182.747  1.00 23.51           C  
ATOM   7394  C   THR C 196      81.833 324.949 183.439  1.00 25.12           C  
ATOM   7395  O   THR C 196      81.932 324.944 184.663  1.00 26.32           O  
ATOM   7396  CB  THR C 196      81.375 322.854 182.133  1.00 22.26           C  
ATOM   7397  OG1 THR C 196      82.271 323.214 181.075  1.00 24.45           O  
ATOM   7398  CG2 THR C 196      80.292 321.956 181.598  1.00 20.99           C  
ATOM   7399  N   PHE C 197      82.589 325.730 182.669  1.00 24.90           N  
ATOM   7400  CA  PHE C 197      83.639 326.563 183.253  1.00 25.17           C  
ATOM   7401  C   PHE C 197      83.143 327.561 184.301  1.00 24.65           C  
ATOM   7402  O   PHE C 197      83.628 327.590 185.434  1.00 25.29           O  
ATOM   7403  CB  PHE C 197      84.407 327.329 182.170  1.00 25.00           C  
ATOM   7404  CG  PHE C 197      85.526 328.188 182.712  1.00 26.08           C  
ATOM   7405  CD1 PHE C 197      86.836 327.711 182.740  1.00 26.65           C  
ATOM   7406  CD2 PHE C 197      85.270 329.473 183.200  1.00 24.73           C  
ATOM   7407  CE1 PHE C 197      87.879 328.502 183.245  1.00 26.36           C  
ATOM   7408  CE2 PHE C 197      86.304 330.276 183.709  1.00 26.00           C  
ATOM   7409  CZ  PHE C 197      87.611 329.790 183.731  1.00 26.10           C  
ATOM   7410  N   PHE C 198      82.202 328.407 183.914  1.00 23.09           N  
ATOM   7411  CA  PHE C 198      81.707 329.410 184.838  1.00 23.72           C  
ATOM   7412  C   PHE C 198      80.835 328.939 185.981  1.00 22.34           C  
ATOM   7413  O   PHE C 198      80.918 329.480 187.071  1.00 24.01           O  
ATOM   7414  CB  PHE C 198      81.065 330.562 184.079  1.00 24.29           C  
ATOM   7415  CG  PHE C 198      82.058 331.391 183.347  1.00 24.73           C  
ATOM   7416  CD1 PHE C 198      82.128 331.355 181.963  1.00 23.35           C  
ATOM   7417  CD2 PHE C 198      82.976 332.161 184.053  1.00 24.37           C  
ATOM   7418  CE1 PHE C 198      83.106 332.078 181.290  1.00 23.78           C  
ATOM   7419  CE2 PHE C 198      83.958 332.888 183.390  1.00 26.48           C  
ATOM   7420  CZ  PHE C 198      84.024 332.845 182.005  1.00 23.02           C  
ATOM   7421  N   VAL C 199      80.010 327.934 185.752  1.00 22.23           N  
ATOM   7422  CA  VAL C 199      79.166 327.447 186.827  1.00 23.13           C  
ATOM   7423  C   VAL C 199      80.007 326.709 187.881  1.00 23.89           C  
ATOM   7424  O   VAL C 199      79.841 326.939 189.075  1.00 23.75           O  
ATOM   7425  CB  VAL C 199      78.032 326.570 186.274  1.00 25.87           C  
ATOM   7426  CG1 VAL C 199      77.352 325.799 187.392  1.00 24.83           C  
ATOM   7427  CG2 VAL C 199      77.020 327.453 185.537  1.00 22.69           C  
ATOM   7428  N   ALA C 200      80.955 325.882 187.441  1.00 24.07           N  
ATOM   7429  CA  ALA C 200      81.814 325.141 188.379  1.00 22.22           C  
ATOM   7430  C   ALA C 200      82.751 326.066 189.137  1.00 21.77           C  
ATOM   7431  O   ALA C 200      82.798 326.024 190.364  1.00 22.53           O  
ATOM   7432  CB  ALA C 200      82.624 324.088 187.651  1.00 18.65           C  
ATOM   7433  N   THR C 201      83.507 326.894 188.413  1.00 21.02           N  
ATOM   7434  CA  THR C 201      84.433 327.809 189.073  1.00 21.19           C  
ATOM   7435  C   THR C 201      83.670 328.915 189.807  1.00 23.53           C  
ATOM   7436  O   THR C 201      84.167 329.475 190.787  1.00 23.65           O  
ATOM   7437  CB  THR C 201      85.464 328.416 188.095  1.00 21.65           C  
ATOM   7438  OG1 THR C 201      84.810 329.302 187.179  1.00 21.72           O  
ATOM   7439  CG2 THR C 201      86.168 327.305 187.311  1.00 18.87           C  
ATOM   7440  N   GLY C 202      82.446 329.192 189.351  1.00 22.31           N  
ATOM   7441  CA  GLY C 202      81.620 330.211 189.977  1.00 21.63           C  
ATOM   7442  C   GLY C 202      81.135 329.756 191.338  1.00 23.16           C  
ATOM   7443  O   GLY C 202      81.154 330.541 192.281  1.00 23.77           O  
ATOM   7444  N   PHE C 203      80.655 328.512 191.437  1.00 23.16           N  
ATOM   7445  CA  PHE C 203      80.221 327.968 192.729  1.00 22.49           C  
ATOM   7446  C   PHE C 203      81.433 327.825 193.630  1.00 23.52           C  
ATOM   7447  O   PHE C 203      81.349 328.082 194.837  1.00 23.86           O  
ATOM   7448  CB  PHE C 203      79.503 326.631 192.590  1.00 20.85           C  
ATOM   7449  CG  PHE C 203      78.021 326.779 192.443  1.00 22.43           C  
ATOM   7450  CD1 PHE C 203      77.246 327.216 193.516  1.00 23.59           C  
ATOM   7451  CD2 PHE C 203      77.400 326.545 191.222  1.00 23.17           C  
ATOM   7452  CE1 PHE C 203      75.871 327.423 193.376  1.00 21.98           C  
ATOM   7453  CE2 PHE C 203      76.029 326.748 191.069  1.00 22.11           C  
ATOM   7454  CZ  PHE C 203      75.265 327.189 192.152  1.00 23.61           C  
ATOM   7455  N   HIS C 204      82.573 327.456 193.045  1.00 23.39           N  
ATOM   7456  CA  HIS C 204      83.789 327.351 193.849  1.00 22.91           C  
ATOM   7457  C   HIS C 204      84.165 328.735 194.409  1.00 24.52           C  
ATOM   7458  O   HIS C 204      84.455 328.863 195.598  1.00 25.02           O  
ATOM   7459  CB  HIS C 204      84.955 326.755 193.065  1.00 21.66           C  
ATOM   7460  CG  HIS C 204      86.231 326.739 193.840  1.00 20.61           C  
ATOM   7461  ND1 HIS C 204      87.157 327.760 193.764  1.00 19.90           N  
ATOM   7462  CD2 HIS C 204      86.696 325.877 194.776  1.00 21.00           C  
ATOM   7463  CE1 HIS C 204      88.135 327.527 194.623  1.00 19.70           C  
ATOM   7464  NE2 HIS C 204      87.879 326.390 195.249  1.00 20.43           N  
ATOM   7465  N   GLY C 205      84.112 329.767 193.564  1.00 23.58           N  
ATOM   7466  CA  GLY C 205      84.426 331.118 194.005  1.00 21.48           C  
ATOM   7467  C   GLY C 205      83.503 331.559 195.120  1.00 22.48           C  
ATOM   7468  O   GLY C 205      83.901 332.270 196.037  1.00 22.52           O  
ATOM   7469  N   LEU C 206      82.250 331.140 195.038  1.00 22.76           N  
ATOM   7470  CA  LEU C 206      81.288 331.477 196.066  1.00 25.08           C  
ATOM   7471  C   LEU C 206      81.737 330.816 197.370  1.00 26.60           C  
ATOM   7472  O   LEU C 206      81.707 331.440 198.434  1.00 25.92           O  
ATOM   7473  CB  LEU C 206      79.885 330.991 195.689  1.00 25.88           C  
ATOM   7474  CG  LEU C 206      78.842 331.158 196.801  1.00 30.10           C  
ATOM   7475  CD1 LEU C 206      78.633 332.641 197.101  1.00 29.85           C  
ATOM   7476  CD2 LEU C 206      77.521 330.516 196.391  1.00 30.95           C  
ATOM   7477  N   HIS C 207      82.162 329.560 197.297  1.00 24.66           N  
ATOM   7478  CA  HIS C 207      82.617 328.888 198.509  1.00 25.86           C  
ATOM   7479  C   HIS C 207      83.867 329.537 199.085  1.00 26.36           C  
ATOM   7480  O   HIS C 207      84.068 329.536 200.298  1.00 24.03           O  
ATOM   7481  CB  HIS C 207      82.829 327.402 198.262  1.00 25.47           C  
ATOM   7482  CG  HIS C 207      81.550 326.645 198.141  1.00 29.09           C  
ATOM   7483  ND1 HIS C 207      80.675 326.840 197.096  1.00 31.54           N  
ATOM   7484  CD2 HIS C 207      80.956 325.756 198.968  1.00 28.51           C  
ATOM   7485  CE1 HIS C 207      79.591 326.107 197.288  1.00 32.02           C  
ATOM   7486  NE2 HIS C 207      79.738 325.439 198.418  1.00 32.32           N  
ATOM   7487  N   VAL C 208      84.705 330.099 198.218  1.00 25.84           N  
ATOM   7488  CA  VAL C 208      85.920 330.773 198.671  1.00 25.33           C  
ATOM   7489  C   VAL C 208      85.517 332.018 199.480  1.00 26.78           C  
ATOM   7490  O   VAL C 208      86.107 332.318 200.529  1.00 26.90           O  
ATOM   7491  CB  VAL C 208      86.837 331.170 197.469  1.00 24.76           C  
ATOM   7492  CG1 VAL C 208      87.993 332.054 197.949  1.00 26.65           C  
ATOM   7493  CG2 VAL C 208      87.399 329.925 196.799  1.00 20.04           C  
ATOM   7494  N   ILE C 209      84.488 332.713 199.005  1.00 23.51           N  
ATOM   7495  CA  ILE C 209      83.989 333.909 199.673  1.00 24.94           C  
ATOM   7496  C   ILE C 209      83.370 333.540 201.025  1.00 25.12           C  
ATOM   7497  O   ILE C 209      83.598 334.225 202.026  1.00 22.98           O  
ATOM   7498  CB  ILE C 209      82.978 334.649 198.774  1.00 26.05           C  
ATOM   7499  CG1 ILE C 209      83.728 335.288 197.604  1.00 26.96           C  
ATOM   7500  CG2 ILE C 209      82.236 335.711 199.559  1.00 26.67           C  
ATOM   7501  CD1 ILE C 209      82.842 335.794 196.530  1.00 25.68           C  
ATOM   7502  N   ILE C 210      82.596 332.457 201.043  1.00 24.23           N  
ATOM   7503  CA  ILE C 210      81.976 331.962 202.273  1.00 25.18           C  
ATOM   7504  C   ILE C 210      83.080 331.552 203.268  1.00 26.40           C  
ATOM   7505  O   ILE C 210      83.052 331.936 204.440  1.00 25.86           O  
ATOM   7506  CB  ILE C 210      81.080 330.748 201.965  1.00 24.81           C  
ATOM   7507  CG1 ILE C 210      79.841 331.211 201.209  1.00 26.63           C  
ATOM   7508  CG2 ILE C 210      80.684 330.010 203.238  1.00 22.58           C  
ATOM   7509  CD1 ILE C 210      78.968 330.064 200.737  1.00 26.40           C  
ATOM   7510  N   GLY C 211      84.061 330.797 202.771  1.00 23.74           N  
ATOM   7511  CA  GLY C 211      85.166 330.346 203.596  1.00 22.41           C  
ATOM   7512  C   GLY C 211      85.976 331.496 204.158  1.00 23.94           C  
ATOM   7513  O   GLY C 211      86.378 331.459 205.310  1.00 25.70           O  
ATOM   7514  N   SER C 212      86.240 332.509 203.341  1.00 22.82           N  
ATOM   7515  CA  SER C 212      87.001 333.673 203.793  1.00 23.28           C  
ATOM   7516  C   SER C 212      86.223 334.401 204.882  1.00 24.62           C  
ATOM   7517  O   SER C 212      86.799 334.840 205.878  1.00 25.86           O  
ATOM   7518  CB  SER C 212      87.274 334.628 202.626  1.00 22.65           C  
ATOM   7519  OG  SER C 212      88.152 334.042 201.687  1.00 24.61           O  
ATOM   7520  N   THR C 213      84.915 334.547 204.676  1.00 24.37           N  
ATOM   7521  CA  THR C 213      84.044 335.208 205.652  1.00 25.14           C  
ATOM   7522  C   THR C 213      84.103 334.446 206.983  1.00 25.47           C  
ATOM   7523  O   THR C 213      84.215 335.050 208.052  1.00 26.07           O  
ATOM   7524  CB  THR C 213      82.582 335.239 205.166  1.00 25.58           C  
ATOM   7525  OG1 THR C 213      82.513 335.927 203.912  1.00 27.18           O  
ATOM   7526  CG2 THR C 213      81.690 335.950 206.171  1.00 24.60           C  
ATOM   7527  N   PHE C 214      84.054 333.116 206.905  1.00 23.81           N  
ATOM   7528  CA  PHE C 214      84.120 332.268 208.092  1.00 22.68           C  
ATOM   7529  C   PHE C 214      85.465 332.526 208.792  1.00 23.78           C  
ATOM   7530  O   PHE C 214      85.510 332.711 209.997  1.00 26.97           O  
ATOM   7531  CB  PHE C 214      83.976 330.796 207.690  1.00 20.68           C  
ATOM   7532  CG  PHE C 214      83.638 329.865 208.828  1.00 21.81           C  
ATOM   7533  CD1 PHE C 214      83.569 330.316 210.142  1.00 22.42           C  
ATOM   7534  CD2 PHE C 214      83.379 328.521 208.569  1.00 21.67           C  
ATOM   7535  CE1 PHE C 214      83.251 329.446 211.180  1.00 21.35           C  
ATOM   7536  CE2 PHE C 214      83.061 327.640 209.597  1.00 23.26           C  
ATOM   7537  CZ  PHE C 214      82.996 328.103 210.910  1.00 21.93           C  
ATOM   7538  N   LEU C 215      86.553 332.602 208.035  1.00 21.66           N  
ATOM   7539  CA  LEU C 215      87.855 332.852 208.639  1.00 20.07           C  
ATOM   7540  C   LEU C 215      87.923 334.229 209.285  1.00 21.62           C  
ATOM   7541  O   LEU C 215      88.572 334.405 210.315  1.00 23.51           O  
ATOM   7542  CB  LEU C 215      88.962 332.703 207.600  1.00 21.64           C  
ATOM   7543  CG  LEU C 215      89.238 331.272 207.125  1.00 21.70           C  
ATOM   7544  CD1 LEU C 215      90.212 331.307 205.955  1.00 22.88           C  
ATOM   7545  CD2 LEU C 215      89.786 330.454 208.279  1.00 19.80           C  
ATOM   7546  N   ILE C 216      87.284 335.208 208.657  1.00 21.62           N  
ATOM   7547  CA  ILE C 216      87.258 336.569 209.182  1.00 22.20           C  
ATOM   7548  C   ILE C 216      86.494 336.578 210.517  1.00 26.61           C  
ATOM   7549  O   ILE C 216      86.890 337.268 211.467  1.00 24.71           O  
ATOM   7550  CB  ILE C 216      86.601 337.512 208.174  1.00 24.72           C  
ATOM   7551  CG1 ILE C 216      87.494 337.626 206.944  1.00 23.27           C  
ATOM   7552  CG2 ILE C 216      86.338 338.882 208.787  1.00 21.05           C  
ATOM   7553  CD1 ILE C 216      86.876 338.444 205.830  1.00 23.75           C  
ATOM   7554  N   VAL C 217      85.412 335.798 210.595  1.00 24.98           N  
ATOM   7555  CA  VAL C 217      84.644 335.697 211.838  1.00 23.89           C  
ATOM   7556  C   VAL C 217      85.585 335.188 212.921  1.00 23.92           C  
ATOM   7557  O   VAL C 217      85.636 335.745 214.010  1.00 25.25           O  
ATOM   7558  CB  VAL C 217      83.466 334.720 211.704  1.00 22.77           C  
ATOM   7559  CG1 VAL C 217      82.843 334.460 213.072  1.00 21.27           C  
ATOM   7560  CG2 VAL C 217      82.429 335.300 210.763  1.00 23.63           C  
ATOM   7561  N   CYS C 218      86.356 334.152 212.597  1.00 24.20           N  
ATOM   7562  CA  CYS C 218      87.322 333.580 213.528  1.00 24.38           C  
ATOM   7563  C   CYS C 218      88.389 334.568 213.942  1.00 25.26           C  
ATOM   7564  O   CYS C 218      88.814 334.577 215.095  1.00 25.16           O  
ATOM   7565  CB  CYS C 218      87.992 332.362 212.924  1.00 24.72           C  
ATOM   7566  SG  CYS C 218      86.819 331.016 212.723  1.00 36.81           S  
ATOM   7567  N   PHE C 219      88.835 335.382 212.996  1.00 24.10           N  
ATOM   7568  CA  PHE C 219      89.853 336.374 213.282  1.00 24.66           C  
ATOM   7569  C   PHE C 219      89.359 337.336 214.370  1.00 26.31           C  
ATOM   7570  O   PHE C 219      90.075 337.628 215.328  1.00 27.18           O  
ATOM   7571  CB  PHE C 219      90.207 337.140 212.012  1.00 23.61           C  
ATOM   7572  CG  PHE C 219      91.327 338.123 212.198  1.00 24.19           C  
ATOM   7573  CD1 PHE C 219      92.655 337.708 212.114  1.00 24.62           C  
ATOM   7574  CD2 PHE C 219      91.055 339.462 212.490  1.00 25.26           C  
ATOM   7575  CE1 PHE C 219      93.701 338.611 212.323  1.00 25.34           C  
ATOM   7576  CE2 PHE C 219      92.090 340.369 212.702  1.00 25.17           C  
ATOM   7577  CZ  PHE C 219      93.420 339.935 212.617  1.00 22.78           C  
ATOM   7578  N   PHE C 220      88.124 337.810 214.227  1.00 25.03           N  
ATOM   7579  CA  PHE C 220      87.559 338.726 215.203  1.00 25.56           C  
ATOM   7580  C   PHE C 220      87.222 338.059 216.517  1.00 27.57           C  
ATOM   7581  O   PHE C 220      87.365 338.670 217.581  1.00 29.82           O  
ATOM   7582  CB  PHE C 220      86.359 339.457 214.635  1.00 27.85           C  
ATOM   7583  CG  PHE C 220      86.735 340.572 213.707  1.00 33.18           C  
ATOM   7584  CD1 PHE C 220      87.359 341.721 214.203  1.00 34.56           C  
ATOM   7585  CD2 PHE C 220      86.519 340.463 212.333  1.00 32.77           C  
ATOM   7586  CE1 PHE C 220      87.764 342.741 213.343  1.00 36.50           C  
ATOM   7587  CE2 PHE C 220      86.918 341.476 211.464  1.00 34.10           C  
ATOM   7588  CZ  PHE C 220      87.543 342.617 211.966  1.00 34.64           C  
ATOM   7589  N   ARG C 221      86.801 336.801 216.468  1.00 25.54           N  
ATOM   7590  CA  ARG C 221      86.518 336.098 217.711  1.00 24.89           C  
ATOM   7591  C   ARG C 221      87.846 335.905 218.445  1.00 25.12           C  
ATOM   7592  O   ARG C 221      87.902 335.981 219.662  1.00 27.40           O  
ATOM   7593  CB  ARG C 221      85.843 334.750 217.450  1.00 24.72           C  
ATOM   7594  CG  ARG C 221      84.396 334.837 216.971  1.00 21.10           C  
ATOM   7595  CD  ARG C 221      83.771 333.451 216.967  1.00 21.69           C  
ATOM   7596  NE  ARG C 221      83.650 332.915 218.322  1.00 21.27           N  
ATOM   7597  CZ  ARG C 221      83.684 331.622 218.617  1.00 22.57           C  
ATOM   7598  NH1 ARG C 221      83.842 330.738 217.644  1.00 17.65           N  
ATOM   7599  NH2 ARG C 221      83.539 331.219 219.880  1.00 21.07           N  
ATOM   7600  N   GLN C 222      88.916 335.663 217.697  1.00 24.30           N  
ATOM   7601  CA  GLN C 222      90.236 335.498 218.296  1.00 24.27           C  
ATOM   7602  C   GLN C 222      90.688 336.817 218.919  1.00 24.22           C  
ATOM   7603  O   GLN C 222      91.216 336.823 220.023  1.00 24.15           O  
ATOM   7604  CB  GLN C 222      91.250 335.029 217.251  1.00 23.71           C  
ATOM   7605  CG  GLN C 222      92.699 335.090 217.710  1.00 24.54           C  
ATOM   7606  CD  GLN C 222      93.005 334.206 218.907  1.00 26.26           C  
ATOM   7607  OE1 GLN C 222      92.212 333.355 219.300  1.00 26.34           O  
ATOM   7608  NE2 GLN C 222      94.171 334.410 219.488  1.00 27.43           N  
ATOM   7609  N   LEU C 223      90.496 337.924 218.201  1.00 23.94           N  
ATOM   7610  CA  LEU C 223      90.871 339.242 218.708  1.00 26.49           C  
ATOM   7611  C   LEU C 223      90.203 339.505 220.048  1.00 28.32           C  
ATOM   7612  O   LEU C 223      90.751 340.203 220.902  1.00 29.27           O  
ATOM   7613  CB  LEU C 223      90.415 340.338 217.763  1.00 24.99           C  
ATOM   7614  CG  LEU C 223      91.376 340.860 216.718  1.00 30.26           C  
ATOM   7615  CD1 LEU C 223      90.702 342.058 216.106  1.00 30.02           C  
ATOM   7616  CD2 LEU C 223      92.727 341.252 217.332  1.00 28.29           C  
ATOM   7617  N   LYS C 224      88.998 338.963 220.205  1.00 29.04           N  
ATOM   7618  CA  LYS C 224      88.217 339.122 221.423  1.00 27.20           C  
ATOM   7619  C   LYS C 224      88.435 338.034 222.469  1.00 27.07           C  
ATOM   7620  O   LYS C 224      87.681 337.946 223.442  1.00 27.58           O  
ATOM   7621  CB  LYS C 224      86.747 339.237 221.063  1.00 29.04           C  
ATOM   7622  CG  LYS C 224      86.491 340.482 220.271  1.00 33.66           C  
ATOM   7623  CD  LYS C 224      85.079 340.556 219.792  1.00 42.23           C  
ATOM   7624  CE  LYS C 224      84.743 341.988 219.407  1.00 50.88           C  
ATOM   7625  NZ  LYS C 224      85.081 342.929 220.541  1.00 55.73           N  
ATOM   7626  N   PHE C 225      89.471 337.219 222.269  1.00 24.11           N  
ATOM   7627  CA  PHE C 225      89.845 336.138 223.181  1.00 23.08           C  
ATOM   7628  C   PHE C 225      88.826 335.012 223.387  1.00 25.07           C  
ATOM   7629  O   PHE C 225      88.856 334.325 224.415  1.00 24.90           O  
ATOM   7630  CB  PHE C 225      90.222 336.707 224.550  1.00 23.31           C  
ATOM   7631  CG  PHE C 225      91.322 337.721 224.512  1.00 23.15           C  
ATOM   7632  CD1 PHE C 225      91.050 339.054 224.165  1.00 24.96           C  
ATOM   7633  CD2 PHE C 225      92.622 337.362 224.825  1.00 20.93           C  
ATOM   7634  CE1 PHE C 225      92.065 340.014 224.128  1.00 25.54           C  
ATOM   7635  CE2 PHE C 225      93.654 338.316 224.796  1.00 24.33           C  
ATOM   7636  CZ  PHE C 225      93.377 339.646 224.445  1.00 22.40           C  
ATOM   7637  N   HIS C 226      87.956 334.778 222.408  1.00 25.11           N  
ATOM   7638  CA  HIS C 226      86.945 333.726 222.539  1.00 25.09           C  
ATOM   7639  C   HIS C 226      87.515 332.326 222.632  1.00 25.45           C  
ATOM   7640  O   HIS C 226      87.021 331.495 223.394  1.00 25.82           O  
ATOM   7641  CB  HIS C 226      85.965 333.753 221.373  1.00 23.73           C  
ATOM   7642  CG  HIS C 226      85.039 334.920 221.390  1.00 22.09           C  
ATOM   7643  ND1 HIS C 226      83.944 335.006 220.558  1.00 22.24           N  
ATOM   7644  CD2 HIS C 226      85.042 336.051 222.132  1.00 20.64           C  
ATOM   7645  CE1 HIS C 226      83.313 336.144 220.786  1.00 22.05           C  
ATOM   7646  NE2 HIS C 226      83.960 336.795 221.735  1.00 21.32           N  
ATOM   7647  N   PHE C 227      88.555 332.065 221.849  1.00 23.74           N  
ATOM   7648  CA  PHE C 227      89.161 330.738 221.806  1.00 24.30           C  
ATOM   7649  C   PHE C 227      90.170 330.463 222.907  1.00 24.39           C  
ATOM   7650  O   PHE C 227      90.952 331.339 223.281  1.00 23.45           O  
ATOM   7651  CB  PHE C 227      89.875 330.503 220.459  1.00 25.43           C  
ATOM   7652  CG  PHE C 227      89.013 330.736 219.233  1.00 25.95           C  
ATOM   7653  CD1 PHE C 227      87.779 330.108 219.088  1.00 27.11           C  
ATOM   7654  CD2 PHE C 227      89.467 331.564 218.203  1.00 26.32           C  
ATOM   7655  CE1 PHE C 227      87.016 330.305 217.938  1.00 27.10           C  
ATOM   7656  CE2 PHE C 227      88.710 331.766 217.054  1.00 26.65           C  
ATOM   7657  CZ  PHE C 227      87.483 331.136 216.921  1.00 26.20           C  
ATOM   7658  N   THR C 228      90.131 329.250 223.449  1.00 22.36           N  
ATOM   7659  CA  THR C 228      91.126 328.867 224.433  1.00 22.95           C  
ATOM   7660  C   THR C 228      92.051 327.969 223.631  1.00 26.18           C  
ATOM   7661  O   THR C 228      91.710 327.547 222.517  1.00 25.98           O  
ATOM   7662  CB  THR C 228      90.573 328.077 225.616  1.00 22.61           C  
ATOM   7663  OG1 THR C 228      90.170 326.783 225.174  1.00 22.62           O  
ATOM   7664  CG2 THR C 228      89.420 328.804 226.259  1.00 21.63           C  
ATOM   7665  N   SER C 229      93.221 327.682 224.180  1.00 25.65           N  
ATOM   7666  CA  SER C 229      94.183 326.846 223.485  1.00 26.20           C  
ATOM   7667  C   SER C 229      93.644 325.433 223.225  1.00 26.85           C  
ATOM   7668  O   SER C 229      94.183 324.696 222.399  1.00 26.06           O  
ATOM   7669  CB  SER C 229      95.483 326.804 224.284  1.00 25.60           C  
ATOM   7670  OG  SER C 229      95.235 326.376 225.609  1.00 28.55           O  
ATOM   7671  N   ASN C 230      92.546 325.084 223.895  1.00 27.87           N  
ATOM   7672  CA  ASN C 230      91.961 323.757 223.740  1.00 28.68           C  
ATOM   7673  C   ASN C 230      90.541 323.672 223.223  1.00 25.97           C  
ATOM   7674  O   ASN C 230      90.106 322.613 222.819  1.00 26.22           O  
ATOM   7675  CB  ASN C 230      92.034 322.992 225.045  1.00 35.09           C  
ATOM   7676  CG  ASN C 230      92.724 321.674 224.878  1.00 45.75           C  
ATOM   7677  OD1 ASN C 230      92.124 320.697 224.403  1.00 50.74           O  
ATOM   7678  ND2 ASN C 230      94.020 321.641 225.203  1.00 50.54           N  
ATOM   7679  N   HIS C 231      89.803 324.764 223.272  1.00 24.60           N  
ATOM   7680  CA  HIS C 231      88.432 324.747 222.800  1.00 24.09           C  
ATOM   7681  C   HIS C 231      88.288 325.866 221.787  1.00 24.28           C  
ATOM   7682  O   HIS C 231      88.323 327.053 222.131  1.00 22.06           O  
ATOM   7683  CB  HIS C 231      87.476 324.955 223.968  1.00 23.91           C  
ATOM   7684  CG  HIS C 231      86.056 324.635 223.640  1.00 26.10           C  
ATOM   7685  ND1 HIS C 231      85.129 324.311 224.602  1.00 26.91           N  
ATOM   7686  CD2 HIS C 231      85.396 324.609 222.457  1.00 27.12           C  
ATOM   7687  CE1 HIS C 231      83.956 324.102 224.030  1.00 27.46           C  
ATOM   7688  NE2 HIS C 231      84.091 324.277 222.728  1.00 27.04           N  
ATOM   7689  N   HIS C 232      88.129 325.475 220.529  1.00 22.67           N  
ATOM   7690  CA  HIS C 232      88.014 326.440 219.446  1.00 23.86           C  
ATOM   7691  C   HIS C 232      87.416 325.758 218.229  1.00 23.59           C  
ATOM   7692  O   HIS C 232      88.004 325.782 217.147  1.00 23.52           O  
ATOM   7693  CB  HIS C 232      89.411 327.007 219.104  1.00 21.29           C  
ATOM   7694  CG  HIS C 232      90.511 325.989 219.141  1.00 23.59           C  
ATOM   7695  ND1 HIS C 232      91.448 325.902 220.146  1.00 25.57           N  
ATOM   7696  CD2 HIS C 232      90.807 324.982 218.280  1.00 26.83           C  
ATOM   7697  CE1 HIS C 232      92.263 324.858 219.869  1.00 28.04           C  
ATOM   7698  NE2 HIS C 232      91.918 324.261 218.742  1.00 28.32           N  
ATOM   7699  N   PHE C 233      86.240 325.167 218.388  1.00 23.55           N  
ATOM   7700  CA  PHE C 233      85.652 324.461 217.261  1.00 22.93           C  
ATOM   7701  C   PHE C 233      85.341 325.330 216.065  1.00 22.46           C  
ATOM   7702  O   PHE C 233      85.451 324.879 214.932  1.00 24.51           O  
ATOM   7703  CB  PHE C 233      84.416 323.649 217.637  1.00 23.51           C  
ATOM   7704  CG  PHE C 233      83.896 322.831 216.491  1.00 23.79           C  
ATOM   7705  CD1 PHE C 233      82.699 323.155 215.874  1.00 22.82           C  
ATOM   7706  CD2 PHE C 233      84.675 321.811 215.951  1.00 24.71           C  
ATOM   7707  CE1 PHE C 233      82.284 322.484 214.727  1.00 21.51           C  
ATOM   7708  CE2 PHE C 233      84.266 321.133 214.797  1.00 24.45           C  
ATOM   7709  CZ  PHE C 233      83.073 321.473 214.188  1.00 20.93           C  
ATOM   7710  N   GLY C 234      84.949 326.567 216.305  1.00 22.24           N  
ATOM   7711  CA  GLY C 234      84.645 327.448 215.197  1.00 22.71           C  
ATOM   7712  C   GLY C 234      85.840 327.548 214.279  1.00 24.40           C  
ATOM   7713  O   GLY C 234      85.684 327.514 213.059  1.00 25.97           O  
ATOM   7714  N   PHE C 235      87.037 327.655 214.853  1.00 22.77           N  
ATOM   7715  CA  PHE C 235      88.254 327.749 214.044  1.00 23.63           C  
ATOM   7716  C   PHE C 235      88.533 326.432 213.319  1.00 23.98           C  
ATOM   7717  O   PHE C 235      88.941 326.436 212.163  1.00 23.71           O  
ATOM   7718  CB  PHE C 235      89.468 328.149 214.888  1.00 23.87           C  
ATOM   7719  CG  PHE C 235      90.749 328.150 214.116  1.00 26.56           C  
ATOM   7720  CD1 PHE C 235      91.160 329.289 213.427  1.00 26.56           C  
ATOM   7721  CD2 PHE C 235      91.518 326.981 214.020  1.00 30.94           C  
ATOM   7722  CE1 PHE C 235      92.310 329.274 212.647  1.00 25.87           C  
ATOM   7723  CE2 PHE C 235      92.679 326.952 213.232  1.00 30.78           C  
ATOM   7724  CZ  PHE C 235      93.071 328.104 212.550  1.00 26.47           C  
ATOM   7725  N   GLU C 236      88.344 325.311 214.011  1.00 23.51           N  
ATOM   7726  CA  GLU C 236      88.550 324.005 213.399  1.00 24.83           C  
ATOM   7727  C   GLU C 236      87.615 323.807 212.198  1.00 25.58           C  
ATOM   7728  O   GLU C 236      88.052 323.358 211.134  1.00 26.26           O  
ATOM   7729  CB  GLU C 236      88.353 322.899 214.426  1.00 26.88           C  
ATOM   7730  CG  GLU C 236      89.585 322.057 214.592  1.00 41.03           C  
ATOM   7731  CD  GLU C 236      89.510 321.123 215.780  1.00 47.36           C  
ATOM   7732  OE1 GLU C 236      89.576 321.622 216.938  1.00 48.06           O  
ATOM   7733  OE2 GLU C 236      89.427 319.894 215.542  1.00 49.06           O  
ATOM   7734  N   ALA C 237      86.343 324.169 212.361  1.00 22.57           N  
ATOM   7735  CA  ALA C 237      85.361 324.062 211.279  1.00 22.31           C  
ATOM   7736  C   ALA C 237      85.770 324.956 210.083  1.00 21.61           C  
ATOM   7737  O   ALA C 237      85.708 324.528 208.934  1.00 23.37           O  
ATOM   7738  CB  ALA C 237      83.953 324.450 211.810  1.00 18.75           C  
ATOM   7739  N   ALA C 238      86.204 326.182 210.378  1.00 20.44           N  
ATOM   7740  CA  ALA C 238      86.628 327.125 209.354  1.00 18.82           C  
ATOM   7741  C   ALA C 238      87.800 326.542 208.590  1.00 20.61           C  
ATOM   7742  O   ALA C 238      87.873 326.658 207.362  1.00 19.61           O  
ATOM   7743  CB  ALA C 238      86.980 328.480 209.990  1.00 20.00           C  
ATOM   7744  N   ALA C 239      88.704 325.881 209.313  1.00 18.74           N  
ATOM   7745  CA  ALA C 239      89.886 325.274 208.702  1.00 20.18           C  
ATOM   7746  C   ALA C 239      89.543 324.053 207.851  1.00 22.47           C  
ATOM   7747  O   ALA C 239      90.123 323.876 206.771  1.00 22.38           O  
ATOM   7748  CB  ALA C 239      90.913 324.920 209.754  1.00 15.03           C  
ATOM   7749  N   TRP C 240      88.614 323.214 208.323  1.00 21.66           N  
ATOM   7750  CA  TRP C 240      88.195 322.038 207.554  1.00 20.54           C  
ATOM   7751  C   TRP C 240      87.514 322.512 206.281  1.00 22.41           C  
ATOM   7752  O   TRP C 240      87.761 321.979 205.198  1.00 22.85           O  
ATOM   7753  CB  TRP C 240      87.193 321.183 208.317  1.00 20.66           C  
ATOM   7754  CG  TRP C 240      87.725 320.525 209.538  1.00 25.09           C  
ATOM   7755  CD1 TRP C 240      89.031 320.455 209.939  1.00 26.61           C  
ATOM   7756  CD2 TRP C 240      86.959 319.826 210.527  1.00 27.92           C  
ATOM   7757  NE1 TRP C 240      89.127 319.752 211.114  1.00 27.85           N  
ATOM   7758  CE2 TRP C 240      87.872 319.352 211.500  1.00 28.72           C  
ATOM   7759  CE3 TRP C 240      85.587 319.553 210.686  1.00 27.20           C  
ATOM   7760  CZ2 TRP C 240      87.457 318.613 212.625  1.00 27.43           C  
ATOM   7761  CZ3 TRP C 240      85.174 318.819 211.802  1.00 27.79           C  
ATOM   7762  CH2 TRP C 240      86.109 318.358 212.756  1.00 27.77           C  
ATOM   7763  N   TYR C 241      86.645 323.509 206.413  1.00 21.40           N  
ATOM   7764  CA  TYR C 241      85.948 324.053 205.259  1.00 22.97           C  
ATOM   7765  C   TYR C 241      86.963 324.648 204.264  1.00 25.48           C  
ATOM   7766  O   TYR C 241      86.850 324.435 203.048  1.00 24.67           O  
ATOM   7767  CB  TYR C 241      84.946 325.115 205.702  1.00 22.38           C  
ATOM   7768  CG  TYR C 241      83.981 325.518 204.612  1.00 25.11           C  
ATOM   7769  CD1 TYR C 241      82.903 324.702 204.282  1.00 28.64           C  
ATOM   7770  CD2 TYR C 241      84.122 326.727 203.935  1.00 25.07           C  
ATOM   7771  CE1 TYR C 241      81.983 325.082 203.313  1.00 29.90           C  
ATOM   7772  CE2 TYR C 241      83.206 327.113 202.964  1.00 27.59           C  
ATOM   7773  CZ  TYR C 241      82.138 326.287 202.666  1.00 28.87           C  
ATOM   7774  OH  TYR C 241      81.187 326.686 201.764  1.00 34.39           O  
ATOM   7775  N   TRP C 242      87.969 325.354 204.789  1.00 22.47           N  
ATOM   7776  CA  TRP C 242      88.998 325.958 203.955  1.00 22.07           C  
ATOM   7777  C   TRP C 242      89.792 324.906 203.166  1.00 22.52           C  
ATOM   7778  O   TRP C 242      90.093 325.109 201.985  1.00 21.26           O  
ATOM   7779  CB  TRP C 242      89.929 326.833 204.792  1.00 21.87           C  
ATOM   7780  CG  TRP C 242      90.746 327.753 203.956  1.00 20.89           C  
ATOM   7781  CD1 TRP C 242      92.097 327.717 203.786  1.00 21.52           C  
ATOM   7782  CD2 TRP C 242      90.267 328.837 203.145  1.00 19.45           C  
ATOM   7783  NE1 TRP C 242      92.492 328.706 202.921  1.00 24.31           N  
ATOM   7784  CE2 TRP C 242      91.389 329.410 202.513  1.00 19.92           C  
ATOM   7785  CE3 TRP C 242      88.996 329.374 202.889  1.00 21.33           C  
ATOM   7786  CZ2 TRP C 242      91.289 330.501 201.632  1.00 22.82           C  
ATOM   7787  CZ3 TRP C 242      88.886 330.457 202.012  1.00 23.92           C  
ATOM   7788  CH2 TRP C 242      90.036 331.009 201.393  1.00 25.15           C  
ATOM   7789  N   HIS C 243      90.119 323.783 203.801  1.00 18.92           N  
ATOM   7790  CA  HIS C 243      90.834 322.719 203.110  1.00 20.56           C  
ATOM   7791  C   HIS C 243      89.977 322.101 202.013  1.00 22.57           C  
ATOM   7792  O   HIS C 243      90.487 321.701 200.963  1.00 20.69           O  
ATOM   7793  CB  HIS C 243      91.275 321.651 204.089  1.00 22.23           C  
ATOM   7794  CG  HIS C 243      92.406 322.083 204.965  1.00 27.80           C  
ATOM   7795  ND1 HIS C 243      93.530 322.711 204.468  1.00 27.39           N  
ATOM   7796  CD2 HIS C 243      92.574 322.015 206.307  1.00 27.62           C  
ATOM   7797  CE1 HIS C 243      94.339 323.014 205.468  1.00 28.01           C  
ATOM   7798  NE2 HIS C 243      93.782 322.604 206.593  1.00 27.85           N  
ATOM   7799  N   PHE C 244      88.672 322.040 202.259  1.00 20.76           N  
ATOM   7800  CA  PHE C 244      87.728 321.510 201.288  1.00 20.26           C  
ATOM   7801  C   PHE C 244      87.770 322.414 200.048  1.00 22.81           C  
ATOM   7802  O   PHE C 244      87.892 321.935 198.906  1.00 24.63           O  
ATOM   7803  CB  PHE C 244      86.327 321.488 201.914  1.00 21.35           C  
ATOM   7804  CG  PHE C 244      85.204 321.553 200.918  1.00 20.56           C  
ATOM   7805  CD1 PHE C 244      84.424 322.702 200.822  1.00 22.57           C  
ATOM   7806  CD2 PHE C 244      84.919 320.473 200.083  1.00 22.53           C  
ATOM   7807  CE1 PHE C 244      83.369 322.783 199.901  1.00 22.30           C  
ATOM   7808  CE2 PHE C 244      83.866 320.545 199.161  1.00 21.29           C  
ATOM   7809  CZ  PHE C 244      83.094 321.705 199.077  1.00 19.75           C  
ATOM   7810  N   VAL C 245      87.668 323.723 200.278  1.00 21.92           N  
ATOM   7811  CA  VAL C 245      87.707 324.701 199.204  1.00 22.43           C  
ATOM   7812  C   VAL C 245      89.009 324.565 198.398  1.00 25.81           C  
ATOM   7813  O   VAL C 245      89.020 324.663 197.167  1.00 26.09           O  
ATOM   7814  CB  VAL C 245      87.569 326.098 199.773  1.00 21.12           C  
ATOM   7815  CG1 VAL C 245      87.942 327.119 198.755  1.00 25.57           C  
ATOM   7816  CG2 VAL C 245      86.157 326.315 200.187  1.00 24.01           C  
ATOM   7817  N   ASP C 246      90.093 324.268 199.101  1.00 25.63           N  
ATOM   7818  CA  ASP C 246      91.388 324.087 198.479  1.00 25.27           C  
ATOM   7819  C   ASP C 246      91.392 322.834 197.612  1.00 23.58           C  
ATOM   7820  O   ASP C 246      91.827 322.886 196.467  1.00 23.92           O  
ATOM   7821  CB  ASP C 246      92.472 323.997 199.557  1.00 33.24           C  
ATOM   7822  CG  ASP C 246      93.891 323.880 198.978  1.00 44.44           C  
ATOM   7823  OD1 ASP C 246      94.075 324.070 197.748  1.00 48.36           O  
ATOM   7824  OD2 ASP C 246      94.834 323.603 199.764  1.00 47.67           O  
ATOM   7825  N   VAL C 247      90.891 321.719 198.134  1.00 22.28           N  
ATOM   7826  CA  VAL C 247      90.869 320.477 197.364  1.00 22.52           C  
ATOM   7827  C   VAL C 247      89.958 320.569 196.134  1.00 23.95           C  
ATOM   7828  O   VAL C 247      90.299 320.039 195.066  1.00 22.27           O  
ATOM   7829  CB  VAL C 247      90.488 319.263 198.224  1.00 24.08           C  
ATOM   7830  CG1 VAL C 247      90.528 318.020 197.381  1.00 21.73           C  
ATOM   7831  CG2 VAL C 247      91.451 319.124 199.386  1.00 22.49           C  
ATOM   7832  N   VAL C 248      88.810 321.233 196.275  1.00 21.23           N  
ATOM   7833  CA  VAL C 248      87.909 321.395 195.143  1.00 22.38           C  
ATOM   7834  C   VAL C 248      88.649 322.148 194.039  1.00 23.32           C  
ATOM   7835  O   VAL C 248      88.551 321.785 192.860  1.00 22.86           O  
ATOM   7836  CB  VAL C 248      86.646 322.168 195.532  1.00 22.57           C  
ATOM   7837  CG1 VAL C 248      85.824 322.491 194.291  1.00 21.37           C  
ATOM   7838  CG2 VAL C 248      85.827 321.338 196.472  1.00 18.43           C  
ATOM   7839  N   TRP C 249      89.391 323.190 194.416  1.00 22.35           N  
ATOM   7840  CA  TRP C 249      90.161 323.943 193.429  1.00 21.60           C  
ATOM   7841  C   TRP C 249      91.172 323.053 192.701  1.00 23.12           C  
ATOM   7842  O   TRP C 249      91.287 323.125 191.480  1.00 22.16           O  
ATOM   7843  CB  TRP C 249      90.890 325.155 194.037  1.00 21.21           C  
ATOM   7844  CG  TRP C 249      91.789 325.867 192.996  1.00 21.04           C  
ATOM   7845  CD1 TRP C 249      93.155 325.773 192.885  1.00 20.09           C  
ATOM   7846  CD2 TRP C 249      91.354 326.665 191.875  1.00 20.50           C  
ATOM   7847  NE1 TRP C 249      93.589 326.444 191.760  1.00 22.58           N  
ATOM   7848  CE2 TRP C 249      92.508 327.000 191.123  1.00 22.28           C  
ATOM   7849  CE3 TRP C 249      90.103 327.124 191.429  1.00 21.32           C  
ATOM   7850  CZ2 TRP C 249      92.446 327.773 189.946  1.00 21.29           C  
ATOM   7851  CZ3 TRP C 249      90.040 327.895 190.259  1.00 19.65           C  
ATOM   7852  CH2 TRP C 249      91.207 328.208 189.536  1.00 21.81           C  
ATOM   7853  N   LEU C 250      91.906 322.222 193.438  1.00 21.13           N  
ATOM   7854  CA  LEU C 250      92.889 321.347 192.807  1.00 22.07           C  
ATOM   7855  C   LEU C 250      92.219 320.460 191.764  1.00 23.55           C  
ATOM   7856  O   LEU C 250      92.789 320.214 190.705  1.00 24.16           O  
ATOM   7857  CB  LEU C 250      93.636 320.508 193.848  1.00 24.93           C  
ATOM   7858  CG  LEU C 250      94.491 321.322 194.830  1.00 28.00           C  
ATOM   7859  CD1 LEU C 250      95.026 320.442 195.953  1.00 28.64           C  
ATOM   7860  CD2 LEU C 250      95.639 321.991 194.083  1.00 29.15           C  
ATOM   7861  N   PHE C 251      91.008 319.990 192.052  1.00 22.14           N  
ATOM   7862  CA  PHE C 251      90.284 319.158 191.097  1.00 22.63           C  
ATOM   7863  C   PHE C 251      89.853 319.987 189.889  1.00 24.06           C  
ATOM   7864  O   PHE C 251      89.924 319.514 188.761  1.00 24.98           O  
ATOM   7865  CB  PHE C 251      89.075 318.504 191.755  1.00 23.69           C  
ATOM   7866  CG  PHE C 251      89.408 317.228 192.466  1.00 29.33           C  
ATOM   7867  CD1 PHE C 251      89.906 317.244 193.762  1.00 29.12           C  
ATOM   7868  CD2 PHE C 251      89.271 315.996 191.818  1.00 32.58           C  
ATOM   7869  CE1 PHE C 251      90.269 316.053 194.406  1.00 30.75           C  
ATOM   7870  CE2 PHE C 251      89.634 314.788 192.459  1.00 32.63           C  
ATOM   7871  CZ  PHE C 251      90.135 314.825 193.756  1.00 31.11           C  
ATOM   7872  N   LEU C 252      89.411 321.223 190.125  1.00 23.82           N  
ATOM   7873  CA  LEU C 252      89.000 322.110 189.029  1.00 24.32           C  
ATOM   7874  C   LEU C 252      90.207 322.429 188.157  1.00 24.88           C  
ATOM   7875  O   LEU C 252      90.148 322.366 186.934  1.00 22.92           O  
ATOM   7876  CB  LEU C 252      88.421 323.437 189.550  1.00 22.21           C  
ATOM   7877  CG  LEU C 252      87.038 323.469 190.222  1.00 24.26           C  
ATOM   7878  CD1 LEU C 252      86.728 324.876 190.773  1.00 22.57           C  
ATOM   7879  CD2 LEU C 252      85.989 323.036 189.226  1.00 20.41           C  
ATOM   7880  N   TYR C 253      91.313 322.762 188.800  1.00 24.10           N  
ATOM   7881  CA  TYR C 253      92.514 323.092 188.066  1.00 24.07           C  
ATOM   7882  C   TYR C 253      92.957 321.946 187.165  1.00 25.15           C  
ATOM   7883  O   TYR C 253      93.161 322.146 185.973  1.00 26.56           O  
ATOM   7884  CB  TYR C 253      93.626 323.490 189.016  1.00 23.71           C  
ATOM   7885  CG  TYR C 253      94.851 323.925 188.283  1.00 25.56           C  
ATOM   7886  CD1 TYR C 253      94.909 325.177 187.666  1.00 27.28           C  
ATOM   7887  CD2 TYR C 253      95.954 323.083 188.183  1.00 28.51           C  
ATOM   7888  CE1 TYR C 253      96.050 325.583 186.961  1.00 29.19           C  
ATOM   7889  CE2 TYR C 253      97.100 323.473 187.485  1.00 31.60           C  
ATOM   7890  CZ  TYR C 253      97.141 324.723 186.879  1.00 31.67           C  
ATOM   7891  OH  TYR C 253      98.280 325.112 186.220  1.00 32.60           O  
ATOM   7892  N   VAL C 254      93.071 320.746 187.720  1.00 24.91           N  
ATOM   7893  CA  VAL C 254      93.487 319.582 186.942  1.00 25.90           C  
ATOM   7894  C   VAL C 254      92.490 319.208 185.848  1.00 27.83           C  
ATOM   7895  O   VAL C 254      92.896 318.924 184.725  1.00 27.56           O  
ATOM   7896  CB  VAL C 254      93.700 318.349 187.843  1.00 27.05           C  
ATOM   7897  CG1 VAL C 254      93.871 317.093 186.995  1.00 22.48           C  
ATOM   7898  CG2 VAL C 254      94.907 318.567 188.740  1.00 28.12           C  
ATOM   7899  N   SER C 255      91.196 319.241 186.167  1.00 23.84           N  
ATOM   7900  CA  SER C 255      90.176 318.850 185.207  1.00 24.84           C  
ATOM   7901  C   SER C 255      89.828 319.866 184.146  1.00 26.08           C  
ATOM   7902  O   SER C 255      89.953 319.597 182.958  1.00 26.34           O  
ATOM   7903  CB  SER C 255      88.898 318.456 185.929  1.00 24.91           C  
ATOM   7904  OG  SER C 255      89.150 317.368 186.791  1.00 29.19           O  
ATOM   7905  N   ILE C 256      89.352 321.026 184.577  1.00 26.68           N  
ATOM   7906  CA  ILE C 256      88.926 322.070 183.656  1.00 25.97           C  
ATOM   7907  C   ILE C 256      90.013 322.923 183.013  1.00 28.01           C  
ATOM   7908  O   ILE C 256      90.036 323.064 181.788  1.00 27.83           O  
ATOM   7909  CB  ILE C 256      87.865 322.975 184.317  1.00 25.21           C  
ATOM   7910  CG1 ILE C 256      86.645 322.133 184.669  1.00 24.97           C  
ATOM   7911  CG2 ILE C 256      87.455 324.107 183.388  1.00 22.14           C  
ATOM   7912  CD1 ILE C 256      85.513 322.939 185.228  1.00 28.24           C  
ATOM   7913  N   TYR C 257      90.905 323.491 183.824  1.00 27.64           N  
ATOM   7914  CA  TYR C 257      91.972 324.350 183.311  1.00 26.80           C  
ATOM   7915  C   TYR C 257      93.110 323.656 182.590  1.00 29.63           C  
ATOM   7916  O   TYR C 257      93.601 324.160 181.588  1.00 30.27           O  
ATOM   7917  CB  TYR C 257      92.584 325.196 184.422  1.00 24.98           C  
ATOM   7918  CG  TYR C 257      91.677 326.254 184.984  1.00 25.48           C  
ATOM   7919  CD1 TYR C 257      91.734 327.573 184.521  1.00 24.00           C  
ATOM   7920  CD2 TYR C 257      90.800 325.953 186.031  1.00 25.24           C  
ATOM   7921  CE1 TYR C 257      90.946 328.563 185.095  1.00 24.26           C  
ATOM   7922  CE2 TYR C 257      90.008 326.934 186.609  1.00 24.76           C  
ATOM   7923  CZ  TYR C 257      90.086 328.231 186.142  1.00 24.12           C  
ATOM   7924  OH  TYR C 257      89.297 329.185 186.734  1.00 24.85           O  
ATOM   7925  N   TRP C 258      93.547 322.516 183.112  1.00 31.51           N  
ATOM   7926  CA  TRP C 258      94.669 321.778 182.541  1.00 33.21           C  
ATOM   7927  C   TRP C 258      94.248 320.663 181.563  1.00 33.35           C  
ATOM   7928  O   TRP C 258      94.411 320.804 180.351  1.00 32.31           O  
ATOM   7929  CB  TRP C 258      95.529 321.258 183.696  1.00 35.92           C  
ATOM   7930  CG  TRP C 258      96.853 320.748 183.320  1.00 43.40           C  
ATOM   7931  CD1 TRP C 258      97.477 320.881 182.113  1.00 45.13           C  
ATOM   7932  CD2 TRP C 258      97.730 319.966 184.143  1.00 48.43           C  
ATOM   7933  NE1 TRP C 258      98.683 320.220 182.127  1.00 47.63           N  
ATOM   7934  CE2 TRP C 258      98.865 319.648 183.362  1.00 50.18           C  
ATOM   7935  CE3 TRP C 258      97.666 319.502 185.471  1.00 49.41           C  
ATOM   7936  CZ2 TRP C 258      99.933 318.881 183.861  1.00 50.29           C  
ATOM   7937  CZ3 TRP C 258      98.729 318.740 185.968  1.00 49.83           C  
ATOM   7938  CH2 TRP C 258      99.846 318.438 185.161  1.00 50.71           C  
ATOM   7939  N   TRP C 259      93.684 319.572 182.066  1.00 33.42           N  
ATOM   7940  CA  TRP C 259      93.270 318.494 181.180  1.00 34.01           C  
ATOM   7941  C   TRP C 259      92.222 318.943 180.148  1.00 35.95           C  
ATOM   7942  O   TRP C 259      92.278 318.528 178.991  1.00 36.40           O  
ATOM   7943  CB  TRP C 259      92.785 317.277 181.979  1.00 34.87           C  
ATOM   7944  CG  TRP C 259      92.149 316.217 181.132  1.00 39.25           C  
ATOM   7945  CD1 TRP C 259      92.759 315.117 180.582  1.00 39.23           C  
ATOM   7946  CD2 TRP C 259      90.782 316.179 180.695  1.00 40.36           C  
ATOM   7947  NE1 TRP C 259      91.850 314.397 179.826  1.00 40.68           N  
ATOM   7948  CE2 TRP C 259      90.633 315.029 179.880  1.00 41.87           C  
ATOM   7949  CE3 TRP C 259      89.670 317.012 180.905  1.00 37.36           C  
ATOM   7950  CZ2 TRP C 259      89.416 314.697 179.276  1.00 40.51           C  
ATOM   7951  CZ3 TRP C 259      88.463 316.682 180.303  1.00 36.62           C  
ATOM   7952  CH2 TRP C 259      88.345 315.536 179.500  1.00 38.76           C  
ATOM   7953  N   GLY C 260      91.292 319.805 180.551  1.00 34.58           N  
ATOM   7954  CA  GLY C 260      90.259 320.268 179.641  1.00 37.16           C  
ATOM   7955  C   GLY C 260      90.648 321.372 178.669  1.00 42.42           C  
ATOM   7956  O   GLY C 260      89.780 321.926 177.989  1.00 45.49           O  
ATOM   7957  N   SER C 261      91.931 321.718 178.602  1.00 43.23           N  
ATOM   7958  CA  SER C 261      92.372 322.770 177.686  1.00 43.28           C  
ATOM   7959  C   SER C 261      92.933 322.180 176.389  1.00 44.46           C  
ATOM   7960  O   SER C 261      93.417 322.972 175.553  1.00 45.77           O  
ATOM   7961  CB  SER C 261      93.406 323.686 178.350  1.00 42.42           C  
ATOM   7962  OG  SER C 261      94.620 322.993 178.582  1.00 41.29           O  
ATOM   7963  OXT SER C 261      92.801 320.948 176.185  1.00 44.59           O  
